# Supplementary material for: The Effect of Macromolecular Crowding on the Electrostatic Component of Barnase–Barstar Binding: A Computational, Implicit Solvent-Based Study
Source: PLoS One. 2014 Jun 10;9(6):e98618. doi: 10.1371/journal.pone.0098618 (PMC4051634; doi:10.1371/journal.pone.0098618)
Supplement: File S1 — Contains sample pdb files used in our analyses; each contains the barnase/barstar complex with a specific random placement of crowders of varying radii at 30% crowding density. Also included are files specifying, for each pdb file, the radii of each atom and model crowder. (TAR) [file pone.0098618.s005.tar › vary30percent_pdb/with_crowders-31.pdb]

ATOM      1  CAY VAL A   3      18.329  -9.767 -18.786  1.00  0.00
ATOM      2  CY  VAL A   3      17.463  -9.299 -17.665  1.00  0.55
ATOM      3  OY  VAL A   3      17.203 -10.038 -16.718  1.00 -0.55
ATOM      4  N   VAL A   3      16.993  -8.037 -17.760  1.00 -0.40
ATOM      5  H   VAL A   3      17.222  -7.453 -18.535  1.00  0.40
ATOM      6  CA  VAL A   3      16.107  -7.419 -16.733  1.00  0.00
ATOM      7  CB  VAL A   3      16.269  -5.903 -16.535  1.00  0.00
ATOM      8  CG1 VAL A   3      15.283  -5.404 -15.502  1.00  0.00
ATOM      9  CG2 VAL A   3      17.666  -5.466 -16.113  1.00  0.00
ATOM     10  C   VAL A   3      14.669  -7.755 -17.123  1.00  0.55
ATOM     11  O   VAL A   3      14.125  -7.204 -18.095  1.00 -0.55
ATOM     12  N   ILE A   4      14.072  -8.639 -16.383  1.00 -0.40
ATOM     13  H   ILE A   4      14.512  -9.101 -15.616  1.00  0.40
ATOM     14  CA  ILE A   4      12.656  -8.995 -16.677  1.00  0.00
ATOM     15  CB  ILE A   4      12.546 -10.506 -16.596  1.00  0.00
ATOM     16  CG2 ILE A   4      11.132 -11.017 -16.786  1.00  0.00
ATOM     17  CG1 ILE A   4      13.586 -11.052 -17.616  1.00  0.00
ATOM     18  CD1 ILE A   4      13.725 -12.568 -17.376  1.00  0.00
ATOM     19  C   ILE A   4      11.850  -8.257 -15.632  1.00  0.55
ATOM     20  O   ILE A   4      11.950  -8.686 -14.487  1.00 -0.55
ATOM     21  N   ASN A   5      11.188  -7.189 -15.991  1.00 -0.40
ATOM     22  H   ASN A   5      11.172  -6.861 -16.933  1.00  0.40
ATOM     23  CA  ASN A   5      10.424  -6.409 -15.014  1.00  0.00
ATOM     24  CB  ASN A   5      11.345  -5.293 -14.478  1.00  0.00
ATOM     25  CG  ASN A   5      11.507  -4.197 -15.497  1.00  0.55
ATOM     26  OD1 ASN A   5      11.426  -4.466 -16.699  1.00 -0.55
ATOM     27  ND2 ASN A   5      11.717  -2.929 -15.181  1.00 -0.78
ATOM     28 HD21 ASN A   5      11.776  -2.656 -14.221  1.00  0.39
ATOM     29 HD22 ASN A   5      11.817  -2.244 -15.903  1.00  0.39
ATOM     30  C   ASN A   5       9.146  -5.812 -15.561  1.00  0.55
ATOM     31  O   ASN A   5       8.660  -4.755 -15.093  1.00 -0.55
ATOM     32  N   THR A   6       8.573  -6.475 -16.564  1.00 -0.40
ATOM     33  H   THR A   6       8.954  -7.320 -16.930  1.00  0.40
ATOM     34  CA  THR A   6       7.336  -5.993 -17.193  1.00  0.00
ATOM     35  CB  THR A   6       7.495  -6.026 -18.718  1.00  0.00
ATOM     36  OG1 THR A   6       7.625  -7.403 -19.111  1.00 -0.49
ATOM     37  HG1 THR A   6       7.563  -7.412 -20.069  1.00  0.49
ATOM     38  CG2 THR A   6       8.740  -5.225 -19.136  1.00  0.00
ATOM     39  C   THR A   6       6.232  -6.939 -16.733  1.00  0.55
ATOM     40  O   THR A   6       6.611  -8.029 -16.299  1.00 -0.55
ATOM     41  N   PHE A   7       4.972  -6.560 -16.843  1.00 -0.40
ATOM     42  H   PHE A   7       4.688  -5.677 -17.207  1.00  0.40
ATOM     43  CA  PHE A   7       3.912  -7.502 -16.400  1.00  0.00
ATOM     44  CB  PHE A   7       2.545  -6.816 -16.648  1.00  0.12
ATOM     45  CG  PHE A   7       2.234  -5.716 -15.659  1.00 -0.12
ATOM     46  CD1 PHE A   7       2.080  -6.016 -14.292  1.00 -0.12
ATOM     47  HD1 PHE A   7       2.188  -7.032 -13.942  1.00  0.12
ATOM     48  CE1 PHE A   7       1.787  -4.996 -13.396  1.00 -0.12
ATOM     49  HE1 PHE A   7       1.638  -5.215 -12.349  1.00  0.12
ATOM     50  CZ  PHE A   7       1.687  -3.671 -13.868  1.00 -0.12
ATOM     51  HZ  PHE A   7       1.486  -2.873 -13.169  1.00  0.12
ATOM     52  CD2 PHE A   7       2.089  -4.405 -16.107  1.00 -0.12
ATOM     53  HD2 PHE A   7       2.168  -4.189 -17.162  1.00  0.12
ATOM     54  CE2 PHE A   7       1.843  -3.376 -15.212  1.00 -0.12
ATOM     55  HE2 PHE A   7       1.773  -2.355 -15.558  1.00  0.12
ATOM     56  C   PHE A   7       3.988  -8.873 -17.043  1.00  0.55
ATOM     57  O   PHE A   7       3.930  -9.931 -16.338  1.00 -0.55
ATOM     58  N   ASP A   8       4.076  -8.953 -18.383  1.00 -0.40
ATOM     59  H   ASP A   8       4.106  -8.140 -18.960  1.00  0.40
ATOM     60  CA  ASP A   8       4.135 -10.249 -19.088  1.00  0.00
ATOM     61  CB  ASP A   8       4.031 -10.089 -20.627  1.00  0.00
ATOM     62  CG  ASP A   8       2.588  -9.770 -20.943  1.00  0.10
ATOM     63  OD1 ASP A   8       1.754 -10.653 -20.640  1.00 -0.55
ATOM     64  OD2 ASP A   8       2.462  -8.627 -21.418  1.00 -0.55
ATOM     65  C   ASP A   8       5.421 -11.049 -18.947  1.00  0.55
ATOM     66  O   ASP A   8       5.378 -12.269 -18.851  1.00 -0.55
ATOM     67  N   GLY A   9       6.548 -10.322 -19.006  1.00 -0.40
ATOM     68  H   GLY A   9       6.591  -9.338 -19.155  1.00  0.40
ATOM     69  CA  GLY A   9       7.803 -11.083 -18.828  1.00  0.00
ATOM     70  C   GLY A   9       7.792 -11.756 -17.443  1.00  0.55
ATOM     71  O   GLY A   9       8.086 -12.963 -17.360  1.00 -0.55
ATOM     72  N   VAL A  10       7.485 -11.016 -16.366  1.00 -0.40
ATOM     73  H   VAL A  10       7.259 -10.048 -16.433  1.00  0.40
ATOM     74  CA  VAL A  10       7.464 -11.599 -15.010  1.00  0.00
ATOM     75  CB  VAL A  10       7.388 -10.553 -13.892  1.00  0.00
ATOM     76  CG1 VAL A  10       7.386 -11.181 -12.494  1.00  0.00
ATOM     77  CG2 VAL A  10       8.560  -9.576 -13.991  1.00  0.00
ATOM     78  C   VAL A  10       6.322 -12.605 -14.848  1.00  0.55
ATOM     79  O   VAL A  10       6.519 -13.655 -14.242  1.00 -0.55
ATOM     80  N   ALA A  11       5.167 -12.365 -15.417  1.00 -0.40
ATOM     81  H   ALA A  11       5.009 -11.540 -15.953  1.00  0.40
ATOM     82  CA  ALA A  11       4.038 -13.274 -15.314  1.00  0.00
ATOM     83  CB  ALA A  11       2.713 -12.733 -15.889  1.00  0.00
ATOM     84  C   ALA A  11       4.389 -14.583 -16.026  1.00  0.55
ATOM     85  O   ALA A  11       4.042 -15.634 -15.517  1.00 -0.55
ATOM     86  N   ASP A  12       5.050 -14.457 -17.191  1.00 -0.40
ATOM     87  H   ASP A  12       5.317 -13.590 -17.603  1.00  0.40
ATOM     88  CA  ASP A  12       5.392 -15.710 -17.887  1.00  0.00
ATOM     89  CB  ASP A  12       5.950 -15.433 -19.272  1.00  0.00
ATOM     90  CG  ASP A  12       4.809 -15.091 -20.202  1.00  0.10
ATOM     91  OD1 ASP A  12       3.608 -15.246 -19.848  1.00 -0.55
ATOM     92  OD2 ASP A  12       5.220 -14.674 -21.315  1.00 -0.55
ATOM     93  C   ASP A  12       6.440 -16.470 -17.120  1.00  0.55
ATOM     94  O   ASP A  12       6.401 -17.688 -17.034  1.00 -0.55
ATOM     95  N   TYR A  13       7.400 -15.716 -16.618  1.00 -0.40
ATOM     96  H   TYR A  13       7.421 -14.726 -16.734  1.00  0.40
ATOM     97  CA  TYR A  13       8.517 -16.321 -15.838  1.00  0.00
ATOM     98  CB  TYR A  13       9.528 -15.218 -15.495  1.00  0.12
ATOM     99  CG  TYR A  13      10.857 -15.763 -15.081  1.00 -0.12
ATOM    100  CD1 TYR A  13      11.025 -16.287 -13.802  1.00 -0.12
ATOM    101  HD1 TYR A  13      10.183 -16.269 -13.127  1.00  0.12
ATOM    102  CE1 TYR A  13      12.217 -16.831 -13.348  1.00 -0.12
ATOM    103  HE1 TYR A  13      12.310 -17.255 -12.360  1.00  0.12
ATOM    104  CZ  TYR A  13      13.280 -16.800 -14.232  1.00  0.06
ATOM    105  OH  TYR A  13      14.503 -17.285 -13.795  1.00 -0.49
ATOM    106  HH  TYR A  13      14.497 -17.283 -12.835  1.00  0.43
ATOM    107  CD2 TYR A  13      11.943 -15.767 -15.969  1.00 -0.12
ATOM    108  HD2 TYR A  13      11.846 -15.372 -16.969  1.00  0.12
ATOM    109  CE2 TYR A  13      13.153 -16.297 -15.519  1.00 -0.12
ATOM    110  HE2 TYR A  13      14.005 -16.316 -16.183  1.00  0.12
ATOM    111  C   TYR A  13       8.019 -17.119 -14.644  1.00  0.55
ATOM    112  O   TYR A  13       8.424 -18.276 -14.395  1.00 -0.55
ATOM    113  N   LEU A  14       7.100 -16.494 -13.897  1.00 -0.40
ATOM    114  H   LEU A  14       6.793 -15.571 -14.114  1.00  0.40
ATOM    115  CA  LEU A  14       6.466 -17.116 -12.696  1.00  0.00
ATOM    116  CB  LEU A  14       5.439 -16.167 -12.076  1.00  0.00
ATOM    117  CG  LEU A  14       6.026 -14.992 -11.281  1.00  0.00
ATOM    118  CD1 LEU A  14       4.925 -13.953 -11.038  1.00  0.00
ATOM    119  CD2 LEU A  14       6.608 -15.537  -9.993  1.00  0.00
ATOM    120  C   LEU A  14       5.759 -18.417 -13.020  1.00  0.55
ATOM    121  O   LEU A  14       5.887 -19.465 -12.365  1.00 -0.55
ATOM    122  N   GLN A  15       4.997 -18.320 -14.103  1.00 -0.40
ATOM    123  H   GLN A  15       4.886 -17.492 -14.647  1.00  0.40
ATOM    124  CA  GLN A  15       4.271 -19.539 -14.511  1.00  0.00
ATOM    125  CB  GLN A  15       3.242 -19.235 -15.560  1.00  0.00
ATOM    126  CG  GLN A  15       1.993 -18.450 -15.209  1.00  0.00
ATOM    127  CD  GLN A  15       1.053 -18.699 -16.416  1.00  0.55
ATOM    128  OE1 GLN A  15       1.315 -18.171 -17.517  1.00 -0.55
ATOM    129  NE2 GLN A  15       0.048 -19.519 -16.139  1.00 -0.78
ATOM    130 HE21 GLN A  15      -0.620 -19.749 -16.847  1.00  0.39
ATOM    131 HE22 GLN A  15      -0.043 -19.908 -15.222  1.00  0.39
ATOM    132  C   GLN A  15       5.193 -20.634 -15.081  1.00  0.55
ATOM    133  O   GLN A  15       4.839 -21.802 -14.957  1.00 -0.55
ATOM    134  N   THR A  16       6.284 -20.233 -15.716  1.00 -0.40
ATOM    135  H   THR A  16       6.514 -19.270 -15.831  1.00  0.40
ATOM    136  CA  THR A  16       7.211 -21.195 -16.283  1.00  0.00
ATOM    137  CB  THR A  16       8.108 -20.626 -17.410  1.00  0.00
ATOM    138  OG1 THR A  16       7.259 -19.900 -18.296  1.00 -0.49
ATOM    139  HG1 THR A  16       6.981 -19.117 -17.815  1.00  0.49
ATOM    140  CG2 THR A  16       8.810 -21.765 -18.173  1.00  0.00
ATOM    141  C   THR A  16       8.162 -21.733 -15.234  1.00  0.55
ATOM    142  O   THR A  16       8.299 -22.967 -15.218  1.00 -0.55
ATOM    143  N   TYR A  17       8.773 -20.886 -14.447  1.00 -0.40
ATOM    144  H   TYR A  17       8.625 -19.901 -14.488  1.00  0.40
ATOM    145  CA  TYR A  17       9.721 -21.377 -13.449  1.00  0.00
ATOM    146  CB  TYR A  17      11.033 -20.515 -13.591  1.00  0.12
ATOM    147  CG  TYR A  17      11.478 -20.514 -15.040  1.00 -0.12
ATOM    148  CD1 TYR A  17      12.130 -21.636 -15.596  1.00 -0.12
ATOM    149  HD1 TYR A  17      12.305 -22.500 -14.973  1.00  0.12
ATOM    150  CE1 TYR A  17      12.555 -21.666 -16.925  1.00 -0.12
ATOM    151  HE1 TYR A  17      13.056 -22.528 -17.340  1.00  0.12
ATOM    152  CZ  TYR A  17      12.302 -20.532 -17.687  1.00  0.06
ATOM    153  OH  TYR A  17      12.619 -20.477 -19.033  1.00 -0.49
ATOM    154  HH  TYR A  17      12.363 -19.613 -19.363  1.00  0.43
ATOM    155  CD2 TYR A  17      11.256 -19.401 -15.851  1.00 -0.12
ATOM    156  HD2 TYR A  17      10.767 -18.530 -15.440  1.00  0.12
ATOM    157  CE2 TYR A  17      11.655 -19.401 -17.171  1.00 -0.12
ATOM    158  HE2 TYR A  17      11.471 -18.541 -17.798  1.00  0.12
ATOM    159  C   TYR A  17       9.234 -21.420 -12.010  1.00  0.55
ATOM    160  O   TYR A  17      10.026 -21.911 -11.202  1.00 -0.55
ATOM    161  N   HSD A  18       8.058 -20.995 -11.640  1.00 -0.40
ATOM    162  H   HSD A  18       7.420 -20.623 -12.308  1.00  0.40
ATOM    163  CA  HSD A  18       7.567 -21.013 -10.282  1.00  0.00
ATOM    164  CB  HSD A  18       7.255 -22.412  -9.742  1.00  0.12
ATOM    165  ND1 HSD A  18       5.350 -22.085 -11.391  1.00 -0.40
ATOM    166  HD1 HSD A  18       5.522 -21.119 -11.582  1.00  0.40
ATOM    167  CG  HSD A  18       6.073 -22.863 -10.532  1.00 -0.12
ATOM    168  CE1 HSD A  18       4.387 -22.849 -11.917  1.00  0.15
ATOM    169  HE1 HSD A  18       3.667 -22.489 -12.652  1.00  0.12
ATOM    170  NE2 HSD A  18       4.445 -24.074 -11.420  1.00 -0.56
ATOM    171  CD2 HSD A  18       5.512 -24.100 -10.552  1.00  0.15
ATOM    172  HD2 HSD A  18       5.776 -25.007 -10.022  1.00  0.12
ATOM    173  C   HSD A  18       8.486 -20.307  -9.289  1.00  0.55
ATOM    174  O   HSD A  18       8.646 -20.775  -8.185  1.00 -0.55
ATOM    175  N   LYS A  19       8.996 -19.177  -9.676  1.00 -0.40
ATOM    176  H   LYS A  19       8.837 -18.844 -10.601  1.00  0.40
ATOM    177  CA  LYS A  19       9.813 -18.307  -8.860  1.00  0.00
ATOM    178  CB  LYS A  19      11.113 -19.018  -8.541  1.00  0.00
ATOM    179  CG  LYS A  19      11.991 -19.124  -9.779  1.00  0.00
ATOM    180  CD  LYS A  19      13.185 -20.018  -9.647  1.00  0.00
ATOM    181  CE  LYS A  19      14.249 -19.494 -10.618  1.00  0.33
ATOM    182  NZ  LYS A  19      15.420 -20.420 -10.717  1.00 -0.32
ATOM    183  HZ1 LYS A  19      15.100 -21.350 -11.056  1.00  0.33
ATOM    184  HZ2 LYS A  19      15.859 -20.525  -9.780  1.00  0.33
ATOM    185  HZ3 LYS A  19      16.116 -20.029 -11.384  1.00  0.33
ATOM    186  C   LYS A  19       9.993 -17.020  -9.667  1.00  0.55
ATOM    187  O   LYS A  19       9.771 -16.952 -10.895  1.00 -0.55
ATOM    188  N   LEU A  20      10.378 -15.979  -8.953  1.00 -0.40
ATOM    189  H   LEU A  20      10.494 -16.018  -7.964  1.00  0.40
ATOM    190  CA  LEU A  20      10.655 -14.702  -9.595  1.00  0.00
ATOM    191  CB  LEU A  20      10.775 -13.519  -8.588  1.00  0.00
ATOM    192  CG  LEU A  20       9.470 -12.962  -7.959  1.00  0.00
ATOM    193  CD1 LEU A  20       9.842 -11.945  -6.902  1.00  0.00
ATOM    194  CD2 LEU A  20       8.540 -12.320  -8.967  1.00  0.00
ATOM    195  C   LEU A  20      12.022 -14.693 -10.299  1.00  0.55
ATOM    196  O   LEU A  20      12.918 -15.398  -9.815  1.00 -0.55
ATOM    197  N   PRO A  21      12.156 -13.855 -11.321  1.00 -0.20
ATOM    198  CD  PRO A  21      11.077 -13.073 -11.927  1.00  0.10
ATOM    199  CA  PRO A  21      13.437 -13.676 -12.023  1.00  0.10
ATOM    200  CB  PRO A  21      13.188 -12.626 -13.078  1.00  0.00
ATOM    201  CG  PRO A  21      11.739 -12.352 -13.069  1.00  0.00
ATOM    202  C   PRO A  21      14.474 -13.211 -11.006  1.00  0.55
ATOM    203  O   PRO A  21      14.181 -12.619  -9.964  1.00 -0.55
ATOM    204  N   ASP A  22      15.740 -13.397 -11.342  1.00 -0.40
ATOM    205  H   ASP A  22      15.985 -13.802 -12.219  1.00  0.40
ATOM    206  CA  ASP A  22      16.859 -13.044 -10.498  1.00  0.00
ATOM    207  CB  ASP A  22      18.200 -13.555 -11.095  1.00  0.00
ATOM    208  CG  ASP A  22      18.099 -15.082 -11.055  1.00  0.10
ATOM    209  OD1 ASP A  22      17.236 -15.690 -10.347  1.00 -0.55
ATOM    210  OD2 ASP A  22      18.916 -15.723 -11.777  1.00 -0.55
ATOM    211  C   ASP A  22      17.038 -11.587 -10.209  1.00  0.55
ATOM    212  O   ASP A  22      17.916 -11.326  -9.369  1.00 -0.55
ATOM    213  N   ASN A  23      16.341 -10.659 -10.820  1.00 -0.40
ATOM    214  H   ASN A  23      15.639 -10.870 -11.497  1.00  0.40
ATOM    215  CA  ASN A  23      16.571  -9.236 -10.524  1.00  0.00
ATOM    216  CB  ASN A  23      16.326  -8.442 -11.803  1.00  0.00
ATOM    217  CG  ASN A  23      14.973  -8.757 -12.424  1.00  0.55
ATOM    218  OD1 ASN A  23      14.761  -9.889 -12.907  1.00 -0.55
ATOM    219  ND2 ASN A  23      14.083  -7.761 -12.405  1.00 -0.78
ATOM    220 HD21 ASN A  23      14.327  -6.880 -12.000  1.00  0.39
ATOM    221 HD22 ASN A  23      13.173  -7.897 -12.796  1.00  0.39
ATOM    222  C   ASN A  23      15.722  -8.732  -9.359  1.00  0.55
ATOM    223  O   ASN A  23      15.748  -7.539  -9.060  1.00 -0.55
ATOM    224  N   TYR A  24      14.997  -9.618  -8.725  1.00 -0.40
ATOM    225  H   TYR A  24      14.985 -10.578  -8.994  1.00  0.40
ATOM    226  CA  TYR A  24      14.162  -9.268  -7.591  1.00  0.00
ATOM    227  CB  TYR A  24      12.841 -10.106  -7.635  1.00  0.12
ATOM    228  CG  TYR A  24      11.971  -9.391  -8.629  1.00 -0.12
ATOM    229  CD1 TYR A  24      11.299  -8.220  -8.263  1.00 -0.12
ATOM    230  HD1 TYR A  24      11.365  -7.877  -7.242  1.00  0.12
ATOM    231  CE1 TYR A  24      10.553  -7.490  -9.169  1.00 -0.12
ATOM    232  HE1 TYR A  24      10.056  -6.578  -8.872  1.00  0.12
ATOM    233  CZ  TYR A  24      10.462  -7.963 -10.476  1.00  0.06
ATOM    234  OH  TYR A  24       9.680  -7.287 -11.405  1.00 -0.49
ATOM    235  HH  TYR A  24       9.165  -6.627 -10.936  1.00  0.43
ATOM    236  CD2 TYR A  24      11.913  -9.820  -9.940  1.00 -0.12
ATOM    237  HD2 TYR A  24      12.470 -10.692 -10.252  1.00  0.12
ATOM    238  CE2 TYR A  24      11.130  -9.119 -10.862  1.00 -0.12
ATOM    239  HE2 TYR A  24      11.043  -9.477 -11.878  1.00  0.12
ATOM    240  C   TYR A  24      14.764  -9.534  -6.232  1.00  0.55
ATOM    241  O   TYR A  24      15.365 -10.597  -6.153  1.00 -0.55
ATOM    242  N   ILE A  25      14.561  -8.696  -5.232  1.00 -0.40
ATOM    243  H   ILE A  25      14.067  -7.840  -5.361  1.00  0.40
ATOM    244  CA  ILE A  25      15.038  -8.950  -3.877  1.00  0.00
ATOM    245  CB  ILE A  25      16.326  -8.192  -3.481  1.00  0.00
ATOM    246  CG2 ILE A  25      17.566  -8.889  -4.056  1.00  0.00
ATOM    247  CG1 ILE A  25      16.322  -6.709  -3.870  1.00  0.00
ATOM    248  CD1 ILE A  25      17.601  -6.045  -3.346  1.00  0.00
ATOM    249  C   ILE A  25      13.950  -8.515  -2.886  1.00  0.55
ATOM    250  O   ILE A  25      13.309  -7.552  -3.241  1.00 -0.55
ATOM    251  N   THR A  26      13.773  -9.140  -1.750  1.00 -0.40
ATOM    252  H   THR A  26      14.311  -9.942  -1.503  1.00  0.40
ATOM    253  CA  THR A  26      12.783  -8.716  -0.770  1.00  0.00
ATOM    254  CB  THR A  26      12.528  -9.786   0.303  1.00  0.00
ATOM    255  OG1 THR A  26      13.694  -9.881   1.116  1.00 -0.49
ATOM    256  HG1 THR A  26      13.504 -10.554   1.773  1.00  0.49
ATOM    257  CG2 THR A  26      12.324 -11.127  -0.344  1.00  0.00
ATOM    258  C   THR A  26      13.224  -7.400  -0.140  1.00  0.55
ATOM    259  O   THR A  26      14.357  -6.901  -0.315  1.00 -0.55
ATOM    260  N   LYS A  27      12.287  -6.769   0.542  1.00 -0.40
ATOM    261  H   LYS A  27      11.367  -7.146   0.596  1.00  0.40
ATOM    262  CA  LYS A  27      12.460  -5.526   1.257  1.00  0.00
ATOM    263  CB  LYS A  27      11.181  -4.959   1.855  1.00  0.00
ATOM    264  CG  LYS A  27      10.102  -4.405   0.945  1.00  0.00
ATOM    265  CD  LYS A  27       8.750  -4.452   1.677  1.00  0.00
ATOM    266  CE  LYS A  27       7.559  -4.131   0.800  1.00  0.33
ATOM    267  NZ  LYS A  27       6.252  -4.452   1.438  1.00 -0.32
ATOM    268  HZ1 LYS A  27       6.150  -3.905   2.316  1.00  0.33
ATOM    269  HZ2 LYS A  27       6.214  -5.468   1.657  1.00  0.33
ATOM    270  HZ3 LYS A  27       5.479  -4.210   0.786  1.00  0.33
ATOM    271  C   LYS A  27      13.546  -5.724   2.363  1.00  0.55
ATOM    272  O   LYS A  27      14.371  -4.798   2.524  1.00 -0.55
ATOM    273  N   SER A  28      13.524  -6.835   3.061  1.00 -0.40
ATOM    274  H   SER A  28      12.843  -7.551   2.929  1.00  0.40
ATOM    275  CA  SER A  28      14.554  -7.060   4.102  1.00  0.00
ATOM    276  CB  SER A  28      14.180  -8.226   4.985  1.00  0.00
ATOM    277  OG  SER A  28      14.628  -9.515   4.622  1.00 -0.49
ATOM    278  HG  SER A  28      14.293 -10.111   5.296  1.00  0.49
ATOM    279  C   SER A  28      15.937  -7.179   3.452  1.00  0.55
ATOM    280  O   SER A  28      16.867  -6.489   3.907  1.00 -0.55
ATOM    281  N   GLU A  29      16.051  -7.999   2.392  1.00 -0.40
ATOM    282  H   GLU A  29      15.287  -8.547   2.061  1.00  0.40
ATOM    283  CA  GLU A  29      17.290  -8.135   1.672  1.00  0.00
ATOM    284  CB  GLU A  29      17.101  -8.912   0.350  1.00  0.00
ATOM    285  CG  GLU A  29      17.067 -10.380   0.712  1.00  0.00
ATOM    286  CD  GLU A  29      16.359 -11.242  -0.303  1.00  0.10
ATOM    287  OE1 GLU A  29      16.171 -10.866  -1.480  1.00 -0.55
ATOM    288  OE2 GLU A  29      15.927 -12.350   0.128  1.00 -0.55
ATOM    289  C   GLU A  29      17.900  -6.827   1.208  1.00  0.55
ATOM    290  O   GLU A  29      19.127  -6.597   1.301  1.00 -0.55
ATOM    291  N   ALA A  30      17.009  -6.004   0.662  1.00 -0.40
ATOM    292  H   ALA A  30      16.044  -6.240   0.586  1.00  0.40
ATOM    293  CA  ALA A  30      17.400  -4.684   0.135  1.00  0.00
ATOM    294  CB  ALA A  30      16.185  -4.078  -0.557  1.00  0.00
ATOM    295  C   ALA A  30      18.008  -3.761   1.193  1.00  0.55
ATOM    296  O   ALA A  30      19.015  -3.059   1.036  1.00 -0.55
ATOM    297  N   GLN A  31      17.328  -3.779   2.338  1.00 -0.40
ATOM    298  H   GLN A  31      16.515  -4.344   2.445  1.00  0.40
ATOM    299  CA  GLN A  31      17.698  -2.998   3.511  1.00  0.00
ATOM    300  CB  GLN A  31      16.700  -3.141   4.643  1.00  0.00
ATOM    301  CG  GLN A  31      15.300  -2.718   4.234  1.00  0.00
ATOM    302  CD  GLN A  31      14.294  -2.788   5.368  1.00  0.55
ATOM    303  OE1 GLN A  31      13.963  -1.687   5.817  1.00 -0.55
ATOM    304  NE2 GLN A  31      13.796  -3.926   5.881  1.00 -0.78
ATOM    305 HE21 GLN A  31      13.134  -3.889   6.630  1.00  0.39
ATOM    306 HE22 GLN A  31      14.086  -4.810   5.513  1.00  0.39
ATOM    307  C   GLN A  31      19.099  -3.444   3.943  1.00  0.55
ATOM    308  O   GLN A  31      19.888  -2.569   4.269  1.00 -0.55
ATOM    309  N   ALA A  32      19.253  -4.754   3.872  1.00 -0.40
ATOM    310  H   ALA A  32      18.510  -5.349   3.577  1.00  0.40
ATOM    311  CA  ALA A  32      20.500  -5.431   4.211  1.00  0.00
ATOM    312  CB  ALA A  32      20.493  -6.930   4.090  1.00  0.00
ATOM    313  C   ALA A  32      21.607  -4.845   3.322  1.00  0.55
ATOM    314  O   ALA A  32      22.731  -4.739   3.833  1.00 -0.55
ATOM    315  N   LEU A  33      21.311  -4.450   2.092  1.00 -0.40
ATOM    316  H   LEU A  33      20.398  -4.519   1.698  1.00  0.40
ATOM    317  CA  LEU A  33      22.357  -3.884   1.258  1.00  0.00
ATOM    318  CB  LEU A  33      22.135  -4.136  -0.238  1.00  0.00
ATOM    319  CG  LEU A  33      21.779  -5.612  -0.475  1.00  0.00
ATOM    320  CD1 LEU A  33      21.481  -5.834  -1.940  1.00  0.00
ATOM    321  CD2 LEU A  33      22.911  -6.488   0.024  1.00  0.00
ATOM    322  C   LEU A  33      22.450  -2.396   1.468  1.00  0.55
ATOM    323  O   LEU A  33      23.265  -1.801   0.764  1.00 -0.55
ATOM    324  N   GLY A  34      21.641  -1.829   2.330  1.00 -0.40
ATOM    325  H   GLY A  34      20.958  -2.311   2.872  1.00  0.40
ATOM    326  CA  GLY A  34      21.774  -0.373   2.490  1.00  0.00
ATOM    327  C   GLY A  34      20.646   0.455   1.912  1.00  0.55
ATOM    328  O   GLY A  34      20.850   1.663   1.794  1.00 -0.55
ATOM    329  N   TRP A  35      19.542  -0.227   1.591  1.00 -0.40
ATOM    330  H   TRP A  35      19.459  -1.214   1.705  1.00  0.40
ATOM    331  CA  TRP A  35      18.395   0.472   1.052  1.00  0.00
ATOM    332  CB  TRP A  35      17.413  -0.521   0.459  1.00  0.12
ATOM    333  CG  TRP A  35      16.126   0.047  -0.111  1.00 -0.12
ATOM    334  CD1 TRP A  35      15.966   1.059  -1.031  1.00 -0.12
ATOM    335  HD1 TRP A  35      16.756   1.653  -1.465  1.00  0.12
ATOM    336  NE1 TRP A  35      14.618   1.180  -1.300  1.00 -0.40
ATOM    337  HE1 TRP A  35      14.236   1.815  -1.935  1.00  0.40
ATOM    338  CE2 TRP A  35      13.885   0.291  -0.560  1.00  0.00
ATOM    339  CD2 TRP A  35      14.793  -0.438   0.202  1.00  0.00
ATOM    340  CE3 TRP A  35      14.327  -1.408   1.089  1.00 -0.12
ATOM    341  HE3 TRP A  35      14.989  -1.960   1.741  1.00  0.12
ATOM    342  CZ3 TRP A  35      12.972  -1.648   1.111  1.00 -0.12
ATOM    343  HZ3 TRP A  35      12.582  -2.429   1.748  1.00  0.12
ATOM    344  CZ2 TRP A  35      12.492   0.088  -0.535  1.00 -0.12
ATOM    345  HZ2 TRP A  35      11.788   0.648  -1.131  1.00  0.12
ATOM    346  CH2 TRP A  35      12.092  -0.902   0.328  1.00 -0.12
ATOM    347  HH2 TRP A  35      11.036  -1.115   0.404  1.00  0.12
ATOM    348  C   TRP A  35      17.652   1.229   2.157  1.00  0.55
ATOM    349  O   TRP A  35      17.319   0.631   3.180  1.00 -0.55
ATOM    350  N   VAL A  36      17.398   2.503   1.833  1.00 -0.40
ATOM    351  H   VAL A  36      17.709   2.885   0.966  1.00  0.40
ATOM    352  CA  VAL A  36      16.660   3.433   2.691  1.00  0.00
ATOM    353  CB  VAL A  36      17.450   4.649   3.192  1.00  0.00
ATOM    354  CG1 VAL A  36      16.648   5.384   4.245  1.00  0.00
ATOM    355  CG2 VAL A  36      18.811   4.283   3.760  1.00  0.00
ATOM    356  C   VAL A  36      15.551   3.940   1.762  1.00  0.55
ATOM    357  O   VAL A  36      15.938   4.746   0.898  1.00 -0.55
ATOM    358  N   ALA A  37      14.332   3.417   1.956  1.00 -0.40
ATOM    359  H   ALA A  37      14.129   2.772   2.689  1.00  0.40
ATOM    360  CA  ALA A  37      13.223   3.787   1.069  1.00  0.00
ATOM    361  CB  ALA A  37      11.904   3.144   1.465  1.00  0.00
ATOM    362  C   ALA A  37      13.120   5.297   0.914  1.00  0.55
ATOM    363  O   ALA A  37      12.985   5.735  -0.250  1.00 -0.55
ATOM    364  N   SER A  38      13.155   6.050   1.998  1.00 -0.40
ATOM    365  H   SER A  38      13.251   5.705   2.928  1.00  0.40
ATOM    366  CA  SER A  38      13.042   7.494   1.789  1.00  0.00
ATOM    367  CB  SER A  38      12.904   8.310   3.079  1.00  0.00
ATOM    368  OG  SER A  38      13.873   7.799   3.987  1.00 -0.49
ATOM    369  HG  SER A  38      13.492   7.000   4.359  1.00  0.49
ATOM    370  C   SER A  38      14.220   8.080   1.002  1.00  0.55
ATOM    371  O   SER A  38      14.056   9.224   0.533  1.00 -0.55
ATOM    372  N   LYS A  39      15.343   7.430   0.811  1.00 -0.40
ATOM    373  H   LYS A  39      15.518   6.513   1.164  1.00  0.40
ATOM    374  CA  LYS A  39      16.410   8.079   0.036  1.00  0.00
ATOM    375  CB  LYS A  39      17.766   7.511   0.382  1.00  0.00
ATOM    376  CG  LYS A  39      17.926   6.529   1.525  1.00  0.00
ATOM    377  CD  LYS A  39      19.285   6.772   2.215  1.00  0.00
ATOM    378  CE  LYS A  39      19.281   8.268   2.589  1.00  0.33
ATOM    379  NZ  LYS A  39      18.012   8.835   1.990  1.00 -0.32
ATOM    380  HZ1 LYS A  39      17.341   8.063   1.802  1.00  0.33
ATOM    381  HZ2 LYS A  39      18.236   9.324   1.100  1.00  0.33
ATOM    382  HZ3 LYS A  39      17.585   9.510   2.658  1.00  0.33
ATOM    383  C   LYS A  39      16.149   7.836  -1.458  1.00  0.55
ATOM    384  O   LYS A  39      16.607   8.608  -2.310  1.00 -0.55
ATOM    385  N   GLY A  40      15.420   6.748  -1.705  1.00 -0.40
ATOM    386  H   GLY A  40      15.044   6.158  -0.995  1.00  0.40
ATOM    387  CA  GLY A  40      15.152   6.388  -3.115  1.00  0.00
ATOM    388  C   GLY A  40      16.499   5.869  -3.682  1.00  0.55
ATOM    389  O   GLY A  40      16.691   6.012  -4.881  1.00 -0.55
ATOM    390  N   ASN A  41      17.345   5.248  -2.879  1.00 -0.40
ATOM    391  H   ASN A  41      17.125   5.077  -1.923  1.00  0.40
ATOM    392  CA  ASN A  41      18.656   4.768  -3.321  1.00  0.00
ATOM    393  CB  ASN A  41      19.660   5.137  -2.190  1.00  0.00
ATOM    394  CG  ASN A  41      19.415   4.159  -1.063  1.00  0.55
ATOM    395  OD1 ASN A  41      18.331   3.582  -0.908  1.00 -0.55
ATOM    396  ND2 ASN A  41      20.429   3.913  -0.227  1.00 -0.78
ATOM    397 HD21 ASN A  41      20.307   3.273   0.532  1.00  0.39
ATOM    398 HD22 ASN A  41      21.308   4.370  -0.359  1.00  0.39
ATOM    399  C   ASN A  41      18.791   3.299  -3.673  1.00  0.55
ATOM    400  O   ASN A  41      19.893   2.721  -3.645  1.00 -0.55
ATOM    401  N   LEU A  42      17.706   2.602  -4.035  1.00 -0.40
ATOM    402  H   LEU A  42      16.800   3.014  -4.097  1.00  0.40
ATOM    403  CA  LEU A  42      17.801   1.167  -4.366  1.00  0.00
ATOM    404  CB  LEU A  42      16.422   0.571  -4.646  1.00  0.00
ATOM    405  CG  LEU A  42      16.306  -0.921  -4.883  1.00  0.00
ATOM    406  CD1 LEU A  42      16.789  -1.705  -3.667  1.00  0.00
ATOM    407  CD2 LEU A  42      14.872  -1.264  -5.270  1.00  0.00
ATOM    408  C   LEU A  42      18.772   0.859  -5.524  1.00  0.55
ATOM    409  O   LEU A  42      19.554  -0.096  -5.416  1.00 -0.55
ATOM    410  N   ALA A  43      18.691   1.648  -6.583  1.00 -0.40
ATOM    411  H   ALA A  43      18.078   2.431  -6.657  1.00  0.40
ATOM    412  CA  ALA A  43      19.569   1.338  -7.721  1.00  0.00
ATOM    413  CB  ALA A  43      18.966   2.065  -8.911  1.00  0.00
ATOM    414  C   ALA A  43      21.023   1.663  -7.424  1.00  0.55
ATOM    415  O   ALA A  43      21.910   1.165  -8.140  1.00 -0.55
ATOM    416  N   ASP A  44      21.277   2.449  -6.389  1.00 -0.40
ATOM    417  H   ASP A  44      20.549   2.839  -5.831  1.00  0.40
ATOM    418  CA  ASP A  44      22.631   2.795  -6.000  1.00  0.00
ATOM    419  CB  ASP A  44      22.782   3.960  -5.026  1.00  0.00
ATOM    420  CG  ASP A  44      21.953   5.126  -5.520  1.00  0.10
ATOM    421  OD1 ASP A  44      22.010   5.282  -6.761  1.00 -0.55
ATOM    422  OD2 ASP A  44      21.287   5.844  -4.743  1.00 -0.55
ATOM    423  C   ASP A  44      23.228   1.635  -5.195  1.00  0.55
ATOM    424  O   ASP A  44      24.440   1.429  -5.311  1.00 -0.55
ATOM    425  N   VAL A  45      22.369   0.991  -4.428  1.00 -0.40
ATOM    426  H   VAL A  45      21.396   1.201  -4.378  1.00  0.40
ATOM    427  CA  VAL A  45      22.884  -0.101  -3.600  1.00  0.00
ATOM    428  CB  VAL A  45      22.219   0.010  -2.191  1.00  0.00
ATOM    429  CG1 VAL A  45      22.421   1.426  -1.646  1.00  0.00
ATOM    430  CG2 VAL A  45      20.743  -0.327  -2.180  1.00  0.00
ATOM    431  C   VAL A  45      22.741  -1.504  -4.160  1.00  0.55
ATOM    432  O   VAL A  45      23.317  -2.484  -3.636  1.00 -0.55
ATOM    433  N   ALA A  46      21.930  -1.649  -5.197  1.00 -0.40
ATOM    434  H   ALA A  46      21.481  -0.861  -5.608  1.00  0.40
ATOM    435  CA  ALA A  46      21.617  -2.936  -5.830  1.00  0.00
ATOM    436  CB  ALA A  46      20.573  -3.708  -5.029  1.00  0.00
ATOM    437  C   ALA A  46      21.151  -2.620  -7.241  1.00  0.55
ATOM    438  O   ALA A  46      19.974  -2.679  -7.582  1.00 -0.55
ATOM    439  N   PRO A  47      22.177  -2.290  -8.036  1.00 -0.20
ATOM    440  CD  PRO A  47      23.616  -2.206  -7.719  1.00  0.10
ATOM    441  CA  PRO A  47      21.898  -1.931  -9.444  1.00  0.10
ATOM    442  CB  PRO A  47      23.244  -1.460  -9.974  1.00  0.00
ATOM    443  CG  PRO A  47      24.088  -1.185  -8.761  1.00  0.00
ATOM    444  C   PRO A  47      21.214  -3.138 -10.098  1.00  0.55
ATOM    445  O   PRO A  47      21.542  -4.317  -9.806  1.00 -0.55
ATOM    446  N   GLY A  48      20.258  -2.779 -10.942  1.00 -0.40
ATOM    447  H   GLY A  48      20.020  -1.826 -11.115  1.00  0.40
ATOM    448  CA  GLY A  48      19.500  -3.787 -11.667  1.00  0.00
ATOM    449  C   GLY A  48      18.460  -4.570 -10.889  1.00  0.55
ATOM    450  O   GLY A  48      17.785  -5.350 -11.547  1.00 -0.55
ATOM    451  N   LYS A  49      18.335  -4.351  -9.587  1.00 -0.40
ATOM    452  H   LYS A  49      18.914  -3.687  -9.122  1.00  0.40
ATOM    453  CA  LYS A  49      17.375  -5.032  -8.729  1.00  0.00
ATOM    454  CB  LYS A  49      17.926  -5.170  -7.312  1.00  0.00
ATOM    455  CG  LYS A  49      19.054  -6.088  -7.059  1.00  0.00
ATOM    456  CD  LYS A  49      18.842  -7.363  -7.836  1.00  0.00
ATOM    457  CE  LYS A  49      20.240  -7.929  -8.118  1.00  0.33
ATOM    458  NZ  LYS A  49      20.148  -9.389  -8.459  1.00 -0.32
ATOM    459  HZ1 LYS A  49      19.554  -9.511  -9.304  1.00  0.33
ATOM    460  HZ2 LYS A  49      19.725  -9.906  -7.661  1.00  0.33
ATOM    461  HZ3 LYS A  49      21.100  -9.762  -8.648  1.00  0.33
ATOM    462  C   LYS A  49      16.086  -4.197  -8.577  1.00  0.55
ATOM    463  O   LYS A  49      16.107  -2.958  -8.682  1.00 -0.55
ATOM    464  N   SER A  50      15.029  -4.926  -8.243  1.00 -0.40
ATOM    465  H   SER A  50      15.101  -5.913  -8.135  1.00  0.40
ATOM    466  CA  SER A  50      13.711  -4.380  -8.011  1.00  0.00
ATOM    467  CB  SER A  50      12.781  -4.725  -9.188  1.00  0.00
ATOM    468  OG  SER A  50      12.867  -4.002 -10.390  1.00 -0.49
ATOM    469  HG  SER A  50      12.033  -4.143 -10.844  1.00  0.49
ATOM    470  C   SER A  50      13.192  -5.095  -6.760  1.00  0.55
ATOM    471  O   SER A  50      13.549  -6.266  -6.525  1.00 -0.55
ATOM    472  N   ILE A  51      12.381  -4.448  -5.965  1.00 -0.40
ATOM    473  H   ILE A  51      12.132  -3.499  -6.138  1.00  0.40
ATOM    474  CA  ILE A  51      11.777  -5.049  -4.775  1.00  0.00
ATOM    475  CB  ILE A  51      11.084  -3.944  -3.913  1.00  0.00
ATOM    476  CG2 ILE A  51      10.270  -4.546  -2.766  1.00  0.00
ATOM    477  CG1 ILE A  51      12.133  -2.913  -3.492  1.00  0.00
ATOM    478  CD1 ILE A  51      13.226  -3.409  -2.600  1.00  0.00
ATOM    479  C   ILE A  51      10.739  -6.054  -5.232  1.00  0.55
ATOM    480  O   ILE A  51       9.897  -5.770  -6.131  1.00 -0.55
ATOM    481  N   GLY A  52      10.688  -7.239  -4.682  1.00 -0.40
ATOM    482  H   GLY A  52      11.340  -7.517  -3.981  1.00  0.40
ATOM    483  CA  GLY A  52       9.696  -8.229  -5.038  1.00  0.00
ATOM    484  C   GLY A  52       9.954  -9.502  -4.256  1.00  0.55
ATOM    485  O   GLY A  52      11.108  -9.792  -3.885  1.00 -0.55
ATOM    486  N   GLY A  53       8.846 -10.212  -4.027  1.00 -0.40
ATOM    487  H   GLY A  53       7.963  -9.891  -4.357  1.00  0.40
ATOM    488  CA  GLY A  53       8.797 -11.458  -3.317  1.00  0.00
ATOM    489  C   GLY A  53       8.214 -11.485  -1.916  1.00  0.55
ATOM    490  O   GLY A  53       7.977 -12.598  -1.430  1.00 -0.55
ATOM    491  N   ASP A  54       7.920 -10.323  -1.341  1.00 -0.40
ATOM    492  H   ASP A  54       8.103  -9.451  -1.788  1.00  0.40
ATOM    493  CA  ASP A  54       7.303 -10.247   0.001  1.00  0.00
ATOM    494  CB  ASP A  54       7.322  -8.786   0.474  1.00  0.00
ATOM    495  CG  ASP A  54       8.784  -8.444   0.755  1.00  0.10
ATOM    496  OD1 ASP A  54       9.238  -9.072   1.746  1.00 -0.55
ATOM    497  OD2 ASP A  54       9.364  -7.643  -0.019  1.00 -0.55
ATOM    498  C   ASP A  54       5.869 -10.753   0.005  1.00  0.55
ATOM    499  O   ASP A  54       5.163 -10.704  -1.011  1.00 -0.55
ATOM    500  N   ILE A  55       5.396 -11.225   1.127  1.00 -0.40
ATOM    501  H   ILE A  55       5.969 -11.292   1.940  1.00  0.40
ATOM    502  CA  ILE A  55       4.013 -11.689   1.300  1.00  0.00
ATOM    503  CB  ILE A  55       3.725 -12.284   2.698  1.00  0.00
ATOM    504  CG2 ILE A  55       2.232 -12.551   2.971  1.00  0.00
ATOM    505  CG1 ILE A  55       4.558 -13.587   2.828  1.00  0.00
ATOM    506  CD1 ILE A  55       3.737 -14.705   2.189  1.00  0.00
ATOM    507  C   ILE A  55       3.134 -10.440   1.118  1.00  0.55
ATOM    508  O   ILE A  55       3.504  -9.331   1.510  1.00 -0.55
ATOM    509  N   PHE A  56       2.000 -10.681   0.522  1.00 -0.40
ATOM    510  H   PHE A  56       1.791 -11.609   0.231  1.00  0.40
ATOM    511  CA  PHE A  56       0.953  -9.735   0.210  1.00  0.00
ATOM    512  CB  PHE A  56       0.565  -9.717  -1.293  1.00  0.12
ATOM    513  CG  PHE A  56      -0.506  -8.676  -1.530  1.00 -0.12
ATOM    514  CD1 PHE A  56      -0.206  -7.327  -1.368  1.00 -0.12
ATOM    515  HD1 PHE A  56       0.798  -7.040  -1.093  1.00  0.12
ATOM    516  CE1 PHE A  56      -1.158  -6.350  -1.549  1.00 -0.12
ATOM    517  HE1 PHE A  56      -0.909  -5.309  -1.405  1.00  0.12
ATOM    518  CZ  PHE A  56      -2.424  -6.716  -1.915  1.00 -0.12
ATOM    519  HZ  PHE A  56      -3.172  -5.952  -2.069  1.00  0.12
ATOM    520  CD2 PHE A  56      -1.807  -9.048  -1.893  1.00 -0.12
ATOM    521  HD2 PHE A  56      -2.067 -10.089  -2.017  1.00  0.12
ATOM    522  CE2 PHE A  56      -2.764  -8.044  -2.091  1.00 -0.12
ATOM    523  HE2 PHE A  56      -3.770  -8.308  -2.383  1.00  0.12
ATOM    524  C   PHE A  56      -0.213 -10.175   1.079  1.00  0.55
ATOM    525  O   PHE A  56      -0.703 -11.289   0.808  1.00 -0.55
ATOM    526  N   SER A  57      -0.570  -9.300   2.033  1.00 -0.40
ATOM    527  H   SER A  57      -0.160  -8.405   2.184  1.00  0.40
ATOM    528  CA  SER A  57      -1.681  -9.759   2.914  1.00  0.00
ATOM    529  CB  SER A  57      -1.460  -9.230   4.340  1.00  0.00
ATOM    530  OG  SER A  57      -0.176  -9.733   4.729  1.00 -0.49
ATOM    531  HG  SER A  57      -0.024  -9.410   5.620  1.00  0.49
ATOM    532  C   SER A  57      -3.088  -9.504   2.431  1.00  0.55
ATOM    533  O   SER A  57      -3.984  -9.914   3.203  1.00 -0.55
ATOM    534  N   ASN A  58      -3.285  -8.888   1.254  1.00 -0.40
ATOM    535  H   ASN A  58      -2.529  -8.536   0.708  1.00  0.40
ATOM    536  CA  ASN A  58      -4.616  -8.693   0.703  1.00  0.00
ATOM    537  CB  ASN A  58      -5.010 -10.107   0.212  1.00  0.00
ATOM    538  CG  ASN A  58      -6.288 -10.275  -0.572  1.00  0.55
ATOM    539  OD1 ASN A  58      -6.557  -9.283  -1.273  1.00 -0.55
ATOM    540  ND2 ASN A  58      -7.075 -11.330  -0.604  1.00 -0.78
ATOM    541 HD21 ASN A  58      -7.901 -11.320  -1.166  1.00  0.39
ATOM    542 HD22 ASN A  58      -6.846 -12.140  -0.065  1.00  0.39
ATOM    543  C   ASN A  58      -5.583  -8.193   1.776  1.00  0.55
ATOM    544  O   ASN A  58      -6.665  -8.769   2.054  1.00 -0.55
ATOM    545  N   ARG A  59      -5.176  -7.077   2.340  1.00 -0.40
ATOM    546  H   ARG A  59      -4.348  -6.625   2.019  1.00  0.40
ATOM    547  CA  ARG A  59      -5.845  -6.392   3.447  1.00  0.00
ATOM    548  CB  ARG A  59      -4.946  -5.301   4.041  1.00  0.00
ATOM    549  CG  ARG A  59      -3.604  -5.874   4.524  1.00  0.00
ATOM    550  CD  ARG A  59      -2.601  -4.742   4.785  1.00  0.35
ATOM    551  NE  ARG A  59      -1.233  -5.331   4.940  1.00 -0.35
ATOM    552  HE  ARG A  59      -0.623  -5.392   4.150  1.00  0.45
ATOM    553  CZ  ARG A  59      -0.828  -5.775   6.128  1.00  0.35
ATOM    554  NH1 ARG A  59      -1.603  -5.671   7.203  1.00 -0.70
ATOM    555 HH11 ARG A  59      -2.509  -5.253   7.129  1.00  0.40
ATOM    556 HH12 ARG A  59      -1.281  -6.011   8.087  1.00  0.40
ATOM    557  NH2 ARG A  59       0.344  -6.329   6.307  1.00 -0.70
ATOM    558 HH21 ARG A  59       0.972  -6.431   5.536  1.00  0.40
ATOM    559 HH22 ARG A  59       0.611  -6.650   7.216  1.00  0.40
ATOM    560  C   ARG A  59      -7.222  -5.897   3.110  1.00  0.55
ATOM    561  O   ARG A  59      -8.036  -5.881   4.032  1.00 -0.55
ATOM    562  N   GLU A  60      -7.547  -5.491   1.914  1.00 -0.40
ATOM    563  H   GLU A  60      -6.864  -5.461   1.190  1.00  0.40
ATOM    564  CA  GLU A  60      -8.873  -5.052   1.506  1.00  0.00
ATOM    565  CB  GLU A  60      -8.790  -4.022   0.385  1.00  0.00
ATOM    566  CG  GLU A  60      -8.003  -2.794   0.795  1.00  0.00
ATOM    567  CD  GLU A  60      -8.842  -1.911   1.675  1.00  0.10
ATOM    568  OE1 GLU A  60     -10.028  -2.229   1.907  1.00 -0.55
ATOM    569  OE2 GLU A  60      -8.438  -0.880   2.210  1.00 -0.55
ATOM    570  C   GLU A  60      -9.672  -6.237   1.029  1.00  0.55
ATOM    571  O   GLU A  60     -10.820  -6.034   0.703  1.00 -0.55
ATOM    572  N   GLY A  61      -9.182  -7.448   0.933  1.00 -0.40
ATOM    573  H   GLY A  61      -8.238  -7.601   1.205  1.00  0.40
ATOM    574  CA  GLY A  61      -9.823  -8.650   0.476  1.00  0.00
ATOM    575  C   GLY A  61     -10.221  -8.623  -1.000  1.00  0.55
ATOM    576  O   GLY A  61     -11.150  -9.354  -1.387  1.00 -0.55
ATOM    577  N   LYS A  62      -9.558  -7.847  -1.837  1.00 -0.40
ATOM    578  H   LYS A  62      -8.801  -7.280  -1.524  1.00  0.40
ATOM    579  CA  LYS A  62      -9.862  -7.746  -3.271  1.00  0.00
ATOM    580  CB  LYS A  62      -9.299  -6.428  -3.823  1.00  0.00
ATOM    581  CG  LYS A  62      -9.955  -5.251  -3.095  1.00  0.00
ATOM    582  CD  LYS A  62      -9.833  -4.014  -3.951  1.00  0.00
ATOM    583  CE  LYS A  62     -10.111  -2.726  -3.163  1.00  0.33
ATOM    584  NZ  LYS A  62      -8.855  -1.875  -3.145  1.00 -0.32
ATOM    585  HZ1 LYS A  62      -8.583  -1.636  -4.120  1.00  0.33
ATOM    586  HZ2 LYS A  62      -8.084  -2.403  -2.690  1.00  0.33
ATOM    587  HZ3 LYS A  62      -9.036  -1.000  -2.612  1.00  0.33
ATOM    588  C   LYS A  62      -9.403  -8.959  -4.069  1.00  0.55
ATOM    589  O   LYS A  62     -10.074  -9.230  -5.090  1.00 -0.55
ATOM    590  N   LEU A  63      -8.368  -9.681  -3.706  1.00 -0.40
ATOM    591  H   LEU A  63      -7.811  -9.440  -2.915  1.00  0.40
ATOM    592  CA  LEU A  63      -7.960 -10.884  -4.430  1.00  0.00
ATOM    593  CB  LEU A  63      -6.432 -11.095  -4.423  1.00  0.00
ATOM    594  CG  LEU A  63      -5.644  -9.882  -4.989  1.00  0.00
ATOM    595  CD1 LEU A  63      -4.143  -9.996  -4.817  1.00  0.00
ATOM    596  CD2 LEU A  63      -6.001  -9.806  -6.465  1.00  0.00
ATOM    597  C   LEU A  63      -8.704 -12.067  -3.791  1.00  0.55
ATOM    598  O   LEU A  63      -8.974 -12.112  -2.583  1.00 -0.55
ATOM    599  N   PRO A  64      -8.946 -13.064  -4.635  1.00 -0.20
ATOM    600  CD  PRO A  64      -8.616 -13.098  -6.071  1.00  0.10
ATOM    601  CA  PRO A  64      -9.680 -14.243  -4.193  1.00  0.10
ATOM    602  CB  PRO A  64     -10.035 -14.971  -5.498  1.00  0.00
ATOM    603  CG  PRO A  64      -8.896 -14.535  -6.437  1.00  0.00
ATOM    604  C   PRO A  64      -8.932 -15.036  -3.169  1.00  0.55
ATOM    605  O   PRO A  64      -7.748 -15.314  -3.329  1.00 -0.55
ATOM    606  N   GLY A  65      -9.622 -15.448  -2.114  1.00 -0.40
ATOM    607  H   GLY A  65     -10.591 -15.258  -1.979  1.00  0.40
ATOM    608  CA  GLY A  65      -8.929 -16.230  -1.079  1.00  0.00
ATOM    609  C   GLY A  65      -9.336 -17.673  -1.158  1.00  0.55
ATOM    610  O   GLY A  65     -10.357 -17.964  -1.787  1.00 -0.55
ATOM    611  N   LYS A  66      -8.598 -18.534  -0.512  1.00 -0.40
ATOM    612  H   LYS A  66      -7.799 -18.218  -0.010  1.00  0.40
ATOM    613  CA  LYS A  66      -8.804 -19.969  -0.429  1.00  0.00
ATOM    614  CB  LYS A  66      -8.493 -20.623  -1.763  1.00  0.00
ATOM    615  CG  LYS A  66      -8.773 -22.095  -1.893  1.00  0.00
ATOM    616  CD  LYS A  66      -8.151 -22.739  -3.120  1.00  0.00
ATOM    617  CE  LYS A  66      -8.794 -24.090  -3.404  1.00  0.33
ATOM    618  NZ  LYS A  66     -10.320 -24.058  -3.435  1.00 -0.32
ATOM    619  HZ1 LYS A  66     -10.639 -23.405  -4.178  1.00  0.33
ATOM    620  HZ2 LYS A  66     -10.678 -23.737  -2.513  1.00  0.33
ATOM    621  HZ3 LYS A  66     -10.682 -25.013  -3.633  1.00  0.33
ATOM    622  C   LYS A  66      -7.904 -20.498   0.687  1.00  0.55
ATOM    623  O   LYS A  66      -6.818 -19.964   0.929  1.00 -0.55
ATOM    624  N   SER A  67      -8.376 -21.555   1.351  1.00 -0.40
ATOM    625  H   SER A  67      -9.266 -21.959   1.159  1.00  0.40
ATOM    626  CA  SER A  67      -7.582 -22.179   2.419  1.00  0.00
ATOM    627  CB  SER A  67      -8.465 -23.182   3.180  1.00  0.00
ATOM    628  OG  SER A  67      -7.609 -23.855   4.133  1.00 -0.49
ATOM    629  HG  SER A  67      -8.171 -24.477   4.600  1.00  0.49
ATOM    630  C   SER A  67      -6.353 -22.792   1.744  1.00  0.55
ATOM    631  O   SER A  67      -6.455 -23.458   0.714  1.00 -0.55
ATOM    632  N   GLY A  68      -5.187 -22.444   2.261  1.00 -0.40
ATOM    633  H   GLY A  68      -5.171 -21.843   3.053  1.00  0.40
ATOM    634  CA  GLY A  68      -3.857 -22.835   1.817  1.00  0.00
ATOM    635  C   GLY A  68      -3.157 -21.869   0.859  1.00  0.55
ATOM    636  O   GLY A  68      -1.969 -21.990   0.526  1.00 -0.55
ATOM    637  N   ARG A  69      -3.898 -20.897   0.347  1.00 -0.40
ATOM    638  H   ARG A  69      -4.852 -20.788   0.614  1.00  0.40
ATOM    639  CA  ARG A  69      -3.420 -19.922  -0.618  1.00  0.00
ATOM    640  CB  ARG A  69      -4.593 -19.453  -1.539  1.00  0.00
ATOM    641  CG  ARG A  69      -3.949 -18.459  -2.558  1.00  0.00
ATOM    642  CD  ARG A  69      -5.020 -17.790  -3.423  1.00  0.35
ATOM    643  NE  ARG A  69      -5.569 -18.845  -4.263  1.00 -0.35
ATOM    644  HE  ARG A  69      -4.930 -19.576  -4.487  1.00  0.45
ATOM    645  CZ  ARG A  69      -6.773 -18.987  -4.771  1.00  0.35
ATOM    646  NH1 ARG A  69      -7.723 -18.092  -4.526  1.00 -0.70
ATOM    647 HH11 ARG A  69      -7.525 -17.299  -3.949  1.00  0.40
ATOM    648 HH12 ARG A  69      -8.635 -18.210  -4.918  1.00  0.40
ATOM    649  NH2 ARG A  69      -7.106 -20.029  -5.527  1.00 -0.70
ATOM    650 HH21 ARG A  69      -6.430 -20.739  -5.726  1.00  0.40
ATOM    651 HH22 ARG A  69      -8.032 -20.103  -5.897  1.00  0.40
ATOM    652  C   ARG A  69      -2.755 -18.741   0.004  1.00  0.55
ATOM    653  O   ARG A  69      -3.392 -18.094   0.829  1.00 -0.55
ATOM    654  N   THR A  70      -1.512 -18.467  -0.352  1.00 -0.40
ATOM    655  H   THR A  70      -0.984 -19.053  -0.962  1.00  0.40
ATOM    656  CA  THR A  70      -0.845 -17.260   0.147  1.00  0.00
ATOM    657  CB  THR A  70       0.375 -17.431   1.060  1.00  0.00
ATOM    658  OG1 THR A  70       1.278 -18.350   0.481  1.00 -0.49
ATOM    659  HG1 THR A  70       2.081 -18.298   1.005  1.00  0.49
ATOM    660  CG2 THR A  70      -0.077 -17.997   2.412  1.00  0.00
ATOM    661  C   THR A  70      -0.515 -16.414  -1.109  1.00  0.55
ATOM    662  O   THR A  70      -0.403 -16.961  -2.240  1.00 -0.55
ATOM    663  N   TRP A  71      -0.442 -15.093  -0.917  1.00 -0.40
ATOM    664  H   TRP A  71      -0.595 -14.693  -0.017  1.00  0.40
ATOM    665  CA  TRP A  71      -0.142 -14.139  -1.974  1.00  0.00
ATOM    666  CB  TRP A  71      -1.236 -13.052  -2.114  1.00  0.12
ATOM    667  CG  TRP A  71      -2.573 -13.520  -2.599  1.00 -0.12
ATOM    668  CD1 TRP A  71      -3.654 -13.963  -1.879  1.00 -0.12
ATOM    669  HD1 TRP A  71      -3.679 -14.015  -0.801  1.00  0.12
ATOM    670  NE1 TRP A  71      -4.709 -14.335  -2.695  1.00 -0.40
ATOM    671  HE1 TRP A  71      -5.582 -14.660  -2.405  1.00  0.40
ATOM    672  CE2 TRP A  71      -4.290 -14.158  -3.995  1.00  0.00
ATOM    673  CD2 TRP A  71      -2.951 -13.683  -3.979  1.00  0.00
ATOM    674  CE3 TRP A  71      -2.286 -13.434  -5.189  1.00 -0.12
ATOM    675  HE3 TRP A  71      -1.264 -13.085  -5.203  1.00  0.12
ATOM    676  CZ3 TRP A  71      -2.943 -13.635  -6.387  1.00 -0.12
ATOM    677  HZ3 TRP A  71      -2.463 -13.385  -7.322  1.00  0.12
ATOM    678  CZ2 TRP A  71      -4.942 -14.452  -5.192  1.00 -0.12
ATOM    679  HZ2 TRP A  71      -5.935 -14.875  -5.217  1.00  0.12
ATOM    680  CH2 TRP A  71      -4.270 -14.181  -6.377  1.00 -0.12
ATOM    681  HH2 TRP A  71      -4.760 -14.386  -7.317  1.00  0.12
ATOM    682  C   TRP A  71       1.190 -13.494  -1.627  1.00  0.55
ATOM    683  O   TRP A  71       1.667 -13.324  -0.489  1.00 -0.55
ATOM    684  N   ARG A  72       1.831 -13.074  -2.687  1.00 -0.40
ATOM    685  H   ARG A  72       1.451 -13.261  -3.587  1.00  0.40
ATOM    686  CA  ARG A  72       3.100 -12.324  -2.739  1.00  0.00
ATOM    687  CB  ARG A  72       4.302 -13.264  -2.989  1.00  0.00
ATOM    688  CG  ARG A  72       4.494 -14.152  -1.772  1.00  0.00
ATOM    689  CD  ARG A  72       5.720 -15.003  -2.058  1.00  0.35
ATOM    690  NE  ARG A  72       5.747 -16.081  -1.063  1.00 -0.35
ATOM    691  HE  ARG A  72       5.221 -16.921  -1.193  1.00  0.45
ATOM    692  CZ  ARG A  72       6.503 -15.894   0.024  1.00  0.35
ATOM    693  NH1 ARG A  72       7.212 -14.795   0.222  1.00 -0.70
ATOM    694 HH11 ARG A  72       7.196 -14.061  -0.458  1.00  0.40
ATOM    695 HH12 ARG A  72       7.764 -14.698   1.050  1.00  0.40
ATOM    696  NH2 ARG A  72       6.483 -16.901   0.903  1.00 -0.70
ATOM    697 HH21 ARG A  72       5.930 -17.714   0.720  1.00  0.40
ATOM    698 HH22 ARG A  72       7.021 -16.842   1.744  1.00  0.40
ATOM    699  C   ARG A  72       3.036 -11.243  -3.820  1.00  0.55
ATOM    700  O   ARG A  72       2.191 -11.355  -4.728  1.00 -0.55
ATOM    701  N   GLU A  73       3.936 -10.264  -3.747  1.00 -0.40
ATOM    702  H   GLU A  73       4.656 -10.222  -3.058  1.00  0.40
ATOM    703  CA  GLU A  73       3.873  -9.186  -4.728  1.00  0.00
ATOM    704  CB  GLU A  73       3.262  -7.930  -4.072  1.00  0.00
ATOM    705  CG  GLU A  73       3.925  -7.446  -2.787  1.00  0.00
ATOM    706  CD  GLU A  73       3.393  -6.054  -2.446  1.00  0.10
ATOM    707  OE1 GLU A  73       3.359  -5.139  -3.333  1.00 -0.55
ATOM    708  OE2 GLU A  73       2.988  -5.860  -1.259  1.00 -0.55
ATOM    709  C   GLU A  73       5.237  -8.767  -5.225  1.00  0.55
ATOM    710  O   GLU A  73       6.147  -9.124  -4.472  1.00 -0.55
ATOM    711  N   ALA A  74       5.340  -8.078  -6.346  1.00 -0.40
ATOM    712  H   ALA A  74       4.554  -7.833  -6.908  1.00  0.40
ATOM    713  CA  ALA A  74       6.661  -7.638  -6.813  1.00  0.00
ATOM    714  CB  ALA A  74       7.345  -8.552  -7.808  1.00  0.00
ATOM    715  C   ALA A  74       6.452  -6.318  -7.536  1.00  0.55
ATOM    716  O   ALA A  74       5.351  -6.256  -8.102  1.00 -0.55
ATOM    717  N   ASP A  75       7.435  -5.465  -7.492  1.00 -0.40
ATOM    718  H   ASP A  75       8.271  -5.635  -6.976  1.00  0.40
ATOM    719  CA  ASP A  75       7.355  -4.202  -8.207  1.00  0.00
ATOM    720  CB  ASP A  75       8.469  -3.255  -7.795  1.00  0.00
ATOM    721  CG  ASP A  75       8.228  -2.602  -6.463  1.00  0.10
ATOM    722  OD1 ASP A  75       7.365  -3.160  -5.733  1.00 -0.55
ATOM    723  OD2 ASP A  75       8.891  -1.609  -6.198  1.00 -0.55
ATOM    724  C   ASP A  75       7.536  -4.453  -9.705  1.00  0.55
ATOM    725  O   ASP A  75       8.358  -5.336 -10.033  1.00 -0.55
ATOM    726  N   ILE A  76       6.809  -3.715 -10.509  1.00 -0.40
ATOM    727  H   ILE A  76       6.172  -3.036 -10.152  1.00  0.40
ATOM    728  CA  ILE A  76       6.860  -3.816 -11.972  1.00  0.00
ATOM    729  CB  ILE A  76       5.529  -4.362 -12.506  1.00  0.00
ATOM    730  CG2 ILE A  76       5.432  -4.066 -14.023  1.00  0.00
ATOM    731  CG1 ILE A  76       5.271  -5.825 -12.139  1.00  0.00
ATOM    732  CD1 ILE A  76       6.091  -6.968 -12.724  1.00  0.00
ATOM    733  C   ILE A  76       7.239  -2.425 -12.523  1.00  0.55
ATOM    734  O   ILE A  76       6.950  -1.332 -11.965  1.00 -0.55
ATOM    735  N   ASN A  77       7.960  -2.449 -13.657  1.00 -0.40
ATOM    736  H   ASN A  77       8.202  -3.326 -14.059  1.00  0.40
ATOM    737  CA  ASN A  77       8.457  -1.322 -14.407  1.00  0.00
ATOM    738  CB  ASN A  77       7.333  -0.411 -14.971  1.00  0.00
ATOM    739  CG  ASN A  77       6.344  -1.111 -15.869  1.00  0.55
ATOM    740  OD1 ASN A  77       6.741  -1.975 -16.656  1.00 -0.55
ATOM    741  ND2 ASN A  77       5.006  -0.926 -15.789  1.00 -0.78
ATOM    742 HD21 ASN A  77       4.628  -0.299 -15.108  1.00  0.39
ATOM    743 HD22 ASN A  77       4.396  -1.417 -16.411  1.00  0.39
ATOM    744  C   ASN A  77       9.403  -0.463 -13.600  1.00  0.55
ATOM    745  O   ASN A  77       9.554   0.735 -13.921  1.00 -0.55
ATOM    746  N   TYR A  78      10.054  -1.014 -12.586  1.00 -0.40
ATOM    747  H   TYR A  78       9.953  -1.964 -12.302  1.00  0.40
ATOM    748  CA  TYR A  78      10.987  -0.153 -11.835  1.00  0.00
ATOM    749  CB  TYR A  78      11.114  -0.635 -10.369  1.00  0.12
ATOM    750  CG  TYR A  78      12.127   0.157  -9.553  1.00 -0.12
ATOM    751  CD1 TYR A  78      11.822   1.381  -8.970  1.00 -0.12
ATOM    752  HD1 TYR A  78      10.822   1.770  -9.090  1.00  0.12
ATOM    753  CE1 TYR A  78      12.738   2.130  -8.242  1.00 -0.12
ATOM    754  HE1 TYR A  78      12.455   3.087  -7.829  1.00  0.12
ATOM    755  CZ  TYR A  78      14.026   1.634  -8.049  1.00  0.06
ATOM    756  OH  TYR A  78      14.967   2.306  -7.295  1.00 -0.49
ATOM    757  HH  TYR A  78      14.564   3.114  -6.969  1.00  0.43
ATOM    758  CD2 TYR A  78      13.432  -0.306  -9.349  1.00 -0.12
ATOM    759  HD2 TYR A  78      13.728  -1.265  -9.749  1.00  0.12
ATOM    760  CE2 TYR A  78      14.337   0.446  -8.645  1.00 -0.12
ATOM    761  HE2 TYR A  78      15.349   0.079  -8.557  1.00  0.12
ATOM    762  C   TYR A  78      12.413  -0.178 -12.438  1.00  0.55
ATOM    763  O   TYR A  78      12.862  -1.299 -12.778  1.00 -0.55
ATOM    764  N   THR A  79      13.055   0.967 -12.505  1.00 -0.40
ATOM    765  H   THR A  79      12.647   1.843 -12.260  1.00  0.40
ATOM    766  CA  THR A  79      14.483   0.970 -12.976  1.00  0.00
ATOM    767  CB  THR A  79      14.803   1.592 -14.328  1.00  0.00
ATOM    768  OG1 THR A  79      14.385   2.971 -14.262  1.00 -0.49
ATOM    769  HG1 THR A  79      14.733   3.391 -15.052  1.00  0.49
ATOM    770  CG2 THR A  79      14.002   0.959 -15.436  1.00  0.00
ATOM    771  C   THR A  79      15.351   1.637 -11.894  1.00  0.55
ATOM    772  O   THR A  79      16.349   1.032 -11.473  1.00 -0.55
ATOM    773  N   SER A  80      14.989   2.808 -11.405  1.00 -0.40
ATOM    774  H   SER A  80      14.188   3.302 -11.733  1.00  0.40
ATOM    775  CA  SER A  80      15.764   3.450 -10.337  1.00  0.00
ATOM    776  CB  SER A  80      17.074   3.985 -10.954  1.00  0.00
ATOM    777  OG  SER A  80      16.689   5.130 -11.727  1.00 -0.49
ATOM    778  HG  SER A  80      17.498   5.471 -12.116  1.00  0.49
ATOM    779  C   SER A  80      14.995   4.586  -9.689  1.00  0.55
ATOM    780  O   SER A  80      13.962   4.988 -10.246  1.00 -0.55
ATOM    781  N   GLY A  81      15.469   5.095  -8.565  1.00 -0.40
ATOM    782  H   GLY A  81      16.296   4.761  -8.118  1.00  0.40
ATOM    783  CA  GLY A  81      14.744   6.232  -7.911  1.00  0.00
ATOM    784  C   GLY A  81      13.677   5.692  -6.949  1.00  0.55
ATOM    785  O   GLY A  81      13.793   4.526  -6.518  1.00 -0.55
ATOM    786  N   PHE A  82      12.681   6.519  -6.644  1.00 -0.40
ATOM    787  H   PHE A  82      12.620   7.452  -6.989  1.00  0.40
ATOM    788  CA  PHE A  82      11.607   6.060  -5.759  1.00  0.00
ATOM    789  CB  PHE A  82      10.687   7.209  -5.302  1.00  0.12
ATOM    790  CG  PHE A  82      11.526   8.242  -4.598  1.00 -0.12
ATOM    791  CD1 PHE A  82      11.807   8.097  -3.257  1.00 -0.12
ATOM    792  HD1 PHE A  82      11.405   7.252  -2.718  1.00  0.12
ATOM    793  CE1 PHE A  82      12.593   9.014  -2.594  1.00 -0.12
ATOM    794  HE1 PHE A  82      12.797   8.896  -1.541  1.00  0.12
ATOM    795  CZ  PHE A  82      13.119  10.090  -3.292  1.00 -0.12
ATOM    796  HZ  PHE A  82      13.742  10.812  -2.785  1.00  0.12
ATOM    797  CD2 PHE A  82      12.054   9.308  -5.287  1.00 -0.12
ATOM    798  HD2 PHE A  82      11.848   9.417  -6.341  1.00  0.12
ATOM    799  CE2 PHE A  82      12.843  10.237  -4.648  1.00 -0.12
ATOM    800  HE2 PHE A  82      13.245  11.076  -5.197  1.00  0.12
ATOM    801  C   PHE A  82      10.689   5.067  -6.458  1.00  0.55
ATOM    802  O   PHE A  82      10.541   5.028  -7.685  1.00 -0.55
ATOM    803  N   ARG A  83      10.019   4.261  -5.655  1.00 -0.40
ATOM    804  H   ARG A  83      10.149   4.295  -4.667  1.00  0.40
ATOM    805  CA  ARG A  83       9.043   3.261  -6.122  1.00  0.00
ATOM    806  CB  ARG A  83       8.697   2.313  -4.945  1.00  0.00
ATOM    807  CG  ARG A  83       9.990   1.615  -4.482  1.00  0.00
ATOM    808  CD  ARG A  83       9.798   0.556  -3.425  1.00  0.35
ATOM    809  NE  ARG A  83       8.754  -0.437  -3.613  1.00 -0.35
ATOM    810  HE  ARG A  83       8.876  -1.054  -4.388  1.00  0.45
ATOM    811  CZ  ARG A  83       7.655  -0.631  -2.887  1.00  0.35
ATOM    812  NH1 ARG A  83       7.369   0.129  -1.831  1.00 -0.70
ATOM    813 HH11 ARG A  83       7.986   0.870  -1.566  1.00  0.40
ATOM    814 HH12 ARG A  83       6.536  -0.040  -1.304  1.00  0.40
ATOM    815  NH2 ARG A  83       6.774  -1.594  -3.154  1.00 -0.70
ATOM    816 HH21 ARG A  83       6.925  -2.208  -3.929  1.00  0.40
ATOM    817 HH22 ARG A  83       5.962  -1.702  -2.580  1.00  0.40
ATOM    818  C   ARG A  83       7.834   3.943  -6.767  1.00  0.55
ATOM    819  O   ARG A  83       7.395   5.065  -6.449  1.00 -0.55
ATOM    820  N   ASN A  84       7.340   3.188  -7.727  1.00 -0.40
ATOM    821  H   ASN A  84       7.763   2.313  -7.946  1.00  0.40
ATOM    822  CA  ASN A  84       6.178   3.516  -8.546  1.00  0.00
ATOM    823  CB  ASN A  84       6.461   3.215 -10.027  1.00  0.00
ATOM    824  CG  ASN A  84       6.530   1.715 -10.328  1.00  0.55
ATOM    825  OD1 ASN A  84       6.118   0.808  -9.561  1.00 -0.55
ATOM    826  ND2 ASN A  84       7.092   1.413 -11.499  1.00 -0.78
ATOM    827 HD21 ASN A  84       7.180   0.457 -11.780  1.00  0.39
ATOM    828 HD22 ASN A  84       7.426   2.142 -12.097  1.00  0.39
ATOM    829  C   ASN A  84       4.912   2.804  -8.005  1.00  0.55
ATOM    830  O   ASN A  84       4.898   2.211  -6.893  1.00 -0.55
ATOM    831  N   SER A  85       3.849   2.897  -8.803  1.00 -0.40
ATOM    832  H   SER A  85       3.863   3.364  -9.684  1.00  0.40
ATOM    833  CA  SER A  85       2.600   2.296  -8.389  1.00  0.00
ATOM    834  CB  SER A  85       1.400   3.258  -8.610  1.00  0.00
ATOM    835  OG  SER A  85       1.363   3.519 -10.013  1.00 -0.49
ATOM    836  HG  SER A  85       0.933   2.759 -10.412  1.00  0.49
ATOM    837  C   SER A  85       2.221   0.984  -9.053  1.00  0.55
ATOM    838  O   SER A  85       1.044   0.610  -8.845  1.00 -0.55
ATOM    839  N   ASP A  86       3.146   0.340  -9.755  1.00 -0.40
ATOM    840  H   ASP A  86       4.082   0.672  -9.841  1.00  0.40
ATOM    841  CA  ASP A  86       2.827  -0.907 -10.449  1.00  0.00
ATOM    842  CB  ASP A  86       3.455  -1.040 -11.864  1.00  0.00
ATOM    843  CG  ASP A  86       3.076   0.125 -12.755  1.00  0.10
ATOM    844  OD1 ASP A  86       2.013   0.732 -12.592  1.00 -0.55
ATOM    845  OD2 ASP A  86       3.874   0.510 -13.633  1.00 -0.55
ATOM    846  C   ASP A  86       3.309  -2.123  -9.685  1.00  0.55
ATOM    847  O   ASP A  86       4.450  -2.136  -9.298  1.00 -0.55
ATOM    848  N   ARG A  87       2.418  -3.073  -9.560  1.00 -0.40
ATOM    849  H   ARG A  87       1.495  -2.973  -9.923  1.00  0.40
ATOM    850  CA  ARG A  87       2.695  -4.322  -8.898  1.00  0.00
ATOM    851  CB  ARG A  87       2.186  -4.266  -7.449  1.00  0.00
ATOM    852  CG  ARG A  87       2.501  -3.028  -6.643  1.00  0.00
ATOM    853  CD  ARG A  87       3.927  -3.018  -6.062  1.00  0.35
ATOM    854  NE  ARG A  87       4.185  -1.826  -5.266  1.00 -0.35
ATOM    855  HE  ARG A  87       3.949  -1.886  -4.299  1.00  0.45
ATOM    856  CZ  ARG A  87       4.695  -0.674  -5.669  1.00  0.35
ATOM    857  NH1 ARG A  87       5.029  -0.598  -6.963  1.00 -0.70
ATOM    858 HH11 ARG A  87       4.888  -1.385  -7.563  1.00  0.40
ATOM    859 HH12 ARG A  87       5.420   0.247  -7.330  1.00  0.40
ATOM    860  NH2 ARG A  87       4.911   0.384  -4.927  1.00 -0.70
ATOM    861 HH21 ARG A  87       4.684   0.367  -3.954  1.00  0.40
ATOM    862 HH22 ARG A  87       5.303   1.209  -5.335  1.00  0.40
ATOM    863  C   ARG A  87       2.048  -5.511  -9.595  1.00  0.55
ATOM    864  O   ARG A  87       0.994  -5.440 -10.212  1.00 -0.55
ATOM    865  N   ILE A  88       2.744  -6.631  -9.463  1.00 -0.40
ATOM    866  H   ILE A  88       3.645  -6.618  -9.039  1.00  0.40
ATOM    867  CA  ILE A  88       2.297  -7.968  -9.903  1.00  0.00
ATOM    868  CB  ILE A  88       3.279  -8.666 -10.869  1.00  0.00
ATOM    869  CG2 ILE A  88       4.568  -9.025 -10.151  1.00  0.00
ATOM    870  CG1 ILE A  88       2.604  -9.907 -11.470  1.00  0.00
ATOM    871  CD1 ILE A  88       3.230 -10.387 -12.771  1.00  0.00
ATOM    872  C   ILE A  88       2.014  -8.740  -8.581  1.00  0.55
ATOM    873  O   ILE A  88       2.796  -8.689  -7.605  1.00 -0.55
ATOM    874  N   LEU A  89       0.906  -9.435  -8.514  1.00 -0.40
ATOM    875  H   LEU A  89       0.301  -9.474  -9.304  1.00  0.40
ATOM    876  CA  LEU A  89       0.422 -10.198  -7.370  1.00  0.00
ATOM    877  CB  LEU A  89      -0.936  -9.722  -6.850  1.00  0.00
ATOM    878  CG  LEU A  89      -1.060  -8.282  -6.388  1.00  0.00
ATOM    879  CD1 LEU A  89       0.068  -7.958  -5.417  1.00  0.00
ATOM    880  CD2 LEU A  89      -0.990  -7.185  -7.456  1.00  0.00
ATOM    881  C   LEU A  89       0.316 -11.659  -7.794  1.00  0.55
ATOM    882  O   LEU A  89      -0.360 -11.902  -8.797  1.00 -0.55
ATOM    883  N   TYR A  90       0.908 -12.566  -7.023  1.00 -0.40
ATOM    884  H   TYR A  90       1.371 -12.347  -6.168  1.00  0.40
ATOM    885  CA  TYR A  90       0.884 -13.963  -7.441  1.00  0.00
ATOM    886  CB  TYR A  90       2.172 -14.422  -8.208  1.00  0.12
ATOM    887  CG  TYR A  90       3.446 -14.287  -7.438  1.00 -0.12
ATOM    888  CD1 TYR A  90       4.100 -13.045  -7.404  1.00 -0.12
ATOM    889  HD1 TYR A  90       3.669 -12.221  -7.953  1.00  0.12
ATOM    890  CE1 TYR A  90       5.273 -12.827  -6.699  1.00 -0.12
ATOM    891  HE1 TYR A  90       5.736 -11.854  -6.635  1.00  0.12
ATOM    892  CZ  TYR A  90       5.813 -13.953  -6.078  1.00  0.06
ATOM    893  OH  TYR A  90       6.969 -13.746  -5.370  1.00 -0.49
ATOM    894  HH  TYR A  90       7.197 -12.816  -5.440  1.00  0.43
ATOM    895  CD2 TYR A  90       4.026 -15.368  -6.790  1.00 -0.12
ATOM    896  HD2 TYR A  90       3.552 -16.338  -6.801  1.00  0.12
ATOM    897  CE2 TYR A  90       5.253 -15.170  -6.113  1.00 -0.12
ATOM    898  HE2 TYR A  90       5.739 -16.001  -5.624  1.00  0.12
ATOM    899  C   TYR A  90       0.581 -14.892  -6.289  1.00  0.55
ATOM    900  O   TYR A  90       1.215 -14.626  -5.262  1.00 -0.55
ATOM    901  N   SER A  91      -0.266 -15.872  -6.538  1.00 -0.40
ATOM    902  H   SER A  91      -0.685 -16.009  -7.432  1.00  0.40
ATOM    903  CA  SER A  91      -0.626 -16.802  -5.505  1.00  0.00
ATOM    904  CB  SER A  91      -2.109 -17.180  -5.662  1.00  0.00
ATOM    905  OG  SER A  91      -2.301 -18.070  -6.727  1.00 -0.49
ATOM    906  HG  SER A  91      -2.954 -18.706  -6.426  1.00  0.49
ATOM    907  C   SER A  91       0.272 -18.036  -5.528  1.00  0.55
ATOM    908  O   SER A  91       0.994 -18.317  -6.485  1.00 -0.55
ATOM    909  N   SER A  92       0.154 -18.722  -4.378  1.00 -0.40
ATOM    910  H   SER A  92      -0.432 -18.414  -3.633  1.00  0.40
ATOM    911  CA  SER A  92       0.884 -19.964  -4.154  1.00  0.00
ATOM    912  CB  SER A  92       0.831 -20.353  -2.679  1.00  0.00
ATOM    913  OG  SER A  92      -0.513 -20.530  -2.278  1.00 -0.49
ATOM    914  HG  SER A  92      -0.479 -20.922  -1.403  1.00  0.49
ATOM    915  C   SER A  92       0.390 -21.039  -5.129  1.00  0.55
ATOM    916  O   SER A  92       1.127 -21.989  -5.426  1.00 -0.55
ATOM    917  N   ASP A  93      -0.778 -20.906  -5.732  1.00 -0.40
ATOM    918  H   ASP A  93      -1.379 -20.138  -5.530  1.00  0.40
ATOM    919  CA  ASP A  93      -1.287 -21.848  -6.726  1.00  0.00
ATOM    920  CB  ASP A  93      -2.691 -22.343  -6.453  1.00  0.00
ATOM    921  CG  ASP A  93      -3.671 -21.242  -6.076  1.00  0.10
ATOM    922  OD1 ASP A  93      -3.367 -20.079  -5.749  1.00 -0.55
ATOM    923  OD2 ASP A  93      -4.855 -21.640  -6.131  1.00 -0.55
ATOM    924  C   ASP A  93      -1.232 -21.182  -8.105  1.00  0.55
ATOM    925  O   ASP A  93      -1.992 -21.530  -8.982  1.00 -0.55
ATOM    926  N   TRP A  94      -0.371 -20.179  -8.258  1.00 -0.40
ATOM    927  H   TRP A  94       0.151 -19.850  -7.476  1.00  0.40
ATOM    928  CA  TRP A  94      -0.086 -19.468  -9.499  1.00  0.00
ATOM    929  CB  TRP A  94       0.615 -20.545 -10.450  1.00  0.12
ATOM    930  CG  TRP A  94       1.720 -21.194  -9.659  1.00 -0.12
ATOM    931  CD1 TRP A  94       1.734 -22.469  -9.143  1.00 -0.12
ATOM    932  HD1 TRP A  94       0.961 -23.208  -9.296  1.00  0.12
ATOM    933  NE1 TRP A  94       2.881 -22.665  -8.398  1.00 -0.40
ATOM    934  HE1 TRP A  94       3.133 -23.493  -7.948  1.00  0.40
ATOM    935  CE2 TRP A  94       3.608 -21.503  -8.399  1.00  0.00
ATOM    936  CD2 TRP A  94       2.905 -20.559  -9.166  1.00  0.00
ATOM    937  CE3 TRP A  94       3.447 -19.269  -9.311  1.00 -0.12
ATOM    938  HE3 TRP A  94       2.939 -18.513  -9.892  1.00  0.12
ATOM    939  CZ3 TRP A  94       4.640 -18.954  -8.708  1.00 -0.12
ATOM    940  HZ3 TRP A  94       5.055 -17.962  -8.810  1.00  0.12
ATOM    941  CZ2 TRP A  94       4.831 -21.206  -7.801  1.00 -0.12
ATOM    942  HZ2 TRP A  94       5.388 -21.936  -7.234  1.00  0.12
ATOM    943  CH2 TRP A  94       5.320 -19.930  -7.957  1.00 -0.12
ATOM    944  HH2 TRP A  94       6.256 -19.669  -7.487  1.00  0.12
ATOM    945  C   TRP A  94      -1.135 -18.672 -10.216  1.00  0.55
ATOM    946  O   TRP A  94      -1.172 -18.617 -11.466  1.00 -0.55
ATOM    947  N   LEU A  95      -2.045 -17.991  -9.476  1.00 -0.40
ATOM    948  H   LEU A  95      -2.087 -18.102  -8.487  1.00  0.40
ATOM    949  CA  LEU A  95      -3.019 -17.059 -10.033  1.00  0.00
ATOM    950  CB  LEU A  95      -4.249 -16.736  -9.215  1.00  0.00
ATOM    951  CG  LEU A  95      -4.981 -17.956  -8.647  1.00  0.00
ATOM    952  CD1 LEU A  95      -6.141 -17.489  -7.795  1.00  0.00
ATOM    953  CD2 LEU A  95      -5.394 -18.804  -9.822  1.00  0.00
ATOM    954  C   LEU A  95      -2.183 -15.767 -10.115  1.00  0.55
ATOM    955  O   LEU A  95      -1.391 -15.526  -9.183  1.00 -0.55
ATOM    956  N   ILE A  96      -2.350 -14.969 -11.173  1.00 -0.40
ATOM    957  H   ILE A  96      -3.004 -15.148 -11.904  1.00  0.40
ATOM    958  CA  ILE A  96      -1.528 -13.756 -11.274  1.00  0.00
ATOM    959  CB  ILE A  96      -0.381 -13.880 -12.300  1.00  0.00
ATOM    960  CG2 ILE A  96       0.434 -12.570 -12.326  1.00  0.00
ATOM    961  CG1 ILE A  96       0.552 -15.049 -11.966  1.00  0.00
ATOM    962  CD1 ILE A  96       1.359 -15.644 -13.094  1.00  0.00
ATOM    963  C   ILE A  96      -2.428 -12.567 -11.569  1.00  0.55
ATOM    964  O   ILE A  96      -3.256 -12.702 -12.456  1.00 -0.55
ATOM    965  N   TYR A  97      -2.273 -11.523 -10.806  1.00 -0.40
ATOM    966  H   TYR A  97      -1.616 -11.511 -10.057  1.00  0.40
ATOM    967  CA  TYR A  97      -3.044 -10.308 -10.991  1.00  0.00
ATOM    968  CB  TYR A  97      -3.919 -10.043  -9.792  1.00  0.12
ATOM    969  CG  TYR A  97      -5.226 -10.809  -9.750  1.00 -0.12
ATOM    970  CD1 TYR A  97      -5.196 -12.184  -9.444  1.00 -0.12
ATOM    971  HD1 TYR A  97      -4.236 -12.645  -9.267  1.00  0.12
ATOM    972  CE1 TYR A  97      -6.317 -12.973  -9.357  1.00 -0.12
ATOM    973  HE1 TYR A  97      -6.276 -14.023  -9.115  1.00  0.12
ATOM    974  CZ  TYR A  97      -7.511 -12.304  -9.608  1.00  0.06
ATOM    975  OH  TYR A  97      -8.676 -13.049  -9.514  1.00 -0.49
ATOM    976  HH  TYR A  97      -9.416 -12.470  -9.709  1.00  0.43
ATOM    977  CD2 TYR A  97      -6.428 -10.195  -9.968  1.00 -0.12
ATOM    978  HD2 TYR A  97      -6.474  -9.138 -10.182  1.00  0.12
ATOM    979  CE2 TYR A  97      -7.590 -10.956  -9.909  1.00 -0.12
ATOM    980  HE2 TYR A  97      -8.549 -10.497 -10.098  1.00  0.12
ATOM    981  C   TYR A  97      -2.040  -9.171 -11.080  1.00  0.55
ATOM    982  O   TYR A  97      -0.864  -9.320 -10.775  1.00 -0.55
ATOM    983  N   LYS A  98      -2.511  -8.023 -11.528  1.00 -0.40
ATOM    984  H   LYS A  98      -3.458  -7.922 -11.824  1.00  0.40
ATOM    985  CA  LYS A  98      -1.682  -6.823 -11.623  1.00  0.00
ATOM    986  CB  LYS A  98      -1.267  -6.397 -13.030  1.00  0.00
ATOM    987  CG  LYS A  98      -2.423  -6.238 -14.033  1.00  0.00
ATOM    988  CD  LYS A  98      -1.763  -5.578 -15.243  1.00  0.00
ATOM    989  CE  LYS A  98      -2.779  -5.455 -16.388  1.00  0.33
ATOM    990  NZ  LYS A  98      -1.989  -4.690 -17.428  1.00 -0.32
ATOM    991  HZ1 LYS A  98      -1.142  -5.234 -17.690  1.00  0.33
ATOM    992  HZ2 LYS A  98      -1.702  -3.770 -17.038  1.00  0.33
ATOM    993  HZ3 LYS A  98      -2.579  -4.540 -18.271  1.00  0.33
ATOM    994  C   LYS A  98      -2.508  -5.646 -11.076  1.00  0.55
ATOM    995  O   LYS A  98      -3.746  -5.754 -11.079  1.00 -0.55
ATOM    996  N   THR A  99      -1.767  -4.637 -10.656  1.00 -0.40
ATOM    997  H   THR A  99      -0.772  -4.688 -10.623  1.00  0.40
ATOM    998  CA  THR A  99      -2.365  -3.374 -10.209  1.00  0.00
ATOM    999  CB  THR A  99      -2.539  -3.181  -8.693  1.00  0.00
ATOM   1000  OG1 THR A  99      -3.186  -1.925  -8.521  1.00 -0.49
ATOM   1001  HG1 THR A  99      -4.083  -2.043  -8.841  1.00  0.49
ATOM   1002  CG2 THR A  99      -1.269  -3.233  -7.864  1.00  0.00
ATOM   1003  C   THR A  99      -1.510  -2.252 -10.854  1.00  0.55
ATOM   1004  O   THR A  99      -0.297  -2.457 -10.902  1.00 -0.55
ATOM   1005  N   THR A 100      -2.091  -1.180 -11.357  1.00 -0.40
ATOM   1006  H   THR A 100      -3.081  -1.066 -11.390  1.00  0.40
ATOM   1007  CA  THR A 100      -1.275  -0.078 -11.905  1.00  0.00
ATOM   1008  CB  THR A 100      -1.430   0.155 -13.401  1.00  0.00
ATOM   1009  OG1 THR A 100      -2.812   0.306 -13.700  1.00 -0.49
ATOM   1010  HG1 THR A 100      -3.074   1.149 -13.324  1.00  0.49
ATOM   1011  CG2 THR A 100      -0.849  -1.057 -14.127  1.00  0.00
ATOM   1012  C   THR A 100      -1.677   1.166 -11.130  1.00  0.55
ATOM   1013  O   THR A 100      -1.249   2.298 -11.334  1.00 -0.55
ATOM   1014  N   ASP A 101      -2.578   0.927 -10.160  1.00 -0.40
ATOM   1015  H   ASP A 101      -2.957   0.032  -9.941  1.00  0.40
ATOM   1016  CA  ASP A 101      -3.013   2.086  -9.389  1.00  0.00
ATOM   1017  CB  ASP A 101      -4.462   2.336  -9.813  1.00  0.00
ATOM   1018  CG  ASP A 101      -5.432   1.228  -9.484  1.00  0.10
ATOM   1019  OD1 ASP A 101      -5.078   0.282  -8.737  1.00 -0.55
ATOM   1020  OD2 ASP A 101      -6.560   1.342 -10.035  1.00 -0.55
ATOM   1021  C   ASP A 101      -2.837   1.999  -7.888  1.00  0.55
ATOM   1022  O   ASP A 101      -3.689   2.473  -7.088  1.00 -0.55
ATOM   1023  N   HSE A 102      -1.733   1.427  -7.449  1.00 -0.40
ATOM   1024  H   HSE A 102      -1.066   1.018  -8.067  1.00  0.40
ATOM   1025  CA  HSE A 102      -1.411   1.355  -6.008  1.00  0.00
ATOM   1026  CB  HSE A 102      -1.004   2.754  -5.489  1.00  0.12
ATOM   1027  ND1 HSE A 102      -0.079   3.321  -3.194  1.00 -0.56
ATOM   1028  CG  HSE A 102      -0.007   2.658  -4.394  1.00  0.15
ATOM   1029  CE1 HSE A 102       0.996   3.010  -2.457  1.00  0.15
ATOM   1030  HE1 HSE A 102       1.265   3.434  -1.490  1.00  0.12
ATOM   1031  NE2 HSE A 102       1.719   2.077  -3.095  1.00 -0.40
ATOM   1032  HE2 HSE A 102       2.540   1.617  -2.759  1.00  0.40
ATOM   1033  CD2 HSE A 102       1.122   1.859  -4.317  1.00 -0.12
ATOM   1034  HD2 HSE A 102       1.517   1.167  -5.051  1.00  0.12
ATOM   1035  C   HSE A 102      -2.487   0.687  -5.182  1.00  0.55
ATOM   1036  O   HSE A 102      -2.957   1.161  -4.174  1.00 -0.55
ATOM   1037  N   TYR A 103      -2.809  -0.480  -5.671  1.00 -0.40
ATOM   1038  H   TYR A 103      -2.386  -0.756  -6.526  1.00  0.40
ATOM   1039  CA  TYR A 103      -3.710  -1.487  -5.170  1.00  0.00
ATOM   1040  CB  TYR A 103      -3.181  -1.946  -3.773  1.00  0.12
ATOM   1041  CG  TYR A 103      -1.698  -2.158  -3.566  1.00 -0.12
ATOM   1042  CD1 TYR A 103      -0.815  -1.152  -3.187  1.00 -0.12
ATOM   1043  HD1 TYR A 103      -1.192  -0.155  -3.018  1.00  0.12
ATOM   1044  CE1 TYR A 103       0.563  -1.407  -3.020  1.00 -0.12
ATOM   1045  HE1 TYR A 103       1.249  -0.612  -2.768  1.00  0.12
ATOM   1046  CZ  TYR A 103       1.011  -2.711  -3.188  1.00  0.06
ATOM   1047  OH  TYR A 103       2.357  -2.992  -3.007  1.00 -0.49
ATOM   1048  HH  TYR A 103       2.487  -3.931  -3.161  1.00  0.43
ATOM   1049  CD2 TYR A 103      -1.190  -3.460  -3.722  1.00 -0.12
ATOM   1050  HD2 TYR A 103      -1.860  -4.262  -3.996  1.00  0.12
ATOM   1051  CE2 TYR A 103       0.164  -3.734  -3.529  1.00 -0.12
ATOM   1052  HE2 TYR A 103       0.541  -4.739  -3.648  1.00  0.12
ATOM   1053  C   TYR A 103      -5.166  -1.089  -5.069  1.00  0.55
ATOM   1054  O   TYR A 103      -5.859  -1.746  -4.266  1.00 -0.55
ATOM   1055  N   GLN A 104      -5.632  -0.111  -5.829  1.00 -0.40
ATOM   1056  H   GLN A 104      -5.066   0.419  -6.455  1.00  0.40
ATOM   1057  CA  GLN A 104      -7.080   0.227  -5.753  1.00  0.00
ATOM   1058  CB  GLN A 104      -7.348   1.631  -6.269  1.00  0.00
ATOM   1059  CG  GLN A 104      -6.927   2.641  -5.216  1.00  0.00
ATOM   1060  CD  GLN A 104      -7.058   4.059  -5.769  1.00  0.55
ATOM   1061  OE1 GLN A 104      -8.170   4.586  -5.679  1.00 -0.55
ATOM   1062  NE2 GLN A 104      -6.008   4.655  -6.288  1.00 -0.78
ATOM   1063 HE21 GLN A 104      -5.128   4.181  -6.319  1.00  0.39
ATOM   1064 HE22 GLN A 104      -6.089   5.583  -6.651  1.00  0.39
ATOM   1065  C   GLN A 104      -7.845  -0.793  -6.558  1.00  0.55
ATOM   1066  O   GLN A 104      -8.872  -1.301  -6.125  1.00 -0.55
ATOM   1067  N   THR A 105      -7.273  -1.130  -7.714  1.00 -0.40
ATOM   1068  H   THR A 105      -6.421  -0.729  -8.043  1.00  0.40
ATOM   1069  CA  THR A 105      -7.907  -2.131  -8.550  1.00  0.00
ATOM   1070  CB  THR A 105      -8.713  -1.535  -9.742  1.00  0.00
ATOM   1071  OG1 THR A 105      -7.857  -0.796 -10.621  1.00 -0.49
ATOM   1072  HG1 THR A 105      -7.475  -0.094 -10.089  1.00  0.49
ATOM   1073  CG2 THR A 105      -9.790  -0.563  -9.261  1.00  0.00
ATOM   1074  C   THR A 105      -6.882  -3.151  -9.067  1.00  0.55
ATOM   1075  O   THR A 105      -5.715  -2.810  -9.239  1.00 -0.55
ATOM   1076  N   PHE A 106      -7.417  -4.346  -9.310  1.00 -0.40
ATOM   1077  H   PHE A 106      -8.386  -4.536  -9.172  1.00  0.40
ATOM   1078  CA  PHE A 106      -6.610  -5.441  -9.792  1.00  0.00
ATOM   1079  CB  PHE A 106      -6.643  -6.591  -8.717  1.00  0.12
ATOM   1080  CG  PHE A 106      -6.053  -6.076  -7.438  1.00 -0.12
ATOM   1081  CD1 PHE A 106      -4.666  -6.044  -7.288  1.00 -0.12
ATOM   1082  HD1 PHE A 106      -4.036  -6.392  -8.093  1.00  0.12
ATOM   1083  CE1 PHE A 106      -4.083  -5.569  -6.117  1.00 -0.12
ATOM   1084  HE1 PHE A 106      -3.009  -5.587  -6.007  1.00  0.12
ATOM   1085  CZ  PHE A 106      -4.873  -5.075  -5.093  1.00 -0.12
ATOM   1086  HZ  PHE A 106      -4.426  -4.714  -4.179  1.00  0.12
ATOM   1087  CD2 PHE A 106      -6.822  -5.539  -6.412  1.00 -0.12
ATOM   1088  HD2 PHE A 106      -7.896  -5.503  -6.519  1.00  0.12
ATOM   1089  CE2 PHE A 106      -6.244  -5.053  -5.265  1.00 -0.12
ATOM   1090  HE2 PHE A 106      -6.871  -4.648  -4.485  1.00  0.12
ATOM   1091  C   PHE A 106      -7.134  -6.040 -11.062  1.00  0.55
ATOM   1092  O   PHE A 106      -8.385  -6.061 -11.138  1.00 -0.55
ATOM   1093  N   THR A 107      -6.265  -6.594 -11.897  1.00 -0.40
ATOM   1094  H   THR A 107      -5.278  -6.577 -11.762  1.00  0.40
ATOM   1095  CA  THR A 107      -6.784  -7.276 -13.100  1.00  0.00
ATOM   1096  CB  THR A 107      -6.359  -6.514 -14.394  1.00  0.00
ATOM   1097  OG1 THR A 107      -6.932  -5.207 -14.335  1.00 -0.49
ATOM   1098  HG1 THR A 107      -6.576  -4.798 -13.543  1.00  0.49
ATOM   1099  CG2 THR A 107      -6.738  -7.243 -15.665  1.00  0.00
ATOM   1100  C   THR A 107      -6.238  -8.704 -13.152  1.00  0.55
ATOM   1101  O   THR A 107      -4.999  -8.820 -12.996  1.00 -0.55
ATOM   1102  N   LYS A 108      -6.966  -9.752 -13.395  1.00 -0.40
ATOM   1103  H   LYS A 108      -7.953  -9.679 -13.518  1.00  0.40
ATOM   1104  CA  LYS A 108      -6.426 -11.092 -13.506  1.00  0.00
ATOM   1105  CB  LYS A 108      -7.484 -12.168 -13.326  1.00  0.00
ATOM   1106  CG  LYS A 108      -7.063 -13.599 -13.637  1.00  0.00
ATOM   1107  CD  LYS A 108      -8.260 -14.480 -13.254  1.00  0.00
ATOM   1108  CE  LYS A 108      -8.052 -15.924 -13.565  1.00  0.33
ATOM   1109  NZ  LYS A 108      -6.830 -16.338 -12.806  1.00 -0.32
ATOM   1110  HZ1 LYS A 108      -6.987 -16.192 -11.789  1.00  0.33
ATOM   1111  HZ2 LYS A 108      -6.018 -15.767 -13.117  1.00  0.33
ATOM   1112  HZ3 LYS A 108      -6.634 -17.344 -12.986  1.00  0.33
ATOM   1113  C   LYS A 108      -5.738 -11.176 -14.879  1.00  0.55
ATOM   1114  O   LYS A 108      -6.340 -10.805 -15.914  1.00 -0.55
ATOM   1115  N   ILE A 109      -4.491 -11.648 -14.792  1.00 -0.40
ATOM   1116  H   ILE A 109      -4.065 -11.936 -13.938  1.00  0.40
ATOM   1117  CA  ILE A 109      -3.692 -11.752 -16.036  1.00  0.00
ATOM   1118  CB  ILE A 109      -2.569 -10.700 -16.179  1.00  0.00
ATOM   1119  CG2 ILE A 109      -3.217  -9.306 -16.363  1.00  0.00
ATOM   1120  CG1 ILE A 109      -1.537 -10.718 -15.039  1.00  0.00
ATOM   1121  CD1 ILE A 109      -0.333  -9.817 -15.258  1.00  0.00
ATOM   1122  C   ILE A 109      -3.218 -13.164 -16.336  1.00  0.55
ATOM   1123  O   ILE A 109      -2.784 -13.384 -17.466  1.00 -0.55
ATOM   1124  N   ARG A 110      -3.316 -14.101 -15.439  1.00 -0.40
ATOM   1125  H   ARG A 110      -3.640 -13.891 -14.521  1.00  0.40
ATOM   1126  CA  ARG A 110      -2.973 -15.527 -15.662  1.00  0.00
ATOM   1127  CB  ARG A 110      -1.579 -16.054 -15.438  1.00  0.00
ATOM   1128  CG  ARG A 110      -0.500 -15.290 -16.203  1.00  0.00
ATOM   1129  CD  ARG A 110      -0.667 -15.630 -17.709  1.00  0.35
ATOM   1130  NE  ARG A 110       0.476 -14.972 -18.415  1.00 -0.35
ATOM   1131  HE  ARG A 110       1.215 -15.591 -18.660  1.00  0.45
ATOM   1132  CZ  ARG A 110       0.680 -13.724 -18.768  1.00  0.35
ATOM   1133  NH1 ARG A 110      -0.226 -12.764 -18.506  1.00 -0.70
ATOM   1134 HH11 ARG A 110      -1.077 -12.994 -18.033  1.00  0.40
ATOM   1135 HH12 ARG A 110      -0.049 -11.820 -18.785  1.00  0.40
ATOM   1136  NH2 ARG A 110       1.829 -13.302 -19.392  1.00 -0.70
ATOM   1137 HH21 ARG A 110       2.557 -13.957 -19.596  1.00  0.40
ATOM   1138 HH22 ARG A 110       1.938 -12.340 -19.642  1.00  0.40
ATOM   1139  C   ARG A 110      -3.979 -16.223 -14.705  1.00  0.10
ATOM   1140  O   ARG A 110      -4.428 -15.785 -13.298  1.00 -0.55
ATOM   1141  OXT ARG A 110      -4.544 -17.244 -15.111  1.00 -0.55
ATOM   1142  N   LYS D   1      10.837  12.720  11.813  1.00 -0.32
ATOM   1143  HT1 LYS D   1      10.799  13.407  12.592  1.00  0.33
ATOM   1144  HT2 LYS D   1      11.532  13.034  11.107  1.00  0.33
ATOM   1145  HT3 LYS D   1      11.116  11.790  12.184  1.00  0.33
ATOM   1146  CA  LYS D   1       9.479  12.615  11.168  1.00  0.33
ATOM   1147  CB  LYS D   1       9.550  11.600  10.046  1.00  0.00
ATOM   1148  CG  LYS D   1       8.410  11.229   9.168  1.00  0.00
ATOM   1149  CD  LYS D   1       7.464  12.307   8.723  1.00  0.00
ATOM   1150  CE  LYS D   1       7.915  13.001   7.442  1.00  0.33
ATOM   1151  NZ  LYS D   1       6.956  14.060   6.992  1.00 -0.32
ATOM   1152  HZ1 LYS D   1       6.866  14.784   7.733  1.00  0.33
ATOM   1153  HZ2 LYS D   1       6.026  13.631   6.812  1.00  0.33
ATOM   1154  HZ3 LYS D   1       7.309  14.500   6.119  1.00  0.33
ATOM   1155  C   LYS D   1       8.330  12.375  12.151  1.00  0.55
ATOM   1156  O   LYS D   1       8.082  11.329  12.791  1.00 -0.55
ATOM   1157  N   LYS D   2       7.512  13.385  12.320  1.00 -0.40
ATOM   1158  H   LYS D   2       7.662  14.232  11.818  1.00  0.40
ATOM   1159  CA  LYS D   2       6.350  13.422  13.196  1.00  0.00
ATOM   1160  CB  LYS D   2       6.583  14.659  14.071  1.00  0.00
ATOM   1161  CG  LYS D   2       5.341  15.027  14.844  1.00  0.00
ATOM   1162  CD  LYS D   2       5.217  14.081  16.018  1.00  0.00
ATOM   1163  CE  LYS D   2       4.223  14.621  17.023  1.00  0.33
ATOM   1164  NZ  LYS D   2       4.836  15.648  17.904  1.00 -0.32
ATOM   1165  HZ1 LYS D   2       5.181  16.440  17.325  1.00  0.33
ATOM   1166  HZ2 LYS D   2       5.632  15.227  18.424  1.00  0.33
ATOM   1167  HZ3 LYS D   2       4.126  15.995  18.579  1.00  0.33
ATOM   1168  C   LYS D   2       5.072  13.653  12.418  1.00  0.55
ATOM   1169  O   LYS D   2       5.136  14.615  11.627  1.00 -0.55
ATOM   1170  N   ALA D   3       4.036  12.908  12.578  1.00 -0.40
ATOM   1171  H   ALA D   3       4.117  12.166  13.230  1.00  0.40
ATOM   1172  CA  ALA D   3       2.736  12.926  11.989  1.00  0.00
ATOM   1173  CB  ALA D   3       2.495  11.628  11.241  1.00  0.00
ATOM   1174  C   ALA D   3       1.691  13.094  13.111  1.00  0.55
ATOM   1175  O   ALA D   3       1.698  12.458  14.184  1.00 -0.55
ATOM   1176  N   VAL D   4       0.770  14.023  12.964  1.00 -0.40
ATOM   1177  H   VAL D   4       0.734  14.589  12.145  1.00  0.40
ATOM   1178  CA  VAL D   4      -0.264  14.307  13.961  1.00  0.00
ATOM   1179  CB  VAL D   4      -0.179  15.755  14.505  1.00  0.00
ATOM   1180  CG1 VAL D   4      -1.321  16.050  15.500  1.00  0.00
ATOM   1181  CG2 VAL D   4       1.139  16.046  15.203  1.00  0.00
ATOM   1182  C   VAL D   4      -1.637  14.087  13.326  1.00  0.55
ATOM   1183  O   VAL D   4      -1.881  14.568  12.212  1.00 -0.55
ATOM   1184  N   ILE D   5      -2.484  13.340  14.017  1.00 -0.40
ATOM   1185  H   ILE D   5      -2.237  12.892  14.873  1.00  0.40
ATOM   1186  CA  ILE D   5      -3.860  13.139  13.534  1.00  0.00
ATOM   1187  CB  ILE D   5      -4.279  11.661  13.403  1.00  0.00
ATOM   1188  CG2 ILE D   5      -5.753  11.531  13.027  1.00  0.00
ATOM   1189  CG1 ILE D   5      -3.329  10.955  12.397  1.00  0.00
ATOM   1190  CD1 ILE D   5      -3.510   9.444  12.356  1.00  0.00
ATOM   1191  C   ILE D   5      -4.824  13.844  14.512  1.00  0.55
ATOM   1192  O   ILE D   5      -4.788  13.413  15.684  1.00 -0.55
ATOM   1193  N   ASN D   6      -5.591  14.855  14.172  1.00 -0.40
ATOM   1194  H   ASN D   6      -5.567  15.264  13.263  1.00  0.40
ATOM   1195  CA  ASN D   6      -6.558  15.453  15.150  1.00  0.00
ATOM   1196  CB  ASN D   6      -6.694  16.948  14.996  1.00  0.00
ATOM   1197  CG  ASN D   6      -5.359  17.590  15.377  1.00  0.55
ATOM   1198  OD1 ASN D   6      -4.932  17.661  16.539  1.00 -0.55
ATOM   1199  ND2 ASN D   6      -4.610  18.120  14.422  1.00 -0.78
ATOM   1200 HD21 ASN D   6      -3.734  18.544  14.650  1.00  0.39
ATOM   1201 HD22 ASN D   6      -4.920  18.095  13.471  1.00  0.39
ATOM   1202  C   ASN D   6      -7.840  14.650  14.939  1.00  0.55
ATOM   1203  O   ASN D   6      -8.655  14.949  14.052  1.00 -0.55
ATOM   1204  N   GLY D   7      -8.008  13.565  15.683  1.00 -0.40
ATOM   1205  H   GLY D   7      -7.361  13.324  16.402  1.00  0.40
ATOM   1206  CA  GLY D   7      -9.099  12.675  15.524  1.00  0.00
ATOM   1207  C   GLY D   7     -10.448  13.371  15.424  1.00  0.55
ATOM   1208  O   GLY D   7     -11.304  12.800  14.751  1.00 -0.55
ATOM   1209  N   GLU D   8     -10.629  14.510  16.096  1.00 -0.40
ATOM   1210  H   GLU D   8      -9.927  14.956  16.645  1.00  0.40
ATOM   1211  CA  GLU D   8     -11.950  15.135  16.015  1.00  0.00
ATOM   1212  CB  GLU D   8     -12.154  16.061  17.221  1.00  0.00
ATOM   1213  CG  GLU D   8     -11.491  17.399  16.944  1.00  0.00
ATOM   1214  CD  GLU D   8      -9.990  17.441  17.055  1.00  0.10
ATOM   1215  OE1 GLU D   8      -9.327  16.430  17.336  1.00 -0.55
ATOM   1216  OE2 GLU D   8      -9.482  18.567  16.827  1.00 -0.55
ATOM   1217  C   GLU D   8     -12.160  15.786  14.653  1.00  0.55
ATOM   1218  O   GLU D   8     -13.340  15.975  14.300  1.00 -0.55
ATOM   1219  N   GLN D   9     -11.168  16.081  13.856  1.00 -0.40
ATOM   1220  H   GLN D   9     -10.216  15.936  14.118  1.00  0.40
ATOM   1221  CA  GLN D   9     -11.393  16.649  12.517  1.00  0.00
ATOM   1222  CB  GLN D   9     -10.188  17.547  12.194  1.00  0.00
ATOM   1223  CG  GLN D   9     -10.158  18.792  13.073  1.00  0.00
ATOM   1224  CD  GLN D   9      -8.817  19.470  13.106  1.00  0.55
ATOM   1225  OE1 GLN D   9      -8.038  19.565  12.140  1.00 -0.55
ATOM   1226  NE2 GLN D   9      -8.474  20.041  14.268  1.00 -0.78
ATOM   1227 HE21 GLN D   9      -9.097  20.000  15.048  1.00  0.39
ATOM   1228 HE22 GLN D   9      -7.594  20.508  14.354  1.00  0.39
ATOM   1229  C   GLN D   9     -11.628  15.597  11.449  1.00  0.55
ATOM   1230  O   GLN D   9     -11.897  15.909  10.281  1.00 -0.55
ATOM   1231  N   ILE D  10     -11.585  14.301  11.710  1.00 -0.40
ATOM   1232  H   ILE D  10     -11.418  13.989  12.640  1.00  0.40
ATOM   1233  CA  ILE D  10     -11.762  13.223  10.752  1.00  0.00
ATOM   1234  CB  ILE D  10     -10.929  11.970  11.118  1.00  0.00
ATOM   1235  CG2 ILE D  10     -11.143  10.867  10.071  1.00  0.00
ATOM   1236  CG1 ILE D  10      -9.445  12.202  11.385  1.00  0.00
ATOM   1237  CD1 ILE D  10      -8.725  13.026  10.376  1.00  0.00
ATOM   1238  C   ILE D  10     -13.256  12.868  10.671  1.00  0.55
ATOM   1239  O   ILE D  10     -13.879  12.271  11.557  1.00 -0.55
ATOM   1240  N   ARG D  11     -13.843  13.231   9.533  1.00 -0.40
ATOM   1241  H   ARG D  11     -13.336  13.672   8.796  1.00  0.40
ATOM   1242  CA  ARG D  11     -15.272  13.007   9.283  1.00  0.00
ATOM   1243  CB  ARG D  11     -15.988  14.282   8.861  1.00  0.00
ATOM   1244  CG  ARG D  11     -15.557  15.597   9.460  1.00  0.00
ATOM   1245  CD  ARG D  11     -16.060  16.033  10.821  1.00  0.35
ATOM   1246  NE  ARG D  11     -17.517  16.059  10.865  1.00 -0.35
ATOM   1247  HE  ARG D  11     -17.955  15.635  10.079  1.00  0.45
ATOM   1248  CZ  ARG D  11     -18.374  16.550  11.767  1.00  0.35
ATOM   1249  NH1 ARG D  11     -17.832  17.119  12.840  1.00 -0.70
ATOM   1250 HH11 ARG D  11     -16.837  17.160  12.936  1.00  0.40
ATOM   1251 HH12 ARG D  11     -18.419  17.505  13.552  1.00  0.40
ATOM   1252  NH2 ARG D  11     -19.697  16.398  11.598  1.00 -0.70
ATOM   1253 HH21 ARG D  11     -20.047  15.916  10.795  1.00  0.40
ATOM   1254 HH22 ARG D  11     -20.333  16.767  12.276  1.00  0.40
ATOM   1255  C   ARG D  11     -15.545  11.831   8.355  1.00  0.55
ATOM   1256  O   ARG D  11     -16.760  11.500   8.277  1.00 -0.55
ATOM   1257  N   SER D  12     -14.518  11.171   7.794  1.00 -0.40
ATOM   1258  H   SER D  12     -13.577  11.470   7.927  1.00  0.40
ATOM   1259  CA  SER D  12     -14.682   9.987   6.962  1.00  0.00
ATOM   1260  CB  SER D  12     -15.166  10.289   5.540  1.00  0.00
ATOM   1261  OG  SER D  12     -14.238  11.149   4.909  1.00 -0.49
ATOM   1262  HG  SER D  12     -14.325  11.999   5.347  1.00  0.49
ATOM   1263  C   SER D  12     -13.353   9.253   6.799  1.00  0.55
ATOM   1264  O   SER D  12     -12.334   9.885   7.137  1.00 -0.55
ATOM   1265  N   ILE D  13     -13.435   8.080   6.215  1.00 -0.40
ATOM   1266  H   ILE D  13     -14.299   7.677   5.925  1.00  0.40
ATOM   1267  CA  ILE D  13     -12.213   7.295   5.961  1.00  0.00
ATOM   1268  CB  ILE D  13     -12.530   5.855   5.565  1.00  0.00
ATOM   1269  CG2 ILE D  13     -13.201   5.817   4.198  1.00  0.00
ATOM   1270  CG1 ILE D  13     -11.269   4.992   5.580  1.00  0.00
ATOM   1271  CD1 ILE D  13     -10.409   5.043   6.837  1.00  0.00
ATOM   1272  C   ILE D  13     -11.318   8.032   4.977  1.00  0.55
ATOM   1273  O   ILE D  13     -10.089   8.069   5.122  1.00 -0.55
ATOM   1274  N   SER D  14     -11.855   8.701   3.993  1.00 -0.40
ATOM   1275  H   SER D  14     -12.841   8.689   3.854  1.00  0.40
ATOM   1276  CA  SER D  14     -11.115   9.512   3.017  1.00  0.00
ATOM   1277  CB  SER D  14     -12.075  10.103   1.974  1.00  0.00
ATOM   1278  OG  SER D  14     -12.908   9.125   1.375  1.00 -0.49
ATOM   1279  HG  SER D  14     -13.460   9.597   0.747  1.00  0.49
ATOM   1280  C   SER D  14     -10.339  10.614   3.718  1.00  0.55
ATOM   1281  O   SER D  14      -9.217  10.944   3.352  1.00 -0.55
ATOM   1282  N   ASP D  15     -10.958  11.217   4.734  1.00 -0.40
ATOM   1283  H   ASP D  15     -11.884  10.971   5.010  1.00  0.40
ATOM   1284  CA  ASP D  15     -10.320  12.272   5.508  1.00  0.00
ATOM   1285  CB  ASP D  15     -11.100  12.753   6.737  1.00  0.00
ATOM   1286  CG  ASP D  15     -12.145  13.769   6.401  1.00  0.10
ATOM   1287  OD1 ASP D  15     -12.184  14.173   5.221  1.00 -0.55
ATOM   1288  OD2 ASP D  15     -12.941  14.177   7.254  1.00 -0.55
ATOM   1289  C   ASP D  15      -9.032  11.708   6.129  1.00  0.55
ATOM   1290  O   ASP D  15      -7.992  12.349   6.118  1.00 -0.55
ATOM   1291  N   LEU D  16      -9.231  10.526   6.699  1.00 -0.40
ATOM   1292  H   LEU D  16     -10.118  10.072   6.723  1.00  0.40
ATOM   1293  CA  LEU D  16      -8.104   9.835   7.332  1.00  0.00
ATOM   1294  CB  LEU D  16      -8.588   8.543   8.013  1.00  0.00
ATOM   1295  CG  LEU D  16      -7.610   7.814   8.959  1.00  0.00
ATOM   1296  CD1 LEU D  16      -6.826   8.788   9.833  1.00  0.00
ATOM   1297  CD2 LEU D  16      -8.334   6.699   9.743  1.00  0.00
ATOM   1298  C   LEU D  16      -7.001   9.633   6.293  1.00  0.55
ATOM   1299  O   LEU D  16      -5.911  10.068   6.640  1.00 -0.55
ATOM   1300  N   HSE D  17      -7.271   9.016   5.151  1.00 -0.40
ATOM   1301  H   HSE D  17      -8.176   8.662   4.931  1.00  0.40
ATOM   1302  CA  HSE D  17      -6.228   8.825   4.142  1.00  0.00
ATOM   1303  CB  HSE D  17      -6.773   7.987   2.971  1.00  0.12
ATOM   1304  ND1 HSE D  17      -5.799   5.763   3.648  1.00 -0.56
ATOM   1305  CG  HSE D  17      -6.915   6.551   3.394  1.00  0.15
ATOM   1306  CE1 HSE D  17      -6.216   4.544   4.024  1.00  0.15
ATOM   1307  HE1 HSE D  17      -5.591   3.698   4.305  1.00  0.12
ATOM   1308  NE2 HSE D  17      -7.546   4.520   4.002  1.00 -0.40
ATOM   1309  HE2 HSE D  17      -8.133   3.742   4.228  1.00  0.40
ATOM   1310  CD2 HSE D  17      -7.996   5.770   3.609  1.00 -0.12
ATOM   1311  HD2 HSE D  17      -9.046   6.016   3.510  1.00  0.12
ATOM   1312  C   HSE D  17      -5.568  10.106   3.624  1.00  0.55
ATOM   1313  O   HSE D  17      -4.363  10.167   3.255  1.00 -0.55
ATOM   1314  N   GLN D  18      -6.406  11.142   3.561  1.00 -0.40
ATOM   1315  H   GLN D  18      -7.365  11.084   3.827  1.00  0.40
ATOM   1316  CA  GLN D  18      -5.917  12.454   3.079  1.00  0.00
ATOM   1317  CB  GLN D  18      -6.982  13.480   2.748  1.00  0.00
ATOM   1318  CG  GLN D  18      -7.927  13.254   1.589  1.00  0.00
ATOM   1319  CD  GLN D  18      -7.165  12.708   0.398  1.00  0.55
ATOM   1320  OE1 GLN D  18      -6.291  13.388  -0.164  1.00 -0.55
ATOM   1321  NE2 GLN D  18      -7.463  11.461   0.031  1.00 -0.78
ATOM   1322 HE21 GLN D  18      -6.994  11.045  -0.748  1.00  0.39
ATOM   1323 HE22 GLN D  18      -8.154  10.943   0.535  1.00  0.39
ATOM   1324  C   GLN D  18      -4.921  13.010   4.118  1.00  0.55
ATOM   1325  O   GLN D  18      -3.843  13.531   3.743  1.00 -0.55
ATOM   1326  N   THR D  19      -5.270  12.914   5.402  1.00 -0.40
ATOM   1327  H   THR D  19      -6.145  12.540   5.700  1.00  0.40
ATOM   1328  CA  THR D  19      -4.347  13.370   6.452  1.00  0.00
ATOM   1329  CB  THR D  19      -5.040  13.198   7.826  1.00  0.00
ATOM   1330  OG1 THR D  19      -6.162  14.064   7.645  1.00 -0.49
ATOM   1331  HG1 THR D  19      -6.802  13.565   7.133  1.00  0.49
ATOM   1332  CG2 THR D  19      -4.222  13.673   8.990  1.00  0.00
ATOM   1333  C   THR D  19      -3.004  12.641   6.491  1.00  0.55
ATOM   1334  O   THR D  19      -1.975  13.266   6.707  1.00 -0.55
ATOM   1335  N   LEU D  20      -3.112  11.331   6.313  1.00 -0.40
ATOM   1336  H   LEU D  20      -4.001  10.900   6.184  1.00  0.40
ATOM   1337  CA  LEU D  20      -1.970  10.416   6.289  1.00  0.00
ATOM   1338  CB  LEU D  20      -2.341   8.934   6.164  1.00  0.00
ATOM   1339  CG  LEU D  20      -3.009   8.220   7.311  1.00  0.00
ATOM   1340  CD1 LEU D  20      -3.243   6.729   7.128  1.00  0.00
ATOM   1341  CD2 LEU D  20      -2.235   8.405   8.583  1.00  0.00
ATOM   1342  C   LEU D  20      -1.068  10.816   5.110  1.00  0.55
ATOM   1343  O   LEU D  20       0.142  10.861   5.301  1.00 -0.55
ATOM   1344  N   LYS D  21      -1.739  11.059   3.977  1.00 -0.40
ATOM   1345  H   LYS D  21      -2.731  10.994   3.903  1.00  0.40
ATOM   1346  CA  LYS D  21      -0.998  11.442   2.770  1.00  0.00
ATOM   1347  CB  LYS D  21      -2.022  11.607   1.633  1.00  0.00
ATOM   1348  CG  LYS D  21      -1.215  11.770   0.314  1.00  0.00
ATOM   1349  CD  LYS D  21      -2.152  12.065  -0.827  1.00  0.00
ATOM   1350  CE  LYS D  21      -1.385  12.442  -2.122  1.00  0.33
ATOM   1351  NZ  LYS D  21      -2.280  11.990  -3.242  1.00 -0.32
ATOM   1352  HZ1 LYS D  21      -3.193  12.483  -3.177  1.00  0.33
ATOM   1353  HZ2 LYS D  21      -2.434  10.964  -3.170  1.00  0.33
ATOM   1354  HZ3 LYS D  21      -1.831  12.209  -4.154  1.00  0.33
ATOM   1355  C   LYS D  21      -0.121  12.651   3.003  1.00  0.55
ATOM   1356  O   LYS D  21       1.053  12.680   2.615  1.00 -0.55
ATOM   1357  N   LYS D  22      -0.633  13.684   3.622  1.00 -0.40
ATOM   1358  H   LYS D  22      -1.588  13.682   3.906  1.00  0.40
ATOM   1359  CA  LYS D  22       0.095  14.903   3.954  1.00  0.00
ATOM   1360  CB  LYS D  22      -0.969  15.931   4.371  1.00  0.00
ATOM   1361  CG  LYS D  22      -0.269  17.074   5.058  1.00  0.00
ATOM   1362  CD  LYS D  22       0.682  17.752   4.021  1.00  0.00
ATOM   1363  CE  LYS D  22       1.736  18.520   4.810  1.00  0.33
ATOM   1364  NZ  LYS D  22       2.606  19.302   3.911  1.00 -0.32
ATOM   1365  HZ1 LYS D  22       2.031  19.982   3.375  1.00  0.33
ATOM   1366  HZ2 LYS D  22       3.089  18.659   3.250  1.00  0.33
ATOM   1367  HZ3 LYS D  22       3.315  19.815   4.474  1.00  0.33
ATOM   1368  C   LYS D  22       1.089  14.693   5.087  1.00  0.55
ATOM   1369  O   LYS D  22       2.316  14.902   4.956  1.00 -0.55
ATOM   1370  N   GLU D  23       0.575  14.210   6.231  1.00 -0.40
ATOM   1371  H   GLU D  23      -0.396  14.006   6.324  1.00  0.40
ATOM   1372  CA  GLU D  23       1.402  13.945   7.429  1.00  0.00
ATOM   1373  CB  GLU D  23       0.482  13.445   8.572  1.00  0.00
ATOM   1374  CG  GLU D  23      -0.445  14.498   9.175  1.00  0.00
ATOM   1375  CD  GLU D  23       0.257  15.735   9.708  1.00  0.10
ATOM   1376  OE1 GLU D  23       1.109  15.746  10.618  1.00 -0.55
ATOM   1377  OE2 GLU D  23       0.015  16.877   9.247  1.00 -0.55
ATOM   1378  C   GLU D  23       2.578  12.990   7.203  1.00  0.55
ATOM   1379  O   GLU D  23       3.647  13.220   7.798  1.00 -0.55
ATOM   1380  N   LEU D  24       2.455  11.985   6.349  1.00 -0.40
ATOM   1381  H   LEU D  24       1.609  11.815   5.851  1.00  0.40
ATOM   1382  CA  LEU D  24       3.556  11.059   6.082  1.00  0.00
ATOM   1383  CB  LEU D  24       3.032   9.626   6.048  1.00  0.00
ATOM   1384  CG  LEU D  24       2.305   9.080   7.293  1.00  0.00
ATOM   1385  CD1 LEU D  24       1.749   7.653   7.103  1.00  0.00
ATOM   1386  CD2 LEU D  24       3.197   9.076   8.537  1.00  0.00
ATOM   1387  C   LEU D  24       4.285  11.384   4.788  1.00  0.55
ATOM   1388  O   LEU D  24       5.180  10.597   4.470  1.00 -0.55
ATOM   1389  N   ALA D  25       3.894  12.440   4.088  1.00 -0.40
ATOM   1390  H   ALA D  25       3.161  13.043   4.395  1.00  0.40
ATOM   1391  CA  ALA D  25       4.534  12.787   2.797  1.00  0.00
ATOM   1392  CB  ALA D  25       5.925  13.295   3.143  1.00  0.00
ATOM   1393  C   ALA D  25       4.500  11.585   1.870  1.00  0.55
ATOM   1394  O   ALA D  25       5.453  11.073   1.292  1.00 -0.55
ATOM   1395  N   LEU D  26       3.314  10.981   1.741  1.00 -0.40
ATOM   1396  H   LEU D  26       2.510  11.309   2.231  1.00  0.40
ATOM   1397  CA  LEU D  26       3.092   9.817   0.892  1.00  0.00
ATOM   1398  CB  LEU D  26       1.747   9.175   1.246  1.00  0.00
ATOM   1399  CG  LEU D  26       1.648   8.611   2.663  1.00  0.00
ATOM   1400  CD1 LEU D  26       0.402   7.757   2.931  1.00  0.00
ATOM   1401  CD2 LEU D  26       2.850   7.722   2.990  1.00  0.00
ATOM   1402  C   LEU D  26       3.156  10.205  -0.591  1.00  0.55
ATOM   1403  O   LEU D  26       2.960  11.376  -0.928  1.00 -0.55
ATOM   1404  N   PRO D  27       3.428   9.230  -1.459  1.00 -0.20
ATOM   1405  CD  PRO D  27       3.648   7.825  -1.075  1.00  0.10
ATOM   1406  CA  PRO D  27       3.483   9.456  -2.903  1.00  0.10
ATOM   1407  CB  PRO D  27       3.743   8.043  -3.473  1.00  0.00
ATOM   1408  CG  PRO D  27       3.349   7.085  -2.374  1.00  0.00
ATOM   1409  C   PRO D  27       2.191  10.036  -3.461  1.00  0.55
ATOM   1410  O   PRO D  27       1.088   9.718  -2.938  1.00 -0.55
ATOM   1411  N   GLU D  28       2.304  10.810  -4.541  1.00 -0.40
ATOM   1412  H   GLU D  28       3.172  11.032  -4.977  1.00  0.40
ATOM   1413  CA  GLU D  28       1.074  11.373  -5.127  1.00  0.00
ATOM   1414  CB  GLU D  28       1.350  12.306  -6.280  1.00  0.00
ATOM   1415  CG  GLU D  28       0.990  13.782  -6.213  1.00  0.00
ATOM   1416  CD  GLU D  28       0.328  14.403  -4.996  1.00  0.10
ATOM   1417  OE1 GLU D  28       1.056  14.702  -4.000  1.00 -0.55
ATOM   1418  OE2 GLU D  28      -0.926  14.612  -4.974  1.00 -0.55
ATOM   1419  C   GLU D  28       0.118  10.296  -5.616  1.00  0.55
ATOM   1420  O   GLU D  28      -1.104  10.558  -5.638  1.00 -0.55
ATOM   1421  N   TYR D  29       0.629   9.101  -5.967  1.00 -0.40
ATOM   1422  H   TYR D  29       1.607   8.914  -5.918  1.00  0.40
ATOM   1423  CA  TYR D  29      -0.215   7.989  -6.445  1.00  0.00
ATOM   1424  CB  TYR D  29       0.585   7.023  -7.353  1.00  0.12
ATOM   1425  CG  TYR D  29       1.847   6.428  -6.773  1.00 -0.12
ATOM   1426  CD1 TYR D  29       1.754   5.407  -5.806  1.00 -0.12
ATOM   1427  HD1 TYR D  29       0.774   5.072  -5.504  1.00  0.12
ATOM   1428  CE1 TYR D  29       2.865   4.812  -5.225  1.00 -0.12
ATOM   1429  HE1 TYR D  29       2.756   4.024  -4.495  1.00  0.12
ATOM   1430  CZ  TYR D  29       4.119   5.259  -5.609  1.00  0.06
ATOM   1431  OH  TYR D  29       5.205   4.686  -5.003  1.00 -0.49
ATOM   1432  HH  TYR D  29       5.992   4.973  -5.471  1.00  0.43
ATOM   1433  CD2 TYR D  29       3.145   6.852  -7.127  1.00 -0.12
ATOM   1434  HD2 TYR D  29       3.258   7.634  -7.863  1.00  0.12
ATOM   1435  CE2 TYR D  29       4.291   6.291  -6.554  1.00 -0.12
ATOM   1436  HE2 TYR D  29       5.277   6.637  -6.827  1.00  0.12
ATOM   1437  C   TYR D  29      -0.840   7.206  -5.295  1.00  0.55
ATOM   1438  O   TYR D  29      -1.552   6.249  -5.622  1.00 -0.55
ATOM   1439  N   TYR D  30      -0.556   7.619  -4.077  1.00 -0.40
ATOM   1440  H   TYR D  30       0.015   8.420  -3.913  1.00  0.40
ATOM   1441  CA  TYR D  30      -1.057   6.932  -2.879  1.00  0.00
ATOM   1442  CB  TYR D  30      -0.895   7.796  -1.635  1.00  0.12
ATOM   1443  CG  TYR D  30      -1.474   7.164  -0.387  1.00 -0.12
ATOM   1444  CD1 TYR D  30      -1.006   5.928   0.042  1.00 -0.12
ATOM   1445  HD1 TYR D  30      -0.208   5.435  -0.493  1.00  0.12
ATOM   1446  CE1 TYR D  30      -1.564   5.331   1.152  1.00 -0.12
ATOM   1447  HE1 TYR D  30      -1.198   4.364   1.463  1.00  0.12
ATOM   1448  CZ  TYR D  30      -2.579   5.927   1.882  1.00  0.06
ATOM   1449  OH  TYR D  30      -3.019   5.254   2.986  1.00 -0.49
ATOM   1450  HH  TYR D  30      -3.814   5.690   3.302  1.00  0.43
ATOM   1451  CD2 TYR D  30      -2.498   7.771   0.358  1.00 -0.12
ATOM   1452  HD2 TYR D  30      -2.864   8.738   0.048  1.00  0.12
ATOM   1453  CE2 TYR D  30      -3.064   7.167   1.488  1.00 -0.12
ATOM   1454  HE2 TYR D  30      -3.856   7.653   2.038  1.00  0.12
ATOM   1455  C   TYR D  30      -2.467   6.405  -3.054  1.00  0.55
ATOM   1456  O   TYR D  30      -3.510   7.046  -3.256  1.00 -0.55
ATOM   1457  N   GLY D  31      -2.543   5.073  -2.925  1.00 -0.40
ATOM   1458  H   GLY D  31      -1.745   4.512  -2.717  1.00  0.40
ATOM   1459  CA  GLY D  31      -3.818   4.356  -3.085  1.00  0.00
ATOM   1460  C   GLY D  31      -4.931   4.531  -2.105  1.00  0.55
ATOM   1461  O   GLY D  31      -6.026   4.033  -2.409  1.00 -0.55
ATOM   1462  N   GLU D  32      -4.777   5.128  -0.940  1.00 -0.40
ATOM   1463  H   GLU D  32      -3.887   5.481  -0.663  1.00  0.40
ATOM   1464  CA  GLU D  32      -5.852   5.333   0.044  1.00  0.00
ATOM   1465  CB  GLU D  32      -6.847   6.440  -0.414  1.00  0.00
ATOM   1466  CG  GLU D  32      -6.028   7.711  -0.695  1.00  0.00
ATOM   1467  CD  GLU D  32      -6.721   8.917  -1.265  1.00  0.10
ATOM   1468  OE1 GLU D  32      -7.959   8.936  -1.336  1.00 -0.55
ATOM   1469  OE2 GLU D  32      -6.182   9.963  -1.665  1.00 -0.55
ATOM   1470  C   GLU D  32      -6.635   4.097   0.373  1.00  0.55
ATOM   1471  O   GLU D  32      -7.859   4.115   0.373  1.00 -0.55
ATOM   1472  N   ASN D  33      -5.881   3.021   0.627  1.00 -0.40
ATOM   1473  H   ASN D  33      -4.887   3.047   0.564  1.00  0.40
ATOM   1474  CA  ASN D  33      -6.463   1.736   1.011  1.00  0.00
ATOM   1475  CB  ASN D  33      -6.904   0.940  -0.193  1.00  0.00
ATOM   1476  CG  ASN D  33      -5.723   0.589  -1.081  1.00  0.55
ATOM   1477  OD1 ASN D  33      -4.915  -0.237  -0.662  1.00 -0.55
ATOM   1478  ND2 ASN D  33      -5.540   1.220  -2.251  1.00 -0.78
ATOM   1479 HD21 ASN D  33      -4.760   0.983  -2.831  1.00  0.39
ATOM   1480 HD22 ASN D  33      -6.184   1.927  -2.544  1.00  0.39
ATOM   1481  C   ASN D  33      -5.448   1.119   1.989  1.00  0.55
ATOM   1482  O   ASN D  33      -4.329   1.686   2.113  1.00 -0.55
ATOM   1483  N   LEU D  34      -5.798   0.046   2.674  1.00 -0.40
ATOM   1484  H   LEU D  34      -6.687  -0.396   2.577  1.00  0.40
ATOM   1485  CA  LEU D  34      -4.848  -0.552   3.639  1.00  0.00
ATOM   1486  CB  LEU D  34      -5.653  -1.573   4.455  1.00  0.00
ATOM   1487  CG  LEU D  34      -6.878  -1.111   5.280  1.00  0.00
ATOM   1488  CD1 LEU D  34      -7.530  -2.306   5.981  1.00  0.00
ATOM   1489  CD2 LEU D  34      -6.390  -0.057   6.274  1.00  0.00
ATOM   1490  C   LEU D  34      -3.576  -1.186   3.044  1.00  0.55
ATOM   1491  O   LEU D  34      -2.509  -1.127   3.689  1.00 -0.55
ATOM   1492  N   ASP D  35      -3.721  -1.747   1.830  1.00 -0.40
ATOM   1493  H   ASP D  35      -4.606  -1.773   1.373  1.00  0.40
ATOM   1494  CA  ASP D  35      -2.591  -2.368   1.074  1.00  0.00
ATOM   1495  CB  ASP D  35      -2.988  -3.218  -0.140  1.00  0.00
ATOM   1496  CG  ASP D  35      -3.871  -4.390   0.287  1.00  0.10
ATOM   1497  OD1 ASP D  35      -3.376  -5.195   1.116  1.00 -0.55
ATOM   1498  OD2 ASP D  35      -5.033  -4.572  -0.142  1.00 -0.55
ATOM   1499  C   ASP D  35      -1.637  -1.267   0.634  1.00  0.55
ATOM   1500  O   ASP D  35      -0.406  -1.479   0.755  1.00 -0.55
ATOM   1501  N   ALA D  36      -2.150  -0.139   0.194  1.00 -0.40
ATOM   1502  H   ALA D  36      -3.136  -0.023   0.118  1.00  0.40
ATOM   1503  CA  ALA D  36      -1.370   1.013  -0.213  1.00  0.00
ATOM   1504  CB  ALA D  36      -2.154   2.147  -0.822  1.00  0.00
ATOM   1505  C   ALA D  36      -0.690   1.552   1.056  1.00  0.55
ATOM   1506  O   ALA D  36       0.487   1.935   0.924  1.00 -0.55
ATOM   1507  N   LEU D  37      -1.398   1.542   2.181  1.00 -0.40
ATOM   1508  H   LEU D  37      -2.333   1.203   2.247  1.00  0.40
ATOM   1509  CA  LEU D  37      -0.762   2.065   3.413  1.00  0.00
ATOM   1510  CB  LEU D  37      -1.778   2.238   4.552  1.00  0.00
ATOM   1511  CG  LEU D  37      -1.137   2.789   5.844  1.00  0.00
ATOM   1512  CD1 LEU D  37      -0.428   4.154   5.720  1.00  0.00
ATOM   1513  CD2 LEU D  37      -2.230   2.845   6.916  1.00  0.00
ATOM   1514  C   LEU D  37       0.423   1.212   3.869  1.00  0.55
ATOM   1515  O   LEU D  37       1.480   1.693   4.256  1.00 -0.55
ATOM   1516  N   TRP D  38       0.209  -0.116   3.840  1.00 -0.40
ATOM   1517  H   TRP D  38      -0.673  -0.506   3.586  1.00  0.40
ATOM   1518  CA  TRP D  38       1.263  -1.072   4.181  1.00  0.00
ATOM   1519  CB  TRP D  38       0.720  -2.493   4.073  1.00  0.12
ATOM   1520  CG  TRP D  38       1.805  -3.513   4.292  1.00 -0.12
ATOM   1521  CD1 TRP D  38       2.450  -4.198   3.298  1.00 -0.12
ATOM   1522  HD1 TRP D  38       2.257  -4.097   2.240  1.00  0.12
ATOM   1523  NE1 TRP D  38       3.384  -5.033   3.864  1.00 -0.40
ATOM   1524  HE1 TRP D  38       3.958  -5.643   3.363  1.00  0.40
ATOM   1525  CE2 TRP D  38       3.400  -4.897   5.210  1.00  0.00
ATOM   1526  CD2 TRP D  38       2.411  -3.932   5.514  1.00  0.00
ATOM   1527  CE3 TRP D  38       2.241  -3.567   6.849  1.00 -0.12
ATOM   1528  HE3 TRP D  38       1.539  -2.807   7.159  1.00  0.12
ATOM   1529  CZ3 TRP D  38       3.027  -4.234   7.790  1.00 -0.12
ATOM   1530  HZ3 TRP D  38       2.886  -3.987   8.831  1.00  0.12
ATOM   1531  CZ2 TRP D  38       4.214  -5.532   6.152  1.00 -0.12
ATOM   1532  HZ2 TRP D  38       4.980  -6.240   5.873  1.00  0.12
ATOM   1533  CH2 TRP D  38       4.002  -5.219   7.464  1.00 -0.12
ATOM   1534  HH2 TRP D  38       4.566  -5.711   8.242  1.00  0.12
ATOM   1535  C   TRP D  38       2.519  -0.879   3.305  1.00  0.55
ATOM   1536  O   TRP D  38       3.670  -0.929   3.790  1.00 -0.55
ATOM   1537  N   ASP D  39       2.293  -0.718   1.985  1.00 -0.40
ATOM   1538  H   ASP D  39       1.367  -0.723   1.618  1.00  0.40
ATOM   1539  CA  ASP D  39       3.344  -0.529   1.000  1.00  0.00
ATOM   1540  CB  ASP D  39       2.801  -0.475  -0.445  1.00  0.00
ATOM   1541  CG  ASP D  39       3.950  -0.444  -1.449  1.00  0.10
ATOM   1542  OD1 ASP D  39       4.875  -1.308  -1.558  1.00 -0.55
ATOM   1543  OD2 ASP D  39       3.903   0.568  -2.188  1.00 -0.55
ATOM   1544  C   ASP D  39       4.147   0.720   1.341  1.00  0.55
ATOM   1545  O   ASP D  39       5.375   0.701   1.287  1.00 -0.55
ATOM   1546  N   ALA D  40       3.425   1.781   1.670  1.00 -0.40
ATOM   1547  H   ALA D  40       2.429   1.780   1.701  1.00  0.40
ATOM   1548  CA  ALA D  40       4.098   3.008   2.005  1.00  0.00
ATOM   1549  CB  ALA D  40       3.108   4.192   2.046  1.00  0.00
ATOM   1550  C   ALA D  40       4.847   2.945   3.326  1.00  0.55
ATOM   1551  O   ALA D  40       5.942   3.565   3.414  1.00 -0.55
ATOM   1552  N   LEU D  41       4.279   2.302   4.337  1.00 -0.40
ATOM   1553  H   LEU D  41       3.398   1.839   4.287  1.00  0.40
ATOM   1554  CA  LEU D  41       5.018   2.279   5.625  1.00  0.00
ATOM   1555  CB  LEU D  41       4.104   1.734   6.716  1.00  0.00
ATOM   1556  CG  LEU D  41       2.933   2.617   7.138  1.00  0.00
ATOM   1557  CD1 LEU D  41       2.060   1.972   8.183  1.00  0.00
ATOM   1558  CD2 LEU D  41       3.429   3.981   7.603  1.00  0.00
ATOM   1559  C   LEU D  41       6.320   1.472   5.499  1.00  0.55
ATOM   1560  O   LEU D  41       7.373   1.764   6.055  1.00 -0.55
ATOM   1561  N   THR D  42       6.293   0.426   4.701  1.00 -0.40
ATOM   1562  H   THR D  42       5.460   0.203   4.203  1.00  0.40
ATOM   1563  CA  THR D  42       7.387  -0.483   4.450  1.00  0.00
ATOM   1564  CB  THR D  42       6.874  -1.938   4.297  1.00  0.00
ATOM   1565  OG1 THR D  42       5.911  -2.164   3.266  1.00 -0.49
ATOM   1566  HG1 THR D  42       5.104  -1.733   3.558  1.00  0.49
ATOM   1567  CG2 THR D  42       6.164  -2.300   5.617  1.00  0.00
ATOM   1568  C   THR D  42       8.225  -0.153   3.239  1.00  0.55
ATOM   1569  O   THR D  42       9.248  -0.869   3.171  1.00 -0.55
ATOM   1570  N   GLY D  43       7.890   0.727   2.339  1.00 -0.40
ATOM   1571  H   GLY D  43       7.055   1.270   2.390  1.00  0.40
ATOM   1572  CA  GLY D  43       8.758   0.948   1.196  1.00  0.00
ATOM   1573  C   GLY D  43       8.665   2.366   0.674  1.00  0.55
ATOM   1574  O   GLY D  43       8.721   2.567  -0.555  1.00 -0.55
ATOM   1575  N   TRP D  44       8.490   3.341   1.571  1.00 -0.40
ATOM   1576  H   TRP D  44       8.410   3.177   2.551  1.00  0.40
ATOM   1577  CA  TRP D  44       8.409   4.732   1.110  1.00  0.00
ATOM   1578  CB  TRP D  44       7.004   5.048   0.545  1.00  0.12
ATOM   1579  CG  TRP D  44       6.933   6.467   0.075  1.00 -0.12
ATOM   1580  CD1 TRP D  44       6.740   7.637   0.790  1.00 -0.12
ATOM   1581  HD1 TRP D  44       6.566   7.678   1.855  1.00  0.12
ATOM   1582  NE1 TRP D  44       6.797   8.735  -0.026  1.00 -0.40
ATOM   1583  HE1 TRP D  44       6.692   9.666   0.248  1.00  0.40
ATOM   1584  CE2 TRP D  44       7.035   8.275  -1.323  1.00  0.00
ATOM   1585  CD2 TRP D  44       7.122   6.855  -1.288  1.00  0.00
ATOM   1586  CE3 TRP D  44       7.348   6.145  -2.457  1.00 -0.12
ATOM   1587  HE3 TRP D  44       7.395   5.066  -2.470  1.00  0.12
ATOM   1588  CZ3 TRP D  44       7.515   6.851  -3.622  1.00 -0.12
ATOM   1589  HZ3 TRP D  44       7.702   6.315  -4.541  1.00  0.12
ATOM   1590  CZ2 TRP D  44       7.195   9.000  -2.513  1.00 -0.12
ATOM   1591  HZ2 TRP D  44       7.126  10.077  -2.558  1.00  0.12
ATOM   1592  CH2 TRP D  44       7.449   8.258  -3.651  1.00 -0.12
ATOM   1593  HH2 TRP D  44       7.602   8.771  -4.588  1.00  0.12
ATOM   1594  C   TRP D  44       8.786   5.747   2.198  1.00  0.55
ATOM   1595  O   TRP D  44       9.672   6.603   2.086  1.00 -0.55
ATOM   1596  N   VAL D  45       8.005   5.604   3.279  1.00 -0.40
ATOM   1597  H   VAL D  45       7.311   4.890   3.312  1.00  0.40
ATOM   1598  CA  VAL D  45       8.075   6.430   4.464  1.00  0.00
ATOM   1599  CB  VAL D  45       6.953   5.970   5.438  1.00  0.00
ATOM   1600  CG1 VAL D  45       7.110   6.443   6.852  1.00  0.00
ATOM   1601  CG2 VAL D  45       5.606   6.537   4.950  1.00  0.00
ATOM   1602  C   VAL D  45       9.460   6.454   5.114  1.00  0.55
ATOM   1603  O   VAL D  45      10.276   5.517   5.166  1.00 -0.55
ATOM   1604  N   GLU D  46       9.732   7.643   5.654  1.00 -0.40
ATOM   1605  H   GLU D  46       9.093   8.405   5.581  1.00  0.40
ATOM   1606  CA  GLU D  46      10.952   7.922   6.378  1.00  0.00
ATOM   1607  CB  GLU D  46      11.231   9.411   6.216  1.00  0.00
ATOM   1608  CG  GLU D  46      11.733   9.969   7.551  1.00  0.00
ATOM   1609  CD  GLU D  46      12.329  11.292   7.061  1.00  0.10
ATOM   1610  OE1 GLU D  46      11.753  11.888   6.109  1.00 -0.55
ATOM   1611  OE2 GLU D  46      13.376  11.685   7.570  1.00 -0.55
ATOM   1612  C   GLU D  46      10.875   7.591   7.862  1.00  0.55
ATOM   1613  O   GLU D  46       9.865   7.851   8.528  1.00 -0.55
ATOM   1614  N   TYR D  47      11.920   6.996   8.374  1.00 -0.40
ATOM   1615  H   TYR D  47      12.708   6.741   7.820  1.00  0.40
ATOM   1616  CA  TYR D  47      11.998   6.663   9.802  1.00  0.00
ATOM   1617  CB  TYR D  47      12.083   5.131  10.011  1.00  0.12
ATOM   1618  CG  TYR D  47      10.832   4.440   9.490  1.00 -0.12
ATOM   1619  CD1 TYR D  47       9.648   4.560  10.219  1.00 -0.12
ATOM   1620  HD1 TYR D  47       9.660   5.101  11.154  1.00  0.12
ATOM   1621  CE1 TYR D  47       8.467   4.009   9.782  1.00 -0.12
ATOM   1622  HE1 TYR D  47       7.557   4.135  10.350  1.00  0.12
ATOM   1623  CZ  TYR D  47       8.467   3.293   8.607  1.00  0.06
ATOM   1624  OH  TYR D  47       7.260   2.729   8.196  1.00 -0.49
ATOM   1625  HH  TYR D  47       7.444   2.139   7.461  1.00  0.43
ATOM   1626  CD2 TYR D  47      10.810   3.746   8.302  1.00 -0.12
ATOM   1627  HD2 TYR D  47      11.700   3.672   7.694  1.00  0.12
ATOM   1628  CE2 TYR D  47       9.624   3.142   7.895  1.00 -0.12
ATOM   1629  HE2 TYR D  47       9.617   2.541   6.998  1.00  0.12
ATOM   1630  C   TYR D  47      13.186   7.368  10.451  1.00  0.55
ATOM   1631  O   TYR D  47      14.047   7.815   9.694  1.00 -0.55
ATOM   1632  N   PRO D  48      13.294   7.505  11.762  1.00 -0.20
ATOM   1633  CD  PRO D  48      14.470   8.151  12.386  1.00  0.10
ATOM   1634  CA  PRO D  48      12.284   7.055  12.730  1.00  0.10
ATOM   1635  CB  PRO D  48      12.919   7.270  14.080  1.00  0.00
ATOM   1636  CG  PRO D  48      14.271   7.889  13.861  1.00  0.00
ATOM   1637  C   PRO D  48      11.047   7.941  12.524  1.00  0.55
ATOM   1638  O   PRO D  48      11.081   9.081  12.063  1.00 -0.55
ATOM   1639  N   LEU D  49       9.912   7.361  12.877  1.00 -0.40
ATOM   1640  H   LEU D  49       9.887   6.430  13.232  1.00  0.40
ATOM   1641  CA  LEU D  49       8.621   8.033  12.774  1.00  0.00
ATOM   1642  CB  LEU D  49       7.784   7.318  11.695  1.00  0.00
ATOM   1643  CG  LEU D  49       6.285   7.624  11.556  1.00  0.00
ATOM   1644  CD1 LEU D  49       6.170   8.993  10.909  1.00  0.00
ATOM   1645  CD2 LEU D  49       5.534   6.587  10.745  1.00  0.00
ATOM   1646  C   LEU D  49       7.856   8.067  14.095  1.00  0.55
ATOM   1647  O   LEU D  49       7.833   7.093  14.840  1.00 -0.55
ATOM   1648  N   VAL D  50       7.237   9.202  14.328  1.00 -0.40
ATOM   1649  H   VAL D  50       7.338   9.990  13.726  1.00  0.40
ATOM   1650  CA  VAL D  50       6.360   9.389  15.485  1.00  0.00
ATOM   1651  CB  VAL D  50       6.864  10.392  16.505  1.00  0.00
ATOM   1652  CG1 VAL D  50       5.976  10.585  17.728  1.00  0.00
ATOM   1653  CG2 VAL D  50       8.289   9.908  16.835  1.00  0.00
ATOM   1654  C   VAL D  50       4.957   9.722  14.982  1.00  0.55
ATOM   1655  O   VAL D  50       4.694  10.693  14.290  1.00 -0.55
ATOM   1656  N   LEU D  51       4.022   8.814  15.295  1.00 -0.40
ATOM   1657  H   LEU D  51       4.266   7.972  15.768  1.00  0.40
ATOM   1658  CA  LEU D  51       2.617   8.954  14.992  1.00  0.00
ATOM   1659  CB  LEU D  51       1.964   7.666  14.508  1.00  0.00
ATOM   1660  CG  LEU D  51       0.431   7.899  14.255  1.00  0.00
ATOM   1661  CD1 LEU D  51       0.344   8.946  13.166  1.00  0.00
ATOM   1662  CD2 LEU D  51      -0.313   6.653  13.870  1.00  0.00
ATOM   1663  C   LEU D  51       1.850   9.395  16.268  1.00  0.55
ATOM   1664  O   LEU D  51       1.715   8.557  17.200  1.00 -0.55
ATOM   1665  N   GLU D  52       1.399  10.648  16.303  1.00 -0.40
ATOM   1666  H   GLU D  52       1.576  11.296  15.567  1.00  0.40
ATOM   1667  CA  GLU D  52       0.603  11.155  17.441  1.00  0.00
ATOM   1668  CB  GLU D  52       1.049  12.512  17.974  1.00  0.00
ATOM   1669  CG  GLU D  52       0.120  12.881  19.125  1.00  0.00
ATOM   1670  CD  GLU D  52       0.505  14.125  19.876  1.00  0.10
ATOM   1671  OE1 GLU D  52       1.453  14.804  19.421  1.00 -0.55
ATOM   1672  OE2 GLU D  52      -0.122  14.438  20.921  1.00 -0.55
ATOM   1673  C   GLU D  52      -0.851  11.240  16.971  1.00  0.55
ATOM   1674  O   GLU D  52      -1.195  12.071  16.136  1.00 -0.55
ATOM   1675  N   TRP D  53      -1.679  10.348  17.439  1.00 -0.40
ATOM   1676  H   TRP D  53      -1.353   9.670  18.090  1.00  0.40
ATOM   1677  CA  TRP D  53      -3.079  10.211  17.117  1.00  0.00
ATOM   1678  CB  TRP D  53      -3.360   8.765  16.698  1.00  0.12
ATOM   1679  CG  TRP D  53      -4.647   8.560  15.930  1.00 -0.12
ATOM   1680  CD1 TRP D  53      -5.830   9.254  16.037  1.00 -0.12
ATOM   1681  HD1 TRP D  53      -5.990  10.091  16.700  1.00  0.12
ATOM   1682  NE1 TRP D  53      -6.779   8.743  15.192  1.00 -0.40
ATOM   1683  HE1 TRP D  53      -7.701   9.054  15.116  1.00  0.40
ATOM   1684  CE2 TRP D  53      -6.220   7.726  14.472  1.00  0.00
ATOM   1685  CD2 TRP D  53      -4.896   7.559  14.926  1.00  0.00
ATOM   1686  CE3 TRP D  53      -4.097   6.557  14.345  1.00 -0.12
ATOM   1687  HE3 TRP D  53      -3.072   6.398  14.648  1.00  0.12
ATOM   1688  CZ3 TRP D  53      -4.656   5.760  13.355  1.00 -0.12
ATOM   1689  HZ3 TRP D  53      -4.053   5.001  12.880  1.00  0.12
ATOM   1690  CZ2 TRP D  53      -6.798   6.909  13.491  1.00 -0.12
ATOM   1691  HZ2 TRP D  53      -7.817   7.029  13.153  1.00  0.12
ATOM   1692  CH2 TRP D  53      -5.987   5.924  12.965  1.00 -0.12
ATOM   1693  HH2 TRP D  53      -6.397   5.254  12.225  1.00  0.12
ATOM   1694  C   TRP D  53      -3.992  10.680  18.260  1.00  0.55
ATOM   1695  O   TRP D  53      -4.260   9.961  19.231  1.00 -0.55
ATOM   1696  N   ARG D  54      -4.509  11.889  18.138  1.00 -0.40
ATOM   1697  H   ARG D  54      -4.297  12.469  17.356  1.00  0.40
ATOM   1698  CA  ARG D  54      -5.423  12.471  19.124  1.00  0.00
ATOM   1699  CB  ARG D  54      -5.277  13.968  19.169  1.00  0.00
ATOM   1700  CG  ARG D  54      -3.840  14.366  19.208  1.00  0.00
ATOM   1701  CD  ARG D  54      -3.763  15.882  19.059  1.00  0.35
ATOM   1702  NE  ARG D  54      -2.370  16.200  19.424  1.00 -0.35
ATOM   1703  HE  ARG D  54      -1.843  15.590  20.014  1.00  0.45
ATOM   1704  CZ  ARG D  54      -1.827  17.333  18.943  1.00  0.35
ATOM   1705  NH1 ARG D  54      -2.595  18.101  18.159  1.00 -0.70
ATOM   1706 HH11 ARG D  54      -3.533  17.824  17.951  1.00  0.40
ATOM   1707 HH12 ARG D  54      -2.229  18.952  17.780  1.00  0.40
ATOM   1708  NH2 ARG D  54      -0.573  17.686  19.232  1.00 -0.70
ATOM   1709 HH21 ARG D  54      -0.013  17.103  19.820  1.00  0.40
ATOM   1710 HH22 ARG D  54      -0.194  18.534  18.861  1.00  0.40
ATOM   1711  C   ARG D  54      -6.883  12.189  18.811  1.00  0.55
ATOM   1712  O   ARG D  54      -7.318  12.067  17.663  1.00 -0.55
ATOM   1713  N   GLN D  55      -7.648  12.139  19.909  1.00 -0.40
ATOM   1714  H   GLN D  55      -7.251  12.312  20.806  1.00  0.40
ATOM   1715  CA  GLN D  55      -9.090  11.838  19.932  1.00  0.00
ATOM   1716  CB  GLN D  55      -9.990  12.899  19.315  1.00  0.00
ATOM   1717  CG  GLN D  55      -9.701  14.322  19.634  1.00  0.00
ATOM   1718  CD  GLN D  55      -9.928  14.596  21.112  1.00  0.55
ATOM   1719  OE1 GLN D  55     -10.852  14.070  21.754  1.00 -0.55
ATOM   1720  NE2 GLN D  55      -8.987  15.444  21.557  1.00 -0.78
ATOM   1721 HE21 GLN D  55      -8.987  15.733  22.514  1.00  0.39
ATOM   1722 HE22 GLN D  55      -8.286  15.786  20.931  1.00  0.39
ATOM   1723  C   GLN D  55      -9.358  10.579  19.102  1.00  0.55
ATOM   1724  O   GLN D  55     -10.206  10.650  18.206  1.00 -0.55
ATOM   1725  N   PHE D  56      -8.638   9.514  19.326  1.00 -0.40
ATOM   1726  H   PHE D  56      -7.951   9.489  20.048  1.00  0.40
ATOM   1727  CA  PHE D  56      -8.780   8.290  18.548  1.00  0.00
ATOM   1728  CB  PHE D  56      -7.884   7.117  19.070  1.00  0.12
ATOM   1729  CG  PHE D  56      -8.059   5.866  18.234  1.00 -0.12
ATOM   1730  CD1 PHE D  56      -7.308   5.644  17.095  1.00 -0.12
ATOM   1731  HD1 PHE D  56      -6.549   6.362  16.823  1.00  0.12
ATOM   1732  CE1 PHE D  56      -7.495   4.539  16.295  1.00 -0.12
ATOM   1733  HE1 PHE D  56      -6.903   4.414  15.401  1.00  0.12
ATOM   1734  CZ  PHE D  56      -8.437   3.593  16.637  1.00 -0.12
ATOM   1735  HZ  PHE D  56      -8.574   2.713  16.027  1.00  0.12
ATOM   1736  CD2 PHE D  56      -9.016   4.915  18.567  1.00 -0.12
ATOM   1737  HD2 PHE D  56      -9.616   5.057  19.453  1.00  0.12
ATOM   1738  CE2 PHE D  56      -9.215   3.789  17.786  1.00 -0.12
ATOM   1739  HE2 PHE D  56      -9.967   3.064  18.062  1.00  0.12
ATOM   1740  C   PHE D  56     -10.235   7.888  18.459  1.00  0.55
ATOM   1741  O   PHE D  56     -10.788   7.583  17.403  1.00 -0.55
ATOM   1742  N   GLU D  57     -10.875   7.847  19.613  1.00 -0.40
ATOM   1743  H   GLU D  57     -10.450   8.088  20.482  1.00  0.40
ATOM   1744  CA  GLU D  57     -12.286   7.428  19.647  1.00  0.00
ATOM   1745  CB  GLU D  57     -12.731   7.447  21.119  1.00  0.00
ATOM   1746  CG  GLU D  57     -11.827   6.468  21.903  1.00  0.00
ATOM   1747  CD  GLU D  57     -12.309   5.086  21.422  1.00  0.10
ATOM   1748  OE1 GLU D  57     -13.539   4.903  21.167  1.00 -0.55
ATOM   1749  OE2 GLU D  57     -11.350   4.280  21.344  1.00 -0.55
ATOM   1750  C   GLU D  57     -13.226   8.238  18.785  1.00  0.55
ATOM   1751  O   GLU D  57     -14.159   7.640  18.238  1.00 -0.55
ATOM   1752  N   GLN D  58     -13.059   9.541  18.646  1.00 -0.40
ATOM   1753  H   GLN D  58     -12.314  10.041  19.082  1.00  0.40
ATOM   1754  CA  GLN D  58     -13.991  10.327  17.818  1.00  0.00
ATOM   1755  CB  GLN D  58     -13.777  11.833  17.959  1.00  0.00
ATOM   1756  CG  GLN D  58     -14.045  12.422  19.347  1.00  0.00
ATOM   1757  CD  GLN D  58     -14.151  13.951  19.313  1.00  0.55
ATOM   1758  OE1 GLN D  58     -13.373  14.649  19.970  1.00 -0.55
ATOM   1759  NE2 GLN D  58     -15.159  14.475  18.554  1.00 -0.78
ATOM   1760 HE21 GLN D  58     -15.276  15.466  18.494  1.00  0.39
ATOM   1761 HE22 GLN D  58     -15.779  13.867  18.058  1.00  0.39
ATOM   1762  C   GLN D  58     -13.871   9.932  16.352  1.00  0.55
ATOM   1763  O   GLN D  58     -14.823   9.873  15.599  1.00 -0.55
ATOM   1764  N   SER D  59     -12.600   9.707  15.980  1.00 -0.40
ATOM   1765  H   SER D  59     -11.840   9.789  16.619  1.00  0.40
ATOM   1766  CA  SER D  59     -12.252   9.329  14.618  1.00  0.00
ATOM   1767  CB  SER D  59     -10.742   9.419  14.380  1.00  0.00
ATOM   1768  OG  SER D  59      -9.985   8.432  15.041  1.00 -0.49
ATOM   1769  HG  SER D  59     -10.278   8.443  15.956  1.00  0.49
ATOM   1770  C   SER D  59     -12.830   7.960  14.320  1.00  0.55
ATOM   1771  O   SER D  59     -13.230   7.743  13.205  1.00 -0.55
ATOM   1772  N   LYS D  60     -12.866   7.106  15.304  1.00 -0.40
ATOM   1773  H   LYS D  60     -12.537   7.370  16.206  1.00  0.40
ATOM   1774  CA  LYS D  60     -13.365   5.724  15.227  1.00  0.00
ATOM   1775  CB  LYS D  60     -13.110   4.995  16.529  1.00  0.00
ATOM   1776  CG  LYS D  60     -13.121   3.478  16.440  1.00  0.00
ATOM   1777  CD  LYS D  60     -12.430   2.997  17.729  1.00  0.00
ATOM   1778  CE  LYS D  60     -13.148   1.784  18.292  1.00  0.33
ATOM   1779  NZ  LYS D  60     -12.399   1.290  19.472  1.00 -0.32
ATOM   1780  HZ1 LYS D  60     -12.355   2.038  20.193  1.00  0.33
ATOM   1781  HZ2 LYS D  60     -11.435   1.026  19.185  1.00  0.33
ATOM   1782  HZ3 LYS D  60     -12.883   0.457  19.865  1.00  0.33
ATOM   1783  C   LYS D  60     -14.840   5.709  14.855  1.00  0.55
ATOM   1784  O   LYS D  60     -15.294   4.964  13.999  1.00 -0.55
ATOM   1785  N   GLN D  61     -15.563   6.587  15.514  1.00 -0.40
ATOM   1786  H   GLN D  61     -15.147   7.174  16.202  1.00  0.40
ATOM   1787  CA  GLN D  61     -16.974   6.791  15.323  1.00  0.00
ATOM   1788  CB  GLN D  61     -17.413   8.029  16.136  1.00  0.00
ATOM   1789  CG  GLN D  61     -18.944   8.176  16.256  1.00  0.00
ATOM   1790  CD  GLN D  61     -19.297   9.331  17.201  1.00  0.55
ATOM   1791  OE1 GLN D  61     -19.913   9.119  18.251  1.00 -0.55
ATOM   1792  NE2 GLN D  61     -18.898  10.577  16.812  1.00 -0.78
ATOM   1793 HE21 GLN D  61     -19.100  11.369  17.388  1.00  0.39
ATOM   1794 HE22 GLN D  61     -18.403  10.698  15.951  1.00  0.39
ATOM   1795  C   GLN D  61     -17.233   7.100  13.848  1.00  0.55
ATOM   1796  O   GLN D  61     -17.981   6.445  13.120  1.00 -0.55
ATOM   1797  N   LEU D  62     -16.547   8.148  13.427  1.00 -0.40
ATOM   1798  H   LEU D  62     -15.919   8.610  14.046  1.00  0.40
ATOM   1799  CA  LEU D  62     -16.601   8.738  12.101  1.00  0.00
ATOM   1800  CB  LEU D  62     -15.842  10.101  12.247  1.00  0.00
ATOM   1801  CG  LEU D  62     -16.854  11.115  12.832  1.00  0.00
ATOM   1802  CD1 LEU D  62     -17.240  12.196  11.827  1.00  0.00
ATOM   1803  CD2 LEU D  62     -18.114  10.377  13.286  1.00  0.00
ATOM   1804  C   LEU D  62     -16.118   7.892  10.956  1.00  0.55
ATOM   1805  O   LEU D  62     -16.510   8.045   9.779  1.00 -0.55
ATOM   1806  N   THR D  63     -15.268   6.909  11.229  1.00 -0.40
ATOM   1807  H   THR D  63     -14.924   6.703  12.141  1.00  0.40
ATOM   1808  CA  THR D  63     -14.809   6.078  10.112  1.00  0.00
ATOM   1809  CB  THR D  63     -13.275   6.049  10.159  1.00  0.00
ATOM   1810  OG1 THR D  63     -12.968   5.535  11.475  1.00 -0.49
ATOM   1811  HG1 THR D  63     -13.062   6.277  12.078  1.00  0.49
ATOM   1812  CG2 THR D  63     -12.700   7.428   9.897  1.00  0.00
ATOM   1813  C   THR D  63     -15.493   4.720  10.164  1.00  0.55
ATOM   1814  O   THR D  63     -14.992   4.004   9.273  1.00 -0.55
ATOM   1815  NT  THR D  63     -16.459   4.412  11.052  1.00 -0.40
ATOM   1816  HNT THR D  63     -16.796   5.070  11.721  1.00  0.40
ATOM   1817  CAT THR D  63     -17.059   3.109  11.084  1.00  0.00
ATOM   1818  CAY GLY G  66     -12.960  -1.116  11.692  1.00  0.00
ATOM   1819  CY  GLY G  66     -12.513  -0.187  10.615  1.00  0.55
ATOM   1820  OY  GLY G  66     -12.282  -0.603   9.482  1.00 -0.55
ATOM   1821  N   GLY G  66     -12.378   1.109  10.964  1.00 -0.40
ATOM   1822  H   GLY G  66     -12.595   1.425  11.884  1.00  0.40
ATOM   1823  CA  GLY G  66     -11.909   2.150  10.033  1.00  0.00
ATOM   1824  C   GLY G  66     -10.541   2.627  10.581  1.00  0.55
ATOM   1825  O   GLY G  66      -9.479   2.186  10.140  1.00 -0.55
ATOM   1826  N   ALA G  67     -10.644   3.517  11.543  1.00 -0.40
ATOM   1827  H   ALA G  67     -11.543   3.858  11.799  1.00  0.40
ATOM   1828  CA  ALA G  67      -9.576   4.090  12.313  1.00  0.00
ATOM   1829  CB  ALA G  67     -10.169   4.921  13.447  1.00  0.00
ATOM   1830  C   ALA G  67      -8.761   2.939  12.931  1.00  0.55
ATOM   1831  O   ALA G  67      -7.522   2.967  13.050  1.00 -0.55
ATOM   1832  N   GLU G  68      -9.525   1.909  13.351  1.00 -0.40
ATOM   1833  H   GLU G  68     -10.518   1.886  13.256  1.00  0.40
ATOM   1834  CA  GLU G  68      -8.876   0.746  13.986  1.00  0.00
ATOM   1835  CB  GLU G  68      -9.983  -0.057  14.687  1.00  0.00
ATOM   1836  CG  GLU G  68      -9.472  -1.035  15.701  1.00  0.00
ATOM   1837  CD  GLU G  68      -8.727  -0.387  16.879  1.00  0.10
ATOM   1838  OE1 GLU G  68      -9.359   0.488  17.513  1.00 -0.55
ATOM   1839  OE2 GLU G  68      -7.592  -0.906  17.014  1.00 -0.55
ATOM   1840  C   GLU G  68      -8.033  -0.111  13.048  1.00  0.55
ATOM   1841  O   GLU G  68      -6.927  -0.547  13.412  1.00 -0.55
ATOM   1842  N   SER G  69      -8.527  -0.352  11.857  1.00 -0.40
ATOM   1843  H   SER G  69      -9.436  -0.021  11.628  1.00  0.40
ATOM   1844  CA  SER G  69      -7.888  -1.074  10.777  1.00  0.00
ATOM   1845  CB  SER G  69      -8.774  -0.979   9.511  1.00  0.00
ATOM   1846  OG  SER G  69      -9.593  -2.109   9.552  1.00 -0.49
ATOM   1847  HG  SER G  69     -10.252  -1.983   8.865  1.00  0.49
ATOM   1848  C   SER G  69      -6.558  -0.395  10.368  1.00  0.55
ATOM   1849  O   SER G  69      -5.604  -1.113  10.134  1.00 -0.55
ATOM   1850  N   VAL G  70      -6.605   0.929  10.302  1.00 -0.40
ATOM   1851  H   VAL G  70      -7.448   1.425  10.493  1.00  0.40
ATOM   1852  CA  VAL G  70      -5.467   1.763   9.956  1.00  0.00
ATOM   1853  CB  VAL G  70      -5.878   3.215   9.666  1.00  0.00
ATOM   1854  CG1 VAL G  70      -4.593   4.063   9.684  1.00  0.00
ATOM   1855  CG2 VAL G  70      -6.650   3.348   8.374  1.00  0.00
ATOM   1856  C   VAL G  70      -4.416   1.703  11.050  1.00  0.55
ATOM   1857  O   VAL G  70      -3.219   1.521  10.780  1.00 -0.55
ATOM   1858  N   LEU G  71      -4.823   1.827  12.294  1.00 -0.40
ATOM   1859  H   LEU G  71      -5.783   1.989  12.505  1.00  0.40
ATOM   1860  CA  LEU G  71      -3.941   1.743  13.460  1.00  0.00
ATOM   1861  CB  LEU G  71      -4.709   1.896  14.781  1.00  0.00
ATOM   1862  CG  LEU G  71      -3.916   1.706  16.088  1.00  0.00
ATOM   1863  CD1 LEU G  71      -2.763   2.700  16.152  1.00  0.00
ATOM   1864  CD2 LEU G  71      -4.773   1.843  17.339  1.00  0.00
ATOM   1865  C   LEU G  71      -3.216   0.371  13.430  1.00  0.55
ATOM   1866  O   LEU G  71      -2.013   0.270  13.737  1.00 -0.55
ATOM   1867  N   GLN G  72      -3.966  -0.653  13.113  1.00 -0.40
ATOM   1868  H   GLN G  72      -4.931  -0.518  12.912  1.00  0.40
ATOM   1869  CA  GLN G  72      -3.532  -2.041  13.016  1.00  0.00
ATOM   1870  CB  GLN G  72      -4.764  -2.898  12.742  1.00  0.00
ATOM   1871  CG  GLN G  72      -4.505  -4.377  12.508  1.00  0.00
ATOM   1872  CD  GLN G  72      -5.823  -5.164  12.367  1.00  0.55
ATOM   1873  OE1 GLN G  72      -6.871  -4.943  13.028  1.00 -0.55
ATOM   1874  NE2 GLN G  72      -5.884  -6.188  11.485  1.00 -0.78
ATOM   1875 HE21 GLN G  72      -6.731  -6.709  11.381  1.00  0.39
ATOM   1876 HE22 GLN G  72      -5.081  -6.424  10.937  1.00  0.39
ATOM   1877  C   GLN G  72      -2.402  -2.187  11.996  1.00  0.55
ATOM   1878  O   GLN G  72      -1.461  -2.936  12.285  1.00 -0.55
ATOM   1879  N   VAL G  73      -2.455  -1.510  10.866  1.00 -0.40
ATOM   1880  H   VAL G  73      -3.245  -0.950  10.630  1.00  0.40
ATOM   1881  CA  VAL G  73      -1.376  -1.526   9.881  1.00  0.00
ATOM   1882  CB  VAL G  73      -1.773  -0.826   8.592  1.00  0.00
ATOM   1883  CG1 VAL G  73      -0.577  -0.684   7.662  1.00  0.00
ATOM   1884  CG2 VAL G  73      -2.900  -1.681   7.986  1.00  0.00
ATOM   1885  C   VAL G  73      -0.110  -0.909  10.458  1.00  0.55
ATOM   1886  O   VAL G  73       1.014  -1.391  10.272  1.00 -0.55
ATOM   1887  N   PHE G  74      -0.235   0.192  11.184  1.00 -0.40
ATOM   1888  H   PHE G  74      -1.115   0.639  11.325  1.00  0.40
ATOM   1889  CA  PHE G  74       0.915   0.819  11.822  1.00  0.00
ATOM   1890  CB  PHE G  74       0.508   2.100  12.543  1.00  0.12
ATOM   1891  CG  PHE G  74       0.485   3.308  11.662  1.00 -0.12
ATOM   1892  CD1 PHE G  74       1.627   4.021  11.375  1.00 -0.12
ATOM   1893  HD1 PHE G  74       2.570   3.712  11.802  1.00  0.12
ATOM   1894  CE1 PHE G  74       1.584   5.136  10.543  1.00 -0.12
ATOM   1895  HE1 PHE G  74       2.486   5.690  10.331  1.00  0.12
ATOM   1896  CZ  PHE G  74       0.363   5.535   9.984  1.00 -0.12
ATOM   1897  HZ  PHE G  74       0.324   6.400   9.339  1.00  0.12
ATOM   1898  CD2 PHE G  74      -0.730   3.707  11.100  1.00 -0.12
ATOM   1899  HD2 PHE G  74      -1.628   3.149  11.321  1.00  0.12
ATOM   1900  CE2 PHE G  74      -0.797   4.819  10.257  1.00 -0.12
ATOM   1901  HE2 PHE G  74      -1.740   5.119   9.823  1.00  0.12
ATOM   1902  C   PHE G  74       1.531  -0.165  12.819  1.00  0.55
ATOM   1903  O   PHE G  74       2.754  -0.281  12.934  1.00 -0.55
ATOM   1904  N   ARG G  75       0.737  -0.869  13.575  1.00 -0.40
ATOM   1905  H   ARG G  75      -0.255  -0.805  13.506  1.00  0.40
ATOM   1906  CA  ARG G  75       1.263  -1.817  14.592  1.00  0.00
ATOM   1907  CB  ARG G  75       0.127  -2.208  15.541  1.00  0.00
ATOM   1908  CG  ARG G  75      -0.181  -0.900  16.312  1.00  0.00
ATOM   1909  CD  ARG G  75      -0.113  -1.130  17.786  1.00  0.35
ATOM   1910  NE  ARG G  75      -1.036  -2.075  18.265  1.00 -0.35
ATOM   1911  HE  ARG G  75      -1.940  -1.843  17.953  1.00  0.45
ATOM   1912  CZ  ARG G  75      -1.085  -3.168  18.993  1.00  0.35
ATOM   1913  NH1 ARG G  75      -0.052  -3.761  19.550  1.00 -0.70
ATOM   1914 HH11 ARG G  75       0.866  -3.381  19.433  1.00  0.40
ATOM   1915 HH12 ARG G  75      -0.183  -4.592  20.089  1.00  0.40
ATOM   1916  NH2 ARG G  75      -2.308  -3.705  19.156  1.00 -0.70
ATOM   1917 HH21 ARG G  75      -3.105  -3.272  18.734  1.00  0.40
ATOM   1918 HH22 ARG G  75      -2.421  -4.537  19.698  1.00  0.40
ATOM   1919  C   ARG G  75       1.977  -3.000  13.985  1.00  0.55
ATOM   1920  O   ARG G  75       3.032  -3.351  14.563  1.00 -0.55
ATOM   1921  N   GLU G  76       1.495  -3.530  12.860  1.00 -0.40
ATOM   1922  H   GLU G  76       0.657  -3.196  12.436  1.00  0.40
ATOM   1923  CA  GLU G  76       2.161  -4.633  12.176  1.00  0.00
ATOM   1924  CB  GLU G  76       1.411  -5.141  10.964  1.00  0.00
ATOM   1925  CG  GLU G  76      -0.014  -5.502  11.262  1.00  0.00
ATOM   1926  CD  GLU G  76      -0.574  -6.428  10.170  1.00  0.10
ATOM   1927  OE1 GLU G  76       0.212  -6.826   9.244  1.00 -0.55
ATOM   1928  OE2 GLU G  76      -1.781  -6.717  10.403  1.00 -0.55
ATOM   1929  C   GLU G  76       3.495  -4.204  11.555  1.00  0.55
ATOM   1930  O   GLU G  76       4.452  -4.972  11.483  1.00 -0.55
ATOM   1931  N   ALA G  77       3.440  -2.964  11.113  1.00 -0.40
ATOM   1932  H   ALA G  77       2.638  -2.376  11.172  1.00  0.40
ATOM   1933  CA  ALA G  77       4.669  -2.427  10.486  1.00  0.00
ATOM   1934  CB  ALA G  77       4.400  -1.145   9.729  1.00  0.00
ATOM   1935  C   ALA G  77       5.746  -2.313  11.570  1.00  0.55
ATOM   1936  O   ALA G  77       6.948  -2.589  11.381  1.00 -0.55
ATOM   1937  N   LYS G  78       5.325  -1.900  12.747  1.00 -0.40
ATOM   1938  H   LYS G  78       4.372  -1.665  12.921  1.00  0.40
ATOM   1939  CA  LYS G  78       6.230  -1.765  13.862  1.00  0.00
ATOM   1940  CB  LYS G  78       5.574  -1.070  15.047  1.00  0.00
ATOM   1941  CG  LYS G  78       6.523  -0.801  16.189  1.00  0.00
ATOM   1942  CD  LYS G  78       5.895  -0.261  17.443  1.00  0.00
ATOM   1943  CE  LYS G  78       6.865   0.463  18.370  1.00  0.33
ATOM   1944  NZ  LYS G  78       8.325   0.396  18.074  1.00 -0.32
ATOM   1945  HZ1 LYS G  78       8.508   0.801  17.134  1.00  0.33
ATOM   1946  HZ2 LYS G  78       8.637  -0.596  18.091  1.00  0.33
ATOM   1947  HZ3 LYS G  78       8.850   0.935  18.792  1.00  0.33
ATOM   1948  C   LYS G  78       6.640  -3.190  14.279  1.00  0.55
ATOM   1949  O   LYS G  78       7.845  -3.410  14.482  1.00 -0.55
ATOM   1950  N   ALA G  79       5.695  -4.098  14.415  1.00 -0.40
ATOM   1951  H   ALA G  79       4.738  -3.902  14.214  1.00  0.40
ATOM   1952  CA  ALA G  79       5.992  -5.457  14.875  1.00  0.00
ATOM   1953  CB  ALA G  79       4.819  -6.381  14.762  1.00  0.00
ATOM   1954  C   ALA G  79       7.169  -5.998  14.080  1.00  0.55
ATOM   1955  O   ALA G  79       8.109  -6.576  14.609  1.00 -0.55
ATOM   1956  N   GLU G  80       7.032  -5.746  12.794  1.00 -0.40
ATOM   1957  H   GLU G  80       6.244  -5.251  12.436  1.00  0.40
ATOM   1958  CA  GLU G  80       8.014  -6.168  11.811  1.00  0.00
ATOM   1959  CB  GLU G  80       7.380  -6.019  10.421  1.00  0.00
ATOM   1960  CG  GLU G  80       6.445  -7.204  10.122  1.00  0.00
ATOM   1961  CD  GLU G  80       6.491  -7.524   8.632  1.00  0.10
ATOM   1962  OE1 GLU G  80       7.419  -7.057   7.921  1.00 -0.55
ATOM   1963  OE2 GLU G  80       5.564  -8.231   8.176  1.00 -0.55
ATOM   1964  C   GLU G  80       9.295  -5.394  11.884  1.00  0.55
ATOM   1965  O   GLU G  80      10.083  -5.640  10.966  1.00 -0.55
ATOM   1966  N   GLY G  81       9.579  -4.506  12.807  1.00 -0.40
ATOM   1967  H   GLY G  81       8.929  -4.298  13.533  1.00  0.40
ATOM   1968  CA  GLY G  81      10.801  -3.770  12.868  1.00  0.00
ATOM   1969  C   GLY G  81      10.933  -2.318  12.522  1.00  0.55
ATOM   1970  O   GLY G  81      12.002  -1.736  12.861  1.00 -0.55
ATOM   1971  N   ALA G  82       9.966  -1.695  11.857  1.00 -0.40
ATOM   1972  H   ALA G  82       9.147  -2.181  11.564  1.00  0.40
ATOM   1973  CA  ALA G  82      10.009  -0.266  11.498  1.00  0.00
ATOM   1974  CB  ALA G  82       8.849   0.132  10.625  1.00  0.00
ATOM   1975  C   ALA G  82       9.959   0.484  12.824  1.00  0.55
ATOM   1976  O   ALA G  82       9.249   0.068  13.753  1.00 -0.55
ATOM   1977  N   ASP G  83      10.738   1.516  12.867  1.00 -0.40
ATOM   1978  H   ASP G  83      11.292   1.754  12.075  1.00  0.40
ATOM   1979  CA  ASP G  83      10.905   2.421  14.005  1.00  0.00
ATOM   1980  CB  ASP G  83      12.284   3.089  13.972  1.00  0.00
ATOM   1981  CG  ASP G  83      12.602   3.800  15.278  1.00  0.10
ATOM   1982  OD1 ASP G  83      11.694   3.935  16.136  1.00 -0.55
ATOM   1983  OD2 ASP G  83      13.758   4.251  15.473  1.00 -0.55
ATOM   1984  C   ASP G  83       9.802   3.502  14.064  1.00  0.55
ATOM   1985  O   ASP G  83       9.939   4.665  13.652  1.00 -0.55
ATOM   1986  N   ILE G  84       8.688   3.016  14.606  1.00 -0.40
ATOM   1987  H   ILE G  84       8.629   2.072  14.921  1.00  0.40
ATOM   1988  CA  ILE G  84       7.490   3.812  14.780  1.00  0.00
ATOM   1989  CB  ILE G  84       6.274   3.175  14.036  1.00  0.00
ATOM   1990  CG2 ILE G  84       4.984   3.976  14.218  1.00  0.00
ATOM   1991  CG1 ILE G  84       6.656   3.114  12.558  1.00  0.00
ATOM   1992  CD1 ILE G  84       5.693   2.333  11.708  1.00  0.00
ATOM   1993  C   ILE G  84       7.063   3.937  16.236  1.00  0.55
ATOM   1994  O   ILE G  84       6.835   2.864  16.847  1.00 -0.55
ATOM   1995  N   THR G  85       6.993   5.171  16.703  1.00 -0.40
ATOM   1996  H   THR G  85       7.276   5.971  16.180  1.00  0.40
ATOM   1997  CA  THR G  85       6.475   5.399  18.054  1.00  0.00
ATOM   1998  CB  THR G  85       7.217   6.462  18.836  1.00  0.00
ATOM   1999  OG1 THR G  85       8.511   5.902  18.938  1.00 -0.49
ATOM   2000  HG1 THR G  85       8.941   6.075  18.097  1.00  0.49
ATOM   2001  CG2 THR G  85       6.576   6.611  20.210  1.00  0.00
ATOM   2002  C   THR G  85       4.997   5.803  17.919  1.00  0.55
ATOM   2003  O   THR G  85       4.675   6.727  17.167  1.00 -0.55
ATOM   2004  N   ILE G  86       4.078   5.148  18.570  1.00 -0.40
ATOM   2005  H   ILE G  86       4.309   4.387  19.170  1.00  0.40
ATOM   2006  CA  ILE G  86       2.637   5.469  18.479  1.00  0.00
ATOM   2007  CB  ILE G  86       1.859   4.226  18.078  1.00  0.00
ATOM   2008  CG2 ILE G  86       0.377   4.422  17.914  1.00  0.00
ATOM   2009  CG1 ILE G  86       2.429   3.665  16.757  1.00  0.00
ATOM   2010  CD1 ILE G  86       1.787   2.267  16.571  1.00  0.00
ATOM   2011  C   ILE G  86       2.132   6.026  19.794  1.00  0.55
ATOM   2012  O   ILE G  86       2.241   5.386  20.845  1.00 -0.55
ATOM   2013  N   ILE G  87       1.599   7.224  19.769  1.00 -0.40
ATOM   2014  H   ILE G  87       1.546   7.740  18.919  1.00  0.40
ATOM   2015  CA  ILE G  87       1.044   7.911  20.939  1.00  0.00
ATOM   2016  CB  ILE G  87       1.652   9.299  21.168  1.00  0.00
ATOM   2017  CG2 ILE G  87       1.021   9.964  22.386  1.00  0.00
ATOM   2018  CG1 ILE G  87       3.175   9.136  21.237  1.00  0.00
ATOM   2019  CD1 ILE G  87       3.880  10.454  20.993  1.00  0.00
ATOM   2020  C   ILE G  87      -0.451   8.061  20.692  1.00  0.55
ATOM   2021  O   ILE G  87      -0.907   8.575  19.679  1.00 -0.55
ATOM   2022  N   LEU G  88      -1.191   7.480  21.604  1.00 -0.40
ATOM   2023  H   LEU G  88      -0.783   7.018  22.387  1.00  0.40
ATOM   2024  CA  LEU G  88      -2.651   7.457  21.552  1.00  0.00
ATOM   2025  CB  LEU G  88      -3.173   6.041  21.669  1.00  0.00
ATOM   2026  CG  LEU G  88      -2.883   5.096  20.508  1.00  0.00
ATOM   2027  CD1 LEU G  88      -3.165   3.672  20.943  1.00  0.00
ATOM   2028  CD2 LEU G  88      -3.762   5.443  19.307  1.00  0.00
ATOM   2029  C   LEU G  88      -3.136   8.384  22.664  1.00  0.55
ATOM   2030  O   LEU G  88      -3.051   8.033  23.837  1.00 -0.55
ATOM   2031  N   SER G  89      -3.544   9.564  22.223  1.00 -0.40
ATOM   2032  H   SER G  89      -3.506   9.841  21.266  1.00  0.40
ATOM   2033  CA  SER G  89      -4.097  10.545  23.216  1.00  0.00
ATOM   2034  CB  SER G  89      -3.200  11.750  23.349  1.00  0.00
ATOM   2035  OG  SER G  89      -2.458  12.041  22.184  1.00 -0.49
ATOM   2036  HG  SER G  89      -1.933  12.818  22.391  1.00  0.49
ATOM   2037  C   SER G  89      -5.548  10.818  22.817  1.00  0.10
ATOM   2038  O   SER G  89      -6.176   9.872  22.206  1.00 -0.55
ATOM   2039  OXT SER G  89      -6.064  11.936  23.072  1.00 -0.55
ATOM   2040  OH2 OH2 R 111       8.502   0.276  -8.217  1.00 -0.83
ATOM   2041  H1  OH2 R 111       8.689  -0.355  -7.522  1.00  0.42
ATOM   2042  H2  OH2 R 111       7.573   0.153  -8.410  1.00  0.42
ATOM   2043  OH2 OH2 R 113      10.492  -3.800 -11.608  1.00 -0.83
ATOM   2044  H1  OH2 R 113       9.830  -3.548 -12.252  1.00  0.42
ATOM   2045  H2  OH2 R 113      10.016  -4.329 -10.968  1.00  0.42
ATOM   2046  OH2 OH2 R 116      14.846  -5.228 -11.862  1.00 -0.83
ATOM   2047  H1  OH2 R 116      15.761  -5.150 -11.593  1.00  0.42
ATOM   2048  H2  OH2 R 116      14.359  -4.727 -11.207  1.00  0.42
ATOM   2049  OH2 OH2 R 117      -4.838  -1.322 -11.603  1.00 -0.83
ATOM   2050  H1  OH2 R 117      -5.439  -0.718 -12.039  1.00  0.42
ATOM   2051  H2  OH2 R 117      -5.344  -1.680 -10.873  1.00  0.42
ATOM   2052  OH2 OH2 R 119      -6.721  -6.520  -1.235  1.00 -0.83
ATOM   2053  H1  OH2 R 119      -6.037  -6.006  -0.806  1.00  0.42
ATOM   2054  H2  OH2 R 119      -6.447  -7.430  -1.117  1.00  0.42
ATOM   2055  OH2 OH2 R 121       4.286  -3.705  -0.445  1.00 -0.83
ATOM   2056  H1  OH2 R 121       4.373  -2.950  -1.027  1.00  0.42
ATOM   2057  H2  OH2 R 121       3.788  -4.344  -0.954  1.00  0.42
ATOM   2058  OH2 OH2 R 122       7.999  -7.454  -2.394  1.00 -0.83
ATOM   2059  H1  OH2 R 122       8.515  -7.360  -1.594  1.00  0.42
ATOM   2060  H2  OH2 R 122       8.052  -6.596  -2.815  1.00  0.42
ATOM   2061  OH2 OH2 R 125       3.756  -6.702   1.167  1.00 -0.83
ATOM   2062  H1  OH2 R 125       3.469  -6.457   0.287  1.00  0.42
ATOM   2063  H2  OH2 R 125       3.634  -7.650   1.205  1.00  0.42
ATOM   2064  OH2 OH2 R 130      15.071 -16.819 -11.114  1.00 -0.83
ATOM   2065  H1  OH2 R 130      15.917 -16.390 -10.990  1.00  0.42
ATOM   2066  H2  OH2 R 130      14.725 -16.930 -10.228  1.00  0.42
ATOM   2067  OH2 OH2 R 150      17.614   4.363  -7.037  1.00 -0.83
ATOM   2068  H1  OH2 R 150      17.306   4.913  -6.317  1.00  0.42
ATOM   2069  H2  OH2 R 150      18.477   4.715  -7.256  1.00  0.42
ATOM   2070  OH2 OH2 R 151      11.838   3.422 -12.105  1.00 -0.83
ATOM   2071  H1  OH2 R 151      12.195   3.913 -11.364  1.00  0.42
ATOM   2072  H2  OH2 R 151      10.916   3.290 -11.882  1.00  0.42
ATOM   2073  OH2 OH2 L  90      10.339   6.177  16.690  1.00 -0.83
ATOM   2074  H1  OH2 L  90      10.739   5.310  16.620  1.00  0.42
ATOM   2075  H2  OH2 L  90      10.745   6.686  15.988  1.00  0.42
ATOM   2076  OH2 OH2 L  92       9.532   2.896   4.459  1.00 -0.83
ATOM   2077  H1  OH2 L  92       8.821   2.594   5.025  1.00  0.42
ATOM   2078  H2  OH2 L  92       9.720   3.784   4.764  1.00  0.42
ATOM   2079  OH2 OH2 R  94      12.915   5.185   4.604  1.00 -0.83
ATOM   2080  H1  OH2 R  94      11.986   5.302   4.802  1.00  0.42
ATOM   2081  H2  OH2 R  94      13.066   4.246   4.711  1.00  0.42
ATOM   2082  OH2 OH2 L  97      -3.661   9.823  -2.989  1.00 -0.83
ATOM   2083  H1  OH2 L  97      -4.505   9.902  -2.544  1.00  0.42
ATOM   2084  H2  OH2 L  97      -3.542   8.882  -3.114  1.00  0.42
ATOM   2085  OH2 OH2 R 105      -6.339  -3.423  -2.182  1.00 -0.83
ATOM   2086  H1  OH2 R 105      -5.737  -2.879  -2.691  1.00  0.42
ATOM   2087  H2  OH2 R 105      -5.797  -3.790  -1.483  1.00  0.42
ATOM   2088  OH2 OH2 L 110     -14.375  12.579  14.012  1.00 -0.83
ATOM   2089  H1  OH2 L 110     -13.437  12.641  14.194  1.00  0.42
ATOM   2090  H2  OH2 L 110     -14.428  12.451  13.065  1.00  0.42
ATOM   2091 DUM1 DUM W 214      95.840  91.508  95.237  1.00  0.00
ATOM   2092 DUM2 DUM W 214     -91.333 -96.013 -92.818  1.00  0.00
ATOM   2093  AAA AAA X 214      52.233  44.719  70.075  1.00  0.00
ATOM   2094  AAB AAB X 215      69.452  72.971 -64.207  1.00  0.00
ATOM   2095  AAC AAC X 216      29.213 -31.927 -77.829  1.00  0.00
ATOM   2096  AAD AAD X 217     -51.575 -11.368 -58.114  1.00  0.00
ATOM   2097  AAE AAE X 218      42.125  38.762  18.075  1.00  0.00
ATOM   2098  AAF AAF X 219      25.391  14.833 -32.379  1.00  0.00
ATOM   2099  AAG AAG X 220      42.995 -63.203 -12.763  1.00  0.00
ATOM   2100  AAH AAH X 221     -17.884  76.009  -9.072  1.00  0.00
ATOM   2101  AAI AAI X 222     -69.789  22.358 -18.143  1.00  0.00
ATOM   2102  AAJ AAJ X 223     -11.202 -25.105 -61.978  1.00  0.00
ATOM   2103  AAK AAK X 224     -74.255 -32.561  52.646  1.00  0.00
ATOM   2104  AAL AAL X 225     -70.450  -0.277  73.266  1.00  0.00
ATOM   2105  AAM AAM X 226      68.245  34.099 -20.891  1.00  0.00
ATOM   2106  AAN AAN X 227      27.433 -38.235  44.314  1.00  0.00
ATOM   2107  AAO AAO X 228      64.133 -22.477   1.183  1.00  0.00
ATOM   2108  AAP AAP X 229       0.891 -42.724   6.172  1.00  0.00
ATOM   2109  AAQ AAQ X 230      40.218  62.734  38.100  1.00  0.00
ATOM   2110  AAR AAR X 231      -2.330 -57.601 -30.143  1.00  0.00
ATOM   2111  AAS AAS X 232      56.569   1.269 -70.353  1.00  0.00
ATOM   2112  AAT AAT X 233      62.169  59.574  36.578  1.00  0.00
ATOM   2113  AAU AAU X 234      35.735  57.439 -35.459  1.00  0.00
ATOM   2114  AAV AAV X 235      -5.474  39.443   3.467  1.00  0.00
ATOM   2115  AAW AAW X 236      76.345 -35.471 -64.442  1.00  0.00
ATOM   2116  AAX AAX X 237      76.383 -33.905  64.957  1.00  0.00
ATOM   2117  AAY AAY X 238     -41.963 -75.371  28.035  1.00  0.00
ATOM   2118  AAZ AAZ X 239     -17.612 -25.754  45.685  1.00  0.00
ATOM   2119  ABA ABA X 240      53.189 -20.437 -34.268  1.00  0.00
ATOM   2120  ABB ABB X 241     -24.871 -78.329 -76.966  1.00  0.00
ATOM   2121  ABC ABC X 242     -50.570  14.523  23.118  1.00  0.00
ATOM   2122  ABD ABD X 243      29.718 -54.756  31.329  1.00  0.00
ATOM   2123  ABE ABE X 244      24.236  53.873  26.152  1.00  0.00
ATOM   2124  ABF ABF X 245     -73.463 -64.028 -73.436  1.00  0.00
ATOM   2125  ABG ABG X 246     -61.653 -36.639  12.362  1.00  0.00
ATOM   2126  ABH ABH X 247     -42.651 -50.232  68.946  1.00  0.00
ATOM   2127  ABI ABI X 248      49.383 -15.489  27.669  1.00  0.00
ATOM   2128  ABJ ABJ X 249      70.698 -67.601 -15.376  1.00  0.00
ATOM   2129  ABK ABK X 250      57.656 -72.711  62.514  1.00  0.00
ATOM   2130  ABL ABL X 251      26.445 -73.517 -12.544  1.00  0.00
ATOM   2131  ABM ABM X 252     -21.150  73.990  73.087  1.00  0.00
ATOM   2132  ABN ABN X 253     -22.814  -8.582 -31.149  1.00  0.00
ATOM   2133  ABO ABO X 254     -18.775  55.051  34.582  1.00  0.00
ATOM   2134  ABP ABP X 255      17.668 -35.194  22.351  1.00  0.00
ATOM   2135  ABQ ABQ X 256     -21.449   9.523  81.731  1.00  0.00
ATOM   2136  ABR ABR X 257      16.371  19.485  69.891  1.00  0.00
ATOM   2137  ABS ABS X 258     -82.425 -31.490  72.596  1.00  0.00
ATOM   2138  ABT ABT X 259      79.967 -43.378  20.656  1.00  0.00
ATOM   2139  ABU ABU X 260      80.394  14.505  34.679  1.00  0.00
ATOM   2140  ABV ABV X 261     -49.157 -34.471  27.378  1.00  0.00
ATOM   2141  ABW ABW X 262     -62.542 -39.619 -34.105  1.00  0.00
ATOM   2142  ABX ABX X 263       3.712  73.144  42.978  1.00  0.00
ATOM   2143  ABY ABY X 264     -64.094  12.680  45.242  1.00  0.00
ATOM   2144  ABZ ABZ X 265      78.533   6.823 -13.630  1.00  0.00
ATOM   2145  ACA ACA X 266     -33.222  36.704  11.219  1.00  0.00
ATOM   2146  ACB ACB X 267     -17.603  57.938 -45.698  1.00  0.00
ATOM   2147  ACC ACC X 268     -53.803  58.050  66.508  1.00  0.00
ATOM   2148  ACD ACD X 269     -45.548  65.484 -17.704  1.00  0.00
ATOM   2149  ACE ACE X 270      77.646  63.121 -21.789  1.00  0.00
ATOM   2150  ACF ACF X 271      28.232 -73.621  87.268  1.00  0.00
ATOM   2151  ACG ACG X 272     -63.515  46.453 -35.033  1.00  0.00
ATOM   2152  ACH ACH X 273     -29.380  28.661 -75.293  1.00  0.00
ATOM   2153  ACI ACI X 274      62.326  16.349  23.884  1.00  0.00
ATOM   2154  ACJ ACJ X 275      86.481  -3.231  67.013  1.00  0.00
ATOM   2155  ACK ACK X 276       7.721 -79.007 -49.683  1.00  0.00
ATOM   2156  ACL ACL X 277     -76.756 -26.562 -26.191  1.00  0.00
ATOM   2157  ACM ACM X 278      15.937 -75.121  65.950  1.00  0.00
ATOM   2158  ACN ACN X 279     -54.802 -64.948  69.939  1.00  0.00
ATOM   2159  ACO ACO X 280     -16.137 -54.129  72.886  1.00  0.00
ATOM   2160  ACP ACP X 281     -58.796  71.528 -45.388  1.00  0.00
ATOM   2161  ACQ ACQ X 282      42.482 -59.680 -75.008  1.00  0.00
ATOM   2162  ACR ACR X 283     -39.142 -27.812  -3.192  1.00  0.00
ATOM   2163  ACS ACS X 284     -53.729  53.573 -54.892  1.00  0.00
ATOM   2164  ACT ACT X 285     -75.481  19.564  49.737  1.00  0.00
ATOM   2165  ACU ACU X 286     -15.396  -2.480 -53.070  1.00  0.00
ATOM   2166  ACV ACV X 287      -2.191 -71.962  46.378  1.00  0.00
ATOM   2167  ACW ACW X 288     -36.803 -28.230 -26.624  1.00  0.00
ATOM   2168  ACX ACX X 289       3.335 -20.188  83.540  1.00  0.00
ATOM   2169  ACY ACY X 290      33.359  -5.930  43.309  1.00  0.00
ATOM   2170  ACZ ACZ X 291     -81.702 -14.212  39.901  1.00  0.00
ATOM   2171  ADA ADA X 292     -61.043 -12.614 -14.673  1.00  0.00
ATOM   2172  ADB ADB X 293     -62.946  41.619 -79.289  1.00  0.00
ATOM   2173  ADC ADC X 294     -54.736  57.956  23.655  1.00  0.00
ATOM   2174  ADD ADD X 295     -74.765 -74.509 -33.469  1.00  0.00
ATOM   2175  ADE ADE X 296      30.521  29.553 -82.974  1.00  0.00
ATOM   2176  ADF ADF X 297      86.020   0.054 -64.479  1.00  0.00
ATOM   2177  ADG ADG X 298      50.725  38.368  44.355  1.00  0.00
ATOM   2178  ADH ADH X 299     -38.069 -14.313 -86.050  1.00  0.00
ATOM   2179  ADI ADI X 300      87.659  32.905 -11.740  1.00  0.00
ATOM   2180  ADJ ADJ X 301     -24.003  54.425   3.192  1.00  0.00
ATOM   2181  ADK ADK X 302      16.044 -65.055  51.019  1.00  0.00
ATOM   2182  ADL ADL X 303      59.467  59.286 -31.706  1.00  0.00
ATOM   2183  ADM ADM X 304      71.608 -47.242 -30.191  1.00  0.00
ATOM   2184  ADN ADN X 305      36.142  -4.348 -11.922  1.00  0.00
ATOM   2185  ADO ADO X 306      33.136 -90.673  38.044  1.00  0.00
ATOM   2186  ADP ADP X 307     -68.544 -82.793  -7.219  1.00  0.00
ATOM   2187  ADQ ADQ X 308      54.361  24.918 -55.927  1.00  0.00
ATOM   2188  ADR ADR X 309       7.102  65.042  -7.296  1.00  0.00
ATOM   2189  ADS ADS X 310     -42.644  74.475  45.094  1.00  0.00
ATOM   2190  ADT ADT X 311     -58.799 -38.885  76.547  1.00  0.00
ATOM   2191  ADU ADU X 312      13.661  30.062  -6.986  1.00  0.00
ATOM   2192  ADV ADV X 313      78.900  45.068 -48.824  1.00  0.00
ATOM   2193  ADW ADW X 314     -33.835 -51.008 -49.380  1.00  0.00
ATOM   2194  ADX ADX X 315     -10.266  34.845 -33.756  1.00  0.00
ATOM   2195  ADY ADY X 316     -79.070  -7.699 -47.408  1.00  0.00
ATOM   2196  ADZ ADZ X 317      23.821 -25.114   2.177  1.00  0.00
ATOM   2197  AEA AEA X 318      35.861  -1.257 -80.202  1.00  0.00
ATOM   2198  AEB AEB X 319     -37.174  21.845  80.142  1.00  0.00
ATOM   2199  AEC AEC X 320       9.002  38.602 -44.428  1.00  0.00
ATOM   2200  AED AED X 321     -38.770  27.843  47.313  1.00  0.00
ATOM   2201  AEE AEE X 322     -81.914 -67.109  19.007  1.00  0.00
ATOM   2202  AEF AEF X 323      88.538  57.595 -69.816  1.00  0.00
ATOM   2203  AEG AEG X 324     -31.937  -3.284  18.787  1.00  0.00
ATOM   2204  AEH AEH X 325     -81.505  25.888 -80.358  1.00  0.00
ATOM   2205  AEI AEI X 326      36.841 -54.188  72.501  1.00  0.00
ATOM   2206  AEJ AEJ X 327      40.382 -73.309 -50.815  1.00  0.00
ATOM   2207  AEK AEK X 328      52.515 -86.495   0.597  1.00  0.00
ATOM   2208  AEL AEL X 329      -0.110  24.194  54.106  1.00  0.00
ATOM   2209  AEM AEM X 330      -1.931  35.555 -69.811  1.00  0.00
ATOM   2210  AEN AEN X 331      66.007 -67.476  17.218  1.00  0.00
ATOM   2211  AEO AEO X 332     -84.310  69.726 -56.531  1.00  0.00
ATOM   2212  AEP AEP X 333      40.368 -54.534 -49.280  1.00  0.00
ATOM   2213  AEQ AEQ X 334     -65.286  -5.385  18.405  1.00  0.00
ATOM   2214  AER AER X 335      17.719 -27.665 -49.496  1.00  0.00
ATOM   2215  AES AES X 336      76.563   0.076  39.467  1.00  0.00
ATOM   2216  AET AET X 337       8.582  40.394  70.691  1.00  0.00
ATOM   2217  AEU AEU X 338      85.342 -25.466 -21.437  1.00  0.00
ATOM   2218  AEV AEV X 339     -15.293  18.958  59.495  1.00  0.00
ATOM   2219  AEW AEW X 340      -0.147   4.745 -41.220  1.00  0.00
ATOM   2220  AEX AEX X 341     -11.937  20.997 -12.689  1.00  0.00
ATOM   2221  AEY AEY X 342      -9.490 -77.627   7.468  1.00  0.00
ATOM   2222  AEZ AEZ X 343      72.882  51.079 -79.823  1.00  0.00
ATOM   2223  AFA AFA X 344      -1.358 -10.550  70.310  1.00  0.00
ATOM   2224  AFB AFB X 345     -25.590 -14.164  87.046  1.00  0.00
ATOM   2225  AFC AFC X 346     -33.335 -62.021 -10.290  1.00  0.00
ATOM   2226  AFD AFD X 347      84.294 -52.658 -20.522  1.00  0.00
ATOM   2227  AFE AFE X 348      32.761  12.168   1.054  1.00  0.00
ATOM   2228  AFF AFF X 349     -35.224  43.706 -25.481  1.00  0.00
ATOM   2229  AFG AFG X 350     -22.967   6.762 -20.132  1.00  0.00
ATOM   2230  AFH AFH X 351     -31.809 -64.293  64.406  1.00  0.00
ATOM   2231  AFI AFI X 352      29.378  60.023 -68.442  1.00  0.00
ATOM   2232  AFJ AFJ X 353      25.093  78.057  11.955  1.00  0.00
ATOM   2233  AFK AFK X 354      22.238  41.031  44.478  1.00  0.00
ATOM   2234  AFL AFL X 355     -41.862 -53.502 -68.910  1.00  0.00
ATOM   2235  AFM AFM X 356     -38.212  -4.320  45.795  1.00  0.00
ATOM   2236  AFN AFN X 357      13.346  -8.243 -65.034  1.00  0.00
ATOM   2237  AFO AFO X 358     -52.989  17.420 -48.492  1.00  0.00
ATOM   2238  AFP AFP X 359       8.348  63.946 -67.935  1.00  0.00
ATOM   2239  AFQ AFQ X 360      81.364 -86.252  41.339  1.00  0.00
ATOM   2240  AFR AFR X 361     -37.274  19.698 -29.904  1.00  0.00
ATOM   2241  AFS AFS X 362      55.818 -38.875  -3.677  1.00  0.00
ATOM   2242  AFT AFT X 363     -80.871 -21.278 -11.850  1.00  0.00
ATOM   2243  AFU AFU X 364      20.570 -83.506  27.323  1.00  0.00
ATOM   2244  AFV AFV X 365     -19.706 -71.261  36.251  1.00  0.00
ATOM   2245  AFW AFW X 366      55.954  -9.723  62.755  1.00  0.00
ATOM   2246  AFX AFX X 367     -36.754 -78.825 -17.322  1.00  0.00
ATOM   2247  AFY AFY X 368     -32.918  75.098 -76.516  1.00  0.00
ATOM   2248  AFZ AFZ X 369     -50.108 -28.912 -22.584  1.00  0.00
ATOM   2249  AGA AGA X 370      50.373  73.503  62.993  1.00  0.00
ATOM   2250  AGB AGB X 371     -47.120   3.049 -14.507  1.00  0.00
ATOM   2251  AGC AGC X 372      28.055 -37.566  85.118  1.00  0.00
ATOM   2252  AGD AGD X 373      75.811 -86.721  74.511  1.00  0.00
ATOM   2253  AGE AGE X 374      81.327 -20.541  14.232  1.00  0.00
ATOM   2254  AGF AGF X 375      70.921 -70.431 -53.403  1.00  0.00
ATOM   2255  AGG AGG X 376      83.270   7.286 -85.319  1.00  0.00
ATOM   2256  AGH AGH X 377       9.736  19.470 -58.102  1.00  0.00
ATOM   2257  AGI AGI X 378     -78.823  40.375  40.478  1.00  0.00
ATOM   2258  AGJ AGJ X 379      49.280 -41.568  10.804  1.00  0.00
ATOM   2259  AGK AGK X 380     -64.141  18.089 -71.443  1.00  0.00
ATOM   2260  AGL AGL X 381     -21.072  -2.091 -76.942  1.00  0.00
ATOM   2261  AGM AGM X 382      -2.081 -22.257 -38.959  1.00  0.00
ATOM   2262  AGN AGN X 383     -65.378 -85.720  15.297  1.00  0.00
ATOM   2263  AGO AGO X 384      51.956   3.866   3.996  1.00  0.00
ATOM   2264  AGP AGP X 385      16.584 -67.394   0.140  1.00  0.00
ATOM   2265  AGQ AGQ X 386     -70.399  -2.048  45.226  1.00  0.00
ATOM   2266  AGR AGR X 387      55.800 -78.534 -37.889  1.00  0.00
ATOM   2267  AGS AGS X 388      87.268  77.554  62.196  1.00  0.00
ATOM   2268  AGT AGT X 389      -4.114   6.851  38.261  1.00  0.00
ATOM   2269  AGU AGU X 390     -59.176  80.220   1.649  1.00  0.00
ATOM   2270  AGV AGV X 391      39.592  23.304  37.504  1.00  0.00
ATOM   2271  AGW AGW X 392     -45.364 -56.543  48.186  1.00  0.00
ATOM   2272  AGX AGX X 393     -66.800 -18.130 -78.379  1.00  0.00
ATOM   2273  AGY AGY X 394     -69.321  57.754 -76.340  1.00  0.00
ATOM   2274  AGZ AGZ X 395      66.522  10.997  65.954  1.00  0.00
ATOM   2275  AHA AHA X 396      -1.805  65.263 -77.699  1.00  0.00
ATOM   2276  AHB AHB X 397      80.479  83.439 -29.313  1.00  0.00
ATOM   2277  AHC AHC X 398      88.066  -3.970  35.949  1.00  0.00
ATOM   2278  AHD AHD X 399      24.914 -15.191 -22.506  1.00  0.00
ATOM   2279  AHE AHE X 400      13.023 -76.416  13.106  1.00  0.00
ATOM   2280  AHF AHF X 401     -51.095  25.823  78.794  1.00  0.00
ATOM   2281  AHG AHG X 402     -28.293  84.331  36.466  1.00  0.00
ATOM   2282  AHH AHH X 403     -10.474 -51.831 -64.651  1.00  0.00
ATOM   2283  AHI AHI X 404      72.311  65.384  16.975  1.00  0.00
ATOM   2284  AHJ AHJ X 405      30.903  37.063 -14.122  1.00  0.00
ATOM   2285  AHK AHK X 406     -73.672 -67.916 -12.945  1.00  0.00
ATOM   2286  AHL AHL X 407      72.586  38.744  32.080  1.00  0.00
ATOM   2287  AHM AHM X 408      50.153  77.356 -77.957  1.00  0.00
ATOM   2288  AHN AHN X 409      85.481 -89.529 -46.430  1.00  0.00
ATOM   2289  AHO AHO X 410     -70.877  80.561 -39.535  1.00  0.00
ATOM   2290  AHP AHP X 411      59.368  18.406 -29.489  1.00  0.00
ATOM   2291  AHQ AHQ X 412       9.501 -69.653  82.090  1.00  0.00
ATOM   2292  AHR AHR X 413      67.968 -88.787  15.429  1.00  0.00
ATOM   2293  AHS AHS X 414      45.240 -58.935  14.675  1.00  0.00
ATOM   2294  AHT AHT X 415     -61.392  80.186 -70.346  1.00  0.00
ATOM   2295  AHU AHU X 416      80.483 -15.668 -60.421  1.00  0.00
ATOM   2296  AHV AHV X 417     -18.707  31.559 -57.832  1.00  0.00
ATOM   2297  AHW AHW X 418      25.638  64.007  67.035  1.00  0.00
ATOM   2298  AHX AHX X 419       8.746 -85.227 -11.892  1.00  0.00
ATOM   2299  AHY AHY X 420      30.084  83.043  56.410  1.00  0.00
ATOM   2300  AHZ AHZ X 421      38.977 -17.435  -2.708  1.00  0.00
ATOM   2301  AIA AIA X 422      73.924  83.678  19.388  1.00  0.00
ATOM   2302  AIB AIB X 423      66.871 -64.803  36.772  1.00  0.00
ATOM   2303  AIC AIC X 424      23.521 -22.343  52.748  1.00  0.00
ATOM   2304  AID AID X 425     -52.832 -33.393  44.224  1.00  0.00
ATOM   2305  AIE AIE X 426      51.447 -84.469  24.246  1.00  0.00
ATOM   2306  AIF AIF X 427      80.311  75.546  45.387  1.00  0.00
ATOM   2307  AIG AIG X 428     -80.665  -9.100   1.174  1.00  0.00
ATOM   2308  AIH AIH X 429       7.490 -12.327  33.885  1.00  0.00
ATOM   2309  AII AII X 430      14.423 -39.795  57.799  1.00  0.00
ATOM   2310  AIJ AIJ X 431     -25.314 -39.806 -75.694  1.00  0.00
ATOM   2311  AIK AIK X 432      56.835 -37.762  78.084  1.00  0.00
ATOM   2312  AIL AIL X 433      39.196 -37.654  -7.505  1.00  0.00
ATOM   2313  AIM AIM X 434      55.219  27.355  31.455  1.00  0.00
ATOM   2314  AIN AIN X 435     -80.478 -55.535   3.771  1.00  0.00
ATOM   2315  AIO AIO X 436     -66.690 -45.379 -61.183  1.00  0.00
ATOM   2316  AIP AIP X 437      13.321 -39.801 -59.467  1.00  0.00
ATOM   2317  AIQ AIQ X 438      72.646 -13.170  26.593  1.00  0.00
ATOM   2318  AIR AIR X 439      48.103  50.148 -72.146  1.00  0.00
ATOM   2319  AIS AIS X 440     -44.349  27.892  -8.883  1.00  0.00
ATOM   2320  AIT AIT X 441      22.073 -84.042 -65.206  1.00  0.00
ATOM   2321  AIU AIU X 442     -70.737  44.759  87.750  1.00  0.00
ATOM   2322  AIV AIV X 443      24.892 -89.895  88.573  1.00  0.00
ATOM   2323  AIW AIW X 444     -31.244  -5.605  -5.685  1.00  0.00
ATOM   2324  AIX AIX X 445     -25.646  34.092  75.961  1.00  0.00
ATOM   2325  AIY AIY X 446     -78.586  61.942 -39.800  1.00  0.00
ATOM   2326  AIZ AIZ X 447       3.045 -63.345  22.441  1.00  0.00
ATOM   2327  AJA AJA X 448      26.176 -84.361  54.533  1.00  0.00
ATOM   2328  AJB AJB X 449     -48.147  25.500 -81.800  1.00  0.00
ATOM   2329  AJC AJC X 450      80.049  59.076  83.253  1.00  0.00
ATOM   2330  AJD AJD X 451      67.408  72.412   4.379  1.00  0.00
ATOM   2331  AJE AJE X 452      12.668  79.400 -61.124  1.00  0.00
ATOM   2332  AJF AJF X 453     -71.308 -52.598  -9.767  1.00  0.00
ATOM   2333  AJG AJG X 454      55.143 -48.386  48.476  1.00  0.00
ATOM   2334  AJH AJH X 455     -40.109  40.613 -80.854  1.00  0.00
ATOM   2335  AJI AJI X 456     -19.677 -57.437   3.588  1.00  0.00
ATOM   2336  AJJ AJJ X 457       7.952  35.390 -29.870  1.00  0.00
ATOM   2337  AJK AJK X 458     -33.054 -82.115  77.250  1.00  0.00
ATOM   2338  AJL AJL X 459      17.718  -3.161  65.600  1.00  0.00
ATOM   2339  AJM AJM X 460     -18.562 -87.178  12.644  1.00  0.00
ATOM   2340  AJN AJN X 461      59.146  -4.250  37.199  1.00  0.00
ATOM   2341  AJO AJO X 462      85.103  -6.256 -31.271  1.00  0.00
ATOM   2342  AJP AJP X 463       2.081 -35.737 -76.232  1.00  0.00
ATOM   2343  AJQ AJQ X 464     -37.391  19.411 -63.455  1.00  0.00
ATOM   2344  AJR AJR X 465     -70.782 -87.718  55.489  1.00  0.00
ATOM   2345  AJS AJS X 466     -78.506 -47.123  88.447  1.00  0.00
ATOM   2346  AJT AJT X 467     -75.449  -6.521 -75.777  1.00  0.00
ATOM   2347  AJU AJU X 468       2.447  14.210 -71.449  1.00  0.00
ATOM   2348  AJV AJV X 469     -53.190 -36.486  56.436  1.00  0.00
ATOM   2349  AJW AJW X 470     -81.369  56.491 -66.985  1.00  0.00
ATOM   2350  AJX AJX X 471      87.287 -50.961 -42.398  1.00  0.00
ATOM   2351  AJY AJY X 472      24.532  60.449   8.705  1.00  0.00
ATOM   2352  AJZ AJZ X 473      75.807  40.827  79.818  1.00  0.00
ATOM   2353  AKA AKA X 474      87.929  16.502 -37.898  1.00  0.00
ATOM   2354  AKB AKB X 475      19.055  66.388  43.290  1.00  0.00
ATOM   2355  AKC AKC X 476     -75.002  80.995   7.814  1.00  0.00
ATOM   2356  AKD AKD X 477      59.570 -48.169 -57.690  1.00  0.00
ATOM   2357  AKE AKE X 478      11.843  59.265 -31.559  1.00  0.00
ATOM   2358  AKF AKF X 479       8.524  36.204  18.984  1.00  0.00
ATOM   2359  AKG AKG X 480     -64.200 -73.613  22.567  1.00  0.00
ATOM   2360  AKH AKH X 481     -79.234  32.760  72.294  1.00  0.00
ATOM   2361  AKI AKI X 482     -60.086 -67.294  37.429  1.00  0.00
ATOM   2362  AKJ AKJ X 483       7.529 -46.119  83.606  1.00  0.00
ATOM   2363  AKK AKK X 484     -81.230 -42.309 -82.632  1.00  0.00
ATOM   2364  AKL AKL X 485     -42.475  44.238 -63.254  1.00  0.00
ATOM   2365  AKM AKM X 486      81.630   6.508  23.657  1.00  0.00
ATOM   2366  AKN AKN X 487     -21.689  51.071  85.884  1.00  0.00
ATOM   2367  AKO AKO X 488     -27.040 -56.591 -63.602  1.00  0.00
ATOM   2368  AKP AKP X 489      50.293  67.351  22.077  1.00  0.00
ATOM   2369  AKQ AKQ X 490      88.001 -60.540  69.318  1.00  0.00
ATOM   2370  AKR AKR X 491      75.721  27.089  77.531  1.00  0.00
ATOM   2371  AKS AKS X 492       3.484  20.094  86.451  1.00  0.00
ATOM   2372  AKT AKT X 493     -78.818  67.419  31.103  1.00  0.00
ATOM   2373  AKU AKU X 494      65.327  28.229   8.354  1.00  0.00
ATOM   2374  AKV AKV X 495      17.505 -67.214 -76.582  1.00  0.00
ATOM   2375  AKW AKW X 496      40.345  16.130  86.647  1.00  0.00
ATOM   2376  AKX AKX X 497      55.854  45.230 -21.894  1.00  0.00
ATOM   2377  AKY AKY X 498     -23.690   4.255 -37.955  1.00  0.00
ATOM   2378  AKZ AKZ X 499      23.224  41.346  85.356  1.00  0.00
ATOM   2379  ALA ALA X 500      57.243  74.585  80.821  1.00  0.00
ATOM   2380  ALB ALB X 501     -59.803 -79.304 -64.458  1.00  0.00
ATOM   2381  ALC ALC X 502      45.232 -29.085 -81.830  1.00  0.00
ATOM   2382  ALD ALD X 503      23.346  46.132  18.896  1.00  0.00
ATOM   2383  ALE ALE X 504     -50.442  57.390 -40.141  1.00  0.00
ATOM   2384  ALF ALF X 505      40.950  66.458   0.494  1.00  0.00
ATOM   2385  ALG ALG X 506      83.902  -8.354 -76.484  1.00  0.00
ATOM   2386  ALH ALH X 507     -67.190  81.138  36.218  1.00  0.00
ATOM   2387  ALI ALI X 508      32.728  32.821 -64.975  1.00  0.00
ATOM   2388  ALJ ALJ X 509      62.775  26.442  51.723  1.00  0.00
ATOM   2389  ALK ALK X 510     -70.545  37.789  31.040  1.00  0.00
ATOM   2390  ALL ALL X 511      65.984 -82.133   4.282  1.00  0.00
ATOM   2391  ALM ALM X 512      61.999  21.680 -75.440  1.00  0.00
ATOM   2392  ALN ALN X 513      12.551  62.121  32.407  1.00  0.00
ATOM   2393  ALO ALO X 514      11.158  78.493  81.385  1.00  0.00
ATOM   2394  ALP ALP X 515      72.625  71.827 -85.202  1.00  0.00
ATOM   2395  ALQ ALQ X 516     -13.195   7.680 -65.079  1.00  0.00
ATOM   2396  ALR ALR X 517     -27.963 -65.921  82.139  1.00  0.00
ATOM   2397  ALS ALS X 518      50.951   8.979  53.984  1.00  0.00
ATOM   2398  ALT ALT X 519      67.727  -1.050  78.247  1.00  0.00
ATOM   2399  ALU ALU X 520      86.231 -77.261 -26.966  1.00  0.00
ATOM   2400  ALV ALV X 521     -50.992 -59.951   2.269  1.00  0.00
ATOM   2401  ALW ALW X 522      81.394 -55.311  87.161  1.00  0.00
ATOM   2402  ALX ALX X 523      85.777  69.556   3.211  1.00  0.00
ATOM   2403  ALY ALY X 524      -4.776 -88.553 -30.801  1.00  0.00
ATOM   2404  ALZ ALZ X 525      24.528  14.066 -82.914  1.00  0.00
ATOM   2405  AMA AMA X 526     -47.685  82.332  16.819  1.00  0.00
ATOM   2406  AMB AMB X 527     -76.013  23.898 -56.056  1.00  0.00
ATOM   2407  AMC AMC X 528     -35.670  -9.159 -25.278  1.00  0.00
ATOM   2408  AMD AMD X 529     -84.785 -25.709 -41.846  1.00  0.00
ATOM   2409  AME AME X 530       8.800 -28.023  66.374  1.00  0.00
ATOM   2410  AMF AMF X 531     -64.838  67.727  86.150  1.00  0.00
ATOM   2411  AMG AMG X 532      37.252 -82.346  68.775  1.00  0.00
ATOM   2412  AMH AMH X 533     -53.185 -41.316 -76.775  1.00  0.00
ATOM   2413  AMI AMI X 534     -11.171 -68.984  86.949  1.00  0.00
ATOM   2414  AMJ AMJ X 535     -43.161 -22.824  78.612  1.00  0.00
ATOM   2415  AMK AMK X 536      31.189  27.245  54.984  1.00  0.00
ATOM   2416  AML AML X 537       1.666 -23.486  13.152  1.00  0.00
ATOM   2417  AMM AMM X 538     -78.209 -74.729  83.946  1.00  0.00
ATOM   2418  AMN AMN X 539      28.342   0.517  79.364  1.00  0.00
ATOM   2419  AMO AMO X 540      38.347 -22.888  83.997  1.00  0.00
ATOM   2420  AMP AMP X 541      32.567  39.188  -0.068  1.00  0.00
ATOM   2421  AMQ AMQ X 542     -12.544  58.879  10.476  1.00  0.00
ATOM   2422  AMR AMR X 543      -7.309 -68.637  71.126  1.00  0.00
ATOM   2423  AMS AMS X 544      79.808 -12.635   3.598  1.00  0.00
ATOM   2424  AMT AMT X 545      21.701  84.661  73.330  1.00  0.00
ATOM   2425  AMU AMU X 546      45.200 -88.690 -18.483  1.00  0.00
ATOM   2426  AMV AMV X 547     -16.894  22.551   5.201  1.00  0.00
ATOM   2427  AMW AMW X 548      37.377 -20.480  54.586  1.00  0.00
ATOM   2428  AMX AMX X 549      35.635  74.994  45.474  1.00  0.00
ATOM   2429  AMY AMY X 550      68.662  24.494  -8.848  1.00  0.00
ATOM   2430  AMZ AMZ X 551      79.838  45.488   3.526  1.00  0.00
ATOM   2431  ANA ANA X 552      35.970  40.632  38.934  1.00  0.00
ATOM   2432  ANB ANB X 553      19.930  16.521  42.051  1.00  0.00
ATOM   2433  ANC ANC X 554      14.318  74.483 -42.237  1.00  0.00
ATOM   2434  AND AND X 555      76.307 -77.542 -80.801  1.00  0.00
ATOM   2435  ANE ANE X 556      33.140 -36.892  59.056  1.00  0.00
ATOM   2436  ANF ANF X 557     -26.403  28.376  -8.960  1.00  0.00
ATOM   2437  ANG ANG X 558     -17.454 -21.533  78.809  1.00  0.00
ATOM   2438  ANH ANH X 559      40.805  37.785 -52.292  1.00  0.00
ATOM   2439  ANI ANI X 560      29.940 -46.355 -40.062  1.00  0.00
ATOM   2440  ANJ ANJ X 561      83.915  -5.980  51.734  1.00  0.00
ATOM   2441  ANK ANK X 562      54.580  69.627 -43.711  1.00  0.00
ATOM   2442  ANL ANL X 563      84.306   1.894 -50.744  1.00  0.00
ATOM   2443  ANM ANM X 564     -50.118 -11.416  36.285  1.00  0.00
ATOM   2444  ANN ANN X 565      63.206 -31.883 -79.545  1.00  0.00
ATOM   2445  ANO ANO X 566     -84.121 -87.617  75.748  1.00  0.00
ATOM   2446  ANP ANP X 567      -9.473 -39.989  72.975  1.00  0.00
ATOM   2447  ANQ ANQ X 568      55.691 -71.816  -3.436  1.00  0.00
ATOM   2448  ANR ANR X 569      -8.425  58.577  61.797  1.00  0.00
ATOM   2449  ANS ANS X 570      76.323 -86.312 -13.978  1.00  0.00
ATOM   2450  ANT ANT X 571     -80.225 -67.760  59.148  1.00  0.00
ATOM   2451  ANU ANU X 572      85.363 -39.321  -5.234  1.00  0.00
ATOM   2452  ANV ANV X 573      38.119 -86.559 -39.123  1.00  0.00
ATOM   2453  ANW ANW X 574      46.674  81.707 -46.047  1.00  0.00
ATOM   2454  ANX ANX X 575      26.464 -85.278   1.973  1.00  0.00
ATOM   2455  ANY ANY X 576      84.663  19.266 -63.602  1.00  0.00
ATOM   2456  ANZ ANZ X 577      86.496  31.975  46.721  1.00  0.00
ATOM   2457  AOA AOA X 578      12.156  54.045 -87.591  1.00  0.00
ATOM   2458  AOB AOB X 579     -46.934 -59.712 -86.172  1.00  0.00
ATOM   2459  AOC AOC X 580     -72.204  27.434  58.489  1.00  0.00
ATOM   2460  AOD AOD X 581      57.932  63.664  -3.950  1.00  0.00
ATOM   2461  AOE AOE X 582      -6.806 -80.714  79.401  1.00  0.00
ATOM   2462  AOF AOF X 583      55.535 -52.808  86.931  1.00  0.00
ATOM   2463  AOG AOG X 584     -69.000  60.501   3.264  1.00  0.00
ATOM   2464  AOH AOH X 585     -79.447  68.466  -8.501  1.00  0.00
ATOM   2465  AOI AOI X 586      -4.785  17.331 -42.058  1.00  0.00
ATOM   2466  AOJ AOJ X 587     -54.179  82.195 -60.738  1.00  0.00
ATOM   2467  AOK AOK X 588     -37.281  -8.898  68.957  1.00  0.00
ATOM   2468  AOL AOL X 589     -81.278 -23.072 -79.214  1.00  0.00
ATOM   2469  AOM AOM X 590      40.275 -89.071  58.045  1.00  0.00
ATOM   2470  AON AON X 591      35.464 -17.001  26.545  1.00  0.00
ATOM   2471  AOO AOO X 592     -14.416 -26.862 -30.697  1.00  0.00
ATOM   2472  AOP AOP X 593     -33.835 -25.140  17.342  1.00  0.00
ATOM   2473  AOQ AOQ X 594     -82.244   1.218  26.748  1.00  0.00
ATOM   2474  AOR AOR X 595      36.124 -31.388 -58.511  1.00  0.00
ATOM   2475  AOS AOS X 596      -7.856 -64.637 -82.246  1.00  0.00
ATOM   2476  AOT AOT X 597      89.818  22.423   5.805  1.00  0.00
ATOM   2477  AOU AOU X 598      42.801 -49.293 -30.824  1.00  0.00
ATOM   2478  AOV AOV X 599     -13.866 -67.012  59.767  1.00  0.00
ATOM   2479  AOW AOW X 600     -23.902 -32.328 -51.132  1.00  0.00
ATOM   2480  AOX AOX X 601      21.880  72.110  30.869  1.00  0.00
ATOM   2481  AOY AOY X 602     -41.464   2.450  84.331  1.00  0.00
ATOM   2482  AOZ AOZ X 603       9.609  62.835  16.354  1.00  0.00
ATOM   2483  APA APA X 604      21.141 -65.776 -53.737  1.00  0.00
ATOM   2484  APB APB X 605      52.960 -38.977  32.957  1.00  0.00
ATOM   2485  APC APC X 606      87.522 -52.390 -58.435  1.00  0.00
ATOM   2486  APD APD X 607      55.723 -80.294 -74.041  1.00  0.00
ATOM   2487  APE APE X 608       6.228  85.949 -28.599  1.00  0.00
ATOM   2488  APF APF X 609       3.836  43.038  87.384  1.00  0.00
ATOM   2489  APG APG X 610      43.586  83.032  18.628  1.00  0.00
ATOM   2490  APH APH X 611      35.724 -71.564   5.973  1.00  0.00
ATOM   2491  API API X 612      77.938 -68.633   5.138  1.00  0.00
ATOM   2492  APJ APJ X 613       2.530 -55.840  37.335  1.00  0.00
ATOM   2493  APK APK X 614     -52.508 -75.832   7.329  1.00  0.00
ATOM   2494  APL APL X 615      71.023 -78.833  29.262  1.00  0.00
ATOM   2495  APM APM X 616      86.327  81.434 -47.528  1.00  0.00
ATOM   2496  APN APN X 617      75.361  80.235  85.564  1.00  0.00
ATOM   2497  APO APO X 618     -32.723 -78.385 -37.719  1.00  0.00
ATOM   2498  APP APP X 619     -52.812 -90.058   9.126  1.00  0.00
ATOM   2499  APQ APQ X 620      70.325 -14.358 -84.837  1.00  0.00
ATOM   2500  APR APR X 621      31.929  12.721 -60.384  1.00  0.00
ATOM   2501  APS APS X 622     -27.567  81.690 -28.351  1.00  0.00
ATOM   2502  APT APT X 623     -24.210  40.763 -67.793  1.00  0.00
ATOM   2503  APU APU X 624      30.676 -63.171 -35.749  1.00  0.00
ATOM   2504  APV APV X 625     -17.537  33.904 -20.371  1.00  0.00
ATOM   2505  APW APW X 626      87.078 -24.522 -84.746  1.00  0.00
ATOM   2506  APX APX X 627       3.892 -57.197 -66.556  1.00  0.00
ATOM   2507  APY APY X 628      41.519 -48.135  47.831  1.00  0.00
ATOM   2508  APZ APZ X 629     -21.619  45.899  67.246  1.00  0.00
ATOM   2509  AQA AQA X 630      12.234  33.880 -86.236  1.00  0.00
ATOM   2510  AQB AQB X 631      -6.401   3.994  65.310  1.00  0.00
ATOM   2511  AQC AQC X 632     -59.890  32.312 -58.278  1.00  0.00
ATOM   2512  AQD AQD X 633     -50.938 -74.978 -27.926  1.00  0.00
ATOM   2513  AQE AQE X 634     -76.635  67.258  53.706  1.00  0.00
ATOM   2514  AQF AQF X 635      68.731   9.233 -51.657  1.00  0.00
ATOM   2515  AQG AQG X 636      -5.145   7.293  83.920  1.00  0.00
ATOM   2516  AQH AQH X 637     -84.653  49.527  53.108  1.00  0.00
ATOM   2517  AQI AQI X 638      12.098 -90.265  -0.932  1.00  0.00
ATOM   2518  AQJ AQJ X 639      12.420  64.614 -81.531  1.00  0.00
ATOM   2519  AQK AQK X 640      64.602 -56.231   0.603  1.00  0.00
ATOM   2520  AQL AQL X 641     -46.499   7.420  10.450  1.00  0.00
ATOM   2521  AQM AQM X 642     -19.688 -80.274  83.448  1.00  0.00
ATOM   2522  AQN AQN X 643       6.926 -85.425  38.871  1.00  0.00
ATOM   2523  AQO AQO X 644       7.370 -22.226 -29.366  1.00  0.00
ATOM   2524  AQP AQP X 645      17.640 -68.411  33.359  1.00  0.00
ATOM   2525  AQQ AQQ X 646     -41.945  38.321  78.318  1.00  0.00
ATOM   2526  AQR AQR X 647     -66.778 -37.421 -12.305  1.00  0.00
ATOM   2527  AQS AQS X 648     -83.603  12.119 -39.088  1.00  0.00
ATOM   2528  AQT AQT X 649     -13.790  49.505 -78.252  1.00  0.00
ATOM   2529  AQU AQU X 650      44.893  78.702 -12.029  1.00  0.00
ATOM   2530  AQV AQV X 651     -82.014  45.649 -47.977  1.00  0.00
ATOM   2531  AQW AQW X 652     -39.649 -84.315   1.271  1.00  0.00
ATOM   2532  AQX AQX X 653     -54.702   2.903 -83.115  1.00  0.00
ATOM   2533  AQY AQY X 654     -61.590 -58.852 -80.604  1.00  0.00
ATOM   2534  AQZ AQZ X 655     -70.092  79.188 -18.654  1.00  0.00
ATOM   2535  ARA ARA X 656     -27.065  11.394 -81.386  1.00  0.00
ATOM   2536  ARB ARB X 657     -80.339  84.410 -74.058  1.00  0.00
ATOM   2537  ARC ARC X 658      87.347  64.644  31.896  1.00  0.00
ATOM   2538  ARD ARD X 659     -52.678  64.856 -76.392  1.00  0.00
ATOM   2539  ARE ARE X 660      22.930   8.805  55.280  1.00  0.00
ATOM   2540  ARF ARF X 661     -80.021  58.545   8.785  1.00  0.00
ATOM   2541  ARG ARG X 662     -45.078  35.248 -43.656  1.00  0.00
ATOM   2542  ARH ARH X 663     -75.989  58.462 -24.602  1.00  0.00
ATOM   2543  ARI ARI X 664     -17.781  48.290 -15.087  1.00  0.00
ATOM   2544  ARJ ARJ X 665      -1.092  67.135 -28.393  1.00  0.00
ATOM   2545  ARK ARK X 666      81.595  -0.729  13.805  1.00  0.00
ATOM   2546  ARL ARL X 667     -29.426 -44.901  78.038  1.00  0.00
ATOM   2547  ARM ARM X 668     -36.541 -51.392  21.020  1.00  0.00
ATOM   2548  ARN ARN X 669     -27.011  76.080  15.638  1.00  0.00
ATOM   2549  ARO ARO X 670     -77.689 -38.546  32.126  1.00  0.00
ATOM   2550  ARP ARP X 671       3.509   3.905 -83.790  1.00  0.00
ATOM   2551  ARQ ARQ X 672      31.889 -24.029  67.836  1.00  0.00
ATOM   2552  ARR ARR X 673     -76.083  83.337  64.773  1.00  0.00
ATOM   2553  ARS ARS X 674      28.459  -1.495  21.499  1.00  0.00
ATOM   2554  ART ART X 675      85.014  61.634 -41.062  1.00  0.00
ATOM   2555  ARU ARU X 676     -66.295  51.265  -9.519  1.00  0.00
ATOM   2556  ARV ARV X 677       3.100 -54.616  60.700  1.00  0.00
ATOM   2557  ARW ARW X 678     -25.025 -26.880  -6.577  1.00  0.00
ATOM   2558  ARX ARX X 679     -47.638 -87.275 -35.980  1.00  0.00
ATOM   2559  ARY ARY X 680     -37.643 -53.239 -85.074  1.00  0.00
ATOM   2560  ARZ ARZ X 681     -57.459  32.623  10.581  1.00  0.00
ATOM   2561  ASA ASA X 682     -55.955 -58.578  16.970  1.00  0.00
ATOM   2562  ASB ASB X 683      -7.914  75.114  11.038  1.00  0.00
ATOM   2563  ASC ASC X 684     -11.557 -86.159  -5.922  1.00  0.00
ATOM   2564  ASD ASD X 685      86.819 -68.520  44.596  1.00  0.00
ATOM   2565  ASE ASE X 686      20.175 -82.126 -47.756  1.00  0.00
ATOM   2566  ASF ASF X 687     -21.118  85.374 -41.214  1.00  0.00
ATOM   2567  ASG ASG X 688     -60.159  80.255  55.848  1.00  0.00
ATOM   2568  ASH ASH X 689      31.581  47.508 -80.767  1.00  0.00
ATOM   2569  ASI ASI X 690      70.474 -33.340 -13.990  1.00  0.00
ATOM   2570  ASJ ASJ X 691     -54.484  76.213 -84.656  1.00  0.00
ATOM   2571  ASK ASK X 692     -53.150 -76.683  50.411  1.00  0.00
ATOM   2572  ASL ASL X 693     -34.945 -85.311  52.656  1.00  0.00
ATOM   2573  ASM ASM X 694     -13.816  31.686  53.891  1.00  0.00
ATOM   2574  ASN ASN X 695       2.605 -79.566 -73.097  1.00  0.00
ATOM   2575  ASO ASO X 696     -35.886 -55.804 -32.320  1.00  0.00
ATOM   2576  ASP ASP X 697      -3.575 -76.961  62.667  1.00  0.00
ATOM   2577  ASQ ASQ X 698      33.074 -14.620 -83.107  1.00  0.00
ATOM   2578  ASR ASR X 699     -18.582 -79.553 -52.760  1.00  0.00
ATOM   2579  ASS ASS X 700       0.739  83.470 -74.132  1.00  0.00
ATOM   2580  AST AST X 701     -80.046  23.482  23.180  1.00  0.00
ATOM   2581  ASU ASU X 702      25.177 -58.471   9.040  1.00  0.00
ATOM   2582  ASV ASV X 703     -61.160  25.243  32.833  1.00  0.00
ATOM   2583  ASW ASW X 704      84.696 -81.893  14.675  1.00  0.00
ATOM   2584  ASX ASX X 705      23.870 -85.297 -84.358  1.00  0.00
ATOM   2585  ASY ASY X 706      33.078  28.253 -50.546  1.00  0.00
ATOM   2586  ASZ ASZ X 707      88.995   6.730  47.320  1.00  0.00
ATOM   2587  ATA ATA X 708      -1.620  76.041  63.922  1.00  0.00
ATOM   2588  ATB ATB X 709     -27.026 -20.926 -70.457  1.00  0.00
ATOM   2589  ATC ATC X 710      23.936 -55.251  -5.574  1.00  0.00
ATOM   2590  ATD ATD X 711     -52.053  82.230  76.311  1.00  0.00
ATOM   2591  ATE ATE X 712      42.995  23.725  70.671  1.00  0.00
ATOM   2592  ATF ATF X 713      77.939  46.429  63.406  1.00  0.00
ATOM   2593  ATG ATG X 714      -5.414  82.421  24.181  1.00  0.00
ATOM   2594  ATH ATH X 715      87.944  80.315  32.601  1.00  0.00
ATOM   2595  ATI ATI X 716      42.539  70.238 -61.507  1.00  0.00
ATOM   2596  ATJ ATJ X 717      47.192 -28.783  63.053  1.00  0.00
ATOM   2597  ATK ATK X 718     -19.504 -45.123  22.046  1.00  0.00
ATOM   2598  ATL ATL X 719      -2.880 -41.979 -60.967  1.00  0.00
ATOM   2599  ATM ATM X 720      85.948 -50.079  44.855  1.00  0.00
ATOM   2600  ATN ATN X 721      -4.549  83.147 -54.651  1.00  0.00
ATOM   2601  ATO ATO X 722      83.487 -59.106 -29.412  1.00  0.00
ATOM   2602  ATP ATP X 723     -18.658 -14.808 -85.726  1.00  0.00
ATOM   2603  ATQ ATQ X 724     -14.726 -16.149  18.895  1.00  0.00
ATOM   2604  ATR ATR X 725      62.414 -88.973  84.435  1.00  0.00
ATOM   2605  ATS ATS X 726      37.129 -10.412  65.010  1.00  0.00
ATOM   2606  ATT ATT X 727      81.540   3.914  83.020  1.00  0.00
ATOM   2607  ATU ATU X 728      72.503  81.126  71.330  1.00  0.00
ATOM   2608  ATV ATV X 729     -43.168  80.466 -49.066  1.00  0.00
ATOM   2609  ATW ATW X 730     -39.185  63.329 -60.797  1.00  0.00
ATOM   2610  ATX ATX X 731      29.280  14.024  24.788  1.00  0.00
ATOM   2611  ATY ATY X 732     -81.276   6.865  43.685  1.00  0.00
ATOM   2612  ATZ ATZ X 733      -7.049  28.736  17.089  1.00  0.00
ATOM   2613  AUA AUA X 734     -76.394 -24.287   9.510  1.00  0.00
ATOM   2614  AUB AUB X 735     -29.919 -44.023 -26.256  1.00  0.00
ATOM   2615  AUC AUC X 736      18.582 -16.421  81.291  1.00  0.00
ATOM   2616  AUD AUD X 737      82.853  55.439  53.670  1.00  0.00
ATOM   2617  AUE AUE X 738      47.539 -56.955  38.869  1.00  0.00
ATOM   2618  AUF AUF X 739      63.878  55.703   3.608  1.00  0.00
ATOM   2619  AUG AUG X 740     -13.005 -49.097 -78.219  1.00  0.00
ATOM   2620  AUH AUH X 741       7.606   0.627  85.112  1.00  0.00
ATOM   2621  AUI AUI X 742     -58.395  18.743  57.052  1.00  0.00
ATOM   2622  AUJ AUJ X 743     -73.422  41.850  15.568  1.00  0.00
ATOM   2623  AUK AUK X 744     -63.180 -20.831  34.455  1.00  0.00
ATOM   2624  AUL AUL X 745      58.759  49.680 -52.974  1.00  0.00
ATOM   2625  AUM AUM X 746      59.679  80.567  44.947  1.00  0.00
ATOM   2626  AUN AUN X 747      11.807 -27.672  -3.297  1.00  0.00
ATOM   2627  AUO AUO X 748     -82.696 -40.488 -23.910  1.00  0.00
ATOM   2628  AUP AUP X 749      26.226 -53.469 -85.991  1.00  0.00
ATOM   2629  AUQ AUQ X 750      24.188  76.350 -78.981  1.00  0.00
ATOM   2630  AUR AUR X 751      15.093 -13.726  15.052  1.00  0.00
ATOM   2631  AUS AUS X 752      24.943 -39.598 -27.989  1.00  0.00
ATOM   2632  AUT AUT X 753     -75.722 -88.085  34.456  1.00  0.00
ATOM   2633  AUU AUU X 754      -4.008  28.115  32.451  1.00  0.00
ATOM   2634  AUV AUV X 755      28.483 -44.298 -63.008  1.00  0.00
ATOM   2635  AUW AUW X 756      46.491 -18.824  11.906  1.00  0.00
ATOM   2636  AUX AUX X 757      63.814  37.644  -8.333  1.00  0.00
ATOM   2637  AUY AUY X 758     -28.237 -41.942  -7.427  1.00  0.00
ATOM   2638  AUZ AUZ X 759     -84.289  13.438   8.161  1.00  0.00
ATOM   2639  AVA AVA X 760     -71.486 -27.588  -0.697  1.00  0.00
ATOM   2640  AVB AVB X 761     -54.568 -55.037 -27.288  1.00  0.00
ATOM   2641  AVC AVC X 762       1.644  58.437  78.896  1.00  0.00
ATOM   2642  AVD AVD X 763     -27.886 -51.408  64.981  1.00  0.00
ATOM   2643  AVE AVE X 764       5.705  84.578  14.005  1.00  0.00
ATOM   2644  AVF AVF X 765      28.929  80.106 -21.886  1.00  0.00
ATOM   2645  AVG AVG X 766     -50.842  46.243  85.323  1.00  0.00
ATOM   2646  AVH AVH X 767      40.304 -74.215  19.475  1.00  0.00
ATOM   2647  AVI AVI X 768     -14.490 -88.879  47.082  1.00  0.00
ATOM   2648  AVJ AVJ X 769      23.283 -52.213 -73.107  1.00  0.00
ATOM   2649  AVK AVK X 770      20.459 -54.140  74.168  1.00  0.00
ATOM   2650  AVL AVL X 771      32.802  79.510  -6.698  1.00  0.00
ATOM   2651  AVM AVM X 772      89.645  36.044  13.494  1.00  0.00
ATOM   2652  AVN AVN X 773      -5.572  -5.857 -28.844  1.00  0.00
ATOM   2653  AVO AVO X 774      42.953 -18.067 -65.210  1.00  0.00
ATOM   2654  AVP AVP X 775      88.422 -72.374 -42.925  1.00  0.00
ATOM   2655  AVQ AVQ X 776     -85.398 -46.734  18.758  1.00  0.00
ATOM   2656  AVR AVR X 777      57.823  75.773  12.999  1.00  0.00
ATOM   2657  AVS AVS X 778      64.728 -68.431  85.258  1.00  0.00
ATOM   2658  AVT AVT X 779      40.266 -88.776 -52.104  1.00  0.00
ATOM   2659  AVU AVU X 780     -85.515 -74.517  40.359  1.00  0.00
ATOM   2660  AVV AVV X 781     -45.586   6.852  60.924  1.00  0.00
ATOM   2661  AVW AVW X 782     -39.270 -30.954 -41.167  1.00  0.00
ATOM   2662  AVX AVX X 783      55.080  80.250 -21.634  1.00  0.00
ATOM   2663  AVY AVY X 784     -36.002  78.487  83.678  1.00  0.00
ATOM   2664  AVZ AVZ X 785      -4.309  15.140 -83.785  1.00  0.00
ATOM   2665  AWA AWA X 786     -63.772  17.242 -86.823  1.00  0.00
ATOM   2666  AWB AWB X 787     -79.506 -22.267 -59.103  1.00  0.00
ATOM   2667  AWC AWC X 788      54.216  25.746 -85.586  1.00  0.00
ATOM   2668  AWD AWD X 789      -0.954 -86.972  13.421  1.00  0.00
ATOM   2669  AWE AWE X 790     -78.372  49.607 -83.662  1.00  0.00
ATOM   2670  AWF AWF X 791     -20.134 -68.968  17.097  1.00  0.00
ATOM   2671  AWG AWG X 792      81.446 -80.027 -68.262  1.00  0.00
ATOM   2672  AWH AWH X 793     -39.952  43.624  -9.693  1.00  0.00
ATOM   2673  AWI AWI X 794      16.317  12.558  89.190  1.00  0.00
ATOM   2674  AWJ AWJ X 795     -54.535  -4.921  54.216  1.00  0.00
ATOM   2675  AWK AWK X 796      82.846 -16.939  39.435  1.00  0.00
ATOM   2676  AWL AWL X 797     -21.822  18.756  27.540  1.00  0.00
ATOM   2677  AWM AWM X 798      23.702  20.201  84.074  1.00  0.00
ATOM   2678  AWN AWN X 799      41.717 -70.818 -28.179  1.00  0.00
ATOM   2679  AWO AWO X 800      41.392   5.811  68.872  1.00  0.00
ATOM   2680  AWP AWP X 801      29.569 -12.432 -49.502  1.00  0.00
ATOM   2681  AWQ AWQ X 802      47.122 -78.984  84.223  1.00  0.00
ATOM   2682  AWR AWR X 803      79.975 -71.065  69.203  1.00  0.00
ATOM   2683  AWS AWS X 804     -67.394  82.431  84.436  1.00  0.00
ATOM   2684  AWT AWT X 805     -78.633  54.881  -2.949  1.00  0.00
ATOM   2685  AWU AWU X 806      87.408  21.170  59.740  1.00  0.00
ATOM   2686  AWV AWV X 807      77.675  34.752 -68.768  1.00  0.00
ATOM   2687  AWW AWW X 808      62.715 -65.272 -78.825  1.00  0.00
ATOM   2688  AWX AWX X 809      84.689 -73.748  88.750  1.00  0.00
ATOM   2689  AWY AWY X 810     -45.288 -41.952 -85.781  1.00  0.00
ATOM   2690  AWZ AWZ X 811     -43.615 -18.111 -34.066  1.00  0.00
ATOM   2691  AXA AXA X 812      50.654 -10.705  81.579  1.00  0.00
ATOM   2692  AXB AXB X 813     -60.717 -90.657  49.990  1.00  0.00
ATOM   2693  AXC AXC X 814     -85.927 -11.229 -22.689  1.00  0.00
ATOM   2694  AXD AXD X 815      15.671 -10.537  53.610  1.00  0.00
ATOM   2695  AXE AXE X 816      85.281 -53.831 -71.194  1.00  0.00
ATOM   2696  AXF AXF X 817     -12.585  83.264 -75.299  1.00  0.00
ATOM   2697  AXG AXG X 818      38.047 -85.534 -77.963  1.00  0.00
ATOM   2698  AXH AXH X 819     -76.238 -50.575 -38.344  1.00  0.00
ATOM   2699  AXI AXI X 820      83.825  41.553 -22.237  1.00  0.00
ATOM   2700  AXJ AXJ X 821      54.427  69.517 -14.725  1.00  0.00
ATOM   2701  AXK AXK X 822      72.560  56.978  65.703  1.00  0.00
ATOM   2702  AXL AXL X 823      68.815  75.548  59.400  1.00  0.00
ATOM   2703  AXM AXM X 824     -63.516 -87.353 -83.569  1.00  0.00
ATOM   2704  AXN AXN X 825     -59.851  83.866 -27.966  1.00  0.00
ATOM   2705  AXO AXO X 826      84.007 -59.219 -83.195  1.00  0.00
ATOM   2706  AXP AXP X 827      68.517 -12.602  48.963  1.00  0.00
ATOM   2707  AXQ AXQ X 828      31.809 -13.283   8.001  1.00  0.00
ATOM   2708  AXR AXR X 829     -30.030  18.170 -47.765  1.00  0.00
ATOM   2709  AXS AXS X 830     -18.502  -1.067  67.393  1.00  0.00
ATOM   2710  AXT AXT X 831      11.433  22.250  29.667  1.00  0.00
ATOM   2711  AXU AXU X 832      49.465  18.814 -15.344  1.00  0.00
ATOM   2712  AXV AXV X 833     -41.036 -84.775  88.379  1.00  0.00
ATOM   2713  AXW AXW X 834     -38.183 -59.480  35.173  1.00  0.00
ATOM   2714  AXX AXX X 835      17.634  -7.159  28.265  1.00  0.00
ATOM   2715  AXY AXY X 836      90.098 -72.568  57.510  1.00  0.00
ATOM   2716  AXZ AXZ X 837     -48.628 -60.494 -40.519  1.00  0.00
ATOM   2717  AYA AYA X 838      20.248  51.460 -73.335  1.00  0.00
ATOM   2718  AYB AYB X 839     -37.616  85.270   7.441  1.00  0.00
ATOM   2719  AYC AYC X 840      56.758  63.855  51.434  1.00  0.00
ATOM   2720  AYD AYD X 841      32.044  24.502  -7.462  1.00  0.00
ATOM   2721  AYE AYE X 842      54.263  55.639 -64.201  1.00  0.00
ATOM   2722  AYF AYF X 843     -24.627  57.285  61.096  1.00  0.00
ATOM   2723  AYG AYG X 844     -19.037  -6.640 -17.632  1.00  0.00
ATOM   2724  AYH AYH X 845      82.242  31.024 -82.123  1.00  0.00
ATOM   2725  AYI AYI X 846      77.036 -62.280  78.312  1.00  0.00
ATOM   2726  AYJ AYJ X 847      63.039 -46.535 -15.014  1.00  0.00
ATOM   2727  AYK AYK X 848     -63.869  15.315   8.418  1.00  0.00
ATOM   2728  AYL AYL X 849     -32.969 -33.424 -86.015  1.00  0.00
ATOM   2729  AYM AYM X 850     -26.974 -43.405 -58.000  1.00  0.00
ATOM   2730  AYN AYN X 851      63.444 -22.333  46.638  1.00  0.00
ATOM   2731  AYO AYO X 852      30.004 -52.381  53.326  1.00  0.00
ATOM   2732  AYP AYP X 853     -22.533  18.147 -62.036  1.00  0.00
ATOM   2733  AYQ AYQ X 854      -8.846 -32.178  15.285  1.00  0.00
ATOM   2734  AYR AYR X 855     -44.521 -76.491 -45.270  1.00  0.00
ATOM   2735  AYS AYS X 856     -16.538  30.281  39.041  1.00  0.00
ATOM   2736  AYT AYT X 857       4.586 -32.033  89.590  1.00  0.00
ATOM   2737  AYU AYU X 858      50.881  28.253  -2.184  1.00  0.00
ATOM   2738  AYV AYV X 859     -22.915  73.849  49.510  1.00  0.00
ATOM   2739  AYW AYW X 860      53.019   7.880  83.243  1.00  0.00
ATOM   2740  AYX AYX X 861     -45.548 -67.615  15.367  1.00  0.00
ATOM   2741  AYY AYY X 862      73.342  -1.846 -82.900  1.00  0.00
ATOM   2742  AYZ AYZ X 863     -49.316  15.379  73.364  1.00  0.00
ATOM   2743  AZA AZA X 864     -41.259  86.090  63.261  1.00  0.00
ATOM   2744  AZB AZB X 865      88.410  -5.215  -7.093  1.00  0.00
ATOM   2745  AZC AZC X 866     -84.396  34.249   6.791  1.00  0.00
ATOM   2746  AZD AZD X 867     -37.787 -32.899  69.879  1.00  0.00
ATOM   2747  AZE AZE X 868      54.008 -48.414  60.639  1.00  0.00
ATOM   2748  AZF AZF X 869       0.279  38.112  47.384  1.00  0.00
ATOM   2749  AZG AZG X 870     -79.594 -12.766 -33.477  1.00  0.00
ATOM   2750  AZH AZH X 871      30.519 -65.948  64.034  1.00  0.00
ATOM   2751  AZI AZI X 872     -57.403 -62.962 -14.632  1.00  0.00
ATOM   2752  AZJ AZJ X 873      31.766 -70.953 -65.739  1.00  0.00
ATOM   2753  AZK AZK X 874     -27.678 -86.490  -6.950  1.00  0.00
ATOM   2754  AZL AZL X 875     -31.814 -86.909 -61.574  1.00  0.00
ATOM   2755  AZM AZM X 876      18.299  42.387   0.744  1.00  0.00
ATOM   2756  AZN AZN X 877       3.050 -88.705  78.793  1.00  0.00
ATOM   2757  AZO AZO X 878     -76.013  41.118 -62.368  1.00  0.00
ATOM   2758  AZP AZP X 879      11.913   0.673  38.120  1.00  0.00
ATOM   2759  AZQ AZQ X 880      29.554  75.265  86.745  1.00  0.00
ATOM   2760  AZR AZR X 881      51.166 -53.931  26.564  1.00  0.00
ATOM   2761  AZS AZS X 882     -58.373  26.777  68.891  1.00  0.00
ATOM   2762  AZT AZT X 883     -71.434  71.611 -77.521  1.00  0.00
ATOM   2763  AZU AZU X 884     -62.951 -50.620  43.782  1.00  0.00
ATOM   2764  AZV AZV X 885     -80.125  -0.922 -27.413  1.00  0.00
ATOM   2765  AZW AZW X 886     -53.447 -87.242  30.081  1.00  0.00
ATOM   2766  AZX AZX X 887     -22.324  82.556 -56.328  1.00  0.00
ATOM   2767  AZY AZY X 888      85.898  83.148 -13.764  1.00  0.00
ATOM   2768  AZZ AZZ X 889     -71.038 -29.061 -45.219  1.00  0.00
ATOM   2769  BAA BAA X 890      10.005  -7.927 -37.511  1.00  0.00
ATOM   2770  BAB BAB X 891     -57.541  26.502  87.049  1.00  0.00
ATOM   2771  BAC BAC X 892      10.748  52.527  42.646  1.00  0.00
ATOM   2772  BAD BAD X 893      87.034  83.759  79.536  1.00  0.00
ATOM   2773  BAE BAE X 894     -84.195  66.571 -80.822  1.00  0.00
ATOM   2774  BAF BAF X 895      16.844  52.561 -51.188  1.00  0.00
ATOM   2775  BAG BAG X 896      65.393 -18.292  84.772  1.00  0.00
ATOM   2776  BAH BAH X 897      41.762  33.794 -39.247  1.00  0.00
ATOM   2777  BAI BAI X 898      43.053  85.718  -0.044  1.00  0.00
ATOM   2778  BAJ BAJ X 899     -61.655 -79.256  79.843  1.00  0.00
ATOM   2779  BAK BAK X 900      74.452 -11.677 -16.008  1.00  0.00
ATOM   2780  BAL BAL X 901     -68.479  41.719  49.652  1.00  0.00
ATOM   2781  BAM BAM X 902     -61.777 -84.127  66.997  1.00  0.00
ATOM   2782  BAN BAN X 903      43.830 -48.293  31.873  1.00  0.00
ATOM   2783  BAO BAO X 904      67.550 -89.662 -41.082  1.00  0.00
ATOM   2784  BAP BAP X 905     -81.068  60.891  86.627  1.00  0.00
ATOM   2785  BAQ BAQ X 906      24.335 -45.209 -12.139  1.00  0.00
ATOM   2786  BAR BAR X 907      70.082 -43.497  40.043  1.00  0.00
ATOM   2787  BAS BAS X 908      69.652 -59.481 -35.812  1.00  0.00
ATOM   2788  BAT BAT X 909     -26.037   6.347  33.447  1.00  0.00
ATOM   2789  BAU BAU X 910      44.751  34.864 -86.061  1.00  0.00
ATOM   2790  BAV BAV X 911     -50.053  80.315 -36.750  1.00  0.00
ATOM   2791  BAW BAW X 912       1.771  66.610  26.466  1.00  0.00
ATOM   2792  BAX BAX X 913     -82.507  84.453 -86.718  1.00  0.00
ATOM   2793  BAY BAY X 914      34.805  49.390  -7.457  1.00  0.00
ATOM   2794  BAZ BAZ X 915       6.177 -33.787  77.846  1.00  0.00
ATOM   2795  BBA BBA X 916     -73.078 -53.299  25.285  1.00  0.00
ATOM   2796  BBB BBB X 917      74.967  14.229 -28.224  1.00  0.00
ATOM   2797  BBC BBC X 918      -4.136  76.609  87.830  1.00  0.00
ATOM   2798  BBD BBD X 919     -40.915 -82.395 -56.877  1.00  0.00
ATOM   2799  BBE BBE X 920      62.660  20.495  79.109  1.00  0.00
ATOM   2800  BBF BBF X 921     -81.283  52.980  69.389  1.00  0.00
ATOM   2801  BBG BBG X 922     -47.864 -88.382 -12.801  1.00  0.00
ATOM   2802  BBH BBH X 923     -12.073  21.305 -26.710  1.00  0.00
ATOM   2803  BBI BBI X 924      79.277 -71.339  54.389  1.00  0.00
ATOM   2804  BBJ BBJ X 925     -45.651 -83.199  68.728  1.00  0.00
ATOM   2805  BBK BBK X 926      87.012  39.199  73.230  1.00  0.00
ATOM   2806  BBL BBL X 927     -22.843 -57.004  52.940  1.00  0.00
ATOM   2807  BBM BBM X 928     -20.605 -87.992  68.484  1.00  0.00
ATOM   2808  BBN BBN X 929      37.587 -61.818  86.399  1.00  0.00
ATOM   2809  BBO BBO X 930      72.461 -88.322 -28.455  1.00  0.00
ATOM   2810  BBP BBP X 931     -84.652 -78.555  12.308  1.00  0.00
ATOM   2811  BBQ BBQ X 932     -81.805 -72.795   1.310  1.00  0.00
ATOM   2812  BBR BBR X 933      27.109  82.364 -49.373  1.00  0.00
ATOM   2813  BBS BBS X 934     -64.133  22.356 -45.358  1.00  0.00
ATOM   2814  BBT BBT X 935      -2.625 -72.529 -61.822  1.00  0.00
ATOM   2815  BBU BBU X 936      46.716 -84.843  41.810  1.00  0.00
ATOM   2816  BBV BBV X 937     -79.518  84.260 -58.153  1.00  0.00
ATOM   2817  BBW BBW X 938     -38.594 -34.252 -53.036  1.00  0.00
ATOM   2818  BBX BBX X 939      40.693  65.303 -85.867  1.00  0.00
ATOM   2819  BBY BBY X 940     -42.770  61.010  86.194  1.00  0.00
ATOM   2820  BBZ BBZ X 941     -24.729  30.329 -43.630  1.00  0.00
ATOM   2821  BCA BCA X 942     -83.472  78.983 -24.769  1.00  0.00
ATOM   2822  BCB BCB X 943      52.646   4.175 -18.781  1.00  0.00
ATOM   2823  BCC BCC X 944      12.054  35.907  55.732  1.00  0.00
ATOM   2824  BCD BCD X 945     -73.158   4.543 -62.913  1.00  0.00
ATOM   2825  BCE BCE X 946      75.254  -7.783  64.796  1.00  0.00
ATOM   2826  BCF BCF X 947     -43.447 -71.295  87.733  1.00  0.00
ATOM   2827  BCG BCG X 948     -66.635 -51.251 -25.504  1.00  0.00
ATOM   2828  BCH BCH X 949      55.667 -43.566 -74.785  1.00  0.00
ATOM   2829  BCI BCI X 950      41.360   6.947  27.893  1.00  0.00
ATOM   2830  BCJ BCJ X 951      87.248  71.095 -83.024  1.00  0.00
ATOM   2831  BCK BCK X 952     -42.786 -40.856  38.761  1.00  0.00
ATOM   2832  BCL BCL X 953     -15.138  86.034  36.043  1.00  0.00
ATOM   2833  BCM BCM X 954       0.417  80.492 -42.690  1.00  0.00
ATOM   2834  BCN BCN X 955     -77.694 -33.525 -71.597  1.00  0.00
ATOM   2835  BCO BCO X 956     -50.262  69.541 -58.180  1.00  0.00
ATOM   2836  BCP BCP X 957      51.780 -61.905 -25.300  1.00  0.00
ATOM   2837  BCQ BCQ X 958      19.801 -82.250 -22.459  1.00  0.00
ATOM   2838  BCR BCR X 959     -29.939   5.542 -59.687  1.00  0.00
ATOM   2839  BCS BCS X 960     -10.123  -3.027  27.047  1.00  0.00
ATOM   2840  BCT BCT X 961      23.394 -22.246  38.143  1.00  0.00
ATOM   2841  BCU BCU X 962     -30.244  29.361  88.730  1.00  0.00
ATOM   2842  BCV BCV X 963     -47.764 -12.855   2.168  1.00  0.00
ATOM   2843  BCW BCW X 964      54.732 -27.418  23.132  1.00  0.00
ATOM   2844  BCX BCX X 965      46.726  55.710   4.246  1.00  0.00
ATOM   2845  BCY BCY X 966       5.608 -63.137  68.551  1.00  0.00
ATOM   2846  BCZ BCZ X 967      31.659 -82.556  19.699  1.00  0.00
ATOM   2847  BDA BDA X 968      22.690  27.113 -56.579  1.00  0.00
ATOM   2848  BDB BDB X 969      10.127 -84.788 -84.918  1.00  0.00
ATOM   2849  BDC BDC X 970     -52.125 -17.790  58.353  1.00  0.00
ATOM   2850  BDD BDD X 971     -14.128 -85.302  59.523  1.00  0.00
ATOM   2851  BDE BDE X 972      87.325 -83.398  -3.659  1.00  0.00
ATOM   2852  BDF BDF X 973      51.688 -72.559  36.474  1.00  0.00
ATOM   2853  BDG BDG X 974     -58.646  10.937 -39.316  1.00  0.00
ATOM   2854  BDH BDH X 975      74.081 -38.129 -85.135  1.00  0.00
ATOM   2855  BDI BDI X 976     -64.003  54.616 -86.704  1.00  0.00
ATOM   2856  BDJ BDJ X 977     -37.006 -51.959  88.689  1.00  0.00
ATOM   2857  BDK BDK X 978      -4.658  22.954 -54.231  1.00  0.00
ATOM   2858  BDL BDL X 979     -75.199 -63.821 -57.566  1.00  0.00
ATOM   2859  BDM BDM X 980      67.491  21.153 -87.264  1.00  0.00
ATOM   2860  BDN BDN X 981     -39.392 -70.232 -65.208  1.00  0.00
ATOM   2861  BDO BDO X 982      63.118  73.467 -34.424  1.00  0.00
ATOM   2862  BDP BDP X 983      88.322 -16.267 -45.556  1.00  0.00
ATOM   2863  BDQ BDQ X 984      21.077  52.906 -19.659  1.00  0.00
ATOM   2864  BDR BDR X 985     -11.265  36.818  71.894  1.00  0.00
ATOM   2865  BDS BDS X 986     -39.902 -20.313 -18.007  1.00  0.00
ATOM   2866  BDT BDT X 987      44.208   8.072 -48.842  1.00  0.00
ATOM   2867  BDU BDU X 988     -83.432 -50.237  42.387  1.00  0.00
ATOM   2868  BDV BDV X 989      87.022 -70.791 -72.624  1.00  0.00
ATOM   2869  BDW BDW X 990     -18.422  42.039  54.766  1.00  0.00
ATOM   2870  BDX BDX X 991     -55.200 -43.507  -3.434  1.00  0.00
ATOM   2871  BDY BDY X 992      31.771  29.116  79.264  1.00  0.00
ATOM   2872  BDZ BDZ X 993     -11.636  33.167  86.219  1.00  0.00
ATOM   2873  BEA BEA X 994     -25.508 -73.655   4.229  1.00  0.00
ATOM   2874  BEB BEB X 995      -1.497  46.097 -26.568  1.00  0.00
ATOM   2875  BEC BEC X 996       5.485 -53.075 -82.143  1.00  0.00
ATOM   2876  BED BED X 997     -32.038  45.805  76.619  1.00  0.00
ATOM   2877  BEE BEE X 998      78.933  12.096  57.353  1.00  0.00
ATOM   2878  BEF BEF X 999      18.196  48.113  -9.499  1.00  0.00
ATOM   2879  BEG BEG X1000      77.367  28.679 -28.168  1.00  0.00
ATOM   2880  BEH BEH X1001       0.383 -62.041   7.410  1.00  0.00
ATOM   2881  BEI BEI X1002     -20.345 -31.377   5.048  1.00  0.00
ATOM   2882  BEJ BEJ X1003     -64.192  63.688 -34.465  1.00  0.00
ATOM   2883  BEK BEK X1004     -13.444 -16.660 -44.525  1.00  0.00
ATOM   2884  BEL BEL X1005      45.044 -59.658   0.662  1.00  0.00
ATOM   2885  BEM BEM X1006      45.086 -37.530 -69.452  1.00  0.00
ATOM   2886  BEN BEN X1007     -34.147 -31.082 -66.936  1.00  0.00
ATOM   2887  BEO BEO X1008      13.789 -54.912  15.815  1.00  0.00
ATOM   2888  BEP BEP X1009     -83.169 -39.323  -6.665  1.00  0.00
ATOM   2889  BEQ BEQ X1010      88.088  -7.040  25.655  1.00  0.00
ATOM   2890  BER BER X1011     -52.523 -25.288 -34.462  1.00  0.00
ATOM   2891  BES BES X1012      33.858  64.806  -9.869  1.00  0.00
ATOM   2892  BET BET X1013     -76.767  52.645  37.751  1.00  0.00
ATOM   2893  BEU BEU X1014      34.408  49.069 -57.418  1.00  0.00
ATOM   2894  BEV BEV X1015      76.585 -47.328 -49.612  1.00  0.00
ATOM   2895  BEW BEW X1016     -25.739  12.895   5.577  1.00  0.00
ATOM   2896  BEX BEX X1017      67.422 -48.291 -81.331  1.00  0.00
ATOM   2897  BEY BEY X1018     -25.393   5.789  53.601  1.00  0.00
ATOM   2898  BEZ BEZ X1019     -82.869  45.487 -31.779  1.00  0.00
ATOM   2899  BFA BFA X1020      -0.721  10.538 -18.305  1.00  0.00
ATOM   2900  BFB BFB X1021      70.646  84.693   8.139  1.00  0.00
ATOM   2901  BFC BFC X1022      38.538  43.735 -69.609  1.00  0.00
ATOM   2902  BFD BFD X1023      33.463  73.158  25.343  1.00  0.00
ATOM   2903  BFE BFE X1024     -85.347  43.814 -73.554  1.00  0.00
ATOM   2904  BFF BFF X1025      31.438 -90.917  76.608  1.00  0.00
ATOM   2905  BFG BFG X1026      60.477  13.107  36.279  1.00  0.00
ATOM   2906  BFH BFH X1027      66.189 -32.389  32.603  1.00  0.00
ATOM   2907  BFI BFI X1028      65.592  83.015 -44.903  1.00  0.00
ATOM   2908  BFJ BFJ X1029       1.386 -85.799 -54.605  1.00  0.00
ATOM   2909  BFK BFK X1030      17.410 -38.716   0.204  1.00  0.00
ATOM   2910  BFL BFL Y1031     -45.674  -7.372 -16.746  1.00  0.00
ATOM   2911  BFM BFM Y1032     -48.393  36.954  15.517  1.00  0.00
ATOM   2912  BFN BFN Y1033      55.712  63.545 -24.577  1.00  0.00
ATOM   2913  BFO BFO Y1034     -65.006 -14.606 -39.367  1.00  0.00
ATOM   2914  BFP BFP Y1035      15.106  13.004 -30.599  1.00  0.00
ATOM   2915  BFQ BFQ Y1036     -47.120 -67.627 -14.908  1.00  0.00
ATOM   2916  BFR BFR Y1037      20.147  -3.194  74.535  1.00  0.00
ATOM   2917  BFS BFS Y1038     -46.042 -76.730  38.221  1.00  0.00
ATOM   2918  BFT BFT Y1039     -32.504 -46.596  30.659  1.00  0.00
ATOM   2919  BFU BFU Y1040       0.466 -35.341  -7.544  1.00  0.00
ATOM   2920  BFV BFV Y1041     -27.288 -16.325   7.970  1.00  0.00
ATOM   2921  BFW BFW Y1042     -57.839  -3.275  58.563  1.00  0.00
ATOM   2922  BFX BFX Y1043      41.301  13.244  40.148  1.00  0.00
ATOM   2923  BFY BFY Y1044      37.846 -31.569 -58.696  1.00  0.00
ATOM   2924  BFZ BFZ Y1045      85.350  33.554 -21.558  1.00  0.00
ATOM   2925  BGA BGA Y1046     -61.505  58.800 -37.929  1.00  0.00
ATOM   2926  BGB BGB Y1047      14.482  22.458  59.643  1.00  0.00
ATOM   2927  BGC BGC Y1048      25.133 -24.768 -11.281  1.00  0.00
ATOM   2928  BGD BGD Y1049      15.609 -85.970  15.477  1.00  0.00
ATOM   2929  BGE BGE Y1050     -45.197  19.818 -68.948  1.00  0.00
ATOM   2930  BGF BGF Y1051     -32.523  73.123  61.913  1.00  0.00
ATOM   2931  BGG BGG Y1052      84.584  22.021  57.704  1.00  0.00
ATOM   2932  BGH BGH Y1053     -53.367 -52.328  53.294  1.00  0.00
ATOM   2933  BGI BGI Y1054      67.764  20.663  76.124  1.00  0.00
ATOM   2934  BGJ BGJ Y1055     -66.465  40.522 -72.270  1.00  0.00
ATOM   2935  BGK BGK Y1056      56.219 -49.306  44.915  1.00  0.00
ATOM   2936  BGL BGL Y1057     -22.448 -18.492  40.762  1.00  0.00
ATOM   2937  BGM BGM Y1058      49.660 -53.624  -1.118  1.00  0.00
ATOM   2938  BGN BGN Y1059      17.475  57.571 -54.242  1.00  0.00
ATOM   2939  BGO BGO Y1060     -36.294  73.467   1.328  1.00  0.00
ATOM   2940  BGP BGP Y1061      88.525  61.225 -32.016  1.00  0.00
ATOM   2941  BGQ BGQ Y1062      25.010  12.535 -67.989  1.00  0.00
ATOM   2942  BGR BGR Y1063     -15.444 -72.019  52.364  1.00  0.00
ATOM   2943  BGS BGS Y1064     -47.175 -29.020  52.990  1.00  0.00
ATOM   2944  BGT BGT Y1065     -57.948 -28.846  73.961  1.00  0.00
ATOM   2945  BGU BGU Y1066     -76.510   6.248 -74.250  1.00  0.00
ATOM   2946  BGV BGV Y1067      -9.471  59.736 -76.742  1.00  0.00
ATOM   2947  BGW BGW Y1068      34.623 -69.163  74.700  1.00  0.00
ATOM   2948  BGX BGX Y1069     -57.935 -44.712 -72.602  1.00  0.00
ATOM   2949  BGY BGY Y1070      70.343 -33.307  37.041  1.00  0.00
ATOM   2950  BGZ BGZ Y1071     -41.538  60.301  82.862  1.00  0.00
ATOM   2951  BHA BHA Y1072      82.881  -5.370 -31.192  1.00  0.00
ATOM   2952  BHB BHB Y1073      38.448 -48.298  41.873  1.00  0.00
ATOM   2953  BHC BHC Y1074      -8.253  -2.350  61.217  1.00  0.00
ATOM   2954  BHD BHD Y1075     -77.994  79.289  49.174  1.00  0.00
ATOM   2955  BHE BHE Y1076      67.063  13.520 -38.920  1.00  0.00
ATOM   2956  BHF BHF Y1077       1.099  53.491  56.639  1.00  0.00
ATOM   2957  BHG BHG Y1078      46.525  71.059  52.415  1.00  0.00
ATOM   2958  BHH BHH Y1079     -32.984  -4.026  87.057  1.00  0.00
ATOM   2959  BHI BHI Y1080     -78.212 -55.895  81.858  1.00  0.00
ATOM   2960  BHJ BHJ Y1081      48.671  29.635 -11.049  1.00  0.00
ATOM   2961  BHK BHK Y1082      -1.568 -46.518 -77.453  1.00  0.00
ATOM   2962  BHL BHL Y1083     -70.765 -78.449 -60.875  1.00  0.00
ATOM   2963  BHM BHM Y1084     -17.277 -78.003 -21.889  1.00  0.00
ATOM   2964  BHN BHN Y1085      33.685  40.571  73.391  1.00  0.00
ATOM   2965  BHO BHO Y1086     -76.846 -75.048 -27.028  1.00  0.00
ATOM   2966  BHP BHP Y1087     -77.600 -19.987  19.311  1.00  0.00
ATOM   2967  BHQ BHQ Y1088      21.417  77.074 -71.088  1.00  0.00
ATOM   2968  BHR BHR Y1089     -70.085  76.582 -83.409  1.00  0.00
ATOM   2969  BHS BHS Y1090      37.349 -28.998 -87.422  1.00  0.00
ATOM   2970  BHT BHT Y1091     -19.802  33.178 -68.570  1.00  0.00
ATOM   2971  BHU BHU Y1092      -0.750 -41.451  44.235  1.00  0.00
ATOM   2972  BHV BHV Y1093      63.414  71.589 -74.111  1.00  0.00
ATOM   2973  BHW BHW Y1094     -56.972 -78.119  19.944  1.00  0.00
ATOM   2974  BHX BHX Y1095      63.330  30.605 -71.835  1.00  0.00
ATOM   2975  BHY BHY Y1096     -28.010  -5.428  57.779  1.00  0.00
ATOM   2976  BHZ BHZ Y1097     -57.560 -80.997  71.856  1.00  0.00
ATOM   2977  BIA BIA Y1098     -15.674  47.856 -23.241  1.00  0.00
ATOM   2978  BIB BIB Y1099      -6.975  70.683  -1.477  1.00  0.00
ATOM   2979  BIC BIC Y1100      59.183 -75.964  61.341  1.00  0.00
ATOM   2980  BID BID Y1101     -16.871  -3.105 -57.444  1.00  0.00
ATOM   2981  BIE BIE Y1102     -23.162 -51.070 -77.967  1.00  0.00
ATOM   2982  BIF BIF Y1103      67.839 -20.537  84.027  1.00  0.00
ATOM   2983  BIG BIG Y1104      16.234 -21.111  50.155  1.00  0.00
ATOM   2984  BIH BIH Y1105     -77.005 -55.812 -30.823  1.00  0.00
ATOM   2985  BII BII Y1106     -34.537 -59.039  65.561  1.00  0.00
ATOM   2986  BIJ BIJ Y1107      62.022 -82.164 -28.328  1.00  0.00
ATOM   2987  BIK BIK Y1108      75.269 -46.709 -34.171  1.00  0.00
ATOM   2988  BIL BIL Y1109     -15.778 -44.644 -37.742  1.00  0.00
ATOM   2989  BIM BIM Y1110      88.563  71.042  39.403  1.00  0.00
ATOM   2990  BIN BIN Y1111     -19.513  20.911  51.266  1.00  0.00
ATOM   2991  BIO BIO Y1112     -81.023 -35.166  63.203  1.00  0.00
ATOM   2992  BIP BIP Y1113     -56.406 -28.969   8.546  1.00  0.00
ATOM   2993  BIQ BIQ Y1114     -73.979  23.625  -9.567  1.00  0.00
ATOM   2994  BIR BIR Y1115      82.127 -81.789  82.083  1.00  0.00
ATOM   2995  BIS BIS Y1116      38.944  76.573  84.234  1.00  0.00
ATOM   2996  BIT BIT Y1117      21.222 -48.362  42.239  1.00  0.00
ATOM   2997  BIU BIU Y1118       3.888 -69.619 -16.293  1.00  0.00
ATOM   2998  BIV BIV Y1119     -70.729 -79.088  41.921  1.00  0.00
ATOM   2999  BIW BIW Y1120     -28.878 -83.273 -41.347  1.00  0.00
ATOM   3000  BIX BIX Y1121     -50.848  79.191  73.361  1.00  0.00
ATOM   3001  BIY BIY Y1122      66.915 -40.964 -49.975  1.00  0.00
ATOM   3002  BIZ BIZ Y1123     -28.369  13.784  28.688  1.00  0.00
ATOM   3003  BJA BJA Y1124      71.661  60.886 -74.884  1.00  0.00
ATOM   3004  BJB BJB Y1125      66.079  48.919  26.883  1.00  0.00
ATOM   3005  BJC BJC Y1126      53.988 -82.464 -74.773  1.00  0.00
ATOM   3006  BJD BJD Y1127     -22.826  84.910  -8.617  1.00  0.00
ATOM   3007  BJE BJE Y1128      37.385 -63.787 -41.829  1.00  0.00
ATOM   3008  BJF BJF Y1129       1.024  78.778  29.111  1.00  0.00
ATOM   3009  BJG BJG Y1130     -66.927 -10.123  82.782  1.00  0.00
ATOM   3010  BJH BJH Y1131     -18.691  79.528 -37.138  1.00  0.00
ATOM   3011  BJI BJI Y1132     -33.368  82.461 -42.103  1.00  0.00
ATOM   3012  BJJ BJJ Y1133      44.176  -6.497 -80.168  1.00  0.00
ATOM   3013  BJK BJK Y1134     -27.962 -78.519  83.822  1.00  0.00
ATOM   3014  BJL BJL Y1135      -0.804 -12.229  -9.804  1.00  0.00
ATOM   3015  BJM BJM Y1136      58.900 -31.147  47.787  1.00  0.00
ATOM   3016  BJN BJN Y1137     -28.320 -88.451  40.356  1.00  0.00
ATOM   3017  BJO BJO Y1138      88.944  61.141 -67.519  1.00  0.00
ATOM   3018  BJP BJP Y1139      81.975 -42.277 -15.756  1.00  0.00
ATOM   3019  BJQ BJQ Y1140       1.656  41.669 -53.989  1.00  0.00
ATOM   3020  BJR BJR Y1141      87.008 -46.636  11.505  1.00  0.00
ATOM   3021  BJS BJS Y1142      11.672 -12.565  27.316  1.00  0.00
ATOM   3022  BJT BJT Y1143     -77.201 -57.013   4.379  1.00  0.00
ATOM   3023  BJU BJU Y1144      69.002 -17.523 -11.286  1.00  0.00
ATOM   3024  BJV BJV Y1145     -70.796 -45.908  36.830  1.00  0.00
ATOM   3025  BJW BJW Y1146       8.329  30.140 -66.141  1.00  0.00
ATOM   3026  BJX BJX Y1147      16.188  71.607 -49.088  1.00  0.00
ATOM   3027  BJY BJY Y1148     -57.400  37.016  54.882  1.00  0.00
ATOM   3028  BJZ BJZ Y1149     -15.443 -47.229   0.446  1.00  0.00
ATOM   3029  BKA BKA Y1150     -72.146 -51.966 -49.923  1.00  0.00
ATOM   3030  BKB BKB Y1151      85.918  29.225 -39.143  1.00  0.00
ATOM   3031  BKC BKC Y1152      73.048 -12.019  19.328  1.00  0.00
ATOM   3032  BKD BKD Y1153      17.356 -62.739  -0.871  1.00  0.00
ATOM   3033  BKE BKE Y1154      -5.775 -51.893  79.625  1.00  0.00
ATOM   3034  BKF BKF Y1155      20.043  52.015  17.772  1.00  0.00
ATOM   3035  BKG BKG Y1156      31.587  34.639 -47.183  1.00  0.00
ATOM   3036  BKH BKH Y1157      59.477  28.149   7.140  1.00  0.00
ATOM   3037  BKI BKI Y1158      88.976  33.266  19.500  1.00  0.00
ATOM   3038  BKJ BKJ Y1159     -27.216 -21.122  71.655  1.00  0.00
ATOM   3039  BKK BKK Y1160      26.352  74.912  35.179  1.00  0.00
ATOM   3040  BKL BKL Y1161     -80.190  58.913  72.556  1.00  0.00
ATOM   3041  BKM BKM Y1162     -44.756  22.562  43.873  1.00  0.00
ATOM   3042  BKN BKN Y1163      36.205 -70.255 -72.740  1.00  0.00
ATOM   3043  BKO BKO Y1164     -37.194  30.363 -24.556  1.00  0.00
ATOM   3044  BKP BKP Y1165      79.051 -55.155 -57.434  1.00  0.00
ATOM   3045  BKQ BKQ Y1166     -50.717   0.001 -53.221  1.00  0.00
ATOM   3046  BKR BKR Y1167     -19.282 -16.939 -17.806  1.00  0.00
ATOM   3047  BKS BKS Y1168     -57.108 -49.294  85.985  1.00  0.00
ATOM   3048  BKT BKT Y1169     -36.775  36.523  43.693  1.00  0.00
ATOM   3049  BKU BKU Y1170      74.457 -63.732  67.925  1.00  0.00
ATOM   3050  BKV BKV Y1171      66.769  40.292  51.009  1.00  0.00
ATOM   3051  BKW BKW Y1172     -26.344  17.989  16.783  1.00  0.00
ATOM   3052  BKX BKX Y1173      76.301  65.611  58.229  1.00  0.00
ATOM   3053  BKY BKY Y1174     -54.840 -84.848   7.912  1.00  0.00
ATOM   3054  BKZ BKZ Y1175     -60.379  15.990 -72.196  1.00  0.00
ATOM   3055  BLA BLA Y1176      30.970  53.560  76.885  1.00  0.00
ATOM   3056  BLB BLB Y1177     -79.537  25.488  43.703  1.00  0.00
ATOM   3057  BLC BLC Y1178     -49.977  -1.528 -74.280  1.00  0.00
ATOM   3058  BLD BLD Y1179       3.552 -86.138  39.154  1.00  0.00
ATOM   3059  BLE BLE Y1180     -43.885 -71.446  10.299  1.00  0.00
ATOM   3060  BLF BLF Y1181      -0.833 -68.590   9.153  1.00  0.00
ATOM   3061  BLG BLG Y1182     -12.733 -62.839 -61.440  1.00  0.00
ATOM   3062  BLH BLH Y1183     -42.985  54.214  47.614  1.00  0.00
ATOM   3063  BLI BLI Y1184      15.426   0.403 -62.223  1.00  0.00
ATOM   3064  BLJ BLJ Y1185      82.967 -46.587  50.418  1.00  0.00
ATOM   3065  BLK BLK Y1186     -69.307  84.007  36.266  1.00  0.00
ATOM   3066  BLL BLL Y1187     -20.527 -39.233  34.583  1.00  0.00
ATOM   3067  BLM BLM Y1188      52.644 -39.288 -31.763  1.00  0.00
ATOM   3068  BLN BLN Y1189     -65.476  29.194  84.436  1.00  0.00
ATOM   3069  BLO BLO Y1190       6.183  10.996  60.175  1.00  0.00
ATOM   3070  BLP BLP Y1191      45.087   9.937 -69.241  1.00  0.00
ATOM   3071  BLQ BLQ Y1192     -33.749  37.552  84.531  1.00  0.00
ATOM   3072  BLR BLR Y1193      72.791  16.965   6.757  1.00  0.00
ATOM   3073  BLS BLS Y1194     -16.624 -73.788 -83.393  1.00  0.00
ATOM   3074  BLT BLT Y1195       6.589 -86.239  -5.507  1.00  0.00
ATOM   3075  BLU BLU Y1196     -46.764  53.978 -74.098  1.00  0.00
ATOM   3076  BLV BLV Y1197      61.526  63.483  14.868  1.00  0.00
ATOM   3077  BLW BLW Y1198     -21.561  17.375 -21.783  1.00  0.00
ATOM   3078  BLX BLX Y1199     -81.818  -7.296  -9.730  1.00  0.00
ATOM   3079  BLY BLY Y1200     -81.325  70.548  19.644  1.00  0.00
ATOM   3080  BLZ BLZ Y1201      28.405 -30.969  54.880  1.00  0.00
ATOM   3081  BMA BMA Y1202      74.832  52.665  67.654  1.00  0.00
ATOM   3082  BMB BMB Y1203     -35.283   1.546   6.144  1.00  0.00
ATOM   3083  BMC BMC Y1204      21.857  74.106  85.649  1.00  0.00
ATOM   3084  BMD BMD Y1205      88.223  22.842   4.486  1.00  0.00
ATOM   3085  BME BME Y1206     -59.470 -80.506 -39.935  1.00  0.00
ATOM   3086  BMF BMF Y1207     -28.490 -30.485  47.217  1.00  0.00
ATOM   3087  BMG BMG Y1208     -45.223   0.701  34.972  1.00  0.00
ATOM   3088  BMH BMH Y1209      35.694 -72.306 -18.850  1.00  0.00
ATOM   3089  BMI BMI Y1210      40.969  58.874 -61.653  1.00  0.00
ATOM   3090  BMJ BMJ Y1211      71.483  -1.856 -75.660  1.00  0.00
ATOM   3091  BMK BMK Y1212      54.586  62.621  86.862  1.00  0.00
ATOM   3092  BML BML Y1213      68.134  42.331 -55.045  1.00  0.00
ATOM   3093  BMM BMM Y1214       8.897 -89.587  85.471  1.00  0.00
ATOM   3094  BMN BMN Y1215      30.671   2.586   2.458  1.00  0.00
ATOM   3095  BMO BMO Y1216      80.067  16.287  22.969  1.00  0.00
ATOM   3096  BMP BMP Y1217     -54.355   1.456   1.952  1.00  0.00
ATOM   3097  BMQ BMQ Y1218     -60.844 -65.983  24.395  1.00  0.00
ATOM   3098  BMR BMR Y1219      85.735 -75.195   1.029  1.00  0.00
ATOM   3099  BMS BMS Y1220     -79.756  44.643  25.445  1.00  0.00
ATOM   3100  BMT BMT Y1221       7.112 -25.890 -54.567  1.00  0.00
ATOM   3101  BMU BMU Y1222      60.362  76.944  30.058  1.00  0.00
ATOM   3102  BMV BMV Y1223      90.127 -31.900 -65.642  1.00  0.00
ATOM   3103  BMW BMW Y1224      17.610  74.476  -2.391  1.00  0.00
ATOM   3104  BMX BMX Y1225     -61.150 -25.027  -9.428  1.00  0.00
ATOM   3105  BMY BMY Y1226      80.220  30.005  28.334  1.00  0.00
ATOM   3106  BMZ BMZ Y1227     -75.883  56.732  41.984  1.00  0.00
ATOM   3107  BNA BNA Y1228      21.318  25.567  16.302  1.00  0.00
ATOM   3108  BNB BNB Y1229      44.362 -48.214  55.907  1.00  0.00
ATOM   3109  BNC BNC Y1230     -43.931  82.860  27.583  1.00  0.00
ATOM   3110  BND BND Y1231     -42.138  52.011 -11.989  1.00  0.00
ATOM   3111  BNE BNE Y1232      -3.304 -46.714  21.202  1.00  0.00
ATOM   3112  BNF BNF Y1233      24.083 -35.005  17.524  1.00  0.00
ATOM   3113  BNG BNG Y1234      14.050 -49.804 -84.941  1.00  0.00
ATOM   3114  BNH BNH Y1235      10.840 -82.724  67.402  1.00  0.00
ATOM   3115  BNI BNI Y1236     -81.779 -73.320 -71.259  1.00  0.00
ATOM   3116  BNJ BNJ Y1237      55.362  78.970 -85.102  1.00  0.00
ATOM   3117  BNK BNK Y1238      56.397 -22.047  68.193  1.00  0.00
ATOM   3118  BNL BNL Y1239      38.824 -34.357  77.084  1.00  0.00
ATOM   3119  BNM BNM Y1240       6.360 -33.102 -69.070  1.00  0.00
ATOM   3120  BNN BNN Y1241      -4.950  71.217 -23.813  1.00  0.00
ATOM   3121  BNO BNO Y1242     -85.951  26.232   8.467  1.00  0.00
ATOM   3122  BNP BNP Y1243     -80.922   0.533  38.021  1.00  0.00
ATOM   3123  BNQ BNQ Y1244      -7.485 -86.557  18.903  1.00  0.00
ATOM   3124  BNR BNR Y1245      43.753  34.712  68.259  1.00  0.00
ATOM   3125  BNS BNS Y1246      26.383 -86.036 -69.617  1.00  0.00
ATOM   3126  BNT BNT Y1247     -51.872 -42.005 -33.275  1.00  0.00
ATOM   3127  BNU BNU Y1248      79.602  -5.116  70.356  1.00  0.00
ATOM   3128  BNV BNV Y1249      44.786  45.324 -71.663  1.00  0.00
ATOM   3129  BNW BNW Y1250     -65.392 -50.045  72.163  1.00  0.00
ATOM   3130  BNX BNX Y1251      12.461  65.063 -80.975  1.00  0.00
ATOM   3131  BNY BNY Y1252      34.980  16.082  85.765  1.00  0.00
ATOM   3132  BNZ BNZ Y1253      -0.471 -33.006  88.741  1.00  0.00
ATOM   3133  BOA BOA Y1254      38.145 -14.212  28.366  1.00  0.00
ATOM   3134  BOB BOB Y1255      16.562  44.488 -18.501  1.00  0.00
ATOM   3135  BOC BOC Y1256     -50.383  33.423  70.029  1.00  0.00
ATOM   3136  BOD BOD Y1257     -11.667  82.851  69.382  1.00  0.00
ATOM   3137  BOE BOE Y1258     -83.149  85.418  73.718  1.00  0.00
ATOM   3138  BOF BOF Y1259     -74.930  31.193 -57.452  1.00  0.00
ATOM   3139  BOG BOG Y1260     -21.013  82.666  39.215  1.00  0.00
ATOM   3140  BOH BOH Y1261      26.788 -11.225 -35.671  1.00  0.00
ATOM   3141  BOI BOI Y1262      30.432 -80.195  -6.580  1.00  0.00
ATOM   3142  BOJ BOJ Y1263     -82.900 -12.920  28.161  1.00  0.00
ATOM   3143  BOK BOK Y1264      32.664  82.029 -36.353  1.00  0.00
ATOM   3144  BOL BOL Y1265     -34.331 -68.089 -57.048  1.00  0.00
ATOM   3145  BOM BOM Y1266      15.089  64.170 -33.398  1.00  0.00
ATOM   3146  BON BON Y1267      77.308  57.367 -58.071  1.00  0.00
ATOM   3147  BOO BOO Y1268      71.044 -38.646  23.478  1.00  0.00
ATOM   3148  BOP BOP Y1269      81.134 -69.344  36.007  1.00  0.00
ATOM   3149  BOQ BOQ Y1270     -83.294  75.681  62.375  1.00  0.00
ATOM   3150  BOR BOR Y1271     -78.232 -74.678  11.627  1.00  0.00
ATOM   3151  BOS BOS Y1272      -3.950  36.763   1.487  1.00  0.00
ATOM   3152  BOT BOT Y1273      13.971 -77.811 -54.048  1.00  0.00
ATOM   3153  BOU BOU Y1274     -63.281  78.591  23.083  1.00  0.00
ATOM   3154  BOV BOV Y1275      34.681  46.648  55.309  1.00  0.00
ATOM   3155  BOW BOW Y1276     -81.599 -83.949  22.843  1.00  0.00
ATOM   3156  BOX BOX Y1277      14.986  41.199 -84.785  1.00  0.00
ATOM   3157  BOY BOY Y1278      57.626  47.394   3.986  1.00  0.00
ATOM   3158  BOZ BOZ Y1279      35.189 -25.681  36.440  1.00  0.00
ATOM   3159  BPA BPA Y1280     -45.666 -49.854   8.959  1.00  0.00
ATOM   3160  BPB BPB Y1281      25.150 -66.460  27.440  1.00  0.00
ATOM   3161  BPC BPC Y1282      74.546 -71.156 -40.178  1.00  0.00
ATOM   3162  BPD BPD Y1283      46.190  78.979   1.834  1.00  0.00
ATOM   3163  BPE BPE Y1284      -6.362  12.669  76.949  1.00  0.00
ATOM   3164  BPF BPF Y1285      66.662 -80.839  16.253  1.00  0.00
ATOM   3165  BPG BPG Y1286      62.292 -54.588 -79.336  1.00  0.00
ATOM   3166  BPH BPH Y1287      47.861   1.943 -20.733  1.00  0.00
ATOM   3167  BPI BPI Y1288      12.147  12.617 -52.779  1.00  0.00
ATOM   3168  BPJ BPJ Y1289     -27.649  40.859  66.421  1.00  0.00
ATOM   3169  BPK BPK Y1290      56.215 -47.143  81.922  1.00  0.00
ATOM   3170  BPL BPL Y1291       3.075  15.439  37.894  1.00  0.00
ATOM   3171  BPM BPM Y1292       8.979 -39.380   2.555  1.00  0.00
ATOM   3172  BPN BPN Y1293     -39.226  16.562 -35.289  1.00  0.00
ATOM   3173  BPO BPO Y1294     -77.957 -13.250  67.502  1.00  0.00
ATOM   3174  BPP BPP Y1295      30.400  -5.749 -85.187  1.00  0.00
ATOM   3175  BPQ BPQ Y1296     -66.246 -37.815  21.594  1.00  0.00
ATOM   3176  BPR BPR Y1297     -70.905 -24.428 -85.111  1.00  0.00
ATOM   3177  BPS BPS Y1298      35.841 -19.729   9.982  1.00  0.00
ATOM   3178  BPT BPT Y1299     -64.538  64.157   1.918  1.00  0.00
ATOM   3179  BPU BPU Y1300      10.470  28.714   2.640  1.00  0.00
ATOM   3180  BPV BPV Y1301      15.901  52.574 -76.316  1.00  0.00
ATOM   3181  BPW BPW Y1302      83.950 -20.247 -58.675  1.00  0.00
ATOM   3182  BPX BPX Y1303      59.843 -20.125 -34.701  1.00  0.00
ATOM   3183  BPY BPY Y1304      76.179  16.523 -20.246  1.00  0.00
ATOM   3184  BPZ BPZ Y1305     -54.344   8.984 -23.856  1.00  0.00
ATOM   3185  BQA BQA Y1306      50.496   0.080  10.258  1.00  0.00
ATOM   3186  BQB BQB Y1307     -75.174  14.383  66.180  1.00  0.00
ATOM   3187  BQC BQC Y1308     -10.624   2.319 -17.716  1.00  0.00
ATOM   3188  BQD BQD Y1309     -58.528 -24.905  88.991  1.00  0.00
ATOM   3189  BQE BQE Y1310     -23.748  83.707  79.452  1.00  0.00
ATOM   3190  BQF BQF Y1311      74.412 -29.685 -28.649  1.00  0.00
ATOM   3191  BQG BQG Y1312     -25.948  80.796 -67.828  1.00  0.00
ATOM   3192  BQH BQH Y1313     -57.149 -21.247  39.841  1.00  0.00
ATOM   3193  BQI BQI Y1314     -42.236 -19.429  26.707  1.00  0.00
ATOM   3194  BQJ BQJ Y1315      89.470 -21.637  51.888  1.00  0.00
ATOM   3195  BQK BQK Y1316      13.015 -45.479 -60.367  1.00  0.00
ATOM   3196  BQL BQL Y1317      16.591 -81.350 -79.862  1.00  0.00
ATOM   3197  BQM BQM Y1318     -29.076  80.105  18.446  1.00  0.00
ATOM   3198  BQN BQN Y1319      25.836 -48.641 -76.436  1.00  0.00
ATOM   3199  BQO BQO Y1320      53.239  43.426  85.957  1.00  0.00
ATOM   3200  BQP BQP Y1321      20.420 -32.898  83.247  1.00  0.00
ATOM   3201  BQQ BQQ Y1322     -74.147 -23.261 -65.975  1.00  0.00
ATOM   3202  BQR BQR Y1323     -77.683  81.727   3.001  1.00  0.00
ATOM   3203  BQS BQS Y1324     -75.198  51.497   7.478  1.00  0.00
ATOM   3204  BQT BQT Y1325      78.840  52.530  -3.268  1.00  0.00
ATOM   3205  BQU BQU Y1326     -43.942 -39.561  -9.840  1.00  0.00
ATOM   3206  BQV BQV Y1327      85.424  81.679 -36.116  1.00  0.00
ATOM   3207  BQW BQW Y1328     -48.986 -43.085  72.527  1.00  0.00
ATOM   3208  BQX BQX Y1329     -38.510  10.174 -83.034  1.00  0.00
ATOM   3209  BQY BQY Y1330      82.998 -50.689  84.167  1.00  0.00
ATOM   3210  BQZ BQZ Y1331      81.150 -35.192  55.961  1.00  0.00
ATOM   3211  BRA BRA Y1332     -26.596  64.396 -41.206  1.00  0.00
ATOM   3212  BRB BRB Y1333      76.868  80.295  46.087  1.00  0.00
ATOM   3213  BRC BRC Y1334     -32.635 -75.162  20.829  1.00  0.00
ATOM   3214  BRD BRD Y1335      -8.513 -21.307 -83.584  1.00  0.00
ATOM   3215  BRE BRE Y1336     -51.174  29.968 -57.855  1.00  0.00
ATOM   3216  BRF BRF Y1337      33.001  72.475 -51.565  1.00  0.00
ATOM   3217  BRG BRG Y1338     -50.632 -48.697  35.841  1.00  0.00
ATOM   3218  BRH BRH Y1339     -56.978  31.607 -84.837  1.00  0.00
ATOM   3219  BRI BRI Y1340     -65.604  80.305  81.027  1.00  0.00
ATOM   3220  BRJ BRJ Y1341      24.975  34.969 -80.759  1.00  0.00
ATOM   3221  BRK BRK Y1342     -77.849   4.306 -49.742  1.00  0.00
ATOM   3222  BRL BRL Y1343     -60.938  45.175  73.910  1.00  0.00
ATOM   3223  BRM BRM Y1344      11.028 -59.091 -51.554  1.00  0.00
ATOM   3224  BRN BRN Y1345     -44.831 -18.704  -5.804  1.00  0.00
ATOM   3225  BRO BRO Y1346     -78.116 -73.664 -12.454  1.00  0.00
ATOM   3226  BRP BRP Y1347      69.501 -29.695 -78.533  1.00  0.00
ATOM   3227  BRQ BRQ Y1348      75.524 -82.631  -8.020  1.00  0.00
ATOM   3228  BRR BRR Y1349      85.728 -86.165 -68.224  1.00  0.00
ATOM   3229  BRS BRS Y1350     -47.989  14.726  -9.332  1.00  0.00
ATOM   3230  BRT BRT Y1351      -0.599 -23.937  36.471  1.00  0.00
ATOM   3231  BRU BRU Y1352     -84.090 -29.006 -73.213  1.00  0.00
ATOM   3232  BRV BRV Y1353      61.624  16.411  20.163  1.00  0.00
ATOM   3233  BRW BRW Y1354      19.418  40.774  81.640  1.00  0.00
ATOM   3234  BRX BRX Y1355     -18.035 -85.034 -70.268  1.00  0.00
ATOM   3235  BRY BRY Y1356     -40.252  47.813  65.059  1.00  0.00
ATOM   3236  BRZ BRZ Y1357      76.174 -81.672 -62.129  1.00  0.00
ATOM   3237  BSA BSA Y1358     -67.574 -41.756  60.399  1.00  0.00
ATOM   3238  BSB BSB Y1359      -6.134 -78.762 -62.352  1.00  0.00
ATOM   3239  BSC BSC Y1360      87.097  84.692  74.579  1.00  0.00
ATOM   3240  BSD BSD Y1361     -24.507 -41.618  73.021  1.00  0.00
ATOM   3241  BSE BSE Y1362      70.277  71.839  77.694  1.00  0.00
ATOM   3242  BSF BSF Y1363      14.959 -16.998 -45.498  1.00  0.00
ATOM   3243  BSG BSG Y1364     -31.514 -88.999  24.278  1.00  0.00
ATOM   3244  BSH BSH Y1365     -56.691  19.390  73.826  1.00  0.00
ATOM   3245  BSI BSI Y1366      34.392 -53.586 -83.826  1.00  0.00
ATOM   3246  BSJ BSJ Y1367     -10.080  56.546 -38.542  1.00  0.00
ATOM   3247  BSK BSK Y1368      70.603 -69.856 -71.426  1.00  0.00
ATOM   3248  BSL BSL Y1369      39.560 -45.726  86.554  1.00  0.00
ATOM   3249  BSM BSM Y1370      78.219  10.873 -69.216  1.00  0.00
ATOM   3250  BSN BSN Y1371      84.239  76.527 -12.375  1.00  0.00
ATOM   3251  BSO BSO Y1372      74.884  78.428  12.143  1.00  0.00
ATOM   3252  BSP BSP Y1373      55.669  55.755 -66.812  1.00  0.00
ATOM   3253  BSQ BSQ Y1374     -66.257 -10.286  15.798  1.00  0.00
ATOM   3254  BSR BSR Y1375      80.983  49.067 -78.506  1.00  0.00
ATOM   3255  BSS BSS Y1376      54.351  80.969  77.354  1.00  0.00
ATOM   3256  BST BST Y1377     -27.328 -48.814  87.060  1.00  0.00
ATOM   3257  BSU BSU Y1378       8.247 -73.520 -69.114  1.00  0.00
ATOM   3258  BSV BSV Y1379     -37.116   7.213  47.310  1.00  0.00
ATOM   3259  BSW BSW Y1380      68.281  78.320 -60.004  1.00  0.00
ATOM   3260  BSX BSX Y1381     -15.177  34.014  13.674  1.00  0.00
ATOM   3261  BSY BSY Y1382       0.055 -21.530 -35.708  1.00  0.00
ATOM   3262  BSZ BSZ Y1383     -63.047 -48.319 -45.548  1.00  0.00
ATOM   3263  BTA BTA Y1384      86.114  69.837  23.078  1.00  0.00
ATOM   3264  BTB BTB Y1385      -6.172   0.147  38.202  1.00  0.00
ATOM   3265  BTC BTC Y1386     -40.137 -80.748 -76.433  1.00  0.00
ATOM   3266  BTD BTD Y1387      59.163 -51.549  63.432  1.00  0.00
ATOM   3267  BTE BTE Y1388      37.087 -22.965  85.581  1.00  0.00
ATOM   3268  BTF BTF Y1389      23.131 -79.425 -31.082  1.00  0.00
ATOM   3269  BTG BTG Y1390     -18.217  42.979  30.645  1.00  0.00
ATOM   3270  BTH BTH Y1391     -72.607 -37.265 -39.890  1.00  0.00
ATOM   3271  BTI BTI Y1392      70.470  15.421 -81.928  1.00  0.00
ATOM   3272  BTJ BTJ Y1393      87.522 -65.699 -18.306  1.00  0.00
ATOM   3273  BTK BTK Y1394      63.858   5.461 -18.342  1.00  0.00
ATOM   3274  BTL BTL Y1395      30.679  69.201   3.695  1.00  0.00
ATOM   3275  BTM BTM Y1396     -14.232  70.315  25.061  1.00  0.00
ATOM   3276  BTN BTN Y1397      39.806  48.732  -4.101  1.00  0.00
ATOM   3277  BTO BTO Y1398      86.504 -24.427 -81.514  1.00  0.00
ATOM   3278  BTP BTP Y1399      45.457  28.762  81.485  1.00  0.00
ATOM   3279  BTQ BTQ Y1400     -69.796 -79.626 -84.507  1.00  0.00
ATOM   3280  BTR BTR Y1401      74.035 -29.614  48.777  1.00  0.00
ATOM   3281  BTS BTS Y1402     -36.538 -26.710  -0.714  1.00  0.00
ATOM   3282  BTT BTT Y1403     -15.946 -24.371  27.621  1.00  0.00
ATOM   3283  BTU BTU Y1404     -76.504  29.663  60.370  1.00  0.00
ATOM   3284  BTV BTV Y1405      37.310   1.039 -37.145  1.00  0.00
ATOM   3285  BTW BTW Y1406      80.799  22.986  -3.815  1.00  0.00
ATOM   3286  BTX BTX Y1407      32.627  46.320  38.684  1.00  0.00
ATOM   3287  BTY BTY Y1408     -64.190  56.310  62.276  1.00  0.00
ATOM   3288  BTZ BTZ Y1409     -69.269  14.605  27.170  1.00  0.00
ATOM   3289  BUA BUA Y1410      42.525 -83.695  26.069  1.00  0.00
ATOM   3290  BUB BUB Y1411     -37.928  77.823  42.810  1.00  0.00
ATOM   3291  BUC BUC Y1412     -82.276 -39.179  -7.900  1.00  0.00
ATOM   3292  BUD BUD Y1413      84.225 -83.435 -37.404  1.00  0.00
ATOM   3293  BUE BUE Y1414      70.078 -85.465  40.016  1.00  0.00
ATOM   3294  BUF BUF Y1415      87.040  -9.879  -7.806  1.00  0.00
ATOM   3295  BUG BUG Y1416      11.338  83.543  19.729  1.00  0.00
ATOM   3296  BUH BUH Y1417     -82.694 -90.508 -10.704  1.00  0.00
ATOM   3297  BUI BUI Y1418     -41.456 -24.419 -32.299  1.00  0.00
ATOM   3298  BUJ BUJ Y1419     -12.131 -42.076  56.988  1.00  0.00
ATOM   3299  BUK BUK Y1420      18.707 -52.481  87.480  1.00  0.00
ATOM   3300  BUL BUL Y1421      -5.311  48.735   6.021  1.00  0.00
ATOM   3301  BUM BUM Y1422     -33.483  22.772 -55.634  1.00  0.00
ATOM   3302  BUN BUN Y1423      52.150  17.093 -31.482  1.00  0.00
ATOM   3303  BUO BUO Y1424     -83.724 -51.621  64.987  1.00  0.00
ATOM   3304  BUP BUP Y1425       2.149  84.008  87.699  1.00  0.00
ATOM   3305  BUQ BUQ Y1426      -7.592  23.039 -33.117  1.00  0.00
ATOM   3306  BUR BUR Y1427      67.931  42.804  81.980  1.00  0.00
ATOM   3307  BUS BUS Y1428     -77.213  26.312 -39.898  1.00  0.00
ATOM   3308  BUT BUT Y1429      57.020  34.584 -47.915  1.00  0.00
ATOM   3309  BUU BUU Y1430     -60.299 -39.298  -9.438  1.00  0.00
ATOM   3310  BUV BUV Y1431      88.212 -32.133  18.104  1.00  0.00
ATOM   3311  BUW BUW Y1432      39.140 -74.814  42.385  1.00  0.00
ATOM   3312  BUX BUX Y1433     -29.383 -38.063  15.258  1.00  0.00
ATOM   3313  BUY BUY Y1434      19.722 -39.190 -36.462  1.00  0.00
ATOM   3314  BUZ BUZ Y1435     -22.674  56.224  23.911  1.00  0.00
ATOM   3315  BVA BVA Y1436       1.994  56.916 -27.598  1.00  0.00
ATOM   3316  BVB BVB Y1437     -54.827  83.203 -10.681  1.00  0.00
ATOM   3317  BVC BVC Y1438     -72.737 -20.590  43.446  1.00  0.00
ATOM   3318  BVD BVD Y1439      -3.319  27.827  85.448  1.00  0.00
ATOM   3319  BVE BVE Y1440      22.713 -89.450 -49.146  1.00  0.00
ATOM   3320  BVF BVF Y1441       9.558  80.025 -21.841  1.00  0.00
ATOM   3321  BVG BVG Y1442     -64.441  79.779  62.438  1.00  0.00
ATOM   3322  BVH BVH Y1443     -83.991  51.002 -66.053  1.00  0.00
ATOM   3323  BVI BVI Y1444      57.399  10.116 -54.844  1.00  0.00
ATOM   3324  BVJ BVJ Y1445     -82.075 -31.057   8.713  1.00  0.00
ATOM   3325  BVK BVK Y1446       1.165 -70.460  84.177  1.00  0.00
ATOM   3326  BVL BVL Y1447      86.784  -5.059 -86.987  1.00  0.00
ATOM   3327  BVM BVM Y1448     -33.696 -22.062 -78.829  1.00  0.00
ATOM   3328  BVN BVN Y1449      61.905 -68.495  39.167  1.00  0.00
ATOM   3329  BVO BVO Y1450      78.689  80.008 -56.561  1.00  0.00
ATOM   3330  BVP BVP Y1451     -31.964  38.455 -81.694  1.00  0.00
ATOM   3331  BVQ BVQ Y1452      34.387 -87.264  54.813  1.00  0.00
ATOM   3332  BVR BVR Y1453      42.872  57.982  15.451  1.00  0.00
ATOM   3333  BVS BVS Y1454     -62.362  29.303 -49.891  1.00  0.00
ATOM   3334  BVT BVT Y1455     -59.514  66.860  33.582  1.00  0.00
ATOM   3335  BVU BVU Y1456      46.375  75.102  15.429  1.00  0.00
ATOM   3336  BVV BVV Y1457      27.711  28.536  63.332  1.00  0.00
ATOM   3337  BVW BVW Y1458      58.992  -3.302 -46.439  1.00  0.00
ATOM   3338  BVX BVX Y1459     -17.723  20.059  81.349  1.00  0.00
ATOM   3339  BVY BVY Y1460      53.863 -85.387 -55.906  1.00  0.00
ATOM   3340  BVZ BVZ Y1461       5.080  34.368  29.408  1.00  0.00
ATOM   3341  BWA BWA Y1462     -28.606 -58.112 -65.543  1.00  0.00
ATOM   3342  BWB BWB Y1463     -57.180 -55.378 -39.613  1.00  0.00
ATOM   3343  BWC BWC Y1464     -59.093  49.416 -86.594  1.00  0.00
ATOM   3344  BWD BWD Y1465      56.307 -62.890 -55.258  1.00  0.00
ATOM   3345  BWE BWE Y1466       9.967 -57.041  19.641  1.00  0.00
ATOM   3346  BWF BWF Y1467      34.439  35.762 -68.101  1.00  0.00
ATOM   3347  BWG BWG Y1468     -10.053  71.019  80.404  1.00  0.00
ATOM   3348  BWH BWH Y1469      63.366  64.865  39.142  1.00  0.00
ATOM   3349  BWI BWI Y1470     -53.926 -69.686 -84.459  1.00  0.00
ATOM   3350  BWJ BWJ Y1471       3.521 -68.819 -42.401  1.00  0.00
ATOM   3351  BWK BWK Y1472     -33.803  50.117 -27.353  1.00  0.00
ATOM   3352  BWL BWL Y1473      30.420  54.114  -8.461  1.00  0.00
ATOM   3353  BWM BWM Y1474     -48.994  72.817  88.978  1.00  0.00
ATOM   3354  BWN BWN Y1475      76.402  65.371  12.642  1.00  0.00
ATOM   3355  BWO BWO Y1476     -81.484  58.113 -86.080  1.00  0.00
ATOM   3356  BWP BWP Y1477      -3.690  82.932 -41.429  1.00  0.00
ATOM   3357  BWQ BWQ Y1478       0.011  21.112  72.244  1.00  0.00
ATOM   3358  BWR BWR Y1479      16.431 -61.802  49.951  1.00  0.00
ATOM   3359  BWS BWS Y1480     -30.410   5.363 -10.813  1.00  0.00
ATOM   3360  BWT BWT Y1481     -36.085  80.808 -56.583  1.00  0.00
ATOM   3361  BWU BWU Y1482      79.443  81.397 -73.094  1.00  0.00
ATOM   3362  BWV BWV Y1483      26.019 -70.098  42.995  1.00  0.00
ATOM   3363  BWW BWW Y1484     -43.079 -34.209  17.543  1.00  0.00
ATOM   3364  BWX BWX Y1485      23.307  78.152  56.772  1.00  0.00
ATOM   3365  BWY BWY Y1486     -44.404 -32.937  88.992  1.00  0.00
ATOM   3366  BWZ BWZ Y1487     -71.619 -87.952 -30.761  1.00  0.00
ATOM   3367  BXA BXA Y1488      -7.935 -17.360  57.686  1.00  0.00
ATOM   3368  BXB BXB Y1489      42.307  16.280 -42.712  1.00  0.00
ATOM   3369  BXC BXC Y1490      83.117  36.737  65.758  1.00  0.00
ATOM   3370  BXD BXD Y1491     -72.590 -37.100  77.775  1.00  0.00
ATOM   3371  BXE BXE Y1492      84.078 -65.560 -80.861  1.00  0.00
ATOM   3372  BXF BXF Y1493       0.017 -69.857  28.965  1.00  0.00
ATOM   3373  BXG BXG Y1494      86.388  54.538 -17.709  1.00  0.00
ATOM   3374  BXH BXH Y1495     -65.743 -38.520   1.777  1.00  0.00
ATOM   3375  BXI BXI Y1496     -16.697 -37.721 -85.837  1.00  0.00
ATOM   3376  BXJ BXJ Y1497     -48.026 -82.163 -54.650  1.00  0.00
ATOM   3377  BXK BXK Y1498     -64.953 -11.444 -72.167  1.00  0.00
ATOM   3378  BXL BXL Y1499      83.475   2.670  38.045  1.00  0.00
ATOM   3379  BXM BXM Y1500     -80.024  -2.804  83.874  1.00  0.00
ATOM   3380  BXN BXN Y1501     -54.050  78.621  41.845  1.00  0.00
ATOM   3381  BXO BXO Y1502     -14.115 -16.108  84.329  1.00  0.00
ATOM   3382  BXP BXP Y1503      76.790 -47.159 -78.179  1.00  0.00
ATOM   3383  BXQ BXQ Y1504      15.235 -12.994 -78.789  1.00  0.00
ATOM   3384  BXR BXR Y1505      12.523 -86.414 -37.671  1.00  0.00
ATOM   3385  BXS BXS Y1506     -46.187 -67.519  89.234  1.00  0.00
ATOM   3386  BXT BXT Y1507      56.202  12.079  12.090  1.00  0.00
ATOM   3387  BXU BXU Y1508     -23.543 -89.641 -83.902  1.00  0.00
ATOM   3388  BXV BXV Y1509      42.506  56.607 -82.242  1.00  0.00
ATOM   3389  BXW BXW Y1510      85.512  49.222  58.403  1.00  0.00
ATOM   3390  BXX BXX Y1511     -31.708 -86.646  -2.107  1.00  0.00
ATOM   3391  BXY BXY Y1512     -37.490 -15.106  58.442  1.00  0.00
ATOM   3392  BXZ BXZ Y1513     -24.186  -2.410  40.433  1.00  0.00
ATOM   3393  BYA BYA Y1514     -57.520 -37.522  42.472  1.00  0.00
ATOM   3394  BYB BYB Y1515     -34.529  65.028 -20.635  1.00  0.00
ATOM   3395  BYC BYC Y1516     -84.263 -19.679   6.335  1.00  0.00
ATOM   3396  BYD BYD Y1517      83.887 -39.274  68.044  1.00  0.00
ATOM   3397  BYE BYE Y1518       4.262 -26.735  16.150  1.00  0.00
ATOM   3398  BYF BYF Y1519     -14.319 -36.726 -68.279  1.00  0.00
ATOM   3399  BYG BYG Y1520      -6.610 -81.100 -49.177  1.00  0.00
ATOM   3400  BYH BYH Y1521       0.989   6.061 -81.522  1.00  0.00
ATOM   3401  BYI BYI Y1522      57.352  53.179  67.599  1.00  0.00
ATOM   3402  BYJ BYJ Y1523     -59.338  77.330   5.907  1.00  0.00
ATOM   3403  BYK BYK Y1524      47.044 -47.872  29.290  1.00  0.00
ATOM   3404  BYL BYL Y1525      76.283  40.925 -13.720  1.00  0.00
ATOM   3405  BYM BYM Y1526      40.380  10.180 -14.023  1.00  0.00
ATOM   3406  BYN BYN Y1527     -77.890 -76.336  81.314  1.00  0.00
ATOM   3407  BYO BYO Y1528      29.928  79.011  76.041  1.00  0.00
ATOM   3408  BYP BYP Y1529     -20.274  34.875  -6.697  1.00  0.00
ATOM   3409  BYQ BYQ Y1530     -35.499  12.818  74.538  1.00  0.00
ATOM   3410  BYR BYR Y1531     -81.229  -1.128 -85.598  1.00  0.00
ATOM   3411  BYS BYS Y1532      76.937 -18.908  55.001  1.00  0.00
ATOM   3412  BYT BYT Y1533     -50.701  41.024  81.720  1.00  0.00
ATOM   3413  BYU BYU Y1534      25.392  25.315  77.948  1.00  0.00
ATOM   3414  BYV BYV Y1535     -25.570 -47.345  47.688  1.00  0.00
ATOM   3415  BYW BYW Y1536      -6.042 -86.120  81.537  1.00  0.00
ATOM   3416  BYX BYX Y1537      22.576 -30.667  33.683  1.00  0.00
ATOM   3417  BYY BYY Y1538      77.886  -8.801  44.937  1.00  0.00
ATOM   3418  BYZ BYZ Y1539     -68.454  11.657  40.184  1.00  0.00
ATOM   3419  BZA BZA Y1540       2.831  22.222  -7.490  1.00  0.00
ATOM   3420  BZB BZB Y1541      10.592 -60.786  60.714  1.00  0.00
ATOM   3421  BZC BZC Y1542     -25.500  65.189  45.837  1.00  0.00
ATOM   3422  BZD BZD Y1543      -9.613  27.205  29.185  1.00  0.00
ATOM   3423  BZE BZE Y1544      -8.940 -11.479   2.662  1.00  0.00
ATOM   3424  BZF BZF Y1545      17.535  45.341 -58.549  1.00  0.00
ATOM   3425  BZG BZG Y1546     -26.617  77.513 -48.962  1.00  0.00
ATOM   3426  BZH BZH Y1547      41.548  47.693  80.175  1.00  0.00
ATOM   3427  BZI BZI Y1548      44.407 -45.167 -83.087  1.00  0.00
ATOM   3428  BZJ BZJ Y1549     -16.914  -0.283  76.712  1.00  0.00
ATOM   3429  BZK BZK Y1550       4.820  31.152 -40.127  1.00  0.00
ATOM   3430  BZL BZL Y1551      86.978   2.959 -61.378  1.00  0.00
ATOM   3431  BZM BZM Y1552      88.219  30.833 -62.415  1.00  0.00
ATOM   3432  BZN BZN Y1553      19.403 -67.661 -67.213  1.00  0.00
ATOM   3433  BZO BZO Y1554     -39.565 -44.085  58.691  1.00  0.00
ATOM   3434  BZP BZP Y1555      -2.186 -87.863 -22.632  1.00  0.00
ATOM   3435  BZQ BZQ Y1556      26.356  85.043 -56.393  1.00  0.00
ATOM   3436  BZR BZR Y1557     -85.604  -2.135 -23.218  1.00  0.00
ATOM   3437  BZS BZS Y1558      78.460  23.280  42.981  1.00  0.00
ATOM   3438  BZT BZT Y1559     -61.890  19.084 -58.900  1.00  0.00
ATOM   3439  BZU BZU Y1560      66.618 -74.464 -50.567  1.00  0.00
ATOM   3440  BZV BZV Y1561     -58.417  79.550 -67.753  1.00  0.00
ATOM   3441  BZW BZW Y1562      51.067  55.307 -50.680  1.00  0.00
ATOM   3442  BZX BZX Y1563     -38.776 -59.881  47.417  1.00  0.00
ATOM   3443  BZY BZY Y1564      29.053  -4.761  19.279  1.00  0.00
ATOM   3444  BZZ BZZ Y1565      51.516 -26.994   9.768  1.00  0.00
ATOM   3445  CAA CAA Y1566      18.802 -53.037 -25.743  1.00  0.00
ATOM   3446  CAB CAB Y1567      65.458  37.534 -34.747  1.00  0.00
ATOM   3447  CAC CAC Y1568     -17.169  39.752 -45.695  1.00  0.00
ATOM   3448  CAD CAD Y1569      28.430 -15.304  45.537  1.00  0.00
ATOM   3449  CAE CAE Y1570     -43.021 -29.404 -55.601  1.00  0.00
ATOM   3450  CAF CAF Y1571      44.595  57.745   3.155  1.00  0.00
ATOM   3451  CAG CAG Y1572      10.924  -8.734 -36.416  1.00  0.00
ATOM   3452  CAH CAH Y1573      29.693  26.293 -74.622  1.00  0.00
ATOM   3453  CAI CAI Y1574      69.900  10.849  35.760  1.00  0.00
ATOM   3454  CAJ CAJ Y1575      -6.769 -31.906  73.595  1.00  0.00
ATOM   3455  CAK CAK Y1576     -67.059   0.142 -86.802  1.00  0.00
ATOM   3456  CAL CAL Y1577     -47.726  38.631 -72.659  1.00  0.00
ATOM   3457  CAM CAM Y1578     -48.652 -13.656  81.506  1.00  0.00
ATOM   3458  CAN CAN Y1579      86.969 -52.856  23.261  1.00  0.00
ATOM   3459  CAO CAO Y1580      80.594 -52.449  -4.144  1.00  0.00
ATOM   3460  CAP CAP Y1581     -58.219 -21.110  19.822  1.00  0.00
ATOM   3461  CAQ CAQ Y1582     -37.083  66.533 -77.207  1.00  0.00
ATOM   3462  CAR CAR Y1583      74.019 -25.928 -41.809  1.00  0.00
ATOM   3463  CAS CAS Y1584     -46.354 -27.639  79.704  1.00  0.00
ATOM   3464  CAT CAT Y1585      42.383  78.117 -80.807  1.00  0.00
ATOM   3465  CAU CAU Y1586      27.310  57.212 -82.164  1.00  0.00
ATOM   3466  CAV CAV Y1587      52.877 -64.987 -78.952  1.00  0.00
ATOM   3467  CAW CAW Y1588      15.790  62.247 -10.465  1.00  0.00
ATOM   3468  CAX CAX Y1589      88.785  53.151  45.055  1.00  0.00
ATOM   3469  CAY CAY Y1590      12.765 -81.537  55.166  1.00  0.00
ATOM   3470  CAZ CAZ Y1591      35.965  84.410  -2.028  1.00  0.00
ATOM   3471  CBA CBA Y1592      43.538 -13.196  62.811  1.00  0.00
ATOM   3472  CBB CBB Y1593      86.479 -86.753 -20.601  1.00  0.00
ATOM   3473  CBC CBC Y1594      60.531  -4.267  -0.065  1.00  0.00
ATOM   3474  CBD CBD Y1595     -85.195  52.245  15.075  1.00  0.00
ATOM   3475  CBE CBE Y1596      66.431  28.391 -45.461  1.00  0.00
ATOM   3476  CBF CBF Y1597     -18.321  48.068   7.727  1.00  0.00
ATOM   3477  CBG CBG Y1598     -82.798  26.705 -81.026  1.00  0.00
ATOM   3478  CBH CBH Y1599      53.867  -2.578  73.091  1.00  0.00
ATOM   3479  CBI CBI Y1600      28.515  51.609  89.149  1.00  0.00
ATOM   3480  CBJ CBJ Y1601     -67.779   0.695 -13.034  1.00  0.00
ATOM   3481  CBK CBK Y1602      17.455 -80.678  -1.700  1.00  0.00
ATOM   3482  CBL CBL Y1603     -78.675 -88.444  67.093  1.00  0.00
ATOM   3483  CBM CBM Y1604      87.347 -22.033  39.325  1.00  0.00
ATOM   3484  CBN CBN Y1605      -7.758  69.690 -45.358  1.00  0.00
ATOM   3485  CBO CBO Y1606      62.045 -56.477 -29.481  1.00  0.00
ATOM   3486  CBP CBP Y1607      -2.277  21.150 -84.114  1.00  0.00
ATOM   3487  CBQ CBQ Y1608     -29.545  57.608 -59.783  1.00  0.00
ATOM   3488  CBR CBR Y1609     -80.209  30.813 -28.471  1.00  0.00
ATOM   3489  CBS CBS Y1610      10.541 -28.191  28.064  1.00  0.00
ATOM   3490  CBT CBT Y1611      10.882 -45.338  26.143  1.00  0.00
ATOM   3491  CBU CBU Y1612     -23.389  56.242  83.522  1.00  0.00
ATOM   3492  CBV CBV Y1613      13.545 -85.099  34.906  1.00  0.00
ATOM   3493  CBW CBW Y1614     -16.541  16.893 -81.845  1.00  0.00
ATOM   3494  CBX CBX Y1615      60.978 -54.879  32.238  1.00  0.00
ATOM   3495  CBY CBY Y1616     -81.514  62.485  -0.534  1.00  0.00
ATOM   3496  CBZ CBZ Y1617     -77.822 -87.117   5.782  1.00  0.00
ATOM   3497  CCA CCA Y1618      76.044 -48.841  18.394  1.00  0.00
ATOM   3498  CCB CCB Y1619     -80.667 -80.372 -42.415  1.00  0.00
ATOM   3499  CCC CCC Y1620     -81.254  76.192 -62.800  1.00  0.00
ATOM   3500  CCD CCD Y1621      38.882  10.735  70.661  1.00  0.00
ATOM   3501  CCE CCE Y1622     -53.655  20.958 -86.618  1.00  0.00
ATOM   3502  CCF CCF Y1623      89.030  15.222  86.241  1.00  0.00
ATOM   3503  CCG CCG Y1624     -85.159 -48.450  31.840  1.00  0.00
ATOM   3504  CCH CCH Y1625     -58.096  20.123  46.062  1.00  0.00
ATOM   3505  CCI CCI Y1626     -18.524  79.836 -84.259  1.00  0.00
ATOM   3506  CCJ CCJ Y1627     -76.838 -22.748 -22.655  1.00  0.00
ATOM   3507  CCK CCK Y1628     -54.485 -62.897  14.435  1.00  0.00
ATOM   3508  CCL CCL Y1629      18.702 -84.477  80.068  1.00  0.00
ATOM   3509  CCM CCM Y1630      55.644  40.563  15.932  1.00  0.00
ATOM   3510  CCN CCN Y1631      82.822  49.194  83.092  1.00  0.00
ATOM   3511  CCO CCO Y1632      52.038 -11.402 -17.538  1.00  0.00
ATOM   3512  CCP CCP Y1633       0.040  58.803 -52.466  1.00  0.00
ATOM   3513  CCQ CCQ Y1634     -64.637 -65.124  58.800  1.00  0.00
ATOM   3514  CCR CCR Y1635      -7.683 -29.958  49.888  1.00  0.00
ATOM   3515  CCS CCS Y1636      17.379 -68.027  89.773  1.00  0.00
ATOM   3516  CCT CCT Y1637      63.953  -9.113  52.431  1.00  0.00
ATOM   3517  CCU CCU Y1638      52.324  33.835 -35.241  1.00  0.00
ATOM   3518  CCV CCV Y1639      65.025  68.911   2.705  1.00  0.00
ATOM   3519  CCW CCW Y1640      13.424   0.534  46.870  1.00  0.00
ATOM   3520  CCX CCX Y1641     -79.803  41.289  78.223  1.00  0.00
ATOM   3521  CCY CCY Y1642     -44.662 -89.231  14.379  1.00  0.00
ATOM   3522  CCZ CCZ Y1643       1.511 -45.079  67.134  1.00  0.00
ATOM   3523  CDA CDA Y1644      47.032  85.751  85.657  1.00  0.00
ATOM   3524  CDB CDB Y1645      69.626 -38.301  77.673  1.00  0.00
ATOM   3525  CDC CDC Y1646     -82.392 -43.539 -52.097  1.00  0.00
ATOM   3526  CDD CDD Y1647       8.913 -30.576  62.003  1.00  0.00
ATOM   3527  CDE CDE Y1648      60.347 -78.213  79.498  1.00  0.00
ATOM   3528  CDF CDF Y1649      29.426  52.461 -29.849  1.00  0.00
ATOM   3529  CDG CDG Y1650      18.727 -34.584 -83.916  1.00  0.00
ATOM   3530  CDH CDH Y1651      27.906  31.260 -11.069  1.00  0.00
ATOM   3531  CDI CDI Y1652      74.374  67.616  30.213  1.00  0.00
ATOM   3532  CDJ CDJ Y1653      17.599 -13.864   8.196  1.00  0.00
ATOM   3533  CDK CDK Y1654      20.010  84.185 -44.686  1.00  0.00
ATOM   3534  CDL CDL Y1655      36.966 -83.509 -62.656  1.00  0.00
ATOM   3535  CDM CDM Y1656      83.192  77.986   3.758  1.00  0.00
ATOM   3536  CDN CDN Y1657       4.400  -7.113 -24.619  1.00  0.00
ATOM   3537  CDO CDO Y1658      20.416  84.686  68.929  1.00  0.00
ATOM   3538  CDP CDP Y1659     -15.867 -26.960   7.474  1.00  0.00
ATOM   3539  CDQ CDQ Y1660      46.759 -21.165  -9.337  1.00  0.00
ATOM   3540  CDR CDR Y1661      13.503 -47.515  -9.783  1.00  0.00
ATOM   3541  CDS CDS Y1662      73.214 -47.166  41.813  1.00  0.00
ATOM   3542  CDT CDT Y1663     -15.558  35.919  87.017  1.00  0.00
ATOM   3543  CDU CDU Y1664       8.155  27.713  16.570  1.00  0.00
ATOM   3544  CDV CDV Y1665      88.263 -64.819  53.206  1.00  0.00
ATOM   3545  CDW CDW Y1666     -71.631   8.632  87.402  1.00  0.00
ATOM   3546  CDX CDX Y1667     -19.682  55.152 -50.269  1.00  0.00
ATOM   3547  CDY CDY Y1668     -75.016  -5.094 -60.196  1.00  0.00
ATOM   3548  CDZ CDZ Y1669     -34.894 -79.906  60.533  1.00  0.00
ATOM   3549  CEA CEA Y1670      82.978  28.851 -74.534  1.00  0.00
ATOM   3550  CEB CEB Y1671     -55.917 -15.689  10.330  1.00  0.00
ATOM   3551  CEC CEC Y1672      37.168 -87.646 -73.667  1.00  0.00
ATOM   3552  CED CED Y1673     -23.617 -80.529   8.310  1.00  0.00
ATOM   3553  CEE CEE Y1674     -75.988 -24.529  -3.292  1.00  0.00
ATOM   3554  CEF CEF Y1675     -24.922  52.198  -2.713  1.00  0.00
ATOM   3555  CEG CEG Y1676      74.306  12.233 -55.378  1.00  0.00
ATOM   3556  CEH CEH Y1677      87.248  44.216   8.590  1.00  0.00
ATOM   3557  CEI CEI Y1678      51.987  82.622 -53.844  1.00  0.00
ATOM   3558  CEJ CEJ Y1679     -72.220   3.497  12.327  1.00  0.00
ATOM   3559  CEK CEK Y1680     -27.231 -23.919  -9.984  1.00  0.00
ATOM   3560  CEL CEL Y1681     -77.814  -8.659 -75.281  1.00  0.00
ATOM   3561  CEM CEM Y1682      35.634   7.750 -48.799  1.00  0.00
ATOM   3562  CEN CEN Y1683     -29.650 -39.050 -68.653  1.00  0.00
ATOM   3563  CEO CEO Y1684     -56.634  34.290 -14.861  1.00  0.00
ATOM   3564  CEP CEP Y1685      78.934  58.084 -41.829  1.00  0.00
ATOM   3565  CEQ CEQ Y1686      90.390  53.754  17.679  1.00  0.00
ATOM   3566  CER CER Y1687     -34.421 -88.036  73.373  1.00  0.00
ATOM   3567  CES CES Y1688      87.338  13.308 -43.218  1.00  0.00
ATOM   3568  CET CET Y1689      38.964 -87.176 -35.815  1.00  0.00
ATOM   3569  CEU CEU Y1690     -76.470  19.336 -50.201  1.00  0.00
ATOM   3570  CEV CEV Y1691      44.570 -85.057   3.356  1.00  0.00
ATOM   3571  CEW CEW Y1692       5.545  14.629 -74.027  1.00  0.00
ATOM   3572  CEX CEX Y1693      56.849 -88.943  40.104  1.00  0.00
ATOM   3573  CEY CEY Y1694       3.358  78.308 -63.899  1.00  0.00
ATOM   3574  CEZ CEZ Y1695       1.247 -76.144 -31.179  1.00  0.00
ATOM   3575  CFA CFA Y1696     -33.934 -44.587 -60.071  1.00  0.00
ATOM   3576  CFB CFB Y1697      40.787 -87.730 -16.330  1.00  0.00
ATOM   3577  CFC CFC Y1698      85.864 -86.893  29.197  1.00  0.00
ATOM   3578  CFD CFD Y1699     -50.872  28.620 -42.275  1.00  0.00
ATOM   3579  CFE CFE Y1700      -1.504  46.426  86.510  1.00  0.00
ATOM   3580  CFF CFF Y1701     -18.625 -28.716  86.244  1.00  0.00
ATOM   3581  CFG CFG Y1702      57.454 -10.695 -85.781  1.00  0.00
ATOM   3582  CFH CFH Y1703      81.540 -12.070 -71.071  1.00  0.00
ATOM   3583  CFI CFI Y1704     -17.923 -70.107  -0.966  1.00  0.00
ATOM   3584  CFJ CFJ Y1705      85.391  68.767 -83.858  1.00  0.00
ATOM   3585  CFK CFK Y1706      14.072 -50.232  70.406  1.00  0.00
ATOM   3586  CFL CFL Y1707     -45.973  -1.940  18.754  1.00  0.00
ATOM   3587  CFM CFM Y1708      52.725  43.271  36.303  1.00  0.00
ATOM   3588  CFN CFN Y1709      11.108 -36.355  36.313  1.00  0.00
ATOM   3589  CFO CFO Y1710      85.254 -23.171  70.074  1.00  0.00
ATOM   3590  CFP CFP Y1711      31.675 -48.895  60.882  1.00  0.00
ATOM   3591  CFQ CFQ Y1712      58.101 -37.263  31.846  1.00  0.00
ATOM   3592  CFR CFR Y1713      -2.424  48.733 -11.416  1.00  0.00
ATOM   3593  CFS CFS Y1714     -83.410 -88.678 -68.940  1.00  0.00
ATOM   3594  CFT CFT Y1715     -71.495  16.691 -82.242  1.00  0.00
ATOM   3595  CFU CFU Y1716       0.215  40.187 -30.278  1.00  0.00
ATOM   3596  CFV CFV Y1717      64.895 -22.315 -49.940  1.00  0.00
ATOM   3597  CFW CFW Y1718     -19.768  -4.316  16.585  1.00  0.00
ATOM   3598  CFX CFX Y1719     -52.928  67.023  53.256  1.00  0.00
ATOM   3599  CFY CFY Y1720      51.350  24.321 -53.391  1.00  0.00
ATOM   3600  CFZ CFZ Y1721      23.122  10.682  16.492  1.00  0.00
ATOM   3601  CGA CGA Y1722       0.627  81.485  67.515  1.00  0.00
ATOM   3602  CGB CGB Y1723      43.149 -15.985 -36.635  1.00  0.00
ATOM   3603  CGC CGC Y1724      49.960 -88.379  85.090  1.00  0.00
ATOM   3604  CGD CGD Y1725     -41.797  23.891 -83.018  1.00  0.00
ATOM   3605  CGE CGE Y1726      27.477 -63.070 -21.776  1.00  0.00
ATOM   3606  CGF CGF Y1727      29.263  77.246  14.013  1.00  0.00
ATOM   3607  CGG CGG Y1728       3.840  29.116 -22.185  1.00  0.00
ATOM   3608  CGH CGH Y1729      39.449 -63.236  45.827  1.00  0.00
ATOM   3609  CGI CGI Y1730     -83.282 -27.902 -60.365  1.00  0.00
ATOM   3610  CGJ CGJ Y1731      54.975 -28.723  83.431  1.00  0.00
ATOM   3611  CGK CGK Y1732      86.432 -77.286 -56.117  1.00  0.00
ATOM   3612  CGL CGL Y1733     -39.426  78.254  80.079  1.00  0.00
ATOM   3613  CGM CGM Y1734      14.886  22.345  32.331  1.00  0.00
ATOM   3614  CGN CGN Y1735      50.623  62.166  26.938  1.00  0.00
ATOM   3615  CGO CGO Y1736      -4.305  21.009 -18.689  1.00  0.00
ATOM   3616  CGP CGP Y1737      89.841 -34.008  81.589  1.00  0.00
ATOM   3617  CGQ CGQ Y1738      42.716  41.803 -86.381  1.00  0.00
ATOM   3618  CGR CGR Y1739      88.634  -1.773  51.667  1.00  0.00
ATOM   3619  CGS CGS Y1740      -8.575 -10.711  24.887  1.00  0.00
ATOM   3620  CGT CGT Y1741      84.679 -39.132  -1.027  1.00  0.00
ATOM   3621  CGU CGU Y1742     -69.003  46.359  -8.572  1.00  0.00
ATOM   3622  CGV CGV Y1743      15.655  22.319  74.445  1.00  0.00
ATOM   3623  CGW CGW Y1744     -80.421  69.011 -15.096  1.00  0.00
ATOM   3624  CGX CGX Y1745     -33.223  46.776 -65.944  1.00  0.00
ATOM   3625  CGY CGY Y1746      89.862 -71.995  15.445  1.00  0.00
ATOM   3626  CGZ CGZ Y1747      60.411  80.883  15.922  1.00  0.00
ATOM   3627  CHA CHA Z1748      50.565  28.942  51.897  1.00  0.00
ATOM   3628  CHB CHB Z1749       1.127 -79.187 -23.916  1.00  0.00
ATOM   3629  CHC CHC Z1750      68.716  57.701  64.398  1.00  0.00
ATOM   3630  CHD CHD Z1751     -15.662  46.415  47.815  1.00  0.00
ATOM   3631  CHE CHE Z1752     -16.386  45.142  82.014  1.00  0.00
ATOM   3632  CHF CHF Z1753     -59.898 -48.802  43.617  1.00  0.00
ATOM   3633  CHG CHG Z1754     -23.428  17.706  26.860  1.00  0.00
ATOM   3634  CHH CHH Z1755      85.149   6.059  41.616  1.00  0.00
ATOM   3635  CHI CHI Z1756      26.647 -64.957  -2.292  1.00  0.00
ATOM   3636  CHJ CHJ Z1757      47.577 -28.607  -7.503  1.00  0.00
ATOM   3637  CHK CHK Z1758       7.060 -61.573 -56.620  1.00  0.00
ATOM   3638  CHL CHL Z1759      48.644 -79.848 -18.391  1.00  0.00
ATOM   3639  CHM CHM Z1760     -62.310  25.433   7.645  1.00  0.00
ATOM   3640  CHN CHN Z1761     -10.703  32.857   0.519  1.00  0.00
ATOM   3641  CHO CHO Z1762      56.041  67.392 -26.681  1.00  0.00
ATOM   3642  CHP CHP Z1763      72.457 -23.355 -40.898  1.00  0.00
ATOM   3643  CHQ CHQ Z1764      76.234  13.645 -49.935  1.00  0.00
ATOM   3644  CHR CHR Z1765      39.818  35.552  10.970  1.00  0.00
ATOM   3645  CHS CHS Z1766      60.293  53.172  -5.251  1.00  0.00
ATOM   3646  CHT CHT Z1767     -20.564  -3.758  27.750  1.00  0.00
ATOM   3647  CHU CHU Z1768      37.559   5.254  34.464  1.00  0.00
ATOM   3648  CHV CHV Z1769     -59.999 -13.127  -6.104  1.00  0.00
ATOM   3649  CHW CHW Z1770     -33.854 -61.936 -51.452  1.00  0.00
ATOM   3650  CHX CHX Z1771      37.843 -61.196  81.508  1.00  0.00
ATOM   3651  CHY CHY Z1772     -59.377  54.264 -11.312  1.00  0.00
ATOM   3652  CHZ CHZ Z1773      24.467  76.858 -55.243  1.00  0.00
ATOM   3653  CIA CIA Z1774      48.041  78.737  11.367  1.00  0.00
ATOM   3654  CIB CIB Z1775     -22.079 -55.504  73.991  1.00  0.00
ATOM   3655  CIC CIC Z1776     -14.387  72.589   7.536  1.00  0.00
ATOM   3656  CID CID Z1777     -44.191 -44.084  11.233  1.00  0.00
ATOM   3657  CIE CIE Z1778      28.913  63.188  76.795  1.00  0.00
ATOM   3658  CIF CIF Z1779      10.063 -14.542  77.754  1.00  0.00
ATOM   3659  CIG CIG Z1780      52.154 -57.140  41.865  1.00  0.00
ATOM   3660  CIH CIH Z1781     -18.557 -36.471 -40.634  1.00  0.00
ATOM   3661  CII CII Z1782      37.147  18.347 -61.118  1.00  0.00
ATOM   3662  CIJ CIJ Z1783     -76.884 -35.296 -10.539  1.00  0.00
ATOM   3663  CIK CIK Z1784      38.011 -47.902 -48.391  1.00  0.00
ATOM   3664  CIL CIL Z1785      74.537 -63.402 -31.973  1.00  0.00
ATOM   3665  CIM CIM Z1786      24.272  26.822 -36.529  1.00  0.00
ATOM   3666  CIN CIN Z1787     -31.190  39.016 -46.743  1.00  0.00
ATOM   3667  CIO CIO Z1788     -74.638  14.460  56.341  1.00  0.00
ATOM   3668  CIP CIP Z1789     -34.358   3.806 -40.307  1.00  0.00
ATOM   3669  CIQ CIQ Z1790      27.236 -43.564  27.337  1.00  0.00
ATOM   3670  CIR CIR Z1791     -46.965  26.172  86.226  1.00  0.00
ATOM   3671  CIS CIS Z1792      35.947  56.397 -37.727  1.00  0.00
ATOM   3672  CIT CIT Z1793      15.001  -4.367 -74.002  1.00  0.00
ATOM   3673  CIU CIU Z1794     -36.283  73.169 -74.988  1.00  0.00
ATOM   3674  CIV CIV Z1795      82.870 -85.685  86.062  1.00  0.00
ATOM   3675  CIW CIW Z1796      76.526  45.253  19.742  1.00  0.00
ATOM   3676  CIX CIX Z1797      34.206 -25.289 -71.620  1.00  0.00
ATOM   3677  CIY CIY Z1798       3.445 -36.983   4.795  1.00  0.00
ATOM   3678  CIZ CIZ Z1799     -60.771  18.182 -32.570  1.00  0.00
ATOM   3679  CJA CJA Z1800      22.923 -71.224  67.715  1.00  0.00
ATOM   3680  CJB CJB Z1801      54.197 -30.742  63.027  1.00  0.00
ATOM   3681  CJC CJC Z1802     -70.562  69.856  52.114  1.00  0.00
ATOM   3682  CJD CJD Z1803     -19.134  59.990 -33.931  1.00  0.00
ATOM   3683  CJE CJE Z1804      46.960 -21.269  25.518  1.00  0.00
ATOM   3684  CJF CJF Z1805      44.687   9.483  17.894  1.00  0.00
ATOM   3685  CJG CJG Z1806     -57.689  47.062  34.814  1.00  0.00
ATOM   3686  CJH CJH Z1807      38.759 -81.683 -55.826  1.00  0.00
ATOM   3687  CJI CJI Z1808     -42.877  -3.336  83.133  1.00  0.00
ATOM   3688  CJJ CJJ Z1809     -69.025 -11.292 -55.222  1.00  0.00
ATOM   3689  CJK CJK Z1810      76.980  60.681  26.749  1.00  0.00
ATOM   3690  CJL CJL Z1811      17.795  67.353  39.955  1.00  0.00
ATOM   3691  CJM CJM Z1812      35.945  40.105 -67.387  1.00  0.00
ATOM   3692  CJN CJN Z1813     -42.526   6.780  -5.876  1.00  0.00
ATOM   3693  CJO CJO Z1814      68.619  51.294 -23.552  1.00  0.00
ATOM   3694  CJP CJP Z1815      13.194  27.913  10.072  1.00  0.00
ATOM   3695  CJQ CJQ Z1816       9.005  44.352  74.420  1.00  0.00
ATOM   3696  CJR CJR Z1817     -25.787  15.472 -76.202  1.00  0.00
ATOM   3697  CJS CJS Z1818     -10.614   4.556  49.541  1.00  0.00
ATOM   3698  CJT CJT Z1819     -62.293 -32.044 -48.833  1.00  0.00
ATOM   3699  CJU CJU Z1820     -50.476 -21.690  72.157  1.00  0.00
ATOM   3700  CJV CJV Z1821       3.981  60.866 -69.988  1.00  0.00
ATOM   3701  CJW CJW Z1822      63.321  48.270 -70.594  1.00  0.00
ATOM   3702  CJX CJX Z1823     -59.384   2.807 -79.268  1.00  0.00
ATOM   3703  CJY CJY Z1824      27.755 -42.007 -24.483  1.00  0.00
ATOM   3704  CJZ CJZ Z1825      68.165 -25.888 -81.912  1.00  0.00
ATOM   3705  CKA CKA Z1826     -32.203 -78.596  31.138  1.00  0.00
ATOM   3706  CKB CKB Z1827      80.144 -78.294   8.562  1.00  0.00
ATOM   3707  CKC CKC Z1828      37.676  66.000  13.881  1.00  0.00
ATOM   3708  CKD CKD Z1829      81.020  78.256  80.558  1.00  0.00
ATOM   3709  CKE CKE Z1830      82.160 -71.550 -77.677  1.00  0.00
ATOM   3710  CKF CKF Z1831     -79.814 -77.495  -2.379  1.00  0.00
ATOM   3711  CKG CKG Z1832      75.161 -52.363  -1.338  1.00  0.00
ATOM   3712  CKH CKH Z1833     -75.375  51.324  66.233  1.00  0.00
ATOM   3713  CKI CKI Z1834      71.466  77.454  12.940  1.00  0.00
ATOM   3714  CKJ CKJ Z1835     -62.585 -61.898  70.132  1.00  0.00
ATOM   3715  CKK CKK Z1836     -67.944  54.273  85.073  1.00  0.00
ATOM   3716  CKL CKL Z1837     -82.491 -68.250 -32.782  1.00  0.00
ATOM   3717  CKM CKM Z1838     -23.694 -32.954  42.006  1.00  0.00
ATOM   3718  CKN CKN Z1839      22.839  21.890  69.303  1.00  0.00
ATOM   3719  CKO CKO Z1840      71.594   0.160  69.458  1.00  0.00
ATOM   3720  CKP CKP Z1841      58.094  83.398 -48.747  1.00  0.00
ATOM   3721  CKQ CKQ Z1842      -7.980  51.001 -49.131  1.00  0.00
ATOM   3722  CKR CKR Z1843     -49.062  57.751  76.436  1.00  0.00
ATOM   3723  CKS CKS Z1844     -62.093  28.230 -77.882  1.00  0.00
ATOM   3724  CKT CKT Z1845      56.892  36.367  66.475  1.00  0.00
ATOM   3725  CKU CKU Z1846      72.656 -57.991  80.106  1.00  0.00
ATOM   3726  CKV CKV Z1847     -55.676  64.932 -54.545  1.00  0.00
ATOM   3727  CKW CKW Z1848      87.540 -45.146  67.024  1.00  0.00
ATOM   3728  CKX CKX Z1849      27.317  44.998  37.785  1.00  0.00
ATOM   3729  CKY CKY Z1850     -46.511 -20.824 -75.281  1.00  0.00
ATOM   3730  CKZ CKZ Z1851      -8.062  77.505 -36.467  1.00  0.00
ATOM   3731  CLA CLA Z1852      15.420  78.794  -3.868  1.00  0.00
ATOM   3732  CLB CLB Z1853     -24.076  38.593  23.488  1.00  0.00
ATOM   3733  CLC CLC Z1854     -17.553 -87.828 -26.685  1.00  0.00
ATOM   3734  CLD CLD Z1855      38.811 -86.247  62.223  1.00  0.00
ATOM   3735  CLE CLE Z1856      55.588  70.919  73.517  1.00  0.00
ATOM   3736  CLF CLF Z1857     -41.470 -84.884  44.040  1.00  0.00
ATOM   3737  CLG CLG Z1858      25.364 -26.728  -7.631  1.00  0.00
ATOM   3738  CLH CLH Z1859     -75.139  55.940 -70.619  1.00  0.00
ATOM   3739  CLI CLI Z1860     -53.430 -74.813  23.471  1.00  0.00
ATOM   3740  CLJ CLJ Z1861       5.603 -60.121 -80.609  1.00  0.00
ATOM   3741  CLK CLK Z1862       3.621  72.043 -78.035  1.00  0.00
ATOM   3742  CLL CLL Z1863      72.472 -57.297 -64.536  1.00  0.00
ATOM   3743  CLM CLM Z1864     -72.918  -7.323  22.944  1.00  0.00
ATOM   3744  CLN CLN Z1865     -55.552 -74.509 -85.249  1.00  0.00
ATOM   3745  CLO CLO Z1866      10.505  21.101 -69.300  1.00  0.00
ATOM   3746  CLP CLP Z1867      54.089  38.842 -37.403  1.00  0.00
ATOM   3747  CLQ CLQ Z1868      26.034 -68.786 -52.007  1.00  0.00
ATOM   3748  CLR CLR Z1869     -64.913  -4.429  82.404  1.00  0.00
ATOM   3749  CLS CLS Z1870      49.091  77.322 -60.034  1.00  0.00
ATOM   3750  CLT CLT Z1871     -11.777 -78.477 -44.698  1.00  0.00
ATOM   3751  CLU CLU Z1872     -35.416  28.732 -21.834  1.00  0.00
ATOM   3752  CLV CLV Z1873      54.471  57.719  37.059  1.00  0.00
ATOM   3753  CLW CLW Z1874       9.399 -59.104  61.600  1.00  0.00
ATOM   3754  CLX CLX Z1875     -35.981 -81.054   0.686  1.00  0.00
ATOM   3755  CLY CLY Z1876      56.808  64.417  16.929  1.00  0.00
ATOM   3756  CLZ CLZ Z1877     -48.758 -34.224 -12.105  1.00  0.00
ATOM   3757  CMA CMA Z1878       8.138  51.297 -19.423  1.00  0.00
ATOM   3758  CMB CMB Z1879      44.209  23.058  24.348  1.00  0.00
ATOM   3759  CMC CMC Z1880     -28.809 -46.344 -78.287  1.00  0.00
ATOM   3760  CMD CMD Z1881      40.351   1.995  -3.203  1.00  0.00
ATOM   3761  CME CME Z1882     -14.738   5.336  86.899  1.00  0.00
ATOM   3762  CMF CMF Z1883       5.090  24.651  47.812  1.00  0.00
ATOM   3763  CMG CMG Z1884      22.874  -4.234  51.686  1.00  0.00
ATOM   3764  CMH CMH Z1885      86.669 -52.055  32.360  1.00  0.00
ATOM   3765  CMI CMI Z1886      61.746  20.810 -84.785  1.00  0.00
ATOM   3766  CMJ CMJ Z1887     -52.332  63.145  58.645  1.00  0.00
ATOM   3767  CMK CMK Z1888     -85.621  -4.416  44.618  1.00  0.00
ATOM   3768  CML CML Z1889      -3.882  76.141  54.728  1.00  0.00
ATOM   3769  CMM CMM Z1890      47.363 -67.242  17.549  1.00  0.00
ATOM   3770  CMN CMN Z1891     -36.678  67.246  -0.355  1.00  0.00
ATOM   3771  CMO CMO Z1892     -46.576  47.797 -80.080  1.00  0.00
ATOM   3772  CMP CMP Z1893      75.220  23.218 -15.199  1.00  0.00
ATOM   3773  CMQ CMQ Z1894      -1.624 -85.701  10.902  1.00  0.00
ATOM   3774  CMR CMR Z1895     -71.834 -57.046  88.344  1.00  0.00
ATOM   3775  CMS CMS Z1896     -44.049  -0.198  51.574  1.00  0.00
ATOM   3776  CMT CMT Z1897     -37.319 -10.790 -22.676  1.00  0.00
ATOM   3777  CMU CMU Z1898     -72.951 -75.439 -76.034  1.00  0.00
ATOM   3778  CMV CMV Z1899      22.559  -1.951  18.353  1.00  0.00
ATOM   3779  CMW CMW Z1900      55.166   3.318 -79.645  1.00  0.00
ATOM   3780  CMX CMX Z1901     -63.955 -20.025 -23.681  1.00  0.00
ATOM   3781  CMY CMY Z1902     -30.904 -19.579  61.928  1.00  0.00
ATOM   3782  CMZ CMZ Z1903     -26.191  13.689   8.857  1.00  0.00
ATOM   3783  CNA CNA Z1904     -11.533  21.162  46.195  1.00  0.00
ATOM   3784  CNB CNB Z1905      -6.401  80.274  41.006  1.00  0.00
ATOM   3785  CNC CNC Z1906     -81.130  73.041  12.368  1.00  0.00
ATOM   3786  CND CND Z1907      14.253  73.416 -34.112  1.00  0.00
ATOM   3787  CNE CNE Z1908     -41.072  24.872   6.392  1.00  0.00
ATOM   3788  CNF CNF Z1909     -83.913  37.365 -69.373  1.00  0.00
ATOM   3789  CNG CNG Z1910     -13.878 -76.240  45.289  1.00  0.00
ATOM   3790  CNH CNH Z1911      -3.616 -60.991  25.919  1.00  0.00
ATOM   3791  CNI CNI Z1912     -22.903  12.270 -53.040  1.00  0.00
ATOM   3792  CNJ CNJ Z1913     -48.518 -81.933 -44.018  1.00  0.00
ATOM   3793  CNK CNK Z1914      60.022  12.221  30.368  1.00  0.00
ATOM   3794  CNL CNL Z1915       7.282 -22.748 -35.676  1.00  0.00
ATOM   3795  CNM CNM Z1916     -83.187  57.053 -22.443  1.00  0.00
ATOM   3796  CNN CNN Z1917     -44.241  31.417  60.010  1.00  0.00
ATOM   3797  CNO CNO Z1918     -47.723  -6.845 -63.781  1.00  0.00
ATOM   3798  CNP CNP Z1919      69.215  -4.615 -15.976  1.00  0.00
ATOM   3799  CNQ CNQ Z1920     -41.735  30.381  -6.420  1.00  0.00
ATOM   3800  CNR CNR Z1921      37.436 -14.389 -53.312  1.00  0.00
ATOM   3801  CNS CNS Z1922     -35.873 -20.795  11.677  1.00  0.00
ATOM   3802  CNT CNT Z1923     -24.195 -41.565  -6.116  1.00  0.00
ATOM   3803  CNU CNU Z1924     -75.402  83.845 -46.017  1.00  0.00
ATOM   3804  CNV CNV Z1925     -66.698 -10.415  66.931  1.00  0.00
ATOM   3805  CNW CNW Z1926      28.052 -17.483   4.478  1.00  0.00
ATOM   3806  CNX CNX Z1927      43.508  56.606  -6.242  1.00  0.00
ATOM   3807  CNY CNY Z1928     -47.371 -28.566 -44.291  1.00  0.00
ATOM   3808  CNZ CNZ Z1929       3.423 -84.595 -49.822  1.00  0.00
ATOM   3809  COA COA Z1930     -50.550 -79.289  73.368  1.00  0.00
ATOM   3810  COB COB Z1931     -48.049  -3.805  11.412  1.00  0.00
ATOM   3811  COC COC Z1932      77.428 -70.978  68.279  1.00  0.00
ATOM   3812  COD COD Z1933     -29.051  10.657  78.279  1.00  0.00
ATOM   3813  COE COE Z1934     -64.256  19.049  31.856  1.00  0.00
ATOM   3814  COF COF Z1935      45.708  66.650 -79.217  1.00  0.00
ATOM   3815  COG COG Z1936     -65.970 -35.773 -77.823  1.00  0.00
ATOM   3816  COH COH Z1937     -16.168 -10.929  77.964  1.00  0.00
ATOM   3817  COI COI Z1938      55.352  16.539   2.294  1.00  0.00
ATOM   3818  COJ COJ Z1939      53.890 -84.359  11.767  1.00  0.00
ATOM   3819  COK COK Z1940      83.743  77.946  -5.137  1.00  0.00
ATOM   3820  COL COL Z1941     -40.051 -39.796 -46.853  1.00  0.00
ATOM   3821  COM COM Z1942     -76.361  40.364 -30.317  1.00  0.00
ATOM   3822  CON CON Z1943       7.104  76.183 -50.506  1.00  0.00
ATOM   3823  COO COO Z1944      89.075 -31.516  79.774  1.00  0.00
ATOM   3824  COP COP Z1945      54.290  41.234  22.643  1.00  0.00
ATOM   3825  COQ COQ Z1946     -44.310 -42.705 -74.612  1.00  0.00
ATOM   3826  COR COR Z1947      82.138  76.551 -36.879  1.00  0.00
ATOM   3827  COS COS Z1948      71.362  80.682 -65.207  1.00  0.00
ATOM   3828  COT COT Z1949     -32.596 -66.181 -83.401  1.00  0.00
ATOM   3829  COU COU Z1950      37.345  10.462  81.108  1.00  0.00
ATOM   3830  COV COV Z1951      -9.204  12.309 -28.956  1.00  0.00
ATOM   3831  COW COW Z1952     -82.464  -7.690 -62.834  1.00  0.00
ATOM   3832  COX COX Z1953      30.912 -45.156  77.718  1.00  0.00
ATOM   3833  COY COY Z1954     -79.647 -82.939  22.170  1.00  0.00
ATOM   3834  COZ COZ Z1955     -27.556 -27.011  87.287  1.00  0.00
ATOM   3835  CPA CPA Z1956      57.071 -77.994  51.271  1.00  0.00
ATOM   3836  CPB CPB Z1957      12.124 -25.720  53.613  1.00  0.00
ATOM   3837  CPC CPC Z1958      -6.549 -12.229 -45.059  1.00  0.00
ATOM   3838  CPD CPD Z1959     -49.554 -16.770  21.242  1.00  0.00
ATOM   3839  CPE CPE Z1960     -63.341 -65.215 -39.461  1.00  0.00
ATOM   3840  CPF CPF Z1961     -34.844 -35.804 -66.964  1.00  0.00
ATOM   3841  CPG CPG Z1962      63.271 -12.404  20.049  1.00  0.00
ATOM   3842  CPH CPH Z1963     -81.830  76.011  -6.806  1.00  0.00
ATOM   3843  CPI CPI Z1964     -68.930 -52.548   4.199  1.00  0.00
ATOM   3844  CPJ CPJ Z1965      72.927  42.150  86.065  1.00  0.00
ATOM   3845  CPK CPK Z1966      80.397   3.441  16.731  1.00  0.00
ATOM   3846  CPL CPL Z1967     -79.404 -85.027  55.903  1.00  0.00
ATOM   3847  CPM CPM Z1968      21.653 -82.220 -31.897  1.00  0.00
ATOM   3848  CPN CPN Z1969      -5.066 -49.793 -70.099  1.00  0.00
ATOM   3849  CPO CPO Z1970      33.308 -83.303  25.761  1.00  0.00
ATOM   3850  CPP CPP Z1971      28.717  47.556  62.035  1.00  0.00
ATOM   3851  CPQ CPQ Z1972     -61.157  79.142 -39.792  1.00  0.00
ATOM   3852  CPR CPR Z1973      76.685  22.764  60.240  1.00  0.00
ATOM   3853  CPS CPS Z1974     -64.642  -2.042 -47.772  1.00  0.00
ATOM   3854  CPT CPT Z1975      83.454  28.078 -44.230  1.00  0.00
ATOM   3855  CPU CPU Z1976     -24.939  50.564 -78.873  1.00  0.00
ATOM   3856  CPV CPV Z1977      38.034  18.959  41.831  1.00  0.00
ATOM   3857  CPW CPW Z1978      -8.247  35.456 -54.379  1.00  0.00
ATOM   3858  CPX CPX Z1979      -5.586 -72.241   0.489  1.00  0.00
ATOM   3859  CPY CPY Z1980     -12.615  -6.605 -73.577  1.00  0.00
ATOM   3860  CPZ CPZ Z1981       7.499  23.508  -8.426  1.00  0.00
ATOM   3861  CQA CQA Z1982      40.430   0.324 -47.685  1.00  0.00
ATOM   3862  CQB CQB Z1983      54.736 -14.504 -61.376  1.00  0.00
ATOM   3863  CQC CQC Z1984      81.842  18.979 -76.886  1.00  0.00
ATOM   3864  CQD CQD Z1985      -2.558 -22.385 -66.400  1.00  0.00
ATOM   3865  CQE CQE Z1986      45.077 -81.634 -76.133  1.00  0.00
ATOM   3866  CQF CQF Z1987      18.871  73.750  57.279  1.00  0.00
ATOM   3867  CQG CQG Z1988      23.308 -19.433  28.293  1.00  0.00
ATOM   3868  CQH CQH Z1989      37.118  -3.412 -65.391  1.00  0.00
ATOM   3869  CQI CQI Z1990      44.072  73.675  -0.313  1.00  0.00
ATOM   3870  CQJ CQJ Z1991      -9.606  38.251 -36.977  1.00  0.00
ATOM   3871  CQK CQK Z1992      -6.840  65.665  82.821  1.00  0.00
ATOM   3872  CQL CQL Z1993      13.860 -83.581  55.673  1.00  0.00
ATOM   3873  CQM CQM Z1994     -11.802 -48.888   5.108  1.00  0.00
ATOM   3874  CQN CQN Z1995     -47.049 -35.974 -84.446  1.00  0.00
ATOM   3875  CQO CQO Z1996      61.885 -47.932  16.361  1.00  0.00
ATOM   3876  CQP CQP Z1997     -79.168 -79.694  36.146  1.00  0.00
ATOM   3877  CQQ CQQ Z1998     -19.075 -69.334 -11.904  1.00  0.00
ATOM   3878  CQR CQR Z1999       5.863  42.592 -60.814  1.00  0.00
ATOM   3879  CQS CQS Z2000     -59.229  25.128  67.492  1.00  0.00
ATOM   3880  CQT CQT Z2001     -43.942  73.881  27.695  1.00  0.00
ATOM   3881  CQU CQU Z2002      69.336 -20.126  40.564  1.00  0.00
ATOM   3882  CQV CQV Z2003      41.961  80.308 -34.290  1.00  0.00
ATOM   3883  CQW CQW Z2004     -58.765  82.081 -79.987  1.00  0.00
ATOM   3884  CQX CQX Z2005      59.094 -57.494 -11.302  1.00  0.00
ATOM   3885  CQY CQY Z2006      58.083  30.901  -2.112  1.00  0.00
ATOM   3886  CQZ CQZ Z2007      68.078 -37.816 -86.098  1.00  0.00
ATOM   3887  CRA CRA Z2008      13.756  13.716  26.073  1.00  0.00
ATOM   3888  CRB CRB Z2009       7.225  -5.582  38.121  1.00  0.00
ATOM   3889  CRC CRC Z2010     -82.203  83.357  56.289  1.00  0.00
ATOM   3890  CRD CRD Z2011     -73.767 -52.094 -50.036  1.00  0.00
ATOM   3891  CRE CRE Z2012      42.998  53.688  68.944  1.00  0.00
ATOM   3892  CRF CRF Z2013      -7.310  62.289  65.299  1.00  0.00
ATOM   3893  CRG CRG Z2014     -75.205  70.402  66.925  1.00  0.00
ATOM   3894  CRH CRH Z2015     -26.140  -6.192  -0.924  1.00  0.00
ATOM   3895  CRI CRI Z2016       7.988 -66.185 -29.631  1.00  0.00
ATOM   3896  CRJ CRJ Z2017     -25.514  76.981  72.573  1.00  0.00
ATOM   3897  CRK CRK Z2018     -27.312  72.894 -46.316  1.00  0.00
ATOM   3898  CRL CRL Z2019     -46.213 -65.892   6.732  1.00  0.00
ATOM   3899  CRM CRM Z2020      -0.177  63.259 -43.350  1.00  0.00
ATOM   3900  CRN CRN Z2021      -0.198 -49.031  -9.638  1.00  0.00
ATOM   3901  CRO CRO Z2022       7.956  80.640  86.330  1.00  0.00
ATOM   3902  CRP CRP Z2023      18.736 -32.617 -50.333  1.00  0.00
ATOM   3903  CRQ CRQ Z2024      21.450 -71.772  42.527  1.00  0.00
ATOM   3904  CRR CRR Z2025      73.115  62.153 -20.316  1.00  0.00
ATOM   3905  CRS CRS Z2026      49.709 -11.565   2.974  1.00  0.00
ATOM   3906  CRT CRT Z2027      21.365  20.797  47.064  1.00  0.00
ATOM   3907  CRU CRU Z2028     -73.563 -41.662 -27.220  1.00  0.00
ATOM   3908  CRV CRV Z2029      18.940 -84.880 -63.566  1.00  0.00
ATOM   3909  CRW CRW Z2030      39.503 -10.358 -33.001  1.00  0.00
ATOM   3910  CRX CRX Z2031      89.812   5.809 -46.590  1.00  0.00
ATOM   3911  CRY CRY Z2032     -60.734 -84.007 -21.983  1.00  0.00
ATOM   3912  CRZ CRZ Z2033      88.906  61.777  58.998  1.00  0.00
ATOM   3913  CSA CSA Z2034      79.731 -26.953  20.613  1.00  0.00
ATOM   3914  CSB CSB Z2035     -47.864  14.891  12.435  1.00  0.00
ATOM   3915  CSC CSC Z2036     -30.719 -85.145 -65.837  1.00  0.00
ATOM   3916  CSD CSD Z2037     -50.915 -11.083 -35.909  1.00  0.00
ATOM   3917  CSE CSE Z2038     -13.365 -30.150  20.944  1.00  0.00
ATOM   3918  CSF CSF Z2039     -80.296  -9.187   1.696  1.00  0.00
ATOM   3919  CSG CSG Z2040      70.377   0.241 -57.496  1.00  0.00
ATOM   3920  CSH CSH Z2041      85.356  45.035 -24.897  1.00  0.00
ATOM   3921  CSI CSI Z2042      39.771 -73.425 -36.454  1.00  0.00
ATOM   3922  CSJ CSJ Z2043      46.321 -69.433  73.887  1.00  0.00
ATOM   3923  CSK CSK Z2044      53.811  29.644  82.546  1.00  0.00
ATOM   3924  CSL CSL Z2045     -32.474  61.428  86.488  1.00  0.00
ATOM   3925  CSM CSM Z2046      -7.541  23.343  29.113  1.00  0.00
ATOM   3926  CSN CSN Z2047     -61.863  83.057  60.799  1.00  0.00
ATOM   3927  CSO CSO Z2048     -68.060 -19.622  45.016  1.00  0.00
ATOM   3928  CSP CSP Z2049      72.035 -27.084  -3.379  1.00  0.00
ATOM   3929  CSQ CSQ Z2050      45.484  54.783  54.882  1.00  0.00
ATOM   3930  CSR CSR Z2051     -32.221  73.442  54.050  1.00  0.00
ATOM   3931  CSS CSS Z2052      24.270  65.642  24.988  1.00  0.00
ATOM   3932  CST CST Z2053      -6.657  33.397 -21.232  1.00  0.00
ATOM   3933  CSU CSU Z2054     -29.194  84.759 -40.184  1.00  0.00
ATOM   3934  CSV CSV Z2055      17.385 -48.372 -67.802  1.00  0.00
ATOM   3935  CSW CSW Z2056     -52.925 -87.964  49.384  1.00  0.00
ATOM   3936  CSX CSX Z2057     -19.154 -90.465 -55.904  1.00  0.00
ATOM   3937  CSY CSY Z2058      15.006  51.172 -76.910  1.00  0.00
ATOM   3938  CSZ CSZ Z2059      29.753  63.212 -18.049  1.00  0.00
ATOM   3939  CTA CTA Z2060     -66.391 -19.716  86.212  1.00  0.00
ATOM   3940  CTB CTB Z2061      29.476  83.553  79.117  1.00  0.00
ATOM   3941  CTC CTC Z2062     -82.687 -30.084 -44.398  1.00  0.00
ATOM   3942  CTD CTD Z2063      10.545 -13.078 -46.200  1.00  0.00
ATOM   3943  CTE CTE Z2064      52.744 -44.027 -61.911  1.00  0.00
ATOM   3944  CTF CTF Z2065     -82.091 -66.138  62.058  1.00  0.00
ATOM   3945  CTG CTG Z2066      85.785 -23.943  57.278  1.00  0.00
ATOM   3946  CTH CTH Z2067      86.505 -62.934  44.323  1.00  0.00
ATOM   3947  CTI CTI Z2068     -70.995 -31.074  84.432  1.00  0.00
ATOM   3948  CTJ CTJ Z2069      88.891  74.574 -26.112  1.00  0.00
ATOM   3949  CTK CTK Z2070       5.020 -36.138  46.239  1.00  0.00
ATOM   3950  CTL CTL Z2071      44.704  -3.771  19.377  1.00  0.00
ATOM   3951  CTM CTM Z2072     -30.965 -19.119 -39.636  1.00  0.00
ATOM   3952  CTN CTN Z2073     -76.422  77.716 -77.111  1.00  0.00
ATOM   3953  CTO CTO Z2074      58.851 -31.840 -64.592  1.00  0.00
ATOM   3954  CTP CTP Z2075      86.317  -6.497 -60.406  1.00  0.00
ATOM   3955  CTQ CTQ Z2076       6.413 -64.799  88.845  1.00  0.00
ATOM   3956  CTR CTR Z2077      52.567 -70.178 -86.879  1.00  0.00
ATOM   3957  CTS CTS Z2078      10.854  60.982  11.910  1.00  0.00
ATOM   3958  CTT CTT Z2079      85.225 -45.422  15.531  1.00  0.00
ATOM   3959  CTU CTU Z2080      -5.921 -83.336  81.269  1.00  0.00
ATOM   3960  CTV CTV Z2081     -75.161  39.604   2.691  1.00  0.00
ATOM   3961  CTW CTW Z2082      64.289 -70.586 -79.629  1.00  0.00
ATOM   3962  CTX CTX Z2083     -79.462   7.748  -3.733  1.00  0.00
ATOM   3963  CTY CTY Z2084      65.543  34.207  14.980  1.00  0.00
ATOM   3964  CTZ CTZ Z2085      54.924  -3.044  34.727  1.00  0.00
ATOM   3965  CUA CUA Z2086      87.203  25.997  70.967  1.00  0.00
ATOM   3966  CUB CUB Z2087       7.097 -44.330 -44.129  1.00  0.00
ATOM   3967  CUC CUC Z2088      -6.694 -53.950 -48.637  1.00  0.00
ATOM   3968  CUD CUD Z2089      19.163  58.006 -46.457  1.00  0.00
ATOM   3969  CUE CUE Z2090      68.203  74.947  80.513  1.00  0.00
ATOM   3970  CUF CUF Z2091      72.246  36.240 -84.210  1.00  0.00
ATOM   3971  CUG CUG Z2092      85.749  26.696  30.472  1.00  0.00
ATOM   3972  CUH CUH Z2093     -40.655  47.949   8.562  1.00  0.00
ATOM   3973  CUI CUI Z2094     -42.464  70.306 -33.528  1.00  0.00
ATOM   3974  CUJ CUJ Z2095     -57.085 -62.118  86.446  1.00  0.00
ATOM   3975  CUK CUK Z2096     -83.533 -78.332  70.732  1.00  0.00
ATOM   3976  CUL CUL Z2097      72.753  85.623 -36.375  1.00  0.00
ATOM   3977  CUM CUM Z2098     -58.094 -66.970  -3.464  1.00  0.00
ATOM   3978  CUN CUN Z2099     -19.188 -16.795 -32.276  1.00  0.00
ATOM   3979  CUO CUO Z2100      14.651  -7.575 -28.477  1.00  0.00
ATOM   3980  CUP CUP Z2101      58.390   5.216 -36.748  1.00  0.00
ATOM   3981  CUQ CUQ Z2102      80.097 -82.391 -51.558  1.00  0.00
ATOM   3982  CUR CUR Z2103      54.830 -36.954  19.508  1.00  0.00
ATOM   3983  CUS CUS Z2104      59.665 -79.872  84.193  1.00  0.00
ATOM   3984  CUT CUT Z2105     -13.688 -30.302 -71.656  1.00  0.00
ATOM   3985  CUU CUU Z2106      35.556  49.039   2.733  1.00  0.00
ATOM   3986  CUV CUV Z2107      36.056  80.265  66.073  1.00  0.00
ATOM   3987  CUW CUW Z2108      67.581  72.347 -49.509  1.00  0.00
ATOM   3988  CUX CUX Z2109     -78.032  64.944 -38.515  1.00  0.00
ATOM   3989  CUY CUY Z2110     -13.679  80.191 -62.498  1.00  0.00
ATOM   3990  CUZ CUZ Z2111      35.298 -15.367  14.222  1.00  0.00
ATOM   3991  CVA CVA Z2112      -4.489 -35.391  88.077  1.00  0.00
ATOM   3992  CVB CVB Z2113      37.644 -62.589 -81.653  1.00  0.00
ATOM   3993  CVC CVC Z2114      89.171 -48.198  51.638  1.00  0.00
ATOM   3994  CVD CVD Z2115     -25.771  22.576  70.489  1.00  0.00
ATOM   3995  CVE CVE Z2116     -36.092 -81.560 -32.365  1.00  0.00
ATOM   3996  CVF CVF Z2117      38.099  -2.935 -17.123  1.00  0.00
ATOM   3997  CVG CVG Z2118      33.587  77.412  50.626  1.00  0.00
ATOM   3998  CVH CVH Z2119     -70.560  79.116  25.834  1.00  0.00
ATOM   3999  CVI CVI Z2120     -85.678  75.496 -61.984  1.00  0.00
ATOM   4000  CVJ CVJ Z2121     -18.798 -42.701  16.684  1.00  0.00
ATOM   4001  CVK CVK Z2122      73.455 -31.125  83.243  1.00  0.00
ATOM   4002  CVL CVL Z2123     -25.169 -27.023  14.508  1.00  0.00
ATOM   4003  CVM CVM Z2124      55.314 -83.098  68.379  1.00  0.00
ATOM   4004  CVN CVN Z2125      31.089  59.441 -62.113  1.00  0.00
ATOM   4005  CVO CVO Z2126      67.895  19.545  87.017  1.00  0.00
ATOM   4006  CVP CVP Z2127     -58.312 -61.832 -59.319  1.00  0.00
ATOM   4007  CVQ CVQ Z2128       9.452  80.725  42.341  1.00  0.00
ATOM   4008  CVR CVR Z2129       4.227  24.615 -81.403  1.00  0.00
ATOM   4009  CVS CVS Z2130     -26.116  78.005 -11.791  1.00  0.00
ATOM   4010  CVT CVT Z2131      46.009 -50.622   3.554  1.00  0.00
ATOM   4011  CVU CVU Z2132      83.923  54.177 -57.989  1.00  0.00
ATOM   4012  CVV CVV Z2133     -56.034  40.972 -47.979  1.00  0.00
ATOM   4013  CVW CVW Z2134     -23.483  75.652  29.477  1.00  0.00
ATOM   4014  CVX CVX Z2135       9.533 -28.408  25.632  1.00  0.00
ATOM   4015  CVY CVY Z2136     -51.203 -85.830 -55.976  1.00  0.00
ATOM   4016  CVZ CVZ Z2137     -51.984  15.615 -59.493  1.00  0.00
ATOM   4017  CWA CWA Z2138     -11.461  35.706 -83.796  1.00  0.00
ATOM   4018  CWB CWB Z2139     -10.207  56.393 -70.597  1.00  0.00
ATOM   4019  CWC CWC Z2140      81.168 -12.868 -72.266  1.00  0.00
ATOM   4020  CWD CWD Z2141     -20.281  21.505 -27.015  1.00  0.00
ATOM   4021  CWE CWE Z2142       4.361  54.213 -47.939  1.00  0.00
ATOM   4022  CWF CWF Z2143     -32.591  50.596  -6.173  1.00  0.00
ATOM   4023  CWG CWG Z2144      23.484 -34.572  63.874  1.00  0.00
ATOM   4024  CWH CWH Z2145     -74.820  23.195  77.485  1.00  0.00
ATOM   4025  CWI CWI Z2146      28.557  80.742 -38.734  1.00  0.00
ATOM   4026  CWJ CWJ Z2147     -10.215  64.466  -9.186  1.00  0.00
ATOM   4027  CWK CWK Z2148     -17.079 -71.494   5.541  1.00  0.00
ATOM   4028  CWL CWL Z2149      85.800 -74.417  51.344  1.00  0.00
ATOM   4029  CWM CWM Z2150      62.040  30.096 -43.790  1.00  0.00
ATOM   4030  CWN CWN Z2151      10.872 -84.501  72.412  1.00  0.00
ATOM   4031  CWO CWO Z2152     -38.968 -57.684 -20.491  1.00  0.00
ATOM   4032  CWP CWP Z2153     -54.438 -54.169  75.651  1.00  0.00
ATOM   4033  CWQ CWQ Z2154     -20.618 -24.821 -12.429  1.00  0.00
ATOM   4034  CWR CWR Z2155     -37.328  -5.446 -73.868  1.00  0.00
ATOM   4035  CWS CWS Z2156      31.494 -86.199 -48.279  1.00  0.00
ATOM   4036  CWT CWT Z2157     -82.035 -15.379 -10.375  1.00  0.00
ATOM   4037  CWU CWU Z2158      -0.333   3.916  13.678  1.00  0.00
ATOM   4038  CWV CWV Z2159     -29.802  16.681 -14.882  1.00  0.00
ATOM   4039  CWW CWW Z2160      54.774  16.480 -66.026  1.00  0.00
ATOM   4040  CWX CWX Z2161       3.759 -76.932 -69.127  1.00  0.00
ATOM   4041  CWY CWY Z2162      33.868   7.386   8.272  1.00  0.00
ATOM   4042  CWZ CWZ Z2163      82.708 -38.158 -81.138  1.00  0.00
ATOM   4043  CXA CXA Z2164      63.934  76.271  -8.489  1.00  0.00
ATOM   4044  CXB CXB Z2165      58.783  24.288 -29.207  1.00  0.00
ATOM   4045  CXC CXC Z2166      39.442  -8.843  54.464  1.00  0.00
ATOM   4046  CXD CXD Z2167     -60.841 -79.202 -52.805  1.00  0.00
ATOM   4047  CXE CXE Z2168     -77.063 -31.842  67.409  1.00  0.00
ATOM   4048  CXF CXF Z2169      49.874   8.196  64.095  1.00  0.00
ATOM   4049  CXG CXG Z2170      46.090 -32.607 -49.467  1.00  0.00
ATOM   4050  CXH CXH Z2171     -76.561  77.563  81.235  1.00  0.00
ATOM   4051  CXI CXI Z2172      22.493   3.672 -57.136  1.00  0.00
ATOM   4052  CXJ CXJ Z2173       6.647  64.864  67.348  1.00  0.00
ATOM   4053  CXK CXK Z2174      -6.432  81.472 -82.519  1.00  0.00
ATOM   4054  CXL CXL Z2175      85.083  32.889 -60.501  1.00  0.00
ATOM   4055  CXM CXM Z2176      66.107  82.999  52.929  1.00  0.00
ATOM   4056  CXN CXN Z2177      33.339 -23.433  37.166  1.00  0.00
ATOM   4057  CXO CXO Z2178     -27.111 -60.514   4.769  1.00  0.00
ATOM   4058  CXP CXP Z2179      -8.609 -61.794 -34.329  1.00  0.00
ATOM   4059  CXQ CXQ Z2180      79.487  42.403  53.909  1.00  0.00
ATOM   4060  CXR CXR Z2181     -49.881   3.208  24.438  1.00  0.00
ATOM   4061  CXS CXS Z2182     -55.792 -43.159 -23.638  1.00  0.00
ATOM   4062  CXT CXT Z2183       1.045  12.945  77.971  1.00  0.00
ATOM   4063  CXU CXU Z2184      66.683 -67.216  58.014  1.00  0.00
ATOM   4064  CXV CXV Z2185     -55.957  41.564  70.367  1.00  0.00
ATOM   4065  CXW CXW Z2186     -23.535  37.095 -18.468  1.00  0.00
ATOM   4066  CXX CXX Z2187     -13.015  84.855  63.769  1.00  0.00
ATOM   4067  CXY CXY Z2188      78.091 -83.875  60.942  1.00  0.00
ATOM   4068  CXZ CXZ Z2189      67.123  28.421 -69.509  1.00  0.00
ATOM   4069  CYA CYA Z2190      60.265  12.065 -52.466  1.00  0.00
ATOM   4070  CYB CYB Z2191      77.625  47.767 -41.890  1.00  0.00
ATOM   4071  CYC CYC Z2192      19.730  41.063  20.130  1.00  0.00
ATOM   4072  CYD CYD Z2193      80.858  44.572  75.760  1.00  0.00
ATOM   4073  CYE CYE Z2194     -60.256 -39.736  85.253  1.00  0.00
ATOM   4074  CYF CYF Z2195      74.765 -15.959   7.905  1.00  0.00
ATOM   4075  CYG CYG Z2196      36.640  44.487 -16.095  1.00  0.00
ATOM   4076  CYH CYH Z2197      33.168  22.321  -0.080  1.00  0.00
ATOM   4077  CYI CYI Z2198     -40.025  41.023  80.013  1.00  0.00
ATOM   4078  CYJ CYJ Z2199      77.739 -75.360  32.819  1.00  0.00
ATOM   4079  CYK CYK Z2200     -58.802  85.362  29.826  1.00  0.00
ATOM   4080  CYL CYL Z2201      43.816  76.051  29.256  1.00  0.00
ATOM   4081  CYM CYM Z2202      -5.369  24.263  87.984  1.00  0.00
ATOM   4082  CYN CYN Z2203     -47.754  83.185 -63.957  1.00  0.00
ATOM   4083  CYO CYO Z2204     -84.132 -71.797  46.191  1.00  0.00
ATOM   4084  CYP CYP Z2205      82.774  63.201  85.233  1.00  0.00
ATOM   4085  CYQ CYQ Z2206      -6.200 -28.832 -24.868  1.00  0.00
ATOM   4086  CYR CYR Z2207      62.424 -40.279 -14.128  1.00  0.00
ATOM   4087  CYS CYS Z2208      54.023 -75.908 -46.642  1.00  0.00
ATOM   4088  CYT CYT Z2209     -74.718 -28.127  19.290  1.00  0.00
ATOM   4089  CYU CYU Z2210      32.335 -87.813  47.714  1.00  0.00
ATOM   4090  CYV CYV Z2211      84.001  54.772   0.208  1.00  0.00
ATOM   4091  CYW CYW Z2212      66.326 -37.334  36.731  1.00  0.00
ATOM   4092  CYX CYX Z2213     -76.628  40.730  78.160  1.00  0.00
ATOM   4093  CYY CYY Z2214     -30.342  46.147 -26.145  1.00  0.00
ATOM   4094  CYZ CYZ Z2215      17.281  54.517  60.918  1.00  0.00
ATOM   4095  CZA CZA Z2216     -28.246  72.857  87.656  1.00  0.00
ATOM   4096  CZB CZB Z2217     -54.636 -45.425 -63.640  1.00  0.00
ATOM   4097  CZC CZC Z2218      73.555 -89.174 -61.508  1.00  0.00
ATOM   4098  CZD CZD Z2219     -35.457 -80.986 -16.695  1.00  0.00
ATOM   4099  CZE CZE Z2220      12.081 -49.575  79.668  1.00  0.00
ATOM   4100  CZF CZF Z2221     -29.936 -17.709 -66.006  1.00  0.00
ATOM   4101  CZG CZG Z2222     -17.434  69.967 -81.191  1.00  0.00
ATOM   4102  CZH CZH Z2223      25.708 -88.001  17.694  1.00  0.00
ATOM   4103  CZI CZI Z2224     -75.331   5.253 -48.793  1.00  0.00
ATOM   4104  CZJ CZJ Z2225      66.358  41.498 -15.468  1.00  0.00
ATOM   4105  CZK CZK Z2226      77.366  -5.145  45.752  1.00  0.00
ATOM   4106  CZL CZL Z2227     -75.163  39.269 -86.108  1.00  0.00
ATOM   4107  CZM CZM Z2228      -4.273 -85.558  34.750  1.00  0.00
ATOM   4108  CZN CZN Z2229      21.118 -70.312  25.833  1.00  0.00
ATOM   4109  CZO CZO Z2230      65.950 -31.136   7.604  1.00  0.00
ATOM   4110  CZP CZP Z2231      16.081 -90.118  27.093  1.00  0.00
ATOM   4111  CZQ CZQ Z2232     -15.792  22.760 -51.599  1.00  0.00
ATOM   4112  CZR CZR Z2233     -52.675  44.289 -70.349  1.00  0.00
ATOM   4113  CZS CZS Z2234     -45.804 -47.210 -20.414  1.00  0.00
ATOM   4114  CZT CZT Z2235     -75.177  81.365 -20.953  1.00  0.00
ATOM   4115  CZU CZU Z2236      18.033  33.691 -75.417  1.00  0.00
ATOM   4116  CZV CZV Z2237       0.201 -46.475  51.044  1.00  0.00
ATOM   4117  CZW CZW Z2238     -19.175  -0.684 -18.438  1.00  0.00
ATOM   4118  CZX CZX Z2239      11.734 -26.511 -80.956  1.00  0.00
ATOM   4119  CZY CZY Z2240      82.667  71.210 -79.423  1.00  0.00
ATOM   4120  CZZ CZZ Z2241     -83.157  68.705 -83.101  1.00  0.00
ATOM   4121  DAA DAA Z2242      -5.646 -28.751  30.851  1.00  0.00
ATOM   4122  DAB DAB Z2243      44.100  84.314 -46.003  1.00  0.00
ATOM   4123  DAC DAC Z2244      41.412  41.423  84.803  1.00  0.00
ATOM   4124  DAD DAD Z2245      -1.895  20.515 -50.190  1.00  0.00
ATOM   4125  DAE DAE Z2246     -74.867  12.033 -70.287  1.00  0.00
ATOM   4126  DAF DAF Z2247     -17.256  54.005  17.624  1.00  0.00
ATOM   4127  DAG DAG Z2248      -7.888  72.969  24.313  1.00  0.00
ATOM   4128  DAH DAH Z2249     -32.671  56.945 -52.158  1.00  0.00
ATOM   4129  DAI DAI Z2250      81.102   1.740 -28.449  1.00  0.00
ATOM   4130  DAJ DAJ Z2251     -18.939  -7.079 -59.582  1.00  0.00
ATOM   4131  DAK DAK Z2252      77.887   6.398 -65.615  1.00  0.00
ATOM   4132  DAL DAL Z2253      55.508 -49.167  82.701  1.00  0.00
ATOM   4133  DAM DAM Z2254      83.900 -69.519  78.205  1.00  0.00
ATOM   4134  DAN DAN Z2255     -13.416 -76.918 -63.398  1.00  0.00
ATOM   4135  DAO DAO Z2256     -57.400  11.613  80.643  1.00  0.00
ATOM   4136  DAP DAP Z2257      -3.149  16.859 -16.546  1.00  0.00
ATOM   4137  DAQ DAQ Z2258     -55.711  72.290  67.449  1.00  0.00
ATOM   4138  DAR DAR Z2259     -84.541  26.214 -43.687  1.00  0.00
ATOM   4139  DAS DAS Z2260      85.861  46.810  29.114  1.00  0.00
ATOM   4140  DAT DAT Z2261      30.322 -60.998 -64.682  1.00  0.00
ATOM   4141  DAU DAU Z2262      -5.349 -78.468  -8.928  1.00  0.00
ATOM   4142  DAV DAV Z2263     -82.060 -25.256 -71.792  1.00  0.00
ATOM   4143  DAW DAW Z2264     -83.258  24.305  30.434  1.00  0.00
ATOM   4144  DAX DAX Z2265      65.663  82.469 -82.234  1.00  0.00
ATOM   4145  DAY DAY Z2266     -74.306 -63.223 -19.925  1.00  0.00
ATOM   4146  DAZ DAZ Z2267     -28.463 -66.302  34.315  1.00  0.00
ATOM   4147  DBA DBA Z2268       3.932 -22.453  11.322  1.00  0.00
ATOM   4148  DBB DBB Z2269     -75.630 -73.353 -54.017  1.00  0.00
ATOM   4149  DBC DBC Z2270      76.374 -54.651  57.644  1.00  0.00
ATOM   4150  DBD DBD Z2271      -7.162 -16.527  55.138  1.00  0.00
ATOM   4151  DBE DBE Z2272       0.772  85.419 -64.055  1.00  0.00
ATOM   4152  DBF DBF Z2273      -2.382  78.732 -16.454  1.00  0.00
ATOM   4153  DBG DBG Z2274     -42.783 -15.976  -9.725  1.00  0.00
ATOM   4154  DBH DBH Z2275      57.088  -8.488  81.840  1.00  0.00
ATOM   4155  DBI DBI Z2276      50.972 -40.872 -78.790  1.00  0.00
ATOM   4156  DBJ DBJ Z2277      -7.176  33.415  69.138  1.00  0.00
ATOM   4157  DBK DBK Z2278     -56.495 -23.741   8.270  1.00  0.00
ATOM   4158  DBL DBL Z2279      -8.186  57.967 -25.669  1.00  0.00
ATOM   4159  DBM DBM Z2280      81.919  82.303  34.871  1.00  0.00
ATOM   4160  DBN DBN Z2281     -76.865  59.851   8.312  1.00  0.00
ATOM   4161  DBO DBO Z2282      -2.492  48.574 -80.524  1.00  0.00
ATOM   4162  DBP DBP Z2283       7.207  50.808  -0.871  1.00  0.00
ATOM   4163  DBQ DBQ Z2284     -14.624  85.744 -50.074  1.00  0.00
ATOM   4164  DBR DBR Z2285       4.004  80.967  24.838  1.00  0.00
ATOM   4165  DBS DBS Z2286      55.184  25.717  14.242  1.00  0.00
ATOM   4166  DBT DBT Z2287     -20.666 -67.341 -78.164  1.00  0.00
ATOM   4167  DBU DBU Z2288     -70.023  -6.581 -32.926  1.00  0.00
ATOM   4168  DBV DBV Z2289      17.401  78.179 -84.077  1.00  0.00
ATOM   4169  DBW DBW Z2290     -83.119  45.293  40.333  1.00  0.00
ATOM   4170  DBX DBX Z2291      39.415 -28.869 -37.394  1.00  0.00
ATOM   4171  DBY DBY Z2292      58.620  30.697  35.453  1.00  0.00
ATOM   4172  DBZ DBZ Z2293       1.727  11.117  30.668  1.00  0.00
ATOM   4173  DCA DCA Z2294      83.591 -22.063 -86.949  1.00  0.00
ATOM   4174  DCB DCB Z2295      -4.098  10.355 -64.136  1.00  0.00
ATOM   4175  DCC DCC Z2296      49.687  39.741 -12.834  1.00  0.00
ATOM   4176  DCD DCD Z2297      60.839 -71.404  24.990  1.00  0.00
ATOM   4177  DCE DCE Z2298     -63.134  72.431  15.352  1.00  0.00
ATOM   4178  DCF DCF Z2299     -59.773  33.258  80.648  1.00  0.00
ATOM   4179  DCG DCG Z2300      22.751  32.987  -1.650  1.00  0.00
ATOM   4180  DCH DCH Z2301      -2.840 -77.521  66.042  1.00  0.00
ATOM   4181  DCI DCI Z2302     -83.394 -12.416 -30.266  1.00  0.00
ATOM   4182  DCJ DCJ Z2303     -79.574 -67.558  18.257  1.00  0.00
ATOM   4183  DCK DCK Z2304     -81.381  50.088 -40.242  1.00  0.00
ATOM   4184  DCL DCL Z2305     -40.693 -71.137  36.489  1.00  0.00
ATOM   4185  DCM DCM Z2306     -23.961  20.250  40.343  1.00  0.00
ATOM   4186  DCN DCN Z2307     -30.408  69.744  40.926  1.00  0.00
ATOM   4187  DCO DCO Z2308      82.783 -30.410  36.193  1.00  0.00
ATOM   4188  DCP DCP Z2309     -26.725  60.044  66.407  1.00  0.00
ATOM   4189  DCQ DCQ Z2310      23.681  64.285   4.486  1.00  0.00
ATOM   4190  DCR DCR Z2311     -51.986 -55.147 -81.614  1.00  0.00
ATOM   4191  DCS DCS Z2312      42.887 -75.846  40.520  1.00  0.00
ATOM   4192  DCT DCT Z2313      19.562 -61.426  87.134  1.00  0.00
ATOM   4193  DCU DCU Z2314     -11.846  13.762  -5.373  1.00  0.00
ATOM   4194  DCV DCV Z2315      19.255 -41.432  88.554  1.00  0.00
ATOM   4195  DCW DCW Z2316      66.743 -59.450  27.196  1.00  0.00
ATOM   4196  DCX DCX Z2317      49.656   6.346 -22.844  1.00  0.00
ATOM   4197  DCY DCY Z2318      35.634  11.552 -16.263  1.00  0.00
ATOM   4198  DCZ DCZ Z2319     -58.987 -65.805 -21.249  1.00  0.00
ATOM   4199  DDA DDA Z2320      74.327  30.067  76.930  1.00  0.00
ATOM   4200  DDB DDB Z2321     -57.671   0.981   4.124  1.00  0.00
ATOM   4201  DDC DDC Z2322      77.804 -24.777 -14.674  1.00  0.00
ATOM   4202  DDD DDD Z2323      86.182  40.148 -39.650  1.00  0.00
ATOM   4203  DDE DDE Z2324     -22.558  52.474 -59.787  1.00  0.00
ATOM   4204  DDF DDF Z2325      -2.312  80.658  -1.261  1.00  0.00
ATOM   4205  DDG DDG Z2326     -71.796  35.617 -61.460  1.00  0.00
ATOM   4206  DDH DDH Z2327      78.364 -89.124 -29.488  1.00  0.00
ATOM   4207  DDI DDI Z2328     -52.063 -53.067 -41.577  1.00  0.00
ATOM   4208  DDJ DDJ Z2329     -70.184  37.986  55.853  1.00  0.00
ATOM   4209  DDK DDK Z2330     -32.748  21.346  -2.562  1.00  0.00
ATOM   4210  DDL DDL Z2331      18.652  56.800 -33.800  1.00  0.00
ATOM   4211  DDM DDM Z2332      45.846 -39.510   8.845  1.00  0.00
ATOM   4212  DDN DDN Z2333     -17.882 -50.425 -24.464  1.00  0.00
ATOM   4213  DDO DDO Z2334     -70.562 -70.608  77.194  1.00  0.00
ATOM   4214  DDP DDP Z2335     -80.034  44.838  18.473  1.00  0.00
ATOM   4215  DDQ DDQ Z2336     -45.448  75.945  11.006  1.00  0.00
ATOM   4216  DDR DDR Z2337      31.649  60.959  36.957  1.00  0.00
ATOM   4217  DDS DDS Z2338      53.403  -5.671  63.081  1.00  0.00
ATOM   4218  DDT DDT Z2339      44.684 -88.306 -41.993  1.00  0.00
ATOM   4219  DDU DDU Z2340      25.625   0.635 -33.215  1.00  0.00
ATOM   4220  DDV DDV Z2341      45.601 -78.358  86.777  1.00  0.00
ATOM   4221  DDW DDW Z2342      27.667 -28.405  10.316  1.00  0.00
ATOM   4222  DDX DDX Z2343      15.847  12.398  42.100  1.00  0.00
ATOM   4223  DDY DDY Z2344     -38.636  41.588 -12.604  1.00  0.00
ATOM   4224  DDZ DDZ Z2345      89.157   6.689  -0.060  1.00  0.00
ATOM   4225  DEA DEA Z2346     -41.834 -23.645 -53.986  1.00  0.00
ATOM   4226  DEB DEB Z2347     -82.996  66.332  87.547  1.00  0.00
ATOM   4227  DEC DEC Z2348     -35.657  35.712 -70.463  1.00  0.00
ATOM   4228  DED DED Z2349     -60.456  72.313  32.912  1.00  0.00
ATOM   4229  DEE DEE Z2350      11.160  42.074  49.916  1.00  0.00
ATOM   4230  DEF DEF Z2351     -64.062  84.101   2.881  1.00  0.00
ATOM   4231  DEG DEG Z2352      55.582  46.625  78.707  1.00  0.00
ATOM   4232  DEH DEH Z2353      36.059 -65.710  65.321  1.00  0.00
ATOM   4233  DEI DEI Z2354      30.756  40.788  77.984  1.00  0.00
ATOM   4234  DEJ DEJ Z2355      27.193  -4.584  64.664  1.00  0.00
ATOM   4235  DEK DEK Z2356      68.227  46.523  41.021  1.00  0.00
ATOM   4236  DEL DEL Z2357      49.333  40.077 -85.399  1.00  0.00
ATOM   4237  DEM DEM Z2358     -49.115 -66.522 -73.547  1.00  0.00
ATOM   4238  DEN DEN Z2359      48.348  23.287 -83.817  1.00  0.00
ATOM   4239  DEO DEO Z2360     -66.318 -12.276 -82.171  1.00  0.00
ATOM   4240  DEP DEP Z2361     -80.817 -87.721 -61.316  1.00  0.00
ATOM   4241  DEQ DEQ Z2362      34.930  32.231  31.673  1.00  0.00
ATOM   4242  DER DER Z2363      -3.234  65.803  34.537  1.00  0.00
ATOM   4243  DES DES Z2364      42.664  76.609 -14.326  1.00  0.00
ATOM   4244  DET DET Z2365     -82.468 -66.556 -83.345  1.00  0.00
ATOM   4245  DEU DEU Z2366      26.055 -46.216  53.942  1.00  0.00
ATOM   4246  DEV DEV Z2367     -34.430  25.609  21.571  1.00  0.00
ATOM   4247  DEW DEW Z2368     -50.545  79.722  52.421  1.00  0.00
ATOM   4248  DEX DEX Z2369      56.700  84.577 -69.820  1.00  0.00
ATOM   4249  DEY DEY Z2370      -6.968  60.482  21.725  1.00  0.00
ATOM   4250  DEZ DEZ Z2371      -9.413  33.385 -68.970  1.00  0.00
ATOM   4251  DFA DFA Z2372     -61.516 -28.020  -8.347  1.00  0.00
ATOM   4252  DFB DFB Z2373     -84.730 -31.861  88.813  1.00  0.00
ATOM   4253  DFC DFC Z2374     -38.440 -36.754  60.065  1.00  0.00
ATOM   4254  DFD DFD Z2375     -33.982 -83.962  18.201  1.00  0.00
ATOM   4255  DFE DFE Z2376       3.112 -44.349  72.596  1.00  0.00
ATOM   4256  DFF DFF Z2377      61.425 -41.373 -70.234  1.00  0.00
ATOM   4257  DFG DFG Z2378     -65.260  48.285 -40.876  1.00  0.00
ATOM   4258  DFH DFH Z2379     -33.190  63.361 -20.776  1.00  0.00
ATOM   4259  DFI DFI Z2380     -38.285 -16.599  28.521  1.00  0.00
ATOM   4260  DFJ DFJ Z2381      88.402 -39.931 -66.549  1.00  0.00
ATOM   4261  DFK DFK Z2382     -44.026  82.781 -12.307  1.00  0.00
ATOM   4262  DFL DFL Z2383       1.197 -32.599 -41.173  1.00  0.00
ATOM   4263  DFM DFM Z2384      85.273  54.939  75.606  1.00  0.00
ATOM   4264  DFN DFN Z2385      38.078  -7.708  69.005  1.00  0.00
ATOM   4265  DFO DFO Z2386      38.489  -4.308 -83.118  1.00  0.00
ATOM   4266  DFP DFP Z2387      14.897  14.937 -85.446  1.00  0.00
ATOM   4267  DFQ DFQ Z2388     -61.397 -41.756 -12.889  1.00  0.00
ATOM   4268  DFR DFR Z2389      84.423  80.750  55.607  1.00  0.00
ATOM   4269  DFS DFS Z2390      87.774  17.302 -28.676  1.00  0.00
ATOM   4270  DFT DFT Z2391     -37.339 -36.577  88.837  1.00  0.00
ATOM   4271  DFU DFU Z2392     -29.294 -84.153 -51.778  1.00  0.00
ATOM   4272  DFV DFV Z2393      53.055   4.718  80.982  1.00  0.00
ATOM   4273  DFW DFW Z2394     -45.597 -90.345 -32.981  1.00  0.00
ATOM   4274  DFX DFX Z2395     -22.289 -86.173  87.502  1.00  0.00
ATOM   4275  DFY DFY Z2396     -62.125 -82.084   7.641  1.00  0.00
ATOM   4276  DFZ DFZ Z2397      65.369  67.973 -79.058  1.00  0.00
ATOM   4277  DGA DGA Z2398      80.493  24.990   6.457  1.00  0.00
ATOM   4278  DGB DGB Z2399     -43.623 -10.800 -85.232  1.00  0.00
ATOM   4279  DGC DGC Z2400      60.658  53.942 -43.714  1.00  0.00
ATOM   4280  DGD DGD Z2401      72.379  27.172 -35.102  1.00  0.00
ATOM   4281  DGE DGE Z2402      89.594  63.668  13.771  1.00  0.00
ATOM   4282  DGF DGF Z2403     -78.464 -87.085 -20.232  1.00  0.00
ATOM   4283  DGG DGG Z2404      70.521   4.384  44.349  1.00  0.00
ATOM   4284  DGH DGH Z2405     -30.123  25.672  86.601  1.00  0.00
ATOM   4285  DGI DGI Z2406     -28.600  24.546  55.836  1.00  0.00
ATOM   4286  DGJ DGJ Z2407     -81.908 -51.162 -28.468  1.00  0.00
ATOM   4287  DGK DGK Z2408      53.821  74.074  51.962  1.00  0.00
ATOM   4288  DGL DGL Z2409      24.263 -40.738   0.628  1.00  0.00
ATOM   4289  DGM DGM Z2410     -61.944 -50.403 -29.526  1.00  0.00
ATOM   4290  DGN DGN Z2411      15.614 -30.379   5.993  1.00  0.00
ATOM   4291  DGO DGO Z2412       5.520  32.081  29.499  1.00  0.00
ATOM   4292  DGP DGP Z2413      55.861  48.255  61.116  1.00  0.00
ATOM   4293  DGQ DGQ Z2414     -45.442 -56.764  86.456  1.00  0.00
ATOM   4294  DGR DGR Z2415      82.245 -89.281  33.753  1.00  0.00
ATOM   4295  DGS DGS Z2416      52.474  16.129 -12.897  1.00  0.00
ATOM   4296  DGT DGT Z2417      59.949  68.231  88.177  1.00  0.00
ATOM   4297  DGU DGU Z2418     -67.295 -82.613 -40.632  1.00  0.00
ATOM   4298  DGV DGV Z2419     -14.571 -87.674 -71.973  1.00  0.00
ATOM   4299  DGW DGW Z2420      44.267 -54.544 -22.078  1.00  0.00
ATOM   4300  DGX DGX Z2421     -81.492 -28.263   3.562  1.00  0.00
ATOM   4301  DGY DGY Z2422     -16.982 -85.492  72.148  1.00  0.00
ATOM   4302  DGZ DGZ Z2423      10.386 -47.361 -77.645  1.00  0.00
ATOM   4303  DHA DHA Z2424      64.479  70.875  50.371  1.00  0.00
ATOM   4304  DHB DHB Z2425     -64.398 -84.942 -67.377  1.00  0.00
ATOM   4305  DHC DHC Z2426     -44.798  77.842  83.810  1.00  0.00
ATOM   4306  DHD DHD Z2427      27.401 -83.719 -78.070  1.00  0.00
ATOM   4307  DHE DHE Z2428      27.220  68.522 -75.393  1.00  0.00
ATOM   4308  DHF DHF Z2429     -19.047 -67.129 -25.693  1.00  0.00
ATOM   4309  DHG DHG Z2430     -86.086 -33.450 -25.405  1.00  0.00
ATOM   4310  DHH DHH Z2431     -11.517  16.436  73.594  1.00  0.00
ATOM   4311  DHI DHI Z2432     -83.459  22.307 -17.427  1.00  0.00
ATOM   4312  DHJ DHJ Z2433      60.148 -15.273 -78.875  1.00  0.00
ATOM   4313  DHK DHK Z2434     -60.092 -84.433  35.179  1.00  0.00
ATOM   4314  DHL DHL Z2435     -19.607 -40.734 -62.875  1.00  0.00
ATOM   4315  DHM DHM Z2436      72.222   8.049 -85.639  1.00  0.00
ATOM   4316  DHN DHN Z2437      54.317  64.879  -3.086  1.00  0.00
ATOM   4317  DHO DHO Z2438      74.236  76.567  64.585  1.00  0.00
ATOM   4318  DHP DHP Z2439      69.314  59.667  11.344  1.00  0.00
ATOM   4319  DHQ DHQ Z2440      49.276   2.313   5.622  1.00  0.00
ATOM   4320  DHR DHR Z2441      50.129   0.012  47.835  1.00  0.00
ATOM   4321  DHS DHS Z2442       2.680 -83.531  -3.883  1.00  0.00
ATOM   4322  DHT DHT Z2443      50.489  42.474 -49.074  1.00  0.00
ATOM   4323  DHU DHU Z2444     -19.863 -77.989  19.718  1.00  0.00
ATOM   4324  DHV DHV Z2445     -72.667 -90.231  85.166  1.00  0.00
ATOM   4325  DHW DHW Z2446       3.769 -62.264 -41.056  1.00  0.00
ATOM   4326  DHX DHX Z2447     -82.999 -14.571 -83.462  1.00  0.00
ATOM   4327  DHY DHY Z2448      21.037 -25.739 -34.341  1.00  0.00
ATOM   4328  DHZ DHZ Z2449      88.838 -88.115 -85.669  1.00  0.00
ATOM   4329  DIA DIA Z2450     -26.179 -89.963  61.453  1.00  0.00
ATOM   4330  DIB DIB Z2451      81.270  13.443  82.052  1.00  0.00
ATOM   4331  DIC DIC Z2452      88.179   3.813  88.473  1.00  0.00
ATOM   4332  DID DID Z2453      71.520 -84.849 -16.732  1.00  0.00
ATOM   4333  DIE DIE Z2454      27.573 -16.257 -22.698  1.00  0.00
ATOM   4334  DIF DIF Z2455      24.954  33.547  46.704  1.00  0.00
ATOM   4335  DIG DIG Z2456      59.991  66.362 -60.830  1.00  0.00
ATOM   4336  DIH DIH Z2457     -76.708 -24.786 -59.828  1.00  0.00
ATOM   4337  DII DII Z2458      44.479  62.084 -55.975  1.00  0.00
ATOM   4338  DIJ DIJ Z2459       0.016  18.405  62.510  1.00  0.00
ATOM   4339  DIK DIK Z2460      34.087  28.998 -84.710  1.00  0.00
ATOM   4340  DIL DIL Z2461      13.871  77.078 -68.211  1.00  0.00
ATOM   4341  DIM DIM Z2462     -44.702  58.690  15.835  1.00  0.00
ATOM   4342  DIN DIN Z2463     -22.261  52.679   5.449  1.00  0.00
ATOM   4343  DIO DIO Z2464     -77.114   5.546  84.611  1.00  0.00
ATOM   4344  DIP DIP Z2465     -59.526  41.450  57.244  1.00  0.00
ATOM   4345  DIQ DIQ Z2466      27.414 -75.974  88.214  1.00  0.00
ATOM   4346  DIR DIR Z2467     -60.291  59.410 -82.820  1.00  0.00
ATOM   4347  DIS DIS Z2468      46.270 -52.488 -67.309  1.00  0.00
ATOM   4348  DIT DIT Z2469      17.732 -65.067 -66.585  1.00  0.00
ATOM   4349  DIU DIU Z2470      53.185 -55.900 -52.915  1.00  0.00
ATOM   4350  DIV DIV Z2471      -8.158  51.268   5.130  1.00  0.00
ATOM   4351  DIW DIW Z2472      58.049 -58.805 -82.994  1.00  0.00
ATOM   4352  DIX DIX Z2473     -33.689  83.235 -55.532  1.00  0.00
ATOM   4353  DIY DIY Z2474      17.101   2.896 -45.157  1.00  0.00
ATOM   4354  DIZ DIZ Z2475      46.879 -21.811  86.124  1.00  0.00
ATOM   4355  DJA DJA Z2476      82.627 -84.109 -13.691  1.00  0.00
ATOM   4356  DJB DJB Z2477      21.708  79.210  17.920  1.00  0.00
ATOM   4357  DJC DJC Z2478      90.082 -48.371 -18.970  1.00  0.00
ATOM   4358  DJD DJD Z2479      22.476 -60.225 -38.710  1.00  0.00
ATOM   4359  DJE DJE Z2480      -8.614 -33.109  70.347  1.00  0.00
ATOM   4360  DJF DJF Z2481      31.059 -29.863  85.375  1.00  0.00
ATOM   4361  DJG DJG Z2482     -83.242 -27.498  46.856  1.00  0.00
ATOM   4362  DJH DJH Z2483     -83.793 -49.745 -79.160  1.00  0.00
ATOM   4363  DJI DJI Z2484     -26.326 -86.419  38.921  1.00  0.00
ATOM   4364  DJJ DJJ Z2485     -73.469  85.029 -33.282  1.00  0.00
ATOM   4365  DJK DJK Z2486     -77.876  -9.262  56.950  1.00  0.00
ATOM   4366  DJL DJL Z2487     -17.149 -33.327 -87.499  1.00  0.00
ATOM   4367  DJM DJM Z2488     -85.904 -18.401  11.305  1.00  0.00
ATOM   4368  DJN DJN Z2489     -27.184 -88.873 -77.207  1.00  0.00
ATOM   4369  DJO DJO Z2490      27.831  19.568  37.189  1.00  0.00
ATOM   4370  DJP DJP Z2491      87.881  43.460  88.464  1.00  0.00
ATOM   4371  DJQ DJQ Z2492     -73.943  18.736  19.009  1.00  0.00
ATOM   4372  DJR DJR Z2493     -68.565  31.689 -12.702  1.00  0.00
ATOM   4373  DJS DJS Z2494       3.215  54.381  27.944  1.00  0.00
ATOM   4374  DJT DJT Z2495      47.443  84.958  61.251  1.00  0.00
ATOM   4375  DJU DJU Z2496       4.022  81.862  63.871  1.00  0.00
ATOM   4376  DJV DJV Z2497      86.014 -45.430 -49.742  1.00  0.00
ATOM   4377  DJW DJW Z2498      44.993  27.047 -11.745  1.00  0.00
ATOM   4378  DJX DJX Z2499      10.714 -82.936  40.641  1.00  0.00
ATOM   4379  DJY DJY Z2500     -33.096  48.973  68.385  1.00  0.00
ATOM   4380  DJZ DJZ Z2501     -45.526 -88.221  29.814  1.00  0.00
ATOM   4381  DKA DKA Z2502      33.524 -65.420  45.340  1.00  0.00
ATOM   4382  DKB DKB Z2503     -84.610 -13.961  71.014  1.00  0.00
ATOM   4383  DKC DKC Z2504      83.706  85.562 -44.016  1.00  0.00
ATOM   4384  DKD DKD Z2505     -51.489 -32.239 -32.691  1.00  0.00
ATOM   4385  DKE DKE Z2506     -84.752  72.926  34.162  1.00  0.00
ATOM   4386  DKF DKF Z2507       8.995 -43.139 -31.492  1.00  0.00
ATOM   4387  DKG DKG Z2508      44.828  68.745  62.857  1.00  0.00
ATOM   4388  DKH DKH Z2509     -78.587 -66.281  89.783  1.00  0.00
ATOM   4389  DKI DKI Z2510      38.406 -31.417  15.974  1.00  0.00
ATOM   4390  DKJ DKJ Z2511      32.033  12.586 -71.909  1.00  0.00
ATOM   4391  DKK DKK Z2512      70.647 -86.871 -82.093  1.00  0.00
ATOM   4392  DKL DKL Z2513      88.377 -82.715 -73.314  1.00  0.00
ATOM   4393  DKM DKM Z2514       4.242  44.170 -38.799  1.00  0.00
ATOM   4394  DKN DKN Z2515     -41.439 -81.864 -84.826  1.00  0.00
ATOM   4395  DKO DKO Z2516      88.729  82.882 -17.045  1.00  0.00
ATOM   4396  DKP DKP Z2517     -20.386  52.165 -19.103  1.00  0.00
ATOM   4397  DKQ DKQ Z2518      74.272  18.551  42.006  1.00  0.00
ATOM   4398  DKR DKR Z2519     -78.628 -43.261  15.945  1.00  0.00
ATOM   4399  DKS DKS Z2520      35.629  50.912 -86.379  1.00  0.00
ATOM   4400  DKT DKT Z2521      50.324  70.515 -45.519  1.00  0.00
ATOM   4401  DKU DKU Z2522     -78.165  55.061  46.109  1.00  0.00
ATOM   4402  DKV DKV Z2523     -64.308  85.107  79.094  1.00  0.00
ATOM   4403  DKW DKW Z2524     -32.573  57.095  28.067  1.00  0.00
ATOM   4404  DKX DKX Z2525      -9.527 -31.413   7.479  1.00  0.00
ATOM   4405  DKY DKY Z2526      18.361  36.383  89.637  1.00  0.00
ATOM   4406  DKZ DKZ Z2527      20.619 -66.842 -80.222  1.00  0.00
ATOM   4407  DLA DLA Z2528      25.289 -83.892  70.619  1.00  0.00
ATOM   4408  DLB DLB Z2529       8.431   7.390 -49.571  1.00  0.00
ATOM   4409  DLC DLC Z2530      21.909  27.895 -61.919  1.00  0.00
ATOM   4410  DLD DLD Z2531      45.582 -13.684 -87.290  1.00  0.00
ATOM   4411  DLE DLE Z2532     -13.977  72.429  56.758  1.00  0.00
ATOM   4412  DLF DLF Z2533      55.545 -44.255 -38.037  1.00  0.00
ATOM   4413  DLG DLG Z2534     -84.257 -18.433  58.818  1.00  0.00
ATOM   4414  DLH DLH Z2535      47.573 -19.486 -28.092  1.00  0.00
ATOM   4415  DLI DLI Z2536      28.134   6.083 -85.388  1.00  0.00
ATOM   4416  DLJ DLJ Z2537      50.816 -59.093  63.901  1.00  0.00
ATOM   4417  DLK DLK Z2538       1.948  -0.089 -31.746  1.00  0.00
ATOM   4418  DLL DLL Z2539       2.155 -73.797  48.288  1.00  0.00
ATOM   4419  DLM DLM Z2540     -79.148 -47.203  70.942  1.00  0.00
ATOM   4420  DLN DLN Z2541     -84.585 -32.574  34.676  1.00  0.00
ATOM   4421  DLO DLO Z2542     -57.030  -1.018 -14.054  1.00  0.00
ATOM   4422  DLP DLP Z2543     -44.633 -70.615 -27.492  1.00  0.00
ATOM   4423  DLQ DLQ Z2544     -11.728 -85.151   0.228  1.00  0.00
ATOM   4424  DLR DLR Z2545     -57.969  84.488 -12.152  1.00  0.00
ATOM   4425  DLS DLS Z2546      11.223  63.968 -58.196  1.00  0.00
ATOM   4426  DLT DLT Z2547      43.539 -65.242 -57.926  1.00  0.00
ATOM   4427  DLU DLU Z2548      87.852  58.926 -35.928  1.00  0.00
ATOM   4428  DLV DLV Z2549      12.408 -28.703 -22.559  1.00  0.00
ATOM   4429  DLW DLW Z2550     -41.334 -72.580  52.535  1.00  0.00
ATOM   4430  DLX DLX Z2551      88.889  16.714 -61.792  1.00  0.00
ATOM   4431  DLY DLY Z2552     -23.050 -23.114  -0.034  1.00  0.00
ATOM   4432  DLZ DLZ Z2553     -65.597 -50.395  77.863  1.00  0.00
ATOM   4433  DMA DMA Z2554      84.071 -87.810 -42.017  1.00  0.00
ATOM   4434  DMB DMB Z2555      53.795  21.960 -48.321  1.00  0.00
ATOM   4435  DMC DMC Z2556     -82.614   2.343 -23.964  1.00  0.00
ATOM   4436  DMD DMD Z2557      12.302 -46.249   3.923  1.00  0.00
ATOM   4437  DME DME Z2558     -83.526 -51.386  82.047  1.00  0.00
ATOM   4438  DMF DMF Z2559      64.494 -87.735 -50.475  1.00  0.00
ATOM   4439  DMG DMG Z2560      16.700  52.962  89.224  1.00  0.00
ATOM   4440  DMH DMH Z2561     -38.345 -67.884  22.252  1.00  0.00
ATOM   4441  DMI DMI Z2562     -29.671 -19.548 -52.377  1.00  0.00
ATOM   4442  DMJ DMJ Z2563      52.745 -23.671 -80.662  1.00  0.00
ATOM   4443  DMK DMK Z2564     -72.952  63.467  18.321  1.00  0.00
ATOM   4444  DML DML Z2565      -4.994 -16.307 -30.120  1.00  0.00
ATOM   4445  DMM DMM Z2566      39.519  -7.862  86.518  1.00  0.00
ATOM   4446  DMN DMN Z2567      25.119   6.538  88.049  1.00  0.00
ATOM   4447  DMO DMO Z2568     -11.506 -20.960 -80.551  1.00  0.00
ATOM   4448  DMP DMP Z2569      12.321 -83.677 -82.990  1.00  0.00
ATOM   4449  DMQ DMQ Z2570     -21.089 -77.489  60.837  1.00  0.00
ATOM   4450  DMR DMR Z2571      -4.547 -88.460  51.355  1.00  0.00
ATOM   4451  DMS DMS Z2572      13.467  54.060  38.310  1.00  0.00
ATOM   4452  DMT DMT Z2573      -7.183 -37.043 -59.922  1.00  0.00
ATOM   4453  DMU DMU Z2574      43.286 -37.028  82.630  1.00  0.00
ATOM   4454  DMV DMV Z2575     -72.557 -20.678 -40.114  1.00  0.00
ATOM   4455  DMW DMW Z2576      39.947  39.271  -3.435  1.00  0.00
ATOM   4456  DMX DMX Z2577      89.091  32.145  -8.787  1.00  0.00
ATOM   4457  DMY DMY Z2578     -78.285  36.168 -13.904  1.00  0.00
ATOM   4458  DMZ DMZ Z2579      87.416 -19.962  -5.710  1.00  0.00
ATOM   4459  DNA DNA Z2580     -44.696  29.980 -53.296  1.00  0.00
ATOM   4460  DNB DNB Z2581     -46.550  14.040  28.035  1.00  0.00
ATOM   4461  DNC DNC Z2582      64.723 -75.239 -10.432  1.00  0.00
ATOM   4462  DND DND Z2583     -82.334 -41.462 -64.319  1.00  0.00
ATOM   4463  DNE DNE Z2584      90.415 -83.258 -58.946  1.00  0.00
ATOM   4464  DNF DNF Z2585     -78.659 -86.381 -32.721  1.00  0.00
ATOM   4465  DNG DNG Z2586      29.255 -24.953  51.535  1.00  0.00
ATOM   4466  DNH DNH Z2587      64.341  19.796  16.707  1.00  0.00
ATOM   4467  DNI DNI Z2588      44.695  48.180 -24.930  1.00  0.00
ATOM   4468  DNJ DNJ Z2589     -77.237  83.727  36.460  1.00  0.00
ATOM   4469  DNK DNK Z2590      88.747  65.042  29.407  1.00  0.00
ATOM   4470  DNL DNL Z2591      70.672  59.010  37.042  1.00  0.00
ATOM   4471  DNM DNM Z2592      -3.677 -86.435 -79.245  1.00  0.00
ATOM   4472  DNN DNN Z2593      56.833  36.686 -24.409  1.00  0.00
ATOM   4473  DNO DNO Z2594     -50.773 -38.257  76.660  1.00  0.00
ATOM   4474  DNP DNP Z2595      54.694 -83.122  33.301  1.00  0.00
ATOM   4475  DNQ DNQ Z2596      54.064 -67.480  88.842  1.00  0.00
ATOM   4476  DNR DNR Z2597     -70.441 -54.020 -86.439  1.00  0.00
ATOM   4477  DNS DNS Z2598      41.713  40.954  43.621  1.00  0.00
ATOM   4478  DNT DNT Z2599      68.002  32.949  46.434  1.00  0.00
ATOM   4479  DNU DNU Z2600      44.456 -89.952  36.539  1.00  0.00
ATOM   4480  DNV DNV Z2601      12.678 -54.616 -31.498  1.00  0.00
ATOM   4481  DNW DNW Z2602      87.594  30.898  83.263  1.00  0.00
ATOM   4482  DNX DNX Z2603      40.055  43.230  55.694  1.00  0.00
ATOM   4483  DNY DNY Z2604      -9.254 -31.609  -5.415  1.00  0.00
ATOM   4484  DNZ DNZ Z2605      37.740   7.453  50.867  1.00  0.00
ATOM   4485  DOA DOA Z2606     -43.688 -10.607 -48.761  1.00  0.00
ATOM   4486  DOB DOB Z2607     -39.446  53.995 -35.845  1.00  0.00
ATOM   4487  DOC DOC Z2608     -86.049  10.157 -85.006  1.00  0.00
ATOM   4488  DOD DOD Z2609     -46.562  17.338 -74.909  1.00  0.00
ATOM   4489  DOE DOE Z2610      87.205  71.846 -65.806  1.00  0.00
ATOM   4490  DOF DOF Z2611      -5.889 -46.458 -27.699  1.00  0.00
ATOM   4491  DOG DOG Z2612     -25.061 -18.265 -83.048  1.00  0.00
ATOM   4492  DOH DOH Z2613      89.315 -43.032  -7.645  1.00  0.00
ATOM   4493  DOI DOI Z2614     -16.191  29.426  18.103  1.00  0.00
ATOM   4494  DOJ DOJ Z2615      41.476 -81.956   3.933  1.00  0.00
ATOM   4495  DOK DOK Z2616     -83.983  24.213   6.752  1.00  0.00
ATOM   4496  DOL DOL Z2617      54.309  -0.026 -57.532  1.00  0.00
ATOM   4497  DOM DOM Z2618     -84.242 -51.407  -4.083  1.00  0.00
ATOM   4498  DON DON Z2619     -40.336  48.861 -60.145  1.00  0.00
ATOM   4499  DOO DOO Z2620     -25.208 -57.698 -15.691  1.00  0.00
ATOM   4500  DOP DOP Z2621     -84.585 -86.812 -79.961  1.00  0.00
ATOM   4501  DOQ DOQ Z2622     -50.916 -82.691  -4.940  1.00  0.00
ATOM   4502  DOR DOR Z2623      77.421  -4.206 -84.816  1.00  0.00
ATOM   4503  DOS DOS Z2624      88.190 -29.822   3.212  1.00  0.00
ATOM   4504  DOT DOT Z2625      50.915  18.361  75.124  1.00  0.00
ATOM   4505  DOU DOU Z2626     -37.028  26.025 -61.486  1.00  0.00
ATOM   4506  DOV DOV Z2627     -34.120   3.581 -58.047  1.00  0.00
ATOM   4507  DOW DOW Z2628      49.873  32.658 -58.216  1.00  0.00
ATOM   4508  DOX DOX Z2629      57.388 -67.548   2.976  1.00  0.00
ATOM   4509  DOY DOY Z2630     -37.057  18.488 -51.227  1.00  0.00
ATOM   4510  DOZ DOZ Z2631      62.218 -80.309 -65.785  1.00  0.00
ATOM   4511  DPA DPA Z2632      46.522 -38.372  38.717  1.00  0.00
ATOM   4512  DPB DPB Z2633      63.535  83.293  33.802  1.00  0.00
ATOM   4513  DPC DPC Z2634     -41.390 -50.137  -8.328  1.00  0.00
ATOM   4514  DPD DPD Z2635     -23.586  84.613 -78.162  1.00  0.00
ATOM   4515  DPE DPE Z2636     -32.791 -20.923  75.328  1.00  0.00
ATOM   4516  DPF DPF Z2637      87.422  37.127 -73.351  1.00  0.00
ATOM   4517  DPG DPG Z2638      85.939  74.932 -54.188  1.00  0.00
ATOM   4518  DPH DPH Z2639     -35.936 -33.732 -24.267  1.00  0.00
ATOM   4519  DPI DPI Z2640      58.463  84.421  22.919  1.00  0.00
ATOM   4520  DPJ DPJ Z2641      24.336  46.333   6.305  1.00  0.00
END
