# Supplementary material for: The Effect of Macromolecular Crowding on the Electrostatic Component of Barnase–Barstar Binding: A Computational, Implicit Solvent-Based Study
Source: PLoS One. 2014 Jun 10;9(6):e98618. doi: 10.1371/journal.pone.0098618 (PMC4051634; doi:10.1371/journal.pone.0098618)
Supplement: File S1 — Contains sample pdb files used in our analyses; each contains the barnase/barstar complex with a specific random placement of crowders of varying radii at 30% crowding density. Also included are files specifying, for each pdb file, the radii of each atom and model crowder. (TAR) [file pone.0098618.s005.tar › vary30percent_pdb/with_crowders-32.pdb]

ATOM      1  CAY VAL A   3      18.329  -9.767 -18.786  1.00  0.00
ATOM      2  CY  VAL A   3      17.463  -9.299 -17.665  1.00  0.55
ATOM      3  OY  VAL A   3      17.203 -10.038 -16.718  1.00 -0.55
ATOM      4  N   VAL A   3      16.993  -8.037 -17.760  1.00 -0.40
ATOM      5  H   VAL A   3      17.222  -7.453 -18.535  1.00  0.40
ATOM      6  CA  VAL A   3      16.107  -7.419 -16.733  1.00  0.00
ATOM      7  CB  VAL A   3      16.269  -5.903 -16.535  1.00  0.00
ATOM      8  CG1 VAL A   3      15.283  -5.404 -15.502  1.00  0.00
ATOM      9  CG2 VAL A   3      17.666  -5.466 -16.113  1.00  0.00
ATOM     10  C   VAL A   3      14.669  -7.755 -17.123  1.00  0.55
ATOM     11  O   VAL A   3      14.125  -7.204 -18.095  1.00 -0.55
ATOM     12  N   ILE A   4      14.072  -8.639 -16.383  1.00 -0.40
ATOM     13  H   ILE A   4      14.512  -9.101 -15.616  1.00  0.40
ATOM     14  CA  ILE A   4      12.656  -8.995 -16.677  1.00  0.00
ATOM     15  CB  ILE A   4      12.546 -10.506 -16.596  1.00  0.00
ATOM     16  CG2 ILE A   4      11.132 -11.017 -16.786  1.00  0.00
ATOM     17  CG1 ILE A   4      13.586 -11.052 -17.616  1.00  0.00
ATOM     18  CD1 ILE A   4      13.725 -12.568 -17.376  1.00  0.00
ATOM     19  C   ILE A   4      11.850  -8.257 -15.632  1.00  0.55
ATOM     20  O   ILE A   4      11.950  -8.686 -14.487  1.00 -0.55
ATOM     21  N   ASN A   5      11.188  -7.189 -15.991  1.00 -0.40
ATOM     22  H   ASN A   5      11.172  -6.861 -16.933  1.00  0.40
ATOM     23  CA  ASN A   5      10.424  -6.409 -15.014  1.00  0.00
ATOM     24  CB  ASN A   5      11.345  -5.293 -14.478  1.00  0.00
ATOM     25  CG  ASN A   5      11.507  -4.197 -15.497  1.00  0.55
ATOM     26  OD1 ASN A   5      11.426  -4.466 -16.699  1.00 -0.55
ATOM     27  ND2 ASN A   5      11.717  -2.929 -15.181  1.00 -0.78
ATOM     28 HD21 ASN A   5      11.776  -2.656 -14.221  1.00  0.39
ATOM     29 HD22 ASN A   5      11.817  -2.244 -15.903  1.00  0.39
ATOM     30  C   ASN A   5       9.146  -5.812 -15.561  1.00  0.55
ATOM     31  O   ASN A   5       8.660  -4.755 -15.093  1.00 -0.55
ATOM     32  N   THR A   6       8.573  -6.475 -16.564  1.00 -0.40
ATOM     33  H   THR A   6       8.954  -7.320 -16.930  1.00  0.40
ATOM     34  CA  THR A   6       7.336  -5.993 -17.193  1.00  0.00
ATOM     35  CB  THR A   6       7.495  -6.026 -18.718  1.00  0.00
ATOM     36  OG1 THR A   6       7.625  -7.403 -19.111  1.00 -0.49
ATOM     37  HG1 THR A   6       7.563  -7.412 -20.069  1.00  0.49
ATOM     38  CG2 THR A   6       8.740  -5.225 -19.136  1.00  0.00
ATOM     39  C   THR A   6       6.232  -6.939 -16.733  1.00  0.55
ATOM     40  O   THR A   6       6.611  -8.029 -16.299  1.00 -0.55
ATOM     41  N   PHE A   7       4.972  -6.560 -16.843  1.00 -0.40
ATOM     42  H   PHE A   7       4.688  -5.677 -17.207  1.00  0.40
ATOM     43  CA  PHE A   7       3.912  -7.502 -16.400  1.00  0.00
ATOM     44  CB  PHE A   7       2.545  -6.816 -16.648  1.00  0.12
ATOM     45  CG  PHE A   7       2.234  -5.716 -15.659  1.00 -0.12
ATOM     46  CD1 PHE A   7       2.080  -6.016 -14.292  1.00 -0.12
ATOM     47  HD1 PHE A   7       2.188  -7.032 -13.942  1.00  0.12
ATOM     48  CE1 PHE A   7       1.787  -4.996 -13.396  1.00 -0.12
ATOM     49  HE1 PHE A   7       1.638  -5.215 -12.349  1.00  0.12
ATOM     50  CZ  PHE A   7       1.687  -3.671 -13.868  1.00 -0.12
ATOM     51  HZ  PHE A   7       1.486  -2.873 -13.169  1.00  0.12
ATOM     52  CD2 PHE A   7       2.089  -4.405 -16.107  1.00 -0.12
ATOM     53  HD2 PHE A   7       2.168  -4.189 -17.162  1.00  0.12
ATOM     54  CE2 PHE A   7       1.843  -3.376 -15.212  1.00 -0.12
ATOM     55  HE2 PHE A   7       1.773  -2.355 -15.558  1.00  0.12
ATOM     56  C   PHE A   7       3.988  -8.873 -17.043  1.00  0.55
ATOM     57  O   PHE A   7       3.930  -9.931 -16.338  1.00 -0.55
ATOM     58  N   ASP A   8       4.076  -8.953 -18.383  1.00 -0.40
ATOM     59  H   ASP A   8       4.106  -8.140 -18.960  1.00  0.40
ATOM     60  CA  ASP A   8       4.135 -10.249 -19.088  1.00  0.00
ATOM     61  CB  ASP A   8       4.031 -10.089 -20.627  1.00  0.00
ATOM     62  CG  ASP A   8       2.588  -9.770 -20.943  1.00  0.10
ATOM     63  OD1 ASP A   8       1.754 -10.653 -20.640  1.00 -0.55
ATOM     64  OD2 ASP A   8       2.462  -8.627 -21.418  1.00 -0.55
ATOM     65  C   ASP A   8       5.421 -11.049 -18.947  1.00  0.55
ATOM     66  O   ASP A   8       5.378 -12.269 -18.851  1.00 -0.55
ATOM     67  N   GLY A   9       6.548 -10.322 -19.006  1.00 -0.40
ATOM     68  H   GLY A   9       6.591  -9.338 -19.155  1.00  0.40
ATOM     69  CA  GLY A   9       7.803 -11.083 -18.828  1.00  0.00
ATOM     70  C   GLY A   9       7.792 -11.756 -17.443  1.00  0.55
ATOM     71  O   GLY A   9       8.086 -12.963 -17.360  1.00 -0.55
ATOM     72  N   VAL A  10       7.485 -11.016 -16.366  1.00 -0.40
ATOM     73  H   VAL A  10       7.259 -10.048 -16.433  1.00  0.40
ATOM     74  CA  VAL A  10       7.464 -11.599 -15.010  1.00  0.00
ATOM     75  CB  VAL A  10       7.388 -10.553 -13.892  1.00  0.00
ATOM     76  CG1 VAL A  10       7.386 -11.181 -12.494  1.00  0.00
ATOM     77  CG2 VAL A  10       8.560  -9.576 -13.991  1.00  0.00
ATOM     78  C   VAL A  10       6.322 -12.605 -14.848  1.00  0.55
ATOM     79  O   VAL A  10       6.519 -13.655 -14.242  1.00 -0.55
ATOM     80  N   ALA A  11       5.167 -12.365 -15.417  1.00 -0.40
ATOM     81  H   ALA A  11       5.009 -11.540 -15.953  1.00  0.40
ATOM     82  CA  ALA A  11       4.038 -13.274 -15.314  1.00  0.00
ATOM     83  CB  ALA A  11       2.713 -12.733 -15.889  1.00  0.00
ATOM     84  C   ALA A  11       4.389 -14.583 -16.026  1.00  0.55
ATOM     85  O   ALA A  11       4.042 -15.634 -15.517  1.00 -0.55
ATOM     86  N   ASP A  12       5.050 -14.457 -17.191  1.00 -0.40
ATOM     87  H   ASP A  12       5.317 -13.590 -17.603  1.00  0.40
ATOM     88  CA  ASP A  12       5.392 -15.710 -17.887  1.00  0.00
ATOM     89  CB  ASP A  12       5.950 -15.433 -19.272  1.00  0.00
ATOM     90  CG  ASP A  12       4.809 -15.091 -20.202  1.00  0.10
ATOM     91  OD1 ASP A  12       3.608 -15.246 -19.848  1.00 -0.55
ATOM     92  OD2 ASP A  12       5.220 -14.674 -21.315  1.00 -0.55
ATOM     93  C   ASP A  12       6.440 -16.470 -17.120  1.00  0.55
ATOM     94  O   ASP A  12       6.401 -17.688 -17.034  1.00 -0.55
ATOM     95  N   TYR A  13       7.400 -15.716 -16.618  1.00 -0.40
ATOM     96  H   TYR A  13       7.421 -14.726 -16.734  1.00  0.40
ATOM     97  CA  TYR A  13       8.517 -16.321 -15.838  1.00  0.00
ATOM     98  CB  TYR A  13       9.528 -15.218 -15.495  1.00  0.12
ATOM     99  CG  TYR A  13      10.857 -15.763 -15.081  1.00 -0.12
ATOM    100  CD1 TYR A  13      11.025 -16.287 -13.802  1.00 -0.12
ATOM    101  HD1 TYR A  13      10.183 -16.269 -13.127  1.00  0.12
ATOM    102  CE1 TYR A  13      12.217 -16.831 -13.348  1.00 -0.12
ATOM    103  HE1 TYR A  13      12.310 -17.255 -12.360  1.00  0.12
ATOM    104  CZ  TYR A  13      13.280 -16.800 -14.232  1.00  0.06
ATOM    105  OH  TYR A  13      14.503 -17.285 -13.795  1.00 -0.49
ATOM    106  HH  TYR A  13      14.497 -17.283 -12.835  1.00  0.43
ATOM    107  CD2 TYR A  13      11.943 -15.767 -15.969  1.00 -0.12
ATOM    108  HD2 TYR A  13      11.846 -15.372 -16.969  1.00  0.12
ATOM    109  CE2 TYR A  13      13.153 -16.297 -15.519  1.00 -0.12
ATOM    110  HE2 TYR A  13      14.005 -16.316 -16.183  1.00  0.12
ATOM    111  C   TYR A  13       8.019 -17.119 -14.644  1.00  0.55
ATOM    112  O   TYR A  13       8.424 -18.276 -14.395  1.00 -0.55
ATOM    113  N   LEU A  14       7.100 -16.494 -13.897  1.00 -0.40
ATOM    114  H   LEU A  14       6.793 -15.571 -14.114  1.00  0.40
ATOM    115  CA  LEU A  14       6.466 -17.116 -12.696  1.00  0.00
ATOM    116  CB  LEU A  14       5.439 -16.167 -12.076  1.00  0.00
ATOM    117  CG  LEU A  14       6.026 -14.992 -11.281  1.00  0.00
ATOM    118  CD1 LEU A  14       4.925 -13.953 -11.038  1.00  0.00
ATOM    119  CD2 LEU A  14       6.608 -15.537  -9.993  1.00  0.00
ATOM    120  C   LEU A  14       5.759 -18.417 -13.020  1.00  0.55
ATOM    121  O   LEU A  14       5.887 -19.465 -12.365  1.00 -0.55
ATOM    122  N   GLN A  15       4.997 -18.320 -14.103  1.00 -0.40
ATOM    123  H   GLN A  15       4.886 -17.492 -14.647  1.00  0.40
ATOM    124  CA  GLN A  15       4.271 -19.539 -14.511  1.00  0.00
ATOM    125  CB  GLN A  15       3.242 -19.235 -15.560  1.00  0.00
ATOM    126  CG  GLN A  15       1.993 -18.450 -15.209  1.00  0.00
ATOM    127  CD  GLN A  15       1.053 -18.699 -16.416  1.00  0.55
ATOM    128  OE1 GLN A  15       1.315 -18.171 -17.517  1.00 -0.55
ATOM    129  NE2 GLN A  15       0.048 -19.519 -16.139  1.00 -0.78
ATOM    130 HE21 GLN A  15      -0.620 -19.749 -16.847  1.00  0.39
ATOM    131 HE22 GLN A  15      -0.043 -19.908 -15.222  1.00  0.39
ATOM    132  C   GLN A  15       5.193 -20.634 -15.081  1.00  0.55
ATOM    133  O   GLN A  15       4.839 -21.802 -14.957  1.00 -0.55
ATOM    134  N   THR A  16       6.284 -20.233 -15.716  1.00 -0.40
ATOM    135  H   THR A  16       6.514 -19.270 -15.831  1.00  0.40
ATOM    136  CA  THR A  16       7.211 -21.195 -16.283  1.00  0.00
ATOM    137  CB  THR A  16       8.108 -20.626 -17.410  1.00  0.00
ATOM    138  OG1 THR A  16       7.259 -19.900 -18.296  1.00 -0.49
ATOM    139  HG1 THR A  16       6.981 -19.117 -17.815  1.00  0.49
ATOM    140  CG2 THR A  16       8.810 -21.765 -18.173  1.00  0.00
ATOM    141  C   THR A  16       8.162 -21.733 -15.234  1.00  0.55
ATOM    142  O   THR A  16       8.299 -22.967 -15.218  1.00 -0.55
ATOM    143  N   TYR A  17       8.773 -20.886 -14.447  1.00 -0.40
ATOM    144  H   TYR A  17       8.625 -19.901 -14.488  1.00  0.40
ATOM    145  CA  TYR A  17       9.721 -21.377 -13.449  1.00  0.00
ATOM    146  CB  TYR A  17      11.033 -20.515 -13.591  1.00  0.12
ATOM    147  CG  TYR A  17      11.478 -20.514 -15.040  1.00 -0.12
ATOM    148  CD1 TYR A  17      12.130 -21.636 -15.596  1.00 -0.12
ATOM    149  HD1 TYR A  17      12.305 -22.500 -14.973  1.00  0.12
ATOM    150  CE1 TYR A  17      12.555 -21.666 -16.925  1.00 -0.12
ATOM    151  HE1 TYR A  17      13.056 -22.528 -17.340  1.00  0.12
ATOM    152  CZ  TYR A  17      12.302 -20.532 -17.687  1.00  0.06
ATOM    153  OH  TYR A  17      12.619 -20.477 -19.033  1.00 -0.49
ATOM    154  HH  TYR A  17      12.363 -19.613 -19.363  1.00  0.43
ATOM    155  CD2 TYR A  17      11.256 -19.401 -15.851  1.00 -0.12
ATOM    156  HD2 TYR A  17      10.767 -18.530 -15.440  1.00  0.12
ATOM    157  CE2 TYR A  17      11.655 -19.401 -17.171  1.00 -0.12
ATOM    158  HE2 TYR A  17      11.471 -18.541 -17.798  1.00  0.12
ATOM    159  C   TYR A  17       9.234 -21.420 -12.010  1.00  0.55
ATOM    160  O   TYR A  17      10.026 -21.911 -11.202  1.00 -0.55
ATOM    161  N   HSD A  18       8.058 -20.995 -11.640  1.00 -0.40
ATOM    162  H   HSD A  18       7.420 -20.623 -12.308  1.00  0.40
ATOM    163  CA  HSD A  18       7.567 -21.013 -10.282  1.00  0.00
ATOM    164  CB  HSD A  18       7.255 -22.412  -9.742  1.00  0.12
ATOM    165  ND1 HSD A  18       5.350 -22.085 -11.391  1.00 -0.40
ATOM    166  HD1 HSD A  18       5.522 -21.119 -11.582  1.00  0.40
ATOM    167  CG  HSD A  18       6.073 -22.863 -10.532  1.00 -0.12
ATOM    168  CE1 HSD A  18       4.387 -22.849 -11.917  1.00  0.15
ATOM    169  HE1 HSD A  18       3.667 -22.489 -12.652  1.00  0.12
ATOM    170  NE2 HSD A  18       4.445 -24.074 -11.420  1.00 -0.56
ATOM    171  CD2 HSD A  18       5.512 -24.100 -10.552  1.00  0.15
ATOM    172  HD2 HSD A  18       5.776 -25.007 -10.022  1.00  0.12
ATOM    173  C   HSD A  18       8.486 -20.307  -9.289  1.00  0.55
ATOM    174  O   HSD A  18       8.646 -20.775  -8.185  1.00 -0.55
ATOM    175  N   LYS A  19       8.996 -19.177  -9.676  1.00 -0.40
ATOM    176  H   LYS A  19       8.837 -18.844 -10.601  1.00  0.40
ATOM    177  CA  LYS A  19       9.813 -18.307  -8.860  1.00  0.00
ATOM    178  CB  LYS A  19      11.113 -19.018  -8.541  1.00  0.00
ATOM    179  CG  LYS A  19      11.991 -19.124  -9.779  1.00  0.00
ATOM    180  CD  LYS A  19      13.185 -20.018  -9.647  1.00  0.00
ATOM    181  CE  LYS A  19      14.249 -19.494 -10.618  1.00  0.33
ATOM    182  NZ  LYS A  19      15.420 -20.420 -10.717  1.00 -0.32
ATOM    183  HZ1 LYS A  19      15.100 -21.350 -11.056  1.00  0.33
ATOM    184  HZ2 LYS A  19      15.859 -20.525  -9.780  1.00  0.33
ATOM    185  HZ3 LYS A  19      16.116 -20.029 -11.384  1.00  0.33
ATOM    186  C   LYS A  19       9.993 -17.020  -9.667  1.00  0.55
ATOM    187  O   LYS A  19       9.771 -16.952 -10.895  1.00 -0.55
ATOM    188  N   LEU A  20      10.378 -15.979  -8.953  1.00 -0.40
ATOM    189  H   LEU A  20      10.494 -16.018  -7.964  1.00  0.40
ATOM    190  CA  LEU A  20      10.655 -14.702  -9.595  1.00  0.00
ATOM    191  CB  LEU A  20      10.775 -13.519  -8.588  1.00  0.00
ATOM    192  CG  LEU A  20       9.470 -12.962  -7.959  1.00  0.00
ATOM    193  CD1 LEU A  20       9.842 -11.945  -6.902  1.00  0.00
ATOM    194  CD2 LEU A  20       8.540 -12.320  -8.967  1.00  0.00
ATOM    195  C   LEU A  20      12.022 -14.693 -10.299  1.00  0.55
ATOM    196  O   LEU A  20      12.918 -15.398  -9.815  1.00 -0.55
ATOM    197  N   PRO A  21      12.156 -13.855 -11.321  1.00 -0.20
ATOM    198  CD  PRO A  21      11.077 -13.073 -11.927  1.00  0.10
ATOM    199  CA  PRO A  21      13.437 -13.676 -12.023  1.00  0.10
ATOM    200  CB  PRO A  21      13.188 -12.626 -13.078  1.00  0.00
ATOM    201  CG  PRO A  21      11.739 -12.352 -13.069  1.00  0.00
ATOM    202  C   PRO A  21      14.474 -13.211 -11.006  1.00  0.55
ATOM    203  O   PRO A  21      14.181 -12.619  -9.964  1.00 -0.55
ATOM    204  N   ASP A  22      15.740 -13.397 -11.342  1.00 -0.40
ATOM    205  H   ASP A  22      15.985 -13.802 -12.219  1.00  0.40
ATOM    206  CA  ASP A  22      16.859 -13.044 -10.498  1.00  0.00
ATOM    207  CB  ASP A  22      18.200 -13.555 -11.095  1.00  0.00
ATOM    208  CG  ASP A  22      18.099 -15.082 -11.055  1.00  0.10
ATOM    209  OD1 ASP A  22      17.236 -15.690 -10.347  1.00 -0.55
ATOM    210  OD2 ASP A  22      18.916 -15.723 -11.777  1.00 -0.55
ATOM    211  C   ASP A  22      17.038 -11.587 -10.209  1.00  0.55
ATOM    212  O   ASP A  22      17.916 -11.326  -9.369  1.00 -0.55
ATOM    213  N   ASN A  23      16.341 -10.659 -10.820  1.00 -0.40
ATOM    214  H   ASN A  23      15.639 -10.870 -11.497  1.00  0.40
ATOM    215  CA  ASN A  23      16.571  -9.236 -10.524  1.00  0.00
ATOM    216  CB  ASN A  23      16.326  -8.442 -11.803  1.00  0.00
ATOM    217  CG  ASN A  23      14.973  -8.757 -12.424  1.00  0.55
ATOM    218  OD1 ASN A  23      14.761  -9.889 -12.907  1.00 -0.55
ATOM    219  ND2 ASN A  23      14.083  -7.761 -12.405  1.00 -0.78
ATOM    220 HD21 ASN A  23      14.327  -6.880 -12.000  1.00  0.39
ATOM    221 HD22 ASN A  23      13.173  -7.897 -12.796  1.00  0.39
ATOM    222  C   ASN A  23      15.722  -8.732  -9.359  1.00  0.55
ATOM    223  O   ASN A  23      15.748  -7.539  -9.060  1.00 -0.55
ATOM    224  N   TYR A  24      14.997  -9.618  -8.725  1.00 -0.40
ATOM    225  H   TYR A  24      14.985 -10.578  -8.994  1.00  0.40
ATOM    226  CA  TYR A  24      14.162  -9.268  -7.591  1.00  0.00
ATOM    227  CB  TYR A  24      12.841 -10.106  -7.635  1.00  0.12
ATOM    228  CG  TYR A  24      11.971  -9.391  -8.629  1.00 -0.12
ATOM    229  CD1 TYR A  24      11.299  -8.220  -8.263  1.00 -0.12
ATOM    230  HD1 TYR A  24      11.365  -7.877  -7.242  1.00  0.12
ATOM    231  CE1 TYR A  24      10.553  -7.490  -9.169  1.00 -0.12
ATOM    232  HE1 TYR A  24      10.056  -6.578  -8.872  1.00  0.12
ATOM    233  CZ  TYR A  24      10.462  -7.963 -10.476  1.00  0.06
ATOM    234  OH  TYR A  24       9.680  -7.287 -11.405  1.00 -0.49
ATOM    235  HH  TYR A  24       9.165  -6.627 -10.936  1.00  0.43
ATOM    236  CD2 TYR A  24      11.913  -9.820  -9.940  1.00 -0.12
ATOM    237  HD2 TYR A  24      12.470 -10.692 -10.252  1.00  0.12
ATOM    238  CE2 TYR A  24      11.130  -9.119 -10.862  1.00 -0.12
ATOM    239  HE2 TYR A  24      11.043  -9.477 -11.878  1.00  0.12
ATOM    240  C   TYR A  24      14.764  -9.534  -6.232  1.00  0.55
ATOM    241  O   TYR A  24      15.365 -10.597  -6.153  1.00 -0.55
ATOM    242  N   ILE A  25      14.561  -8.696  -5.232  1.00 -0.40
ATOM    243  H   ILE A  25      14.067  -7.840  -5.361  1.00  0.40
ATOM    244  CA  ILE A  25      15.038  -8.950  -3.877  1.00  0.00
ATOM    245  CB  ILE A  25      16.326  -8.192  -3.481  1.00  0.00
ATOM    246  CG2 ILE A  25      17.566  -8.889  -4.056  1.00  0.00
ATOM    247  CG1 ILE A  25      16.322  -6.709  -3.870  1.00  0.00
ATOM    248  CD1 ILE A  25      17.601  -6.045  -3.346  1.00  0.00
ATOM    249  C   ILE A  25      13.950  -8.515  -2.886  1.00  0.55
ATOM    250  O   ILE A  25      13.309  -7.552  -3.241  1.00 -0.55
ATOM    251  N   THR A  26      13.773  -9.140  -1.750  1.00 -0.40
ATOM    252  H   THR A  26      14.311  -9.942  -1.503  1.00  0.40
ATOM    253  CA  THR A  26      12.783  -8.716  -0.770  1.00  0.00
ATOM    254  CB  THR A  26      12.528  -9.786   0.303  1.00  0.00
ATOM    255  OG1 THR A  26      13.694  -9.881   1.116  1.00 -0.49
ATOM    256  HG1 THR A  26      13.504 -10.554   1.773  1.00  0.49
ATOM    257  CG2 THR A  26      12.324 -11.127  -0.344  1.00  0.00
ATOM    258  C   THR A  26      13.224  -7.400  -0.140  1.00  0.55
ATOM    259  O   THR A  26      14.357  -6.901  -0.315  1.00 -0.55
ATOM    260  N   LYS A  27      12.287  -6.769   0.542  1.00 -0.40
ATOM    261  H   LYS A  27      11.367  -7.146   0.596  1.00  0.40
ATOM    262  CA  LYS A  27      12.460  -5.526   1.257  1.00  0.00
ATOM    263  CB  LYS A  27      11.181  -4.959   1.855  1.00  0.00
ATOM    264  CG  LYS A  27      10.102  -4.405   0.945  1.00  0.00
ATOM    265  CD  LYS A  27       8.750  -4.452   1.677  1.00  0.00
ATOM    266  CE  LYS A  27       7.559  -4.131   0.800  1.00  0.33
ATOM    267  NZ  LYS A  27       6.252  -4.452   1.438  1.00 -0.32
ATOM    268  HZ1 LYS A  27       6.150  -3.905   2.316  1.00  0.33
ATOM    269  HZ2 LYS A  27       6.214  -5.468   1.657  1.00  0.33
ATOM    270  HZ3 LYS A  27       5.479  -4.210   0.786  1.00  0.33
ATOM    271  C   LYS A  27      13.546  -5.724   2.363  1.00  0.55
ATOM    272  O   LYS A  27      14.371  -4.798   2.524  1.00 -0.55
ATOM    273  N   SER A  28      13.524  -6.835   3.061  1.00 -0.40
ATOM    274  H   SER A  28      12.843  -7.551   2.929  1.00  0.40
ATOM    275  CA  SER A  28      14.554  -7.060   4.102  1.00  0.00
ATOM    276  CB  SER A  28      14.180  -8.226   4.985  1.00  0.00
ATOM    277  OG  SER A  28      14.628  -9.515   4.622  1.00 -0.49
ATOM    278  HG  SER A  28      14.293 -10.111   5.296  1.00  0.49
ATOM    279  C   SER A  28      15.937  -7.179   3.452  1.00  0.55
ATOM    280  O   SER A  28      16.867  -6.489   3.907  1.00 -0.55
ATOM    281  N   GLU A  29      16.051  -7.999   2.392  1.00 -0.40
ATOM    282  H   GLU A  29      15.287  -8.547   2.061  1.00  0.40
ATOM    283  CA  GLU A  29      17.290  -8.135   1.672  1.00  0.00
ATOM    284  CB  GLU A  29      17.101  -8.912   0.350  1.00  0.00
ATOM    285  CG  GLU A  29      17.067 -10.380   0.712  1.00  0.00
ATOM    286  CD  GLU A  29      16.359 -11.242  -0.303  1.00  0.10
ATOM    287  OE1 GLU A  29      16.171 -10.866  -1.480  1.00 -0.55
ATOM    288  OE2 GLU A  29      15.927 -12.350   0.128  1.00 -0.55
ATOM    289  C   GLU A  29      17.900  -6.827   1.208  1.00  0.55
ATOM    290  O   GLU A  29      19.127  -6.597   1.301  1.00 -0.55
ATOM    291  N   ALA A  30      17.009  -6.004   0.662  1.00 -0.40
ATOM    292  H   ALA A  30      16.044  -6.240   0.586  1.00  0.40
ATOM    293  CA  ALA A  30      17.400  -4.684   0.135  1.00  0.00
ATOM    294  CB  ALA A  30      16.185  -4.078  -0.557  1.00  0.00
ATOM    295  C   ALA A  30      18.008  -3.761   1.193  1.00  0.55
ATOM    296  O   ALA A  30      19.015  -3.059   1.036  1.00 -0.55
ATOM    297  N   GLN A  31      17.328  -3.779   2.338  1.00 -0.40
ATOM    298  H   GLN A  31      16.515  -4.344   2.445  1.00  0.40
ATOM    299  CA  GLN A  31      17.698  -2.998   3.511  1.00  0.00
ATOM    300  CB  GLN A  31      16.700  -3.141   4.643  1.00  0.00
ATOM    301  CG  GLN A  31      15.300  -2.718   4.234  1.00  0.00
ATOM    302  CD  GLN A  31      14.294  -2.788   5.368  1.00  0.55
ATOM    303  OE1 GLN A  31      13.963  -1.687   5.817  1.00 -0.55
ATOM    304  NE2 GLN A  31      13.796  -3.926   5.881  1.00 -0.78
ATOM    305 HE21 GLN A  31      13.134  -3.889   6.630  1.00  0.39
ATOM    306 HE22 GLN A  31      14.086  -4.810   5.513  1.00  0.39
ATOM    307  C   GLN A  31      19.099  -3.444   3.943  1.00  0.55
ATOM    308  O   GLN A  31      19.888  -2.569   4.269  1.00 -0.55
ATOM    309  N   ALA A  32      19.253  -4.754   3.872  1.00 -0.40
ATOM    310  H   ALA A  32      18.510  -5.349   3.577  1.00  0.40
ATOM    311  CA  ALA A  32      20.500  -5.431   4.211  1.00  0.00
ATOM    312  CB  ALA A  32      20.493  -6.930   4.090  1.00  0.00
ATOM    313  C   ALA A  32      21.607  -4.845   3.322  1.00  0.55
ATOM    314  O   ALA A  32      22.731  -4.739   3.833  1.00 -0.55
ATOM    315  N   LEU A  33      21.311  -4.450   2.092  1.00 -0.40
ATOM    316  H   LEU A  33      20.398  -4.519   1.698  1.00  0.40
ATOM    317  CA  LEU A  33      22.357  -3.884   1.258  1.00  0.00
ATOM    318  CB  LEU A  33      22.135  -4.136  -0.238  1.00  0.00
ATOM    319  CG  LEU A  33      21.779  -5.612  -0.475  1.00  0.00
ATOM    320  CD1 LEU A  33      21.481  -5.834  -1.940  1.00  0.00
ATOM    321  CD2 LEU A  33      22.911  -6.488   0.024  1.00  0.00
ATOM    322  C   LEU A  33      22.450  -2.396   1.468  1.00  0.55
ATOM    323  O   LEU A  33      23.265  -1.801   0.764  1.00 -0.55
ATOM    324  N   GLY A  34      21.641  -1.829   2.330  1.00 -0.40
ATOM    325  H   GLY A  34      20.958  -2.311   2.872  1.00  0.40
ATOM    326  CA  GLY A  34      21.774  -0.373   2.490  1.00  0.00
ATOM    327  C   GLY A  34      20.646   0.455   1.912  1.00  0.55
ATOM    328  O   GLY A  34      20.850   1.663   1.794  1.00 -0.55
ATOM    329  N   TRP A  35      19.542  -0.227   1.591  1.00 -0.40
ATOM    330  H   TRP A  35      19.459  -1.214   1.705  1.00  0.40
ATOM    331  CA  TRP A  35      18.395   0.472   1.052  1.00  0.00
ATOM    332  CB  TRP A  35      17.413  -0.521   0.459  1.00  0.12
ATOM    333  CG  TRP A  35      16.126   0.047  -0.111  1.00 -0.12
ATOM    334  CD1 TRP A  35      15.966   1.059  -1.031  1.00 -0.12
ATOM    335  HD1 TRP A  35      16.756   1.653  -1.465  1.00  0.12
ATOM    336  NE1 TRP A  35      14.618   1.180  -1.300  1.00 -0.40
ATOM    337  HE1 TRP A  35      14.236   1.815  -1.935  1.00  0.40
ATOM    338  CE2 TRP A  35      13.885   0.291  -0.560  1.00  0.00
ATOM    339  CD2 TRP A  35      14.793  -0.438   0.202  1.00  0.00
ATOM    340  CE3 TRP A  35      14.327  -1.408   1.089  1.00 -0.12
ATOM    341  HE3 TRP A  35      14.989  -1.960   1.741  1.00  0.12
ATOM    342  CZ3 TRP A  35      12.972  -1.648   1.111  1.00 -0.12
ATOM    343  HZ3 TRP A  35      12.582  -2.429   1.748  1.00  0.12
ATOM    344  CZ2 TRP A  35      12.492   0.088  -0.535  1.00 -0.12
ATOM    345  HZ2 TRP A  35      11.788   0.648  -1.131  1.00  0.12
ATOM    346  CH2 TRP A  35      12.092  -0.902   0.328  1.00 -0.12
ATOM    347  HH2 TRP A  35      11.036  -1.115   0.404  1.00  0.12
ATOM    348  C   TRP A  35      17.652   1.229   2.157  1.00  0.55
ATOM    349  O   TRP A  35      17.319   0.631   3.180  1.00 -0.55
ATOM    350  N   VAL A  36      17.398   2.503   1.833  1.00 -0.40
ATOM    351  H   VAL A  36      17.709   2.885   0.966  1.00  0.40
ATOM    352  CA  VAL A  36      16.660   3.433   2.691  1.00  0.00
ATOM    353  CB  VAL A  36      17.450   4.649   3.192  1.00  0.00
ATOM    354  CG1 VAL A  36      16.648   5.384   4.245  1.00  0.00
ATOM    355  CG2 VAL A  36      18.811   4.283   3.760  1.00  0.00
ATOM    356  C   VAL A  36      15.551   3.940   1.762  1.00  0.55
ATOM    357  O   VAL A  36      15.938   4.746   0.898  1.00 -0.55
ATOM    358  N   ALA A  37      14.332   3.417   1.956  1.00 -0.40
ATOM    359  H   ALA A  37      14.129   2.772   2.689  1.00  0.40
ATOM    360  CA  ALA A  37      13.223   3.787   1.069  1.00  0.00
ATOM    361  CB  ALA A  37      11.904   3.144   1.465  1.00  0.00
ATOM    362  C   ALA A  37      13.120   5.297   0.914  1.00  0.55
ATOM    363  O   ALA A  37      12.985   5.735  -0.250  1.00 -0.55
ATOM    364  N   SER A  38      13.155   6.050   1.998  1.00 -0.40
ATOM    365  H   SER A  38      13.251   5.705   2.928  1.00  0.40
ATOM    366  CA  SER A  38      13.042   7.494   1.789  1.00  0.00
ATOM    367  CB  SER A  38      12.904   8.310   3.079  1.00  0.00
ATOM    368  OG  SER A  38      13.873   7.799   3.987  1.00 -0.49
ATOM    369  HG  SER A  38      13.492   7.000   4.359  1.00  0.49
ATOM    370  C   SER A  38      14.220   8.080   1.002  1.00  0.55
ATOM    371  O   SER A  38      14.056   9.224   0.533  1.00 -0.55
ATOM    372  N   LYS A  39      15.343   7.430   0.811  1.00 -0.40
ATOM    373  H   LYS A  39      15.518   6.513   1.164  1.00  0.40
ATOM    374  CA  LYS A  39      16.410   8.079   0.036  1.00  0.00
ATOM    375  CB  LYS A  39      17.766   7.511   0.382  1.00  0.00
ATOM    376  CG  LYS A  39      17.926   6.529   1.525  1.00  0.00
ATOM    377  CD  LYS A  39      19.285   6.772   2.215  1.00  0.00
ATOM    378  CE  LYS A  39      19.281   8.268   2.589  1.00  0.33
ATOM    379  NZ  LYS A  39      18.012   8.835   1.990  1.00 -0.32
ATOM    380  HZ1 LYS A  39      17.341   8.063   1.802  1.00  0.33
ATOM    381  HZ2 LYS A  39      18.236   9.324   1.100  1.00  0.33
ATOM    382  HZ3 LYS A  39      17.585   9.510   2.658  1.00  0.33
ATOM    383  C   LYS A  39      16.149   7.836  -1.458  1.00  0.55
ATOM    384  O   LYS A  39      16.607   8.608  -2.310  1.00 -0.55
ATOM    385  N   GLY A  40      15.420   6.748  -1.705  1.00 -0.40
ATOM    386  H   GLY A  40      15.044   6.158  -0.995  1.00  0.40
ATOM    387  CA  GLY A  40      15.152   6.388  -3.115  1.00  0.00
ATOM    388  C   GLY A  40      16.499   5.869  -3.682  1.00  0.55
ATOM    389  O   GLY A  40      16.691   6.012  -4.881  1.00 -0.55
ATOM    390  N   ASN A  41      17.345   5.248  -2.879  1.00 -0.40
ATOM    391  H   ASN A  41      17.125   5.077  -1.923  1.00  0.40
ATOM    392  CA  ASN A  41      18.656   4.768  -3.321  1.00  0.00
ATOM    393  CB  ASN A  41      19.660   5.137  -2.190  1.00  0.00
ATOM    394  CG  ASN A  41      19.415   4.159  -1.063  1.00  0.55
ATOM    395  OD1 ASN A  41      18.331   3.582  -0.908  1.00 -0.55
ATOM    396  ND2 ASN A  41      20.429   3.913  -0.227  1.00 -0.78
ATOM    397 HD21 ASN A  41      20.307   3.273   0.532  1.00  0.39
ATOM    398 HD22 ASN A  41      21.308   4.370  -0.359  1.00  0.39
ATOM    399  C   ASN A  41      18.791   3.299  -3.673  1.00  0.55
ATOM    400  O   ASN A  41      19.893   2.721  -3.645  1.00 -0.55
ATOM    401  N   LEU A  42      17.706   2.602  -4.035  1.00 -0.40
ATOM    402  H   LEU A  42      16.800   3.014  -4.097  1.00  0.40
ATOM    403  CA  LEU A  42      17.801   1.167  -4.366  1.00  0.00
ATOM    404  CB  LEU A  42      16.422   0.571  -4.646  1.00  0.00
ATOM    405  CG  LEU A  42      16.306  -0.921  -4.883  1.00  0.00
ATOM    406  CD1 LEU A  42      16.789  -1.705  -3.667  1.00  0.00
ATOM    407  CD2 LEU A  42      14.872  -1.264  -5.270  1.00  0.00
ATOM    408  C   LEU A  42      18.772   0.859  -5.524  1.00  0.55
ATOM    409  O   LEU A  42      19.554  -0.096  -5.416  1.00 -0.55
ATOM    410  N   ALA A  43      18.691   1.648  -6.583  1.00 -0.40
ATOM    411  H   ALA A  43      18.078   2.431  -6.657  1.00  0.40
ATOM    412  CA  ALA A  43      19.569   1.338  -7.721  1.00  0.00
ATOM    413  CB  ALA A  43      18.966   2.065  -8.911  1.00  0.00
ATOM    414  C   ALA A  43      21.023   1.663  -7.424  1.00  0.55
ATOM    415  O   ALA A  43      21.910   1.165  -8.140  1.00 -0.55
ATOM    416  N   ASP A  44      21.277   2.449  -6.389  1.00 -0.40
ATOM    417  H   ASP A  44      20.549   2.839  -5.831  1.00  0.40
ATOM    418  CA  ASP A  44      22.631   2.795  -6.000  1.00  0.00
ATOM    419  CB  ASP A  44      22.782   3.960  -5.026  1.00  0.00
ATOM    420  CG  ASP A  44      21.953   5.126  -5.520  1.00  0.10
ATOM    421  OD1 ASP A  44      22.010   5.282  -6.761  1.00 -0.55
ATOM    422  OD2 ASP A  44      21.287   5.844  -4.743  1.00 -0.55
ATOM    423  C   ASP A  44      23.228   1.635  -5.195  1.00  0.55
ATOM    424  O   ASP A  44      24.440   1.429  -5.311  1.00 -0.55
ATOM    425  N   VAL A  45      22.369   0.991  -4.428  1.00 -0.40
ATOM    426  H   VAL A  45      21.396   1.201  -4.378  1.00  0.40
ATOM    427  CA  VAL A  45      22.884  -0.101  -3.600  1.00  0.00
ATOM    428  CB  VAL A  45      22.219   0.010  -2.191  1.00  0.00
ATOM    429  CG1 VAL A  45      22.421   1.426  -1.646  1.00  0.00
ATOM    430  CG2 VAL A  45      20.743  -0.327  -2.180  1.00  0.00
ATOM    431  C   VAL A  45      22.741  -1.504  -4.160  1.00  0.55
ATOM    432  O   VAL A  45      23.317  -2.484  -3.636  1.00 -0.55
ATOM    433  N   ALA A  46      21.930  -1.649  -5.197  1.00 -0.40
ATOM    434  H   ALA A  46      21.481  -0.861  -5.608  1.00  0.40
ATOM    435  CA  ALA A  46      21.617  -2.936  -5.830  1.00  0.00
ATOM    436  CB  ALA A  46      20.573  -3.708  -5.029  1.00  0.00
ATOM    437  C   ALA A  46      21.151  -2.620  -7.241  1.00  0.55
ATOM    438  O   ALA A  46      19.974  -2.679  -7.582  1.00 -0.55
ATOM    439  N   PRO A  47      22.177  -2.290  -8.036  1.00 -0.20
ATOM    440  CD  PRO A  47      23.616  -2.206  -7.719  1.00  0.10
ATOM    441  CA  PRO A  47      21.898  -1.931  -9.444  1.00  0.10
ATOM    442  CB  PRO A  47      23.244  -1.460  -9.974  1.00  0.00
ATOM    443  CG  PRO A  47      24.088  -1.185  -8.761  1.00  0.00
ATOM    444  C   PRO A  47      21.214  -3.138 -10.098  1.00  0.55
ATOM    445  O   PRO A  47      21.542  -4.317  -9.806  1.00 -0.55
ATOM    446  N   GLY A  48      20.258  -2.779 -10.942  1.00 -0.40
ATOM    447  H   GLY A  48      20.020  -1.826 -11.115  1.00  0.40
ATOM    448  CA  GLY A  48      19.500  -3.787 -11.667  1.00  0.00
ATOM    449  C   GLY A  48      18.460  -4.570 -10.889  1.00  0.55
ATOM    450  O   GLY A  48      17.785  -5.350 -11.547  1.00 -0.55
ATOM    451  N   LYS A  49      18.335  -4.351  -9.587  1.00 -0.40
ATOM    452  H   LYS A  49      18.914  -3.687  -9.122  1.00  0.40
ATOM    453  CA  LYS A  49      17.375  -5.032  -8.729  1.00  0.00
ATOM    454  CB  LYS A  49      17.926  -5.170  -7.312  1.00  0.00
ATOM    455  CG  LYS A  49      19.054  -6.088  -7.059  1.00  0.00
ATOM    456  CD  LYS A  49      18.842  -7.363  -7.836  1.00  0.00
ATOM    457  CE  LYS A  49      20.240  -7.929  -8.118  1.00  0.33
ATOM    458  NZ  LYS A  49      20.148  -9.389  -8.459  1.00 -0.32
ATOM    459  HZ1 LYS A  49      19.554  -9.511  -9.304  1.00  0.33
ATOM    460  HZ2 LYS A  49      19.725  -9.906  -7.661  1.00  0.33
ATOM    461  HZ3 LYS A  49      21.100  -9.762  -8.648  1.00  0.33
ATOM    462  C   LYS A  49      16.086  -4.197  -8.577  1.00  0.55
ATOM    463  O   LYS A  49      16.107  -2.958  -8.682  1.00 -0.55
ATOM    464  N   SER A  50      15.029  -4.926  -8.243  1.00 -0.40
ATOM    465  H   SER A  50      15.101  -5.913  -8.135  1.00  0.40
ATOM    466  CA  SER A  50      13.711  -4.380  -8.011  1.00  0.00
ATOM    467  CB  SER A  50      12.781  -4.725  -9.188  1.00  0.00
ATOM    468  OG  SER A  50      12.867  -4.002 -10.390  1.00 -0.49
ATOM    469  HG  SER A  50      12.033  -4.143 -10.844  1.00  0.49
ATOM    470  C   SER A  50      13.192  -5.095  -6.760  1.00  0.55
ATOM    471  O   SER A  50      13.549  -6.266  -6.525  1.00 -0.55
ATOM    472  N   ILE A  51      12.381  -4.448  -5.965  1.00 -0.40
ATOM    473  H   ILE A  51      12.132  -3.499  -6.138  1.00  0.40
ATOM    474  CA  ILE A  51      11.777  -5.049  -4.775  1.00  0.00
ATOM    475  CB  ILE A  51      11.084  -3.944  -3.913  1.00  0.00
ATOM    476  CG2 ILE A  51      10.270  -4.546  -2.766  1.00  0.00
ATOM    477  CG1 ILE A  51      12.133  -2.913  -3.492  1.00  0.00
ATOM    478  CD1 ILE A  51      13.226  -3.409  -2.600  1.00  0.00
ATOM    479  C   ILE A  51      10.739  -6.054  -5.232  1.00  0.55
ATOM    480  O   ILE A  51       9.897  -5.770  -6.131  1.00 -0.55
ATOM    481  N   GLY A  52      10.688  -7.239  -4.682  1.00 -0.40
ATOM    482  H   GLY A  52      11.340  -7.517  -3.981  1.00  0.40
ATOM    483  CA  GLY A  52       9.696  -8.229  -5.038  1.00  0.00
ATOM    484  C   GLY A  52       9.954  -9.502  -4.256  1.00  0.55
ATOM    485  O   GLY A  52      11.108  -9.792  -3.885  1.00 -0.55
ATOM    486  N   GLY A  53       8.846 -10.212  -4.027  1.00 -0.40
ATOM    487  H   GLY A  53       7.963  -9.891  -4.357  1.00  0.40
ATOM    488  CA  GLY A  53       8.797 -11.458  -3.317  1.00  0.00
ATOM    489  C   GLY A  53       8.214 -11.485  -1.916  1.00  0.55
ATOM    490  O   GLY A  53       7.977 -12.598  -1.430  1.00 -0.55
ATOM    491  N   ASP A  54       7.920 -10.323  -1.341  1.00 -0.40
ATOM    492  H   ASP A  54       8.103  -9.451  -1.788  1.00  0.40
ATOM    493  CA  ASP A  54       7.303 -10.247   0.001  1.00  0.00
ATOM    494  CB  ASP A  54       7.322  -8.786   0.474  1.00  0.00
ATOM    495  CG  ASP A  54       8.784  -8.444   0.755  1.00  0.10
ATOM    496  OD1 ASP A  54       9.238  -9.072   1.746  1.00 -0.55
ATOM    497  OD2 ASP A  54       9.364  -7.643  -0.019  1.00 -0.55
ATOM    498  C   ASP A  54       5.869 -10.753   0.005  1.00  0.55
ATOM    499  O   ASP A  54       5.163 -10.704  -1.011  1.00 -0.55
ATOM    500  N   ILE A  55       5.396 -11.225   1.127  1.00 -0.40
ATOM    501  H   ILE A  55       5.969 -11.292   1.940  1.00  0.40
ATOM    502  CA  ILE A  55       4.013 -11.689   1.300  1.00  0.00
ATOM    503  CB  ILE A  55       3.725 -12.284   2.698  1.00  0.00
ATOM    504  CG2 ILE A  55       2.232 -12.551   2.971  1.00  0.00
ATOM    505  CG1 ILE A  55       4.558 -13.587   2.828  1.00  0.00
ATOM    506  CD1 ILE A  55       3.737 -14.705   2.189  1.00  0.00
ATOM    507  C   ILE A  55       3.134 -10.440   1.118  1.00  0.55
ATOM    508  O   ILE A  55       3.504  -9.331   1.510  1.00 -0.55
ATOM    509  N   PHE A  56       2.000 -10.681   0.522  1.00 -0.40
ATOM    510  H   PHE A  56       1.791 -11.609   0.231  1.00  0.40
ATOM    511  CA  PHE A  56       0.953  -9.735   0.210  1.00  0.00
ATOM    512  CB  PHE A  56       0.565  -9.717  -1.293  1.00  0.12
ATOM    513  CG  PHE A  56      -0.506  -8.676  -1.530  1.00 -0.12
ATOM    514  CD1 PHE A  56      -0.206  -7.327  -1.368  1.00 -0.12
ATOM    515  HD1 PHE A  56       0.798  -7.040  -1.093  1.00  0.12
ATOM    516  CE1 PHE A  56      -1.158  -6.350  -1.549  1.00 -0.12
ATOM    517  HE1 PHE A  56      -0.909  -5.309  -1.405  1.00  0.12
ATOM    518  CZ  PHE A  56      -2.424  -6.716  -1.915  1.00 -0.12
ATOM    519  HZ  PHE A  56      -3.172  -5.952  -2.069  1.00  0.12
ATOM    520  CD2 PHE A  56      -1.807  -9.048  -1.893  1.00 -0.12
ATOM    521  HD2 PHE A  56      -2.067 -10.089  -2.017  1.00  0.12
ATOM    522  CE2 PHE A  56      -2.764  -8.044  -2.091  1.00 -0.12
ATOM    523  HE2 PHE A  56      -3.770  -8.308  -2.383  1.00  0.12
ATOM    524  C   PHE A  56      -0.213 -10.175   1.079  1.00  0.55
ATOM    525  O   PHE A  56      -0.703 -11.289   0.808  1.00 -0.55
ATOM    526  N   SER A  57      -0.570  -9.300   2.033  1.00 -0.40
ATOM    527  H   SER A  57      -0.160  -8.405   2.184  1.00  0.40
ATOM    528  CA  SER A  57      -1.681  -9.759   2.914  1.00  0.00
ATOM    529  CB  SER A  57      -1.460  -9.230   4.340  1.00  0.00
ATOM    530  OG  SER A  57      -0.176  -9.733   4.729  1.00 -0.49
ATOM    531  HG  SER A  57      -0.024  -9.410   5.620  1.00  0.49
ATOM    532  C   SER A  57      -3.088  -9.504   2.431  1.00  0.55
ATOM    533  O   SER A  57      -3.984  -9.914   3.203  1.00 -0.55
ATOM    534  N   ASN A  58      -3.285  -8.888   1.254  1.00 -0.40
ATOM    535  H   ASN A  58      -2.529  -8.536   0.708  1.00  0.40
ATOM    536  CA  ASN A  58      -4.616  -8.693   0.703  1.00  0.00
ATOM    537  CB  ASN A  58      -5.010 -10.107   0.212  1.00  0.00
ATOM    538  CG  ASN A  58      -6.288 -10.275  -0.572  1.00  0.55
ATOM    539  OD1 ASN A  58      -6.557  -9.283  -1.273  1.00 -0.55
ATOM    540  ND2 ASN A  58      -7.075 -11.330  -0.604  1.00 -0.78
ATOM    541 HD21 ASN A  58      -7.901 -11.320  -1.166  1.00  0.39
ATOM    542 HD22 ASN A  58      -6.846 -12.140  -0.065  1.00  0.39
ATOM    543  C   ASN A  58      -5.583  -8.193   1.776  1.00  0.55
ATOM    544  O   ASN A  58      -6.665  -8.769   2.054  1.00 -0.55
ATOM    545  N   ARG A  59      -5.176  -7.077   2.340  1.00 -0.40
ATOM    546  H   ARG A  59      -4.348  -6.625   2.019  1.00  0.40
ATOM    547  CA  ARG A  59      -5.845  -6.392   3.447  1.00  0.00
ATOM    548  CB  ARG A  59      -4.946  -5.301   4.041  1.00  0.00
ATOM    549  CG  ARG A  59      -3.604  -5.874   4.524  1.00  0.00
ATOM    550  CD  ARG A  59      -2.601  -4.742   4.785  1.00  0.35
ATOM    551  NE  ARG A  59      -1.233  -5.331   4.940  1.00 -0.35
ATOM    552  HE  ARG A  59      -0.623  -5.392   4.150  1.00  0.45
ATOM    553  CZ  ARG A  59      -0.828  -5.775   6.128  1.00  0.35
ATOM    554  NH1 ARG A  59      -1.603  -5.671   7.203  1.00 -0.70
ATOM    555 HH11 ARG A  59      -2.509  -5.253   7.129  1.00  0.40
ATOM    556 HH12 ARG A  59      -1.281  -6.011   8.087  1.00  0.40
ATOM    557  NH2 ARG A  59       0.344  -6.329   6.307  1.00 -0.70
ATOM    558 HH21 ARG A  59       0.972  -6.431   5.536  1.00  0.40
ATOM    559 HH22 ARG A  59       0.611  -6.650   7.216  1.00  0.40
ATOM    560  C   ARG A  59      -7.222  -5.897   3.110  1.00  0.55
ATOM    561  O   ARG A  59      -8.036  -5.881   4.032  1.00 -0.55
ATOM    562  N   GLU A  60      -7.547  -5.491   1.914  1.00 -0.40
ATOM    563  H   GLU A  60      -6.864  -5.461   1.190  1.00  0.40
ATOM    564  CA  GLU A  60      -8.873  -5.052   1.506  1.00  0.00
ATOM    565  CB  GLU A  60      -8.790  -4.022   0.385  1.00  0.00
ATOM    566  CG  GLU A  60      -8.003  -2.794   0.795  1.00  0.00
ATOM    567  CD  GLU A  60      -8.842  -1.911   1.675  1.00  0.10
ATOM    568  OE1 GLU A  60     -10.028  -2.229   1.907  1.00 -0.55
ATOM    569  OE2 GLU A  60      -8.438  -0.880   2.210  1.00 -0.55
ATOM    570  C   GLU A  60      -9.672  -6.237   1.029  1.00  0.55
ATOM    571  O   GLU A  60     -10.820  -6.034   0.703  1.00 -0.55
ATOM    572  N   GLY A  61      -9.182  -7.448   0.933  1.00 -0.40
ATOM    573  H   GLY A  61      -8.238  -7.601   1.205  1.00  0.40
ATOM    574  CA  GLY A  61      -9.823  -8.650   0.476  1.00  0.00
ATOM    575  C   GLY A  61     -10.221  -8.623  -1.000  1.00  0.55
ATOM    576  O   GLY A  61     -11.150  -9.354  -1.387  1.00 -0.55
ATOM    577  N   LYS A  62      -9.558  -7.847  -1.837  1.00 -0.40
ATOM    578  H   LYS A  62      -8.801  -7.280  -1.524  1.00  0.40
ATOM    579  CA  LYS A  62      -9.862  -7.746  -3.271  1.00  0.00
ATOM    580  CB  LYS A  62      -9.299  -6.428  -3.823  1.00  0.00
ATOM    581  CG  LYS A  62      -9.955  -5.251  -3.095  1.00  0.00
ATOM    582  CD  LYS A  62      -9.833  -4.014  -3.951  1.00  0.00
ATOM    583  CE  LYS A  62     -10.111  -2.726  -3.163  1.00  0.33
ATOM    584  NZ  LYS A  62      -8.855  -1.875  -3.145  1.00 -0.32
ATOM    585  HZ1 LYS A  62      -8.583  -1.636  -4.120  1.00  0.33
ATOM    586  HZ2 LYS A  62      -8.084  -2.403  -2.690  1.00  0.33
ATOM    587  HZ3 LYS A  62      -9.036  -1.000  -2.612  1.00  0.33
ATOM    588  C   LYS A  62      -9.403  -8.959  -4.069  1.00  0.55
ATOM    589  O   LYS A  62     -10.074  -9.230  -5.090  1.00 -0.55
ATOM    590  N   LEU A  63      -8.368  -9.681  -3.706  1.00 -0.40
ATOM    591  H   LEU A  63      -7.811  -9.440  -2.915  1.00  0.40
ATOM    592  CA  LEU A  63      -7.960 -10.884  -4.430  1.00  0.00
ATOM    593  CB  LEU A  63      -6.432 -11.095  -4.423  1.00  0.00
ATOM    594  CG  LEU A  63      -5.644  -9.882  -4.989  1.00  0.00
ATOM    595  CD1 LEU A  63      -4.143  -9.996  -4.817  1.00  0.00
ATOM    596  CD2 LEU A  63      -6.001  -9.806  -6.465  1.00  0.00
ATOM    597  C   LEU A  63      -8.704 -12.067  -3.791  1.00  0.55
ATOM    598  O   LEU A  63      -8.974 -12.112  -2.583  1.00 -0.55
ATOM    599  N   PRO A  64      -8.946 -13.064  -4.635  1.00 -0.20
ATOM    600  CD  PRO A  64      -8.616 -13.098  -6.071  1.00  0.10
ATOM    601  CA  PRO A  64      -9.680 -14.243  -4.193  1.00  0.10
ATOM    602  CB  PRO A  64     -10.035 -14.971  -5.498  1.00  0.00
ATOM    603  CG  PRO A  64      -8.896 -14.535  -6.437  1.00  0.00
ATOM    604  C   PRO A  64      -8.932 -15.036  -3.169  1.00  0.55
ATOM    605  O   PRO A  64      -7.748 -15.314  -3.329  1.00 -0.55
ATOM    606  N   GLY A  65      -9.622 -15.448  -2.114  1.00 -0.40
ATOM    607  H   GLY A  65     -10.591 -15.258  -1.979  1.00  0.40
ATOM    608  CA  GLY A  65      -8.929 -16.230  -1.079  1.00  0.00
ATOM    609  C   GLY A  65      -9.336 -17.673  -1.158  1.00  0.55
ATOM    610  O   GLY A  65     -10.357 -17.964  -1.787  1.00 -0.55
ATOM    611  N   LYS A  66      -8.598 -18.534  -0.512  1.00 -0.40
ATOM    612  H   LYS A  66      -7.799 -18.218  -0.010  1.00  0.40
ATOM    613  CA  LYS A  66      -8.804 -19.969  -0.429  1.00  0.00
ATOM    614  CB  LYS A  66      -8.493 -20.623  -1.763  1.00  0.00
ATOM    615  CG  LYS A  66      -8.773 -22.095  -1.893  1.00  0.00
ATOM    616  CD  LYS A  66      -8.151 -22.739  -3.120  1.00  0.00
ATOM    617  CE  LYS A  66      -8.794 -24.090  -3.404  1.00  0.33
ATOM    618  NZ  LYS A  66     -10.320 -24.058  -3.435  1.00 -0.32
ATOM    619  HZ1 LYS A  66     -10.639 -23.405  -4.178  1.00  0.33
ATOM    620  HZ2 LYS A  66     -10.678 -23.737  -2.513  1.00  0.33
ATOM    621  HZ3 LYS A  66     -10.682 -25.013  -3.633  1.00  0.33
ATOM    622  C   LYS A  66      -7.904 -20.498   0.687  1.00  0.55
ATOM    623  O   LYS A  66      -6.818 -19.964   0.929  1.00 -0.55
ATOM    624  N   SER A  67      -8.376 -21.555   1.351  1.00 -0.40
ATOM    625  H   SER A  67      -9.266 -21.959   1.159  1.00  0.40
ATOM    626  CA  SER A  67      -7.582 -22.179   2.419  1.00  0.00
ATOM    627  CB  SER A  67      -8.465 -23.182   3.180  1.00  0.00
ATOM    628  OG  SER A  67      -7.609 -23.855   4.133  1.00 -0.49
ATOM    629  HG  SER A  67      -8.171 -24.477   4.600  1.00  0.49
ATOM    630  C   SER A  67      -6.353 -22.792   1.744  1.00  0.55
ATOM    631  O   SER A  67      -6.455 -23.458   0.714  1.00 -0.55
ATOM    632  N   GLY A  68      -5.187 -22.444   2.261  1.00 -0.40
ATOM    633  H   GLY A  68      -5.171 -21.843   3.053  1.00  0.40
ATOM    634  CA  GLY A  68      -3.857 -22.835   1.817  1.00  0.00
ATOM    635  C   GLY A  68      -3.157 -21.869   0.859  1.00  0.55
ATOM    636  O   GLY A  68      -1.969 -21.990   0.526  1.00 -0.55
ATOM    637  N   ARG A  69      -3.898 -20.897   0.347  1.00 -0.40
ATOM    638  H   ARG A  69      -4.852 -20.788   0.614  1.00  0.40
ATOM    639  CA  ARG A  69      -3.420 -19.922  -0.618  1.00  0.00
ATOM    640  CB  ARG A  69      -4.593 -19.453  -1.539  1.00  0.00
ATOM    641  CG  ARG A  69      -3.949 -18.459  -2.558  1.00  0.00
ATOM    642  CD  ARG A  69      -5.020 -17.790  -3.423  1.00  0.35
ATOM    643  NE  ARG A  69      -5.569 -18.845  -4.263  1.00 -0.35
ATOM    644  HE  ARG A  69      -4.930 -19.576  -4.487  1.00  0.45
ATOM    645  CZ  ARG A  69      -6.773 -18.987  -4.771  1.00  0.35
ATOM    646  NH1 ARG A  69      -7.723 -18.092  -4.526  1.00 -0.70
ATOM    647 HH11 ARG A  69      -7.525 -17.299  -3.949  1.00  0.40
ATOM    648 HH12 ARG A  69      -8.635 -18.210  -4.918  1.00  0.40
ATOM    649  NH2 ARG A  69      -7.106 -20.029  -5.527  1.00 -0.70
ATOM    650 HH21 ARG A  69      -6.430 -20.739  -5.726  1.00  0.40
ATOM    651 HH22 ARG A  69      -8.032 -20.103  -5.897  1.00  0.40
ATOM    652  C   ARG A  69      -2.755 -18.741   0.004  1.00  0.55
ATOM    653  O   ARG A  69      -3.392 -18.094   0.829  1.00 -0.55
ATOM    654  N   THR A  70      -1.512 -18.467  -0.352  1.00 -0.40
ATOM    655  H   THR A  70      -0.984 -19.053  -0.962  1.00  0.40
ATOM    656  CA  THR A  70      -0.845 -17.260   0.147  1.00  0.00
ATOM    657  CB  THR A  70       0.375 -17.431   1.060  1.00  0.00
ATOM    658  OG1 THR A  70       1.278 -18.350   0.481  1.00 -0.49
ATOM    659  HG1 THR A  70       2.081 -18.298   1.005  1.00  0.49
ATOM    660  CG2 THR A  70      -0.077 -17.997   2.412  1.00  0.00
ATOM    661  C   THR A  70      -0.515 -16.414  -1.109  1.00  0.55
ATOM    662  O   THR A  70      -0.403 -16.961  -2.240  1.00 -0.55
ATOM    663  N   TRP A  71      -0.442 -15.093  -0.917  1.00 -0.40
ATOM    664  H   TRP A  71      -0.595 -14.693  -0.017  1.00  0.40
ATOM    665  CA  TRP A  71      -0.142 -14.139  -1.974  1.00  0.00
ATOM    666  CB  TRP A  71      -1.236 -13.052  -2.114  1.00  0.12
ATOM    667  CG  TRP A  71      -2.573 -13.520  -2.599  1.00 -0.12
ATOM    668  CD1 TRP A  71      -3.654 -13.963  -1.879  1.00 -0.12
ATOM    669  HD1 TRP A  71      -3.679 -14.015  -0.801  1.00  0.12
ATOM    670  NE1 TRP A  71      -4.709 -14.335  -2.695  1.00 -0.40
ATOM    671  HE1 TRP A  71      -5.582 -14.660  -2.405  1.00  0.40
ATOM    672  CE2 TRP A  71      -4.290 -14.158  -3.995  1.00  0.00
ATOM    673  CD2 TRP A  71      -2.951 -13.683  -3.979  1.00  0.00
ATOM    674  CE3 TRP A  71      -2.286 -13.434  -5.189  1.00 -0.12
ATOM    675  HE3 TRP A  71      -1.264 -13.085  -5.203  1.00  0.12
ATOM    676  CZ3 TRP A  71      -2.943 -13.635  -6.387  1.00 -0.12
ATOM    677  HZ3 TRP A  71      -2.463 -13.385  -7.322  1.00  0.12
ATOM    678  CZ2 TRP A  71      -4.942 -14.452  -5.192  1.00 -0.12
ATOM    679  HZ2 TRP A  71      -5.935 -14.875  -5.217  1.00  0.12
ATOM    680  CH2 TRP A  71      -4.270 -14.181  -6.377  1.00 -0.12
ATOM    681  HH2 TRP A  71      -4.760 -14.386  -7.317  1.00  0.12
ATOM    682  C   TRP A  71       1.190 -13.494  -1.627  1.00  0.55
ATOM    683  O   TRP A  71       1.667 -13.324  -0.489  1.00 -0.55
ATOM    684  N   ARG A  72       1.831 -13.074  -2.687  1.00 -0.40
ATOM    685  H   ARG A  72       1.451 -13.261  -3.587  1.00  0.40
ATOM    686  CA  ARG A  72       3.100 -12.324  -2.739  1.00  0.00
ATOM    687  CB  ARG A  72       4.302 -13.264  -2.989  1.00  0.00
ATOM    688  CG  ARG A  72       4.494 -14.152  -1.772  1.00  0.00
ATOM    689  CD  ARG A  72       5.720 -15.003  -2.058  1.00  0.35
ATOM    690  NE  ARG A  72       5.747 -16.081  -1.063  1.00 -0.35
ATOM    691  HE  ARG A  72       5.221 -16.921  -1.193  1.00  0.45
ATOM    692  CZ  ARG A  72       6.503 -15.894   0.024  1.00  0.35
ATOM    693  NH1 ARG A  72       7.212 -14.795   0.222  1.00 -0.70
ATOM    694 HH11 ARG A  72       7.196 -14.061  -0.458  1.00  0.40
ATOM    695 HH12 ARG A  72       7.764 -14.698   1.050  1.00  0.40
ATOM    696  NH2 ARG A  72       6.483 -16.901   0.903  1.00 -0.70
ATOM    697 HH21 ARG A  72       5.930 -17.714   0.720  1.00  0.40
ATOM    698 HH22 ARG A  72       7.021 -16.842   1.744  1.00  0.40
ATOM    699  C   ARG A  72       3.036 -11.243  -3.820  1.00  0.55
ATOM    700  O   ARG A  72       2.191 -11.355  -4.728  1.00 -0.55
ATOM    701  N   GLU A  73       3.936 -10.264  -3.747  1.00 -0.40
ATOM    702  H   GLU A  73       4.656 -10.222  -3.058  1.00  0.40
ATOM    703  CA  GLU A  73       3.873  -9.186  -4.728  1.00  0.00
ATOM    704  CB  GLU A  73       3.262  -7.930  -4.072  1.00  0.00
ATOM    705  CG  GLU A  73       3.925  -7.446  -2.787  1.00  0.00
ATOM    706  CD  GLU A  73       3.393  -6.054  -2.446  1.00  0.10
ATOM    707  OE1 GLU A  73       3.359  -5.139  -3.333  1.00 -0.55
ATOM    708  OE2 GLU A  73       2.988  -5.860  -1.259  1.00 -0.55
ATOM    709  C   GLU A  73       5.237  -8.767  -5.225  1.00  0.55
ATOM    710  O   GLU A  73       6.147  -9.124  -4.472  1.00 -0.55
ATOM    711  N   ALA A  74       5.340  -8.078  -6.346  1.00 -0.40
ATOM    712  H   ALA A  74       4.554  -7.833  -6.908  1.00  0.40
ATOM    713  CA  ALA A  74       6.661  -7.638  -6.813  1.00  0.00
ATOM    714  CB  ALA A  74       7.345  -8.552  -7.808  1.00  0.00
ATOM    715  C   ALA A  74       6.452  -6.318  -7.536  1.00  0.55
ATOM    716  O   ALA A  74       5.351  -6.256  -8.102  1.00 -0.55
ATOM    717  N   ASP A  75       7.435  -5.465  -7.492  1.00 -0.40
ATOM    718  H   ASP A  75       8.271  -5.635  -6.976  1.00  0.40
ATOM    719  CA  ASP A  75       7.355  -4.202  -8.207  1.00  0.00
ATOM    720  CB  ASP A  75       8.469  -3.255  -7.795  1.00  0.00
ATOM    721  CG  ASP A  75       8.228  -2.602  -6.463  1.00  0.10
ATOM    722  OD1 ASP A  75       7.365  -3.160  -5.733  1.00 -0.55
ATOM    723  OD2 ASP A  75       8.891  -1.609  -6.198  1.00 -0.55
ATOM    724  C   ASP A  75       7.536  -4.453  -9.705  1.00  0.55
ATOM    725  O   ASP A  75       8.358  -5.336 -10.033  1.00 -0.55
ATOM    726  N   ILE A  76       6.809  -3.715 -10.509  1.00 -0.40
ATOM    727  H   ILE A  76       6.172  -3.036 -10.152  1.00  0.40
ATOM    728  CA  ILE A  76       6.860  -3.816 -11.972  1.00  0.00
ATOM    729  CB  ILE A  76       5.529  -4.362 -12.506  1.00  0.00
ATOM    730  CG2 ILE A  76       5.432  -4.066 -14.023  1.00  0.00
ATOM    731  CG1 ILE A  76       5.271  -5.825 -12.139  1.00  0.00
ATOM    732  CD1 ILE A  76       6.091  -6.968 -12.724  1.00  0.00
ATOM    733  C   ILE A  76       7.239  -2.425 -12.523  1.00  0.55
ATOM    734  O   ILE A  76       6.950  -1.332 -11.965  1.00 -0.55
ATOM    735  N   ASN A  77       7.960  -2.449 -13.657  1.00 -0.40
ATOM    736  H   ASN A  77       8.202  -3.326 -14.059  1.00  0.40
ATOM    737  CA  ASN A  77       8.457  -1.322 -14.407  1.00  0.00
ATOM    738  CB  ASN A  77       7.333  -0.411 -14.971  1.00  0.00
ATOM    739  CG  ASN A  77       6.344  -1.111 -15.869  1.00  0.55
ATOM    740  OD1 ASN A  77       6.741  -1.975 -16.656  1.00 -0.55
ATOM    741  ND2 ASN A  77       5.006  -0.926 -15.789  1.00 -0.78
ATOM    742 HD21 ASN A  77       4.628  -0.299 -15.108  1.00  0.39
ATOM    743 HD22 ASN A  77       4.396  -1.417 -16.411  1.00  0.39
ATOM    744  C   ASN A  77       9.403  -0.463 -13.600  1.00  0.55
ATOM    745  O   ASN A  77       9.554   0.735 -13.921  1.00 -0.55
ATOM    746  N   TYR A  78      10.054  -1.014 -12.586  1.00 -0.40
ATOM    747  H   TYR A  78       9.953  -1.964 -12.302  1.00  0.40
ATOM    748  CA  TYR A  78      10.987  -0.153 -11.835  1.00  0.00
ATOM    749  CB  TYR A  78      11.114  -0.635 -10.369  1.00  0.12
ATOM    750  CG  TYR A  78      12.127   0.157  -9.553  1.00 -0.12
ATOM    751  CD1 TYR A  78      11.822   1.381  -8.970  1.00 -0.12
ATOM    752  HD1 TYR A  78      10.822   1.770  -9.090  1.00  0.12
ATOM    753  CE1 TYR A  78      12.738   2.130  -8.242  1.00 -0.12
ATOM    754  HE1 TYR A  78      12.455   3.087  -7.829  1.00  0.12
ATOM    755  CZ  TYR A  78      14.026   1.634  -8.049  1.00  0.06
ATOM    756  OH  TYR A  78      14.967   2.306  -7.295  1.00 -0.49
ATOM    757  HH  TYR A  78      14.564   3.114  -6.969  1.00  0.43
ATOM    758  CD2 TYR A  78      13.432  -0.306  -9.349  1.00 -0.12
ATOM    759  HD2 TYR A  78      13.728  -1.265  -9.749  1.00  0.12
ATOM    760  CE2 TYR A  78      14.337   0.446  -8.645  1.00 -0.12
ATOM    761  HE2 TYR A  78      15.349   0.079  -8.557  1.00  0.12
ATOM    762  C   TYR A  78      12.413  -0.178 -12.438  1.00  0.55
ATOM    763  O   TYR A  78      12.862  -1.299 -12.778  1.00 -0.55
ATOM    764  N   THR A  79      13.055   0.967 -12.505  1.00 -0.40
ATOM    765  H   THR A  79      12.647   1.843 -12.260  1.00  0.40
ATOM    766  CA  THR A  79      14.483   0.970 -12.976  1.00  0.00
ATOM    767  CB  THR A  79      14.803   1.592 -14.328  1.00  0.00
ATOM    768  OG1 THR A  79      14.385   2.971 -14.262  1.00 -0.49
ATOM    769  HG1 THR A  79      14.733   3.391 -15.052  1.00  0.49
ATOM    770  CG2 THR A  79      14.002   0.959 -15.436  1.00  0.00
ATOM    771  C   THR A  79      15.351   1.637 -11.894  1.00  0.55
ATOM    772  O   THR A  79      16.349   1.032 -11.473  1.00 -0.55
ATOM    773  N   SER A  80      14.989   2.808 -11.405  1.00 -0.40
ATOM    774  H   SER A  80      14.188   3.302 -11.733  1.00  0.40
ATOM    775  CA  SER A  80      15.764   3.450 -10.337  1.00  0.00
ATOM    776  CB  SER A  80      17.074   3.985 -10.954  1.00  0.00
ATOM    777  OG  SER A  80      16.689   5.130 -11.727  1.00 -0.49
ATOM    778  HG  SER A  80      17.498   5.471 -12.116  1.00  0.49
ATOM    779  C   SER A  80      14.995   4.586  -9.689  1.00  0.55
ATOM    780  O   SER A  80      13.962   4.988 -10.246  1.00 -0.55
ATOM    781  N   GLY A  81      15.469   5.095  -8.565  1.00 -0.40
ATOM    782  H   GLY A  81      16.296   4.761  -8.118  1.00  0.40
ATOM    783  CA  GLY A  81      14.744   6.232  -7.911  1.00  0.00
ATOM    784  C   GLY A  81      13.677   5.692  -6.949  1.00  0.55
ATOM    785  O   GLY A  81      13.793   4.526  -6.518  1.00 -0.55
ATOM    786  N   PHE A  82      12.681   6.519  -6.644  1.00 -0.40
ATOM    787  H   PHE A  82      12.620   7.452  -6.989  1.00  0.40
ATOM    788  CA  PHE A  82      11.607   6.060  -5.759  1.00  0.00
ATOM    789  CB  PHE A  82      10.687   7.209  -5.302  1.00  0.12
ATOM    790  CG  PHE A  82      11.526   8.242  -4.598  1.00 -0.12
ATOM    791  CD1 PHE A  82      11.807   8.097  -3.257  1.00 -0.12
ATOM    792  HD1 PHE A  82      11.405   7.252  -2.718  1.00  0.12
ATOM    793  CE1 PHE A  82      12.593   9.014  -2.594  1.00 -0.12
ATOM    794  HE1 PHE A  82      12.797   8.896  -1.541  1.00  0.12
ATOM    795  CZ  PHE A  82      13.119  10.090  -3.292  1.00 -0.12
ATOM    796  HZ  PHE A  82      13.742  10.812  -2.785  1.00  0.12
ATOM    797  CD2 PHE A  82      12.054   9.308  -5.287  1.00 -0.12
ATOM    798  HD2 PHE A  82      11.848   9.417  -6.341  1.00  0.12
ATOM    799  CE2 PHE A  82      12.843  10.237  -4.648  1.00 -0.12
ATOM    800  HE2 PHE A  82      13.245  11.076  -5.197  1.00  0.12
ATOM    801  C   PHE A  82      10.689   5.067  -6.458  1.00  0.55
ATOM    802  O   PHE A  82      10.541   5.028  -7.685  1.00 -0.55
ATOM    803  N   ARG A  83      10.019   4.261  -5.655  1.00 -0.40
ATOM    804  H   ARG A  83      10.149   4.295  -4.667  1.00  0.40
ATOM    805  CA  ARG A  83       9.043   3.261  -6.122  1.00  0.00
ATOM    806  CB  ARG A  83       8.697   2.313  -4.945  1.00  0.00
ATOM    807  CG  ARG A  83       9.990   1.615  -4.482  1.00  0.00
ATOM    808  CD  ARG A  83       9.798   0.556  -3.425  1.00  0.35
ATOM    809  NE  ARG A  83       8.754  -0.437  -3.613  1.00 -0.35
ATOM    810  HE  ARG A  83       8.876  -1.054  -4.388  1.00  0.45
ATOM    811  CZ  ARG A  83       7.655  -0.631  -2.887  1.00  0.35
ATOM    812  NH1 ARG A  83       7.369   0.129  -1.831  1.00 -0.70
ATOM    813 HH11 ARG A  83       7.986   0.870  -1.566  1.00  0.40
ATOM    814 HH12 ARG A  83       6.536  -0.040  -1.304  1.00  0.40
ATOM    815  NH2 ARG A  83       6.774  -1.594  -3.154  1.00 -0.70
ATOM    816 HH21 ARG A  83       6.925  -2.208  -3.929  1.00  0.40
ATOM    817 HH22 ARG A  83       5.962  -1.702  -2.580  1.00  0.40
ATOM    818  C   ARG A  83       7.834   3.943  -6.767  1.00  0.55
ATOM    819  O   ARG A  83       7.395   5.065  -6.449  1.00 -0.55
ATOM    820  N   ASN A  84       7.340   3.188  -7.727  1.00 -0.40
ATOM    821  H   ASN A  84       7.763   2.313  -7.946  1.00  0.40
ATOM    822  CA  ASN A  84       6.178   3.516  -8.546  1.00  0.00
ATOM    823  CB  ASN A  84       6.461   3.215 -10.027  1.00  0.00
ATOM    824  CG  ASN A  84       6.530   1.715 -10.328  1.00  0.55
ATOM    825  OD1 ASN A  84       6.118   0.808  -9.561  1.00 -0.55
ATOM    826  ND2 ASN A  84       7.092   1.413 -11.499  1.00 -0.78
ATOM    827 HD21 ASN A  84       7.180   0.457 -11.780  1.00  0.39
ATOM    828 HD22 ASN A  84       7.426   2.142 -12.097  1.00  0.39
ATOM    829  C   ASN A  84       4.912   2.804  -8.005  1.00  0.55
ATOM    830  O   ASN A  84       4.898   2.211  -6.893  1.00 -0.55
ATOM    831  N   SER A  85       3.849   2.897  -8.803  1.00 -0.40
ATOM    832  H   SER A  85       3.863   3.364  -9.684  1.00  0.40
ATOM    833  CA  SER A  85       2.600   2.296  -8.389  1.00  0.00
ATOM    834  CB  SER A  85       1.400   3.258  -8.610  1.00  0.00
ATOM    835  OG  SER A  85       1.363   3.519 -10.013  1.00 -0.49
ATOM    836  HG  SER A  85       0.933   2.759 -10.412  1.00  0.49
ATOM    837  C   SER A  85       2.221   0.984  -9.053  1.00  0.55
ATOM    838  O   SER A  85       1.044   0.610  -8.845  1.00 -0.55
ATOM    839  N   ASP A  86       3.146   0.340  -9.755  1.00 -0.40
ATOM    840  H   ASP A  86       4.082   0.672  -9.841  1.00  0.40
ATOM    841  CA  ASP A  86       2.827  -0.907 -10.449  1.00  0.00
ATOM    842  CB  ASP A  86       3.455  -1.040 -11.864  1.00  0.00
ATOM    843  CG  ASP A  86       3.076   0.125 -12.755  1.00  0.10
ATOM    844  OD1 ASP A  86       2.013   0.732 -12.592  1.00 -0.55
ATOM    845  OD2 ASP A  86       3.874   0.510 -13.633  1.00 -0.55
ATOM    846  C   ASP A  86       3.309  -2.123  -9.685  1.00  0.55
ATOM    847  O   ASP A  86       4.450  -2.136  -9.298  1.00 -0.55
ATOM    848  N   ARG A  87       2.418  -3.073  -9.560  1.00 -0.40
ATOM    849  H   ARG A  87       1.495  -2.973  -9.923  1.00  0.40
ATOM    850  CA  ARG A  87       2.695  -4.322  -8.898  1.00  0.00
ATOM    851  CB  ARG A  87       2.186  -4.266  -7.449  1.00  0.00
ATOM    852  CG  ARG A  87       2.501  -3.028  -6.643  1.00  0.00
ATOM    853  CD  ARG A  87       3.927  -3.018  -6.062  1.00  0.35
ATOM    854  NE  ARG A  87       4.185  -1.826  -5.266  1.00 -0.35
ATOM    855  HE  ARG A  87       3.949  -1.886  -4.299  1.00  0.45
ATOM    856  CZ  ARG A  87       4.695  -0.674  -5.669  1.00  0.35
ATOM    857  NH1 ARG A  87       5.029  -0.598  -6.963  1.00 -0.70
ATOM    858 HH11 ARG A  87       4.888  -1.385  -7.563  1.00  0.40
ATOM    859 HH12 ARG A  87       5.420   0.247  -7.330  1.00  0.40
ATOM    860  NH2 ARG A  87       4.911   0.384  -4.927  1.00 -0.70
ATOM    861 HH21 ARG A  87       4.684   0.367  -3.954  1.00  0.40
ATOM    862 HH22 ARG A  87       5.303   1.209  -5.335  1.00  0.40
ATOM    863  C   ARG A  87       2.048  -5.511  -9.595  1.00  0.55
ATOM    864  O   ARG A  87       0.994  -5.440 -10.212  1.00 -0.55
ATOM    865  N   ILE A  88       2.744  -6.631  -9.463  1.00 -0.40
ATOM    866  H   ILE A  88       3.645  -6.618  -9.039  1.00  0.40
ATOM    867  CA  ILE A  88       2.297  -7.968  -9.903  1.00  0.00
ATOM    868  CB  ILE A  88       3.279  -8.666 -10.869  1.00  0.00
ATOM    869  CG2 ILE A  88       4.568  -9.025 -10.151  1.00  0.00
ATOM    870  CG1 ILE A  88       2.604  -9.907 -11.470  1.00  0.00
ATOM    871  CD1 ILE A  88       3.230 -10.387 -12.771  1.00  0.00
ATOM    872  C   ILE A  88       2.014  -8.740  -8.581  1.00  0.55
ATOM    873  O   ILE A  88       2.796  -8.689  -7.605  1.00 -0.55
ATOM    874  N   LEU A  89       0.906  -9.435  -8.514  1.00 -0.40
ATOM    875  H   LEU A  89       0.301  -9.474  -9.304  1.00  0.40
ATOM    876  CA  LEU A  89       0.422 -10.198  -7.370  1.00  0.00
ATOM    877  CB  LEU A  89      -0.936  -9.722  -6.850  1.00  0.00
ATOM    878  CG  LEU A  89      -1.060  -8.282  -6.388  1.00  0.00
ATOM    879  CD1 LEU A  89       0.068  -7.958  -5.417  1.00  0.00
ATOM    880  CD2 LEU A  89      -0.990  -7.185  -7.456  1.00  0.00
ATOM    881  C   LEU A  89       0.316 -11.659  -7.794  1.00  0.55
ATOM    882  O   LEU A  89      -0.360 -11.902  -8.797  1.00 -0.55
ATOM    883  N   TYR A  90       0.908 -12.566  -7.023  1.00 -0.40
ATOM    884  H   TYR A  90       1.371 -12.347  -6.168  1.00  0.40
ATOM    885  CA  TYR A  90       0.884 -13.963  -7.441  1.00  0.00
ATOM    886  CB  TYR A  90       2.172 -14.422  -8.208  1.00  0.12
ATOM    887  CG  TYR A  90       3.446 -14.287  -7.438  1.00 -0.12
ATOM    888  CD1 TYR A  90       4.100 -13.045  -7.404  1.00 -0.12
ATOM    889  HD1 TYR A  90       3.669 -12.221  -7.953  1.00  0.12
ATOM    890  CE1 TYR A  90       5.273 -12.827  -6.699  1.00 -0.12
ATOM    891  HE1 TYR A  90       5.736 -11.854  -6.635  1.00  0.12
ATOM    892  CZ  TYR A  90       5.813 -13.953  -6.078  1.00  0.06
ATOM    893  OH  TYR A  90       6.969 -13.746  -5.370  1.00 -0.49
ATOM    894  HH  TYR A  90       7.197 -12.816  -5.440  1.00  0.43
ATOM    895  CD2 TYR A  90       4.026 -15.368  -6.790  1.00 -0.12
ATOM    896  HD2 TYR A  90       3.552 -16.338  -6.801  1.00  0.12
ATOM    897  CE2 TYR A  90       5.253 -15.170  -6.113  1.00 -0.12
ATOM    898  HE2 TYR A  90       5.739 -16.001  -5.624  1.00  0.12
ATOM    899  C   TYR A  90       0.581 -14.892  -6.289  1.00  0.55
ATOM    900  O   TYR A  90       1.215 -14.626  -5.262  1.00 -0.55
ATOM    901  N   SER A  91      -0.266 -15.872  -6.538  1.00 -0.40
ATOM    902  H   SER A  91      -0.685 -16.009  -7.432  1.00  0.40
ATOM    903  CA  SER A  91      -0.626 -16.802  -5.505  1.00  0.00
ATOM    904  CB  SER A  91      -2.109 -17.180  -5.662  1.00  0.00
ATOM    905  OG  SER A  91      -2.301 -18.070  -6.727  1.00 -0.49
ATOM    906  HG  SER A  91      -2.954 -18.706  -6.426  1.00  0.49
ATOM    907  C   SER A  91       0.272 -18.036  -5.528  1.00  0.55
ATOM    908  O   SER A  91       0.994 -18.317  -6.485  1.00 -0.55
ATOM    909  N   SER A  92       0.154 -18.722  -4.378  1.00 -0.40
ATOM    910  H   SER A  92      -0.432 -18.414  -3.633  1.00  0.40
ATOM    911  CA  SER A  92       0.884 -19.964  -4.154  1.00  0.00
ATOM    912  CB  SER A  92       0.831 -20.353  -2.679  1.00  0.00
ATOM    913  OG  SER A  92      -0.513 -20.530  -2.278  1.00 -0.49
ATOM    914  HG  SER A  92      -0.479 -20.922  -1.403  1.00  0.49
ATOM    915  C   SER A  92       0.390 -21.039  -5.129  1.00  0.55
ATOM    916  O   SER A  92       1.127 -21.989  -5.426  1.00 -0.55
ATOM    917  N   ASP A  93      -0.778 -20.906  -5.732  1.00 -0.40
ATOM    918  H   ASP A  93      -1.379 -20.138  -5.530  1.00  0.40
ATOM    919  CA  ASP A  93      -1.287 -21.848  -6.726  1.00  0.00
ATOM    920  CB  ASP A  93      -2.691 -22.343  -6.453  1.00  0.00
ATOM    921  CG  ASP A  93      -3.671 -21.242  -6.076  1.00  0.10
ATOM    922  OD1 ASP A  93      -3.367 -20.079  -5.749  1.00 -0.55
ATOM    923  OD2 ASP A  93      -4.855 -21.640  -6.131  1.00 -0.55
ATOM    924  C   ASP A  93      -1.232 -21.182  -8.105  1.00  0.55
ATOM    925  O   ASP A  93      -1.992 -21.530  -8.982  1.00 -0.55
ATOM    926  N   TRP A  94      -0.371 -20.179  -8.258  1.00 -0.40
ATOM    927  H   TRP A  94       0.151 -19.850  -7.476  1.00  0.40
ATOM    928  CA  TRP A  94      -0.086 -19.468  -9.499  1.00  0.00
ATOM    929  CB  TRP A  94       0.615 -20.545 -10.450  1.00  0.12
ATOM    930  CG  TRP A  94       1.720 -21.194  -9.659  1.00 -0.12
ATOM    931  CD1 TRP A  94       1.734 -22.469  -9.143  1.00 -0.12
ATOM    932  HD1 TRP A  94       0.961 -23.208  -9.296  1.00  0.12
ATOM    933  NE1 TRP A  94       2.881 -22.665  -8.398  1.00 -0.40
ATOM    934  HE1 TRP A  94       3.133 -23.493  -7.948  1.00  0.40
ATOM    935  CE2 TRP A  94       3.608 -21.503  -8.399  1.00  0.00
ATOM    936  CD2 TRP A  94       2.905 -20.559  -9.166  1.00  0.00
ATOM    937  CE3 TRP A  94       3.447 -19.269  -9.311  1.00 -0.12
ATOM    938  HE3 TRP A  94       2.939 -18.513  -9.892  1.00  0.12
ATOM    939  CZ3 TRP A  94       4.640 -18.954  -8.708  1.00 -0.12
ATOM    940  HZ3 TRP A  94       5.055 -17.962  -8.810  1.00  0.12
ATOM    941  CZ2 TRP A  94       4.831 -21.206  -7.801  1.00 -0.12
ATOM    942  HZ2 TRP A  94       5.388 -21.936  -7.234  1.00  0.12
ATOM    943  CH2 TRP A  94       5.320 -19.930  -7.957  1.00 -0.12
ATOM    944  HH2 TRP A  94       6.256 -19.669  -7.487  1.00  0.12
ATOM    945  C   TRP A  94      -1.135 -18.672 -10.216  1.00  0.55
ATOM    946  O   TRP A  94      -1.172 -18.617 -11.466  1.00 -0.55
ATOM    947  N   LEU A  95      -2.045 -17.991  -9.476  1.00 -0.40
ATOM    948  H   LEU A  95      -2.087 -18.102  -8.487  1.00  0.40
ATOM    949  CA  LEU A  95      -3.019 -17.059 -10.033  1.00  0.00
ATOM    950  CB  LEU A  95      -4.249 -16.736  -9.215  1.00  0.00
ATOM    951  CG  LEU A  95      -4.981 -17.956  -8.647  1.00  0.00
ATOM    952  CD1 LEU A  95      -6.141 -17.489  -7.795  1.00  0.00
ATOM    953  CD2 LEU A  95      -5.394 -18.804  -9.822  1.00  0.00
ATOM    954  C   LEU A  95      -2.183 -15.767 -10.115  1.00  0.55
ATOM    955  O   LEU A  95      -1.391 -15.526  -9.183  1.00 -0.55
ATOM    956  N   ILE A  96      -2.350 -14.969 -11.173  1.00 -0.40
ATOM    957  H   ILE A  96      -3.004 -15.148 -11.904  1.00  0.40
ATOM    958  CA  ILE A  96      -1.528 -13.756 -11.274  1.00  0.00
ATOM    959  CB  ILE A  96      -0.381 -13.880 -12.300  1.00  0.00
ATOM    960  CG2 ILE A  96       0.434 -12.570 -12.326  1.00  0.00
ATOM    961  CG1 ILE A  96       0.552 -15.049 -11.966  1.00  0.00
ATOM    962  CD1 ILE A  96       1.359 -15.644 -13.094  1.00  0.00
ATOM    963  C   ILE A  96      -2.428 -12.567 -11.569  1.00  0.55
ATOM    964  O   ILE A  96      -3.256 -12.702 -12.456  1.00 -0.55
ATOM    965  N   TYR A  97      -2.273 -11.523 -10.806  1.00 -0.40
ATOM    966  H   TYR A  97      -1.616 -11.511 -10.057  1.00  0.40
ATOM    967  CA  TYR A  97      -3.044 -10.308 -10.991  1.00  0.00
ATOM    968  CB  TYR A  97      -3.919 -10.043  -9.792  1.00  0.12
ATOM    969  CG  TYR A  97      -5.226 -10.809  -9.750  1.00 -0.12
ATOM    970  CD1 TYR A  97      -5.196 -12.184  -9.444  1.00 -0.12
ATOM    971  HD1 TYR A  97      -4.236 -12.645  -9.267  1.00  0.12
ATOM    972  CE1 TYR A  97      -6.317 -12.973  -9.357  1.00 -0.12
ATOM    973  HE1 TYR A  97      -6.276 -14.023  -9.115  1.00  0.12
ATOM    974  CZ  TYR A  97      -7.511 -12.304  -9.608  1.00  0.06
ATOM    975  OH  TYR A  97      -8.676 -13.049  -9.514  1.00 -0.49
ATOM    976  HH  TYR A  97      -9.416 -12.470  -9.709  1.00  0.43
ATOM    977  CD2 TYR A  97      -6.428 -10.195  -9.968  1.00 -0.12
ATOM    978  HD2 TYR A  97      -6.474  -9.138 -10.182  1.00  0.12
ATOM    979  CE2 TYR A  97      -7.590 -10.956  -9.909  1.00 -0.12
ATOM    980  HE2 TYR A  97      -8.549 -10.497 -10.098  1.00  0.12
ATOM    981  C   TYR A  97      -2.040  -9.171 -11.080  1.00  0.55
ATOM    982  O   TYR A  97      -0.864  -9.320 -10.775  1.00 -0.55
ATOM    983  N   LYS A  98      -2.511  -8.023 -11.528  1.00 -0.40
ATOM    984  H   LYS A  98      -3.458  -7.922 -11.824  1.00  0.40
ATOM    985  CA  LYS A  98      -1.682  -6.823 -11.623  1.00  0.00
ATOM    986  CB  LYS A  98      -1.267  -6.397 -13.030  1.00  0.00
ATOM    987  CG  LYS A  98      -2.423  -6.238 -14.033  1.00  0.00
ATOM    988  CD  LYS A  98      -1.763  -5.578 -15.243  1.00  0.00
ATOM    989  CE  LYS A  98      -2.779  -5.455 -16.388  1.00  0.33
ATOM    990  NZ  LYS A  98      -1.989  -4.690 -17.428  1.00 -0.32
ATOM    991  HZ1 LYS A  98      -1.142  -5.234 -17.690  1.00  0.33
ATOM    992  HZ2 LYS A  98      -1.702  -3.770 -17.038  1.00  0.33
ATOM    993  HZ3 LYS A  98      -2.579  -4.540 -18.271  1.00  0.33
ATOM    994  C   LYS A  98      -2.508  -5.646 -11.076  1.00  0.55
ATOM    995  O   LYS A  98      -3.746  -5.754 -11.079  1.00 -0.55
ATOM    996  N   THR A  99      -1.767  -4.637 -10.656  1.00 -0.40
ATOM    997  H   THR A  99      -0.772  -4.688 -10.623  1.00  0.40
ATOM    998  CA  THR A  99      -2.365  -3.374 -10.209  1.00  0.00
ATOM    999  CB  THR A  99      -2.539  -3.181  -8.693  1.00  0.00
ATOM   1000  OG1 THR A  99      -3.186  -1.925  -8.521  1.00 -0.49
ATOM   1001  HG1 THR A  99      -4.083  -2.043  -8.841  1.00  0.49
ATOM   1002  CG2 THR A  99      -1.269  -3.233  -7.864  1.00  0.00
ATOM   1003  C   THR A  99      -1.510  -2.252 -10.854  1.00  0.55
ATOM   1004  O   THR A  99      -0.297  -2.457 -10.902  1.00 -0.55
ATOM   1005  N   THR A 100      -2.091  -1.180 -11.357  1.00 -0.40
ATOM   1006  H   THR A 100      -3.081  -1.066 -11.390  1.00  0.40
ATOM   1007  CA  THR A 100      -1.275  -0.078 -11.905  1.00  0.00
ATOM   1008  CB  THR A 100      -1.430   0.155 -13.401  1.00  0.00
ATOM   1009  OG1 THR A 100      -2.812   0.306 -13.700  1.00 -0.49
ATOM   1010  HG1 THR A 100      -3.074   1.149 -13.324  1.00  0.49
ATOM   1011  CG2 THR A 100      -0.849  -1.057 -14.127  1.00  0.00
ATOM   1012  C   THR A 100      -1.677   1.166 -11.130  1.00  0.55
ATOM   1013  O   THR A 100      -1.249   2.298 -11.334  1.00 -0.55
ATOM   1014  N   ASP A 101      -2.578   0.927 -10.160  1.00 -0.40
ATOM   1015  H   ASP A 101      -2.957   0.032  -9.941  1.00  0.40
ATOM   1016  CA  ASP A 101      -3.013   2.086  -9.389  1.00  0.00
ATOM   1017  CB  ASP A 101      -4.462   2.336  -9.813  1.00  0.00
ATOM   1018  CG  ASP A 101      -5.432   1.228  -9.484  1.00  0.10
ATOM   1019  OD1 ASP A 101      -5.078   0.282  -8.737  1.00 -0.55
ATOM   1020  OD2 ASP A 101      -6.560   1.342 -10.035  1.00 -0.55
ATOM   1021  C   ASP A 101      -2.837   1.999  -7.888  1.00  0.55
ATOM   1022  O   ASP A 101      -3.689   2.473  -7.088  1.00 -0.55
ATOM   1023  N   HSE A 102      -1.733   1.427  -7.449  1.00 -0.40
ATOM   1024  H   HSE A 102      -1.066   1.018  -8.067  1.00  0.40
ATOM   1025  CA  HSE A 102      -1.411   1.355  -6.008  1.00  0.00
ATOM   1026  CB  HSE A 102      -1.004   2.754  -5.489  1.00  0.12
ATOM   1027  ND1 HSE A 102      -0.079   3.321  -3.194  1.00 -0.56
ATOM   1028  CG  HSE A 102      -0.007   2.658  -4.394  1.00  0.15
ATOM   1029  CE1 HSE A 102       0.996   3.010  -2.457  1.00  0.15
ATOM   1030  HE1 HSE A 102       1.265   3.434  -1.490  1.00  0.12
ATOM   1031  NE2 HSE A 102       1.719   2.077  -3.095  1.00 -0.40
ATOM   1032  HE2 HSE A 102       2.540   1.617  -2.759  1.00  0.40
ATOM   1033  CD2 HSE A 102       1.122   1.859  -4.317  1.00 -0.12
ATOM   1034  HD2 HSE A 102       1.517   1.167  -5.051  1.00  0.12
ATOM   1035  C   HSE A 102      -2.487   0.687  -5.182  1.00  0.55
ATOM   1036  O   HSE A 102      -2.957   1.161  -4.174  1.00 -0.55
ATOM   1037  N   TYR A 103      -2.809  -0.480  -5.671  1.00 -0.40
ATOM   1038  H   TYR A 103      -2.386  -0.756  -6.526  1.00  0.40
ATOM   1039  CA  TYR A 103      -3.710  -1.487  -5.170  1.00  0.00
ATOM   1040  CB  TYR A 103      -3.181  -1.946  -3.773  1.00  0.12
ATOM   1041  CG  TYR A 103      -1.698  -2.158  -3.566  1.00 -0.12
ATOM   1042  CD1 TYR A 103      -0.815  -1.152  -3.187  1.00 -0.12
ATOM   1043  HD1 TYR A 103      -1.192  -0.155  -3.018  1.00  0.12
ATOM   1044  CE1 TYR A 103       0.563  -1.407  -3.020  1.00 -0.12
ATOM   1045  HE1 TYR A 103       1.249  -0.612  -2.768  1.00  0.12
ATOM   1046  CZ  TYR A 103       1.011  -2.711  -3.188  1.00  0.06
ATOM   1047  OH  TYR A 103       2.357  -2.992  -3.007  1.00 -0.49
ATOM   1048  HH  TYR A 103       2.487  -3.931  -3.161  1.00  0.43
ATOM   1049  CD2 TYR A 103      -1.190  -3.460  -3.722  1.00 -0.12
ATOM   1050  HD2 TYR A 103      -1.860  -4.262  -3.996  1.00  0.12
ATOM   1051  CE2 TYR A 103       0.164  -3.734  -3.529  1.00 -0.12
ATOM   1052  HE2 TYR A 103       0.541  -4.739  -3.648  1.00  0.12
ATOM   1053  C   TYR A 103      -5.166  -1.089  -5.069  1.00  0.55
ATOM   1054  O   TYR A 103      -5.859  -1.746  -4.266  1.00 -0.55
ATOM   1055  N   GLN A 104      -5.632  -0.111  -5.829  1.00 -0.40
ATOM   1056  H   GLN A 104      -5.066   0.419  -6.455  1.00  0.40
ATOM   1057  CA  GLN A 104      -7.080   0.227  -5.753  1.00  0.00
ATOM   1058  CB  GLN A 104      -7.348   1.631  -6.269  1.00  0.00
ATOM   1059  CG  GLN A 104      -6.927   2.641  -5.216  1.00  0.00
ATOM   1060  CD  GLN A 104      -7.058   4.059  -5.769  1.00  0.55
ATOM   1061  OE1 GLN A 104      -8.170   4.586  -5.679  1.00 -0.55
ATOM   1062  NE2 GLN A 104      -6.008   4.655  -6.288  1.00 -0.78
ATOM   1063 HE21 GLN A 104      -5.128   4.181  -6.319  1.00  0.39
ATOM   1064 HE22 GLN A 104      -6.089   5.583  -6.651  1.00  0.39
ATOM   1065  C   GLN A 104      -7.845  -0.793  -6.558  1.00  0.55
ATOM   1066  O   GLN A 104      -8.872  -1.301  -6.125  1.00 -0.55
ATOM   1067  N   THR A 105      -7.273  -1.130  -7.714  1.00 -0.40
ATOM   1068  H   THR A 105      -6.421  -0.729  -8.043  1.00  0.40
ATOM   1069  CA  THR A 105      -7.907  -2.131  -8.550  1.00  0.00
ATOM   1070  CB  THR A 105      -8.713  -1.535  -9.742  1.00  0.00
ATOM   1071  OG1 THR A 105      -7.857  -0.796 -10.621  1.00 -0.49
ATOM   1072  HG1 THR A 105      -7.475  -0.094 -10.089  1.00  0.49
ATOM   1073  CG2 THR A 105      -9.790  -0.563  -9.261  1.00  0.00
ATOM   1074  C   THR A 105      -6.882  -3.151  -9.067  1.00  0.55
ATOM   1075  O   THR A 105      -5.715  -2.810  -9.239  1.00 -0.55
ATOM   1076  N   PHE A 106      -7.417  -4.346  -9.310  1.00 -0.40
ATOM   1077  H   PHE A 106      -8.386  -4.536  -9.172  1.00  0.40
ATOM   1078  CA  PHE A 106      -6.610  -5.441  -9.792  1.00  0.00
ATOM   1079  CB  PHE A 106      -6.643  -6.591  -8.717  1.00  0.12
ATOM   1080  CG  PHE A 106      -6.053  -6.076  -7.438  1.00 -0.12
ATOM   1081  CD1 PHE A 106      -4.666  -6.044  -7.288  1.00 -0.12
ATOM   1082  HD1 PHE A 106      -4.036  -6.392  -8.093  1.00  0.12
ATOM   1083  CE1 PHE A 106      -4.083  -5.569  -6.117  1.00 -0.12
ATOM   1084  HE1 PHE A 106      -3.009  -5.587  -6.007  1.00  0.12
ATOM   1085  CZ  PHE A 106      -4.873  -5.075  -5.093  1.00 -0.12
ATOM   1086  HZ  PHE A 106      -4.426  -4.714  -4.179  1.00  0.12
ATOM   1087  CD2 PHE A 106      -6.822  -5.539  -6.412  1.00 -0.12
ATOM   1088  HD2 PHE A 106      -7.896  -5.503  -6.519  1.00  0.12
ATOM   1089  CE2 PHE A 106      -6.244  -5.053  -5.265  1.00 -0.12
ATOM   1090  HE2 PHE A 106      -6.871  -4.648  -4.485  1.00  0.12
ATOM   1091  C   PHE A 106      -7.134  -6.040 -11.062  1.00  0.55
ATOM   1092  O   PHE A 106      -8.385  -6.061 -11.138  1.00 -0.55
ATOM   1093  N   THR A 107      -6.265  -6.594 -11.897  1.00 -0.40
ATOM   1094  H   THR A 107      -5.278  -6.577 -11.762  1.00  0.40
ATOM   1095  CA  THR A 107      -6.784  -7.276 -13.100  1.00  0.00
ATOM   1096  CB  THR A 107      -6.359  -6.514 -14.394  1.00  0.00
ATOM   1097  OG1 THR A 107      -6.932  -5.207 -14.335  1.00 -0.49
ATOM   1098  HG1 THR A 107      -6.576  -4.798 -13.543  1.00  0.49
ATOM   1099  CG2 THR A 107      -6.738  -7.243 -15.665  1.00  0.00
ATOM   1100  C   THR A 107      -6.238  -8.704 -13.152  1.00  0.55
ATOM   1101  O   THR A 107      -4.999  -8.820 -12.996  1.00 -0.55
ATOM   1102  N   LYS A 108      -6.966  -9.752 -13.395  1.00 -0.40
ATOM   1103  H   LYS A 108      -7.953  -9.679 -13.518  1.00  0.40
ATOM   1104  CA  LYS A 108      -6.426 -11.092 -13.506  1.00  0.00
ATOM   1105  CB  LYS A 108      -7.484 -12.168 -13.326  1.00  0.00
ATOM   1106  CG  LYS A 108      -7.063 -13.599 -13.637  1.00  0.00
ATOM   1107  CD  LYS A 108      -8.260 -14.480 -13.254  1.00  0.00
ATOM   1108  CE  LYS A 108      -8.052 -15.924 -13.565  1.00  0.33
ATOM   1109  NZ  LYS A 108      -6.830 -16.338 -12.806  1.00 -0.32
ATOM   1110  HZ1 LYS A 108      -6.987 -16.192 -11.789  1.00  0.33
ATOM   1111  HZ2 LYS A 108      -6.018 -15.767 -13.117  1.00  0.33
ATOM   1112  HZ3 LYS A 108      -6.634 -17.344 -12.986  1.00  0.33
ATOM   1113  C   LYS A 108      -5.738 -11.176 -14.879  1.00  0.55
ATOM   1114  O   LYS A 108      -6.340 -10.805 -15.914  1.00 -0.55
ATOM   1115  N   ILE A 109      -4.491 -11.648 -14.792  1.00 -0.40
ATOM   1116  H   ILE A 109      -4.065 -11.936 -13.938  1.00  0.40
ATOM   1117  CA  ILE A 109      -3.692 -11.752 -16.036  1.00  0.00
ATOM   1118  CB  ILE A 109      -2.569 -10.700 -16.179  1.00  0.00
ATOM   1119  CG2 ILE A 109      -3.217  -9.306 -16.363  1.00  0.00
ATOM   1120  CG1 ILE A 109      -1.537 -10.718 -15.039  1.00  0.00
ATOM   1121  CD1 ILE A 109      -0.333  -9.817 -15.258  1.00  0.00
ATOM   1122  C   ILE A 109      -3.218 -13.164 -16.336  1.00  0.55
ATOM   1123  O   ILE A 109      -2.784 -13.384 -17.466  1.00 -0.55
ATOM   1124  N   ARG A 110      -3.316 -14.101 -15.439  1.00 -0.40
ATOM   1125  H   ARG A 110      -3.640 -13.891 -14.521  1.00  0.40
ATOM   1126  CA  ARG A 110      -2.973 -15.527 -15.662  1.00  0.00
ATOM   1127  CB  ARG A 110      -1.579 -16.054 -15.438  1.00  0.00
ATOM   1128  CG  ARG A 110      -0.500 -15.290 -16.203  1.00  0.00
ATOM   1129  CD  ARG A 110      -0.667 -15.630 -17.709  1.00  0.35
ATOM   1130  NE  ARG A 110       0.476 -14.972 -18.415  1.00 -0.35
ATOM   1131  HE  ARG A 110       1.215 -15.591 -18.660  1.00  0.45
ATOM   1132  CZ  ARG A 110       0.680 -13.724 -18.768  1.00  0.35
ATOM   1133  NH1 ARG A 110      -0.226 -12.764 -18.506  1.00 -0.70
ATOM   1134 HH11 ARG A 110      -1.077 -12.994 -18.033  1.00  0.40
ATOM   1135 HH12 ARG A 110      -0.049 -11.820 -18.785  1.00  0.40
ATOM   1136  NH2 ARG A 110       1.829 -13.302 -19.392  1.00 -0.70
ATOM   1137 HH21 ARG A 110       2.557 -13.957 -19.596  1.00  0.40
ATOM   1138 HH22 ARG A 110       1.938 -12.340 -19.642  1.00  0.40
ATOM   1139  C   ARG A 110      -3.979 -16.223 -14.705  1.00  0.10
ATOM   1140  O   ARG A 110      -4.428 -15.785 -13.298  1.00 -0.55
ATOM   1141  OXT ARG A 110      -4.544 -17.244 -15.111  1.00 -0.55
ATOM   1142  N   LYS D   1      10.837  12.720  11.813  1.00 -0.32
ATOM   1143  HT1 LYS D   1      10.799  13.407  12.592  1.00  0.33
ATOM   1144  HT2 LYS D   1      11.532  13.034  11.107  1.00  0.33
ATOM   1145  HT3 LYS D   1      11.116  11.790  12.184  1.00  0.33
ATOM   1146  CA  LYS D   1       9.479  12.615  11.168  1.00  0.33
ATOM   1147  CB  LYS D   1       9.550  11.600  10.046  1.00  0.00
ATOM   1148  CG  LYS D   1       8.410  11.229   9.168  1.00  0.00
ATOM   1149  CD  LYS D   1       7.464  12.307   8.723  1.00  0.00
ATOM   1150  CE  LYS D   1       7.915  13.001   7.442  1.00  0.33
ATOM   1151  NZ  LYS D   1       6.956  14.060   6.992  1.00 -0.32
ATOM   1152  HZ1 LYS D   1       6.866  14.784   7.733  1.00  0.33
ATOM   1153  HZ2 LYS D   1       6.026  13.631   6.812  1.00  0.33
ATOM   1154  HZ3 LYS D   1       7.309  14.500   6.119  1.00  0.33
ATOM   1155  C   LYS D   1       8.330  12.375  12.151  1.00  0.55
ATOM   1156  O   LYS D   1       8.082  11.329  12.791  1.00 -0.55
ATOM   1157  N   LYS D   2       7.512  13.385  12.320  1.00 -0.40
ATOM   1158  H   LYS D   2       7.662  14.232  11.818  1.00  0.40
ATOM   1159  CA  LYS D   2       6.350  13.422  13.196  1.00  0.00
ATOM   1160  CB  LYS D   2       6.583  14.659  14.071  1.00  0.00
ATOM   1161  CG  LYS D   2       5.341  15.027  14.844  1.00  0.00
ATOM   1162  CD  LYS D   2       5.217  14.081  16.018  1.00  0.00
ATOM   1163  CE  LYS D   2       4.223  14.621  17.023  1.00  0.33
ATOM   1164  NZ  LYS D   2       4.836  15.648  17.904  1.00 -0.32
ATOM   1165  HZ1 LYS D   2       5.181  16.440  17.325  1.00  0.33
ATOM   1166  HZ2 LYS D   2       5.632  15.227  18.424  1.00  0.33
ATOM   1167  HZ3 LYS D   2       4.126  15.995  18.579  1.00  0.33
ATOM   1168  C   LYS D   2       5.072  13.653  12.418  1.00  0.55
ATOM   1169  O   LYS D   2       5.136  14.615  11.627  1.00 -0.55
ATOM   1170  N   ALA D   3       4.036  12.908  12.578  1.00 -0.40
ATOM   1171  H   ALA D   3       4.117  12.166  13.230  1.00  0.40
ATOM   1172  CA  ALA D   3       2.736  12.926  11.989  1.00  0.00
ATOM   1173  CB  ALA D   3       2.495  11.628  11.241  1.00  0.00
ATOM   1174  C   ALA D   3       1.691  13.094  13.111  1.00  0.55
ATOM   1175  O   ALA D   3       1.698  12.458  14.184  1.00 -0.55
ATOM   1176  N   VAL D   4       0.770  14.023  12.964  1.00 -0.40
ATOM   1177  H   VAL D   4       0.734  14.589  12.145  1.00  0.40
ATOM   1178  CA  VAL D   4      -0.264  14.307  13.961  1.00  0.00
ATOM   1179  CB  VAL D   4      -0.179  15.755  14.505  1.00  0.00
ATOM   1180  CG1 VAL D   4      -1.321  16.050  15.500  1.00  0.00
ATOM   1181  CG2 VAL D   4       1.139  16.046  15.203  1.00  0.00
ATOM   1182  C   VAL D   4      -1.637  14.087  13.326  1.00  0.55
ATOM   1183  O   VAL D   4      -1.881  14.568  12.212  1.00 -0.55
ATOM   1184  N   ILE D   5      -2.484  13.340  14.017  1.00 -0.40
ATOM   1185  H   ILE D   5      -2.237  12.892  14.873  1.00  0.40
ATOM   1186  CA  ILE D   5      -3.860  13.139  13.534  1.00  0.00
ATOM   1187  CB  ILE D   5      -4.279  11.661  13.403  1.00  0.00
ATOM   1188  CG2 ILE D   5      -5.753  11.531  13.027  1.00  0.00
ATOM   1189  CG1 ILE D   5      -3.329  10.955  12.397  1.00  0.00
ATOM   1190  CD1 ILE D   5      -3.510   9.444  12.356  1.00  0.00
ATOM   1191  C   ILE D   5      -4.824  13.844  14.512  1.00  0.55
ATOM   1192  O   ILE D   5      -4.788  13.413  15.684  1.00 -0.55
ATOM   1193  N   ASN D   6      -5.591  14.855  14.172  1.00 -0.40
ATOM   1194  H   ASN D   6      -5.567  15.264  13.263  1.00  0.40
ATOM   1195  CA  ASN D   6      -6.558  15.453  15.150  1.00  0.00
ATOM   1196  CB  ASN D   6      -6.694  16.948  14.996  1.00  0.00
ATOM   1197  CG  ASN D   6      -5.359  17.590  15.377  1.00  0.55
ATOM   1198  OD1 ASN D   6      -4.932  17.661  16.539  1.00 -0.55
ATOM   1199  ND2 ASN D   6      -4.610  18.120  14.422  1.00 -0.78
ATOM   1200 HD21 ASN D   6      -3.734  18.544  14.650  1.00  0.39
ATOM   1201 HD22 ASN D   6      -4.920  18.095  13.471  1.00  0.39
ATOM   1202  C   ASN D   6      -7.840  14.650  14.939  1.00  0.55
ATOM   1203  O   ASN D   6      -8.655  14.949  14.052  1.00 -0.55
ATOM   1204  N   GLY D   7      -8.008  13.565  15.683  1.00 -0.40
ATOM   1205  H   GLY D   7      -7.361  13.324  16.402  1.00  0.40
ATOM   1206  CA  GLY D   7      -9.099  12.675  15.524  1.00  0.00
ATOM   1207  C   GLY D   7     -10.448  13.371  15.424  1.00  0.55
ATOM   1208  O   GLY D   7     -11.304  12.800  14.751  1.00 -0.55
ATOM   1209  N   GLU D   8     -10.629  14.510  16.096  1.00 -0.40
ATOM   1210  H   GLU D   8      -9.927  14.956  16.645  1.00  0.40
ATOM   1211  CA  GLU D   8     -11.950  15.135  16.015  1.00  0.00
ATOM   1212  CB  GLU D   8     -12.154  16.061  17.221  1.00  0.00
ATOM   1213  CG  GLU D   8     -11.491  17.399  16.944  1.00  0.00
ATOM   1214  CD  GLU D   8      -9.990  17.441  17.055  1.00  0.10
ATOM   1215  OE1 GLU D   8      -9.327  16.430  17.336  1.00 -0.55
ATOM   1216  OE2 GLU D   8      -9.482  18.567  16.827  1.00 -0.55
ATOM   1217  C   GLU D   8     -12.160  15.786  14.653  1.00  0.55
ATOM   1218  O   GLU D   8     -13.340  15.975  14.300  1.00 -0.55
ATOM   1219  N   GLN D   9     -11.168  16.081  13.856  1.00 -0.40
ATOM   1220  H   GLN D   9     -10.216  15.936  14.118  1.00  0.40
ATOM   1221  CA  GLN D   9     -11.393  16.649  12.517  1.00  0.00
ATOM   1222  CB  GLN D   9     -10.188  17.547  12.194  1.00  0.00
ATOM   1223  CG  GLN D   9     -10.158  18.792  13.073  1.00  0.00
ATOM   1224  CD  GLN D   9      -8.817  19.470  13.106  1.00  0.55
ATOM   1225  OE1 GLN D   9      -8.038  19.565  12.140  1.00 -0.55
ATOM   1226  NE2 GLN D   9      -8.474  20.041  14.268  1.00 -0.78
ATOM   1227 HE21 GLN D   9      -9.097  20.000  15.048  1.00  0.39
ATOM   1228 HE22 GLN D   9      -7.594  20.508  14.354  1.00  0.39
ATOM   1229  C   GLN D   9     -11.628  15.597  11.449  1.00  0.55
ATOM   1230  O   GLN D   9     -11.897  15.909  10.281  1.00 -0.55
ATOM   1231  N   ILE D  10     -11.585  14.301  11.710  1.00 -0.40
ATOM   1232  H   ILE D  10     -11.418  13.989  12.640  1.00  0.40
ATOM   1233  CA  ILE D  10     -11.762  13.223  10.752  1.00  0.00
ATOM   1234  CB  ILE D  10     -10.929  11.970  11.118  1.00  0.00
ATOM   1235  CG2 ILE D  10     -11.143  10.867  10.071  1.00  0.00
ATOM   1236  CG1 ILE D  10      -9.445  12.202  11.385  1.00  0.00
ATOM   1237  CD1 ILE D  10      -8.725  13.026  10.376  1.00  0.00
ATOM   1238  C   ILE D  10     -13.256  12.868  10.671  1.00  0.55
ATOM   1239  O   ILE D  10     -13.879  12.271  11.557  1.00 -0.55
ATOM   1240  N   ARG D  11     -13.843  13.231   9.533  1.00 -0.40
ATOM   1241  H   ARG D  11     -13.336  13.672   8.796  1.00  0.40
ATOM   1242  CA  ARG D  11     -15.272  13.007   9.283  1.00  0.00
ATOM   1243  CB  ARG D  11     -15.988  14.282   8.861  1.00  0.00
ATOM   1244  CG  ARG D  11     -15.557  15.597   9.460  1.00  0.00
ATOM   1245  CD  ARG D  11     -16.060  16.033  10.821  1.00  0.35
ATOM   1246  NE  ARG D  11     -17.517  16.059  10.865  1.00 -0.35
ATOM   1247  HE  ARG D  11     -17.955  15.635  10.079  1.00  0.45
ATOM   1248  CZ  ARG D  11     -18.374  16.550  11.767  1.00  0.35
ATOM   1249  NH1 ARG D  11     -17.832  17.119  12.840  1.00 -0.70
ATOM   1250 HH11 ARG D  11     -16.837  17.160  12.936  1.00  0.40
ATOM   1251 HH12 ARG D  11     -18.419  17.505  13.552  1.00  0.40
ATOM   1252  NH2 ARG D  11     -19.697  16.398  11.598  1.00 -0.70
ATOM   1253 HH21 ARG D  11     -20.047  15.916  10.795  1.00  0.40
ATOM   1254 HH22 ARG D  11     -20.333  16.767  12.276  1.00  0.40
ATOM   1255  C   ARG D  11     -15.545  11.831   8.355  1.00  0.55
ATOM   1256  O   ARG D  11     -16.760  11.500   8.277  1.00 -0.55
ATOM   1257  N   SER D  12     -14.518  11.171   7.794  1.00 -0.40
ATOM   1258  H   SER D  12     -13.577  11.470   7.927  1.00  0.40
ATOM   1259  CA  SER D  12     -14.682   9.987   6.962  1.00  0.00
ATOM   1260  CB  SER D  12     -15.166  10.289   5.540  1.00  0.00
ATOM   1261  OG  SER D  12     -14.238  11.149   4.909  1.00 -0.49
ATOM   1262  HG  SER D  12     -14.325  11.999   5.347  1.00  0.49
ATOM   1263  C   SER D  12     -13.353   9.253   6.799  1.00  0.55
ATOM   1264  O   SER D  12     -12.334   9.885   7.137  1.00 -0.55
ATOM   1265  N   ILE D  13     -13.435   8.080   6.215  1.00 -0.40
ATOM   1266  H   ILE D  13     -14.299   7.677   5.925  1.00  0.40
ATOM   1267  CA  ILE D  13     -12.213   7.295   5.961  1.00  0.00
ATOM   1268  CB  ILE D  13     -12.530   5.855   5.565  1.00  0.00
ATOM   1269  CG2 ILE D  13     -13.201   5.817   4.198  1.00  0.00
ATOM   1270  CG1 ILE D  13     -11.269   4.992   5.580  1.00  0.00
ATOM   1271  CD1 ILE D  13     -10.409   5.043   6.837  1.00  0.00
ATOM   1272  C   ILE D  13     -11.318   8.032   4.977  1.00  0.55
ATOM   1273  O   ILE D  13     -10.089   8.069   5.122  1.00 -0.55
ATOM   1274  N   SER D  14     -11.855   8.701   3.993  1.00 -0.40
ATOM   1275  H   SER D  14     -12.841   8.689   3.854  1.00  0.40
ATOM   1276  CA  SER D  14     -11.115   9.512   3.017  1.00  0.00
ATOM   1277  CB  SER D  14     -12.075  10.103   1.974  1.00  0.00
ATOM   1278  OG  SER D  14     -12.908   9.125   1.375  1.00 -0.49
ATOM   1279  HG  SER D  14     -13.460   9.597   0.747  1.00  0.49
ATOM   1280  C   SER D  14     -10.339  10.614   3.718  1.00  0.55
ATOM   1281  O   SER D  14      -9.217  10.944   3.352  1.00 -0.55
ATOM   1282  N   ASP D  15     -10.958  11.217   4.734  1.00 -0.40
ATOM   1283  H   ASP D  15     -11.884  10.971   5.010  1.00  0.40
ATOM   1284  CA  ASP D  15     -10.320  12.272   5.508  1.00  0.00
ATOM   1285  CB  ASP D  15     -11.100  12.753   6.737  1.00  0.00
ATOM   1286  CG  ASP D  15     -12.145  13.769   6.401  1.00  0.10
ATOM   1287  OD1 ASP D  15     -12.184  14.173   5.221  1.00 -0.55
ATOM   1288  OD2 ASP D  15     -12.941  14.177   7.254  1.00 -0.55
ATOM   1289  C   ASP D  15      -9.032  11.708   6.129  1.00  0.55
ATOM   1290  O   ASP D  15      -7.992  12.349   6.118  1.00 -0.55
ATOM   1291  N   LEU D  16      -9.231  10.526   6.699  1.00 -0.40
ATOM   1292  H   LEU D  16     -10.118  10.072   6.723  1.00  0.40
ATOM   1293  CA  LEU D  16      -8.104   9.835   7.332  1.00  0.00
ATOM   1294  CB  LEU D  16      -8.588   8.543   8.013  1.00  0.00
ATOM   1295  CG  LEU D  16      -7.610   7.814   8.959  1.00  0.00
ATOM   1296  CD1 LEU D  16      -6.826   8.788   9.833  1.00  0.00
ATOM   1297  CD2 LEU D  16      -8.334   6.699   9.743  1.00  0.00
ATOM   1298  C   LEU D  16      -7.001   9.633   6.293  1.00  0.55
ATOM   1299  O   LEU D  16      -5.911  10.068   6.640  1.00 -0.55
ATOM   1300  N   HSE D  17      -7.271   9.016   5.151  1.00 -0.40
ATOM   1301  H   HSE D  17      -8.176   8.662   4.931  1.00  0.40
ATOM   1302  CA  HSE D  17      -6.228   8.825   4.142  1.00  0.00
ATOM   1303  CB  HSE D  17      -6.773   7.987   2.971  1.00  0.12
ATOM   1304  ND1 HSE D  17      -5.799   5.763   3.648  1.00 -0.56
ATOM   1305  CG  HSE D  17      -6.915   6.551   3.394  1.00  0.15
ATOM   1306  CE1 HSE D  17      -6.216   4.544   4.024  1.00  0.15
ATOM   1307  HE1 HSE D  17      -5.591   3.698   4.305  1.00  0.12
ATOM   1308  NE2 HSE D  17      -7.546   4.520   4.002  1.00 -0.40
ATOM   1309  HE2 HSE D  17      -8.133   3.742   4.228  1.00  0.40
ATOM   1310  CD2 HSE D  17      -7.996   5.770   3.609  1.00 -0.12
ATOM   1311  HD2 HSE D  17      -9.046   6.016   3.510  1.00  0.12
ATOM   1312  C   HSE D  17      -5.568  10.106   3.624  1.00  0.55
ATOM   1313  O   HSE D  17      -4.363  10.167   3.255  1.00 -0.55
ATOM   1314  N   GLN D  18      -6.406  11.142   3.561  1.00 -0.40
ATOM   1315  H   GLN D  18      -7.365  11.084   3.827  1.00  0.40
ATOM   1316  CA  GLN D  18      -5.917  12.454   3.079  1.00  0.00
ATOM   1317  CB  GLN D  18      -6.982  13.480   2.748  1.00  0.00
ATOM   1318  CG  GLN D  18      -7.927  13.254   1.589  1.00  0.00
ATOM   1319  CD  GLN D  18      -7.165  12.708   0.398  1.00  0.55
ATOM   1320  OE1 GLN D  18      -6.291  13.388  -0.164  1.00 -0.55
ATOM   1321  NE2 GLN D  18      -7.463  11.461   0.031  1.00 -0.78
ATOM   1322 HE21 GLN D  18      -6.994  11.045  -0.748  1.00  0.39
ATOM   1323 HE22 GLN D  18      -8.154  10.943   0.535  1.00  0.39
ATOM   1324  C   GLN D  18      -4.921  13.010   4.118  1.00  0.55
ATOM   1325  O   GLN D  18      -3.843  13.531   3.743  1.00 -0.55
ATOM   1326  N   THR D  19      -5.270  12.914   5.402  1.00 -0.40
ATOM   1327  H   THR D  19      -6.145  12.540   5.700  1.00  0.40
ATOM   1328  CA  THR D  19      -4.347  13.370   6.452  1.00  0.00
ATOM   1329  CB  THR D  19      -5.040  13.198   7.826  1.00  0.00
ATOM   1330  OG1 THR D  19      -6.162  14.064   7.645  1.00 -0.49
ATOM   1331  HG1 THR D  19      -6.802  13.565   7.133  1.00  0.49
ATOM   1332  CG2 THR D  19      -4.222  13.673   8.990  1.00  0.00
ATOM   1333  C   THR D  19      -3.004  12.641   6.491  1.00  0.55
ATOM   1334  O   THR D  19      -1.975  13.266   6.707  1.00 -0.55
ATOM   1335  N   LEU D  20      -3.112  11.331   6.313  1.00 -0.40
ATOM   1336  H   LEU D  20      -4.001  10.900   6.184  1.00  0.40
ATOM   1337  CA  LEU D  20      -1.970  10.416   6.289  1.00  0.00
ATOM   1338  CB  LEU D  20      -2.341   8.934   6.164  1.00  0.00
ATOM   1339  CG  LEU D  20      -3.009   8.220   7.311  1.00  0.00
ATOM   1340  CD1 LEU D  20      -3.243   6.729   7.128  1.00  0.00
ATOM   1341  CD2 LEU D  20      -2.235   8.405   8.583  1.00  0.00
ATOM   1342  C   LEU D  20      -1.068  10.816   5.110  1.00  0.55
ATOM   1343  O   LEU D  20       0.142  10.861   5.301  1.00 -0.55
ATOM   1344  N   LYS D  21      -1.739  11.059   3.977  1.00 -0.40
ATOM   1345  H   LYS D  21      -2.731  10.994   3.903  1.00  0.40
ATOM   1346  CA  LYS D  21      -0.998  11.442   2.770  1.00  0.00
ATOM   1347  CB  LYS D  21      -2.022  11.607   1.633  1.00  0.00
ATOM   1348  CG  LYS D  21      -1.215  11.770   0.314  1.00  0.00
ATOM   1349  CD  LYS D  21      -2.152  12.065  -0.827  1.00  0.00
ATOM   1350  CE  LYS D  21      -1.385  12.442  -2.122  1.00  0.33
ATOM   1351  NZ  LYS D  21      -2.280  11.990  -3.242  1.00 -0.32
ATOM   1352  HZ1 LYS D  21      -3.193  12.483  -3.177  1.00  0.33
ATOM   1353  HZ2 LYS D  21      -2.434  10.964  -3.170  1.00  0.33
ATOM   1354  HZ3 LYS D  21      -1.831  12.209  -4.154  1.00  0.33
ATOM   1355  C   LYS D  21      -0.121  12.651   3.003  1.00  0.55
ATOM   1356  O   LYS D  21       1.053  12.680   2.615  1.00 -0.55
ATOM   1357  N   LYS D  22      -0.633  13.684   3.622  1.00 -0.40
ATOM   1358  H   LYS D  22      -1.588  13.682   3.906  1.00  0.40
ATOM   1359  CA  LYS D  22       0.095  14.903   3.954  1.00  0.00
ATOM   1360  CB  LYS D  22      -0.969  15.931   4.371  1.00  0.00
ATOM   1361  CG  LYS D  22      -0.269  17.074   5.058  1.00  0.00
ATOM   1362  CD  LYS D  22       0.682  17.752   4.021  1.00  0.00
ATOM   1363  CE  LYS D  22       1.736  18.520   4.810  1.00  0.33
ATOM   1364  NZ  LYS D  22       2.606  19.302   3.911  1.00 -0.32
ATOM   1365  HZ1 LYS D  22       2.031  19.982   3.375  1.00  0.33
ATOM   1366  HZ2 LYS D  22       3.089  18.659   3.250  1.00  0.33
ATOM   1367  HZ3 LYS D  22       3.315  19.815   4.474  1.00  0.33
ATOM   1368  C   LYS D  22       1.089  14.693   5.087  1.00  0.55
ATOM   1369  O   LYS D  22       2.316  14.902   4.956  1.00 -0.55
ATOM   1370  N   GLU D  23       0.575  14.210   6.231  1.00 -0.40
ATOM   1371  H   GLU D  23      -0.396  14.006   6.324  1.00  0.40
ATOM   1372  CA  GLU D  23       1.402  13.945   7.429  1.00  0.00
ATOM   1373  CB  GLU D  23       0.482  13.445   8.572  1.00  0.00
ATOM   1374  CG  GLU D  23      -0.445  14.498   9.175  1.00  0.00
ATOM   1375  CD  GLU D  23       0.257  15.735   9.708  1.00  0.10
ATOM   1376  OE1 GLU D  23       1.109  15.746  10.618  1.00 -0.55
ATOM   1377  OE2 GLU D  23       0.015  16.877   9.247  1.00 -0.55
ATOM   1378  C   GLU D  23       2.578  12.990   7.203  1.00  0.55
ATOM   1379  O   GLU D  23       3.647  13.220   7.798  1.00 -0.55
ATOM   1380  N   LEU D  24       2.455  11.985   6.349  1.00 -0.40
ATOM   1381  H   LEU D  24       1.609  11.815   5.851  1.00  0.40
ATOM   1382  CA  LEU D  24       3.556  11.059   6.082  1.00  0.00
ATOM   1383  CB  LEU D  24       3.032   9.626   6.048  1.00  0.00
ATOM   1384  CG  LEU D  24       2.305   9.080   7.293  1.00  0.00
ATOM   1385  CD1 LEU D  24       1.749   7.653   7.103  1.00  0.00
ATOM   1386  CD2 LEU D  24       3.197   9.076   8.537  1.00  0.00
ATOM   1387  C   LEU D  24       4.285  11.384   4.788  1.00  0.55
ATOM   1388  O   LEU D  24       5.180  10.597   4.470  1.00 -0.55
ATOM   1389  N   ALA D  25       3.894  12.440   4.088  1.00 -0.40
ATOM   1390  H   ALA D  25       3.161  13.043   4.395  1.00  0.40
ATOM   1391  CA  ALA D  25       4.534  12.787   2.797  1.00  0.00
ATOM   1392  CB  ALA D  25       5.925  13.295   3.143  1.00  0.00
ATOM   1393  C   ALA D  25       4.500  11.585   1.870  1.00  0.55
ATOM   1394  O   ALA D  25       5.453  11.073   1.292  1.00 -0.55
ATOM   1395  N   LEU D  26       3.314  10.981   1.741  1.00 -0.40
ATOM   1396  H   LEU D  26       2.510  11.309   2.231  1.00  0.40
ATOM   1397  CA  LEU D  26       3.092   9.817   0.892  1.00  0.00
ATOM   1398  CB  LEU D  26       1.747   9.175   1.246  1.00  0.00
ATOM   1399  CG  LEU D  26       1.648   8.611   2.663  1.00  0.00
ATOM   1400  CD1 LEU D  26       0.402   7.757   2.931  1.00  0.00
ATOM   1401  CD2 LEU D  26       2.850   7.722   2.990  1.00  0.00
ATOM   1402  C   LEU D  26       3.156  10.205  -0.591  1.00  0.55
ATOM   1403  O   LEU D  26       2.960  11.376  -0.928  1.00 -0.55
ATOM   1404  N   PRO D  27       3.428   9.230  -1.459  1.00 -0.20
ATOM   1405  CD  PRO D  27       3.648   7.825  -1.075  1.00  0.10
ATOM   1406  CA  PRO D  27       3.483   9.456  -2.903  1.00  0.10
ATOM   1407  CB  PRO D  27       3.743   8.043  -3.473  1.00  0.00
ATOM   1408  CG  PRO D  27       3.349   7.085  -2.374  1.00  0.00
ATOM   1409  C   PRO D  27       2.191  10.036  -3.461  1.00  0.55
ATOM   1410  O   PRO D  27       1.088   9.718  -2.938  1.00 -0.55
ATOM   1411  N   GLU D  28       2.304  10.810  -4.541  1.00 -0.40
ATOM   1412  H   GLU D  28       3.172  11.032  -4.977  1.00  0.40
ATOM   1413  CA  GLU D  28       1.074  11.373  -5.127  1.00  0.00
ATOM   1414  CB  GLU D  28       1.350  12.306  -6.280  1.00  0.00
ATOM   1415  CG  GLU D  28       0.990  13.782  -6.213  1.00  0.00
ATOM   1416  CD  GLU D  28       0.328  14.403  -4.996  1.00  0.10
ATOM   1417  OE1 GLU D  28       1.056  14.702  -4.000  1.00 -0.55
ATOM   1418  OE2 GLU D  28      -0.926  14.612  -4.974  1.00 -0.55
ATOM   1419  C   GLU D  28       0.118  10.296  -5.616  1.00  0.55
ATOM   1420  O   GLU D  28      -1.104  10.558  -5.638  1.00 -0.55
ATOM   1421  N   TYR D  29       0.629   9.101  -5.967  1.00 -0.40
ATOM   1422  H   TYR D  29       1.607   8.914  -5.918  1.00  0.40
ATOM   1423  CA  TYR D  29      -0.215   7.989  -6.445  1.00  0.00
ATOM   1424  CB  TYR D  29       0.585   7.023  -7.353  1.00  0.12
ATOM   1425  CG  TYR D  29       1.847   6.428  -6.773  1.00 -0.12
ATOM   1426  CD1 TYR D  29       1.754   5.407  -5.806  1.00 -0.12
ATOM   1427  HD1 TYR D  29       0.774   5.072  -5.504  1.00  0.12
ATOM   1428  CE1 TYR D  29       2.865   4.812  -5.225  1.00 -0.12
ATOM   1429  HE1 TYR D  29       2.756   4.024  -4.495  1.00  0.12
ATOM   1430  CZ  TYR D  29       4.119   5.259  -5.609  1.00  0.06
ATOM   1431  OH  TYR D  29       5.205   4.686  -5.003  1.00 -0.49
ATOM   1432  HH  TYR D  29       5.992   4.973  -5.471  1.00  0.43
ATOM   1433  CD2 TYR D  29       3.145   6.852  -7.127  1.00 -0.12
ATOM   1434  HD2 TYR D  29       3.258   7.634  -7.863  1.00  0.12
ATOM   1435  CE2 TYR D  29       4.291   6.291  -6.554  1.00 -0.12
ATOM   1436  HE2 TYR D  29       5.277   6.637  -6.827  1.00  0.12
ATOM   1437  C   TYR D  29      -0.840   7.206  -5.295  1.00  0.55
ATOM   1438  O   TYR D  29      -1.552   6.249  -5.622  1.00 -0.55
ATOM   1439  N   TYR D  30      -0.556   7.619  -4.077  1.00 -0.40
ATOM   1440  H   TYR D  30       0.015   8.420  -3.913  1.00  0.40
ATOM   1441  CA  TYR D  30      -1.057   6.932  -2.879  1.00  0.00
ATOM   1442  CB  TYR D  30      -0.895   7.796  -1.635  1.00  0.12
ATOM   1443  CG  TYR D  30      -1.474   7.164  -0.387  1.00 -0.12
ATOM   1444  CD1 TYR D  30      -1.006   5.928   0.042  1.00 -0.12
ATOM   1445  HD1 TYR D  30      -0.208   5.435  -0.493  1.00  0.12
ATOM   1446  CE1 TYR D  30      -1.564   5.331   1.152  1.00 -0.12
ATOM   1447  HE1 TYR D  30      -1.198   4.364   1.463  1.00  0.12
ATOM   1448  CZ  TYR D  30      -2.579   5.927   1.882  1.00  0.06
ATOM   1449  OH  TYR D  30      -3.019   5.254   2.986  1.00 -0.49
ATOM   1450  HH  TYR D  30      -3.814   5.690   3.302  1.00  0.43
ATOM   1451  CD2 TYR D  30      -2.498   7.771   0.358  1.00 -0.12
ATOM   1452  HD2 TYR D  30      -2.864   8.738   0.048  1.00  0.12
ATOM   1453  CE2 TYR D  30      -3.064   7.167   1.488  1.00 -0.12
ATOM   1454  HE2 TYR D  30      -3.856   7.653   2.038  1.00  0.12
ATOM   1455  C   TYR D  30      -2.467   6.405  -3.054  1.00  0.55
ATOM   1456  O   TYR D  30      -3.510   7.046  -3.256  1.00 -0.55
ATOM   1457  N   GLY D  31      -2.543   5.073  -2.925  1.00 -0.40
ATOM   1458  H   GLY D  31      -1.745   4.512  -2.717  1.00  0.40
ATOM   1459  CA  GLY D  31      -3.818   4.356  -3.085  1.00  0.00
ATOM   1460  C   GLY D  31      -4.931   4.531  -2.105  1.00  0.55
ATOM   1461  O   GLY D  31      -6.026   4.033  -2.409  1.00 -0.55
ATOM   1462  N   GLU D  32      -4.777   5.128  -0.940  1.00 -0.40
ATOM   1463  H   GLU D  32      -3.887   5.481  -0.663  1.00  0.40
ATOM   1464  CA  GLU D  32      -5.852   5.333   0.044  1.00  0.00
ATOM   1465  CB  GLU D  32      -6.847   6.440  -0.414  1.00  0.00
ATOM   1466  CG  GLU D  32      -6.028   7.711  -0.695  1.00  0.00
ATOM   1467  CD  GLU D  32      -6.721   8.917  -1.265  1.00  0.10
ATOM   1468  OE1 GLU D  32      -7.959   8.936  -1.336  1.00 -0.55
ATOM   1469  OE2 GLU D  32      -6.182   9.963  -1.665  1.00 -0.55
ATOM   1470  C   GLU D  32      -6.635   4.097   0.373  1.00  0.55
ATOM   1471  O   GLU D  32      -7.859   4.115   0.373  1.00 -0.55
ATOM   1472  N   ASN D  33      -5.881   3.021   0.627  1.00 -0.40
ATOM   1473  H   ASN D  33      -4.887   3.047   0.564  1.00  0.40
ATOM   1474  CA  ASN D  33      -6.463   1.736   1.011  1.00  0.00
ATOM   1475  CB  ASN D  33      -6.904   0.940  -0.193  1.00  0.00
ATOM   1476  CG  ASN D  33      -5.723   0.589  -1.081  1.00  0.55
ATOM   1477  OD1 ASN D  33      -4.915  -0.237  -0.662  1.00 -0.55
ATOM   1478  ND2 ASN D  33      -5.540   1.220  -2.251  1.00 -0.78
ATOM   1479 HD21 ASN D  33      -4.760   0.983  -2.831  1.00  0.39
ATOM   1480 HD22 ASN D  33      -6.184   1.927  -2.544  1.00  0.39
ATOM   1481  C   ASN D  33      -5.448   1.119   1.989  1.00  0.55
ATOM   1482  O   ASN D  33      -4.329   1.686   2.113  1.00 -0.55
ATOM   1483  N   LEU D  34      -5.798   0.046   2.674  1.00 -0.40
ATOM   1484  H   LEU D  34      -6.687  -0.396   2.577  1.00  0.40
ATOM   1485  CA  LEU D  34      -4.848  -0.552   3.639  1.00  0.00
ATOM   1486  CB  LEU D  34      -5.653  -1.573   4.455  1.00  0.00
ATOM   1487  CG  LEU D  34      -6.878  -1.111   5.280  1.00  0.00
ATOM   1488  CD1 LEU D  34      -7.530  -2.306   5.981  1.00  0.00
ATOM   1489  CD2 LEU D  34      -6.390  -0.057   6.274  1.00  0.00
ATOM   1490  C   LEU D  34      -3.576  -1.186   3.044  1.00  0.55
ATOM   1491  O   LEU D  34      -2.509  -1.127   3.689  1.00 -0.55
ATOM   1492  N   ASP D  35      -3.721  -1.747   1.830  1.00 -0.40
ATOM   1493  H   ASP D  35      -4.606  -1.773   1.373  1.00  0.40
ATOM   1494  CA  ASP D  35      -2.591  -2.368   1.074  1.00  0.00
ATOM   1495  CB  ASP D  35      -2.988  -3.218  -0.140  1.00  0.00
ATOM   1496  CG  ASP D  35      -3.871  -4.390   0.287  1.00  0.10
ATOM   1497  OD1 ASP D  35      -3.376  -5.195   1.116  1.00 -0.55
ATOM   1498  OD2 ASP D  35      -5.033  -4.572  -0.142  1.00 -0.55
ATOM   1499  C   ASP D  35      -1.637  -1.267   0.634  1.00  0.55
ATOM   1500  O   ASP D  35      -0.406  -1.479   0.755  1.00 -0.55
ATOM   1501  N   ALA D  36      -2.150  -0.139   0.194  1.00 -0.40
ATOM   1502  H   ALA D  36      -3.136  -0.023   0.118  1.00  0.40
ATOM   1503  CA  ALA D  36      -1.370   1.013  -0.213  1.00  0.00
ATOM   1504  CB  ALA D  36      -2.154   2.147  -0.822  1.00  0.00
ATOM   1505  C   ALA D  36      -0.690   1.552   1.056  1.00  0.55
ATOM   1506  O   ALA D  36       0.487   1.935   0.924  1.00 -0.55
ATOM   1507  N   LEU D  37      -1.398   1.542   2.181  1.00 -0.40
ATOM   1508  H   LEU D  37      -2.333   1.203   2.247  1.00  0.40
ATOM   1509  CA  LEU D  37      -0.762   2.065   3.413  1.00  0.00
ATOM   1510  CB  LEU D  37      -1.778   2.238   4.552  1.00  0.00
ATOM   1511  CG  LEU D  37      -1.137   2.789   5.844  1.00  0.00
ATOM   1512  CD1 LEU D  37      -0.428   4.154   5.720  1.00  0.00
ATOM   1513  CD2 LEU D  37      -2.230   2.845   6.916  1.00  0.00
ATOM   1514  C   LEU D  37       0.423   1.212   3.869  1.00  0.55
ATOM   1515  O   LEU D  37       1.480   1.693   4.256  1.00 -0.55
ATOM   1516  N   TRP D  38       0.209  -0.116   3.840  1.00 -0.40
ATOM   1517  H   TRP D  38      -0.673  -0.506   3.586  1.00  0.40
ATOM   1518  CA  TRP D  38       1.263  -1.072   4.181  1.00  0.00
ATOM   1519  CB  TRP D  38       0.720  -2.493   4.073  1.00  0.12
ATOM   1520  CG  TRP D  38       1.805  -3.513   4.292  1.00 -0.12
ATOM   1521  CD1 TRP D  38       2.450  -4.198   3.298  1.00 -0.12
ATOM   1522  HD1 TRP D  38       2.257  -4.097   2.240  1.00  0.12
ATOM   1523  NE1 TRP D  38       3.384  -5.033   3.864  1.00 -0.40
ATOM   1524  HE1 TRP D  38       3.958  -5.643   3.363  1.00  0.40
ATOM   1525  CE2 TRP D  38       3.400  -4.897   5.210  1.00  0.00
ATOM   1526  CD2 TRP D  38       2.411  -3.932   5.514  1.00  0.00
ATOM   1527  CE3 TRP D  38       2.241  -3.567   6.849  1.00 -0.12
ATOM   1528  HE3 TRP D  38       1.539  -2.807   7.159  1.00  0.12
ATOM   1529  CZ3 TRP D  38       3.027  -4.234   7.790  1.00 -0.12
ATOM   1530  HZ3 TRP D  38       2.886  -3.987   8.831  1.00  0.12
ATOM   1531  CZ2 TRP D  38       4.214  -5.532   6.152  1.00 -0.12
ATOM   1532  HZ2 TRP D  38       4.980  -6.240   5.873  1.00  0.12
ATOM   1533  CH2 TRP D  38       4.002  -5.219   7.464  1.00 -0.12
ATOM   1534  HH2 TRP D  38       4.566  -5.711   8.242  1.00  0.12
ATOM   1535  C   TRP D  38       2.519  -0.879   3.305  1.00  0.55
ATOM   1536  O   TRP D  38       3.670  -0.929   3.790  1.00 -0.55
ATOM   1537  N   ASP D  39       2.293  -0.718   1.985  1.00 -0.40
ATOM   1538  H   ASP D  39       1.367  -0.723   1.618  1.00  0.40
ATOM   1539  CA  ASP D  39       3.344  -0.529   1.000  1.00  0.00
ATOM   1540  CB  ASP D  39       2.801  -0.475  -0.445  1.00  0.00
ATOM   1541  CG  ASP D  39       3.950  -0.444  -1.449  1.00  0.10
ATOM   1542  OD1 ASP D  39       4.875  -1.308  -1.558  1.00 -0.55
ATOM   1543  OD2 ASP D  39       3.903   0.568  -2.188  1.00 -0.55
ATOM   1544  C   ASP D  39       4.147   0.720   1.341  1.00  0.55
ATOM   1545  O   ASP D  39       5.375   0.701   1.287  1.00 -0.55
ATOM   1546  N   ALA D  40       3.425   1.781   1.670  1.00 -0.40
ATOM   1547  H   ALA D  40       2.429   1.780   1.701  1.00  0.40
ATOM   1548  CA  ALA D  40       4.098   3.008   2.005  1.00  0.00
ATOM   1549  CB  ALA D  40       3.108   4.192   2.046  1.00  0.00
ATOM   1550  C   ALA D  40       4.847   2.945   3.326  1.00  0.55
ATOM   1551  O   ALA D  40       5.942   3.565   3.414  1.00 -0.55
ATOM   1552  N   LEU D  41       4.279   2.302   4.337  1.00 -0.40
ATOM   1553  H   LEU D  41       3.398   1.839   4.287  1.00  0.40
ATOM   1554  CA  LEU D  41       5.018   2.279   5.625  1.00  0.00
ATOM   1555  CB  LEU D  41       4.104   1.734   6.716  1.00  0.00
ATOM   1556  CG  LEU D  41       2.933   2.617   7.138  1.00  0.00
ATOM   1557  CD1 LEU D  41       2.060   1.972   8.183  1.00  0.00
ATOM   1558  CD2 LEU D  41       3.429   3.981   7.603  1.00  0.00
ATOM   1559  C   LEU D  41       6.320   1.472   5.499  1.00  0.55
ATOM   1560  O   LEU D  41       7.373   1.764   6.055  1.00 -0.55
ATOM   1561  N   THR D  42       6.293   0.426   4.701  1.00 -0.40
ATOM   1562  H   THR D  42       5.460   0.203   4.203  1.00  0.40
ATOM   1563  CA  THR D  42       7.387  -0.483   4.450  1.00  0.00
ATOM   1564  CB  THR D  42       6.874  -1.938   4.297  1.00  0.00
ATOM   1565  OG1 THR D  42       5.911  -2.164   3.266  1.00 -0.49
ATOM   1566  HG1 THR D  42       5.104  -1.733   3.558  1.00  0.49
ATOM   1567  CG2 THR D  42       6.164  -2.300   5.617  1.00  0.00
ATOM   1568  C   THR D  42       8.225  -0.153   3.239  1.00  0.55
ATOM   1569  O   THR D  42       9.248  -0.869   3.171  1.00 -0.55
ATOM   1570  N   GLY D  43       7.890   0.727   2.339  1.00 -0.40
ATOM   1571  H   GLY D  43       7.055   1.270   2.390  1.00  0.40
ATOM   1572  CA  GLY D  43       8.758   0.948   1.196  1.00  0.00
ATOM   1573  C   GLY D  43       8.665   2.366   0.674  1.00  0.55
ATOM   1574  O   GLY D  43       8.721   2.567  -0.555  1.00 -0.55
ATOM   1575  N   TRP D  44       8.490   3.341   1.571  1.00 -0.40
ATOM   1576  H   TRP D  44       8.410   3.177   2.551  1.00  0.40
ATOM   1577  CA  TRP D  44       8.409   4.732   1.110  1.00  0.00
ATOM   1578  CB  TRP D  44       7.004   5.048   0.545  1.00  0.12
ATOM   1579  CG  TRP D  44       6.933   6.467   0.075  1.00 -0.12
ATOM   1580  CD1 TRP D  44       6.740   7.637   0.790  1.00 -0.12
ATOM   1581  HD1 TRP D  44       6.566   7.678   1.855  1.00  0.12
ATOM   1582  NE1 TRP D  44       6.797   8.735  -0.026  1.00 -0.40
ATOM   1583  HE1 TRP D  44       6.692   9.666   0.248  1.00  0.40
ATOM   1584  CE2 TRP D  44       7.035   8.275  -1.323  1.00  0.00
ATOM   1585  CD2 TRP D  44       7.122   6.855  -1.288  1.00  0.00
ATOM   1586  CE3 TRP D  44       7.348   6.145  -2.457  1.00 -0.12
ATOM   1587  HE3 TRP D  44       7.395   5.066  -2.470  1.00  0.12
ATOM   1588  CZ3 TRP D  44       7.515   6.851  -3.622  1.00 -0.12
ATOM   1589  HZ3 TRP D  44       7.702   6.315  -4.541  1.00  0.12
ATOM   1590  CZ2 TRP D  44       7.195   9.000  -2.513  1.00 -0.12
ATOM   1591  HZ2 TRP D  44       7.126  10.077  -2.558  1.00  0.12
ATOM   1592  CH2 TRP D  44       7.449   8.258  -3.651  1.00 -0.12
ATOM   1593  HH2 TRP D  44       7.602   8.771  -4.588  1.00  0.12
ATOM   1594  C   TRP D  44       8.786   5.747   2.198  1.00  0.55
ATOM   1595  O   TRP D  44       9.672   6.603   2.086  1.00 -0.55
ATOM   1596  N   VAL D  45       8.005   5.604   3.279  1.00 -0.40
ATOM   1597  H   VAL D  45       7.311   4.890   3.312  1.00  0.40
ATOM   1598  CA  VAL D  45       8.075   6.430   4.464  1.00  0.00
ATOM   1599  CB  VAL D  45       6.953   5.970   5.438  1.00  0.00
ATOM   1600  CG1 VAL D  45       7.110   6.443   6.852  1.00  0.00
ATOM   1601  CG2 VAL D  45       5.606   6.537   4.950  1.00  0.00
ATOM   1602  C   VAL D  45       9.460   6.454   5.114  1.00  0.55
ATOM   1603  O   VAL D  45      10.276   5.517   5.166  1.00 -0.55
ATOM   1604  N   GLU D  46       9.732   7.643   5.654  1.00 -0.40
ATOM   1605  H   GLU D  46       9.093   8.405   5.581  1.00  0.40
ATOM   1606  CA  GLU D  46      10.952   7.922   6.378  1.00  0.00
ATOM   1607  CB  GLU D  46      11.231   9.411   6.216  1.00  0.00
ATOM   1608  CG  GLU D  46      11.733   9.969   7.551  1.00  0.00
ATOM   1609  CD  GLU D  46      12.329  11.292   7.061  1.00  0.10
ATOM   1610  OE1 GLU D  46      11.753  11.888   6.109  1.00 -0.55
ATOM   1611  OE2 GLU D  46      13.376  11.685   7.570  1.00 -0.55
ATOM   1612  C   GLU D  46      10.875   7.591   7.862  1.00  0.55
ATOM   1613  O   GLU D  46       9.865   7.851   8.528  1.00 -0.55
ATOM   1614  N   TYR D  47      11.920   6.996   8.374  1.00 -0.40
ATOM   1615  H   TYR D  47      12.708   6.741   7.820  1.00  0.40
ATOM   1616  CA  TYR D  47      11.998   6.663   9.802  1.00  0.00
ATOM   1617  CB  TYR D  47      12.083   5.131  10.011  1.00  0.12
ATOM   1618  CG  TYR D  47      10.832   4.440   9.490  1.00 -0.12
ATOM   1619  CD1 TYR D  47       9.648   4.560  10.219  1.00 -0.12
ATOM   1620  HD1 TYR D  47       9.660   5.101  11.154  1.00  0.12
ATOM   1621  CE1 TYR D  47       8.467   4.009   9.782  1.00 -0.12
ATOM   1622  HE1 TYR D  47       7.557   4.135  10.350  1.00  0.12
ATOM   1623  CZ  TYR D  47       8.467   3.293   8.607  1.00  0.06
ATOM   1624  OH  TYR D  47       7.260   2.729   8.196  1.00 -0.49
ATOM   1625  HH  TYR D  47       7.444   2.139   7.461  1.00  0.43
ATOM   1626  CD2 TYR D  47      10.810   3.746   8.302  1.00 -0.12
ATOM   1627  HD2 TYR D  47      11.700   3.672   7.694  1.00  0.12
ATOM   1628  CE2 TYR D  47       9.624   3.142   7.895  1.00 -0.12
ATOM   1629  HE2 TYR D  47       9.617   2.541   6.998  1.00  0.12
ATOM   1630  C   TYR D  47      13.186   7.368  10.451  1.00  0.55
ATOM   1631  O   TYR D  47      14.047   7.815   9.694  1.00 -0.55
ATOM   1632  N   PRO D  48      13.294   7.505  11.762  1.00 -0.20
ATOM   1633  CD  PRO D  48      14.470   8.151  12.386  1.00  0.10
ATOM   1634  CA  PRO D  48      12.284   7.055  12.730  1.00  0.10
ATOM   1635  CB  PRO D  48      12.919   7.270  14.080  1.00  0.00
ATOM   1636  CG  PRO D  48      14.271   7.889  13.861  1.00  0.00
ATOM   1637  C   PRO D  48      11.047   7.941  12.524  1.00  0.55
ATOM   1638  O   PRO D  48      11.081   9.081  12.063  1.00 -0.55
ATOM   1639  N   LEU D  49       9.912   7.361  12.877  1.00 -0.40
ATOM   1640  H   LEU D  49       9.887   6.430  13.232  1.00  0.40
ATOM   1641  CA  LEU D  49       8.621   8.033  12.774  1.00  0.00
ATOM   1642  CB  LEU D  49       7.784   7.318  11.695  1.00  0.00
ATOM   1643  CG  LEU D  49       6.285   7.624  11.556  1.00  0.00
ATOM   1644  CD1 LEU D  49       6.170   8.993  10.909  1.00  0.00
ATOM   1645  CD2 LEU D  49       5.534   6.587  10.745  1.00  0.00
ATOM   1646  C   LEU D  49       7.856   8.067  14.095  1.00  0.55
ATOM   1647  O   LEU D  49       7.833   7.093  14.840  1.00 -0.55
ATOM   1648  N   VAL D  50       7.237   9.202  14.328  1.00 -0.40
ATOM   1649  H   VAL D  50       7.338   9.990  13.726  1.00  0.40
ATOM   1650  CA  VAL D  50       6.360   9.389  15.485  1.00  0.00
ATOM   1651  CB  VAL D  50       6.864  10.392  16.505  1.00  0.00
ATOM   1652  CG1 VAL D  50       5.976  10.585  17.728  1.00  0.00
ATOM   1653  CG2 VAL D  50       8.289   9.908  16.835  1.00  0.00
ATOM   1654  C   VAL D  50       4.957   9.722  14.982  1.00  0.55
ATOM   1655  O   VAL D  50       4.694  10.693  14.290  1.00 -0.55
ATOM   1656  N   LEU D  51       4.022   8.814  15.295  1.00 -0.40
ATOM   1657  H   LEU D  51       4.266   7.972  15.768  1.00  0.40
ATOM   1658  CA  LEU D  51       2.617   8.954  14.992  1.00  0.00
ATOM   1659  CB  LEU D  51       1.964   7.666  14.508  1.00  0.00
ATOM   1660  CG  LEU D  51       0.431   7.899  14.255  1.00  0.00
ATOM   1661  CD1 LEU D  51       0.344   8.946  13.166  1.00  0.00
ATOM   1662  CD2 LEU D  51      -0.313   6.653  13.870  1.00  0.00
ATOM   1663  C   LEU D  51       1.850   9.395  16.268  1.00  0.55
ATOM   1664  O   LEU D  51       1.715   8.557  17.200  1.00 -0.55
ATOM   1665  N   GLU D  52       1.399  10.648  16.303  1.00 -0.40
ATOM   1666  H   GLU D  52       1.576  11.296  15.567  1.00  0.40
ATOM   1667  CA  GLU D  52       0.603  11.155  17.441  1.00  0.00
ATOM   1668  CB  GLU D  52       1.049  12.512  17.974  1.00  0.00
ATOM   1669  CG  GLU D  52       0.120  12.881  19.125  1.00  0.00
ATOM   1670  CD  GLU D  52       0.505  14.125  19.876  1.00  0.10
ATOM   1671  OE1 GLU D  52       1.453  14.804  19.421  1.00 -0.55
ATOM   1672  OE2 GLU D  52      -0.122  14.438  20.921  1.00 -0.55
ATOM   1673  C   GLU D  52      -0.851  11.240  16.971  1.00  0.55
ATOM   1674  O   GLU D  52      -1.195  12.071  16.136  1.00 -0.55
ATOM   1675  N   TRP D  53      -1.679  10.348  17.439  1.00 -0.40
ATOM   1676  H   TRP D  53      -1.353   9.670  18.090  1.00  0.40
ATOM   1677  CA  TRP D  53      -3.079  10.211  17.117  1.00  0.00
ATOM   1678  CB  TRP D  53      -3.360   8.765  16.698  1.00  0.12
ATOM   1679  CG  TRP D  53      -4.647   8.560  15.930  1.00 -0.12
ATOM   1680  CD1 TRP D  53      -5.830   9.254  16.037  1.00 -0.12
ATOM   1681  HD1 TRP D  53      -5.990  10.091  16.700  1.00  0.12
ATOM   1682  NE1 TRP D  53      -6.779   8.743  15.192  1.00 -0.40
ATOM   1683  HE1 TRP D  53      -7.701   9.054  15.116  1.00  0.40
ATOM   1684  CE2 TRP D  53      -6.220   7.726  14.472  1.00  0.00
ATOM   1685  CD2 TRP D  53      -4.896   7.559  14.926  1.00  0.00
ATOM   1686  CE3 TRP D  53      -4.097   6.557  14.345  1.00 -0.12
ATOM   1687  HE3 TRP D  53      -3.072   6.398  14.648  1.00  0.12
ATOM   1688  CZ3 TRP D  53      -4.656   5.760  13.355  1.00 -0.12
ATOM   1689  HZ3 TRP D  53      -4.053   5.001  12.880  1.00  0.12
ATOM   1690  CZ2 TRP D  53      -6.798   6.909  13.491  1.00 -0.12
ATOM   1691  HZ2 TRP D  53      -7.817   7.029  13.153  1.00  0.12
ATOM   1692  CH2 TRP D  53      -5.987   5.924  12.965  1.00 -0.12
ATOM   1693  HH2 TRP D  53      -6.397   5.254  12.225  1.00  0.12
ATOM   1694  C   TRP D  53      -3.992  10.680  18.260  1.00  0.55
ATOM   1695  O   TRP D  53      -4.260   9.961  19.231  1.00 -0.55
ATOM   1696  N   ARG D  54      -4.509  11.889  18.138  1.00 -0.40
ATOM   1697  H   ARG D  54      -4.297  12.469  17.356  1.00  0.40
ATOM   1698  CA  ARG D  54      -5.423  12.471  19.124  1.00  0.00
ATOM   1699  CB  ARG D  54      -5.277  13.968  19.169  1.00  0.00
ATOM   1700  CG  ARG D  54      -3.840  14.366  19.208  1.00  0.00
ATOM   1701  CD  ARG D  54      -3.763  15.882  19.059  1.00  0.35
ATOM   1702  NE  ARG D  54      -2.370  16.200  19.424  1.00 -0.35
ATOM   1703  HE  ARG D  54      -1.843  15.590  20.014  1.00  0.45
ATOM   1704  CZ  ARG D  54      -1.827  17.333  18.943  1.00  0.35
ATOM   1705  NH1 ARG D  54      -2.595  18.101  18.159  1.00 -0.70
ATOM   1706 HH11 ARG D  54      -3.533  17.824  17.951  1.00  0.40
ATOM   1707 HH12 ARG D  54      -2.229  18.952  17.780  1.00  0.40
ATOM   1708  NH2 ARG D  54      -0.573  17.686  19.232  1.00 -0.70
ATOM   1709 HH21 ARG D  54      -0.013  17.103  19.820  1.00  0.40
ATOM   1710 HH22 ARG D  54      -0.194  18.534  18.861  1.00  0.40
ATOM   1711  C   ARG D  54      -6.883  12.189  18.811  1.00  0.55
ATOM   1712  O   ARG D  54      -7.318  12.067  17.663  1.00 -0.55
ATOM   1713  N   GLN D  55      -7.648  12.139  19.909  1.00 -0.40
ATOM   1714  H   GLN D  55      -7.251  12.312  20.806  1.00  0.40
ATOM   1715  CA  GLN D  55      -9.090  11.838  19.932  1.00  0.00
ATOM   1716  CB  GLN D  55      -9.990  12.899  19.315  1.00  0.00
ATOM   1717  CG  GLN D  55      -9.701  14.322  19.634  1.00  0.00
ATOM   1718  CD  GLN D  55      -9.928  14.596  21.112  1.00  0.55
ATOM   1719  OE1 GLN D  55     -10.852  14.070  21.754  1.00 -0.55
ATOM   1720  NE2 GLN D  55      -8.987  15.444  21.557  1.00 -0.78
ATOM   1721 HE21 GLN D  55      -8.987  15.733  22.514  1.00  0.39
ATOM   1722 HE22 GLN D  55      -8.286  15.786  20.931  1.00  0.39
ATOM   1723  C   GLN D  55      -9.358  10.579  19.102  1.00  0.55
ATOM   1724  O   GLN D  55     -10.206  10.650  18.206  1.00 -0.55
ATOM   1725  N   PHE D  56      -8.638   9.514  19.326  1.00 -0.40
ATOM   1726  H   PHE D  56      -7.951   9.489  20.048  1.00  0.40
ATOM   1727  CA  PHE D  56      -8.780   8.290  18.548  1.00  0.00
ATOM   1728  CB  PHE D  56      -7.884   7.117  19.070  1.00  0.12
ATOM   1729  CG  PHE D  56      -8.059   5.866  18.234  1.00 -0.12
ATOM   1730  CD1 PHE D  56      -7.308   5.644  17.095  1.00 -0.12
ATOM   1731  HD1 PHE D  56      -6.549   6.362  16.823  1.00  0.12
ATOM   1732  CE1 PHE D  56      -7.495   4.539  16.295  1.00 -0.12
ATOM   1733  HE1 PHE D  56      -6.903   4.414  15.401  1.00  0.12
ATOM   1734  CZ  PHE D  56      -8.437   3.593  16.637  1.00 -0.12
ATOM   1735  HZ  PHE D  56      -8.574   2.713  16.027  1.00  0.12
ATOM   1736  CD2 PHE D  56      -9.016   4.915  18.567  1.00 -0.12
ATOM   1737  HD2 PHE D  56      -9.616   5.057  19.453  1.00  0.12
ATOM   1738  CE2 PHE D  56      -9.215   3.789  17.786  1.00 -0.12
ATOM   1739  HE2 PHE D  56      -9.967   3.064  18.062  1.00  0.12
ATOM   1740  C   PHE D  56     -10.235   7.888  18.459  1.00  0.55
ATOM   1741  O   PHE D  56     -10.788   7.583  17.403  1.00 -0.55
ATOM   1742  N   GLU D  57     -10.875   7.847  19.613  1.00 -0.40
ATOM   1743  H   GLU D  57     -10.450   8.088  20.482  1.00  0.40
ATOM   1744  CA  GLU D  57     -12.286   7.428  19.647  1.00  0.00
ATOM   1745  CB  GLU D  57     -12.731   7.447  21.119  1.00  0.00
ATOM   1746  CG  GLU D  57     -11.827   6.468  21.903  1.00  0.00
ATOM   1747  CD  GLU D  57     -12.309   5.086  21.422  1.00  0.10
ATOM   1748  OE1 GLU D  57     -13.539   4.903  21.167  1.00 -0.55
ATOM   1749  OE2 GLU D  57     -11.350   4.280  21.344  1.00 -0.55
ATOM   1750  C   GLU D  57     -13.226   8.238  18.785  1.00  0.55
ATOM   1751  O   GLU D  57     -14.159   7.640  18.238  1.00 -0.55
ATOM   1752  N   GLN D  58     -13.059   9.541  18.646  1.00 -0.40
ATOM   1753  H   GLN D  58     -12.314  10.041  19.082  1.00  0.40
ATOM   1754  CA  GLN D  58     -13.991  10.327  17.818  1.00  0.00
ATOM   1755  CB  GLN D  58     -13.777  11.833  17.959  1.00  0.00
ATOM   1756  CG  GLN D  58     -14.045  12.422  19.347  1.00  0.00
ATOM   1757  CD  GLN D  58     -14.151  13.951  19.313  1.00  0.55
ATOM   1758  OE1 GLN D  58     -13.373  14.649  19.970  1.00 -0.55
ATOM   1759  NE2 GLN D  58     -15.159  14.475  18.554  1.00 -0.78
ATOM   1760 HE21 GLN D  58     -15.276  15.466  18.494  1.00  0.39
ATOM   1761 HE22 GLN D  58     -15.779  13.867  18.058  1.00  0.39
ATOM   1762  C   GLN D  58     -13.871   9.932  16.352  1.00  0.55
ATOM   1763  O   GLN D  58     -14.823   9.873  15.599  1.00 -0.55
ATOM   1764  N   SER D  59     -12.600   9.707  15.980  1.00 -0.40
ATOM   1765  H   SER D  59     -11.840   9.789  16.619  1.00  0.40
ATOM   1766  CA  SER D  59     -12.252   9.329  14.618  1.00  0.00
ATOM   1767  CB  SER D  59     -10.742   9.419  14.380  1.00  0.00
ATOM   1768  OG  SER D  59      -9.985   8.432  15.041  1.00 -0.49
ATOM   1769  HG  SER D  59     -10.278   8.443  15.956  1.00  0.49
ATOM   1770  C   SER D  59     -12.830   7.960  14.320  1.00  0.55
ATOM   1771  O   SER D  59     -13.230   7.743  13.205  1.00 -0.55
ATOM   1772  N   LYS D  60     -12.866   7.106  15.304  1.00 -0.40
ATOM   1773  H   LYS D  60     -12.537   7.370  16.206  1.00  0.40
ATOM   1774  CA  LYS D  60     -13.365   5.724  15.227  1.00  0.00
ATOM   1775  CB  LYS D  60     -13.110   4.995  16.529  1.00  0.00
ATOM   1776  CG  LYS D  60     -13.121   3.478  16.440  1.00  0.00
ATOM   1777  CD  LYS D  60     -12.430   2.997  17.729  1.00  0.00
ATOM   1778  CE  LYS D  60     -13.148   1.784  18.292  1.00  0.33
ATOM   1779  NZ  LYS D  60     -12.399   1.290  19.472  1.00 -0.32
ATOM   1780  HZ1 LYS D  60     -12.355   2.038  20.193  1.00  0.33
ATOM   1781  HZ2 LYS D  60     -11.435   1.026  19.185  1.00  0.33
ATOM   1782  HZ3 LYS D  60     -12.883   0.457  19.865  1.00  0.33
ATOM   1783  C   LYS D  60     -14.840   5.709  14.855  1.00  0.55
ATOM   1784  O   LYS D  60     -15.294   4.964  13.999  1.00 -0.55
ATOM   1785  N   GLN D  61     -15.563   6.587  15.514  1.00 -0.40
ATOM   1786  H   GLN D  61     -15.147   7.174  16.202  1.00  0.40
ATOM   1787  CA  GLN D  61     -16.974   6.791  15.323  1.00  0.00
ATOM   1788  CB  GLN D  61     -17.413   8.029  16.136  1.00  0.00
ATOM   1789  CG  GLN D  61     -18.944   8.176  16.256  1.00  0.00
ATOM   1790  CD  GLN D  61     -19.297   9.331  17.201  1.00  0.55
ATOM   1791  OE1 GLN D  61     -19.913   9.119  18.251  1.00 -0.55
ATOM   1792  NE2 GLN D  61     -18.898  10.577  16.812  1.00 -0.78
ATOM   1793 HE21 GLN D  61     -19.100  11.369  17.388  1.00  0.39
ATOM   1794 HE22 GLN D  61     -18.403  10.698  15.951  1.00  0.39
ATOM   1795  C   GLN D  61     -17.233   7.100  13.848  1.00  0.55
ATOM   1796  O   GLN D  61     -17.981   6.445  13.120  1.00 -0.55
ATOM   1797  N   LEU D  62     -16.547   8.148  13.427  1.00 -0.40
ATOM   1798  H   LEU D  62     -15.919   8.610  14.046  1.00  0.40
ATOM   1799  CA  LEU D  62     -16.601   8.738  12.101  1.00  0.00
ATOM   1800  CB  LEU D  62     -15.842  10.101  12.247  1.00  0.00
ATOM   1801  CG  LEU D  62     -16.854  11.115  12.832  1.00  0.00
ATOM   1802  CD1 LEU D  62     -17.240  12.196  11.827  1.00  0.00
ATOM   1803  CD2 LEU D  62     -18.114  10.377  13.286  1.00  0.00
ATOM   1804  C   LEU D  62     -16.118   7.892  10.956  1.00  0.55
ATOM   1805  O   LEU D  62     -16.510   8.045   9.779  1.00 -0.55
ATOM   1806  N   THR D  63     -15.268   6.909  11.229  1.00 -0.40
ATOM   1807  H   THR D  63     -14.924   6.703  12.141  1.00  0.40
ATOM   1808  CA  THR D  63     -14.809   6.078  10.112  1.00  0.00
ATOM   1809  CB  THR D  63     -13.275   6.049  10.159  1.00  0.00
ATOM   1810  OG1 THR D  63     -12.968   5.535  11.475  1.00 -0.49
ATOM   1811  HG1 THR D  63     -13.062   6.277  12.078  1.00  0.49
ATOM   1812  CG2 THR D  63     -12.700   7.428   9.897  1.00  0.00
ATOM   1813  C   THR D  63     -15.493   4.720  10.164  1.00  0.55
ATOM   1814  O   THR D  63     -14.992   4.004   9.273  1.00 -0.55
ATOM   1815  NT  THR D  63     -16.459   4.412  11.052  1.00 -0.40
ATOM   1816  HNT THR D  63     -16.796   5.070  11.721  1.00  0.40
ATOM   1817  CAT THR D  63     -17.059   3.109  11.084  1.00  0.00
ATOM   1818  CAY GLY G  66     -12.960  -1.116  11.692  1.00  0.00
ATOM   1819  CY  GLY G  66     -12.513  -0.187  10.615  1.00  0.55
ATOM   1820  OY  GLY G  66     -12.282  -0.603   9.482  1.00 -0.55
ATOM   1821  N   GLY G  66     -12.378   1.109  10.964  1.00 -0.40
ATOM   1822  H   GLY G  66     -12.595   1.425  11.884  1.00  0.40
ATOM   1823  CA  GLY G  66     -11.909   2.150  10.033  1.00  0.00
ATOM   1824  C   GLY G  66     -10.541   2.627  10.581  1.00  0.55
ATOM   1825  O   GLY G  66      -9.479   2.186  10.140  1.00 -0.55
ATOM   1826  N   ALA G  67     -10.644   3.517  11.543  1.00 -0.40
ATOM   1827  H   ALA G  67     -11.543   3.858  11.799  1.00  0.40
ATOM   1828  CA  ALA G  67      -9.576   4.090  12.313  1.00  0.00
ATOM   1829  CB  ALA G  67     -10.169   4.921  13.447  1.00  0.00
ATOM   1830  C   ALA G  67      -8.761   2.939  12.931  1.00  0.55
ATOM   1831  O   ALA G  67      -7.522   2.967  13.050  1.00 -0.55
ATOM   1832  N   GLU G  68      -9.525   1.909  13.351  1.00 -0.40
ATOM   1833  H   GLU G  68     -10.518   1.886  13.256  1.00  0.40
ATOM   1834  CA  GLU G  68      -8.876   0.746  13.986  1.00  0.00
ATOM   1835  CB  GLU G  68      -9.983  -0.057  14.687  1.00  0.00
ATOM   1836  CG  GLU G  68      -9.472  -1.035  15.701  1.00  0.00
ATOM   1837  CD  GLU G  68      -8.727  -0.387  16.879  1.00  0.10
ATOM   1838  OE1 GLU G  68      -9.359   0.488  17.513  1.00 -0.55
ATOM   1839  OE2 GLU G  68      -7.592  -0.906  17.014  1.00 -0.55
ATOM   1840  C   GLU G  68      -8.033  -0.111  13.048  1.00  0.55
ATOM   1841  O   GLU G  68      -6.927  -0.547  13.412  1.00 -0.55
ATOM   1842  N   SER G  69      -8.527  -0.352  11.857  1.00 -0.40
ATOM   1843  H   SER G  69      -9.436  -0.021  11.628  1.00  0.40
ATOM   1844  CA  SER G  69      -7.888  -1.074  10.777  1.00  0.00
ATOM   1845  CB  SER G  69      -8.774  -0.979   9.511  1.00  0.00
ATOM   1846  OG  SER G  69      -9.593  -2.109   9.552  1.00 -0.49
ATOM   1847  HG  SER G  69     -10.252  -1.983   8.865  1.00  0.49
ATOM   1848  C   SER G  69      -6.558  -0.395  10.368  1.00  0.55
ATOM   1849  O   SER G  69      -5.604  -1.113  10.134  1.00 -0.55
ATOM   1850  N   VAL G  70      -6.605   0.929  10.302  1.00 -0.40
ATOM   1851  H   VAL G  70      -7.448   1.425  10.493  1.00  0.40
ATOM   1852  CA  VAL G  70      -5.467   1.763   9.956  1.00  0.00
ATOM   1853  CB  VAL G  70      -5.878   3.215   9.666  1.00  0.00
ATOM   1854  CG1 VAL G  70      -4.593   4.063   9.684  1.00  0.00
ATOM   1855  CG2 VAL G  70      -6.650   3.348   8.374  1.00  0.00
ATOM   1856  C   VAL G  70      -4.416   1.703  11.050  1.00  0.55
ATOM   1857  O   VAL G  70      -3.219   1.521  10.780  1.00 -0.55
ATOM   1858  N   LEU G  71      -4.823   1.827  12.294  1.00 -0.40
ATOM   1859  H   LEU G  71      -5.783   1.989  12.505  1.00  0.40
ATOM   1860  CA  LEU G  71      -3.941   1.743  13.460  1.00  0.00
ATOM   1861  CB  LEU G  71      -4.709   1.896  14.781  1.00  0.00
ATOM   1862  CG  LEU G  71      -3.916   1.706  16.088  1.00  0.00
ATOM   1863  CD1 LEU G  71      -2.763   2.700  16.152  1.00  0.00
ATOM   1864  CD2 LEU G  71      -4.773   1.843  17.339  1.00  0.00
ATOM   1865  C   LEU G  71      -3.216   0.371  13.430  1.00  0.55
ATOM   1866  O   LEU G  71      -2.013   0.270  13.737  1.00 -0.55
ATOM   1867  N   GLN G  72      -3.966  -0.653  13.113  1.00 -0.40
ATOM   1868  H   GLN G  72      -4.931  -0.518  12.912  1.00  0.40
ATOM   1869  CA  GLN G  72      -3.532  -2.041  13.016  1.00  0.00
ATOM   1870  CB  GLN G  72      -4.764  -2.898  12.742  1.00  0.00
ATOM   1871  CG  GLN G  72      -4.505  -4.377  12.508  1.00  0.00
ATOM   1872  CD  GLN G  72      -5.823  -5.164  12.367  1.00  0.55
ATOM   1873  OE1 GLN G  72      -6.871  -4.943  13.028  1.00 -0.55
ATOM   1874  NE2 GLN G  72      -5.884  -6.188  11.485  1.00 -0.78
ATOM   1875 HE21 GLN G  72      -6.731  -6.709  11.381  1.00  0.39
ATOM   1876 HE22 GLN G  72      -5.081  -6.424  10.937  1.00  0.39
ATOM   1877  C   GLN G  72      -2.402  -2.187  11.996  1.00  0.55
ATOM   1878  O   GLN G  72      -1.461  -2.936  12.285  1.00 -0.55
ATOM   1879  N   VAL G  73      -2.455  -1.510  10.866  1.00 -0.40
ATOM   1880  H   VAL G  73      -3.245  -0.950  10.630  1.00  0.40
ATOM   1881  CA  VAL G  73      -1.376  -1.526   9.881  1.00  0.00
ATOM   1882  CB  VAL G  73      -1.773  -0.826   8.592  1.00  0.00
ATOM   1883  CG1 VAL G  73      -0.577  -0.684   7.662  1.00  0.00
ATOM   1884  CG2 VAL G  73      -2.900  -1.681   7.986  1.00  0.00
ATOM   1885  C   VAL G  73      -0.110  -0.909  10.458  1.00  0.55
ATOM   1886  O   VAL G  73       1.014  -1.391  10.272  1.00 -0.55
ATOM   1887  N   PHE G  74      -0.235   0.192  11.184  1.00 -0.40
ATOM   1888  H   PHE G  74      -1.115   0.639  11.325  1.00  0.40
ATOM   1889  CA  PHE G  74       0.915   0.819  11.822  1.00  0.00
ATOM   1890  CB  PHE G  74       0.508   2.100  12.543  1.00  0.12
ATOM   1891  CG  PHE G  74       0.485   3.308  11.662  1.00 -0.12
ATOM   1892  CD1 PHE G  74       1.627   4.021  11.375  1.00 -0.12
ATOM   1893  HD1 PHE G  74       2.570   3.712  11.802  1.00  0.12
ATOM   1894  CE1 PHE G  74       1.584   5.136  10.543  1.00 -0.12
ATOM   1895  HE1 PHE G  74       2.486   5.690  10.331  1.00  0.12
ATOM   1896  CZ  PHE G  74       0.363   5.535   9.984  1.00 -0.12
ATOM   1897  HZ  PHE G  74       0.324   6.400   9.339  1.00  0.12
ATOM   1898  CD2 PHE G  74      -0.730   3.707  11.100  1.00 -0.12
ATOM   1899  HD2 PHE G  74      -1.628   3.149  11.321  1.00  0.12
ATOM   1900  CE2 PHE G  74      -0.797   4.819  10.257  1.00 -0.12
ATOM   1901  HE2 PHE G  74      -1.740   5.119   9.823  1.00  0.12
ATOM   1902  C   PHE G  74       1.531  -0.165  12.819  1.00  0.55
ATOM   1903  O   PHE G  74       2.754  -0.281  12.934  1.00 -0.55
ATOM   1904  N   ARG G  75       0.737  -0.869  13.575  1.00 -0.40
ATOM   1905  H   ARG G  75      -0.255  -0.805  13.506  1.00  0.40
ATOM   1906  CA  ARG G  75       1.263  -1.817  14.592  1.00  0.00
ATOM   1907  CB  ARG G  75       0.127  -2.208  15.541  1.00  0.00
ATOM   1908  CG  ARG G  75      -0.181  -0.900  16.312  1.00  0.00
ATOM   1909  CD  ARG G  75      -0.113  -1.130  17.786  1.00  0.35
ATOM   1910  NE  ARG G  75      -1.036  -2.075  18.265  1.00 -0.35
ATOM   1911  HE  ARG G  75      -1.940  -1.843  17.953  1.00  0.45
ATOM   1912  CZ  ARG G  75      -1.085  -3.168  18.993  1.00  0.35
ATOM   1913  NH1 ARG G  75      -0.052  -3.761  19.550  1.00 -0.70
ATOM   1914 HH11 ARG G  75       0.866  -3.381  19.433  1.00  0.40
ATOM   1915 HH12 ARG G  75      -0.183  -4.592  20.089  1.00  0.40
ATOM   1916  NH2 ARG G  75      -2.308  -3.705  19.156  1.00 -0.70
ATOM   1917 HH21 ARG G  75      -3.105  -3.272  18.734  1.00  0.40
ATOM   1918 HH22 ARG G  75      -2.421  -4.537  19.698  1.00  0.40
ATOM   1919  C   ARG G  75       1.977  -3.000  13.985  1.00  0.55
ATOM   1920  O   ARG G  75       3.032  -3.351  14.563  1.00 -0.55
ATOM   1921  N   GLU G  76       1.495  -3.530  12.860  1.00 -0.40
ATOM   1922  H   GLU G  76       0.657  -3.196  12.436  1.00  0.40
ATOM   1923  CA  GLU G  76       2.161  -4.633  12.176  1.00  0.00
ATOM   1924  CB  GLU G  76       1.411  -5.141  10.964  1.00  0.00
ATOM   1925  CG  GLU G  76      -0.014  -5.502  11.262  1.00  0.00
ATOM   1926  CD  GLU G  76      -0.574  -6.428  10.170  1.00  0.10
ATOM   1927  OE1 GLU G  76       0.212  -6.826   9.244  1.00 -0.55
ATOM   1928  OE2 GLU G  76      -1.781  -6.717  10.403  1.00 -0.55
ATOM   1929  C   GLU G  76       3.495  -4.204  11.555  1.00  0.55
ATOM   1930  O   GLU G  76       4.452  -4.972  11.483  1.00 -0.55
ATOM   1931  N   ALA G  77       3.440  -2.964  11.113  1.00 -0.40
ATOM   1932  H   ALA G  77       2.638  -2.376  11.172  1.00  0.40
ATOM   1933  CA  ALA G  77       4.669  -2.427  10.486  1.00  0.00
ATOM   1934  CB  ALA G  77       4.400  -1.145   9.729  1.00  0.00
ATOM   1935  C   ALA G  77       5.746  -2.313  11.570  1.00  0.55
ATOM   1936  O   ALA G  77       6.948  -2.589  11.381  1.00 -0.55
ATOM   1937  N   LYS G  78       5.325  -1.900  12.747  1.00 -0.40
ATOM   1938  H   LYS G  78       4.372  -1.665  12.921  1.00  0.40
ATOM   1939  CA  LYS G  78       6.230  -1.765  13.862  1.00  0.00
ATOM   1940  CB  LYS G  78       5.574  -1.070  15.047  1.00  0.00
ATOM   1941  CG  LYS G  78       6.523  -0.801  16.189  1.00  0.00
ATOM   1942  CD  LYS G  78       5.895  -0.261  17.443  1.00  0.00
ATOM   1943  CE  LYS G  78       6.865   0.463  18.370  1.00  0.33
ATOM   1944  NZ  LYS G  78       8.325   0.396  18.074  1.00 -0.32
ATOM   1945  HZ1 LYS G  78       8.508   0.801  17.134  1.00  0.33
ATOM   1946  HZ2 LYS G  78       8.637  -0.596  18.091  1.00  0.33
ATOM   1947  HZ3 LYS G  78       8.850   0.935  18.792  1.00  0.33
ATOM   1948  C   LYS G  78       6.640  -3.190  14.279  1.00  0.55
ATOM   1949  O   LYS G  78       7.845  -3.410  14.482  1.00 -0.55
ATOM   1950  N   ALA G  79       5.695  -4.098  14.415  1.00 -0.40
ATOM   1951  H   ALA G  79       4.738  -3.902  14.214  1.00  0.40
ATOM   1952  CA  ALA G  79       5.992  -5.457  14.875  1.00  0.00
ATOM   1953  CB  ALA G  79       4.819  -6.381  14.762  1.00  0.00
ATOM   1954  C   ALA G  79       7.169  -5.998  14.080  1.00  0.55
ATOM   1955  O   ALA G  79       8.109  -6.576  14.609  1.00 -0.55
ATOM   1956  N   GLU G  80       7.032  -5.746  12.794  1.00 -0.40
ATOM   1957  H   GLU G  80       6.244  -5.251  12.436  1.00  0.40
ATOM   1958  CA  GLU G  80       8.014  -6.168  11.811  1.00  0.00
ATOM   1959  CB  GLU G  80       7.380  -6.019  10.421  1.00  0.00
ATOM   1960  CG  GLU G  80       6.445  -7.204  10.122  1.00  0.00
ATOM   1961  CD  GLU G  80       6.491  -7.524   8.632  1.00  0.10
ATOM   1962  OE1 GLU G  80       7.419  -7.057   7.921  1.00 -0.55
ATOM   1963  OE2 GLU G  80       5.564  -8.231   8.176  1.00 -0.55
ATOM   1964  C   GLU G  80       9.295  -5.394  11.884  1.00  0.55
ATOM   1965  O   GLU G  80      10.083  -5.640  10.966  1.00 -0.55
ATOM   1966  N   GLY G  81       9.579  -4.506  12.807  1.00 -0.40
ATOM   1967  H   GLY G  81       8.929  -4.298  13.533  1.00  0.40
ATOM   1968  CA  GLY G  81      10.801  -3.770  12.868  1.00  0.00
ATOM   1969  C   GLY G  81      10.933  -2.318  12.522  1.00  0.55
ATOM   1970  O   GLY G  81      12.002  -1.736  12.861  1.00 -0.55
ATOM   1971  N   ALA G  82       9.966  -1.695  11.857  1.00 -0.40
ATOM   1972  H   ALA G  82       9.147  -2.181  11.564  1.00  0.40
ATOM   1973  CA  ALA G  82      10.009  -0.266  11.498  1.00  0.00
ATOM   1974  CB  ALA G  82       8.849   0.132  10.625  1.00  0.00
ATOM   1975  C   ALA G  82       9.959   0.484  12.824  1.00  0.55
ATOM   1976  O   ALA G  82       9.249   0.068  13.753  1.00 -0.55
ATOM   1977  N   ASP G  83      10.738   1.516  12.867  1.00 -0.40
ATOM   1978  H   ASP G  83      11.292   1.754  12.075  1.00  0.40
ATOM   1979  CA  ASP G  83      10.905   2.421  14.005  1.00  0.00
ATOM   1980  CB  ASP G  83      12.284   3.089  13.972  1.00  0.00
ATOM   1981  CG  ASP G  83      12.602   3.800  15.278  1.00  0.10
ATOM   1982  OD1 ASP G  83      11.694   3.935  16.136  1.00 -0.55
ATOM   1983  OD2 ASP G  83      13.758   4.251  15.473  1.00 -0.55
ATOM   1984  C   ASP G  83       9.802   3.502  14.064  1.00  0.55
ATOM   1985  O   ASP G  83       9.939   4.665  13.652  1.00 -0.55
ATOM   1986  N   ILE G  84       8.688   3.016  14.606  1.00 -0.40
ATOM   1987  H   ILE G  84       8.629   2.072  14.921  1.00  0.40
ATOM   1988  CA  ILE G  84       7.490   3.812  14.780  1.00  0.00
ATOM   1989  CB  ILE G  84       6.274   3.175  14.036  1.00  0.00
ATOM   1990  CG2 ILE G  84       4.984   3.976  14.218  1.00  0.00
ATOM   1991  CG1 ILE G  84       6.656   3.114  12.558  1.00  0.00
ATOM   1992  CD1 ILE G  84       5.693   2.333  11.708  1.00  0.00
ATOM   1993  C   ILE G  84       7.063   3.937  16.236  1.00  0.55
ATOM   1994  O   ILE G  84       6.835   2.864  16.847  1.00 -0.55
ATOM   1995  N   THR G  85       6.993   5.171  16.703  1.00 -0.40
ATOM   1996  H   THR G  85       7.276   5.971  16.180  1.00  0.40
ATOM   1997  CA  THR G  85       6.475   5.399  18.054  1.00  0.00
ATOM   1998  CB  THR G  85       7.217   6.462  18.836  1.00  0.00
ATOM   1999  OG1 THR G  85       8.511   5.902  18.938  1.00 -0.49
ATOM   2000  HG1 THR G  85       8.941   6.075  18.097  1.00  0.49
ATOM   2001  CG2 THR G  85       6.576   6.611  20.210  1.00  0.00
ATOM   2002  C   THR G  85       4.997   5.803  17.919  1.00  0.55
ATOM   2003  O   THR G  85       4.675   6.727  17.167  1.00 -0.55
ATOM   2004  N   ILE G  86       4.078   5.148  18.570  1.00 -0.40
ATOM   2005  H   ILE G  86       4.309   4.387  19.170  1.00  0.40
ATOM   2006  CA  ILE G  86       2.637   5.469  18.479  1.00  0.00
ATOM   2007  CB  ILE G  86       1.859   4.226  18.078  1.00  0.00
ATOM   2008  CG2 ILE G  86       0.377   4.422  17.914  1.00  0.00
ATOM   2009  CG1 ILE G  86       2.429   3.665  16.757  1.00  0.00
ATOM   2010  CD1 ILE G  86       1.787   2.267  16.571  1.00  0.00
ATOM   2011  C   ILE G  86       2.132   6.026  19.794  1.00  0.55
ATOM   2012  O   ILE G  86       2.241   5.386  20.845  1.00 -0.55
ATOM   2013  N   ILE G  87       1.599   7.224  19.769  1.00 -0.40
ATOM   2014  H   ILE G  87       1.546   7.740  18.919  1.00  0.40
ATOM   2015  CA  ILE G  87       1.044   7.911  20.939  1.00  0.00
ATOM   2016  CB  ILE G  87       1.652   9.299  21.168  1.00  0.00
ATOM   2017  CG2 ILE G  87       1.021   9.964  22.386  1.00  0.00
ATOM   2018  CG1 ILE G  87       3.175   9.136  21.237  1.00  0.00
ATOM   2019  CD1 ILE G  87       3.880  10.454  20.993  1.00  0.00
ATOM   2020  C   ILE G  87      -0.451   8.061  20.692  1.00  0.55
ATOM   2021  O   ILE G  87      -0.907   8.575  19.679  1.00 -0.55
ATOM   2022  N   LEU G  88      -1.191   7.480  21.604  1.00 -0.40
ATOM   2023  H   LEU G  88      -0.783   7.018  22.387  1.00  0.40
ATOM   2024  CA  LEU G  88      -2.651   7.457  21.552  1.00  0.00
ATOM   2025  CB  LEU G  88      -3.173   6.041  21.669  1.00  0.00
ATOM   2026  CG  LEU G  88      -2.883   5.096  20.508  1.00  0.00
ATOM   2027  CD1 LEU G  88      -3.165   3.672  20.943  1.00  0.00
ATOM   2028  CD2 LEU G  88      -3.762   5.443  19.307  1.00  0.00
ATOM   2029  C   LEU G  88      -3.136   8.384  22.664  1.00  0.55
ATOM   2030  O   LEU G  88      -3.051   8.033  23.837  1.00 -0.55
ATOM   2031  N   SER G  89      -3.544   9.564  22.223  1.00 -0.40
ATOM   2032  H   SER G  89      -3.506   9.841  21.266  1.00  0.40
ATOM   2033  CA  SER G  89      -4.097  10.545  23.216  1.00  0.00
ATOM   2034  CB  SER G  89      -3.200  11.750  23.349  1.00  0.00
ATOM   2035  OG  SER G  89      -2.458  12.041  22.184  1.00 -0.49
ATOM   2036  HG  SER G  89      -1.933  12.818  22.391  1.00  0.49
ATOM   2037  C   SER G  89      -5.548  10.818  22.817  1.00  0.10
ATOM   2038  O   SER G  89      -6.176   9.872  22.206  1.00 -0.55
ATOM   2039  OXT SER G  89      -6.064  11.936  23.072  1.00 -0.55
ATOM   2040  OH2 OH2 R 111       8.502   0.276  -8.217  1.00 -0.83
ATOM   2041  H1  OH2 R 111       8.689  -0.355  -7.522  1.00  0.42
ATOM   2042  H2  OH2 R 111       7.573   0.153  -8.410  1.00  0.42
ATOM   2043  OH2 OH2 R 113      10.492  -3.800 -11.608  1.00 -0.83
ATOM   2044  H1  OH2 R 113       9.830  -3.548 -12.252  1.00  0.42
ATOM   2045  H2  OH2 R 113      10.016  -4.329 -10.968  1.00  0.42
ATOM   2046  OH2 OH2 R 116      14.846  -5.228 -11.862  1.00 -0.83
ATOM   2047  H1  OH2 R 116      15.761  -5.150 -11.593  1.00  0.42
ATOM   2048  H2  OH2 R 116      14.359  -4.727 -11.207  1.00  0.42
ATOM   2049  OH2 OH2 R 117      -4.838  -1.322 -11.603  1.00 -0.83
ATOM   2050  H1  OH2 R 117      -5.439  -0.718 -12.039  1.00  0.42
ATOM   2051  H2  OH2 R 117      -5.344  -1.680 -10.873  1.00  0.42
ATOM   2052  OH2 OH2 R 119      -6.721  -6.520  -1.235  1.00 -0.83
ATOM   2053  H1  OH2 R 119      -6.037  -6.006  -0.806  1.00  0.42
ATOM   2054  H2  OH2 R 119      -6.447  -7.430  -1.117  1.00  0.42
ATOM   2055  OH2 OH2 R 121       4.286  -3.705  -0.445  1.00 -0.83
ATOM   2056  H1  OH2 R 121       4.373  -2.950  -1.027  1.00  0.42
ATOM   2057  H2  OH2 R 121       3.788  -4.344  -0.954  1.00  0.42
ATOM   2058  OH2 OH2 R 122       7.999  -7.454  -2.394  1.00 -0.83
ATOM   2059  H1  OH2 R 122       8.515  -7.360  -1.594  1.00  0.42
ATOM   2060  H2  OH2 R 122       8.052  -6.596  -2.815  1.00  0.42
ATOM   2061  OH2 OH2 R 125       3.756  -6.702   1.167  1.00 -0.83
ATOM   2062  H1  OH2 R 125       3.469  -6.457   0.287  1.00  0.42
ATOM   2063  H2  OH2 R 125       3.634  -7.650   1.205  1.00  0.42
ATOM   2064  OH2 OH2 R 130      15.071 -16.819 -11.114  1.00 -0.83
ATOM   2065  H1  OH2 R 130      15.917 -16.390 -10.990  1.00  0.42
ATOM   2066  H2  OH2 R 130      14.725 -16.930 -10.228  1.00  0.42
ATOM   2067  OH2 OH2 R 150      17.614   4.363  -7.037  1.00 -0.83
ATOM   2068  H1  OH2 R 150      17.306   4.913  -6.317  1.00  0.42
ATOM   2069  H2  OH2 R 150      18.477   4.715  -7.256  1.00  0.42
ATOM   2070  OH2 OH2 R 151      11.838   3.422 -12.105  1.00 -0.83
ATOM   2071  H1  OH2 R 151      12.195   3.913 -11.364  1.00  0.42
ATOM   2072  H2  OH2 R 151      10.916   3.290 -11.882  1.00  0.42
ATOM   2073  OH2 OH2 L  90      10.339   6.177  16.690  1.00 -0.83
ATOM   2074  H1  OH2 L  90      10.739   5.310  16.620  1.00  0.42
ATOM   2075  H2  OH2 L  90      10.745   6.686  15.988  1.00  0.42
ATOM   2076  OH2 OH2 L  92       9.532   2.896   4.459  1.00 -0.83
ATOM   2077  H1  OH2 L  92       8.821   2.594   5.025  1.00  0.42
ATOM   2078  H2  OH2 L  92       9.720   3.784   4.764  1.00  0.42
ATOM   2079  OH2 OH2 R  94      12.915   5.185   4.604  1.00 -0.83
ATOM   2080  H1  OH2 R  94      11.986   5.302   4.802  1.00  0.42
ATOM   2081  H2  OH2 R  94      13.066   4.246   4.711  1.00  0.42
ATOM   2082  OH2 OH2 L  97      -3.661   9.823  -2.989  1.00 -0.83
ATOM   2083  H1  OH2 L  97      -4.505   9.902  -2.544  1.00  0.42
ATOM   2084  H2  OH2 L  97      -3.542   8.882  -3.114  1.00  0.42
ATOM   2085  OH2 OH2 R 105      -6.339  -3.423  -2.182  1.00 -0.83
ATOM   2086  H1  OH2 R 105      -5.737  -2.879  -2.691  1.00  0.42
ATOM   2087  H2  OH2 R 105      -5.797  -3.790  -1.483  1.00  0.42
ATOM   2088  OH2 OH2 L 110     -14.375  12.579  14.012  1.00 -0.83
ATOM   2089  H1  OH2 L 110     -13.437  12.641  14.194  1.00  0.42
ATOM   2090  H2  OH2 L 110     -14.428  12.451  13.065  1.00  0.42
ATOM   2091 DUM1 DUM W 214      95.840  91.508  95.237  1.00  0.00
ATOM   2092 DUM2 DUM W 214     -91.333 -96.013 -92.818  1.00  0.00
ATOM   2093  AAA AAA X 214      53.049  29.033  28.711  1.00  0.00
ATOM   2094  AAB AAB X 215       5.200 -34.435  33.952  1.00  0.00
ATOM   2095  AAC AAC X 216     -37.244  55.213 -65.132  1.00  0.00
ATOM   2096  AAD AAD X 217      65.099 -79.103 -51.544  1.00  0.00
ATOM   2097  AAE AAE X 218      61.999  56.254 -32.929  1.00  0.00
ATOM   2098  AAF AAF X 219      -4.406  69.293  24.683  1.00  0.00
ATOM   2099  AAG AAG X 220       3.456 -49.829  10.741  1.00  0.00
ATOM   2100  AAH AAH X 221      -9.284  44.165  73.296  1.00  0.00
ATOM   2101  AAI AAI X 222      58.543  -5.562  17.592  1.00  0.00
ATOM   2102  AAJ AAJ X 223     -58.964  57.675  32.645  1.00  0.00
ATOM   2103  AAK AAK X 224     -11.808  48.660 -14.281  1.00  0.00
ATOM   2104  AAL AAL X 225      10.835 -62.747 -40.109  1.00  0.00
ATOM   2105  AAM AAM X 226      16.594  10.645  78.574  1.00  0.00
ATOM   2106  AAN AAN X 227     -62.139 -45.405  21.506  1.00  0.00
ATOM   2107  AAO AAO X 228     -15.495 -58.868 -12.979  1.00  0.00
ATOM   2108  AAP AAP X 229     -27.690   0.907 -40.905  1.00  0.00
ATOM   2109  AAQ AAQ X 230     -16.986 -31.090  63.542  1.00  0.00
ATOM   2110  AAR AAR X 231      84.408  -2.523 -59.885  1.00  0.00
ATOM   2111  AAS AAS X 232      58.418 -49.915  15.355  1.00  0.00
ATOM   2112  AAT AAT X 233      -6.675 -35.247 -56.439  1.00  0.00
ATOM   2113  AAU AAU X 234      18.891  24.664  32.792  1.00  0.00
ATOM   2114  AAV AAV X 235      22.043  74.421   0.674  1.00  0.00
ATOM   2115  AAW AAW X 236      72.220   4.177 -77.592  1.00  0.00
ATOM   2116  AAX AAX X 237      35.898  37.495  72.073  1.00  0.00
ATOM   2117  AAY AAY X 238      34.867 -16.006 -34.192  1.00  0.00
ATOM   2118  AAZ AAZ X 239     -38.364 -60.500  72.661  1.00  0.00
ATOM   2119  ABA ABA X 240       4.905  47.587   1.643  1.00  0.00
ATOM   2120  ABB ABB X 241      55.524 -35.517 -21.893  1.00  0.00
ATOM   2121  ABC ABC X 242      74.095  27.453 -10.158  1.00  0.00
ATOM   2122  ABD ABD X 243     -39.987  46.392  65.682  1.00  0.00
ATOM   2123  ABE ABE X 244     -54.660 -59.319 -75.732  1.00  0.00
ATOM   2124  ABF ABF X 245      62.895  -2.737  51.689  1.00  0.00
ATOM   2125  ABG ABG X 246     -53.005   2.332  48.490  1.00  0.00
ATOM   2126  ABH ABH X 247     -33.290 -50.522  44.681  1.00  0.00
ATOM   2127  ABI ABI X 248     -48.091  16.639 -10.014  1.00  0.00
ATOM   2128  ABJ ABJ X 249      52.120  -2.419 -13.475  1.00  0.00
ATOM   2129  ABK ABK X 250      35.991   5.907 -63.159  1.00  0.00
ATOM   2130  ABL ABL X 251     -47.508 -49.798 -31.958  1.00  0.00
ATOM   2131  ABM ABM X 252     -55.944  68.518  61.039  1.00  0.00
ATOM   2132  ABN ABN X 253      55.750  82.037  79.478  1.00  0.00
ATOM   2133  ABO ABO X 254     -84.728  23.920 -59.330  1.00  0.00
ATOM   2134  ABP ABP X 255      85.380  47.689   4.511  1.00  0.00
ATOM   2135  ABQ ABQ X 256     -27.019 -53.303 -50.266  1.00  0.00
ATOM   2136  ABR ABR X 257      27.880  31.939  -2.445  1.00  0.00
ATOM   2137  ABS ABS X 258     -74.360 -27.976  80.065  1.00  0.00
ATOM   2138  ABT ABT X 259      68.306  15.506 -26.954  1.00  0.00
ATOM   2139  ABU ABU X 260      26.562 -73.097 -75.744  1.00  0.00
ATOM   2140  ABV ABV X 261      28.433 -58.179  55.796  1.00  0.00
ATOM   2141  ABW ABW X 262     -66.988  47.888 -77.306  1.00  0.00
ATOM   2142  ABX ABX X 263       7.828   0.647  35.452  1.00  0.00
ATOM   2143  ABY ABY X 264      88.830 -47.495  38.394  1.00  0.00
ATOM   2144  ABZ ABZ X 265      84.782 -21.922  64.310  1.00  0.00
ATOM   2145  ACA ACA X 266      -7.700  12.899  49.714  1.00  0.00
ATOM   2146  ACB ACB X 267     -20.923  51.547  35.221  1.00  0.00
ATOM   2147  ACC ACC X 268     -82.569 -17.851 -64.923  1.00  0.00
ATOM   2148  ACD ACD X 269      65.421 -33.985  64.583  1.00  0.00
ATOM   2149  ACE ACE X 270       4.488 -85.938  44.092  1.00  0.00
ATOM   2150  ACF ACF X 271     -22.589  36.279 -51.149  1.00  0.00
ATOM   2151  ACG ACG X 272      18.590 -80.147  62.408  1.00  0.00
ATOM   2152  ACH ACH X 273      87.094 -46.749  11.113  1.00  0.00
ATOM   2153  ACI ACI X 274      84.007 -86.569  80.253  1.00  0.00
ATOM   2154  ACJ ACJ X 275     -44.011  19.397  84.138  1.00  0.00
ATOM   2155  ACK ACK X 276     -45.095  60.271  -5.470  1.00  0.00
ATOM   2156  ACL ACL X 277      79.180 -47.661  -9.152  1.00  0.00
ATOM   2157  ACM ACM X 278     -65.498  38.177 -32.452  1.00  0.00
ATOM   2158  ACN ACN X 279     -49.842   3.516 -78.702  1.00  0.00
ATOM   2159  ACO ACO X 280      20.039  41.546 -55.177  1.00  0.00
ATOM   2160  ACP ACP X 281     -72.497  20.209  71.663  1.00  0.00
ATOM   2161  ACQ ACQ X 282      75.262  67.497   2.480  1.00  0.00
ATOM   2162  ACR ACR X 283      42.442 -61.316 -72.543  1.00  0.00
ATOM   2163  ACS ACS X 284      77.209  67.100 -81.132  1.00  0.00
ATOM   2164  ACT ACT X 285     -20.425  69.593  74.915  1.00  0.00
ATOM   2165  ACU ACU X 286       1.063  52.242 -36.265  1.00  0.00
ATOM   2166  ACV ACV X 287     -50.967  77.154 -73.029  1.00  0.00
ATOM   2167  ACW ACW X 288      -0.156  -9.801  78.334  1.00  0.00
ATOM   2168  ACX ACX X 289      39.542 -66.203  76.801  1.00  0.00
ATOM   2169  ACY ACY X 290      -7.713  19.943  70.529  1.00  0.00
ATOM   2170  ACZ ACZ X 291     -30.446 -28.342  -5.778  1.00  0.00
ATOM   2171  ADA ADA X 292      14.007  65.549  53.014  1.00  0.00
ATOM   2172  ADB ADB X 293     -73.094  78.109 -13.578  1.00  0.00
ATOM   2173  ADC ADC X 294     -64.670  -3.716  62.631  1.00  0.00
ATOM   2174  ADD ADD X 295     -52.598  15.264 -87.288  1.00  0.00
ATOM   2175  ADE ADE X 296      85.012  25.677  43.271  1.00  0.00
ATOM   2176  ADF ADF X 297      64.692 -85.125  69.595  1.00  0.00
ATOM   2177  ADG ADG X 298      58.364 -84.491 -32.557  1.00  0.00
ATOM   2178  ADH ADH X 299      51.168 -15.303  89.120  1.00  0.00
ATOM   2179  ADI ADI X 300      62.628 -59.734  54.802  1.00  0.00
ATOM   2180  ADJ ADJ X 301      71.341  13.939   9.747  1.00  0.00
ATOM   2181  ADK ADK X 302     -69.824 -61.439  70.288  1.00  0.00
ATOM   2182  ADL ADL X 303      87.358  81.590  47.080  1.00  0.00
ATOM   2183  ADM ADM X 304      48.421  66.504  78.590  1.00  0.00
ATOM   2184  ADN ADN X 305      62.868  83.269 -61.393  1.00  0.00
ATOM   2185  ADO ADO X 306     -60.397 -27.415 -58.194  1.00  0.00
ATOM   2186  ADP ADP X 307     -54.537 -67.454 -54.016  1.00  0.00
ATOM   2187  ADQ ADQ X 308      84.555 -46.763 -34.538  1.00  0.00
ATOM   2188  ADR ADR X 309     -26.535   3.285  -2.894  1.00  0.00
ATOM   2189  ADS ADS X 310      78.875  -9.690  10.610  1.00  0.00
ATOM   2190  ADT ADT X 311      85.333 -60.413  30.949  1.00  0.00
ATOM   2191  ADU ADU X 312      28.655  65.000  23.707  1.00  0.00
ATOM   2192  ADV ADV X 313       3.731 -42.408 -82.708  1.00  0.00
ATOM   2193  ADW ADW X 314      38.497 -12.190  44.943  1.00  0.00
ATOM   2194  ADX ADX X 315      -9.812  36.440 -74.278  1.00  0.00
ATOM   2195  ADY ADY X 316      64.364 -81.485  82.099  1.00  0.00
ATOM   2196  ADZ ADZ X 317     -35.367 -82.200 -28.996  1.00  0.00
ATOM   2197  AEA AEA X 318      37.692  31.959 -42.931  1.00  0.00
ATOM   2198  AEB AEB X 319     -47.899  77.036 -51.859  1.00  0.00
ATOM   2199  AEC AEC X 320       6.739 -60.185  67.715  1.00  0.00
ATOM   2200  AED AED X 321      48.678  53.355  55.721  1.00  0.00
ATOM   2201  AEE AEE X 322     -33.102  27.430  50.194  1.00  0.00
ATOM   2202  AEF AEF X 323      71.789 -38.428  80.001  1.00  0.00
ATOM   2203  AEG AEG X 324     -79.940  17.894  -6.680  1.00  0.00
ATOM   2204  AEH AEH X 325      56.319 -31.227 -57.091  1.00  0.00
ATOM   2205  AEI AEI X 326      72.214  14.289  69.920  1.00  0.00
ATOM   2206  AEJ AEJ X 327      42.482  75.933 -69.436  1.00  0.00
ATOM   2207  AEK AEK X 328      46.197 -76.388 -55.140  1.00  0.00
ATOM   2208  AEL AEL X 329     -12.421  75.948 -82.629  1.00  0.00
ATOM   2209  AEM AEM X 330     -45.080 -11.704  39.268  1.00  0.00
ATOM   2210  AEN AEN X 331      34.359 -19.515  81.644  1.00  0.00
ATOM   2211  AEO AEO X 332     -60.635  70.218 -36.105  1.00  0.00
ATOM   2212  AEP AEP X 333      81.377   2.925   7.442  1.00  0.00
ATOM   2213  AEQ AEQ X 334     -44.994  72.007  83.325  1.00  0.00
ATOM   2214  AER AER X 335     -31.466   7.874  28.346  1.00  0.00
ATOM   2215  AES AES X 336      83.224 -64.210 -57.579  1.00  0.00
ATOM   2216  AET AET X 337     -53.417 -19.301  14.337  1.00  0.00
ATOM   2217  AEU AEU X 338     -59.049  -2.493   9.390  1.00  0.00
ATOM   2218  AEV AEV X 339     -21.244 -12.440  -4.761  1.00  0.00
ATOM   2219  AEW AEW X 340       9.384  21.604 -17.833  1.00  0.00
ATOM   2220  AEX AEX X 341      -5.772  60.446  -5.749  1.00  0.00
ATOM   2221  AEY AEY X 342      -6.144 -33.472 -29.235  1.00  0.00
ATOM   2222  AEZ AEZ X 343     -22.208 -42.659 -73.813  1.00  0.00
ATOM   2223  AFA AFA X 344       8.479 -39.072  84.600  1.00  0.00
ATOM   2224  AFB AFB X 345      43.191 -58.828  -1.692  1.00  0.00
ATOM   2225  AFC AFC X 346      28.916  57.737  86.183  1.00  0.00
ATOM   2226  AFD AFD X 347      40.823 -73.602  48.234  1.00  0.00
ATOM   2227  AFE AFE X 348     -21.156  61.317 -54.158  1.00  0.00
ATOM   2228  AFF AFF X 349      -3.332 -83.322   2.400  1.00  0.00
ATOM   2229  AFG AFG X 350     -75.816   5.923 -25.659  1.00  0.00
ATOM   2230  AFH AFH X 351      19.297 -50.606  84.198  1.00  0.00
ATOM   2231  AFI AFI X 352      83.087 -18.221  38.548  1.00  0.00
ATOM   2232  AFJ AFJ X 353      19.632 -64.747  23.390  1.00  0.00
ATOM   2233  AFK AFK X 354     -43.798 -73.669  53.440  1.00  0.00
ATOM   2234  AFL AFL X 355     -22.980  60.259 -36.528  1.00  0.00
ATOM   2235  AFM AFM X 356     -23.634 -76.722  10.767  1.00  0.00
ATOM   2236  AFN AFN X 357     -75.432 -80.038  18.011  1.00  0.00
ATOM   2237  AFO AFO X 358      -3.884 -55.548  -4.310  1.00  0.00
ATOM   2238  AFP AFP X 359     -47.592 -78.129   6.718  1.00  0.00
ATOM   2239  AFQ AFQ X 360     -62.586  80.929  16.828  1.00  0.00
ATOM   2240  AFR AFR X 361     -77.562 -20.452  36.141  1.00  0.00
ATOM   2241  AFS AFS X 362     -36.538 -13.904  82.474  1.00  0.00
ATOM   2242  AFT AFT X 363     -19.405 -25.343  27.600  1.00  0.00
ATOM   2243  AFU AFU X 364     -50.836 -44.615  61.432  1.00  0.00
ATOM   2244  AFV AFV X 365      -0.888  -6.633 -70.783  1.00  0.00
ATOM   2245  AFW AFW X 366      61.808  35.842 -73.180  1.00  0.00
ATOM   2246  AFX AFX X 367       1.494 -61.088 -75.640  1.00  0.00
ATOM   2247  AFY AFY X 368       8.770 -84.532  21.818  1.00  0.00
ATOM   2248  AFZ AFZ X 369     -21.493 -33.072 -82.980  1.00  0.00
ATOM   2249  AGA AGA X 370     -32.824  33.077   7.385  1.00  0.00
ATOM   2250  AGB AGB X 371     -60.363 -72.272 -18.348  1.00  0.00
ATOM   2251  AGC AGC X 372      75.452  44.045  65.165  1.00  0.00
ATOM   2252  AGD AGD X 373      29.088 -23.164   4.659  1.00  0.00
ATOM   2253  AGE AGE X 374     -78.694 -70.143 -57.753  1.00  0.00
ATOM   2254  AGF AGF X 375      84.339  17.214 -38.681  1.00  0.00
ATOM   2255  AGG AGG X 376      46.072 -44.495  71.947  1.00  0.00
ATOM   2256  AGH AGH X 377      19.061  37.665 -22.451  1.00  0.00
ATOM   2257  AGI AGI X 378      37.550  13.775  58.271  1.00  0.00
ATOM   2258  AGJ AGJ X 379     -11.929 -78.989 -73.287  1.00  0.00
ATOM   2259  AGK AGK X 380      75.792  76.890 -50.035  1.00  0.00
ATOM   2260  AGL AGL X 381       6.081  -3.223 -45.168  1.00  0.00
ATOM   2261  AGM AGM X 382     -46.953  29.013  68.242  1.00  0.00
ATOM   2262  AGN AGN X 383      77.573  82.345 -71.744  1.00  0.00
ATOM   2263  AGO AGO X 384     -70.168  -9.872  -6.826  1.00  0.00
ATOM   2264  AGP AGP X 385     -36.913  79.371 -34.953  1.00  0.00
ATOM   2265  AGQ AGQ X 386      36.213 -39.085  39.604  1.00  0.00
ATOM   2266  AGR AGR X 387      29.567 -77.989  39.604  1.00  0.00
ATOM   2267  AGS AGS X 388     -43.768  42.513 -80.981  1.00  0.00
ATOM   2268  AGT AGT X 389     -36.375 -32.867 -44.680  1.00  0.00
ATOM   2269  AGU AGU X 390     -14.184  82.751  34.245  1.00  0.00
ATOM   2270  AGV AGV X 391      74.667 -43.384 -66.963  1.00  0.00
ATOM   2271  AGW AGW X 392     -17.299 -74.394  53.757  1.00  0.00
ATOM   2272  AGX AGX X 393     -37.581 -79.004  27.731  1.00  0.00
ATOM   2273  AGY AGY X 394     -40.836  31.595 -32.250  1.00  0.00
ATOM   2274  AGZ AGZ X 395       7.381  74.198 -53.321  1.00  0.00
ATOM   2275  AHA AHA X 396     -23.293 -85.075  42.438  1.00  0.00
ATOM   2276  AHB AHB X 397     -71.125 -27.600 -24.791  1.00  0.00
ATOM   2277  AHC AHC X 398       8.923  83.623  35.396  1.00  0.00
ATOM   2278  AHD AHD X 399     -32.361 -25.127 -69.639  1.00  0.00
ATOM   2279  AHE AHE X 400      83.703 -22.849 -76.431  1.00  0.00
ATOM   2280  AHF AHF X 401     -33.002 -34.437 -26.412  1.00  0.00
ATOM   2281  AHG AHG X 402      76.329 -17.072 -36.560  1.00  0.00
ATOM   2282  AHH AHH X 403      68.101 -58.054 -37.596  1.00  0.00
ATOM   2283  AHI AHI X 404     -42.024 -18.986  60.443  1.00  0.00
ATOM   2284  AHJ AHJ X 405      12.619  67.257  81.834  1.00  0.00
ATOM   2285  AHK AHK X 406      34.794  78.227 -47.882  1.00  0.00
ATOM   2286  AHL AHL X 407     -64.106  30.337   1.417  1.00  0.00
ATOM   2287  AHM AHM X 408     -20.584 -76.990 -21.766  1.00  0.00
ATOM   2288  AHN AHN X 409     -22.124  80.750 -55.975  1.00  0.00
ATOM   2289  AHO AHO X 410     -31.926   3.364  69.288  1.00  0.00
ATOM   2290  AHP AHP X 411     -75.811 -47.088  52.535  1.00  0.00
ATOM   2291  AHQ AHQ X 412      19.944 -28.909 -71.509  1.00  0.00
ATOM   2292  AHR AHR X 413      71.906  42.118 -81.811  1.00  0.00
ATOM   2293  AHS AHS X 414     -80.148 -34.819  50.993  1.00  0.00
ATOM   2294  AHT AHT X 415      43.075  78.394  65.439  1.00  0.00
ATOM   2295  AHU AHU X 416     -12.631  30.943  53.901  1.00  0.00
ATOM   2296  AHV AHV X 417      84.093  71.093  23.167  1.00  0.00
ATOM   2297  AHW AHW X 418     -82.569  -2.919  77.537  1.00  0.00
ATOM   2298  AHX AHX X 419     -83.235 -40.836 -37.106  1.00  0.00
ATOM   2299  AHY AHY X 420      17.434 -60.865  -5.400  1.00  0.00
ATOM   2300  AHZ AHZ X 421      33.334 -42.007  83.695  1.00  0.00
ATOM   2301  AIA AIA X 422     -43.167 -34.025  -9.180  1.00  0.00
ATOM   2302  AIB AIB X 423      18.176  43.939  21.101  1.00  0.00
ATOM   2303  AIC AIC X 424      48.250 -84.751  23.979  1.00  0.00
ATOM   2304  AID AID X 425      16.777 -86.069  81.634  1.00  0.00
ATOM   2305  AIE AIE X 426      75.477 -80.373  52.034  1.00  0.00
ATOM   2306  AIF AIF X 427     -16.208  -1.135  60.709  1.00  0.00
ATOM   2307  AIG AIG X 428     -63.620 -87.298  86.937  1.00  0.00
ATOM   2308  AIH AIH X 429     -51.711 -14.912  -8.462  1.00  0.00
ATOM   2309  AII AII X 430      37.172 -61.455  20.625  1.00  0.00
ATOM   2310  AIJ AIJ X 431     -64.097 -40.396 -49.919  1.00  0.00
ATOM   2311  AIK AIK X 432     -30.492 -52.917  11.132  1.00  0.00
ATOM   2312  AIL AIL X 433     -68.001  52.598  80.457  1.00  0.00
ATOM   2313  AIM AIM X 434      23.787  64.406 -24.645  1.00  0.00
ATOM   2314  AIN AIN X 435     -83.647 -33.005   3.278  1.00  0.00
ATOM   2315  AIO AIO X 436      54.967  42.074  86.497  1.00  0.00
ATOM   2316  AIP AIP X 437     -59.749 -50.985  -7.729  1.00  0.00
ATOM   2317  AIQ AIQ X 438      79.658 -61.622  71.050  1.00  0.00
ATOM   2318  AIR AIR X 439      57.121  78.993  57.929  1.00  0.00
ATOM   2319  AIS AIS X 440      38.370 -38.671 -82.882  1.00  0.00
ATOM   2320  AIT AIT X 441     -40.236 -76.349 -59.072  1.00  0.00
ATOM   2321  AIU AIU X 442      15.081 -38.741  49.446  1.00  0.00
ATOM   2322  AIV AIV X 443       8.644 -18.190  13.767  1.00  0.00
ATOM   2323  AIW AIW X 444     -22.487  -6.616 -83.822  1.00  0.00
ATOM   2324  AIX AIX X 445      15.186  65.654 -85.757  1.00  0.00
ATOM   2325  AIY AIY X 446      64.228 -80.535  10.813  1.00  0.00
ATOM   2326  AIZ AIZ X 447      67.076  22.185 -67.107  1.00  0.00
ATOM   2327  AJA AJA X 448      38.488  79.088 -84.729  1.00  0.00
ATOM   2328  AJB AJB X 449      41.631 -79.244  74.115  1.00  0.00
ATOM   2329  AJC AJC X 450      70.118 -83.361 -13.891  1.00  0.00
ATOM   2330  AJD AJD X 451     -31.849  38.543 -24.074  1.00  0.00
ATOM   2331  AJE AJE X 452      -8.529  33.953  24.616  1.00  0.00
ATOM   2332  AJF AJF X 453      31.295  53.574 -40.206  1.00  0.00
ATOM   2333  AJG AJG X 454      -4.117 -16.598  23.025  1.00  0.00
ATOM   2334  AJH AJH X 455      46.509 -64.127 -43.805  1.00  0.00
ATOM   2335  AJI AJI X 456      89.190 -26.835 -59.956  1.00  0.00
ATOM   2336  AJJ AJJ X 457      61.248 -21.539  79.439  1.00  0.00
ATOM   2337  AJK AJK X 458     -66.249 -39.790 -82.097  1.00  0.00
ATOM   2338  AJL AJL X 459     -52.536  24.541  32.746  1.00  0.00
ATOM   2339  AJM AJM X 460      56.069  56.900 -74.641  1.00  0.00
ATOM   2340  AJN AJN X 461     -63.858  29.866 -62.917  1.00  0.00
ATOM   2341  AJO AJO X 462      41.851 -55.105  87.793  1.00  0.00
ATOM   2342  AJP AJP X 463      42.769 -68.980  30.523  1.00  0.00
ATOM   2343  AJQ AJQ X 464     -22.358   1.822  45.117  1.00  0.00
ATOM   2344  AJR AJR X 465     -17.594 -31.664 -18.081  1.00  0.00
ATOM   2345  AJS AJS X 466      69.686  67.165  73.605  1.00  0.00
ATOM   2346  AJT AJT X 467      84.294  66.683  84.458  1.00  0.00
ATOM   2347  AJU AJU X 468     -84.034 -19.791 -40.771  1.00  0.00
ATOM   2348  AJV AJV X 469      56.789  72.142  40.516  1.00  0.00
ATOM   2349  AJW AJW X 470      13.927 -24.496  27.252  1.00  0.00
ATOM   2350  AJX AJX X 471      72.177 -29.618   0.921  1.00  0.00
ATOM   2351  AJY AJY X 472      -1.848 -79.664  60.595  1.00  0.00
ATOM   2352  AJZ AJZ X 473      65.767  71.102  24.245  1.00  0.00
ATOM   2353  AKA AKA X 474     -22.868  52.801  87.216  1.00  0.00
ATOM   2354  AKB AKB X 475     -74.586  52.101  57.244  1.00  0.00
ATOM   2355  AKC AKC X 476      76.258 -29.918 -40.064  1.00  0.00
ATOM   2356  AKD AKD X 477      -4.535  14.489 -17.209  1.00  0.00
ATOM   2357  AKE AKE X 478     -83.046  46.122  23.981  1.00  0.00
ATOM   2358  AKF AKF X 479     -81.552   3.768 -65.359  1.00  0.00
ATOM   2359  AKG AKG X 480      -9.733 -89.046 -44.338  1.00  0.00
ATOM   2360  AKH AKH X 481      13.435 -73.339 -70.470  1.00  0.00
ATOM   2361  AKI AKI X 482      78.207  -7.105  76.967  1.00  0.00
ATOM   2362  AKJ AKJ X 483      87.155   0.283  29.876  1.00  0.00
ATOM   2363  AKK AKK X 484      29.915  47.967 -78.922  1.00  0.00
ATOM   2364  AKL AKL X 485     -76.278  55.489 -56.162  1.00  0.00
ATOM   2365  AKM AKM X 486      27.830 -39.674  65.540  1.00  0.00
ATOM   2366  AKN AKN X 487      46.143 -77.836 -23.008  1.00  0.00
ATOM   2367  AKO AKO X 488       1.323  21.691  33.188  1.00  0.00
ATOM   2368  AKP AKP X 489     -51.794  45.093 -59.879  1.00  0.00
ATOM   2369  AKQ AKQ X 490      62.939 -41.188  45.333  1.00  0.00
ATOM   2370  AKR AKR X 491      33.062 -33.775  17.379  1.00  0.00
ATOM   2371  AKS AKS X 492      85.954 -78.613 -67.665  1.00  0.00
ATOM   2372  AKT AKT X 493     -18.063 -79.384 -53.057  1.00  0.00
ATOM   2373  AKU AKU X 494      25.198  79.946  30.555  1.00  0.00
ATOM   2374  AKV AKV X 495      87.236  24.257  21.932  1.00  0.00
ATOM   2375  AKW AKW X 496      81.724   6.933  51.994  1.00  0.00
ATOM   2376  AKX AKX X 497     -29.527 -61.382 -67.317  1.00  0.00
ATOM   2377  AKY AKY X 498     -65.212 -89.976 -85.745  1.00  0.00
ATOM   2378  AKZ AKZ X 499       5.430  52.029  43.152  1.00  0.00
ATOM   2379  ALA ALA X 500      43.824  38.507  -2.105  1.00  0.00
ATOM   2380  ALB ALB X 501      83.178  27.881 -74.014  1.00  0.00
ATOM   2381  ALC ALC X 502     -70.093 -11.337 -82.801  1.00  0.00
ATOM   2382  ALD ALD X 503      30.508 -35.949 -39.904  1.00  0.00
ATOM   2383  ALE ALE X 504      64.036 -35.471 -44.057  1.00  0.00
ATOM   2384  ALF ALF X 505     -14.635  83.845  81.564  1.00  0.00
ATOM   2385  ALG ALG X 506     -21.846 -53.140  29.566  1.00  0.00
ATOM   2386  ALH ALH X 507     -33.186  62.228 -76.630  1.00  0.00
ATOM   2387  ALI ALI X 508      72.362 -85.445 -29.953  1.00  0.00
ATOM   2388  ALJ ALJ X 509     -83.980  37.615   9.262  1.00  0.00
ATOM   2389  ALK ALK X 510      32.881  12.929 -18.620  1.00  0.00
ATOM   2390  ALL ALL X 511     -45.134 -82.583  -8.470  1.00  0.00
ATOM   2391  ALM ALM X 512     -12.461  72.903 -26.779  1.00  0.00
ATOM   2392  ALN ALN X 513     -34.370  -1.458 -73.212  1.00  0.00
ATOM   2393  ALO ALO X 514     -30.026  70.297 -63.600  1.00  0.00
ATOM   2394  ALP ALP X 515     -53.822  18.759  49.385  1.00  0.00
ATOM   2395  ALQ ALQ X 516      61.035  16.473 -49.039  1.00  0.00
ATOM   2396  ALR ALR X 517     -75.830  12.686 -78.693  1.00  0.00
ATOM   2397  ALS ALS X 518      33.534 -25.873 -55.021  1.00  0.00
ATOM   2398  ALT ALT X 519      15.304 -13.887 -40.970  1.00  0.00
ATOM   2399  ALU ALU X 520     -61.894 -38.942  53.104  1.00  0.00
ATOM   2400  ALV ALV X 521       9.881  21.784 -33.048  1.00  0.00
ATOM   2401  ALW ALW X 522     -34.101 -12.180  -2.239  1.00  0.00
ATOM   2402  ALX ALX X 523      79.634 -70.574 -10.710  1.00  0.00
ATOM   2403  ALY ALY X 524     -76.049  21.272  12.299  1.00  0.00
ATOM   2404  ALZ ALZ X 525      -2.440 -68.494  31.721  1.00  0.00
ATOM   2405  AMA AMA X 526      31.549  45.096  39.880  1.00  0.00
ATOM   2406  AMB AMB X 527      20.874  52.158  75.500  1.00  0.00
ATOM   2407  AMC AMC X 528      33.837 -40.029  -8.961  1.00  0.00
ATOM   2408  AMD AMD X 529      19.957 -59.251 -78.773  1.00  0.00
ATOM   2409  AME AME X 530     -41.279 -23.365   8.618  1.00  0.00
ATOM   2410  AMF AMF X 531     -51.290 -25.710 -78.306  1.00  0.00
ATOM   2411  AMG AMG X 532      11.688 -37.215 -59.399  1.00  0.00
ATOM   2412  AMH AMH X 533      58.103 -78.218  57.699  1.00  0.00
ATOM   2413  AMI AMI X 534      27.123  -8.150  10.110  1.00  0.00
ATOM   2414  AMJ AMJ X 535      -2.866  85.015   7.543  1.00  0.00
ATOM   2415  AMK AMK X 536     -68.870 -22.304  -8.567  1.00  0.00
ATOM   2416  AML AML X 537      -8.725  62.121   6.584  1.00  0.00
ATOM   2417  AMM AMM X 538     -54.600 -80.831  69.414  1.00  0.00
ATOM   2418  AMN AMN X 539     -79.387  68.307  14.217  1.00  0.00
ATOM   2419  AMO AMO X 540     -25.292 -50.418 -21.325  1.00  0.00
ATOM   2420  AMP AMP X 541     -17.515  35.914 -37.939  1.00  0.00
ATOM   2421  AMQ AMQ X 542     -67.962 -87.766 -38.464  1.00  0.00
ATOM   2422  AMR AMR X 543      13.358  -4.784  54.179  1.00  0.00
ATOM   2423  AMS AMS X 544     -44.953  -9.382 -67.095  1.00  0.00
ATOM   2424  AMT AMT X 545     -72.406  22.626  36.699  1.00  0.00
ATOM   2425  AMU AMU X 546     -66.204 -80.707  50.196  1.00  0.00
ATOM   2426  AMV AMV X 547     -43.458  59.800 -52.456  1.00  0.00
ATOM   2427  AMW AMW X 548      47.491  64.937   9.948  1.00  0.00
ATOM   2428  AMX AMX X 549     -24.138  -9.367  12.540  1.00  0.00
ATOM   2429  AMY AMY X 550      45.621 -88.827 -53.442  1.00  0.00
ATOM   2430  AMZ AMZ X 551      -9.699  82.575  -1.522  1.00  0.00
ATOM   2431  ANA ANA X 552     -69.509 -51.622 -53.321  1.00  0.00
ATOM   2432  ANB ANB X 553      11.873 -16.331  71.472  1.00  0.00
ATOM   2433  ANC ANC X 554      40.546  78.527 -27.157  1.00  0.00
ATOM   2434  AND AND X 555     -40.161  16.017  66.450  1.00  0.00
ATOM   2435  ANE ANE X 556      68.410 -30.977  31.929  1.00  0.00
ATOM   2436  ANF ANF X 557     -49.786 -86.121 -61.546  1.00  0.00
ATOM   2437  ANG ANG X 558     -64.244 -83.381  32.335  1.00  0.00
ATOM   2438  ANH ANH X 559      51.245 -24.547  44.816  1.00  0.00
ATOM   2439  ANI ANI X 560     -80.407 -58.205 -10.371  1.00  0.00
ATOM   2440  ANJ ANJ X 561     -29.959 -63.986 -33.196  1.00  0.00
ATOM   2441  ANK ANK X 562     -78.747  85.764  72.426  1.00  0.00
ATOM   2442  ANL ANL X 563      76.082  37.347   5.557  1.00  0.00
ATOM   2443  ANM ANM X 564      20.845 -42.509   8.977  1.00  0.00
ATOM   2444  ANN ANN X 565      27.045 -81.594   5.926  1.00  0.00
ATOM   2445  ANO ANO X 566       1.868 -80.819 -20.191  1.00  0.00
ATOM   2446  ANP ANP X 567      81.130   6.224 -19.719  1.00  0.00
ATOM   2447  ANQ ANQ X 568     -66.938 -71.625  27.632  1.00  0.00
ATOM   2448  ANR ANR X 569       7.045  60.515 -62.593  1.00  0.00
ATOM   2449  ANS ANS X 570      -4.692  38.030  87.252  1.00  0.00
ATOM   2450  ANT ANT X 571     -67.842 -15.049  16.301  1.00  0.00
ATOM   2451  ANU ANU X 572     -79.811 -57.882 -33.219  1.00  0.00
ATOM   2452  ANV ANV X 573      54.479  72.382 -60.066  1.00  0.00
ATOM   2453  ANW ANW X 574     -31.796  72.572  54.153  1.00  0.00
ATOM   2454  ANX ANX X 575     -72.090  77.709 -79.870  1.00  0.00
ATOM   2455  ANY ANY X 576      67.159  27.235 -46.187  1.00  0.00
ATOM   2456  ANZ ANZ X 577      42.701 -79.799 -84.403  1.00  0.00
ATOM   2457  AOA AOA X 578     -72.512 -74.557 -77.131  1.00  0.00
ATOM   2458  AOB AOB X 579     -70.680   6.019  19.309  1.00  0.00
ATOM   2459  AOC AOC X 580     -63.950   7.412 -53.879  1.00  0.00
ATOM   2460  AOD AOD X 581     -16.303  78.332  12.682  1.00  0.00
ATOM   2461  AOE AOE X 582      63.099  82.975 -17.754  1.00  0.00
ATOM   2462  AOF AOF X 583       7.531  45.477  64.825  1.00  0.00
ATOM   2463  AOG AOG X 584      39.867 -88.180 -31.987  1.00  0.00
ATOM   2464  AOH AOH X 585     -40.522 -66.135  89.146  1.00  0.00
ATOM   2465  AOI AOI X 586     -19.128 -18.994 -82.258  1.00  0.00
ATOM   2466  AOJ AOJ X 587      12.299  51.077 -80.424  1.00  0.00
ATOM   2467  AOK AOK X 588      57.481 -51.587  83.434  1.00  0.00
ATOM   2468  AOL AOL X 589       5.501  76.911 -30.267  1.00  0.00
ATOM   2469  AOM AOM X 590     -70.403  62.708  75.706  1.00  0.00
ATOM   2470  AON AON X 591       4.487 -27.157 -26.560  1.00  0.00
ATOM   2471  AOO AOO X 592       4.107  78.862 -81.355  1.00  0.00
ATOM   2472  AOP AOP X 593      69.111 -69.160 -74.087  1.00  0.00
ATOM   2473  AOQ AOQ X 594       7.137  21.402 -85.673  1.00  0.00
ATOM   2474  AOR AOR X 595     -26.380  84.476  13.940  1.00  0.00
ATOM   2475  AOS AOS X 596     -71.093  -7.194  83.015  1.00  0.00
ATOM   2476  AOT AOT X 597     -80.283 -71.766  45.878  1.00  0.00
ATOM   2477  AOU AOU X 598     -42.738 -43.908 -62.318  1.00  0.00
ATOM   2478  AOV AOV X 599       3.077  66.583 -15.491  1.00  0.00
ATOM   2479  AOW AOW X 600      46.154  -7.478  67.506  1.00  0.00
ATOM   2480  AOX AOX X 601     -74.467  86.114  89.306  1.00  0.00
ATOM   2481  AOY AOY X 602      53.822  80.008 -78.869  1.00  0.00
ATOM   2482  AOZ AOZ X 603     -23.553  39.388  71.232  1.00  0.00
ATOM   2483  APA APA X 604      11.334 -63.081  36.236  1.00  0.00
ATOM   2484  APB APB X 605      70.395   8.951  -2.829  1.00  0.00
ATOM   2485  APC APC X 606      13.717  60.486  14.026  1.00  0.00
ATOM   2486  APD APD X 607     -48.357  54.718 -32.652  1.00  0.00
ATOM   2487  APE APE X 608     -13.804 -54.824  63.097  1.00  0.00
ATOM   2488  APF APF X 609      18.171  31.773 -80.296  1.00  0.00
ATOM   2489  APG APG X 610      85.549  81.696 -32.594  1.00  0.00
ATOM   2490  APH APH X 611      14.115 -83.073 -76.315  1.00  0.00
ATOM   2491  API API X 612      51.051  22.648 -28.739  1.00  0.00
ATOM   2492  APJ APJ X 613     -61.515 -11.703 -45.767  1.00  0.00
ATOM   2493  APK APK X 614       2.758 -37.441 -15.153  1.00  0.00
ATOM   2494  APL APL X 615      19.751  45.818  53.524  1.00  0.00
ATOM   2495  APM APM X 616     -40.523 -64.751  -9.012  1.00  0.00
ATOM   2496  APN APN X 617     -24.070  -9.426  27.861  1.00  0.00
ATOM   2497  APO APO X 618      85.858 -35.651  31.501  1.00  0.00
ATOM   2498  APP APP X 619     -70.944  -3.408  30.189  1.00  0.00
ATOM   2499  APQ APQ X 620     -19.826  10.773 -78.628  1.00  0.00
ATOM   2500  APR APR X 621     -46.622  80.611  22.415  1.00  0.00
ATOM   2501  APS APS X 622      -9.520  10.889  86.843  1.00  0.00
ATOM   2502  APT APT X 623     -13.459  31.543 -20.688  1.00  0.00
ATOM   2503  APU APU X 624     -52.538  20.911 -47.829  1.00  0.00
ATOM   2504  APV APV X 625     -31.623 -84.163  -1.455  1.00  0.00
ATOM   2505  APW APW X 626      17.665 -73.969  45.662  1.00  0.00
ATOM   2506  APX APX X 627      -0.941  73.476  87.703  1.00  0.00
ATOM   2507  APY APY X 628     -80.972 -46.371   3.393  1.00  0.00
ATOM   2508  APZ APZ X 629      70.175  47.427  10.912  1.00  0.00
ATOM   2509  AQA AQA X 630     -82.192  70.503  58.476  1.00  0.00
ATOM   2510  AQB AQB X 631     -28.673  85.091  51.736  1.00  0.00
ATOM   2511  AQC AQC X 632      20.504 -19.440  49.830  1.00  0.00
ATOM   2512  AQD AQD X 633      31.536  72.035  47.976  1.00  0.00
ATOM   2513  AQE AQE X 634      68.046  32.604  83.170  1.00  0.00
ATOM   2514  AQF AQF X 635     -26.920 -55.758 -80.438  1.00  0.00
ATOM   2515  AQG AQG X 636      55.624 -14.810  36.516  1.00  0.00
ATOM   2516  AQH AQH X 637     -70.419  43.370  17.159  1.00  0.00
ATOM   2517  AQI AQI X 638      85.111 -10.229 -30.080  1.00  0.00
ATOM   2518  AQJ AQJ X 639      87.699  -5.141  -7.221  1.00  0.00
ATOM   2519  AQK AQK X 640      82.708  68.859  61.499  1.00  0.00
ATOM   2520  AQL AQL X 641     -51.257  59.969 -81.344  1.00  0.00
ATOM   2521  AQM AQM X 642     -49.326 -66.466  81.131  1.00  0.00
ATOM   2522  AQN AQN X 643      31.967  -0.045 -23.151  1.00  0.00
ATOM   2523  AQO AQO X 644     -85.087 -34.516  21.949  1.00  0.00
ATOM   2524  AQP AQP X 645       2.939  19.298  45.786  1.00  0.00
ATOM   2525  AQQ AQQ X 646     -40.554 -40.670  72.127  1.00  0.00
ATOM   2526  AQR AQR X 647     -51.695  39.388  46.699  1.00  0.00
ATOM   2527  AQS AQS X 648     -11.430 -59.687  19.711  1.00  0.00
ATOM   2528  AQT AQT X 649     -40.579 -80.040  76.865  1.00  0.00
ATOM   2529  AQU AQU X 650      71.160 -13.163 -55.479  1.00  0.00
ATOM   2530  AQV AQV X 651     -51.881  52.231  49.887  1.00  0.00
ATOM   2531  AQW AQW X 652     -63.441  -9.560 -64.317  1.00  0.00
ATOM   2532  AQX AQX X 653      88.695 -22.947 -41.052  1.00  0.00
ATOM   2533  AQY AQY X 654      81.914 -28.655 -22.014  1.00  0.00
ATOM   2534  AQZ AQZ X 655     -36.908  80.480  39.618  1.00  0.00
ATOM   2535  ARA ARA X 656     -78.039 -79.998  84.556  1.00  0.00
ATOM   2536  ARB ARB X 657      84.521  27.649  87.991  1.00  0.00
ATOM   2537  ARC ARC X 658     -80.657  61.910 -84.340  1.00  0.00
ATOM   2538  ARD ARD X 659     -85.352  46.177 -29.800  1.00  0.00
ATOM   2539  ARE ARE X 660      79.150  76.297 -15.247  1.00  0.00
ATOM   2540  ARF ARF X 661     -34.369 -82.735 -80.273  1.00  0.00
ATOM   2541  ARG ARG X 662     -76.166 -25.992 -83.685  1.00  0.00
ATOM   2542  ARH ARH X 663      83.330 -77.002 -39.051  1.00  0.00
ATOM   2543  ARI ARI X 664      20.135  70.005 -66.131  1.00  0.00
ATOM   2544  ARJ ARJ X 665     -63.965 -63.235 -36.668  1.00  0.00
ATOM   2545  ARK ARK X 666      56.305 -28.247 -75.621  1.00  0.00
ATOM   2546  ARL ARL X 667      11.652  26.111  61.904  1.00  0.00
ATOM   2547  ARM ARM X 668     -18.015 -88.069  26.952  1.00  0.00
ATOM   2548  ARN ARN X 669     -56.247  33.918  85.945  1.00  0.00
ATOM   2549  ARO ARO X 670      83.476 -73.149  27.663  1.00  0.00
ATOM   2550  ARP ARP X 671     -29.196  12.952  55.131  1.00  0.00
ATOM   2551  ARQ ARQ X 672     -84.203  -2.139 -84.353  1.00  0.00
ATOM   2552  ARR ARR X 673     -17.512 -38.183  -0.257  1.00  0.00
ATOM   2553  ARS ARS X 674      58.409 -14.268 -70.045  1.00  0.00
ATOM   2554  ART ART X 675      32.643 -54.682   3.073  1.00  0.00
ATOM   2555  ARU ARU X 676     -14.810 -58.813  85.765  1.00  0.00
ATOM   2556  ARV ARV X 677     -44.534  16.263 -62.820  1.00  0.00
ATOM   2557  ARW ARW X 678      19.869  52.643  30.106  1.00  0.00
ATOM   2558  ARX ARX X 679      54.563  16.457  72.880  1.00  0.00
ATOM   2559  ARY ARY X 680      -4.277  34.707 -47.783  1.00  0.00
ATOM   2560  ARZ ARZ X 681      72.192 -72.938 -35.587  1.00  0.00
ATOM   2561  ASA ASA X 682      87.477  23.425 -56.942  1.00  0.00
ATOM   2562  ASB ASB X 683     -69.413 -86.596 -16.483  1.00  0.00
ATOM   2563  ASC ASC X 684     -65.168 -10.592  46.863  1.00  0.00
ATOM   2564  ASD ASD X 685     -81.105  -9.019  63.806  1.00  0.00
ATOM   2565  ASE ASE X 686     -10.825 -31.998 -75.782  1.00  0.00
ATOM   2566  ASF ASF X 687     -32.031  57.080 -45.992  1.00  0.00
ATOM   2567  ASG ASG X 688      42.697  18.323  85.490  1.00  0.00
ATOM   2568  ASH ASH X 689      24.233  48.161 -11.165  1.00  0.00
ATOM   2569  ASI ASI X 690     -56.662   2.492  87.168  1.00  0.00
ATOM   2570  ASJ ASJ X 691      11.171 -63.847  89.597  1.00  0.00
ATOM   2571  ASK ASK X 692     -37.367  85.277 -72.648  1.00  0.00
ATOM   2572  ASL ASL X 693     -69.406 -79.577 -49.378  1.00  0.00
ATOM   2573  ASM ASM X 694      51.093  78.115  24.302  1.00  0.00
ATOM   2574  ASN ASN X 695      -6.486 -51.426  45.136  1.00  0.00
ATOM   2575  ASO ASO X 696      83.599 -81.741  16.512  1.00  0.00
ATOM   2576  ASP ASP X 697     -32.905   1.158 -86.657  1.00  0.00
ATOM   2577  ASQ ASQ X 698     -61.471  23.384  22.404  1.00  0.00
ATOM   2578  ASR ASR X 699      41.549  19.339 -36.889  1.00  0.00
ATOM   2579  ASS ASS X 700      37.727 -53.169 -15.157  1.00  0.00
ATOM   2580  AST AST X 701      77.256  17.385 -56.956  1.00  0.00
ATOM   2581  ASU ASU X 702      58.737  82.969  -1.264  1.00  0.00
ATOM   2582  ASV ASV X 703      37.588   3.957   8.473  1.00  0.00
ATOM   2583  ASW ASW X 704      83.153  34.458 -42.241  1.00  0.00
ATOM   2584  ASX ASX X 705      -2.286  58.145  80.465  1.00  0.00
ATOM   2585  ASY ASY X 706      42.190 -32.465 -60.596  1.00  0.00
ATOM   2586  ASZ ASZ X 707     -15.804  77.817  54.550  1.00  0.00
ATOM   2587  ATA ATA X 708      14.578  85.259  51.501  1.00  0.00
ATOM   2588  ATB ATB X 709     -22.460  79.117 -41.448  1.00  0.00
ATOM   2589  ATC ATC X 710      86.217 -34.491  81.579  1.00  0.00
ATOM   2590  ATD ATD X 711      27.873  83.833  53.841  1.00  0.00
ATOM   2591  ATE ATE X 712     -25.110 -38.220 -39.323  1.00  0.00
ATOM   2592  ATF ATF X 713      -7.965 -41.468  29.747  1.00  0.00
ATOM   2593  ATG ATG X 714      83.312  84.461  -7.531  1.00  0.00
ATOM   2594  ATH ATH X 715      41.833 -47.289 -51.522  1.00  0.00
ATOM   2595  ATI ATI X 716     -69.905 -58.219  47.376  1.00  0.00
ATOM   2596  ATJ ATJ X 717     -54.684 -13.587  74.234  1.00  0.00
ATOM   2597  ATK ATK X 718      -4.669 -74.889  80.421  1.00  0.00
ATOM   2598  ATL ATL X 719      81.596 -86.258 -51.374  1.00  0.00
ATOM   2599  ATM ATM X 720      52.121 -68.936  72.953  1.00  0.00
ATOM   2600  ATN ATN X 721      43.809  24.980  -6.499  1.00  0.00
ATOM   2601  ATO ATO X 722     -82.404  -8.226  15.220  1.00  0.00
ATOM   2602  ATP ATP X 723       0.389 -64.035   1.896  1.00  0.00
ATOM   2603  ATQ ATQ X 724      -8.910 -86.544  67.369  1.00  0.00
ATOM   2604  ATR ATR X 725      10.899 -25.133   0.729  1.00  0.00
ATOM   2605  ATS ATS X 726       4.029 -67.895  16.953  1.00  0.00
ATOM   2606  ATT ATT X 727     -70.404 -37.758  -2.855  1.00  0.00
ATOM   2607  ATU ATU X 728     -38.902 -58.953  24.616  1.00  0.00
ATOM   2608  ATV ATV X 729      50.728 -85.495 -74.457  1.00  0.00
ATOM   2609  ATW ATW X 730      51.069  36.039 -50.647  1.00  0.00
ATOM   2610  ATX ATX X 731     -61.433  75.469 -54.893  1.00  0.00
ATOM   2611  ATY ATY X 732      51.715  83.172 -51.967  1.00  0.00
ATOM   2612  ATZ ATZ X 733       1.761  21.933 -57.182  1.00  0.00
ATOM   2613  AUA AUA X 734      78.111  44.799  35.014  1.00  0.00
ATOM   2614  AUB AUB X 735      -4.758  26.342  -6.998  1.00  0.00
ATOM   2615  AUC AUC X 736     -14.219  31.346   9.369  1.00  0.00
ATOM   2616  AUD AUD X 737     -83.586 -76.150 -14.568  1.00  0.00
ATOM   2617  AUE AUE X 738      84.490  51.583 -61.346  1.00  0.00
ATOM   2618  AUF AUF X 739      40.863  75.435  35.449  1.00  0.00
ATOM   2619  AUG AUG X 740      30.208  49.026  15.836  1.00  0.00
ATOM   2620  AUH AUH X 741     -36.122 -33.935 -84.567  1.00  0.00
ATOM   2621  AUI AUI X 742      85.609  66.764  48.206  1.00  0.00
ATOM   2622  AUJ AUJ X 743      31.389  68.806 -61.616  1.00  0.00
ATOM   2623  AUK AUK X 744      87.838  51.002 -17.100  1.00  0.00
ATOM   2624  AUL AUL X 745      73.433   6.397  35.164  1.00  0.00
ATOM   2625  AUM AUM X 746      50.221 -84.861  79.915  1.00  0.00
ATOM   2626  AUN AUN X 747      77.995  56.935  27.040  1.00  0.00
ATOM   2627  AUO AUO X 748     -80.849 -59.616   8.716  1.00  0.00
ATOM   2628  AUP AUP X 749     -68.098  81.681  42.537  1.00  0.00
ATOM   2629  AUQ AUQ X 750      41.398  62.316  -3.046  1.00  0.00
ATOM   2630  AUR AUR X 751     -83.345 -84.057 -86.588  1.00  0.00
ATOM   2631  AUS AUS X 752      37.409  34.399 -80.250  1.00  0.00
ATOM   2632  AUT AUT X 753     -10.046 -57.901 -58.840  1.00  0.00
ATOM   2633  AUU AUU X 754      78.561   4.862 -42.450  1.00  0.00
ATOM   2634  AUV AUV X 755     -28.938 -44.004  88.194  1.00  0.00
ATOM   2635  AUW AUW X 756      78.878 -22.331  77.100  1.00  0.00
ATOM   2636  AUX AUX X 757     -43.335 -87.819 -85.653  1.00  0.00
ATOM   2637  AUY AUY X 758      74.848 -39.105  38.751  1.00  0.00
ATOM   2638  AUZ AUZ X 759     -79.750 -79.087   3.065  1.00  0.00
ATOM   2639  AVA AVA X 760      -2.592 -21.649  42.022  1.00  0.00
ATOM   2640  AVB AVB X 761      66.486 -41.552 -83.894  1.00  0.00
ATOM   2641  AVC AVC X 762      23.651 -85.355 -61.268  1.00  0.00
ATOM   2642  AVD AVD X 763     -63.007 -76.250 -61.950  1.00  0.00
ATOM   2643  AVE AVE X 764     -57.439   8.952  31.729  1.00  0.00
ATOM   2644  AVF AVF X 765     -74.132 -87.806  40.631  1.00  0.00
ATOM   2645  AVG AVG X 766      47.118 -88.418  67.031  1.00  0.00
ATOM   2646  AVH AVH X 767      81.845 -15.257 -10.133  1.00  0.00
ATOM   2647  AVI AVI X 768      10.303  71.382  29.531  1.00  0.00
ATOM   2648  AVJ AVJ X 769     -76.081 -47.179 -72.721  1.00  0.00
ATOM   2649  AVK AVK X 770      16.167   5.904 -34.860  1.00  0.00
ATOM   2650  AVL AVL X 771     -62.833  83.599  -0.495  1.00  0.00
ATOM   2651  AVM AVM X 772     -32.719  34.047 -57.289  1.00  0.00
ATOM   2652  AVN AVN X 773      45.063 -57.770  43.005  1.00  0.00
ATOM   2653  AVO AVO X 774     -77.306  21.065 -41.080  1.00  0.00
ATOM   2654  AVP AVP X 775     -24.147  54.692  60.659  1.00  0.00
ATOM   2655  AVQ AVQ X 776     -76.993  83.939  23.862  1.00  0.00
ATOM   2656  AVR AVR X 777      84.220 -21.916  18.286  1.00  0.00
ATOM   2657  AVS AVS X 778      79.854 -10.167  61.497  1.00  0.00
ATOM   2658  AVT AVT X 779     -47.210 -15.659 -24.860  1.00  0.00
ATOM   2659  AVU AVU X 780     -19.182 -24.386  40.577  1.00  0.00
ATOM   2660  AVV AVV X 781      16.791 -33.739 -33.860  1.00  0.00
ATOM   2661  AVW AVW X 782     -23.118 -83.226  81.118  1.00  0.00
ATOM   2662  AVX AVX X 783      89.098  82.840  13.333  1.00  0.00
ATOM   2663  AVY AVY X 784      32.042  31.155 -25.617  1.00  0.00
ATOM   2664  AVZ AVZ X 785       9.896 -21.735 -87.660  1.00  0.00
ATOM   2665  AWA AWA X 786      51.729 -22.227  60.992  1.00  0.00
ATOM   2666  AWB AWB X 787      62.837 -59.624 -57.227  1.00  0.00
ATOM   2667  AWC AWC X 788      35.642 -16.447  19.654  1.00  0.00
ATOM   2668  AWD AWD X 789      66.405  58.918   4.739  1.00  0.00
ATOM   2669  AWE AWE X 790      73.788 -72.787  80.084  1.00  0.00
ATOM   2670  AWF AWF X 791      40.365 -23.431 -81.920  1.00  0.00
ATOM   2671  AWG AWG X 792     -64.973  65.719 -47.962  1.00  0.00
ATOM   2672  AWH AWH X 793     -42.438  38.878  29.985  1.00  0.00
ATOM   2673  AWI AWI X 794     -53.657  36.466  15.860  1.00  0.00
ATOM   2674  AWJ AWJ X 795     -78.217 -83.549  69.245  1.00  0.00
ATOM   2675  AWK AWK X 796       7.471  27.834  12.233  1.00  0.00
ATOM   2676  AWL AWL X 797     -70.419  26.337 -73.892  1.00  0.00
ATOM   2677  AWM AWM X 798     -34.287  80.399  70.852  1.00  0.00
ATOM   2678  AWN AWN X 799      22.491  12.337  16.635  1.00  0.00
ATOM   2679  AWO AWO X 800     -46.347 -32.985  47.943  1.00  0.00
ATOM   2680  AWP AWP X 801       4.484 -33.929 -41.220  1.00  0.00
ATOM   2681  AWQ AWQ X 802     -74.758 -76.275 -31.284  1.00  0.00
ATOM   2682  AWR AWR X 803      20.009 -85.035 -21.045  1.00  0.00
ATOM   2683  AWS AWS X 804     -67.784 -16.194  59.576  1.00  0.00
ATOM   2684  AWT AWT X 805     -80.227  70.959 -31.467  1.00  0.00
ATOM   2685  AWU AWU X 806       1.721  49.759  25.744  1.00  0.00
ATOM   2686  AWV AWV X 807     -16.062  71.289 -10.642  1.00  0.00
ATOM   2687  AWW AWW X 808      52.966 -75.786  -7.148  1.00  0.00
ATOM   2688  AWX AWX X 809     -36.319 -65.560 -48.070  1.00  0.00
ATOM   2689  AWY AWY X 810      -7.899 -74.325  68.409  1.00  0.00
ATOM   2690  AWZ AWZ X 811      27.922  68.531  71.683  1.00  0.00
ATOM   2691  AXA AXA X 812      87.446 -56.535 -68.708  1.00  0.00
ATOM   2692  AXB AXB X 813     -80.416 -87.491 -60.416  1.00  0.00
ATOM   2693  AXC AXC X 814      16.512 -64.918  80.175  1.00  0.00
ATOM   2694  AXD AXD X 815      73.638 -86.207 -81.618  1.00  0.00
ATOM   2695  AXE AXE X 816      85.300 -61.254  11.275  1.00  0.00
ATOM   2696  AXF AXF X 817     -84.034  73.917 -56.805  1.00  0.00
ATOM   2697  AXG AXG X 818     -21.585 -70.978  70.821  1.00  0.00
ATOM   2698  AXH AXH X 819     -30.872  46.413 -48.765  1.00  0.00
ATOM   2699  AXI AXI X 820     -63.999  82.471 -28.844  1.00  0.00
ATOM   2700  AXJ AXJ X 821     -31.279  64.886  89.541  1.00  0.00
ATOM   2701  AXK AXK X 822      -2.791  66.442 -86.024  1.00  0.00
ATOM   2702  AXL AXL X 823     -76.731 -29.282 -47.975  1.00  0.00
ATOM   2703  AXM AXM X 824      86.526 -55.659  86.696  1.00  0.00
ATOM   2704  AXN AXN X 825      87.100  69.475 -50.883  1.00  0.00
ATOM   2705  AXO AXO X 826     -84.566  71.153  78.811  1.00  0.00
ATOM   2706  AXP AXP X 827     -22.486  25.678  31.401  1.00  0.00
ATOM   2707  AXQ AXQ X 828      24.545  22.358 -35.123  1.00  0.00
ATOM   2708  AXR AXR X 829     -54.354  25.032 -70.725  1.00  0.00
ATOM   2709  AXS AXS X 830      18.435  41.160  87.500  1.00  0.00
ATOM   2710  AXT AXT X 831      88.758 -79.318  64.847  1.00  0.00
ATOM   2711  AXU AXU X 832      52.917  59.079  88.640  1.00  0.00
ATOM   2712  AXV AXV X 833      31.571   5.920  -5.403  1.00  0.00
ATOM   2713  AXW AXW X 834      68.404 -52.232  88.742  1.00  0.00
ATOM   2714  AXX AXX X 835     -37.718 -24.235 -17.774  1.00  0.00
ATOM   2715  AXY AXY X 836     -11.962  59.272 -78.979  1.00  0.00
ATOM   2716  AXZ AXZ X 837     -82.464  34.699  -2.537  1.00  0.00
ATOM   2717  AYA AYA X 838      29.343 -16.741 -15.835  1.00  0.00
ATOM   2718  AYB AYB X 839     -65.622 -61.541   0.678  1.00  0.00
ATOM   2719  AYC AYC X 840      27.163  36.975  45.528  1.00  0.00
ATOM   2720  AYD AYD X 841     -48.245 -82.696  88.691  1.00  0.00
ATOM   2721  AYE AYE X 842      30.568   5.712  27.516  1.00  0.00
ATOM   2722  AYF AYF X 843      79.852 -26.784 -52.081  1.00  0.00
ATOM   2723  AYG AYG X 844      11.837 -33.202  69.785  1.00  0.00
ATOM   2724  AYH AYH X 845     -22.278  25.337 -16.031  1.00  0.00
ATOM   2725  AYI AYI X 846     -49.660 -86.022  19.482  1.00  0.00
ATOM   2726  AYJ AYJ X 847     -84.549 -73.760 -45.740  1.00  0.00
ATOM   2727  AYK AYK X 848      48.503 -37.505  86.595  1.00  0.00
ATOM   2728  AYL AYL X 849      38.462 -88.801 -11.792  1.00  0.00
ATOM   2729  AYM AYM X 850      73.165  50.427  -4.103  1.00  0.00
ATOM   2730  AYN AYN X 851     -33.518 -49.095  64.796  1.00  0.00
ATOM   2731  AYO AYO X 852     -62.050 -29.822  40.592  1.00  0.00
ATOM   2732  AYP AYP X 853      58.306 -15.427 -83.588  1.00  0.00
ATOM   2733  AYQ AYQ X 854      15.934  25.586  -3.260  1.00  0.00
ATOM   2734  AYR AYR X 855      84.490 -38.321  57.739  1.00  0.00
ATOM   2735  AYS AYS X 856      73.408  81.661  59.587  1.00  0.00
ATOM   2736  AYT AYT X 857      -7.760 -30.482  13.686  1.00  0.00
ATOM   2737  AYU AYU X 858     -24.520 -28.499 -29.355  1.00  0.00
ATOM   2738  AYV AYV X 859      17.945  20.910   8.778  1.00  0.00
ATOM   2739  AYW AYW X 860       5.565  32.753  79.454  1.00  0.00
ATOM   2740  AYX AYX X 861      68.337  -2.806 -39.007  1.00  0.00
ATOM   2741  AYY AYY X 862     -59.100 -27.008 -12.110  1.00  0.00
ATOM   2742  AYZ AYZ X 863      34.775 -40.387 -70.655  1.00  0.00
ATOM   2743  AZA AZA X 864     -27.255  76.154 -24.193  1.00  0.00
ATOM   2744  AZB AZB X 865     -83.977 -88.708 -75.852  1.00  0.00
ATOM   2745  AZC AZC X 866     -55.577 -79.251 -71.963  1.00  0.00
ATOM   2746  AZD AZD X 867      23.082  84.233 -85.420  1.00  0.00
ATOM   2747  AZE AZE X 868      -1.289 -11.872  56.813  1.00  0.00
ATOM   2748  AZF AZF X 869     -37.807  21.957  40.087  1.00  0.00
ATOM   2749  AZG AZG X 870      -1.959 -20.700 -34.071  1.00  0.00
ATOM   2750  AZH AZH X 871      89.088  41.862  27.213  1.00  0.00
ATOM   2751  AZI AZI X 872      -9.330  67.922  51.987  1.00  0.00
ATOM   2752  AZJ AZJ X 873     -74.175  82.004 -53.834  1.00  0.00
ATOM   2753  AZK AZK X 874     -20.805 -21.375  85.191  1.00  0.00
ATOM   2754  AZL AZL X 875       3.076  34.170  43.763  1.00  0.00
ATOM   2755  AZM AZM X 876     -42.317  18.245  13.608  1.00  0.00
ATOM   2756  AZN AZN X 877     -19.579 -84.056 -33.830  1.00  0.00
ATOM   2757  AZO AZO X 878     -59.898  60.361  80.189  1.00  0.00
ATOM   2758  AZP AZP X 879     -36.844  21.066 -76.626  1.00  0.00
ATOM   2759  AZQ AZQ X 880      85.023 -58.812  54.257  1.00  0.00
ATOM   2760  AZR AZR X 881     -75.439  -6.795 -44.880  1.00  0.00
ATOM   2761  AZS AZS X 882      30.854  85.608 -18.653  1.00  0.00
ATOM   2762  AZT AZT X 883      27.301  77.469  86.698  1.00  0.00
ATOM   2763  AZU AZU X 884     -52.215 -30.924 -22.120  1.00  0.00
ATOM   2764  AZV AZV X 885      62.146   3.601  85.183  1.00  0.00
ATOM   2765  AZW AZW X 886      -7.154   3.993  72.475  1.00  0.00
ATOM   2766  AZX AZX X 887     -55.224  62.212 -60.073  1.00  0.00
ATOM   2767  AZY AZY X 888     -82.749  32.985 -78.742  1.00  0.00
ATOM   2768  AZZ AZZ X 889     -50.571  30.115 -58.021  1.00  0.00
ATOM   2769  BAA BAA X 890       8.088  10.195 -81.352  1.00  0.00
ATOM   2770  BAB BAB X 891      13.617  39.222  37.549  1.00  0.00
ATOM   2771  BAC BAC X 892      -0.020   0.971  89.311  1.00  0.00
ATOM   2772  BAD BAD X 893     -54.577  59.415 -43.645  1.00  0.00
ATOM   2773  BAE BAE X 894     -21.936  22.232  80.913  1.00  0.00
ATOM   2774  BAF BAF X 895      74.634  80.823  11.420  1.00  0.00
ATOM   2775  BAG BAG X 896      83.699 -85.259  32.278  1.00  0.00
ATOM   2776  BAH BAH X 897      56.665 -11.743 -42.918  1.00  0.00
ATOM   2777  BAI BAI X 898     -71.320 -58.415 -22.695  1.00  0.00
ATOM   2778  BAJ BAJ X 899      17.115 -45.918 -68.713  1.00  0.00
ATOM   2779  BAK BAK X 900      -1.800  19.786 -34.841  1.00  0.00
ATOM   2780  BAL BAL X 901     -58.302  78.712  87.049  1.00  0.00
ATOM   2781  BAM BAM X 902     -42.358 -52.876  86.783  1.00  0.00
ATOM   2782  BAN BAN X 903      72.345 -15.714  89.248  1.00  0.00
ATOM   2783  BAO BAO X 904     -79.084 -41.106 -55.989  1.00  0.00
ATOM   2784  BAP BAP X 905      90.048 -83.714 -13.647  1.00  0.00
ATOM   2785  BAQ BAQ X 906      63.122 -68.513  -9.571  1.00  0.00
ATOM   2786  BAR BAR X 907      38.790 -87.669 -66.123  1.00  0.00
ATOM   2787  BAS BAS X 908      57.628   1.238  66.559  1.00  0.00
ATOM   2788  BAT BAT X 909     -22.878 -38.873  20.840  1.00  0.00
ATOM   2789  BAU BAU X 910     -51.952 -23.213 -35.006  1.00  0.00
ATOM   2790  BAV BAV X 911      48.366 -39.266 -69.785  1.00  0.00
ATOM   2791  BAW BAW X 912      68.131 -78.341  35.608  1.00  0.00
ATOM   2792  BAX BAX X 913     -54.001 -46.014  79.249  1.00  0.00
ATOM   2793  BAY BAY X 914      24.033  79.192 -73.789  1.00  0.00
ATOM   2794  BAZ BAZ X 915      23.802 -41.428  26.551  1.00  0.00
ATOM   2795  BBA BBA X 916      82.616  -9.350  23.532  1.00  0.00
ATOM   2796  BBB BBB X 917      -4.849  83.960 -64.818  1.00  0.00
ATOM   2797  BBC BBC X 918      28.026 -88.375 -85.145  1.00  0.00
ATOM   2798  BBD BBD X 919       0.141  55.219  56.649  1.00  0.00
ATOM   2799  BBE BBE X 920     -39.818  44.057  87.951  1.00  0.00
ATOM   2800  BBF BBF X 921     -40.772  54.932  89.867  1.00  0.00
ATOM   2801  BBG BBG X 922     -58.883  48.004  62.759  1.00  0.00
ATOM   2802  BBH BBH X 923      23.271 -66.613  88.944  1.00  0.00
ATOM   2803  BBI BBI X 924     -73.076 -23.833   8.415  1.00  0.00
ATOM   2804  BBJ BBJ X 925       3.766  78.398  70.213  1.00  0.00
ATOM   2805  BBK BBK X 926     -27.418 -81.209 -43.802  1.00  0.00
ATOM   2806  BBL BBL X 927      86.200 -88.342 -27.748  1.00  0.00
ATOM   2807  BBM BBM X 928     -39.664 -30.137  23.908  1.00  0.00
ATOM   2808  BBN BBN X 929     -32.146   1.723  55.795  1.00  0.00
ATOM   2809  BBO BBO X 930     -29.221 -41.378  -8.017  1.00  0.00
ATOM   2810  BBP BBP X 931      39.957 -66.051 -16.108  1.00  0.00
ATOM   2811  BBQ BBQ X 932      -4.330  84.423 -15.395  1.00  0.00
ATOM   2812  BBR BBR X 933     -32.412  26.551  88.554  1.00  0.00
ATOM   2813  BBS BBS X 934     -39.399  -6.111  12.817  1.00  0.00
ATOM   2814  BBT BBT X 935      56.726 -67.512  39.726  1.00  0.00
ATOM   2815  BBU BBU X 936      64.386  55.662  46.537  1.00  0.00
ATOM   2816  BBV BBV X 937       0.785 -25.976 -75.860  1.00  0.00
ATOM   2817  BBW BBW X 938      59.559  -5.520  77.040  1.00  0.00
ATOM   2818  BBX BBX X 939     -74.401 -44.709 -14.784  1.00  0.00
ATOM   2819  BBY BBY X 940     -72.048  49.542  -0.299  1.00  0.00
ATOM   2820  BBZ BBZ X 941      86.649  82.909 -47.135  1.00  0.00
ATOM   2821  BCA BCA X 942      68.680 -26.652  45.785  1.00  0.00
ATOM   2822  BCB BCB X 943     -28.037 -64.173  56.858  1.00  0.00
ATOM   2823  BCC BCC X 944      62.232 -73.521 -26.349  1.00  0.00
ATOM   2824  BCD BCD X 945     -75.376  -1.275  51.391  1.00  0.00
ATOM   2825  BCE BCE X 946     -12.087 -40.081 -37.466  1.00  0.00
ATOM   2826  BCF BCF X 947      51.243 -80.486  40.772  1.00  0.00
ATOM   2827  BCG BCG X 948      70.120  47.714 -62.497  1.00  0.00
ATOM   2828  BCH BCH X 949      87.396   5.146  75.030  1.00  0.00
ATOM   2829  BCI BCI X 950      84.206  85.895  68.021  1.00  0.00
ATOM   2830  BCJ BCJ X 951     -45.072 -72.772 -36.538  1.00  0.00
ATOM   2831  BCK BCK X 952     -81.252 -64.602  -1.007  1.00  0.00
ATOM   2832  BCL BCL X 953      76.237 -54.424 -81.487  1.00  0.00
ATOM   2833  BCM BCM X 954      65.349 -49.960  67.972  1.00  0.00
ATOM   2834  BCN BCN X 955      25.694  83.677 -60.396  1.00  0.00
ATOM   2835  BCO BCO X 956     -12.364  12.808  33.262  1.00  0.00
ATOM   2836  BCP BCP X 957     -68.268  37.721  45.151  1.00  0.00
ATOM   2837  BCQ BCQ X 958     -18.376 -82.607  -9.424  1.00  0.00
ATOM   2838  BCR BCR X 959       2.517 -17.267 -53.251  1.00  0.00
ATOM   2839  BCS BCS X 960      -6.693 -31.310  -3.714  1.00  0.00
ATOM   2840  BCT BCT X 961     -82.437 -17.158 -16.624  1.00  0.00
ATOM   2841  BCU BCU X 962     -80.561   7.594   4.634  1.00  0.00
ATOM   2842  BCV BCV X 963      85.719 -69.076 -81.729  1.00  0.00
ATOM   2843  BCW BCW X 964      46.721  51.503  10.512  1.00  0.00
ATOM   2844  BCX BCX X 965     -66.220   4.438  44.353  1.00  0.00
ATOM   2845  BCY BCY X 966      33.398 -79.492  86.468  1.00  0.00
ATOM   2846  BCZ BCZ X 967      74.678  81.631  37.203  1.00  0.00
ATOM   2847  BDA BDA X 968     -34.052 -34.640  14.090  1.00  0.00
ATOM   2848  BDB BDB X 969     -13.006 -45.381 -23.423  1.00  0.00
ATOM   2849  BDC BDC X 970      -8.432 -53.326 -86.444  1.00  0.00
ATOM   2850  BDD BDD X 971     -76.632 -89.852 -26.333  1.00  0.00
ATOM   2851  BDE BDE X 972      69.567  17.596  87.988  1.00  0.00
ATOM   2852  BDF BDF X 973       9.410 -54.377  82.704  1.00  0.00
ATOM   2853  BDG BDG X 974      30.377  82.142  66.969  1.00  0.00
ATOM   2854  BDH BDH X 975      11.668 -51.813  32.720  1.00  0.00
ATOM   2855  BDI BDI X 976     -54.968 -74.262  37.142  1.00  0.00
ATOM   2856  BDJ BDJ X 977     -82.776 -54.265  47.956  1.00  0.00
ATOM   2857  BDK BDK X 978     -26.455 -86.995  59.438  1.00  0.00
ATOM   2858  BDL BDL X 979       0.025  80.577  54.617  1.00  0.00
ATOM   2859  BDM BDM X 980     -81.247 -68.379  30.751  1.00  0.00
ATOM   2860  BDN BDN X 981     -10.424 -78.085  22.444  1.00  0.00
ATOM   2861  BDO BDO X 982      58.434 -82.367 -83.156  1.00  0.00
ATOM   2862  BDP BDP X 983      72.906  -7.426 -22.242  1.00  0.00
ATOM   2863  BDQ BDQ X 984      68.011 -18.372  62.300  1.00  0.00
ATOM   2864  BDR BDR X 985      88.146  36.852 -23.366  1.00  0.00
ATOM   2865  BDS BDS X 986      58.947 -89.550 -65.766  1.00  0.00
ATOM   2866  BDT BDT X 987     -31.952 -89.885 -16.092  1.00  0.00
ATOM   2867  BDU BDU X 988      62.601 -19.751   5.561  1.00  0.00
ATOM   2868  BDV BDV X 989     -56.462 -38.475 -15.243  1.00  0.00
ATOM   2869  BDW BDW X 990      21.704  -2.564  18.350  1.00  0.00
ATOM   2870  BDX BDX X 991     -19.199 -54.749 -32.768  1.00  0.00
ATOM   2871  BDY BDY X 992       5.674  48.259 -18.717  1.00  0.00
ATOM   2872  BDZ BDZ X 993      17.211  79.550  74.703  1.00  0.00
ATOM   2873  BEA BEA X 994       1.077  14.333 -45.359  1.00  0.00
ATOM   2874  BEB BEB X 995     -45.331   0.340  63.693  1.00  0.00
ATOM   2875  BEC BEC X 996      76.392 -87.299  63.907  1.00  0.00
ATOM   2876  BED BED X 997     -41.491 -36.474  33.948  1.00  0.00
ATOM   2877  BEE BEE X 998     -59.317 -27.438   1.001  1.00  0.00
ATOM   2878  BEF BEF X 999      24.041 -72.873 -64.155  1.00  0.00
ATOM   2879  BEG BEG X1000      54.633  24.846  59.895  1.00  0.00
ATOM   2880  BEH BEH X1001       9.396 -13.246  87.698  1.00  0.00
ATOM   2881  BEI BEI X1002     -83.741  48.283  41.919  1.00  0.00
ATOM   2882  BEJ BEJ X1003      38.333  49.191 -63.515  1.00  0.00
ATOM   2883  BEK BEK X1004     -40.849  83.766  49.432  1.00  0.00
ATOM   2884  BEL BEL X1005     -36.972 -89.138  37.126  1.00  0.00
ATOM   2885  BEM BEM X1006      82.465 -82.589   0.982  1.00  0.00
ATOM   2886  BEN BEN X1007     -78.264 -45.668 -83.872  1.00  0.00
ATOM   2887  BEO BEO X1008      29.313 -84.370 -35.910  1.00  0.00
ATOM   2888  BEP BEP X1009      28.590  61.505 -83.453  1.00  0.00
ATOM   2889  BEQ BEQ X1010       6.911 -53.928  50.920  1.00  0.00
ATOM   2890  BER BER X1011     -61.439  -9.326 -34.972  1.00  0.00
ATOM   2891  BES BES X1012      56.473 -59.125 -24.399  1.00  0.00
ATOM   2892  BET BET X1013     -48.462  37.914 -48.191  1.00  0.00
ATOM   2893  BEU BEU X1014      48.722  34.527 -82.809  1.00  0.00
ATOM   2894  BEV BEV X1015      63.076  71.957   2.972  1.00  0.00
ATOM   2895  BEW BEW X1016     -83.608  66.872  32.627  1.00  0.00
ATOM   2896  BEX BEX X1017      18.322 -12.511  26.735  1.00  0.00
ATOM   2897  BEY BEY X1018      69.038  20.891  53.013  1.00  0.00
ATOM   2898  BEZ BEZ X1019     -45.588  85.468  81.329  1.00  0.00
ATOM   2899  BFA BFA X1020     -47.178  77.945 -86.474  1.00  0.00
ATOM   2900  BFB BFB X1021     -82.656   9.070  47.627  1.00  0.00
ATOM   2901  BFC BFC X1022      72.640  70.213  45.062  1.00  0.00
ATOM   2902  BFD BFD X1023      88.072  20.940  58.401  1.00  0.00
ATOM   2903  BFE BFE X1024      15.424 -90.375 -44.673  1.00  0.00
ATOM   2904  BFF BFF X1025     -81.908  33.726 -15.899  1.00  0.00
ATOM   2905  BFG BFG X1026     -50.195   3.350  77.891  1.00  0.00
ATOM   2906  BFH BFH X1027     -20.150  36.919  84.303  1.00  0.00
ATOM   2907  BFI BFI X1028     -52.230  85.671 -16.702  1.00  0.00
ATOM   2908  BFJ BFJ X1029     -53.375 -30.671  68.328  1.00  0.00
ATOM   2909  BFK BFK X1030     -11.779  69.698 -58.251  1.00  0.00
ATOM   2910  BFL BFL X1031     -83.850  36.145  50.722  1.00  0.00
ATOM   2911  BFM BFM X1032      22.838 -29.903 -10.876  1.00  0.00
ATOM   2912  BFN BFN X1033     -42.468 -65.891 -62.663  1.00  0.00
ATOM   2913  BFO BFO X1034     -33.559   8.724  84.843  1.00  0.00
ATOM   2914  BFP BFP X1035      73.942  67.658 -65.322  1.00  0.00
ATOM   2915  BFQ BFQ X1036      48.026 -48.810  51.944  1.00  0.00
ATOM   2916  BFR BFR X1037     -85.208 -83.121  33.169  1.00  0.00
ATOM   2917  BFS BFS Y1038     -18.216 -52.442 -53.492  1.00  0.00
ATOM   2918  BFT BFT Y1039      11.236 -12.529 -34.391  1.00  0.00
ATOM   2919  BFU BFU Y1040      55.609  65.733  67.674  1.00  0.00
ATOM   2920  BFV BFV Y1041      56.342  41.810  18.070  1.00  0.00
ATOM   2921  BFW BFW Y1042     -26.293 -75.923   1.631  1.00  0.00
ATOM   2922  BFX BFX Y1043      21.338  32.727 -18.755  1.00  0.00
ATOM   2923  BFY BFY Y1044      -9.551  24.333   5.966  1.00  0.00
ATOM   2924  BFZ BFZ Y1045      64.576  47.710 -56.385  1.00  0.00
ATOM   2925  BGA BGA Y1046     -37.307 -11.236 -23.706  1.00  0.00
ATOM   2926  BGB BGB Y1047     -53.445  21.083 -35.809  1.00  0.00
ATOM   2927  BGC BGC Y1048      86.525  19.560  14.298  1.00  0.00
ATOM   2928  BGD BGD Y1049       1.816  -0.811 -13.421  1.00  0.00
ATOM   2929  BGE BGE Y1050       1.041  65.335  66.488  1.00  0.00
ATOM   2930  BGF BGF Y1051      10.840   9.537  47.061  1.00  0.00
ATOM   2931  BGG BGG Y1052      42.506  59.516 -15.195  1.00  0.00
ATOM   2932  BGH BGH Y1053     -17.372  45.002  23.387  1.00  0.00
ATOM   2933  BGI BGI Y1054     -55.630   1.301  51.166  1.00  0.00
ATOM   2934  BGJ BGJ Y1055      43.745  17.370  27.706  1.00  0.00
ATOM   2935  BGK BGK Y1056     -70.212   0.553  14.779  1.00  0.00
ATOM   2936  BGL BGL Y1057      50.203 -42.851  34.642  1.00  0.00
ATOM   2937  BGM BGM Y1058     -10.097 -39.408  27.808  1.00  0.00
ATOM   2938  BGN BGN Y1059      17.104 -72.986 -29.677  1.00  0.00
ATOM   2939  BGO BGO Y1060      27.816  44.877 -65.263  1.00  0.00
ATOM   2940  BGP BGP Y1061     -79.929 -70.035 -10.183  1.00  0.00
ATOM   2941  BGQ BGQ Y1062      65.033 -44.186  80.579  1.00  0.00
ATOM   2942  BGR BGR Y1063      61.548   5.341 -28.605  1.00  0.00
ATOM   2943  BGS BGS Y1064      10.794  22.302 -61.651  1.00  0.00
ATOM   2944  BGT BGT Y1065     -23.570  81.449  26.111  1.00  0.00
ATOM   2945  BGU BGU Y1066      69.145  13.880  83.019  1.00  0.00
ATOM   2946  BGV BGV Y1067     -76.711 -29.215  79.722  1.00  0.00
ATOM   2947  BGW BGW Y1068       1.173 -78.059 -63.870  1.00  0.00
ATOM   2948  BGX BGX Y1069      51.081 -21.969 -27.623  1.00  0.00
ATOM   2949  BGY BGY Y1070      37.841 -38.144 -75.922  1.00  0.00
ATOM   2950  BGZ BGZ Y1071     -73.616  29.673 -76.790  1.00  0.00
ATOM   2951  BHA BHA Y1072      75.676 -20.511  -1.354  1.00  0.00
ATOM   2952  BHB BHB Y1073     -59.160 -29.481   8.467  1.00  0.00
ATOM   2953  BHC BHC Y1074     -45.849  60.404  48.055  1.00  0.00
ATOM   2954  BHD BHD Y1075      73.309 -60.295 -10.325  1.00  0.00
ATOM   2955  BHE BHE Y1076     -34.866  59.927  80.991  1.00  0.00
ATOM   2956  BHF BHF Y1077      34.849  48.816   2.914  1.00  0.00
ATOM   2957  BHG BHG Y1078      72.818 -21.191  64.789  1.00  0.00
ATOM   2958  BHH BHH Y1079     -15.303 -39.598  87.674  1.00  0.00
ATOM   2959  BHI BHI Y1080     -25.886  50.386 -60.495  1.00  0.00
ATOM   2960  BHJ BHJ Y1081     -38.394  77.574 -81.014  1.00  0.00
ATOM   2961  BHK BHK Y1082     -60.949 -50.379 -31.156  1.00  0.00
ATOM   2962  BHL BHL Y1083      -7.239  -6.195  72.089  1.00  0.00
ATOM   2963  BHM BHM Y1084     -21.319  21.119 -43.751  1.00  0.00
ATOM   2964  BHN BHN Y1085     -56.133  63.866 -60.393  1.00  0.00
ATOM   2965  BHO BHO Y1086      41.192 -17.625  -0.722  1.00  0.00
ATOM   2966  BHP BHP Y1087     -59.029  46.188  10.225  1.00  0.00
ATOM   2967  BHQ BHQ Y1088     -66.231 -64.191 -54.482  1.00  0.00
ATOM   2968  BHR BHR Y1089      -6.207   7.723 -75.108  1.00  0.00
ATOM   2969  BHS BHS Y1090      11.997  56.486 -45.077  1.00  0.00
ATOM   2970  BHT BHT Y1091     -68.574 -48.273  61.696  1.00  0.00
ATOM   2971  BHU BHU Y1092     -30.453 -20.245   2.082  1.00  0.00
ATOM   2972  BHV BHV Y1093       5.034 -77.701 -35.676  1.00  0.00
ATOM   2973  BHW BHW Y1094      18.150 -19.927 -63.051  1.00  0.00
ATOM   2974  BHX BHX Y1095      16.038  46.215  86.630  1.00  0.00
ATOM   2975  BHY BHY Y1096     -31.240  63.850  -9.860  1.00  0.00
ATOM   2976  BHZ BHZ Y1097      23.667 -68.908 -65.835  1.00  0.00
ATOM   2977  BIA BIA Y1098      33.833 -77.683  60.863  1.00  0.00
ATOM   2978  BIB BIB Y1099     -46.474  38.681 -43.426  1.00  0.00
ATOM   2979  BIC BIC Y1100      47.440 -78.980 -31.599  1.00  0.00
ATOM   2980  BID BID Y1101      44.444  12.906   4.454  1.00  0.00
ATOM   2981  BIE BIE Y1102     -63.380  19.712 -60.093  1.00  0.00
ATOM   2982  BIF BIF Y1103     -37.384 -25.263  75.438  1.00  0.00
ATOM   2983  BIG BIG Y1104     -31.341  11.294  22.264  1.00  0.00
ATOM   2984  BIH BIH Y1105     -18.068  31.152  72.686  1.00  0.00
ATOM   2985  BII BII Y1106      26.996  49.839  43.712  1.00  0.00
ATOM   2986  BIJ BIJ Y1107      10.982 -79.513  32.887  1.00  0.00
ATOM   2987  BIK BIK Y1108      16.970 -70.990   1.631  1.00  0.00
ATOM   2988  BIL BIL Y1109      84.947 -68.208 -67.470  1.00  0.00
ATOM   2989  BIM BIM Y1110       2.073 -22.309  81.519  1.00  0.00
ATOM   2990  BIN BIN Y1111      29.321 -79.684 -51.938  1.00  0.00
ATOM   2991  BIO BIO Y1112      53.863 -82.440  83.469  1.00  0.00
ATOM   2992  BIP BIP Y1113     -74.045  46.366  66.370  1.00  0.00
ATOM   2993  BIQ BIQ Y1114      59.098 -10.289  40.276  1.00  0.00
ATOM   2994  BIR BIR Y1115      76.300 -52.680 -63.364  1.00  0.00
ATOM   2995  BIS BIS Y1116      30.103  12.653  79.803  1.00  0.00
ATOM   2996  BIT BIT Y1117     -51.744   1.617  -2.340  1.00  0.00
ATOM   2997  BIU BIU Y1118     -29.603 -67.188  73.997  1.00  0.00
ATOM   2998  BIV BIV Y1119      66.933  75.472  29.311  1.00  0.00
ATOM   2999  BIW BIW Y1120      34.164 -58.193   4.700  1.00  0.00
ATOM   3000  BIX BIX Y1121     -32.160  11.862 -80.009  1.00  0.00
ATOM   3001  BIY BIY Y1122      57.366 -24.406  83.717  1.00  0.00
ATOM   3002  BIZ BIZ Y1123      82.114  57.155  34.471  1.00  0.00
ATOM   3003  BJA BJA Y1124      26.855  71.682 -74.546  1.00  0.00
ATOM   3004  BJB BJB Y1125      20.054 -42.396  57.789  1.00  0.00
ATOM   3005  BJC BJC Y1126     -34.402  26.434 -15.851  1.00  0.00
ATOM   3006  BJD BJD Y1127     -73.863  68.789  66.644  1.00  0.00
ATOM   3007  BJE BJE Y1128     -15.760 -45.813  -5.991  1.00  0.00
ATOM   3008  BJF BJF Y1129      74.699 -19.345 -66.114  1.00  0.00
ATOM   3009  BJG BJG Y1130     -67.756 -68.993  16.191  1.00  0.00
ATOM   3010  BJH BJH Y1131      82.554  49.346 -33.294  1.00  0.00
ATOM   3011  BJI BJI Y1132     -56.181 -13.039 -46.333  1.00  0.00
ATOM   3012  BJJ BJJ Y1133     -79.416 -79.971  83.113  1.00  0.00
ATOM   3013  BJK BJK Y1134     -33.222 -80.392 -36.442  1.00  0.00
ATOM   3014  BJL BJL Y1135      78.843 -64.367  54.507  1.00  0.00
ATOM   3015  BJM BJM Y1136     -57.412 -58.542 -15.214  1.00  0.00
ATOM   3016  BJN BJN Y1137      84.120 -41.852  61.930  1.00  0.00
ATOM   3017  BJO BJO Y1138     -57.439 -48.154 -85.229  1.00  0.00
ATOM   3018  BJP BJP Y1139      69.906  59.752 -25.115  1.00  0.00
ATOM   3019  BJQ BJQ Y1140     -65.572 -74.882 -19.712  1.00  0.00
ATOM   3020  BJR BJR Y1141     -59.777 -29.955  25.796  1.00  0.00
ATOM   3021  BJS BJS Y1142      68.415  11.918  37.245  1.00  0.00
ATOM   3022  BJT BJT Y1143      29.950 -56.115  76.236  1.00  0.00
ATOM   3023  BJU BJU Y1144     -36.587  32.239 -70.569  1.00  0.00
ATOM   3024  BJV BJV Y1145      41.633 -85.509  -1.389  1.00  0.00
ATOM   3025  BJW BJW Y1146      86.230 -84.091  30.197  1.00  0.00
ATOM   3026  BJX BJX Y1147      65.198  -2.510  21.129  1.00  0.00
ATOM   3027  BJY BJY Y1148      33.042  17.948 -77.196  1.00  0.00
ATOM   3028  BJZ BJZ Y1149      32.671 -20.087  -8.950  1.00  0.00
ATOM   3029  BKA BKA Y1150     -72.346 -29.103  49.904  1.00  0.00
ATOM   3030  BKB BKB Y1151      40.318  79.116  49.382  1.00  0.00
ATOM   3031  BKC BKC Y1152      58.601 -63.845 -74.081  1.00  0.00
ATOM   3032  BKD BKD Y1153      24.699  81.469  25.240  1.00  0.00
ATOM   3033  BKE BKE Y1154       1.961  32.156 -12.955  1.00  0.00
ATOM   3034  BKF BKF Y1155      24.158  54.587 -21.339  1.00  0.00
ATOM   3035  BKG BKG Y1156      40.458 -64.587 -51.735  1.00  0.00
ATOM   3036  BKH BKH Y1157      17.041 -22.341  37.835  1.00  0.00
ATOM   3037  BKI BKI Y1158      69.974 -28.811 -35.762  1.00  0.00
ATOM   3038  BKJ BKJ Y1159       2.968 -21.823  -1.158  1.00  0.00
ATOM   3039  BKK BKK Y1160      59.126  81.520  -7.984  1.00  0.00
ATOM   3040  BKL BKL Y1161      17.676 -44.455 -12.109  1.00  0.00
ATOM   3041  BKM BKM Y1162      67.953 -19.050 -43.832  1.00  0.00
ATOM   3042  BKN BKN Y1163      14.800  69.897  -1.694  1.00  0.00
ATOM   3043  BKO BKO Y1164     -75.243   4.524 -12.855  1.00  0.00
ATOM   3044  BKP BKP Y1165      79.845  -3.505  61.216  1.00  0.00
ATOM   3045  BKQ BKQ Y1166      -8.749  21.752  -7.522  1.00  0.00
ATOM   3046  BKR BKR Y1167     -72.991 -39.619 -59.408  1.00  0.00
ATOM   3047  BKS BKS Y1168      43.604  17.925 -51.307  1.00  0.00
ATOM   3048  BKT BKT Y1169      51.113 -30.935 -54.187  1.00  0.00
ATOM   3049  BKU BKU Y1170      36.519  24.207  -5.627  1.00  0.00
ATOM   3050  BKV BKV Y1171      20.721 -22.138  60.736  1.00  0.00
ATOM   3051  BKW BKW Y1172      19.158  35.845  16.940  1.00  0.00
ATOM   3052  BKX BKX Y1173     -52.148  19.025 -15.720  1.00  0.00
ATOM   3053  BKY BKY Y1174     -59.943 -31.333 -11.717  1.00  0.00
ATOM   3054  BKZ BKZ Y1175      89.336 -17.645  73.663  1.00  0.00
ATOM   3055  BLA BLA Y1176      81.388  76.528 -12.568  1.00  0.00
ATOM   3056  BLB BLB Y1177      24.853  10.930 -29.866  1.00  0.00
ATOM   3057  BLC BLC Y1178      71.243 -64.450  35.658  1.00  0.00
ATOM   3058  BLD BLD Y1179     -79.380 -68.182  56.283  1.00  0.00
ATOM   3059  BLE BLE Y1180      68.295  -7.149   2.016  1.00  0.00
ATOM   3060  BLF BLF Y1181     -71.608 -57.970  85.146  1.00  0.00
ATOM   3061  BLG BLG Y1182      68.353  24.443  -8.692  1.00  0.00
ATOM   3062  BLH BLH Y1183      40.615  40.664  70.010  1.00  0.00
ATOM   3063  BLI BLI Y1184      77.483 -38.261  25.939  1.00  0.00
ATOM   3064  BLJ BLJ Y1185      82.833 -39.866 -29.133  1.00  0.00
ATOM   3065  BLK BLK Y1186      86.654 -83.760  52.770  1.00  0.00
ATOM   3066  BLL BLL Y1187     -43.476  33.435  41.078  1.00  0.00
ATOM   3067  BLM BLM Y1188      -8.579 -84.565 -57.027  1.00  0.00
ATOM   3068  BLN BLN Y1189     -44.026 -36.569  17.399  1.00  0.00
ATOM   3069  BLO BLO Y1190     -55.451  28.376  66.321  1.00  0.00
ATOM   3070  BLP BLP Y1191      56.333  74.330  10.050  1.00  0.00
ATOM   3071  BLQ BLQ Y1192      86.879 -17.807  38.727  1.00  0.00
ATOM   3072  BLR BLR Y1193     -66.586  33.270  38.228  1.00  0.00
ATOM   3073  BLS BLS Y1194      30.132 -73.531  84.635  1.00  0.00
ATOM   3074  BLT BLT Y1195     -84.178  61.512  -0.190  1.00  0.00
ATOM   3075  BLU BLU Y1196      49.529  22.403  50.366  1.00  0.00
ATOM   3076  BLV BLV Y1197     -13.839  51.376 -39.102  1.00  0.00
ATOM   3077  BLW BLW Y1198     -15.213 -36.736 -76.717  1.00  0.00
ATOM   3078  BLX BLX Y1199       3.688  45.483  -1.471  1.00  0.00
ATOM   3079  BLY BLY Y1200     -58.805  72.923 -22.491  1.00  0.00
ATOM   3080  BLZ BLZ Y1201      29.237  83.720  -0.957  1.00  0.00
ATOM   3081  BMA BMA Y1202     -41.478 -12.288  26.082  1.00  0.00
ATOM   3082  BMB BMB Y1203       2.243 -63.458  59.426  1.00  0.00
ATOM   3083  BMC BMC Y1204     -21.481  78.968 -30.928  1.00  0.00
ATOM   3084  BMD BMD Y1205     -81.329  13.078  79.401  1.00  0.00
ATOM   3085  BME BME Y1206     -34.957 -14.743 -68.399  1.00  0.00
ATOM   3086  BMF BMF Y1207      47.391 -49.553  71.908  1.00  0.00
ATOM   3087  BMG BMG Y1208     -14.986 -17.914  61.377  1.00  0.00
ATOM   3088  BMH BMH Y1209      81.983 -84.570  83.688  1.00  0.00
ATOM   3089  BMI BMI Y1210      -1.878 -35.218 -41.066  1.00  0.00
ATOM   3090  BMJ BMJ Y1211     -50.056 -80.365 -48.171  1.00  0.00
ATOM   3091  BMK BMK Y1212     -20.643   4.086  54.635  1.00  0.00
ATOM   3092  BML BML Y1213      73.972 -51.403 -80.703  1.00  0.00
ATOM   3093  BMM BMM Y1214      37.048 -10.156 -34.043  1.00  0.00
ATOM   3094  BMN BMN Y1215      58.987  -3.999 -79.981  1.00  0.00
ATOM   3095  BMO BMO Y1216     -82.512 -17.566 -39.377  1.00  0.00
ATOM   3096  BMP BMP Y1217      53.262  26.488  80.096  1.00  0.00
ATOM   3097  BMQ BMQ Y1218      67.286 -40.224   0.996  1.00  0.00
ATOM   3098  BMR BMR Y1219      74.791 -62.185 -55.910  1.00  0.00
ATOM   3099  BMS BMS Y1220      36.457  72.135  12.869  1.00  0.00
ATOM   3100  BMT BMT Y1221      30.370 -19.655  17.620  1.00  0.00
ATOM   3101  BMU BMU Y1222     -52.600 -68.518 -66.803  1.00  0.00
ATOM   3102  BMV BMV Y1223     -38.734 -64.586  35.027  1.00  0.00
ATOM   3103  BMW BMW Y1224      53.679   8.029  61.227  1.00  0.00
ATOM   3104  BMX BMX Y1225     -10.266  65.032   7.983  1.00  0.00
ATOM   3105  BMY BMY Y1226      15.565  40.346  66.562  1.00  0.00
ATOM   3106  BMZ BMZ Y1227      68.707  75.542 -80.839  1.00  0.00
ATOM   3107  BNA BNA Y1228     -81.657 -88.128  50.488  1.00  0.00
ATOM   3108  BNB BNB Y1229      86.328  -3.458 -26.926  1.00  0.00
ATOM   3109  BNC BNC Y1230      57.609  73.688 -36.003  1.00  0.00
ATOM   3110  BND BND Y1231      56.419 -50.158 -24.242  1.00  0.00
ATOM   3111  BNE BNE Y1232     -31.520 -42.737 -85.926  1.00  0.00
ATOM   3112  BNF BNF Y1233      72.839  28.053  60.497  1.00  0.00
ATOM   3113  BNG BNG Y1234     -27.858 -73.806 -82.341  1.00  0.00
ATOM   3114  BNH BNH Y1235      15.581 -52.084  42.996  1.00  0.00
ATOM   3115  BNI BNI Y1236     -34.642  -2.187  12.197  1.00  0.00
ATOM   3116  BNJ BNJ Y1237     -42.822  83.122  80.924  1.00  0.00
ATOM   3117  BNK BNK Y1238     -59.180 -80.002  68.167  1.00  0.00
ATOM   3118  BNL BNL Y1239      23.252 -68.726 -83.578  1.00  0.00
ATOM   3119  BNM BNM Y1240     -79.535  13.855 -39.775  1.00  0.00
ATOM   3120  BNN BNN Y1241      87.101 -38.341   0.453  1.00  0.00
ATOM   3121  BNO BNO Y1242      36.140 -51.417 -69.419  1.00  0.00
ATOM   3122  BNP BNP Y1243     -33.568  -0.408 -48.564  1.00  0.00
ATOM   3123  BNQ BNQ Y1244       0.160  77.465 -12.808  1.00  0.00
ATOM   3124  BNR BNR Y1245      61.814 -76.716  57.794  1.00  0.00
ATOM   3125  BNS BNS Y1246      10.005 -62.956 -79.198  1.00  0.00
ATOM   3126  BNT BNT Y1247      28.538 -28.488  81.314  1.00  0.00
ATOM   3127  BNU BNU Y1248       3.115  49.238 -69.617  1.00  0.00
ATOM   3128  BNV BNV Y1249      -4.547 -81.548  72.632  1.00  0.00
ATOM   3129  BNW BNW Y1250     -79.893  -9.577  22.636  1.00  0.00
ATOM   3130  BNX BNX Y1251      45.210 -52.159  11.611  1.00  0.00
ATOM   3131  BNY BNY Y1252     -40.141 -41.389 -26.131  1.00  0.00
ATOM   3132  BNZ BNZ Y1253      10.653 -84.411  58.175  1.00  0.00
ATOM   3133  BOA BOA Y1254     -41.817  48.737 -78.983  1.00  0.00
ATOM   3134  BOB BOB Y1255      61.304 -85.903  39.860  1.00  0.00
ATOM   3135  BOC BOC Y1256      81.453  53.394  69.338  1.00  0.00
ATOM   3136  BOD BOD Y1257      87.752 -50.973  19.682  1.00  0.00
ATOM   3137  BOE BOE Y1258     -78.117  61.581 -28.342  1.00  0.00
ATOM   3138  BOF BOF Y1259       8.137 -45.624 -79.808  1.00  0.00
ATOM   3139  BOG BOG Y1260     -18.044  64.046  41.997  1.00  0.00
ATOM   3140  BOH BOH Y1261     -23.065  23.272 -25.062  1.00  0.00
ATOM   3141  BOI BOI Y1262     -36.886  61.069 -36.194  1.00  0.00
ATOM   3142  BOJ BOJ Y1263      43.265 -67.108  34.989  1.00  0.00
ATOM   3143  BOK BOK Y1264     -58.512 -26.089 -68.031  1.00  0.00
ATOM   3144  BOL BOL Y1265      57.070 -85.996 -58.504  1.00  0.00
ATOM   3145  BOM BOM Y1266     -33.820  29.931 -45.701  1.00  0.00
ATOM   3146  BON BON Y1267     -32.146 -21.780 -50.042  1.00  0.00
ATOM   3147  BOO BOO Y1268     -54.807 -53.914  78.466  1.00  0.00
ATOM   3148  BOP BOP Y1269      20.543  80.106 -22.387  1.00  0.00
ATOM   3149  BOQ BOQ Y1270     -11.361  36.672 -60.788  1.00  0.00
ATOM   3150  BOR BOR Y1271     -79.948  -3.789 -83.830  1.00  0.00
ATOM   3151  BOS BOS Y1272      31.557  78.479 -43.506  1.00  0.00
ATOM   3152  BOT BOT Y1273     -60.349  69.462   8.807  1.00  0.00
ATOM   3153  BOU BOU Y1274      25.550   2.330 -70.409  1.00  0.00
ATOM   3154  BOV BOV Y1275      -2.755 -51.470  75.950  1.00  0.00
ATOM   3155  BOW BOW Y1276      78.528  13.884 -65.271  1.00  0.00
ATOM   3156  BOX BOX Y1277      66.343 -51.715 -41.586  1.00  0.00
ATOM   3157  BOY BOY Y1278     -79.082  22.381  20.406  1.00  0.00
ATOM   3158  BOZ BOZ Y1279      -3.147 -50.994 -23.873  1.00  0.00
ATOM   3159  BPA BPA Y1280      10.396  13.872 -25.026  1.00  0.00
ATOM   3160  BPB BPB Y1281     -85.422  71.865  12.723  1.00  0.00
ATOM   3161  BPC BPC Y1282     -52.453  36.989 -27.953  1.00  0.00
ATOM   3162  BPD BPD Y1283     -73.478 -74.279 -77.001  1.00  0.00
ATOM   3163  BPE BPE Y1284      44.509 -66.897  14.909  1.00  0.00
ATOM   3164  BPF BPF Y1285      89.497   3.050 -78.843  1.00  0.00
ATOM   3165  BPG BPG Y1286     -42.456 -40.421 -46.901  1.00  0.00
ATOM   3166  BPH BPH Y1287      76.012  57.566   1.931  1.00  0.00
ATOM   3167  BPI BPI Y1288      57.164 -32.996 -30.735  1.00  0.00
ATOM   3168  BPJ BPJ Y1289      42.954  -1.680  78.969  1.00  0.00
ATOM   3169  BPK BPK Y1290     -38.075 -79.220 -75.061  1.00  0.00
ATOM   3170  BPL BPL Y1291      43.123  79.916 -62.365  1.00  0.00
ATOM   3171  BPM BPM Y1292      73.666 -59.498  80.164  1.00  0.00
ATOM   3172  BPN BPN Y1293      86.202 -36.237 -45.023  1.00  0.00
ATOM   3173  BPO BPO Y1294      42.160  50.973 -40.286  1.00  0.00
ATOM   3174  BPP BPP Y1295      41.704 -81.224 -81.400  1.00  0.00
ATOM   3175  BPQ BPQ Y1296      20.811  63.537  24.862  1.00  0.00
ATOM   3176  BPR BPR Y1297     -52.758 -34.601 -34.965  1.00  0.00
ATOM   3177  BPS BPS Y1298     -38.151  24.008  84.288  1.00  0.00
ATOM   3178  BPT BPT Y1299       4.692  40.664  80.330  1.00  0.00
ATOM   3179  BPU BPU Y1300      41.854  59.368 -86.346  1.00  0.00
ATOM   3180  BPV BPV Y1301     -14.636 -52.734  61.246  1.00  0.00
ATOM   3181  BPW BPW Y1302      29.613 -42.737  20.143  1.00  0.00
ATOM   3182  BPX BPX Y1303      15.779  74.618  41.167  1.00  0.00
ATOM   3183  BPY BPY Y1304     -51.764 -37.696  61.341  1.00  0.00
ATOM   3184  BPZ BPZ Y1305      -6.654 -28.223 -24.111  1.00  0.00
ATOM   3185  BQA BQA Y1306     -69.264  79.737  24.753  1.00  0.00
ATOM   3186  BQB BQB Y1307      55.264 -16.019  16.584  1.00  0.00
ATOM   3187  BQC BQC Y1308      12.180 -34.618 -46.226  1.00  0.00
ATOM   3188  BQD BQD Y1309     -76.576  51.585  23.641  1.00  0.00
ATOM   3189  BQE BQE Y1310      65.373 -76.295   6.741  1.00  0.00
ATOM   3190  BQF BQF Y1311     -10.695 -77.253  37.707  1.00  0.00
ATOM   3191  BQG BQG Y1312     -27.855 -59.186 -23.065  1.00  0.00
ATOM   3192  BQH BQH Y1313      -5.424  52.880 -19.005  1.00  0.00
ATOM   3193  BQI BQI Y1314     -77.726  80.397  -1.447  1.00  0.00
ATOM   3194  BQJ BQJ Y1315     -74.361  39.655 -72.355  1.00  0.00
ATOM   3195  BQK BQK Y1316     -51.535 -11.929 -74.721  1.00  0.00
ATOM   3196  BQL BQL Y1317     -55.640  18.701  10.661  1.00  0.00
ATOM   3197  BQM BQM Y1318      27.504  81.214  85.533  1.00  0.00
ATOM   3198  BQN BQN Y1319     -27.324   3.317  37.434  1.00  0.00
ATOM   3199  BQO BQO Y1320     -77.577 -37.036   3.668  1.00  0.00
ATOM   3200  BQP BQP Y1321     -68.201 -28.453 -49.711  1.00  0.00
ATOM   3201  BQQ BQQ Y1322     -34.863  73.191 -50.048  1.00  0.00
ATOM   3202  BQR BQR Y1323      71.786 -73.869 -81.260  1.00  0.00
ATOM   3203  BQS BQS Y1324     -50.498 -76.125 -84.496  1.00  0.00
ATOM   3204  BQT BQT Y1325     -20.183  -1.513  -1.247  1.00  0.00
ATOM   3205  BQU BQU Y1326     -43.246 -62.258 -54.693  1.00  0.00
ATOM   3206  BQV BQV Y1327      70.821  84.897  55.432  1.00  0.00
ATOM   3207  BQW BQW Y1328     -54.443 -32.240  80.823  1.00  0.00
ATOM   3208  BQX BQX Y1329     -20.107  70.436 -72.026  1.00  0.00
ATOM   3209  BQY BQY Y1330     -54.998 -48.192  44.781  1.00  0.00
ATOM   3210  BQZ BQZ Y1331     -77.836  21.227  59.280  1.00  0.00
ATOM   3211  BRA BRA Y1332     -16.435 -13.985 -77.350  1.00  0.00
ATOM   3212  BRB BRB Y1333      65.648 -89.423   0.608  1.00  0.00
ATOM   3213  BRC BRC Y1334      69.092  34.467 -24.180  1.00  0.00
ATOM   3214  BRD BRD Y1335      -6.230   7.491 -39.265  1.00  0.00
ATOM   3215  BRE BRE Y1336      74.593 -76.470 -33.865  1.00  0.00
ATOM   3216  BRF BRF Y1337      42.053 -56.183  -8.209  1.00  0.00
ATOM   3217  BRG BRG Y1338      76.137 -82.824  64.563  1.00  0.00
ATOM   3218  BRH BRH Y1339     -19.963  13.158 -60.837  1.00  0.00
ATOM   3219  BRI BRI Y1340      83.868  10.197  53.440  1.00  0.00
ATOM   3220  BRJ BRJ Y1341      80.521  50.890 -80.713  1.00  0.00
ATOM   3221  BRK BRK Y1342      39.360   1.804  61.500  1.00  0.00
ATOM   3222  BRL BRL Y1343      -3.530 -62.478  46.085  1.00  0.00
ATOM   3223  BRM BRM Y1344      -3.025  75.835   6.215  1.00  0.00
ATOM   3224  BRN BRN Y1345      86.654  27.742 -83.276  1.00  0.00
ATOM   3225  BRO BRO Y1346      89.000 -77.856   3.767  1.00  0.00
ATOM   3226  BRP BRP Y1347     -24.653  83.418 -56.492  1.00  0.00
ATOM   3227  BRQ BRQ Y1348      85.337  -0.232  16.471  1.00  0.00
ATOM   3228  BRR BRR Y1349     -32.405  21.101  54.827  1.00  0.00
ATOM   3229  BRS BRS Y1350      75.731  80.028  82.183  1.00  0.00
ATOM   3230  BRT BRT Y1351     -23.577 -46.276  80.332  1.00  0.00
ATOM   3231  BRU BRU Y1352      85.155  63.792 -67.257  1.00  0.00
ATOM   3232  BRV BRV Y1353     -70.321  29.223 -40.536  1.00  0.00
ATOM   3233  BRW BRW Y1354      36.585 -28.117 -39.704  1.00  0.00
ATOM   3234  BRX BRX Y1355     -76.284  71.101 -46.969  1.00  0.00
ATOM   3235  BRY BRY Y1356     -62.328 -15.549  -4.206  1.00  0.00
ATOM   3236  BRZ BRZ Y1357      81.025 -89.153 -78.867  1.00  0.00
ATOM   3237  BSA BSA Y1358      40.891  44.588 -56.021  1.00  0.00
ATOM   3238  BSB BSB Y1359     -42.457  44.148  66.595  1.00  0.00
ATOM   3239  BSC BSC Y1360     -17.097 -85.713 -84.585  1.00  0.00
ATOM   3240  BSD BSD Y1361      81.034  80.589 -53.101  1.00  0.00
ATOM   3241  BSE BSE Y1362     -28.074  80.888  77.985  1.00  0.00
ATOM   3242  BSF BSF Y1363     -81.059  50.854 -14.977  1.00  0.00
ATOM   3243  BSG BSG Y1364     -76.403  37.095  22.511  1.00  0.00
ATOM   3244  BSH BSH Y1365      26.319  -1.514 -52.472  1.00  0.00
ATOM   3245  BSI BSI Y1366      81.769  31.306 -53.113  1.00  0.00
ATOM   3246  BSJ BSJ Y1367     -79.029 -77.609  40.168  1.00  0.00
ATOM   3247  BSK BSK Y1368     -84.815 -17.305 -61.581  1.00  0.00
ATOM   3248  BSL BSL Y1369       7.492 -22.620 -86.942  1.00  0.00
ATOM   3249  BSM BSM Y1370      79.085 -89.122   2.935  1.00  0.00
ATOM   3250  BSN BSN Y1371      -3.252 -34.220  63.640  1.00  0.00
ATOM   3251  BSO BSO Y1372     -69.379 -89.425  72.932  1.00  0.00
ATOM   3252  BSP BSP Y1373      31.671  16.606  20.177  1.00  0.00
ATOM   3253  BSQ BSQ Y1374      20.790 -38.059   7.182  1.00  0.00
ATOM   3254  BSR BSR Y1375      56.140  11.897 -70.501  1.00  0.00
ATOM   3255  BSS BSS Y1376     -11.969 -84.951 -69.922  1.00  0.00
ATOM   3256  BST BST Y1377     -67.128  -7.412 -20.985  1.00  0.00
ATOM   3257  BSU BSU Y1378     -12.324 -82.513  56.255  1.00  0.00
ATOM   3258  BSV BSV Y1379     -31.305 -29.559  53.308  1.00  0.00
ATOM   3259  BSW BSW Y1380      54.309 -35.439 -79.277  1.00  0.00
ATOM   3260  BSX BSX Y1381      35.523   6.227  -2.461  1.00  0.00
ATOM   3261  BSY BSY Y1382      26.534 -62.863  23.880  1.00  0.00
ATOM   3262  BSZ BSZ Y1383     -54.901  46.403 -13.586  1.00  0.00
ATOM   3263  BTA BTA Y1384     -31.754  13.476 -41.032  1.00  0.00
ATOM   3264  BTB BTB Y1385      79.983  -1.939  79.511  1.00  0.00
ATOM   3265  BTC BTC Y1386     -80.425 -76.770 -62.074  1.00  0.00
ATOM   3266  BTD BTD Y1387      57.851  39.158 -83.810  1.00  0.00
ATOM   3267  BTE BTE Y1388      40.153  23.960  70.874  1.00  0.00
ATOM   3268  BTF BTF Y1389     -20.975  29.837 -73.594  1.00  0.00
ATOM   3269  BTG BTG Y1390     -68.297 -49.074 -75.663  1.00  0.00
ATOM   3270  BTH BTH Y1391     -38.535 -62.228 -36.686  1.00  0.00
ATOM   3271  BTI BTI Y1392     -79.129  34.338  79.659  1.00  0.00
ATOM   3272  BTJ BTJ Y1393      16.398  48.486   7.175  1.00  0.00
ATOM   3273  BTK BTK Y1394     -80.748   9.717  42.134  1.00  0.00
ATOM   3274  BTL BTL Y1395      73.518 -19.764  22.754  1.00  0.00
ATOM   3275  BTM BTM Y1396      -9.890 -39.492  76.440  1.00  0.00
ATOM   3276  BTN BTN Y1397     -83.207  14.235 -80.726  1.00  0.00
ATOM   3277  BTO BTO Y1398      86.003  39.154  87.035  1.00  0.00
ATOM   3278  BTP BTP Y1399     -80.854 -79.057 -29.574  1.00  0.00
ATOM   3279  BTQ BTQ Y1400      78.541 -79.363  46.328  1.00  0.00
ATOM   3280  BTR BTR Y1401       9.461 -63.249  15.025  1.00  0.00
ATOM   3281  BTS BTS Y1402      69.528 -75.716 -55.130  1.00  0.00
ATOM   3282  BTT BTT Y1403     -57.101  11.516  84.717  1.00  0.00
ATOM   3283  BTU BTU Y1404      22.466  76.839  73.720  1.00  0.00
ATOM   3284  BTV BTV Y1405     -75.332 -50.019  32.052  1.00  0.00
ATOM   3285  BTW BTW Y1406      37.866  -6.402 -16.675  1.00  0.00
ATOM   3286  BTX BTX Y1407      41.456 -15.038  43.157  1.00  0.00
ATOM   3287  BTY BTY Y1408     -81.442 -35.987 -30.690  1.00  0.00
ATOM   3288  BTZ BTZ Y1409      34.428 -23.243 -78.314  1.00  0.00
ATOM   3289  BUA BUA Y1410     -19.790 -23.132 -64.270  1.00  0.00
ATOM   3290  BUB BUB Y1411     -29.759 -83.079 -59.222  1.00  0.00
ATOM   3291  BUC BUC Y1412      83.385 -26.070  86.453  1.00  0.00
ATOM   3292  BUD BUD Y1413     -82.714  34.705 -38.918  1.00  0.00
ATOM   3293  BUE BUE Y1414      89.273  71.563   7.783  1.00  0.00
ATOM   3294  BUF BUF Y1415     -16.731 -60.763 -29.981  1.00  0.00
ATOM   3295  BUG BUG Y1416     -44.783  25.846 -81.490  1.00  0.00
ATOM   3296  BUH BUH Y1417      36.784  32.521  43.897  1.00  0.00
ATOM   3297  BUI BUI Y1418     -85.300 -55.495  53.543  1.00  0.00
ATOM   3298  BUJ BUJ Y1419     -43.587 -87.773 -69.157  1.00  0.00
ATOM   3299  BUK BUK Y1420      41.105  36.760 -82.546  1.00  0.00
ATOM   3300  BUL BUL Y1421     -73.389  63.346 -78.888  1.00  0.00
ATOM   3301  BUM BUM Y1422     -58.495 -40.646   3.805  1.00  0.00
ATOM   3302  BUN BUN Y1423     -47.096  75.062   9.167  1.00  0.00
ATOM   3303  BUO BUO Y1424      66.075 -43.260 -59.514  1.00  0.00
ATOM   3304  BUP BUP Y1425     -57.630  86.284  21.460  1.00  0.00
ATOM   3305  BUQ BUQ Y1426     -25.489  15.829   1.663  1.00  0.00
ATOM   3306  BUR BUR Y1427     -71.516  -8.740  84.359  1.00  0.00
ATOM   3307  BUS BUS Y1428     -56.716 -19.685 -19.088  1.00  0.00
ATOM   3308  BUT BUT Y1429      87.769  32.342  -7.583  1.00  0.00
ATOM   3309  BUU BUU Y1430      47.649  25.959 -70.825  1.00  0.00
ATOM   3310  BUV BUV Y1431      -3.355  84.690  46.874  1.00  0.00
ATOM   3311  BUW BUW Y1432      31.919 -86.988 -65.086  1.00  0.00
ATOM   3312  BUX BUX Y1433     -67.448  35.809  57.309  1.00  0.00
ATOM   3313  BUY BUY Y1434     -64.859 -88.398 -83.951  1.00  0.00
ATOM   3314  BUZ BUZ Y1435      44.776  60.738 -61.348  1.00  0.00
ATOM   3315  BVA BVA Y1436      37.792 -37.845  -3.264  1.00  0.00
ATOM   3316  BVB BVB Y1437      90.568  27.524 -36.567  1.00  0.00
ATOM   3317  BVC BVC Y1438     -83.434 -44.886  44.327  1.00  0.00
ATOM   3318  BVD BVD Y1439      23.958  25.702  90.084  1.00  0.00
ATOM   3319  BVE BVE Y1440     -19.745  -3.593  85.806  1.00  0.00
ATOM   3320  BVF BVF Y1441     -77.467  77.884 -75.110  1.00  0.00
ATOM   3321  BVG BVG Y1442      61.292  47.933  82.874  1.00  0.00
ATOM   3322  BVH BVH Y1443     -75.218  49.555 -41.621  1.00  0.00
ATOM   3323  BVI BVI Y1444     -39.205  35.232  10.642  1.00  0.00
ATOM   3324  BVJ BVJ Y1445      -0.206  72.300 -84.989  1.00  0.00
ATOM   3325  BVK BVK Y1446     -37.029 -79.514 -22.715  1.00  0.00
ATOM   3326  BVL BVL Y1447      22.907 -82.546 -76.803  1.00  0.00
ATOM   3327  BVM BVM Y1448     -10.516 -82.232 -32.863  1.00  0.00
ATOM   3328  BVN BVN Y1449       8.147  -7.839 -78.222  1.00  0.00
ATOM   3329  BVO BVO Y1450     -74.798  68.412 -63.106  1.00  0.00
ATOM   3330  BVP BVP Y1451     -40.371  10.554 -25.163  1.00  0.00
ATOM   3331  BVQ BVQ Y1452     -10.033  31.166 -44.824  1.00  0.00
ATOM   3332  BVR BVR Y1453     -54.054  43.245 -62.504  1.00  0.00
ATOM   3333  BVS BVS Y1454      46.458   1.290  23.057  1.00  0.00
ATOM   3334  BVT BVT Y1455      28.317 -30.042  46.780  1.00  0.00
ATOM   3335  BVU BVU Y1456      48.629  -4.089 -57.622  1.00  0.00
ATOM   3336  BVV BVV Y1457       6.517 -76.654  -8.929  1.00  0.00
ATOM   3337  BVW BVW Y1458      29.882 -58.910 -84.742  1.00  0.00
ATOM   3338  BVX BVX Y1459     -63.458  83.025 -68.563  1.00  0.00
ATOM   3339  BVY BVY Y1460     -48.922 -52.202 -69.476  1.00  0.00
ATOM   3340  BVZ BVZ Y1461      15.599 -76.564 -47.169  1.00  0.00
ATOM   3341  BWA BWA Y1462      34.006  57.239  66.013  1.00  0.00
ATOM   3342  BWB BWB Y1463       4.519 -88.826  85.104  1.00  0.00
ATOM   3343  BWC BWC Y1464      28.713  67.982  37.664  1.00  0.00
ATOM   3344  BWD BWD Y1465      19.816  39.484 -74.105  1.00  0.00
ATOM   3345  BWE BWE Y1466     -35.325 -87.932  80.700  1.00  0.00
ATOM   3346  BWF BWF Y1467      57.875 -75.977 -82.211  1.00  0.00
ATOM   3347  BWG BWG Y1468     -19.740  38.327 -19.254  1.00  0.00
ATOM   3348  BWH BWH Y1469     -39.491  23.624  30.542  1.00  0.00
ATOM   3349  BWI BWI Y1470      14.863 -58.568  56.057  1.00  0.00
ATOM   3350  BWJ BWJ Y1471     -10.982  30.763 -30.372  1.00  0.00
ATOM   3351  BWK BWK Y1472      47.720  81.471   1.937  1.00  0.00
ATOM   3352  BWL BWL Y1473       4.288   6.684  77.916  1.00  0.00
ATOM   3353  BWM BWM Y1474      70.270  22.790 -83.959  1.00  0.00
ATOM   3354  BWN BWN Y1475      33.432 -61.453 -15.013  1.00  0.00
ATOM   3355  BWO BWO Y1476      27.938  30.256 -84.514  1.00  0.00
ATOM   3356  BWP BWP Y1477     -50.672  61.106  77.177  1.00  0.00
ATOM   3357  BWQ BWQ Y1478       8.045  82.901 -66.064  1.00  0.00
ATOM   3358  BWR BWR Y1479      -3.757  58.468  -5.457  1.00  0.00
ATOM   3359  BWS BWS Y1480       3.303  26.136 -30.250  1.00  0.00
ATOM   3360  BWT BWT Y1481     -13.761 -71.464 -38.478  1.00  0.00
ATOM   3361  BWU BWU Y1482      68.276 -30.133  14.179  1.00  0.00
ATOM   3362  BWV BWV Y1483     -65.680 -76.921  51.187  1.00  0.00
ATOM   3363  BWW BWW Y1484     -19.377 -86.851  44.870  1.00  0.00
ATOM   3364  BWX BWX Y1485      89.420  41.252   3.729  1.00  0.00
ATOM   3365  BWY BWY Y1486     -65.159 -21.517  64.434  1.00  0.00
ATOM   3366  BWZ BWZ Y1487     -48.778 -79.607  54.617  1.00  0.00
ATOM   3367  BXA BXA Y1488     -17.095  -0.213 -52.284  1.00  0.00
ATOM   3368  BXB BXB Y1489      44.566  75.207 -15.825  1.00  0.00
ATOM   3369  BXC BXC Y1490      42.471 -36.234  60.692  1.00  0.00
ATOM   3370  BXD BXD Y1491      20.592  20.889   9.199  1.00  0.00
ATOM   3371  BXE BXE Y1492       9.532 -56.334 -52.877  1.00  0.00
ATOM   3372  BXF BXF Y1493      44.913  45.585  -6.193  1.00  0.00
ATOM   3373  BXG BXG Y1494     -11.652   6.698  71.888  1.00  0.00
ATOM   3374  BXH BXH Y1495      87.393 -63.935  80.166  1.00  0.00
ATOM   3375  BXI BXI Y1496     -81.977 -62.732 -43.931  1.00  0.00
ATOM   3376  BXJ BXJ Y1497      81.073  51.582  20.483  1.00  0.00
ATOM   3377  BXK BXK Y1498      63.510 -30.517 -10.049  1.00  0.00
ATOM   3378  BXL BXL Y1499     -32.804  41.741  88.929  1.00  0.00
ATOM   3379  BXM BXM Y1500     -79.479  77.086  39.174  1.00  0.00
ATOM   3380  BXN BXN Y1501     -70.010  -4.863 -35.172  1.00  0.00
ATOM   3381  BXO BXO Y1502     -69.963  63.966  20.952  1.00  0.00
ATOM   3382  BXP BXP Y1503     -50.363  85.433  31.630  1.00  0.00
ATOM   3383  BXQ BXQ Y1504      66.456  52.354 -86.936  1.00  0.00
ATOM   3384  BXR BXR Y1505      67.991  64.824 -11.105  1.00  0.00
ATOM   3385  BXS BXS Y1506      -9.563 -13.162 -19.825  1.00  0.00
ATOM   3386  BXT BXT Y1507       0.227 -68.433 -70.536  1.00  0.00
ATOM   3387  BXU BXU Y1508      82.319 -44.942  40.984  1.00  0.00
ATOM   3388  BXV BXV Y1509     -69.502 -87.128 -18.958  1.00  0.00
ATOM   3389  BXW BXW Y1510      16.337  25.459 -37.291  1.00  0.00
ATOM   3390  BXX BXX Y1511      33.238  33.997  11.025  1.00  0.00
ATOM   3391  BXY BXY Y1512     -59.811 -88.452  41.822  1.00  0.00
ATOM   3392  BXZ BXZ Y1513     -22.626 -40.907  53.294  1.00  0.00
ATOM   3393  BYA BYA Y1514      64.336  79.377   2.378  1.00  0.00
ATOM   3394  BYB BYB Y1515     -39.989  57.379  17.760  1.00  0.00
ATOM   3395  BYC BYC Y1516      42.008  51.611  85.678  1.00  0.00
ATOM   3396  BYD BYD Y1517      23.576  51.497 -75.332  1.00  0.00
ATOM   3397  BYE BYE Y1518       1.080 -88.452 -18.128  1.00  0.00
ATOM   3398  BYF BYF Y1519      75.045  80.390 -29.401  1.00  0.00
ATOM   3399  BYG BYG Y1520     -22.226  51.194  80.436  1.00  0.00
ATOM   3400  BYH BYH Y1521      86.702 -23.658 -19.844  1.00  0.00
ATOM   3401  BYI BYI Y1522     -75.421 -10.725 -46.262  1.00  0.00
ATOM   3402  BYJ BYJ Y1523      48.444 -64.944  76.628  1.00  0.00
ATOM   3403  BYK BYK Y1524     -58.426  50.214  74.358  1.00  0.00
ATOM   3404  BYL BYL Y1525      68.130 -41.607  59.778  1.00  0.00
ATOM   3405  BYM BYM Y1526     -19.139  -2.561 -33.221  1.00  0.00
ATOM   3406  BYN BYN Y1527     -71.725  35.400 -19.398  1.00  0.00
ATOM   3407  BYO BYO Y1528     -49.055 -39.407 -68.731  1.00  0.00
ATOM   3408  BYP BYP Y1529     -82.055  -8.058 -22.703  1.00  0.00
ATOM   3409  BYQ BYQ Y1530     -78.544 -26.786 -75.594  1.00  0.00
ATOM   3410  BYR BYR Y1531      68.485   5.982 -83.628  1.00  0.00
ATOM   3411  BYS BYS Y1532      -6.684 -78.192 -82.557  1.00  0.00
ATOM   3412  BYT BYT Y1533      59.240  35.465 -12.780  1.00  0.00
ATOM   3413  BYU BYU Y1534       3.332  62.395  12.990  1.00  0.00
ATOM   3414  BYV BYV Y1535     -42.538 -20.467  35.572  1.00  0.00
ATOM   3415  BYW BYW Y1536     -11.748  -7.923  39.684  1.00  0.00
ATOM   3416  BYX BYX Y1537     -80.040 -22.342  23.226  1.00  0.00
ATOM   3417  BYY BYY Y1538     -11.468 -65.232  86.429  1.00  0.00
ATOM   3418  BYZ BYZ Y1539     -46.111 -83.733  22.769  1.00  0.00
ATOM   3419  BZA BZA Y1540     -44.716  35.053 -62.482  1.00  0.00
ATOM   3420  BZB BZB Y1541      87.716 -67.700  20.795  1.00  0.00
ATOM   3421  BZC BZC Y1542     -25.635 -21.365 -82.722  1.00  0.00
ATOM   3422  BZD BZD Y1543      31.561  41.577  23.698  1.00  0.00
ATOM   3423  BZE BZE Y1544       4.635  63.279  36.767  1.00  0.00
ATOM   3424  BZF BZF Y1545       2.405 -30.399  51.253  1.00  0.00
ATOM   3425  BZG BZG Y1546     -22.860  -3.951  16.358  1.00  0.00
ATOM   3426  BZH BZH Y1547     -60.664 -65.925 -81.119  1.00  0.00
ATOM   3427  BZI BZI Y1548     -38.202  38.474 -22.616  1.00  0.00
ATOM   3428  BZJ BZJ Y1549      73.096   7.021   1.130  1.00  0.00
ATOM   3429  BZK BZK Y1550     -66.380  82.102  87.666  1.00  0.00
ATOM   3430  BZL BZL Y1551      50.879  -1.933  -2.781  1.00  0.00
ATOM   3431  BZM BZM Y1552      64.500 -88.600  13.673  1.00  0.00
ATOM   3432  BZN BZN Y1553      50.027  32.441 -33.463  1.00  0.00
ATOM   3433  BZO BZO Y1554     -35.411   0.533  81.808  1.00  0.00
ATOM   3434  BZP BZP Y1555      61.499  43.659 -21.810  1.00  0.00
ATOM   3435  BZQ BZQ Y1556     -44.909   2.423 -67.311  1.00  0.00
ATOM   3436  BZR BZR Y1557      22.826   5.259   5.903  1.00  0.00
ATOM   3437  BZS BZS Y1558      71.863  -1.776  51.192  1.00  0.00
ATOM   3438  BZT BZT Y1559      -4.252 -15.928 -58.679  1.00  0.00
ATOM   3439  BZU BZU Y1560     -67.717  20.295 -28.434  1.00  0.00
ATOM   3440  BZV BZV Y1561      51.179  65.686  -0.935  1.00  0.00
ATOM   3441  BZW BZW Y1562     -18.149 -82.634  86.570  1.00  0.00
ATOM   3442  BZX BZX Y1563      24.199 -47.740 -44.432  1.00  0.00
ATOM   3443  BZY BZY Y1564     -77.366 -26.251 -11.528  1.00  0.00
ATOM   3444  BZZ BZZ Y1565     -35.292 -51.321  57.429  1.00  0.00
ATOM   3445  CAA CAA Y1566     -49.639 -70.585  88.248  1.00  0.00
ATOM   3446  CAB CAB Y1567      78.437  34.513 -14.246  1.00  0.00
ATOM   3447  CAC CAC Y1568     -28.483  35.299  -4.679  1.00  0.00
ATOM   3448  CAD CAD Y1569     -78.592 -53.432 -20.556  1.00  0.00
ATOM   3449  CAE CAE Y1570      56.849 -62.748  53.530  1.00  0.00
ATOM   3450  CAF CAF Y1571     -74.298 -22.726 -27.639  1.00  0.00
ATOM   3451  CAG CAG Y1572      52.409  19.876  -4.553  1.00  0.00
ATOM   3452  CAH CAH Y1573     -52.109 -61.734  54.221  1.00  0.00
ATOM   3453  CAI CAI Y1574      38.772  68.661 -75.787  1.00  0.00
ATOM   3454  CAJ CAJ Y1575      -6.563  72.681 -26.483  1.00  0.00
ATOM   3455  CAK CAK Y1576      75.920 -65.141 -43.426  1.00  0.00
ATOM   3456  CAL CAL Y1577     -83.515  29.970 -53.703  1.00  0.00
ATOM   3457  CAM CAM Y1578     -22.408 -48.500 -29.172  1.00  0.00
ATOM   3458  CAN CAN Y1579     -45.269 -81.950  67.756  1.00  0.00
ATOM   3459  CAO CAO Y1580      14.785 -67.798  77.741  1.00  0.00
ATOM   3460  CAP CAP Y1581     -60.727  80.852   8.772  1.00  0.00
ATOM   3461  CAQ CAQ Y1582      32.140  36.621  82.763  1.00  0.00
ATOM   3462  CAR CAR Y1583      40.610 -51.972 -30.422  1.00  0.00
ATOM   3463  CAS CAS Y1584      59.578  -6.084  64.466  1.00  0.00
ATOM   3464  CAT CAT Y1585     -43.756 -45.703  -6.718  1.00  0.00
ATOM   3465  CAU CAU Y1586       3.080  80.962 -42.984  1.00  0.00
ATOM   3466  CAV CAV Y1587     -80.428 -38.622  20.645  1.00  0.00
ATOM   3467  CAW CAW Y1588      61.529 -75.993  21.840  1.00  0.00
ATOM   3468  CAX CAX Y1589     -79.554  -8.049  -1.364  1.00  0.00
ATOM   3469  CAY CAY Y1590     -44.576  13.691 -48.036  1.00  0.00
ATOM   3470  CAZ CAZ Y1591      85.746 -64.938 -86.723  1.00  0.00
ATOM   3471  CBA CBA Y1592      -1.092 -63.455  -4.211  1.00  0.00
ATOM   3472  CBB CBB Y1593       7.917 -44.012  50.379  1.00  0.00
ATOM   3473  CBC CBC Y1594     -34.261  77.292  10.128  1.00  0.00
ATOM   3474  CBD CBD Y1595     -80.331 -52.566 -84.959  1.00  0.00
ATOM   3475  CBE CBE Y1596     -60.095  35.886  79.477  1.00  0.00
ATOM   3476  CBF CBF Y1597      -2.961 -67.853 -35.281  1.00  0.00
ATOM   3477  CBG CBG Y1598     -10.657 -23.153 -12.085  1.00  0.00
ATOM   3478  CBH CBH Y1599      88.509  53.903 -47.631  1.00  0.00
ATOM   3479  CBI CBI Y1600     -73.931 -13.670 -59.252  1.00  0.00
ATOM   3480  CBJ CBJ Y1601      80.170  -0.244  -7.960  1.00  0.00
ATOM   3481  CBK CBK Y1602       1.790  41.765  59.250  1.00  0.00
ATOM   3482  CBL CBL Y1603      60.123  85.356  78.717  1.00  0.00
ATOM   3483  CBM CBM Y1604      14.444  60.143 -81.200  1.00  0.00
ATOM   3484  CBN CBN Y1605      19.098 -33.591  70.366  1.00  0.00
ATOM   3485  CBO CBO Y1606      31.991  27.862 -28.428  1.00  0.00
ATOM   3486  CBP CBP Y1607     -80.626  52.702 -61.107  1.00  0.00
ATOM   3487  CBQ CBQ Y1608     -10.178  71.116 -45.532  1.00  0.00
ATOM   3488  CBR CBR Y1609      35.516 -11.874  86.269  1.00  0.00
ATOM   3489  CBS CBS Y1610      22.209 -54.224 -76.781  1.00  0.00
ATOM   3490  CBT CBT Y1611      86.360  54.475 -19.917  1.00  0.00
ATOM   3491  CBU CBU Y1612      44.860  68.571 -49.523  1.00  0.00
ATOM   3492  CBV CBV Y1613     -78.645  41.978  44.500  1.00  0.00
ATOM   3493  CBW CBW Y1614      12.307 -44.602  79.598  1.00  0.00
ATOM   3494  CBX CBX Y1615      35.195  30.896 -68.771  1.00  0.00
ATOM   3495  CBY CBY Y1616     -27.381 -13.651  37.299  1.00  0.00
ATOM   3496  CBZ CBZ Y1617      88.479  17.793  -7.593  1.00  0.00
ATOM   3497  CCA CCA Y1618     -13.939  85.069  53.860  1.00  0.00
ATOM   3498  CCB CCB Y1619      52.767  -4.354  15.437  1.00  0.00
ATOM   3499  CCC CCC Y1620     -21.861  82.715  66.717  1.00  0.00
ATOM   3500  CCD CCD Y1621      83.117 -87.862 -47.759  1.00  0.00
ATOM   3501  CCE CCE Y1622      42.907  -5.425 -78.667  1.00  0.00
ATOM   3502  CCF CCF Y1623      30.743 -81.151  20.496  1.00  0.00
ATOM   3503  CCG CCG Y1624     -65.130  44.976 -11.673  1.00  0.00
ATOM   3504  CCH CCH Y1625     -16.207 -15.114  12.981  1.00  0.00
ATOM   3505  CCI CCI Y1626      -0.858 -55.942   5.831  1.00  0.00
ATOM   3506  CCJ CCJ Y1627      48.720  44.144  48.403  1.00  0.00
ATOM   3507  CCK CCK Y1628      60.868 -85.729 -10.938  1.00  0.00
ATOM   3508  CCL CCL Y1629      -8.500 -87.453  19.189  1.00  0.00
ATOM   3509  CCM CCM Y1630      88.222 -20.588  24.220  1.00  0.00
ATOM   3510  CCN CCN Y1631      19.826 -40.007 -30.072  1.00  0.00
ATOM   3511  CCO CCO Y1632     -77.181  17.670  34.000  1.00  0.00
ATOM   3512  CCP CCP Y1633      85.872  44.657 -59.764  1.00  0.00
ATOM   3513  CCQ CCQ Y1634      44.023 -86.717  36.869  1.00  0.00
ATOM   3514  CCR CCR Y1635      82.905  32.584  39.296  1.00  0.00
ATOM   3515  CCS CCS Y1636      82.154  74.912 -63.312  1.00  0.00
ATOM   3516  CCT CCT Y1637      31.161  69.459  64.901  1.00  0.00
ATOM   3517  CCU CCU Y1638      46.122  31.966 -18.627  1.00  0.00
ATOM   3518  CCV CCV Y1639      87.181  69.230  47.835  1.00  0.00
ATOM   3519  CCW CCW Y1640     -15.961  40.376 -79.526  1.00  0.00
ATOM   3520  CCX CCX Y1641     -69.681  46.160  87.321  1.00  0.00
ATOM   3521  CCY CCY Y1642     -59.835  74.879 -84.449  1.00  0.00
ATOM   3522  CCZ CCZ Y1643     -59.007  35.869 -83.033  1.00  0.00
ATOM   3523  CDA CDA Y1644     -60.591 -14.709 -84.827  1.00  0.00
ATOM   3524  CDB CDB Y1645      68.747 -78.704  78.782  1.00  0.00
ATOM   3525  CDC CDC Y1646       2.017 -86.181   4.206  1.00  0.00
ATOM   3526  CDD CDD Y1647      57.894  61.542 -81.771  1.00  0.00
ATOM   3527  CDE CDE Y1648     -49.810  -3.874  87.871  1.00  0.00
ATOM   3528  CDF CDF Y1649     -78.084 -24.362  38.249  1.00  0.00
ATOM   3529  CDG CDG Y1650     -11.987  83.509  34.724  1.00  0.00
ATOM   3530  CDH CDH Y1651      15.446 -83.171  81.104  1.00  0.00
ATOM   3531  CDI CDI Y1652      14.757 -11.069  79.766  1.00  0.00
ATOM   3532  CDJ CDJ Y1653      58.010 -56.628  71.224  1.00  0.00
ATOM   3533  CDK CDK Y1654      18.985  77.071 -84.950  1.00  0.00
ATOM   3534  CDL CDL Y1655      -2.532  74.100  41.228  1.00  0.00
ATOM   3535  CDM CDM Y1656      -6.017 -69.850 -12.997  1.00  0.00
ATOM   3536  CDN CDN Y1657      28.029  83.629  59.094  1.00  0.00
ATOM   3537  CDO CDO Y1658     -83.149 -52.477 -65.126  1.00  0.00
ATOM   3538  CDP CDP Y1659      83.535  24.242 -21.885  1.00  0.00
ATOM   3539  CDQ CDQ Y1660     -62.096 -81.736  88.633  1.00  0.00
ATOM   3540  CDR CDR Y1661      26.861 -42.744 -85.128  1.00  0.00
ATOM   3541  CDS CDS Y1662     -75.868  30.027  -0.668  1.00  0.00
ATOM   3542  CDT CDT Y1663     -26.566  40.059 -35.923  1.00  0.00
ATOM   3543  CDU CDU Y1664     -17.086  15.424  27.530  1.00  0.00
ATOM   3544  CDV CDV Y1665      40.665 -18.357 -67.021  1.00  0.00
ATOM   3545  CDW CDW Y1666      87.951  47.454  44.563  1.00  0.00
ATOM   3546  CDX CDX Y1667     -23.778  53.099  64.516  1.00  0.00
ATOM   3547  CDY CDY Y1668     -43.479  42.179  -9.523  1.00  0.00
ATOM   3548  CDZ CDZ Y1669     -35.682  49.624 -28.530  1.00  0.00
ATOM   3549  CEA CEA Y1670     -16.946  85.080 -82.617  1.00  0.00
ATOM   3550  CEB CEB Y1671     -25.819  28.316  42.433  1.00  0.00
ATOM   3551  CEC CEC Y1672      72.333 -62.227  15.282  1.00  0.00
ATOM   3552  CED CED Y1673      87.937 -64.583  42.249  1.00  0.00
ATOM   3553  CEE CEE Y1674      47.813 -10.360  57.475  1.00  0.00
ATOM   3554  CEF CEF Y1675      38.855 -22.497  66.030  1.00  0.00
ATOM   3555  CEG CEG Y1676     -51.421 -34.425  43.904  1.00  0.00
ATOM   3556  CEH CEH Y1677     -43.913 -51.048  15.140  1.00  0.00
ATOM   3557  CEI CEI Y1678     -68.635 -61.949  43.520  1.00  0.00
ATOM   3558  CEJ CEJ Y1679     -10.504  17.482 -87.384  1.00  0.00
ATOM   3559  CEK CEK Y1680     -23.380  69.919  87.860  1.00  0.00
ATOM   3560  CEL CEL Y1681      39.325 -54.273  51.955  1.00  0.00
ATOM   3561  CEM CEM Y1682      45.866 -50.217 -46.120  1.00  0.00
ATOM   3562  CEN CEN Y1683      79.093  64.418 -38.100  1.00  0.00
ATOM   3563  CEO CEO Y1684     -17.208 -29.974  81.558  1.00  0.00
ATOM   3564  CEP CEP Y1685     -62.355 -60.234  71.567  1.00  0.00
ATOM   3565  CEQ CEQ Y1686      21.855   1.913 -10.016  1.00  0.00
ATOM   3566  CER CER Y1687      72.363 -14.120  82.940  1.00  0.00
ATOM   3567  CES CES Y1688     -78.475 -43.331  89.337  1.00  0.00
ATOM   3568  CET CET Y1689     -32.409 -87.426  46.685  1.00  0.00
ATOM   3569  CEU CEU Y1690      88.966 -60.996  62.445  1.00  0.00
ATOM   3570  CEV CEV Y1691      66.709  83.750 -19.177  1.00  0.00
ATOM   3571  CEW CEW Y1692     -22.508   8.038 -44.250  1.00  0.00
ATOM   3572  CEX CEX Y1693      56.413  76.801  48.868  1.00  0.00
ATOM   3573  CEY CEY Y1694     -27.080  -1.338 -66.033  1.00  0.00
ATOM   3574  CEZ CEZ Y1695      83.995  -4.847  34.254  1.00  0.00
ATOM   3575  CFA CFA Y1696     -46.633 -55.697 -27.337  1.00  0.00
ATOM   3576  CFB CFB Y1697      47.446   9.217 -81.215  1.00  0.00
ATOM   3577  CFC CFC Y1698      86.450  18.139  44.029  1.00  0.00
ATOM   3578  CFD CFD Y1699     -37.746  17.488 -62.841  1.00  0.00
ATOM   3579  CFE CFE Y1700     -55.879 -83.352 -13.357  1.00  0.00
ATOM   3580  CFF CFF Y1701      84.705 -44.732  85.190  1.00  0.00
ATOM   3581  CFG CFG Y1702      19.585 -25.928 -15.742  1.00  0.00
ATOM   3582  CFH CFH Y1703      84.790 -32.585  47.471  1.00  0.00
ATOM   3583  CFI CFI Y1704     -25.457  84.246  45.430  1.00  0.00
ATOM   3584  CFJ CFJ Y1705     -47.746   3.878 -77.523  1.00  0.00
ATOM   3585  CFK CFK Y1706      23.176 -63.377 -40.702  1.00  0.00
ATOM   3586  CFL CFL Y1707      86.931  80.139  17.200  1.00  0.00
ATOM   3587  CFM CFM Y1708      35.889 -39.016 -22.225  1.00  0.00
ATOM   3588  CFN CFN Y1709     -72.476 -87.245 -70.210  1.00  0.00
ATOM   3589  CFO CFO Y1710     -16.864  77.968  12.085  1.00  0.00
ATOM   3590  CFP CFP Y1711     -53.517  57.025 -36.433  1.00  0.00
ATOM   3591  CFQ CFQ Y1712     -60.269 -13.190  16.073  1.00  0.00
ATOM   3592  CFR CFR Y1713      52.995 -51.896  87.444  1.00  0.00
ATOM   3593  CFS CFS Y1714     -25.384  10.302  74.805  1.00  0.00
ATOM   3594  CFT CFT Y1715      58.826   0.972  86.110  1.00  0.00
ATOM   3595  CFU CFU Y1716      -1.364  29.979 -84.945  1.00  0.00
ATOM   3596  CFV CFV Y1717     -76.412  83.009 -35.306  1.00  0.00
ATOM   3597  CFW CFW Y1718     -20.164 -70.250  51.330  1.00  0.00
ATOM   3598  CFX CFX Y1719     -35.214 -78.359  54.568  1.00  0.00
ATOM   3599  CFY CFY Y1720      -1.309 -33.198 -55.234  1.00  0.00
ATOM   3600  CFZ CFZ Y1721      53.535  86.433  45.260  1.00  0.00
ATOM   3601  CGA CGA Y1722     -13.905  -1.875 -16.869  1.00  0.00
ATOM   3602  CGB CGB Y1723      10.515  19.753 -13.005  1.00  0.00
ATOM   3603  CGC CGC Y1724      19.614  30.587  -1.449  1.00  0.00
ATOM   3604  CGD CGD Y1725      89.390   5.624 -53.847  1.00  0.00
ATOM   3605  CGE CGE Y1726      25.960  -7.947  72.360  1.00  0.00
ATOM   3606  CGF CGF Y1727     -72.734 -87.153  30.379  1.00  0.00
ATOM   3607  CGG CGG Y1728      -2.390 -47.707  88.695  1.00  0.00
ATOM   3608  CGH CGH Y1729      85.845 -89.113  67.889  1.00  0.00
ATOM   3609  CGI CGI Y1730     -86.011 -13.166  59.256  1.00  0.00
ATOM   3610  CGJ CGJ Y1731     -19.405 -17.990  85.172  1.00  0.00
ATOM   3611  CGK CGK Y1732      24.602  60.863  83.969  1.00  0.00
ATOM   3612  CGL CGL Y1733      12.498  64.668 -18.261  1.00  0.00
ATOM   3613  CGM CGM Y1734      41.170 -38.888 -36.514  1.00  0.00
ATOM   3614  CGN CGN Y1735      65.826   0.662 -68.075  1.00  0.00
ATOM   3615  CGO CGO Y1736       5.881  84.087  89.116  1.00  0.00
ATOM   3616  CGP CGP Y1737     -38.772  11.225  11.105  1.00  0.00
ATOM   3617  CGQ CGQ Y1738      26.047  76.914 -57.876  1.00  0.00
ATOM   3618  CGR CGR Y1739      26.291 -85.221   0.539  1.00  0.00
ATOM   3619  CGS CGS Y1740     -68.760 -74.694 -42.626  1.00  0.00
ATOM   3620  CGT CGT Y1741      20.403  24.566  77.543  1.00  0.00
ATOM   3621  CGU CGU Y1742     -46.466 -13.330  10.291  1.00  0.00
ATOM   3622  CGV CGV Y1743     -29.683  -4.083 -77.904  1.00  0.00
ATOM   3623  CGW CGW Y1744      -5.484 -14.966 -85.786  1.00  0.00
ATOM   3624  CGX CGX Y1745     -36.835 -35.531  40.047  1.00  0.00
ATOM   3625  CGY CGY Y1746      -3.755  76.651  88.294  1.00  0.00
ATOM   3626  CGZ CGZ Y1747     -84.740 -80.648  61.069  1.00  0.00
ATOM   3627  CHA CHA Y1748      -9.510  16.283  87.429  1.00  0.00
ATOM   3628  CHB CHB Y1749     -15.281  46.573  52.936  1.00  0.00
ATOM   3629  CHC CHC Y1750      81.319 -81.632 -23.800  1.00  0.00
ATOM   3630  CHD CHD Y1751     -38.612 -62.220 -77.241  1.00  0.00
ATOM   3631  CHE CHE Y1752     -15.145  84.282 -65.070  1.00  0.00
ATOM   3632  CHF CHF Y1753     -85.686   7.191 -55.415  1.00  0.00
ATOM   3633  CHG CHG Y1754     -42.601  31.771  -4.479  1.00  0.00
ATOM   3634  CHH CHH Y1755       4.609  79.737 -29.776  1.00  0.00
ATOM   3635  CHI CHI Y1756     -27.876 -85.133  33.700  1.00  0.00
ATOM   3636  CHJ CHJ Y1757      28.996  36.752 -45.150  1.00  0.00
ATOM   3637  CHK CHK Y1758     -36.218 -72.083 -63.167  1.00  0.00
ATOM   3638  CHL CHL Y1759      10.164  43.128 -14.726  1.00  0.00
ATOM   3639  CHM CHM Y1760     -75.755  85.499  12.117  1.00  0.00
ATOM   3640  CHN CHN Y1761     -84.585 -85.242 -84.038  1.00  0.00
ATOM   3641  CHO CHO Y1762     -34.681 -33.343 -15.117  1.00  0.00
ATOM   3642  CHP CHP Y1763      32.278   7.806  13.085  1.00  0.00
ATOM   3643  CHQ CHQ Y1764     -57.503  68.409  19.343  1.00  0.00
ATOM   3644  CHR CHR Y1765     -35.099 -47.023  88.320  1.00  0.00
ATOM   3645  CHS CHS Y1766      78.475 -12.492 -43.294  1.00  0.00
ATOM   3646  CHT CHT Y1767     -82.539   5.210 -68.996  1.00  0.00
ATOM   3647  CHU CHU Y1768     -15.314 -18.208 -39.651  1.00  0.00
ATOM   3648  CHV CHV Y1769     -22.515 -76.013 -31.583  1.00  0.00
ATOM   3649  CHW CHW Y1770     -55.050  85.074 -39.893  1.00  0.00
ATOM   3650  CHX CHX Y1771      89.940  47.616  -6.392  1.00  0.00
ATOM   3651  CHY CHY Y1772       5.135  67.718 -66.540  1.00  0.00
ATOM   3652  CHZ CHZ Y1773     -76.636 -25.761  66.781  1.00  0.00
ATOM   3653  CIA CIA Y1774      88.142  84.952  87.881  1.00  0.00
ATOM   3654  CIB CIB Y1775      10.424  61.616  88.654  1.00  0.00
ATOM   3655  CIC CIC Y1776      68.545  47.594  44.204  1.00  0.00
ATOM   3656  CID CID Y1777      21.324  61.671  10.601  1.00  0.00
ATOM   3657  CIE CIE Y1778      14.594  18.791  88.826  1.00  0.00
ATOM   3658  CIF CIF Y1779     -25.979  28.570 -58.989  1.00  0.00
ATOM   3659  CIG CIG Y1780      -9.207 -51.019 -77.796  1.00  0.00
ATOM   3660  CIH CIH Y1781      -8.780  41.564 -10.930  1.00  0.00
ATOM   3661  CII CII Y1782      65.328  65.694   6.656  1.00  0.00
ATOM   3662  CIJ CIJ Y1783      60.674 -46.283  14.598  1.00  0.00
ATOM   3663  CIK CIK Y1784      25.036 -77.524 -16.014  1.00  0.00
ATOM   3664  CIL CIL Y1785      85.086  72.847 -82.790  1.00  0.00
ATOM   3665  CIM CIM Y1786     -71.347 -42.313 -43.387  1.00  0.00
ATOM   3666  CIN CIN Y1787      -2.411  28.368  86.990  1.00  0.00
ATOM   3667  CIO CIO Y1788      87.440  44.239  55.487  1.00  0.00
ATOM   3668  CIP CIP Y1789      80.512  71.619  63.076  1.00  0.00
ATOM   3669  CIQ CIQ Y1790      -1.801  53.489  43.138  1.00  0.00
ATOM   3670  CIR CIR Y1791      12.220 -37.240  42.564  1.00  0.00
ATOM   3671  CIS CIS Y1792      -4.899  41.925 -83.444  1.00  0.00
ATOM   3672  CIT CIT Y1793     -21.346 -87.302  66.906  1.00  0.00
ATOM   3673  CIU CIU Y1794      67.433 -25.725  42.229  1.00  0.00
ATOM   3674  CIV CIV Y1795      39.068 -58.304  89.611  1.00  0.00
ATOM   3675  CIW CIW Y1796     -34.036   0.961  -4.920  1.00  0.00
ATOM   3676  CIX CIX Y1797      85.539  80.416  70.673  1.00  0.00
ATOM   3677  CIY CIY Y1798     -61.725 -88.409 -59.293  1.00  0.00
ATOM   3678  CIZ CIZ Y1799      52.317  36.914  58.563  1.00  0.00
ATOM   3679  CJA CJA Y1800     -58.048  18.915  27.718  1.00  0.00
ATOM   3680  CJB CJB Y1801      49.554 -21.586  27.961  1.00  0.00
ATOM   3681  CJC CJC Y1802      14.496 -61.148 -16.543  1.00  0.00
ATOM   3682  CJD CJD Y1803     -28.542 -39.167  66.330  1.00  0.00
ATOM   3683  CJE CJE Y1804      68.723 -82.909 -74.803  1.00  0.00
ATOM   3684  CJF CJF Y1805       6.974 -81.439 -76.466  1.00  0.00
ATOM   3685  CJG CJG Y1806      89.199  73.226 -39.817  1.00  0.00
ATOM   3686  CJH CJH Y1807     -13.110 -61.900 -86.344  1.00  0.00
ATOM   3687  CJI CJI Y1808      83.563  84.342   4.942  1.00  0.00
ATOM   3688  CJJ CJJ Y1809      27.666 -82.561 -41.424  1.00  0.00
ATOM   3689  CJK CJK Y1810      23.055 -49.497   2.780  1.00  0.00
ATOM   3690  CJL CJL Y1811      24.517 -29.527  -2.975  1.00  0.00
ATOM   3691  CJM CJM Y1812      15.231 -42.691 -61.851  1.00  0.00
ATOM   3692  CJN CJN Y1813     -26.205 -50.425 -76.877  1.00  0.00
ATOM   3693  CJO CJO Y1814      88.337 -74.539  63.049  1.00  0.00
ATOM   3694  CJP CJP Y1815      15.447 -21.206  50.542  1.00  0.00
ATOM   3695  CJQ CJQ Y1816      55.123 -52.089   4.463  1.00  0.00
ATOM   3696  CJR CJR Y1817      58.351  10.257   9.242  1.00  0.00
ATOM   3697  CJS CJS Y1818      45.906  59.635  31.714  1.00  0.00
ATOM   3698  CJT CJT Y1819     -32.773 -37.120   2.385  1.00  0.00
ATOM   3699  CJU CJU Y1820     -83.860  44.005   2.218  1.00  0.00
ATOM   3700  CJV CJV Y1821     -54.443 -39.163 -24.277  1.00  0.00
ATOM   3701  CJW CJW Y1822     -65.866  78.572  -1.574  1.00  0.00
ATOM   3702  CJX CJX Y1823      49.050 -56.005 -84.829  1.00  0.00
ATOM   3703  CJY CJY Y1824     -37.821 -12.970 -87.189  1.00  0.00
ATOM   3704  CJZ CJZ Y1825     -69.713 -63.615 -28.968  1.00  0.00
ATOM   3705  CKA CKA Y1826      49.859 -55.585  61.961  1.00  0.00
ATOM   3706  CKB CKB Y1827      20.560  43.753  -4.643  1.00  0.00
ATOM   3707  CKC CKC Y1828     -39.045  72.227 -64.576  1.00  0.00
ATOM   3708  CKD CKD Y1829       9.145 -44.308 -33.392  1.00  0.00
ATOM   3709  CKE CKE Y1830     -43.684 -33.330 -80.260  1.00  0.00
ATOM   3710  CKF CKF Y1831      43.190 -69.146  -2.422  1.00  0.00
ATOM   3711  CKG CKG Y1832     -67.049  84.727 -50.694  1.00  0.00
ATOM   3712  CKH CKH Y1833      70.972 -88.744 -34.992  1.00  0.00
ATOM   3713  CKI CKI Y1834      -0.814  39.659 -28.407  1.00  0.00
ATOM   3714  CKJ CKJ Y1835     -81.695  53.931 -86.579  1.00  0.00
ATOM   3715  CKK CKK Y1836     -38.551  35.531  54.389  1.00  0.00
ATOM   3716  CKL CKL Y1837      42.283 -35.213  79.168  1.00  0.00
ATOM   3717  CKM CKM Y1838     -50.421 -72.037  -8.592  1.00  0.00
ATOM   3718  CKN CKN Y1839      87.380 -39.313 -76.135  1.00  0.00
ATOM   3719  CKO CKO Y1840     -81.473 -40.896 -71.666  1.00  0.00
ATOM   3720  CKP CKP Y1841     -53.883 -75.766 -31.898  1.00  0.00
ATOM   3721  CKQ CKQ Y1842      53.205  79.954  84.844  1.00  0.00
ATOM   3722  CKR CKR Y1843     -58.587 -47.283 -51.599  1.00  0.00
ATOM   3723  CKS CKS Y1844     -44.447 -56.260  86.765  1.00  0.00
ATOM   3724  CKT CKT Y1845      47.603 -44.518 -17.674  1.00  0.00
ATOM   3725  CKU CKU Y1846      24.253 -88.016  13.640  1.00  0.00
ATOM   3726  CKV CKV Y1847      72.599  63.549  49.451  1.00  0.00
ATOM   3727  CKW CKW Y1848      55.382 -16.707  -4.158  1.00  0.00
ATOM   3728  CKX CKX Y1849     -37.056  71.983  88.073  1.00  0.00
ATOM   3729  CKY CKY Y1850      72.970  41.761  81.816  1.00  0.00
ATOM   3730  CKZ CKZ Y1851     -18.663  81.658  -7.714  1.00  0.00
ATOM   3731  CLA CLA Y1852      88.299 -87.964 -58.297  1.00  0.00
ATOM   3732  CLB CLB Y1853      47.930 -24.612   6.519  1.00  0.00
ATOM   3733  CLC CLC Y1854      11.896  49.931  33.234  1.00  0.00
ATOM   3734  CLD CLD Y1855     -81.509   9.436   4.379  1.00  0.00
ATOM   3735  CLE CLE Y1856     -55.554 -48.261  30.073  1.00  0.00
ATOM   3736  CLF CLF Y1857      46.106  61.731  46.154  1.00  0.00
ATOM   3737  CLG CLG Y1858      87.626 -18.562  11.811  1.00  0.00
ATOM   3738  CLH CLH Y1859     -82.733  29.243  47.142  1.00  0.00
ATOM   3739  CLI CLI Y1860     -79.427  77.970 -18.708  1.00  0.00
ATOM   3740  CLJ CLJ Y1861      71.768  -0.359 -53.554  1.00  0.00
ATOM   3741  CLK CLK Y1862     -29.069 -89.245 -21.461  1.00  0.00
ATOM   3742  CLL CLL Y1863     -49.424  84.367  -7.442  1.00  0.00
ATOM   3743  CLM CLM Y1864      57.697 -86.758 -80.801  1.00  0.00
ATOM   3744  CLN CLN Z1865      62.107  39.743 -17.163  1.00  0.00
ATOM   3745  CLO CLO Z1866      53.130  51.092  56.978  1.00  0.00
ATOM   3746  CLP CLP Z1867     -21.168  44.339  53.825  1.00  0.00
ATOM   3747  CLQ CLQ Z1868      53.011  -6.371  48.491  1.00  0.00
ATOM   3748  CLR CLR Z1869      66.524 -67.514 -44.992  1.00  0.00
ATOM   3749  CLS CLS Z1870     -44.789  13.936  16.522  1.00  0.00
ATOM   3750  CLT CLT Z1871     -48.602 -34.984  46.404  1.00  0.00
ATOM   3751  CLU CLU Z1872      47.186 -62.777  77.935  1.00  0.00
ATOM   3752  CLV CLV Z1873     -31.944 -49.999  13.528  1.00  0.00
ATOM   3753  CLW CLW Z1874     -54.081   7.311 -36.510  1.00  0.00
ATOM   3754  CLX CLX Z1875     -17.376  78.806 -42.413  1.00  0.00
ATOM   3755  CLY CLY Z1876     -12.801  20.079 -73.779  1.00  0.00
ATOM   3756  CLZ CLZ Z1877      36.454  71.441 -75.654  1.00  0.00
ATOM   3757  CMA CMA Z1878       4.032 -57.047  11.512  1.00  0.00
ATOM   3758  CMB CMB Z1879     -18.586 -61.775  75.913  1.00  0.00
ATOM   3759  CMC CMC Z1880      36.215  -9.532  59.790  1.00  0.00
ATOM   3760  CMD CMD Z1881     -24.702  76.778  24.803  1.00  0.00
ATOM   3761  CME CME Z1882     -26.203   1.447 -48.258  1.00  0.00
ATOM   3762  CMF CMF Z1883      34.902  79.546  70.207  1.00  0.00
ATOM   3763  CMG CMG Z1884     -67.959 -11.234 -20.080  1.00  0.00
ATOM   3764  CMH CMH Z1885     -10.762 -65.792 -80.070  1.00  0.00
ATOM   3765  CMI CMI Z1886      -2.444 -54.656  56.375  1.00  0.00
ATOM   3766  CMJ CMJ Z1887      -7.111  -8.335  85.320  1.00  0.00
ATOM   3767  CMK CMK Z1888      71.443  59.507 -58.057  1.00  0.00
ATOM   3768  CML CML Z1889      25.409  62.501  39.821  1.00  0.00
ATOM   3769  CMM CMM Z1890      74.756  13.119 -36.098  1.00  0.00
ATOM   3770  CMN CMN Z1891      38.859 -14.378  18.706  1.00  0.00
ATOM   3771  CMO CMO Z1892      81.368 -61.228  17.480  1.00  0.00
ATOM   3772  CMP CMP Z1893     -82.954  75.438  34.260  1.00  0.00
ATOM   3773  CMQ CMQ Z1894     -60.476  69.445  63.705  1.00  0.00
ATOM   3774  CMR CMR Z1895     -70.560 -77.775  61.883  1.00  0.00
ATOM   3775  CMS CMS Z1896     -49.024  49.196 -51.886  1.00  0.00
ATOM   3776  CMT CMT Z1897      61.416 -37.666  44.391  1.00  0.00
ATOM   3777  CMU CMU Z1898     -32.717 -80.655 -63.020  1.00  0.00
ATOM   3778  CMV CMV Z1899      10.926 -15.796 -39.916  1.00  0.00
ATOM   3779  CMW CMW Z1900      34.921 -85.038  26.802  1.00  0.00
ATOM   3780  CMX CMX Z1901      -5.397  41.093  -1.931  1.00  0.00
ATOM   3781  CMY CMY Z1902     -41.153 -19.366 -63.428  1.00  0.00
ATOM   3782  CMZ CMZ Z1903      -2.137 -46.889 -74.321  1.00  0.00
ATOM   3783  CNA CNA Z1904     -69.870 -34.498 -46.232  1.00  0.00
ATOM   3784  CNB CNB Z1905      29.718 -83.473  73.573  1.00  0.00
ATOM   3785  CNC CNC Z1906     -25.312  44.544 -70.810  1.00  0.00
ATOM   3786  CND CND Z1907      12.997  47.761  19.657  1.00  0.00
ATOM   3787  CNE CNE Z1908      23.141  75.618 -23.780  1.00  0.00
ATOM   3788  CNF CNF Z1909     -42.492 -78.413   5.871  1.00  0.00
ATOM   3789  CNG CNG Z1910      85.692 -89.020 -64.370  1.00  0.00
ATOM   3790  CNH CNH Z1911     -69.585  80.326  58.176  1.00  0.00
ATOM   3791  CNI CNI Z1912      64.375 -24.568 -17.457  1.00  0.00
ATOM   3792  CNJ CNJ Z1913      25.603 -55.241 -30.263  1.00  0.00
ATOM   3793  CNK CNK Z1914      65.265  20.093  38.321  1.00  0.00
ATOM   3794  CNL CNL Z1915      -1.431  -8.989  34.361  1.00  0.00
ATOM   3795  CNM CNM Z1916     -43.419  71.577  34.160  1.00  0.00
ATOM   3796  CNN CNN Z1917      77.362  66.010  27.215  1.00  0.00
ATOM   3797  CNO CNO Z1918     -64.916  24.785  44.053  1.00  0.00
ATOM   3798  CNP CNP Z1919     -82.842 -17.247 -71.015  1.00  0.00
ATOM   3799  CNQ CNQ Z1920     -21.789  -6.762  75.851  1.00  0.00
ATOM   3800  CNR CNR Z1921      42.697  76.720 -43.638  1.00  0.00
ATOM   3801  CNS CNS Z1922     -27.921  15.200  62.594  1.00  0.00
ATOM   3802  CNT CNT Z1923     -57.256 -58.592 -70.371  1.00  0.00
ATOM   3803  CNU CNU Z1924     -62.023 -59.626 -25.766  1.00  0.00
ATOM   3804  CNV CNV Z1925      18.540  66.498 -56.924  1.00  0.00
ATOM   3805  CNW CNW Z1926     -65.304   9.518  57.370  1.00  0.00
ATOM   3806  CNX CNX Z1927     -43.138  70.855 -15.390  1.00  0.00
ATOM   3807  CNY CNY Z1928     -53.952 -23.782 -17.622  1.00  0.00
ATOM   3808  CNZ CNZ Z1929       5.318  25.825 -18.398  1.00  0.00
ATOM   3809  COA COA Z1930      71.635  68.919  38.113  1.00  0.00
ATOM   3810  COB COB Z1931     -70.681 -60.207  39.596  1.00  0.00
ATOM   3811  COC COC Z1932      74.671 -59.472 -13.609  1.00  0.00
ATOM   3812  COD COD Z1933      48.360 -34.991 -57.696  1.00  0.00
ATOM   3813  COE COE Z1934     -12.212 -68.269 -30.682  1.00  0.00
ATOM   3814  COF COF Z1935     -77.941 -64.172  85.262  1.00  0.00
ATOM   3815  COG COG Z1936     -21.937 -32.915 -48.275  1.00  0.00
ATOM   3816  COH COH Z1937     -59.553  58.776 -82.393  1.00  0.00
ATOM   3817  COI COI Z1938      76.626 -36.834 -71.912  1.00  0.00
ATOM   3818  COJ COJ Z1939      49.703 -66.033  46.919  1.00  0.00
ATOM   3819  COK COK Z1940     -76.035  23.768  22.029  1.00  0.00
ATOM   3820  COL COL Z1941      56.574 -76.302 -73.993  1.00  0.00
ATOM   3821  COM COM Z1942      -0.349 -24.771  66.924  1.00  0.00
ATOM   3822  CON CON Z1943      37.980  10.007 -54.304  1.00  0.00
ATOM   3823  COO COO Z1944      -5.894 -45.366  40.779  1.00  0.00
ATOM   3824  COP COP Z1945     -34.082  28.313 -31.460  1.00  0.00
ATOM   3825  COQ COQ Z1946     -79.459  55.128  62.847  1.00  0.00
ATOM   3826  COR COR Z1947     -19.639  61.871 -11.112  1.00  0.00
ATOM   3827  COS COS Z1948     -12.170 -62.346 -54.734  1.00  0.00
ATOM   3828  COT COT Z1949      20.504 -79.842 -52.792  1.00  0.00
ATOM   3829  COU COU Z1950      36.481   8.896  12.464  1.00  0.00
ATOM   3830  COV COV Z1951     -19.639  -1.980  59.962  1.00  0.00
ATOM   3831  COW COW Z1952      78.251  16.324 -72.765  1.00  0.00
ATOM   3832  COX COX Z1953     -33.691  27.434  43.480  1.00  0.00
ATOM   3833  COY COY Z1954      37.568 -46.758  81.108  1.00  0.00
ATOM   3834  COZ COZ Z1955      82.382 -83.299   5.155  1.00  0.00
ATOM   3835  CPA CPA Z1956      -7.569 -28.763 -66.814  1.00  0.00
ATOM   3836  CPB CPB Z1957       9.907  75.919  38.505  1.00  0.00
ATOM   3837  CPC CPC Z1958       9.474 -80.480 -74.038  1.00  0.00
ATOM   3838  CPD CPD Z1959     -37.191  28.545  81.311  1.00  0.00
ATOM   3839  CPE CPE Z1960     -73.060 -29.929  21.539  1.00  0.00
ATOM   3840  CPF CPF Z1961      25.411  74.275  82.794  1.00  0.00
ATOM   3841  CPG CPG Z1962      14.110  -4.859  82.878  1.00  0.00
ATOM   3842  CPH CPH Z1963     -49.128  39.981  -4.467  1.00  0.00
ATOM   3843  CPI CPI Z1964      77.289  34.542 -46.203  1.00  0.00
ATOM   3844  CPJ CPJ Z1965     -43.678 -65.762  45.182  1.00  0.00
ATOM   3845  CPK CPK Z1966     -10.734  27.807  69.845  1.00  0.00
ATOM   3846  CPL CPL Z1967     -16.799  67.491 -65.557  1.00  0.00
ATOM   3847  CPM CPM Z1968     -35.946  45.416  79.028  1.00  0.00
ATOM   3848  CPN CPN Z1969      36.186  61.054  10.428  1.00  0.00
ATOM   3849  CPO CPO Z1970      31.344 -44.994 -87.288  1.00  0.00
ATOM   3850  CPP CPP Z1971      16.261  60.034 -10.595  1.00  0.00
ATOM   3851  CPQ CPQ Z1972       9.538 -73.042  46.274  1.00  0.00
ATOM   3852  CPR CPR Z1973      84.333  -7.349 -46.445  1.00  0.00
ATOM   3853  CPS CPS Z1974      -1.960  -3.225  69.659  1.00  0.00
ATOM   3854  CPT CPT Z1975     -37.403 -38.702 -32.979  1.00  0.00
ATOM   3855  CPU CPU Z1976     -10.446  20.584 -41.065  1.00  0.00
ATOM   3856  CPV CPV Z1977      -2.529  66.888 -31.886  1.00  0.00
ATOM   3857  CPW CPW Z1978     -23.036  78.094 -17.425  1.00  0.00
ATOM   3858  CPX CPX Z1979     -39.622 -85.324 -44.848  1.00  0.00
ATOM   3859  CPY CPY Z1980     -35.083  64.725   2.604  1.00  0.00
ATOM   3860  CPZ CPZ Z1981      29.736   1.350 -82.925  1.00  0.00
ATOM   3861  CQA CQA Z1982     -27.225  44.201  25.199  1.00  0.00
ATOM   3862  CQB CQB Z1983      34.098 -37.911  41.022  1.00  0.00
ATOM   3863  CQC CQC Z1984     -47.440 -67.090 -37.074  1.00  0.00
ATOM   3864  CQD CQD Z1985      70.091 -11.067 -53.531  1.00  0.00
ATOM   3865  CQE CQE Z1986     -78.541  -3.085 -76.660  1.00  0.00
ATOM   3866  CQF CQF Z1987      21.377  40.704 -41.553  1.00  0.00
ATOM   3867  CQG CQG Z1988     -56.028  24.996 -57.185  1.00  0.00
ATOM   3868  CQH CQH Z1989      34.303  25.010  27.267  1.00  0.00
ATOM   3869  CQI CQI Z1990      90.258 -34.881 -77.593  1.00  0.00
ATOM   3870  CQJ CQJ Z1991     -53.418  32.161  64.033  1.00  0.00
ATOM   3871  CQK CQK Z1992     -76.582 -69.073 -12.903  1.00  0.00
ATOM   3872  CQL CQL Z1993     -62.381 -26.615  84.955  1.00  0.00
ATOM   3873  CQM CQM Z1994      65.335  79.648  20.948  1.00  0.00
ATOM   3874  CQN CQN Z1995     -37.495  58.545  61.215  1.00  0.00
ATOM   3875  CQO CQO Z1996      14.804 -15.838 -70.404  1.00  0.00
ATOM   3876  CQP CQP Z1997      27.972  15.101  66.468  1.00  0.00
ATOM   3877  CQQ CQQ Z1998     -21.570 -42.710  53.755  1.00  0.00
ATOM   3878  CQR CQR Z1999      -1.921  59.163  75.984  1.00  0.00
ATOM   3879  CQS CQS Z2000     -33.755  82.758  52.942  1.00  0.00
ATOM   3880  CQT CQT Z2001     -21.227  57.697  27.289  1.00  0.00
ATOM   3881  CQU CQU Z2002       0.832  63.241  -3.080  1.00  0.00
ATOM   3882  CQV CQV Z2003      85.845 -28.089  22.452  1.00  0.00
ATOM   3883  CQW CQW Z2004     -62.463  48.340   9.714  1.00  0.00
ATOM   3884  CQX CQX Z2005      39.742 -87.594 -30.825  1.00  0.00
ATOM   3885  CQY CQY Z2006     -32.081 -20.728   6.952  1.00  0.00
ATOM   3886  CQZ CQZ Z2007     -76.311 -86.718 -45.340  1.00  0.00
ATOM   3887  CRA CRA Z2008      19.073  32.218  81.149  1.00  0.00
ATOM   3888  CRB CRB Z2009      83.738  82.605  81.325  1.00  0.00
ATOM   3889  CRC CRC Z2010      15.077  38.656 -82.973  1.00  0.00
ATOM   3890  CRD CRD Z2011     -58.993  72.112   4.834  1.00  0.00
ATOM   3891  CRE CRE Z2012     -61.269  45.531 -25.065  1.00  0.00
ATOM   3892  CRF CRF Z2013     -81.905 -85.449 -76.638  1.00  0.00
ATOM   3893  CRG CRG Z2014      79.151  73.930   4.319  1.00  0.00
ATOM   3894  CRH CRH Z2015       2.462 -83.916  86.659  1.00  0.00
ATOM   3895  CRI CRI Z2016     -34.960  31.503 -61.869  1.00  0.00
ATOM   3896  CRJ CRJ Z2017      18.301 -21.364  89.087  1.00  0.00
ATOM   3897  CRK CRK Z2018     -46.448 -61.587 -14.328  1.00  0.00
ATOM   3898  CRL CRL Z2019     -79.556  69.490 -70.362  1.00  0.00
ATOM   3899  CRM CRM Z2020     -84.797  -2.732 -22.798  1.00  0.00
ATOM   3900  CRN CRN Z2021     -81.525 -58.082 -76.841  1.00  0.00
ATOM   3901  CRO CRO Z2022      -8.855  46.298 -44.048  1.00  0.00
ATOM   3902  CRP CRP Z2023     -66.727  37.664 -82.756  1.00  0.00
ATOM   3903  CRQ CRQ Z2024     -11.504  77.095  -5.718  1.00  0.00
ATOM   3904  CRR CRR Z2025      76.444  15.404 -15.478  1.00  0.00
ATOM   3905  CRS CRS Z2026     -34.310 -51.741 -75.308  1.00  0.00
ATOM   3906  CRT CRT Z2027      67.463 -54.755  69.803  1.00  0.00
ATOM   3907  CRU CRU Z2028      -4.831 -76.379   0.601  1.00  0.00
ATOM   3908  CRV CRV Z2029     -38.535 -19.694 -45.900  1.00  0.00
ATOM   3909  CRW CRW Z2030      13.161   9.330 -71.754  1.00  0.00
ATOM   3910  CRX CRX Z2031      74.601   4.282  -1.149  1.00  0.00
ATOM   3911  CRY CRY Z2032      40.402 -70.378 -56.152  1.00  0.00
ATOM   3912  CRZ CRZ Z2033     -36.998 -20.177 -15.299  1.00  0.00
ATOM   3913  CSA CSA Z2034      32.205 -57.793  68.892  1.00  0.00
ATOM   3914  CSB CSB Z2035      58.836 -79.613   4.361  1.00  0.00
ATOM   3915  CSC CSC Z2036     -53.580 -24.736 -34.066  1.00  0.00
ATOM   3916  CSD CSD Z2037       4.723  45.816 -79.765  1.00  0.00
ATOM   3917  CSE CSE Z2038     -44.690 -11.426  85.025  1.00  0.00
ATOM   3918  CSF CSF Z2039     -67.002 -90.733 -28.572  1.00  0.00
ATOM   3919  CSG CSG Z2040      30.370  14.953 -21.825  1.00  0.00
ATOM   3920  CSH CSH Z2041      49.950 -38.735  71.401  1.00  0.00
ATOM   3921  CSI CSI Z2042     -37.542  52.676 -52.062  1.00  0.00
ATOM   3922  CSJ CSJ Z2043      -3.251  13.121  79.159  1.00  0.00
ATOM   3923  CSK CSK Z2044      25.071 -45.192  48.960  1.00  0.00
ATOM   3924  CSL CSL Z2045     -32.827  39.811   0.582  1.00  0.00
ATOM   3925  CSM CSM Z2046      -9.963  82.062  83.535  1.00  0.00
ATOM   3926  CSN CSN Z2047      65.000 -83.417  47.983  1.00  0.00
ATOM   3927  CSO CSO Z2048     -77.106  36.588 -11.963  1.00  0.00
ATOM   3928  CSP CSP Z2049     -75.083  64.301  81.629  1.00  0.00
ATOM   3929  CSQ CSQ Z2050      28.332  77.932  28.993  1.00  0.00
ATOM   3930  CSR CSR Z2051     -11.845  85.203  24.962  1.00  0.00
ATOM   3931  CSS CSS Z2052      -0.217 -50.218 -43.064  1.00  0.00
ATOM   3932  CST CST Z2053     -78.722 -28.798 -79.452  1.00  0.00
ATOM   3933  CSU CSU Z2054     -37.580 -85.673  79.020  1.00  0.00
ATOM   3934  CSV CSV Z2055      25.956  45.629 -57.876  1.00  0.00
ATOM   3935  CSW CSW Z2056     -46.768  76.159  79.180  1.00  0.00
ATOM   3936  CSX CSX Z2057     -74.190  75.977 -28.535  1.00  0.00
ATOM   3937  CSY CSY Z2058     -65.954 -31.709  -5.115  1.00  0.00
ATOM   3938  CSZ CSZ Z2059      81.277 -35.820  62.797  1.00  0.00
ATOM   3939  CTA CTA Z2060     -48.164 -24.889  19.369  1.00  0.00
ATOM   3940  CTB CTB Z2061      37.270  42.940 -30.931  1.00  0.00
ATOM   3941  CTC CTC Z2062     -54.642 -41.749 -37.783  1.00  0.00
ATOM   3942  CTD CTD Z2063     -30.073  60.037  85.112  1.00  0.00
ATOM   3943  CTE CTE Z2064     -59.452 -16.330 -76.118  1.00  0.00
ATOM   3944  CTF CTF Z2065      51.364  83.900  45.243  1.00  0.00
ATOM   3945  CTG CTG Z2066      39.760 -27.444 -25.017  1.00  0.00
ATOM   3946  CTH CTH Z2067     -56.612 -80.991 -20.503  1.00  0.00
ATOM   3947  CTI CTI Z2068      81.487 -38.050  -2.103  1.00  0.00
ATOM   3948  CTJ CTJ Z2069       3.086   2.189 -78.495  1.00  0.00
ATOM   3949  CTK CTK Z2070      90.030   6.843  41.777  1.00  0.00
ATOM   3950  CTL CTL Z2071      38.285  79.551  37.898  1.00  0.00
ATOM   3951  CTM CTM Z2072      48.445  58.640 -26.461  1.00  0.00
ATOM   3952  CTN CTN Z2073      80.175 -16.723  59.105  1.00  0.00
ATOM   3953  CTO CTO Z2074      25.904 -33.154 -12.356  1.00  0.00
ATOM   3954  CTP CTP Z2075      81.702  60.770 -26.286  1.00  0.00
ATOM   3955  CTQ CTQ Z2076     -29.693 -18.306  66.626  1.00  0.00
ATOM   3956  CTR CTR Z2077     -15.889 -47.497 -12.823  1.00  0.00
ATOM   3957  CTS CTS Z2078      48.968 -47.202 -85.072  1.00  0.00
ATOM   3958  CTT CTT Z2079      28.885 -36.548 -57.520  1.00  0.00
ATOM   3959  CTU CTU Z2080     -80.500  20.172 -77.934  1.00  0.00
ATOM   3960  CTV CTV Z2081      28.031 -78.480  -6.457  1.00  0.00
ATOM   3961  CTW CTW Z2082     -81.755 -63.156  -1.993  1.00  0.00
ATOM   3962  CTX CTX Z2083      22.098 -58.756  22.606  1.00  0.00
ATOM   3963  CTY CTY Z2084     -59.301  28.343 -34.797  1.00  0.00
ATOM   3964  CTZ CTZ Z2085      57.176  -8.938 -82.719  1.00  0.00
ATOM   3965  CUA CUA Z2086     -74.017   9.095 -54.641  1.00  0.00
ATOM   3966  CUB CUB Z2087     -79.617   8.677   4.074  1.00  0.00
ATOM   3967  CUC CUC Z2088      84.153  44.687  20.637  1.00  0.00
ATOM   3968  CUD CUD Z2089     -83.904  64.839  -5.268  1.00  0.00
ATOM   3969  CUE CUE Z2090     -71.581 -69.135  13.395  1.00  0.00
ATOM   3970  CUF CUF Z2091     -67.007   6.417 -75.080  1.00  0.00
ATOM   3971  CUG CUG Z2092     -46.301   1.135 -72.020  1.00  0.00
ATOM   3972  CUH CUH Z2093     -59.911  52.291  54.840  1.00  0.00
ATOM   3973  CUI CUI Z2094     -20.955 -80.103 -35.326  1.00  0.00
ATOM   3974  CUJ CUJ Z2095      52.781  11.901  65.829  1.00  0.00
ATOM   3975  CUK CUK Z2096      62.260  24.616   3.855  1.00  0.00
ATOM   3976  CUL CUL Z2097      82.900   6.684  66.958  1.00  0.00
ATOM   3977  CUM CUM Z2098     -77.236 -14.193  71.135  1.00  0.00
ATOM   3978  CUN CUN Z2099     -54.061 -54.860  60.173  1.00  0.00
ATOM   3979  CUO CUO Z2100     -57.555 -20.449 -54.243  1.00  0.00
ATOM   3980  CUP CUP Z2101     -21.361 -40.330  70.943  1.00  0.00
ATOM   3981  CUQ CUQ Z2102     -75.039  31.119   1.682  1.00  0.00
ATOM   3982  CUR CUR Z2103      32.845  58.659  81.969  1.00  0.00
ATOM   3983  CUS CUS Z2104      80.699  18.572   6.268  1.00  0.00
ATOM   3984  CUT CUT Z2105     -84.668  49.188 -28.229  1.00  0.00
ATOM   3985  CUU CUU Z2106      56.926  -0.213  10.055  1.00  0.00
ATOM   3986  CUV CUV Z2107      52.753  15.809  15.680  1.00  0.00
ATOM   3987  CUW CUW Z2108     -83.834   8.306  63.595  1.00  0.00
ATOM   3988  CUX CUX Z2109     -47.901  51.465  21.540  1.00  0.00
ATOM   3989  CUY CUY Z2110     -48.557  49.938  40.042  1.00  0.00
ATOM   3990  CUZ CUZ Z2111      44.592  18.348  -3.262  1.00  0.00
ATOM   3991  CVA CVA Z2112      28.939 -63.230 -78.777  1.00  0.00
ATOM   3992  CVB CVB Z2113      45.064  45.467 -73.391  1.00  0.00
ATOM   3993  CVC CVC Z2114       7.906 -33.057  87.900  1.00  0.00
ATOM   3994  CVD CVD Z2115      85.582  71.756 -70.108  1.00  0.00
ATOM   3995  CVE CVE Z2116     -53.688  54.773  77.342  1.00  0.00
ATOM   3996  CVF CVF Z2117      40.857 -34.600 -79.030  1.00  0.00
ATOM   3997  CVG CVG Z2118      88.708 -40.536 -34.932  1.00  0.00
ATOM   3998  CVH CVH Z2119     -52.341  78.063 -55.205  1.00  0.00
ATOM   3999  CVI CVI Z2120     -78.746  32.004  71.449  1.00  0.00
ATOM   4000  CVJ CVJ Z2121      25.899  71.495  -3.786  1.00  0.00
ATOM   4001  CVK CVK Z2122      -1.649 -74.762  75.612  1.00  0.00
ATOM   4002  CVL CVL Z2123      53.305 -60.172  29.101  1.00  0.00
ATOM   4003  CVM CVM Z2124     -31.328  83.102 -38.057  1.00  0.00
ATOM   4004  CVN CVN Z2125     -62.013 -49.638  15.519  1.00  0.00
ATOM   4005  CVO CVO Z2126     -16.867 -66.785  42.953  1.00  0.00
ATOM   4006  CVP CVP Z2127       3.443  14.147 -52.548  1.00  0.00
ATOM   4007  CVQ CVQ Z2128      76.443 -81.940  28.657  1.00  0.00
ATOM   4008  CVR CVR Z2129       8.533  22.478  50.961  1.00  0.00
ATOM   4009  CVS CVS Z2130     -22.940 -21.356 -29.433  1.00  0.00
ATOM   4010  CVT CVT Z2131     -79.512 -48.940 -64.013  1.00  0.00
ATOM   4011  CVU CVU Z2132      39.008  79.620  12.996  1.00  0.00
ATOM   4012  CVV CVV Z2133     -47.901 -69.568  85.090  1.00  0.00
ATOM   4013  CVW CVW Z2134      79.718 -53.560 -78.737  1.00  0.00
ATOM   4014  CVX CVX Z2135     -31.371 -13.643  46.483  1.00  0.00
ATOM   4015  CVY CVY Z2136      62.236  18.092 -30.196  1.00  0.00
ATOM   4016  CVZ CVZ Z2137      60.698  35.415 -76.435  1.00  0.00
ATOM   4017  CWA CWA Z2138      22.791  75.245  53.523  1.00  0.00
ATOM   4018  CWB CWB Z2139     -83.499 -51.612  56.119  1.00  0.00
ATOM   4019  CWC CWC Z2140       2.114  82.527  59.473  1.00  0.00
ATOM   4020  CWD CWD Z2141      89.002 -86.356 -77.898  1.00  0.00
ATOM   4021  CWE CWE Z2142      83.207 -13.552  37.384  1.00  0.00
ATOM   4022  CWF CWF Z2143     -76.283  38.557  26.557  1.00  0.00
ATOM   4023  CWG CWG Z2144     -83.518  46.841  80.629  1.00  0.00
ATOM   4024  CWH CWH Z2145      84.246  72.000  59.031  1.00  0.00
ATOM   4025  CWI CWI Z2146     -62.252 -78.981  37.259  1.00  0.00
ATOM   4026  CWJ CWJ Z2147      47.958  63.070  84.831  1.00  0.00
ATOM   4027  CWK CWK Z2148     -46.509  59.950 -64.358  1.00  0.00
ATOM   4028  CWL CWL Z2149       4.711 -49.806  73.878  1.00  0.00
ATOM   4029  CWM CWM Z2150     -15.572 -30.278 -11.093  1.00  0.00
ATOM   4030  CWN CWN Z2151      79.402  30.902  83.238  1.00  0.00
ATOM   4031  CWO CWO Z2152      71.894  30.969  65.199  1.00  0.00
ATOM   4032  CWP CWP Z2153     -50.458 -37.449  70.999  1.00  0.00
ATOM   4033  CWQ CWQ Z2154      82.342 -42.561  20.223  1.00  0.00
ATOM   4034  CWR CWR Z2155     -41.871  71.348  14.423  1.00  0.00
ATOM   4035  CWS CWS Z2156     -50.624 -75.889 -61.225  1.00  0.00
ATOM   4036  CWT CWT Z2157      69.313  72.398  86.316  1.00  0.00
ATOM   4037  CWU CWU Z2158     -62.545  79.555 -80.072  1.00  0.00
ATOM   4038  CWV CWV Z2159     -12.487  27.474  18.475  1.00  0.00
ATOM   4039  CWW CWW Z2160      57.918  62.306   8.325  1.00  0.00
ATOM   4040  CWX CWX Z2161     -72.371  26.227 -65.748  1.00  0.00
ATOM   4041  CWY CWY Z2162      20.039 -79.443  17.332  1.00  0.00
ATOM   4042  CWZ CWZ Z2163     -49.716 -86.238 -69.585  1.00  0.00
ATOM   4043  CXA CXA Z2164      28.831  53.846 -42.999  1.00  0.00
ATOM   4044  CXB CXB Z2165      21.355  40.587  67.732  1.00  0.00
ATOM   4045  CXC CXC Z2166      71.483 -33.419  10.717  1.00  0.00
ATOM   4046  CXD CXD Z2167     -77.990  24.884 -35.320  1.00  0.00
ATOM   4047  CXE CXE Z2168     -78.803 -36.344 -21.028  1.00  0.00
ATOM   4048  CXF CXF Z2169      17.286  78.644 -81.013  1.00  0.00
ATOM   4049  CXG CXG Z2170      11.280  27.117 -85.563  1.00  0.00
ATOM   4050  CXH CXH Z2171     -76.647  67.401 -50.004  1.00  0.00
ATOM   4051  CXI CXI Z2172      67.932 -21.354  80.523  1.00  0.00
ATOM   4052  CXJ CXJ Z2173     -76.351  -7.820  10.735  1.00  0.00
ATOM   4053  CXK CXK Z2174     -20.569 -21.257  46.936  1.00  0.00
ATOM   4054  CXL CXL Z2175      -4.877 -84.937 -40.095  1.00  0.00
ATOM   4055  CXM CXM Z2176      48.284 -13.142  85.406  1.00  0.00
ATOM   4056  CXN CXN Z2177      89.622 -75.580 -57.610  1.00  0.00
ATOM   4057  CXO CXO Z2178     -59.358 -71.486  -1.844  1.00  0.00
ATOM   4058  CXP CXP Z2179     -78.970  -0.600  36.888  1.00  0.00
ATOM   4059  CXQ CXQ Z2180      74.366  54.054   2.092  1.00  0.00
ATOM   4060  CXR CXR Z2181     -70.926 -14.010  82.658  1.00  0.00
ATOM   4061  CXS CXS Z2182      -2.287   3.875 -30.393  1.00  0.00
ATOM   4062  CXT CXT Z2183      75.313 -79.476  83.680  1.00  0.00
ATOM   4063  CXU CXU Z2184      48.748  41.838  12.382  1.00  0.00
ATOM   4064  CXV CXV Z2185     -29.504 -14.769 -71.743  1.00  0.00
ATOM   4065  CXW CXW Z2186      29.805  36.557 -12.705  1.00  0.00
ATOM   4066  CXX CXX Z2187      36.579  18.276  46.458  1.00  0.00
ATOM   4067  CXY CXY Z2188     -75.261 -23.376  43.796  1.00  0.00
ATOM   4068  CXZ CXZ Z2189      42.427  49.126 -54.266  1.00  0.00
ATOM   4069  CYA CYA Z2190     -49.469 -69.516 -84.863  1.00  0.00
ATOM   4070  CYB CYB Z2191      -7.203  15.228  41.878  1.00  0.00
ATOM   4071  CYC CYC Z2192       8.657  79.823 -64.391  1.00  0.00
ATOM   4072  CYD CYD Z2193     -68.236  48.943  87.565  1.00  0.00
ATOM   4073  CYE CYE Z2194     -42.126 -51.387  -2.298  1.00  0.00
ATOM   4074  CYF CYF Z2195      73.270 -73.841 -69.365  1.00  0.00
ATOM   4075  CYG CYG Z2196      59.324  -1.137  -7.408  1.00  0.00
ATOM   4076  CYH CYH Z2197      32.419  -2.005 -24.516  1.00  0.00
ATOM   4077  CYI CYI Z2198     -24.200 -89.402 -49.402  1.00  0.00
ATOM   4078  CYJ CYJ Z2199      18.557 -34.843  64.186  1.00  0.00
ATOM   4079  CYK CYK Z2200     -55.150 -47.095 -52.666  1.00  0.00
ATOM   4080  CYL CYL Z2201      86.079 -61.808  78.944  1.00  0.00
ATOM   4081  CYM CYM Z2202      88.951  18.635  -5.482  1.00  0.00
ATOM   4082  CYN CYN Z2203     -81.011  70.449  52.286  1.00  0.00
ATOM   4083  CYO CYO Z2204       8.879 -41.798  37.439  1.00  0.00
ATOM   4084  CYP CYP Z2205      69.654  80.538 -24.435  1.00  0.00
ATOM   4085  CYQ CYQ Z2206     -61.267  60.494  -8.042  1.00  0.00
ATOM   4086  CYR CYR Z2207      23.455 -11.814  75.502  1.00  0.00
ATOM   4087  CYS CYS Z2208     -77.176  17.290  59.665  1.00  0.00
ATOM   4088  CYT CYT Z2209      56.282  44.776  87.820  1.00  0.00
ATOM   4089  CYU CYU Z2210     -12.195 -89.557  40.198  1.00  0.00
ATOM   4090  CYV CYV Z2211      19.100 -73.407  80.501  1.00  0.00
ATOM   4091  CYW CYW Z2212     -45.925   8.807  50.874  1.00  0.00
ATOM   4092  CYX CYX Z2213      35.529  21.024  88.589  1.00  0.00
ATOM   4093  CYY CYY Z2214      79.620 -89.910 -86.703  1.00  0.00
ATOM   4094  CYZ CYZ Z2215      56.774 -81.532 -19.951  1.00  0.00
ATOM   4095  CZA CZA Z2216     -23.285 -84.167   8.872  1.00  0.00
ATOM   4096  CZB CZB Z2217     -79.013  47.002 -73.840  1.00  0.00
ATOM   4097  CZC CZC Z2218      51.268  25.246 -83.891  1.00  0.00
ATOM   4098  CZD CZD Z2219     -41.884 -41.037  -9.711  1.00  0.00
ATOM   4099  CZE CZE Z2220     -68.594 -74.240 -71.719  1.00  0.00
ATOM   4100  CZF CZF Z2221      45.097 -40.782  18.788  1.00  0.00
ATOM   4101  CZG CZG Z2222      39.093 -27.069  50.845  1.00  0.00
ATOM   4102  CZH CZH Z2223      84.989 -88.963 -25.410  1.00  0.00
ATOM   4103  CZI CZI Z2224      10.139 -46.226 -74.865  1.00  0.00
ATOM   4104  CZJ CZJ Z2225     -60.066  42.778 -71.455  1.00  0.00
ATOM   4105  CZK CZK Z2226      76.692  83.674  46.751  1.00  0.00
ATOM   4106  CZL CZL Z2227     -46.633  20.831  86.972  1.00  0.00
ATOM   4107  CZM CZM Z2228     -17.427 -37.962  27.487  1.00  0.00
ATOM   4108  CZN CZN Z2229      49.764  79.050  87.996  1.00  0.00
ATOM   4109  CZO CZO Z2230      83.622 -12.257  -0.863  1.00  0.00
ATOM   4110  CZP CZP Z2231     -75.033  77.070  -4.130  1.00  0.00
ATOM   4111  CZQ CZQ Z2232      -7.634 -23.935  12.693  1.00  0.00
ATOM   4112  CZR CZR Z2233     -67.010  -8.599 -51.941  1.00  0.00
ATOM   4113  CZS CZS Z2234      64.520 -57.474 -65.395  1.00  0.00
ATOM   4114  CZT CZT Z2235      31.024 -29.413  81.414  1.00  0.00
ATOM   4115  CZU CZU Z2236      44.945 -66.548  -9.648  1.00  0.00
ATOM   4116  CZV CZV Z2237      50.109  11.380 -25.843  1.00  0.00
ATOM   4117  CZW CZW Z2238      54.298 -75.887  28.112  1.00  0.00
ATOM   4118  CZX CZX Z2239     -14.535 -33.541  86.430  1.00  0.00
ATOM   4119  CZY CZY Z2240      -7.789  61.494  13.020  1.00  0.00
ATOM   4120  CZZ CZZ Z2241     -64.627 -31.338  70.635  1.00  0.00
ATOM   4121  DAA DAA Z2242     -29.457 -51.811 -17.734  1.00  0.00
ATOM   4122  DAB DAB Z2243     -20.533 -42.573 -58.595  1.00  0.00
ATOM   4123  DAC DAC Z2244      10.872 -22.051   7.161  1.00  0.00
ATOM   4124  DAD DAD Z2245      -1.371 -54.830 -10.355  1.00  0.00
ATOM   4125  DAE DAE Z2246      45.189  68.067   2.324  1.00  0.00
ATOM   4126  DAF DAF Z2247     -25.856 -63.674 -24.368  1.00  0.00
ATOM   4127  DAG DAG Z2248     -47.330 -56.761   5.377  1.00  0.00
ATOM   4128  DAH DAH Z2249     -61.003  -0.262  73.769  1.00  0.00
ATOM   4129  DAI DAI Z2250      88.033 -69.835 -78.037  1.00  0.00
ATOM   4130  DAJ DAJ Z2251     -82.998  11.309  44.881  1.00  0.00
ATOM   4131  DAK DAK Z2252      36.933 -40.151  -4.796  1.00  0.00
ATOM   4132  DAL DAL Z2253     -38.665 -83.708  35.913  1.00  0.00
ATOM   4133  DAM DAM Z2254      75.026  36.754 -67.150  1.00  0.00
ATOM   4134  DAN DAN Z2255     -42.926 -26.283  87.743  1.00  0.00
ATOM   4135  DAO DAO Z2256     -48.259 -82.638  -8.476  1.00  0.00
ATOM   4136  DAP DAP Z2257       2.859  17.225  13.870  1.00  0.00
ATOM   4137  DAQ DAQ Z2258     -54.812 -71.688  22.951  1.00  0.00
ATOM   4138  DAR DAR Z2259      -8.331 -46.475 -86.682  1.00  0.00
ATOM   4139  DAS DAS Z2260      13.523  44.711  53.100  1.00  0.00
ATOM   4140  DAT DAT Z2261      12.836   3.395 -29.648  1.00  0.00
ATOM   4141  DAU DAU Z2262      81.361  43.282  58.315  1.00  0.00
ATOM   4142  DAV DAV Z2263      16.766 -37.317  12.786  1.00  0.00
ATOM   4143  DAW DAW Z2264     -28.115 -64.711  -6.714  1.00  0.00
ATOM   4144  DAX DAX Z2265     -31.945  -4.917 -11.582  1.00  0.00
ATOM   4145  DAY DAY Z2266      83.762  -3.593  20.849  1.00  0.00
ATOM   4146  DAZ DAZ Z2267      21.678  82.852   1.864  1.00  0.00
ATOM   4147  DBA DBA Z2268     -29.570 -63.227  26.975  1.00  0.00
ATOM   4148  DBB DBB Z2269     -82.405  -9.294 -37.997  1.00  0.00
ATOM   4149  DBC DBC Z2270      -6.985 -32.070 -39.199  1.00  0.00
ATOM   4150  DBD DBD Z2271     -33.202  -0.812  68.978  1.00  0.00
ATOM   4151  DBE DBE Z2272      19.837   1.846  51.983  1.00  0.00
ATOM   4152  DBF DBF Z2273      78.726 -26.030 -57.705  1.00  0.00
ATOM   4153  DBG DBG Z2274       1.221  32.894  72.165  1.00  0.00
ATOM   4154  DBH DBH Z2275      60.633 -61.244 -82.019  1.00  0.00
ATOM   4155  DBI DBI Z2276      70.487  75.830 -40.726  1.00  0.00
ATOM   4156  DBJ DBJ Z2277     -56.884 -34.546 -82.074  1.00  0.00
ATOM   4157  DBK DBK Z2278      76.283 -46.159 -42.974  1.00  0.00
ATOM   4158  DBL DBL Z2279     -65.059  77.959  22.354  1.00  0.00
ATOM   4159  DBM DBM Z2280      -7.812 -69.622  16.957  1.00  0.00
ATOM   4160  DBN DBN Z2281      63.734 -42.994  16.587  1.00  0.00
ATOM   4161  DBO DBO Z2282     -54.644  26.048 -80.812  1.00  0.00
ATOM   4162  DBP DBP Z2283     -12.535  66.470  42.119  1.00  0.00
ATOM   4163  DBQ DBQ Z2284     -64.981 -65.534 -60.228  1.00  0.00
ATOM   4164  DBR DBR Z2285       6.048  84.588 -41.355  1.00  0.00
ATOM   4165  DBS DBS Z2286      61.688 -25.349 -85.947  1.00  0.00
ATOM   4166  DBT DBT Z2287     -70.285 -39.374 -74.281  1.00  0.00
ATOM   4167  DBU DBU Z2288      66.563 -43.638 -63.037  1.00  0.00
ATOM   4168  DBV DBV Z2289      49.185  73.785  26.203  1.00  0.00
ATOM   4169  DBW DBW Z2290     -64.293 -28.896 -63.975  1.00  0.00
ATOM   4170  DBX DBX Z2291     -34.449 -41.896  66.045  1.00  0.00
ATOM   4171  DBY DBY Z2292      26.997  30.001 -82.604  1.00  0.00
ATOM   4172  DBZ DBZ Z2293     -69.672 -45.303 -12.712  1.00  0.00
ATOM   4173  DCA DCA Z2294      70.499  12.348  79.975  1.00  0.00
ATOM   4174  DCB DCB Z2295     -81.553   3.916  22.791  1.00  0.00
ATOM   4175  DCC DCC Z2296      68.293 -17.100 -70.629  1.00  0.00
ATOM   4176  DCD DCD Z2297      88.503  79.155 -21.961  1.00  0.00
ATOM   4177  DCE DCE Z2298      57.789  79.422 -72.192  1.00  0.00
ATOM   4178  DCF DCF Z2299      -5.768 -10.266 -53.593  1.00  0.00
ATOM   4179  DCG DCG Z2300      37.169   0.069  -8.391  1.00  0.00
ATOM   4180  DCH DCH Z2301      36.751 -34.882  10.674  1.00  0.00
ATOM   4181  DCI DCI Z2302     -84.340  52.262  33.337  1.00  0.00
ATOM   4182  DCJ DCJ Z2303      87.840 -36.769  83.272  1.00  0.00
ATOM   4183  DCK DCK Z2304      -5.870 -51.681 -31.396  1.00  0.00
ATOM   4184  DCL DCL Z2305      72.169  15.370 -48.440  1.00  0.00
ATOM   4185  DCM DCM Z2306      46.678 -89.551 -62.570  1.00  0.00
ATOM   4186  DCN DCN Z2307     -18.366  18.835 -11.479  1.00  0.00
ATOM   4187  DCO DCO Z2308      21.358 -85.419 -36.323  1.00  0.00
ATOM   4188  DCP DCP Z2309     -31.052  57.492 -31.809  1.00  0.00
ATOM   4189  DCQ DCQ Z2310       7.332  28.156 -44.510  1.00  0.00
ATOM   4190  DCR DCR Z2311       7.504 -88.424  24.110  1.00  0.00
ATOM   4191  DCS DCS Z2312      -8.959 -90.052 -79.045  1.00  0.00
ATOM   4192  DCT DCT Z2313     -81.086 -86.284 -17.466  1.00  0.00
ATOM   4193  DCU DCU Z2314     -43.780  67.292  51.266  1.00  0.00
ATOM   4194  DCV DCV Z2315      38.182 -16.824 -84.016  1.00  0.00
ATOM   4195  DCW DCW Z2316     -54.601  60.118  40.116  1.00  0.00
ATOM   4196  DCX DCX Z2317      39.475   9.301  27.606  1.00  0.00
ATOM   4197  DCY DCY Z2318     -53.634 -15.411  61.123  1.00  0.00
ATOM   4198  DCZ DCZ Z2319      50.694 -17.171 -62.579  1.00  0.00
ATOM   4199  DDA DDA Z2320     -53.553 -34.538  87.696  1.00  0.00
ATOM   4200  DDB DDB Z2321     -52.053 -18.380  -3.389  1.00  0.00
ATOM   4201  DDC DDC Z2322      52.018  32.347  81.398  1.00  0.00
ATOM   4202  DDD DDD Z2323     -84.884 -89.010  79.742  1.00  0.00
ATOM   4203  DDE DDE Z2324     -27.959  77.042  67.369  1.00  0.00
ATOM   4204  DDF DDF Z2325     -84.507  63.685 -19.208  1.00  0.00
ATOM   4205  DDG DDG Z2326     -81.438 -46.231 -33.815  1.00  0.00
ATOM   4206  DDH DDH Z2327     -54.212  84.031  21.360  1.00  0.00
ATOM   4207  DDI DDI Z2328     -71.782 -74.073 -40.303  1.00  0.00
ATOM   4208  DDJ DDJ Z2329      66.677  81.003  76.878  1.00  0.00
ATOM   4209  DDK DDK Z2330     -67.602 -21.510  61.983  1.00  0.00
ATOM   4210  DDL DDL Z2331      37.018 -78.842 -71.197  1.00  0.00
ATOM   4211  DDM DDM Z2332      53.643  71.637 -13.171  1.00  0.00
ATOM   4212  DDN DDN Z2333     -67.402 -45.822  53.470  1.00  0.00
ATOM   4213  DDO DDO Z2334      81.258  59.110  15.618  1.00  0.00
ATOM   4214  DDP DDP Z2335      57.645  -6.897  27.062  1.00  0.00
ATOM   4215  DDQ DDQ Z2336     -21.510  44.725  74.316  1.00  0.00
ATOM   4216  DDR DDR Z2337     -15.355 -79.814  58.786  1.00  0.00
ATOM   4217  DDS DDS Z2338      36.120 -86.419 -82.339  1.00  0.00
ATOM   4218  DDT DDT Z2339      14.126  77.626  12.441  1.00  0.00
ATOM   4219  DDU DDU Z2340      66.071  78.408 -86.314  1.00  0.00
ATOM   4220  DDV DDV Z2341      18.232 -52.497 -57.906  1.00  0.00
ATOM   4221  DDW DDW Z2342     -84.535 -60.591 -64.253  1.00  0.00
ATOM   4222  DDX DDX Z2343      50.122 -86.704  38.271  1.00  0.00
ATOM   4223  DDY DDY Z2344     -41.451  19.182 -67.693  1.00  0.00
ATOM   4224  DDZ DDZ Z2345     -81.943 -29.616  -5.447  1.00  0.00
ATOM   4225  DEA DEA Z2346       6.271  84.937 -28.449  1.00  0.00
ATOM   4226  DEB DEB Z2347     -20.206  33.632  87.203  1.00  0.00
ATOM   4227  DEC DEC Z2348      80.576 -16.757 -83.237  1.00  0.00
ATOM   4228  DED DED Z2349      -0.588 -34.847 -12.326  1.00  0.00
ATOM   4229  DEE DEE Z2350      86.066  56.344  80.416  1.00  0.00
ATOM   4230  DEF DEF Z2351     -13.809 -87.428 -16.845  1.00  0.00
ATOM   4231  DEG DEG Z2352     -50.771 -40.427  25.866  1.00  0.00
ATOM   4232  DEH DEH Z2353     -40.867  26.180  60.924  1.00  0.00
ATOM   4233  DEI DEI Z2354       3.825 -84.941 -23.784  1.00  0.00
ATOM   4234  DEJ DEJ Z2355     -77.071  34.557  52.396  1.00  0.00
ATOM   4235  DEK DEK Z2356     -82.174  76.049  71.554  1.00  0.00
ATOM   4236  DEL DEL Z2357      48.430   0.033  33.266  1.00  0.00
ATOM   4237  DEM DEM Z2358      85.035 -70.535  39.651  1.00  0.00
ATOM   4238  DEN DEN Z2359     -18.504  43.796  -1.484  1.00  0.00
ATOM   4239  DEO DEO Z2360      81.800 -73.671  58.122  1.00  0.00
ATOM   4240  DEP DEP Z2361     -38.162  -6.330 -27.185  1.00  0.00
ATOM   4241  DEQ DEQ Z2362      61.092  -8.526  73.994  1.00  0.00
ATOM   4242  DER DER Z2363      45.683 -83.498  85.137  1.00  0.00
ATOM   4243  DES DES Z2364      47.390 -88.334 -47.700  1.00  0.00
ATOM   4244  DET DET Z2365     -30.470  21.042  87.363  1.00  0.00
ATOM   4245  DEU DEU Z2366      46.231 -56.902 -63.556  1.00  0.00
ATOM   4246  DEV DEV Z2367       8.332  37.132 -65.841  1.00  0.00
ATOM   4247  DEW DEW Z2368      71.499  80.375 -60.863  1.00  0.00
ATOM   4248  DEX DEX Z2369     -44.253 -87.015 -27.111  1.00  0.00
ATOM   4249  DEY DEY Z2370      70.181 -88.354 -71.673  1.00  0.00
ATOM   4250  DEZ DEZ Z2371      62.257 -46.843 -32.543  1.00  0.00
ATOM   4251  DFA DFA Z2372     -35.624  40.340 -12.840  1.00  0.00
ATOM   4252  DFB DFB Z2373     -76.310 -85.337   3.817  1.00  0.00
ATOM   4253  DFC DFC Z2374      78.331 -29.172 -44.400  1.00  0.00
ATOM   4254  DFD DFD Z2375      77.598  28.245  17.782  1.00  0.00
ATOM   4255  DFE DFE Z2376      71.847  54.500  88.119  1.00  0.00
ATOM   4256  DFF DFF Z2377     -64.379  -1.428  37.111  1.00  0.00
ATOM   4257  DFG DFG Z2378     -69.055  80.534  39.270  1.00  0.00
ATOM   4258  DFH DFH Z2379      83.641  36.140  43.936  1.00  0.00
ATOM   4259  DFI DFI Z2380     -83.992  19.031 -55.195  1.00  0.00
ATOM   4260  DFJ DFJ Z2381      57.449 -64.625  12.679  1.00  0.00
ATOM   4261  DFK DFK Z2382     -63.177  -9.720  12.395  1.00  0.00
ATOM   4262  DFL DFL Z2383      11.143 -40.872 -52.190  1.00  0.00
ATOM   4263  DFM DFM Z2384      -6.586   4.218 -18.580  1.00  0.00
ATOM   4264  DFN DFN Z2385     -45.088  40.563 -70.917  1.00  0.00
ATOM   4265  DFO DFO Z2386     -18.247  23.901  37.779  1.00  0.00
ATOM   4266  DFP DFP Z2387     -83.421 -66.129 -38.159  1.00  0.00
ATOM   4267  DFQ DFQ Z2388     -40.023  78.529 -70.319  1.00  0.00
ATOM   4268  DFR DFR Z2389      89.105  51.736   5.902  1.00  0.00
ATOM   4269  DFS DFS Z2390     -63.315 -78.161 -83.368  1.00  0.00
ATOM   4270  DFT DFT Z2391      -7.401  80.104  14.371  1.00  0.00
ATOM   4271  DFU DFU Z2392      56.640  83.425 -58.795  1.00  0.00
ATOM   4272  DFV DFV Z2393     -32.287  34.964 -87.245  1.00  0.00
ATOM   4273  DFW DFW Z2394      62.584  62.056  78.182  1.00  0.00
ATOM   4274  DFX DFX Z2395     -42.723 -50.881  69.330  1.00  0.00
ATOM   4275  DFY DFY Z2396     -24.955 -52.223 -41.282  1.00  0.00
ATOM   4276  DFZ DFZ Z2397      54.938  -2.448 -23.168  1.00  0.00
ATOM   4277  DGA DGA Z2398     -63.136  -1.963  49.038  1.00  0.00
ATOM   4278  DGB DGB Z2399     -74.593 -85.165  86.902  1.00  0.00
ATOM   4279  DGC DGC Z2400      59.352 -66.513  78.347  1.00  0.00
ATOM   4280  DGD DGD Z2401     -25.058  83.563   6.039  1.00  0.00
ATOM   4281  DGE DGE Z2402     -77.821 -41.143  80.529  1.00  0.00
ATOM   4282  DGF DGF Z2403      34.791 -72.173  58.972  1.00  0.00
ATOM   4283  DGG DGG Z2404      -4.237 -44.680 -51.980  1.00  0.00
ATOM   4284  DGH DGH Z2405      30.305 -55.929 -59.507  1.00  0.00
ATOM   4285  DGI DGI Z2406     -80.832 -18.692  54.518  1.00  0.00
ATOM   4286  DGJ DGJ Z2407      48.614 -73.322 -35.949  1.00  0.00
ATOM   4287  DGK DGK Z2408      71.983 -18.965  12.419  1.00  0.00
ATOM   4288  DGL DGL Z2409      63.012 -77.112  70.804  1.00  0.00
ATOM   4289  DGM DGM Z2410      42.693 -55.577   6.128  1.00  0.00
ATOM   4290  DGN DGN Z2411     -81.035   4.545 -86.619  1.00  0.00
ATOM   4291  DGO DGO Z2412     -18.760 -83.661  26.112  1.00  0.00
ATOM   4292  DGP DGP Z2413      15.894  52.938 -27.107  1.00  0.00
ATOM   4293  DGQ DGQ Z2414     -38.018  86.110 -48.989  1.00  0.00
ATOM   4294  DGR DGR Z2415      49.335  55.406  -3.733  1.00  0.00
ATOM   4295  DGS DGS Z2416     -28.017   1.634 -25.563  1.00  0.00
ATOM   4296  DGT DGT Z2417     -27.249 -17.777  79.453  1.00  0.00
ATOM   4297  DGU DGU Z2418      21.635 -69.027 -60.476  1.00  0.00
ATOM   4298  DGV DGV Z2419      60.927  58.392  24.374  1.00  0.00
ATOM   4299  DGW DGW Z2420      25.304 -20.843  -2.209  1.00  0.00
ATOM   4300  DGX DGX Z2421      81.370  83.633 -47.893  1.00  0.00
ATOM   4301  DGY DGY Z2422     -42.591  28.154 -11.916  1.00  0.00
ATOM   4302  DGZ DGZ Z2423     -15.136 -10.179 -25.490  1.00  0.00
ATOM   4303  DHA DHA Z2424       8.262 -66.783 -49.301  1.00  0.00
ATOM   4304  DHB DHB Z2425      -0.096 -70.844 -21.389  1.00  0.00
ATOM   4305  DHC DHC Z2426      66.066 -64.127  53.931  1.00  0.00
ATOM   4306  DHD DHD Z2427     -54.209 -51.231  -1.616  1.00  0.00
ATOM   4307  DHE DHE Z2428      86.080  22.305 -29.168  1.00  0.00
ATOM   4308  DHF DHF Z2429     -18.071  84.699 -79.339  1.00  0.00
ATOM   4309  DHG DHG Z2430      82.267  81.446  31.634  1.00  0.00
ATOM   4310  DHH DHH Z2431      15.552  79.946  -9.324  1.00  0.00
ATOM   4311  DHI DHI Z2432     -47.990 -20.271  30.436  1.00  0.00
ATOM   4312  DHJ DHJ Z2433     -15.597  71.465   8.117  1.00  0.00
ATOM   4313  DHK DHK Z2434      15.581 -72.050   0.448  1.00  0.00
ATOM   4314  DHL DHL Z2435     -70.092  83.427  73.918  1.00  0.00
ATOM   4315  DHM DHM Z2436      22.279  53.877  78.059  1.00  0.00
ATOM   4316  DHN DHN Z2437     -66.203  55.914  31.926  1.00  0.00
ATOM   4317  DHO DHO Z2438     -60.423 -45.587  79.014  1.00  0.00
ATOM   4318  DHP DHP Z2439       7.437  70.497 -46.340  1.00  0.00
ATOM   4319  DHQ DHQ Z2440     -60.982  41.189  33.493  1.00  0.00
ATOM   4320  DHR DHR Z2441      29.132 -15.654  40.534  1.00  0.00
ATOM   4321  DHS DHS Z2442     -63.432  70.557 -35.903  1.00  0.00
ATOM   4322  DHT DHT Z2443       6.296  58.816  44.922  1.00  0.00
ATOM   4323  DHU DHU Z2444     -55.419  65.876  24.471  1.00  0.00
ATOM   4324  DHV DHV Z2445     -17.643  -4.068 -69.200  1.00  0.00
ATOM   4325  DHW DHW Z2446      17.130   9.773  82.057  1.00  0.00
ATOM   4326  DHX DHX Z2447     -74.833  38.406 -52.453  1.00  0.00
ATOM   4327  DHY DHY Z2448      -6.566 -85.357  22.271  1.00  0.00
ATOM   4328  DHZ DHZ Z2449     -70.149 -80.903 -21.937  1.00  0.00
ATOM   4329  DIA DIA Z2450      86.723 -56.091  51.304  1.00  0.00
ATOM   4330  DIB DIB Z2451      25.142 -40.428  22.216  1.00  0.00
ATOM   4331  DIC DIC Z2452      26.204  40.140 -70.325  1.00  0.00
ATOM   4332  DID DID Z2453      -6.757 -33.622 -24.023  1.00  0.00
ATOM   4333  DIE DIE Z2454     -60.032 -21.864  75.816  1.00  0.00
ATOM   4334  DIF DIF Z2455      83.683  35.240  -7.118  1.00  0.00
ATOM   4335  DIG DIG Z2456      67.547  -1.383 -72.666  1.00  0.00
ATOM   4336  DIH DIH Z2457     -83.536 -42.971 -44.432  1.00  0.00
ATOM   4337  DII DII Z2458      50.737  84.262  61.865  1.00  0.00
ATOM   4338  DIJ DIJ Z2459     -79.610 -12.713 -86.117  1.00  0.00
ATOM   4339  DIK DIK Z2460      15.107 -37.237  -9.970  1.00  0.00
ATOM   4340  DIL DIL Z2461      88.643 -29.706 -12.483  1.00  0.00
ATOM   4341  DIM DIM Z2462      82.656 -81.075 -39.920  1.00  0.00
ATOM   4342  DIN DIN Z2463     -50.341 -32.498 -57.032  1.00  0.00
ATOM   4343  DIO DIO Z2464     -63.744 -82.401 -54.440  1.00  0.00
ATOM   4344  DIP DIP Z2465     -82.053 -77.023  35.895  1.00  0.00
ATOM   4345  DIQ DIQ Z2466     -17.252 -36.525   8.447  1.00  0.00
ATOM   4346  DIR DIR Z2467     -27.813  71.151  39.810  1.00  0.00
ATOM   4347  DIS DIS Z2468      -0.708 -89.884  74.393  1.00  0.00
ATOM   4348  DIT DIT Z2469      20.455  29.432 -66.349  1.00  0.00
ATOM   4349  DIU DIU Z2470      36.192 -79.340   9.024  1.00  0.00
ATOM   4350  DIV DIV Z2471      48.305  11.513  82.921  1.00  0.00
ATOM   4351  DIW DIW Z2472      90.147 -59.363 -61.531  1.00  0.00
ATOM   4352  DIX DIX Z2473      22.560 -42.773  84.210  1.00  0.00
ATOM   4353  DIY DIY Z2474     -73.005  64.992  19.375  1.00  0.00
ATOM   4354  DIZ DIZ Z2475      40.610  45.705  83.478  1.00  0.00
ATOM   4355  DJA DJA Z2476      48.343 -30.910 -39.943  1.00  0.00
ATOM   4356  DJB DJB Z2477       8.691  20.613  87.519  1.00  0.00
ATOM   4357  DJC DJC Z2478     -56.208  -0.043 -85.471  1.00  0.00
ATOM   4358  DJD DJD Z2479      -4.879  21.014  32.264  1.00  0.00
ATOM   4359  DJE DJE Z2480     -79.818  56.239  45.184  1.00  0.00
ATOM   4360  DJF DJF Z2481     -85.107 -87.567 -60.534  1.00  0.00
ATOM   4361  DJG DJG Z2482      51.996  45.959 -39.435  1.00  0.00
ATOM   4362  DJH DJH Z2483     -48.785  -1.000 -54.747  1.00  0.00
ATOM   4363  DJI DJI Z2484      -5.713   9.801   3.275  1.00  0.00
ATOM   4364  DJJ DJJ Z2485     -66.344 -45.323 -62.020  1.00  0.00
ATOM   4365  DJK DJK Z2486     -61.250  19.589  64.872  1.00  0.00
ATOM   4366  DJL DJL Z2487     -14.034 -55.907  18.892  1.00  0.00
ATOM   4367  DJM DJM Z2488     -74.290   5.968 -13.314  1.00  0.00
ATOM   4368  DJN DJN Z2489     -39.523 -12.521 -81.268  1.00  0.00
ATOM   4369  DJO DJO Z2490      -9.146  55.603  -0.483  1.00  0.00
ATOM   4370  DJP DJP Z2491      23.305 -31.078  46.570  1.00  0.00
ATOM   4371  DJQ DJQ Z2492      56.652  84.315  14.126  1.00  0.00
ATOM   4372  DJR DJR Z2493     -80.288 -36.664  58.659  1.00  0.00
ATOM   4373  DJS DJS Z2494      62.681  -6.892  86.544  1.00  0.00
ATOM   4374  DJT DJT Z2495      14.634  21.359   8.771  1.00  0.00
ATOM   4375  DJU DJU Z2496      81.765  -1.488  88.733  1.00  0.00
ATOM   4376  DJV DJV Z2497      52.841 -86.550  66.139  1.00  0.00
ATOM   4377  DJW DJW Z2498      43.107  -3.420   5.163  1.00  0.00
ATOM   4378  DJX DJX Z2499      79.770  85.524  68.262  1.00  0.00
ATOM   4379  DJY DJY Z2500     -27.977 -77.016 -22.163  1.00  0.00
ATOM   4380  DJZ DJZ Z2501       4.650 -30.893 -83.180  1.00  0.00
ATOM   4381  DKA DKA Z2502      32.868 -65.185  33.589  1.00  0.00
ATOM   4382  DKB DKB Z2503      62.820  78.551  63.593  1.00  0.00
ATOM   4383  DKC DKC Z2504      54.684 -20.329 -48.536  1.00  0.00
ATOM   4384  DKD DKD Z2505      21.641  -5.431  18.991  1.00  0.00
ATOM   4385  DKE DKE Z2506      85.939  38.647 -19.501  1.00  0.00
ATOM   4386  DKF DKF Z2507     -29.554 -76.038 -80.616  1.00  0.00
ATOM   4387  DKG DKG Z2508     -81.785  29.651  88.669  1.00  0.00
ATOM   4388  DKH DKH Z2509      29.377  49.875  -7.668  1.00  0.00
ATOM   4389  DKI DKI Z2510      39.585 -65.996  20.117  1.00  0.00
ATOM   4390  DKJ DKJ Z2511       6.018 -58.913 -66.879  1.00  0.00
ATOM   4391  DKK DKK Z2512      38.681  54.900  27.918  1.00  0.00
ATOM   4392  DKL DKL Z2513       1.453  30.858   1.781  1.00  0.00
ATOM   4393  DKM DKM Z2514      28.037   0.847  35.427  1.00  0.00
ATOM   4394  DKN DKN Z2515      33.252  -5.043  88.079  1.00  0.00
ATOM   4395  DKO DKO Z2516     -31.609 -66.295 -40.644  1.00  0.00
ATOM   4396  DKP DKP Z2517     -28.767 -68.924  58.378  1.00  0.00
ATOM   4397  DKQ DKQ Z2518     -15.922 -82.654  69.458  1.00  0.00
ATOM   4398  DKR DKR Z2519      43.146   0.377 -85.950  1.00  0.00
ATOM   4399  DKS DKS Z2520     -83.553  53.728   6.782  1.00  0.00
ATOM   4400  DKT DKT Z2521     -33.430 -46.403 -51.979  1.00  0.00
ATOM   4401  DKU DKU Z2522      27.905  23.417  10.469  1.00  0.00
ATOM   4402  DKV DKV Z2523     -22.592   3.622  85.347  1.00  0.00
ATOM   4403  DKW DKW Z2524      84.042   0.565 -12.739  1.00  0.00
ATOM   4404  DKX DKX Z2525      22.942 -83.090 -66.502  1.00  0.00
ATOM   4405  DKY DKY Z2526      47.916 -19.298   4.129  1.00  0.00
ATOM   4406  DKZ DKZ Z2527      80.252  58.991  45.642  1.00  0.00
ATOM   4407  DLA DLA Z2528     -34.006  51.140 -84.903  1.00  0.00
ATOM   4408  DLB DLB Z2529      11.425  20.237  25.759  1.00  0.00
ATOM   4409  DLC DLC Z2530     -62.580  -5.752  -0.058  1.00  0.00
ATOM   4410  DLD DLD Z2531      43.639 -60.621 -83.006  1.00  0.00
ATOM   4411  DLE DLE Z2532     -37.315  62.976 -79.974  1.00  0.00
ATOM   4412  DLF DLF Z2533      26.819  38.299  53.799  1.00  0.00
ATOM   4413  DLG DLG Z2534      60.560 -16.205  65.474  1.00  0.00
ATOM   4414  DLH DLH Z2535     -51.499  78.268 -30.765  1.00  0.00
ATOM   4415  DLI DLI Z2536      59.358 -23.619  14.023  1.00  0.00
ATOM   4416  DLJ DLJ Z2537      14.131 -88.127   1.069  1.00  0.00
ATOM   4417  DLK DLK Z2538      78.190 -88.528  63.870  1.00  0.00
ATOM   4418  DLL DLL Z2539      -8.196  44.520 -18.250  1.00  0.00
ATOM   4419  DLM DLM Z2540       2.774  59.882 -53.122  1.00  0.00
ATOM   4420  DLN DLN Z2541      -2.166   4.912 -47.778  1.00  0.00
ATOM   4421  DLO DLO Z2542      15.004  80.507  89.282  1.00  0.00
ATOM   4422  DLP DLP Z2543      69.480  67.972 -78.784  1.00  0.00
ATOM   4423  DLQ DLQ Z2544     -43.040  46.447  55.012  1.00  0.00
ATOM   4424  DLR DLR Z2545     -65.397  24.759 -12.887  1.00  0.00
ATOM   4425  DLS DLS Z2546      25.839  50.288 -77.090  1.00  0.00
ATOM   4426  DLT DLT Z2547     -30.051 -27.104 -80.659  1.00  0.00
ATOM   4427  DLU DLU Z2548      42.601  25.834  73.617  1.00  0.00
ATOM   4428  DLV DLV Z2549       2.073 -89.417 -59.353  1.00  0.00
ATOM   4429  DLW DLW Z2550      81.989  -7.378 -74.500  1.00  0.00
ATOM   4430  DLX DLX Z2551      86.411  36.064 -76.783  1.00  0.00
ATOM   4431  DLY DLY Z2552      47.073 -88.888  54.367  1.00  0.00
ATOM   4432  DLZ DLZ Z2553     -49.645  15.471 -18.904  1.00  0.00
ATOM   4433  DMA DMA Z2554     -23.851  81.061  84.748  1.00  0.00
ATOM   4434  DMB DMB Z2555      25.037 -51.241  -0.810  1.00  0.00
ATOM   4435  DMC DMC Z2556       9.526 -48.399  58.797  1.00  0.00
ATOM   4436  DMD DMD Z2557     -24.256  40.846 -52.986  1.00  0.00
ATOM   4437  DME DME Z2558     -84.255 -51.922  69.801  1.00  0.00
ATOM   4438  DMF DMF Z2559     -76.849   6.051  83.934  1.00  0.00
ATOM   4439  DMG DMG Z2560     -36.517 -76.186  22.228  1.00  0.00
ATOM   4440  DMH DMH Z2561      29.288 -89.420  61.934  1.00  0.00
ATOM   4441  DMI DMI Z2562      84.893  19.577  23.222  1.00  0.00
ATOM   4442  DMJ DMJ Z2563      68.133  -0.566  58.544  1.00  0.00
ATOM   4443  DMK DMK Z2564      39.033  63.474  36.477  1.00  0.00
ATOM   4444  DML DML Z2565     -37.869 -32.288  24.332  1.00  0.00
ATOM   4445  DMM DMM Z2566     -28.760  29.726  -5.573  1.00  0.00
ATOM   4446  DMN DMN Z2567     -41.363  41.256  31.620  1.00  0.00
ATOM   4447  DMO DMO Z2568      -8.333  45.782 -68.723  1.00  0.00
ATOM   4448  DMP DMP Z2569      43.109  84.628 -24.476  1.00  0.00
ATOM   4449  DMQ DMQ Z2570      13.378 -59.644 -78.671  1.00  0.00
ATOM   4450  DMR DMR Z2571      -4.324 -41.224  21.599  1.00  0.00
ATOM   4451  DMS DMS Z2572     -83.686  -7.509  56.794  1.00  0.00
ATOM   4452  DMT DMT Z2573     -15.486 -43.130 -38.887  1.00  0.00
ATOM   4453  DMU DMU Z2574       2.611 -37.328 -32.265  1.00  0.00
ATOM   4454  DMV DMV Z2575     -42.636  85.634  72.383  1.00  0.00
ATOM   4455  DMW DMW Z2576     -60.165 -82.105  87.144  1.00  0.00
ATOM   4456  DMX DMX Z2577       2.088  51.946  53.909  1.00  0.00
ATOM   4457  DMY DMY Z2578      38.087 -36.556  65.019  1.00  0.00
ATOM   4458  DMZ DMZ Z2579     -81.668 -27.074  80.693  1.00  0.00
ATOM   4459  DNA DNA Z2580      46.765  77.702  -2.981  1.00  0.00
ATOM   4460  DNB DNB Z2581      89.285  65.784  30.809  1.00  0.00
ATOM   4461  DNC DNC Z2582      29.988 -41.929 -75.398  1.00  0.00
ATOM   4462  DND DND Z2583     -78.299  82.768 -80.773  1.00  0.00
ATOM   4463  DNE DNE Z2584      22.399 -27.787  29.429  1.00  0.00
ATOM   4464  DNF DNF Z2585     -77.390  64.475 -86.457  1.00  0.00
ATOM   4465  DNG DNG Z2586      90.254  16.114 -48.874  1.00  0.00
ATOM   4466  DNH DNH Z2587     -71.737  26.309 -85.259  1.00  0.00
ATOM   4467  DNI DNI Z2588     -23.891 -85.513  -7.557  1.00  0.00
ATOM   4468  DNJ DNJ Z2589     -75.303 -71.713  24.774  1.00  0.00
ATOM   4469  DNK DNK Z2590      38.150  56.576 -15.245  1.00  0.00
ATOM   4470  DNL DNL Z2591      57.747  56.784 -83.569  1.00  0.00
ATOM   4471  DNM DNM Z2592      88.740  59.872 -43.042  1.00  0.00
ATOM   4472  DNN DNN Z2593      58.168   0.147 -34.356  1.00  0.00
ATOM   4473  DNO DNO Z2594      87.647   6.777   1.039  1.00  0.00
ATOM   4474  DNP DNP Z2595     -38.383  57.167  33.504  1.00  0.00
ATOM   4475  DNQ DNQ Z2596     -79.780 -50.865  16.691  1.00  0.00
ATOM   4476  DNR DNR Z2597      15.506  52.119 -68.615  1.00  0.00
ATOM   4477  DNS DNS Z2598      84.482   3.307 -57.492  1.00  0.00
ATOM   4478  DNT DNT Z2599      85.200 -16.191 -33.969  1.00  0.00
ATOM   4479  DNU DNU Z2600       2.228  83.440 -76.126  1.00  0.00
ATOM   4480  DNV DNV Z2601      64.842 -30.198 -45.665  1.00  0.00
ATOM   4481  DNW DNW Z2602     -24.292  55.494   0.970  1.00  0.00
ATOM   4482  DNX DNX Z2603      11.103  -3.152  66.915  1.00  0.00
ATOM   4483  DNY DNY Z2604     -84.224 -46.760 -13.948  1.00  0.00
ATOM   4484  DNZ DNZ Z2605      34.266 -58.297  49.820  1.00  0.00
ATOM   4485  DOA DOA Z2606     -46.085  22.975  72.562  1.00  0.00
ATOM   4486  DOB DOB Z2607      10.095 -43.722  20.231  1.00  0.00
ATOM   4487  DOC DOC Z2608      47.455  46.959  31.613  1.00  0.00
ATOM   4488  DOD DOD Z2609      89.445 -42.068 -52.113  1.00  0.00
ATOM   4489  DOE DOE Z2610     -40.026  78.021 -84.233  1.00  0.00
ATOM   4490  DOF DOF Z2611      -7.800  34.666  39.026  1.00  0.00
ATOM   4491  DOG DOG Z2612     -46.384  53.747  -6.813  1.00  0.00
ATOM   4492  DOH DOH Z2613      75.219 -62.539  43.578  1.00  0.00
ATOM   4493  DOI DOI Z2614     -29.744   6.083 -76.389  1.00  0.00
ATOM   4494  DOJ DOJ Z2615     -75.142 -85.248 -64.855  1.00  0.00
ATOM   4495  DOK DOK Z2616     -19.310 -36.534 -86.157  1.00  0.00
ATOM   4496  DOL DOL Z2617     -23.157 -20.417 -16.263  1.00  0.00
ATOM   4497  DOM DOM Z2618     -24.195 -68.451   6.423  1.00  0.00
ATOM   4498  DON DON Z2619      -3.320 -20.146 -87.130  1.00  0.00
ATOM   4499  DOO DOO Z2620     -80.877  48.576  -5.930  1.00  0.00
ATOM   4500  DOP DOP Z2621      65.773 -69.885  35.540  1.00  0.00
ATOM   4501  DOQ DOQ Z2622     -66.856  54.288 -60.430  1.00  0.00
ATOM   4502  DOR DOR Z2623      10.453  56.684 -82.004  1.00  0.00
ATOM   4503  DOS DOS Z2624      87.346  53.809 -80.450  1.00  0.00
ATOM   4504  DOT DOT Z2625     -49.738  42.500 -42.191  1.00  0.00
ATOM   4505  DOU DOU Z2626      -5.812  83.290 -33.339  1.00  0.00
ATOM   4506  DOV DOV Z2627      16.013  66.195 -74.302  1.00  0.00
ATOM   4507  DOW DOW Z2628     -81.807 -16.920 -49.398  1.00  0.00
ATOM   4508  DOX DOX Z2629      56.750 -37.039  85.926  1.00  0.00
ATOM   4509  DOY DOY Z2630     -54.925  81.042  68.379  1.00  0.00
ATOM   4510  DOZ DOZ Z2631     -18.121  22.816  87.222  1.00  0.00
ATOM   4511  DPA DPA Z2632       5.168 -38.789  50.509  1.00  0.00
ATOM   4512  DPB DPB Z2633      60.678  64.240 -33.574  1.00  0.00
ATOM   4513  DPC DPC Z2634     -16.136 -67.194  57.689  1.00  0.00
ATOM   4514  DPD DPD Z2635     -80.143  75.786  11.591  1.00  0.00
ATOM   4515  DPE DPE Z2636     -33.866 -48.701  87.148  1.00  0.00
ATOM   4516  DPF DPF Z2637     -11.677  29.586 -29.583  1.00  0.00
ATOM   4517  DPG DPG Z2638     -46.033  11.993 -84.114  1.00  0.00
ATOM   4518  DPH DPH Z2639     -81.931 -57.642 -87.383  1.00  0.00
ATOM   4519  DPI DPI Z2640     -72.241  61.466 -25.196  1.00  0.00
ATOM   4520  DPJ DPJ Z2641      63.626 -89.284 -40.322  1.00  0.00
ATOM   4521  DPK DPK Z2642       6.415 -87.514 -43.274  1.00  0.00
ATOM   4522  DPL DPL Z2643      88.119 -70.234 -32.030  1.00  0.00
ATOM   4523  DPM DPM Z2644     -40.411 -29.112  70.035  1.00  0.00
ATOM   4524  DPN DPN Z2645     -84.439  81.375  59.833  1.00  0.00
ATOM   4525  DPO DPO Z2646     -57.885 -40.811 -14.826  1.00  0.00
ATOM   4526  DPP DPP Z2647     -51.406  77.797  56.728  1.00  0.00
ATOM   4527  DPQ DPQ Z2648      57.289  38.226 -52.641  1.00  0.00
ATOM   4528  DPR DPR Z2649      20.122 -37.487 -74.412  1.00  0.00
ATOM   4529  DPS DPS Z2650      70.820 -21.088  26.391  1.00  0.00
ATOM   4530  DPT DPT Z2651     -36.870 -18.209  33.408  1.00  0.00
ATOM   4531  DPU DPU Z2652      62.042 -42.643 -84.716  1.00  0.00
ATOM   4532  DPV DPV Z2653     -60.087  76.380  46.523  1.00  0.00
ATOM   4533  DPW DPW Z2654     -36.058  66.518 -50.853  1.00  0.00
ATOM   4534  DPX DPX Z2655     -85.299 -89.595  17.692  1.00  0.00
ATOM   4535  DPY DPY Z2656      71.479  -0.261 -36.220  1.00  0.00
ATOM   4536  DPZ DPZ Z2657      16.831  39.760 -26.931  1.00  0.00
ATOM   4537  DQA DQA Z2658      50.471 -85.721  18.233  1.00  0.00
ATOM   4538  DQB DQB Z2659     -35.360 -75.557  -9.357  1.00  0.00
ATOM   4539  DQC DQC Z2660     -72.791 -17.828   3.121  1.00  0.00
ATOM   4540  DQD DQD Z2661      84.847  -9.049  75.671  1.00  0.00
ATOM   4541  DQE DQE Z2662      39.434 -48.801  31.435  1.00  0.00
ATOM   4542  DQF DQF Z2663      53.703 -44.015 -43.140  1.00  0.00
ATOM   4543  DQG DQG Z2664     -44.655 -78.565  63.562  1.00  0.00
ATOM   4544  DQH DQH Z2665      18.463  85.191 -47.367  1.00  0.00
ATOM   4545  DQI DQI Z2666      59.892 -90.355 -77.506  1.00  0.00
ATOM   4546  DQJ DQJ Z2667       2.315 -34.962   1.056  1.00  0.00
ATOM   4547  DQK DQK Z2668      42.111 -78.048 -13.379  1.00  0.00
ATOM   4548  DQL DQL Z2669       8.283  45.918 -17.731  1.00  0.00
ATOM   4549  DQM DQM Z2670      86.287  33.346  29.381  1.00  0.00
ATOM   4550  DQN DQN Z2671     -20.670  47.042 -84.665  1.00  0.00
ATOM   4551  DQO DQO Z2672      85.937   6.623 -27.315  1.00  0.00
ATOM   4552  DQP DQP Z2673      75.008 -37.644 -58.077  1.00  0.00
ATOM   4553  DQQ DQQ Z2674     -15.905 -66.047 -17.156  1.00  0.00
ATOM   4554  DQR DQR Z2675      16.759 -57.031  88.883  1.00  0.00
ATOM   4555  DQS DQS Z2676     -18.874  -6.582  15.257  1.00  0.00
ATOM   4556  DQT DQT Z2677     -40.759 -54.760 -26.479  1.00  0.00
ATOM   4557  DQU DQU Z2678     -42.550 -89.801  21.959  1.00  0.00
ATOM   4558  DQV DQV Z2679     -65.410 -46.498  -0.905  1.00  0.00
ATOM   4559  DQW DQW Z2680     -10.215  83.440  38.059  1.00  0.00
ATOM   4560  DQX DQX Z2681     -12.292 -19.893 -38.928  1.00  0.00
ATOM   4561  DQY DQY Z2682      87.332 -28.437  46.971  1.00  0.00
ATOM   4562  DQZ DQZ Z2683      54.192 -19.725 -75.283  1.00  0.00
ATOM   4563  DRA DRA Z2684      15.460  -0.684 -83.669  1.00  0.00
ATOM   4564  DRB DRB Z2685      72.251  58.980  72.712  1.00  0.00
ATOM   4565  DRC DRC Z2686     -38.180 -56.790 -47.377  1.00  0.00
ATOM   4566  DRD DRD Z2687      13.795  83.630  72.572  1.00  0.00
ATOM   4567  DRE DRE Z2688     -57.774  57.545 -43.414  1.00  0.00
ATOM   4568  DRF DRF Z2689     -58.064  83.359  -3.944  1.00  0.00
ATOM   4569  DRG DRG Z2690      49.340 -56.824 -42.533  1.00  0.00
ATOM   4570  DRH DRH Z2691      90.322  26.477 -18.506  1.00  0.00
ATOM   4571  DRI DRI Z2692     -58.384 -87.574  11.391  1.00  0.00
ATOM   4572  DRJ DRJ Z2693      31.575  32.657  69.849  1.00  0.00
ATOM   4573  DRK DRK Z2694      50.778 -49.626  65.431  1.00  0.00
ATOM   4574  DRL DRL Z2695     -23.692  28.952 -52.046  1.00  0.00
ATOM   4575  DRM DRM Z2696      89.393  21.690  40.514  1.00  0.00
ATOM   4576  DRN DRN Z2697     -14.865  78.326  56.996  1.00  0.00
ATOM   4577  DRO DRO Z2698     -56.065  32.657  87.139  1.00  0.00
ATOM   4578  DRP DRP Z2699       6.247  10.242 -39.207  1.00  0.00
ATOM   4579  DRQ DRQ Z2700      78.875 -79.354 -81.207  1.00  0.00
ATOM   4580  DRR DRR Z2701      65.270  42.735  27.525  1.00  0.00
ATOM   4581  DRS DRS Z2702     -49.057  26.880  44.006  1.00  0.00
ATOM   4582  DRT DRT Z2703      -1.743  33.561  83.956  1.00  0.00
ATOM   4583  DRU DRU Z2704      -7.119 -51.839  85.090  1.00  0.00
ATOM   4584  DRV DRV Z2705     -79.581  52.758 -42.463  1.00  0.00
ATOM   4585  DRW DRW Z2706      71.808  -6.584  47.072  1.00  0.00
ATOM   4586  DRX DRX Z2707      -0.359  71.449  25.253  1.00  0.00
ATOM   4587  DRY DRY Z2708      22.292 -20.690  65.359  1.00  0.00
ATOM   4588  DRZ DRZ Z2709      71.805  62.368 -14.001  1.00  0.00
ATOM   4589  DSA DSA Z2710     -25.722 -86.994  48.352  1.00  0.00
ATOM   4590  DSB DSB Z2711      82.453 -29.420 -86.495  1.00  0.00
ATOM   4591  DSC DSC Z2712      -5.090 -81.158 -65.136  1.00  0.00
ATOM   4592  DSD DSD Z2713     -78.690 -90.032  38.659  1.00  0.00
ATOM   4593  DSE DSE Z2714      60.322 -57.011  85.281  1.00  0.00
ATOM   4594  DSF DSF Z2715      19.527   8.047  29.694  1.00  0.00
ATOM   4595  DSG DSG Z2716      38.526  73.605 -19.208  1.00  0.00
ATOM   4596  DSH DSH Z2717      69.795  43.643 -82.580  1.00  0.00
ATOM   4597  DSI DSI Z2718      73.002 -82.805 -26.262  1.00  0.00
ATOM   4598  DSJ DSJ Z2719     -78.600  18.477  88.057  1.00  0.00
ATOM   4599  DSK DSK Z2720     -73.011 -45.589   6.797  1.00  0.00
ATOM   4600  DSL DSL Z2721      28.210  11.745  -2.870  1.00  0.00
ATOM   4601  DSM DSM Z2722      80.900 -60.702 -68.799  1.00  0.00
ATOM   4602  DSN DSN Z2723      -2.343  38.438  60.691  1.00  0.00
ATOM   4603  DSO DSO Z2724     -83.483  33.936  10.060  1.00  0.00
ATOM   4604  DSP DSP Z2725      38.634   2.313  42.992  1.00  0.00
ATOM   4605  DSQ DSQ Z2726      23.647  23.284 -12.067  1.00  0.00
END
