# Supplementary material for: The Effect of Macromolecular Crowding on the Electrostatic Component of Barnase–Barstar Binding: A Computational, Implicit Solvent-Based Study
Source: PLoS One. 2014 Jun 10;9(6):e98618. doi: 10.1371/journal.pone.0098618 (PMC4051634; doi:10.1371/journal.pone.0098618)
Supplement: File S1 — Contains sample pdb files used in our analyses; each contains the barnase/barstar complex with a specific random placement of crowders of varying radii at 30% crowding density. Also included are files specifying, for each pdb file, the radii of each atom and model crowder. (TAR) [file pone.0098618.s005.tar › vary30percent_pdb/with_crowders-33.pdb]

ATOM      1  CAY VAL A   3      18.329  -9.767 -18.786  1.00  0.00
ATOM      2  CY  VAL A   3      17.463  -9.299 -17.665  1.00  0.55
ATOM      3  OY  VAL A   3      17.203 -10.038 -16.718  1.00 -0.55
ATOM      4  N   VAL A   3      16.993  -8.037 -17.760  1.00 -0.40
ATOM      5  H   VAL A   3      17.222  -7.453 -18.535  1.00  0.40
ATOM      6  CA  VAL A   3      16.107  -7.419 -16.733  1.00  0.00
ATOM      7  CB  VAL A   3      16.269  -5.903 -16.535  1.00  0.00
ATOM      8  CG1 VAL A   3      15.283  -5.404 -15.502  1.00  0.00
ATOM      9  CG2 VAL A   3      17.666  -5.466 -16.113  1.00  0.00
ATOM     10  C   VAL A   3      14.669  -7.755 -17.123  1.00  0.55
ATOM     11  O   VAL A   3      14.125  -7.204 -18.095  1.00 -0.55
ATOM     12  N   ILE A   4      14.072  -8.639 -16.383  1.00 -0.40
ATOM     13  H   ILE A   4      14.512  -9.101 -15.616  1.00  0.40
ATOM     14  CA  ILE A   4      12.656  -8.995 -16.677  1.00  0.00
ATOM     15  CB  ILE A   4      12.546 -10.506 -16.596  1.00  0.00
ATOM     16  CG2 ILE A   4      11.132 -11.017 -16.786  1.00  0.00
ATOM     17  CG1 ILE A   4      13.586 -11.052 -17.616  1.00  0.00
ATOM     18  CD1 ILE A   4      13.725 -12.568 -17.376  1.00  0.00
ATOM     19  C   ILE A   4      11.850  -8.257 -15.632  1.00  0.55
ATOM     20  O   ILE A   4      11.950  -8.686 -14.487  1.00 -0.55
ATOM     21  N   ASN A   5      11.188  -7.189 -15.991  1.00 -0.40
ATOM     22  H   ASN A   5      11.172  -6.861 -16.933  1.00  0.40
ATOM     23  CA  ASN A   5      10.424  -6.409 -15.014  1.00  0.00
ATOM     24  CB  ASN A   5      11.345  -5.293 -14.478  1.00  0.00
ATOM     25  CG  ASN A   5      11.507  -4.197 -15.497  1.00  0.55
ATOM     26  OD1 ASN A   5      11.426  -4.466 -16.699  1.00 -0.55
ATOM     27  ND2 ASN A   5      11.717  -2.929 -15.181  1.00 -0.78
ATOM     28 HD21 ASN A   5      11.776  -2.656 -14.221  1.00  0.39
ATOM     29 HD22 ASN A   5      11.817  -2.244 -15.903  1.00  0.39
ATOM     30  C   ASN A   5       9.146  -5.812 -15.561  1.00  0.55
ATOM     31  O   ASN A   5       8.660  -4.755 -15.093  1.00 -0.55
ATOM     32  N   THR A   6       8.573  -6.475 -16.564  1.00 -0.40
ATOM     33  H   THR A   6       8.954  -7.320 -16.930  1.00  0.40
ATOM     34  CA  THR A   6       7.336  -5.993 -17.193  1.00  0.00
ATOM     35  CB  THR A   6       7.495  -6.026 -18.718  1.00  0.00
ATOM     36  OG1 THR A   6       7.625  -7.403 -19.111  1.00 -0.49
ATOM     37  HG1 THR A   6       7.563  -7.412 -20.069  1.00  0.49
ATOM     38  CG2 THR A   6       8.740  -5.225 -19.136  1.00  0.00
ATOM     39  C   THR A   6       6.232  -6.939 -16.733  1.00  0.55
ATOM     40  O   THR A   6       6.611  -8.029 -16.299  1.00 -0.55
ATOM     41  N   PHE A   7       4.972  -6.560 -16.843  1.00 -0.40
ATOM     42  H   PHE A   7       4.688  -5.677 -17.207  1.00  0.40
ATOM     43  CA  PHE A   7       3.912  -7.502 -16.400  1.00  0.00
ATOM     44  CB  PHE A   7       2.545  -6.816 -16.648  1.00  0.12
ATOM     45  CG  PHE A   7       2.234  -5.716 -15.659  1.00 -0.12
ATOM     46  CD1 PHE A   7       2.080  -6.016 -14.292  1.00 -0.12
ATOM     47  HD1 PHE A   7       2.188  -7.032 -13.942  1.00  0.12
ATOM     48  CE1 PHE A   7       1.787  -4.996 -13.396  1.00 -0.12
ATOM     49  HE1 PHE A   7       1.638  -5.215 -12.349  1.00  0.12
ATOM     50  CZ  PHE A   7       1.687  -3.671 -13.868  1.00 -0.12
ATOM     51  HZ  PHE A   7       1.486  -2.873 -13.169  1.00  0.12
ATOM     52  CD2 PHE A   7       2.089  -4.405 -16.107  1.00 -0.12
ATOM     53  HD2 PHE A   7       2.168  -4.189 -17.162  1.00  0.12
ATOM     54  CE2 PHE A   7       1.843  -3.376 -15.212  1.00 -0.12
ATOM     55  HE2 PHE A   7       1.773  -2.355 -15.558  1.00  0.12
ATOM     56  C   PHE A   7       3.988  -8.873 -17.043  1.00  0.55
ATOM     57  O   PHE A   7       3.930  -9.931 -16.338  1.00 -0.55
ATOM     58  N   ASP A   8       4.076  -8.953 -18.383  1.00 -0.40
ATOM     59  H   ASP A   8       4.106  -8.140 -18.960  1.00  0.40
ATOM     60  CA  ASP A   8       4.135 -10.249 -19.088  1.00  0.00
ATOM     61  CB  ASP A   8       4.031 -10.089 -20.627  1.00  0.00
ATOM     62  CG  ASP A   8       2.588  -9.770 -20.943  1.00  0.10
ATOM     63  OD1 ASP A   8       1.754 -10.653 -20.640  1.00 -0.55
ATOM     64  OD2 ASP A   8       2.462  -8.627 -21.418  1.00 -0.55
ATOM     65  C   ASP A   8       5.421 -11.049 -18.947  1.00  0.55
ATOM     66  O   ASP A   8       5.378 -12.269 -18.851  1.00 -0.55
ATOM     67  N   GLY A   9       6.548 -10.322 -19.006  1.00 -0.40
ATOM     68  H   GLY A   9       6.591  -9.338 -19.155  1.00  0.40
ATOM     69  CA  GLY A   9       7.803 -11.083 -18.828  1.00  0.00
ATOM     70  C   GLY A   9       7.792 -11.756 -17.443  1.00  0.55
ATOM     71  O   GLY A   9       8.086 -12.963 -17.360  1.00 -0.55
ATOM     72  N   VAL A  10       7.485 -11.016 -16.366  1.00 -0.40
ATOM     73  H   VAL A  10       7.259 -10.048 -16.433  1.00  0.40
ATOM     74  CA  VAL A  10       7.464 -11.599 -15.010  1.00  0.00
ATOM     75  CB  VAL A  10       7.388 -10.553 -13.892  1.00  0.00
ATOM     76  CG1 VAL A  10       7.386 -11.181 -12.494  1.00  0.00
ATOM     77  CG2 VAL A  10       8.560  -9.576 -13.991  1.00  0.00
ATOM     78  C   VAL A  10       6.322 -12.605 -14.848  1.00  0.55
ATOM     79  O   VAL A  10       6.519 -13.655 -14.242  1.00 -0.55
ATOM     80  N   ALA A  11       5.167 -12.365 -15.417  1.00 -0.40
ATOM     81  H   ALA A  11       5.009 -11.540 -15.953  1.00  0.40
ATOM     82  CA  ALA A  11       4.038 -13.274 -15.314  1.00  0.00
ATOM     83  CB  ALA A  11       2.713 -12.733 -15.889  1.00  0.00
ATOM     84  C   ALA A  11       4.389 -14.583 -16.026  1.00  0.55
ATOM     85  O   ALA A  11       4.042 -15.634 -15.517  1.00 -0.55
ATOM     86  N   ASP A  12       5.050 -14.457 -17.191  1.00 -0.40
ATOM     87  H   ASP A  12       5.317 -13.590 -17.603  1.00  0.40
ATOM     88  CA  ASP A  12       5.392 -15.710 -17.887  1.00  0.00
ATOM     89  CB  ASP A  12       5.950 -15.433 -19.272  1.00  0.00
ATOM     90  CG  ASP A  12       4.809 -15.091 -20.202  1.00  0.10
ATOM     91  OD1 ASP A  12       3.608 -15.246 -19.848  1.00 -0.55
ATOM     92  OD2 ASP A  12       5.220 -14.674 -21.315  1.00 -0.55
ATOM     93  C   ASP A  12       6.440 -16.470 -17.120  1.00  0.55
ATOM     94  O   ASP A  12       6.401 -17.688 -17.034  1.00 -0.55
ATOM     95  N   TYR A  13       7.400 -15.716 -16.618  1.00 -0.40
ATOM     96  H   TYR A  13       7.421 -14.726 -16.734  1.00  0.40
ATOM     97  CA  TYR A  13       8.517 -16.321 -15.838  1.00  0.00
ATOM     98  CB  TYR A  13       9.528 -15.218 -15.495  1.00  0.12
ATOM     99  CG  TYR A  13      10.857 -15.763 -15.081  1.00 -0.12
ATOM    100  CD1 TYR A  13      11.025 -16.287 -13.802  1.00 -0.12
ATOM    101  HD1 TYR A  13      10.183 -16.269 -13.127  1.00  0.12
ATOM    102  CE1 TYR A  13      12.217 -16.831 -13.348  1.00 -0.12
ATOM    103  HE1 TYR A  13      12.310 -17.255 -12.360  1.00  0.12
ATOM    104  CZ  TYR A  13      13.280 -16.800 -14.232  1.00  0.06
ATOM    105  OH  TYR A  13      14.503 -17.285 -13.795  1.00 -0.49
ATOM    106  HH  TYR A  13      14.497 -17.283 -12.835  1.00  0.43
ATOM    107  CD2 TYR A  13      11.943 -15.767 -15.969  1.00 -0.12
ATOM    108  HD2 TYR A  13      11.846 -15.372 -16.969  1.00  0.12
ATOM    109  CE2 TYR A  13      13.153 -16.297 -15.519  1.00 -0.12
ATOM    110  HE2 TYR A  13      14.005 -16.316 -16.183  1.00  0.12
ATOM    111  C   TYR A  13       8.019 -17.119 -14.644  1.00  0.55
ATOM    112  O   TYR A  13       8.424 -18.276 -14.395  1.00 -0.55
ATOM    113  N   LEU A  14       7.100 -16.494 -13.897  1.00 -0.40
ATOM    114  H   LEU A  14       6.793 -15.571 -14.114  1.00  0.40
ATOM    115  CA  LEU A  14       6.466 -17.116 -12.696  1.00  0.00
ATOM    116  CB  LEU A  14       5.439 -16.167 -12.076  1.00  0.00
ATOM    117  CG  LEU A  14       6.026 -14.992 -11.281  1.00  0.00
ATOM    118  CD1 LEU A  14       4.925 -13.953 -11.038  1.00  0.00
ATOM    119  CD2 LEU A  14       6.608 -15.537  -9.993  1.00  0.00
ATOM    120  C   LEU A  14       5.759 -18.417 -13.020  1.00  0.55
ATOM    121  O   LEU A  14       5.887 -19.465 -12.365  1.00 -0.55
ATOM    122  N   GLN A  15       4.997 -18.320 -14.103  1.00 -0.40
ATOM    123  H   GLN A  15       4.886 -17.492 -14.647  1.00  0.40
ATOM    124  CA  GLN A  15       4.271 -19.539 -14.511  1.00  0.00
ATOM    125  CB  GLN A  15       3.242 -19.235 -15.560  1.00  0.00
ATOM    126  CG  GLN A  15       1.993 -18.450 -15.209  1.00  0.00
ATOM    127  CD  GLN A  15       1.053 -18.699 -16.416  1.00  0.55
ATOM    128  OE1 GLN A  15       1.315 -18.171 -17.517  1.00 -0.55
ATOM    129  NE2 GLN A  15       0.048 -19.519 -16.139  1.00 -0.78
ATOM    130 HE21 GLN A  15      -0.620 -19.749 -16.847  1.00  0.39
ATOM    131 HE22 GLN A  15      -0.043 -19.908 -15.222  1.00  0.39
ATOM    132  C   GLN A  15       5.193 -20.634 -15.081  1.00  0.55
ATOM    133  O   GLN A  15       4.839 -21.802 -14.957  1.00 -0.55
ATOM    134  N   THR A  16       6.284 -20.233 -15.716  1.00 -0.40
ATOM    135  H   THR A  16       6.514 -19.270 -15.831  1.00  0.40
ATOM    136  CA  THR A  16       7.211 -21.195 -16.283  1.00  0.00
ATOM    137  CB  THR A  16       8.108 -20.626 -17.410  1.00  0.00
ATOM    138  OG1 THR A  16       7.259 -19.900 -18.296  1.00 -0.49
ATOM    139  HG1 THR A  16       6.981 -19.117 -17.815  1.00  0.49
ATOM    140  CG2 THR A  16       8.810 -21.765 -18.173  1.00  0.00
ATOM    141  C   THR A  16       8.162 -21.733 -15.234  1.00  0.55
ATOM    142  O   THR A  16       8.299 -22.967 -15.218  1.00 -0.55
ATOM    143  N   TYR A  17       8.773 -20.886 -14.447  1.00 -0.40
ATOM    144  H   TYR A  17       8.625 -19.901 -14.488  1.00  0.40
ATOM    145  CA  TYR A  17       9.721 -21.377 -13.449  1.00  0.00
ATOM    146  CB  TYR A  17      11.033 -20.515 -13.591  1.00  0.12
ATOM    147  CG  TYR A  17      11.478 -20.514 -15.040  1.00 -0.12
ATOM    148  CD1 TYR A  17      12.130 -21.636 -15.596  1.00 -0.12
ATOM    149  HD1 TYR A  17      12.305 -22.500 -14.973  1.00  0.12
ATOM    150  CE1 TYR A  17      12.555 -21.666 -16.925  1.00 -0.12
ATOM    151  HE1 TYR A  17      13.056 -22.528 -17.340  1.00  0.12
ATOM    152  CZ  TYR A  17      12.302 -20.532 -17.687  1.00  0.06
ATOM    153  OH  TYR A  17      12.619 -20.477 -19.033  1.00 -0.49
ATOM    154  HH  TYR A  17      12.363 -19.613 -19.363  1.00  0.43
ATOM    155  CD2 TYR A  17      11.256 -19.401 -15.851  1.00 -0.12
ATOM    156  HD2 TYR A  17      10.767 -18.530 -15.440  1.00  0.12
ATOM    157  CE2 TYR A  17      11.655 -19.401 -17.171  1.00 -0.12
ATOM    158  HE2 TYR A  17      11.471 -18.541 -17.798  1.00  0.12
ATOM    159  C   TYR A  17       9.234 -21.420 -12.010  1.00  0.55
ATOM    160  O   TYR A  17      10.026 -21.911 -11.202  1.00 -0.55
ATOM    161  N   HSD A  18       8.058 -20.995 -11.640  1.00 -0.40
ATOM    162  H   HSD A  18       7.420 -20.623 -12.308  1.00  0.40
ATOM    163  CA  HSD A  18       7.567 -21.013 -10.282  1.00  0.00
ATOM    164  CB  HSD A  18       7.255 -22.412  -9.742  1.00  0.12
ATOM    165  ND1 HSD A  18       5.350 -22.085 -11.391  1.00 -0.40
ATOM    166  HD1 HSD A  18       5.522 -21.119 -11.582  1.00  0.40
ATOM    167  CG  HSD A  18       6.073 -22.863 -10.532  1.00 -0.12
ATOM    168  CE1 HSD A  18       4.387 -22.849 -11.917  1.00  0.15
ATOM    169  HE1 HSD A  18       3.667 -22.489 -12.652  1.00  0.12
ATOM    170  NE2 HSD A  18       4.445 -24.074 -11.420  1.00 -0.56
ATOM    171  CD2 HSD A  18       5.512 -24.100 -10.552  1.00  0.15
ATOM    172  HD2 HSD A  18       5.776 -25.007 -10.022  1.00  0.12
ATOM    173  C   HSD A  18       8.486 -20.307  -9.289  1.00  0.55
ATOM    174  O   HSD A  18       8.646 -20.775  -8.185  1.00 -0.55
ATOM    175  N   LYS A  19       8.996 -19.177  -9.676  1.00 -0.40
ATOM    176  H   LYS A  19       8.837 -18.844 -10.601  1.00  0.40
ATOM    177  CA  LYS A  19       9.813 -18.307  -8.860  1.00  0.00
ATOM    178  CB  LYS A  19      11.113 -19.018  -8.541  1.00  0.00
ATOM    179  CG  LYS A  19      11.991 -19.124  -9.779  1.00  0.00
ATOM    180  CD  LYS A  19      13.185 -20.018  -9.647  1.00  0.00
ATOM    181  CE  LYS A  19      14.249 -19.494 -10.618  1.00  0.33
ATOM    182  NZ  LYS A  19      15.420 -20.420 -10.717  1.00 -0.32
ATOM    183  HZ1 LYS A  19      15.100 -21.350 -11.056  1.00  0.33
ATOM    184  HZ2 LYS A  19      15.859 -20.525  -9.780  1.00  0.33
ATOM    185  HZ3 LYS A  19      16.116 -20.029 -11.384  1.00  0.33
ATOM    186  C   LYS A  19       9.993 -17.020  -9.667  1.00  0.55
ATOM    187  O   LYS A  19       9.771 -16.952 -10.895  1.00 -0.55
ATOM    188  N   LEU A  20      10.378 -15.979  -8.953  1.00 -0.40
ATOM    189  H   LEU A  20      10.494 -16.018  -7.964  1.00  0.40
ATOM    190  CA  LEU A  20      10.655 -14.702  -9.595  1.00  0.00
ATOM    191  CB  LEU A  20      10.775 -13.519  -8.588  1.00  0.00
ATOM    192  CG  LEU A  20       9.470 -12.962  -7.959  1.00  0.00
ATOM    193  CD1 LEU A  20       9.842 -11.945  -6.902  1.00  0.00
ATOM    194  CD2 LEU A  20       8.540 -12.320  -8.967  1.00  0.00
ATOM    195  C   LEU A  20      12.022 -14.693 -10.299  1.00  0.55
ATOM    196  O   LEU A  20      12.918 -15.398  -9.815  1.00 -0.55
ATOM    197  N   PRO A  21      12.156 -13.855 -11.321  1.00 -0.20
ATOM    198  CD  PRO A  21      11.077 -13.073 -11.927  1.00  0.10
ATOM    199  CA  PRO A  21      13.437 -13.676 -12.023  1.00  0.10
ATOM    200  CB  PRO A  21      13.188 -12.626 -13.078  1.00  0.00
ATOM    201  CG  PRO A  21      11.739 -12.352 -13.069  1.00  0.00
ATOM    202  C   PRO A  21      14.474 -13.211 -11.006  1.00  0.55
ATOM    203  O   PRO A  21      14.181 -12.619  -9.964  1.00 -0.55
ATOM    204  N   ASP A  22      15.740 -13.397 -11.342  1.00 -0.40
ATOM    205  H   ASP A  22      15.985 -13.802 -12.219  1.00  0.40
ATOM    206  CA  ASP A  22      16.859 -13.044 -10.498  1.00  0.00
ATOM    207  CB  ASP A  22      18.200 -13.555 -11.095  1.00  0.00
ATOM    208  CG  ASP A  22      18.099 -15.082 -11.055  1.00  0.10
ATOM    209  OD1 ASP A  22      17.236 -15.690 -10.347  1.00 -0.55
ATOM    210  OD2 ASP A  22      18.916 -15.723 -11.777  1.00 -0.55
ATOM    211  C   ASP A  22      17.038 -11.587 -10.209  1.00  0.55
ATOM    212  O   ASP A  22      17.916 -11.326  -9.369  1.00 -0.55
ATOM    213  N   ASN A  23      16.341 -10.659 -10.820  1.00 -0.40
ATOM    214  H   ASN A  23      15.639 -10.870 -11.497  1.00  0.40
ATOM    215  CA  ASN A  23      16.571  -9.236 -10.524  1.00  0.00
ATOM    216  CB  ASN A  23      16.326  -8.442 -11.803  1.00  0.00
ATOM    217  CG  ASN A  23      14.973  -8.757 -12.424  1.00  0.55
ATOM    218  OD1 ASN A  23      14.761  -9.889 -12.907  1.00 -0.55
ATOM    219  ND2 ASN A  23      14.083  -7.761 -12.405  1.00 -0.78
ATOM    220 HD21 ASN A  23      14.327  -6.880 -12.000  1.00  0.39
ATOM    221 HD22 ASN A  23      13.173  -7.897 -12.796  1.00  0.39
ATOM    222  C   ASN A  23      15.722  -8.732  -9.359  1.00  0.55
ATOM    223  O   ASN A  23      15.748  -7.539  -9.060  1.00 -0.55
ATOM    224  N   TYR A  24      14.997  -9.618  -8.725  1.00 -0.40
ATOM    225  H   TYR A  24      14.985 -10.578  -8.994  1.00  0.40
ATOM    226  CA  TYR A  24      14.162  -9.268  -7.591  1.00  0.00
ATOM    227  CB  TYR A  24      12.841 -10.106  -7.635  1.00  0.12
ATOM    228  CG  TYR A  24      11.971  -9.391  -8.629  1.00 -0.12
ATOM    229  CD1 TYR A  24      11.299  -8.220  -8.263  1.00 -0.12
ATOM    230  HD1 TYR A  24      11.365  -7.877  -7.242  1.00  0.12
ATOM    231  CE1 TYR A  24      10.553  -7.490  -9.169  1.00 -0.12
ATOM    232  HE1 TYR A  24      10.056  -6.578  -8.872  1.00  0.12
ATOM    233  CZ  TYR A  24      10.462  -7.963 -10.476  1.00  0.06
ATOM    234  OH  TYR A  24       9.680  -7.287 -11.405  1.00 -0.49
ATOM    235  HH  TYR A  24       9.165  -6.627 -10.936  1.00  0.43
ATOM    236  CD2 TYR A  24      11.913  -9.820  -9.940  1.00 -0.12
ATOM    237  HD2 TYR A  24      12.470 -10.692 -10.252  1.00  0.12
ATOM    238  CE2 TYR A  24      11.130  -9.119 -10.862  1.00 -0.12
ATOM    239  HE2 TYR A  24      11.043  -9.477 -11.878  1.00  0.12
ATOM    240  C   TYR A  24      14.764  -9.534  -6.232  1.00  0.55
ATOM    241  O   TYR A  24      15.365 -10.597  -6.153  1.00 -0.55
ATOM    242  N   ILE A  25      14.561  -8.696  -5.232  1.00 -0.40
ATOM    243  H   ILE A  25      14.067  -7.840  -5.361  1.00  0.40
ATOM    244  CA  ILE A  25      15.038  -8.950  -3.877  1.00  0.00
ATOM    245  CB  ILE A  25      16.326  -8.192  -3.481  1.00  0.00
ATOM    246  CG2 ILE A  25      17.566  -8.889  -4.056  1.00  0.00
ATOM    247  CG1 ILE A  25      16.322  -6.709  -3.870  1.00  0.00
ATOM    248  CD1 ILE A  25      17.601  -6.045  -3.346  1.00  0.00
ATOM    249  C   ILE A  25      13.950  -8.515  -2.886  1.00  0.55
ATOM    250  O   ILE A  25      13.309  -7.552  -3.241  1.00 -0.55
ATOM    251  N   THR A  26      13.773  -9.140  -1.750  1.00 -0.40
ATOM    252  H   THR A  26      14.311  -9.942  -1.503  1.00  0.40
ATOM    253  CA  THR A  26      12.783  -8.716  -0.770  1.00  0.00
ATOM    254  CB  THR A  26      12.528  -9.786   0.303  1.00  0.00
ATOM    255  OG1 THR A  26      13.694  -9.881   1.116  1.00 -0.49
ATOM    256  HG1 THR A  26      13.504 -10.554   1.773  1.00  0.49
ATOM    257  CG2 THR A  26      12.324 -11.127  -0.344  1.00  0.00
ATOM    258  C   THR A  26      13.224  -7.400  -0.140  1.00  0.55
ATOM    259  O   THR A  26      14.357  -6.901  -0.315  1.00 -0.55
ATOM    260  N   LYS A  27      12.287  -6.769   0.542  1.00 -0.40
ATOM    261  H   LYS A  27      11.367  -7.146   0.596  1.00  0.40
ATOM    262  CA  LYS A  27      12.460  -5.526   1.257  1.00  0.00
ATOM    263  CB  LYS A  27      11.181  -4.959   1.855  1.00  0.00
ATOM    264  CG  LYS A  27      10.102  -4.405   0.945  1.00  0.00
ATOM    265  CD  LYS A  27       8.750  -4.452   1.677  1.00  0.00
ATOM    266  CE  LYS A  27       7.559  -4.131   0.800  1.00  0.33
ATOM    267  NZ  LYS A  27       6.252  -4.452   1.438  1.00 -0.32
ATOM    268  HZ1 LYS A  27       6.150  -3.905   2.316  1.00  0.33
ATOM    269  HZ2 LYS A  27       6.214  -5.468   1.657  1.00  0.33
ATOM    270  HZ3 LYS A  27       5.479  -4.210   0.786  1.00  0.33
ATOM    271  C   LYS A  27      13.546  -5.724   2.363  1.00  0.55
ATOM    272  O   LYS A  27      14.371  -4.798   2.524  1.00 -0.55
ATOM    273  N   SER A  28      13.524  -6.835   3.061  1.00 -0.40
ATOM    274  H   SER A  28      12.843  -7.551   2.929  1.00  0.40
ATOM    275  CA  SER A  28      14.554  -7.060   4.102  1.00  0.00
ATOM    276  CB  SER A  28      14.180  -8.226   4.985  1.00  0.00
ATOM    277  OG  SER A  28      14.628  -9.515   4.622  1.00 -0.49
ATOM    278  HG  SER A  28      14.293 -10.111   5.296  1.00  0.49
ATOM    279  C   SER A  28      15.937  -7.179   3.452  1.00  0.55
ATOM    280  O   SER A  28      16.867  -6.489   3.907  1.00 -0.55
ATOM    281  N   GLU A  29      16.051  -7.999   2.392  1.00 -0.40
ATOM    282  H   GLU A  29      15.287  -8.547   2.061  1.00  0.40
ATOM    283  CA  GLU A  29      17.290  -8.135   1.672  1.00  0.00
ATOM    284  CB  GLU A  29      17.101  -8.912   0.350  1.00  0.00
ATOM    285  CG  GLU A  29      17.067 -10.380   0.712  1.00  0.00
ATOM    286  CD  GLU A  29      16.359 -11.242  -0.303  1.00  0.10
ATOM    287  OE1 GLU A  29      16.171 -10.866  -1.480  1.00 -0.55
ATOM    288  OE2 GLU A  29      15.927 -12.350   0.128  1.00 -0.55
ATOM    289  C   GLU A  29      17.900  -6.827   1.208  1.00  0.55
ATOM    290  O   GLU A  29      19.127  -6.597   1.301  1.00 -0.55
ATOM    291  N   ALA A  30      17.009  -6.004   0.662  1.00 -0.40
ATOM    292  H   ALA A  30      16.044  -6.240   0.586  1.00  0.40
ATOM    293  CA  ALA A  30      17.400  -4.684   0.135  1.00  0.00
ATOM    294  CB  ALA A  30      16.185  -4.078  -0.557  1.00  0.00
ATOM    295  C   ALA A  30      18.008  -3.761   1.193  1.00  0.55
ATOM    296  O   ALA A  30      19.015  -3.059   1.036  1.00 -0.55
ATOM    297  N   GLN A  31      17.328  -3.779   2.338  1.00 -0.40
ATOM    298  H   GLN A  31      16.515  -4.344   2.445  1.00  0.40
ATOM    299  CA  GLN A  31      17.698  -2.998   3.511  1.00  0.00
ATOM    300  CB  GLN A  31      16.700  -3.141   4.643  1.00  0.00
ATOM    301  CG  GLN A  31      15.300  -2.718   4.234  1.00  0.00
ATOM    302  CD  GLN A  31      14.294  -2.788   5.368  1.00  0.55
ATOM    303  OE1 GLN A  31      13.963  -1.687   5.817  1.00 -0.55
ATOM    304  NE2 GLN A  31      13.796  -3.926   5.881  1.00 -0.78
ATOM    305 HE21 GLN A  31      13.134  -3.889   6.630  1.00  0.39
ATOM    306 HE22 GLN A  31      14.086  -4.810   5.513  1.00  0.39
ATOM    307  C   GLN A  31      19.099  -3.444   3.943  1.00  0.55
ATOM    308  O   GLN A  31      19.888  -2.569   4.269  1.00 -0.55
ATOM    309  N   ALA A  32      19.253  -4.754   3.872  1.00 -0.40
ATOM    310  H   ALA A  32      18.510  -5.349   3.577  1.00  0.40
ATOM    311  CA  ALA A  32      20.500  -5.431   4.211  1.00  0.00
ATOM    312  CB  ALA A  32      20.493  -6.930   4.090  1.00  0.00
ATOM    313  C   ALA A  32      21.607  -4.845   3.322  1.00  0.55
ATOM    314  O   ALA A  32      22.731  -4.739   3.833  1.00 -0.55
ATOM    315  N   LEU A  33      21.311  -4.450   2.092  1.00 -0.40
ATOM    316  H   LEU A  33      20.398  -4.519   1.698  1.00  0.40
ATOM    317  CA  LEU A  33      22.357  -3.884   1.258  1.00  0.00
ATOM    318  CB  LEU A  33      22.135  -4.136  -0.238  1.00  0.00
ATOM    319  CG  LEU A  33      21.779  -5.612  -0.475  1.00  0.00
ATOM    320  CD1 LEU A  33      21.481  -5.834  -1.940  1.00  0.00
ATOM    321  CD2 LEU A  33      22.911  -6.488   0.024  1.00  0.00
ATOM    322  C   LEU A  33      22.450  -2.396   1.468  1.00  0.55
ATOM    323  O   LEU A  33      23.265  -1.801   0.764  1.00 -0.55
ATOM    324  N   GLY A  34      21.641  -1.829   2.330  1.00 -0.40
ATOM    325  H   GLY A  34      20.958  -2.311   2.872  1.00  0.40
ATOM    326  CA  GLY A  34      21.774  -0.373   2.490  1.00  0.00
ATOM    327  C   GLY A  34      20.646   0.455   1.912  1.00  0.55
ATOM    328  O   GLY A  34      20.850   1.663   1.794  1.00 -0.55
ATOM    329  N   TRP A  35      19.542  -0.227   1.591  1.00 -0.40
ATOM    330  H   TRP A  35      19.459  -1.214   1.705  1.00  0.40
ATOM    331  CA  TRP A  35      18.395   0.472   1.052  1.00  0.00
ATOM    332  CB  TRP A  35      17.413  -0.521   0.459  1.00  0.12
ATOM    333  CG  TRP A  35      16.126   0.047  -0.111  1.00 -0.12
ATOM    334  CD1 TRP A  35      15.966   1.059  -1.031  1.00 -0.12
ATOM    335  HD1 TRP A  35      16.756   1.653  -1.465  1.00  0.12
ATOM    336  NE1 TRP A  35      14.618   1.180  -1.300  1.00 -0.40
ATOM    337  HE1 TRP A  35      14.236   1.815  -1.935  1.00  0.40
ATOM    338  CE2 TRP A  35      13.885   0.291  -0.560  1.00  0.00
ATOM    339  CD2 TRP A  35      14.793  -0.438   0.202  1.00  0.00
ATOM    340  CE3 TRP A  35      14.327  -1.408   1.089  1.00 -0.12
ATOM    341  HE3 TRP A  35      14.989  -1.960   1.741  1.00  0.12
ATOM    342  CZ3 TRP A  35      12.972  -1.648   1.111  1.00 -0.12
ATOM    343  HZ3 TRP A  35      12.582  -2.429   1.748  1.00  0.12
ATOM    344  CZ2 TRP A  35      12.492   0.088  -0.535  1.00 -0.12
ATOM    345  HZ2 TRP A  35      11.788   0.648  -1.131  1.00  0.12
ATOM    346  CH2 TRP A  35      12.092  -0.902   0.328  1.00 -0.12
ATOM    347  HH2 TRP A  35      11.036  -1.115   0.404  1.00  0.12
ATOM    348  C   TRP A  35      17.652   1.229   2.157  1.00  0.55
ATOM    349  O   TRP A  35      17.319   0.631   3.180  1.00 -0.55
ATOM    350  N   VAL A  36      17.398   2.503   1.833  1.00 -0.40
ATOM    351  H   VAL A  36      17.709   2.885   0.966  1.00  0.40
ATOM    352  CA  VAL A  36      16.660   3.433   2.691  1.00  0.00
ATOM    353  CB  VAL A  36      17.450   4.649   3.192  1.00  0.00
ATOM    354  CG1 VAL A  36      16.648   5.384   4.245  1.00  0.00
ATOM    355  CG2 VAL A  36      18.811   4.283   3.760  1.00  0.00
ATOM    356  C   VAL A  36      15.551   3.940   1.762  1.00  0.55
ATOM    357  O   VAL A  36      15.938   4.746   0.898  1.00 -0.55
ATOM    358  N   ALA A  37      14.332   3.417   1.956  1.00 -0.40
ATOM    359  H   ALA A  37      14.129   2.772   2.689  1.00  0.40
ATOM    360  CA  ALA A  37      13.223   3.787   1.069  1.00  0.00
ATOM    361  CB  ALA A  37      11.904   3.144   1.465  1.00  0.00
ATOM    362  C   ALA A  37      13.120   5.297   0.914  1.00  0.55
ATOM    363  O   ALA A  37      12.985   5.735  -0.250  1.00 -0.55
ATOM    364  N   SER A  38      13.155   6.050   1.998  1.00 -0.40
ATOM    365  H   SER A  38      13.251   5.705   2.928  1.00  0.40
ATOM    366  CA  SER A  38      13.042   7.494   1.789  1.00  0.00
ATOM    367  CB  SER A  38      12.904   8.310   3.079  1.00  0.00
ATOM    368  OG  SER A  38      13.873   7.799   3.987  1.00 -0.49
ATOM    369  HG  SER A  38      13.492   7.000   4.359  1.00  0.49
ATOM    370  C   SER A  38      14.220   8.080   1.002  1.00  0.55
ATOM    371  O   SER A  38      14.056   9.224   0.533  1.00 -0.55
ATOM    372  N   LYS A  39      15.343   7.430   0.811  1.00 -0.40
ATOM    373  H   LYS A  39      15.518   6.513   1.164  1.00  0.40
ATOM    374  CA  LYS A  39      16.410   8.079   0.036  1.00  0.00
ATOM    375  CB  LYS A  39      17.766   7.511   0.382  1.00  0.00
ATOM    376  CG  LYS A  39      17.926   6.529   1.525  1.00  0.00
ATOM    377  CD  LYS A  39      19.285   6.772   2.215  1.00  0.00
ATOM    378  CE  LYS A  39      19.281   8.268   2.589  1.00  0.33
ATOM    379  NZ  LYS A  39      18.012   8.835   1.990  1.00 -0.32
ATOM    380  HZ1 LYS A  39      17.341   8.063   1.802  1.00  0.33
ATOM    381  HZ2 LYS A  39      18.236   9.324   1.100  1.00  0.33
ATOM    382  HZ3 LYS A  39      17.585   9.510   2.658  1.00  0.33
ATOM    383  C   LYS A  39      16.149   7.836  -1.458  1.00  0.55
ATOM    384  O   LYS A  39      16.607   8.608  -2.310  1.00 -0.55
ATOM    385  N   GLY A  40      15.420   6.748  -1.705  1.00 -0.40
ATOM    386  H   GLY A  40      15.044   6.158  -0.995  1.00  0.40
ATOM    387  CA  GLY A  40      15.152   6.388  -3.115  1.00  0.00
ATOM    388  C   GLY A  40      16.499   5.869  -3.682  1.00  0.55
ATOM    389  O   GLY A  40      16.691   6.012  -4.881  1.00 -0.55
ATOM    390  N   ASN A  41      17.345   5.248  -2.879  1.00 -0.40
ATOM    391  H   ASN A  41      17.125   5.077  -1.923  1.00  0.40
ATOM    392  CA  ASN A  41      18.656   4.768  -3.321  1.00  0.00
ATOM    393  CB  ASN A  41      19.660   5.137  -2.190  1.00  0.00
ATOM    394  CG  ASN A  41      19.415   4.159  -1.063  1.00  0.55
ATOM    395  OD1 ASN A  41      18.331   3.582  -0.908  1.00 -0.55
ATOM    396  ND2 ASN A  41      20.429   3.913  -0.227  1.00 -0.78
ATOM    397 HD21 ASN A  41      20.307   3.273   0.532  1.00  0.39
ATOM    398 HD22 ASN A  41      21.308   4.370  -0.359  1.00  0.39
ATOM    399  C   ASN A  41      18.791   3.299  -3.673  1.00  0.55
ATOM    400  O   ASN A  41      19.893   2.721  -3.645  1.00 -0.55
ATOM    401  N   LEU A  42      17.706   2.602  -4.035  1.00 -0.40
ATOM    402  H   LEU A  42      16.800   3.014  -4.097  1.00  0.40
ATOM    403  CA  LEU A  42      17.801   1.167  -4.366  1.00  0.00
ATOM    404  CB  LEU A  42      16.422   0.571  -4.646  1.00  0.00
ATOM    405  CG  LEU A  42      16.306  -0.921  -4.883  1.00  0.00
ATOM    406  CD1 LEU A  42      16.789  -1.705  -3.667  1.00  0.00
ATOM    407  CD2 LEU A  42      14.872  -1.264  -5.270  1.00  0.00
ATOM    408  C   LEU A  42      18.772   0.859  -5.524  1.00  0.55
ATOM    409  O   LEU A  42      19.554  -0.096  -5.416  1.00 -0.55
ATOM    410  N   ALA A  43      18.691   1.648  -6.583  1.00 -0.40
ATOM    411  H   ALA A  43      18.078   2.431  -6.657  1.00  0.40
ATOM    412  CA  ALA A  43      19.569   1.338  -7.721  1.00  0.00
ATOM    413  CB  ALA A  43      18.966   2.065  -8.911  1.00  0.00
ATOM    414  C   ALA A  43      21.023   1.663  -7.424  1.00  0.55
ATOM    415  O   ALA A  43      21.910   1.165  -8.140  1.00 -0.55
ATOM    416  N   ASP A  44      21.277   2.449  -6.389  1.00 -0.40
ATOM    417  H   ASP A  44      20.549   2.839  -5.831  1.00  0.40
ATOM    418  CA  ASP A  44      22.631   2.795  -6.000  1.00  0.00
ATOM    419  CB  ASP A  44      22.782   3.960  -5.026  1.00  0.00
ATOM    420  CG  ASP A  44      21.953   5.126  -5.520  1.00  0.10
ATOM    421  OD1 ASP A  44      22.010   5.282  -6.761  1.00 -0.55
ATOM    422  OD2 ASP A  44      21.287   5.844  -4.743  1.00 -0.55
ATOM    423  C   ASP A  44      23.228   1.635  -5.195  1.00  0.55
ATOM    424  O   ASP A  44      24.440   1.429  -5.311  1.00 -0.55
ATOM    425  N   VAL A  45      22.369   0.991  -4.428  1.00 -0.40
ATOM    426  H   VAL A  45      21.396   1.201  -4.378  1.00  0.40
ATOM    427  CA  VAL A  45      22.884  -0.101  -3.600  1.00  0.00
ATOM    428  CB  VAL A  45      22.219   0.010  -2.191  1.00  0.00
ATOM    429  CG1 VAL A  45      22.421   1.426  -1.646  1.00  0.00
ATOM    430  CG2 VAL A  45      20.743  -0.327  -2.180  1.00  0.00
ATOM    431  C   VAL A  45      22.741  -1.504  -4.160  1.00  0.55
ATOM    432  O   VAL A  45      23.317  -2.484  -3.636  1.00 -0.55
ATOM    433  N   ALA A  46      21.930  -1.649  -5.197  1.00 -0.40
ATOM    434  H   ALA A  46      21.481  -0.861  -5.608  1.00  0.40
ATOM    435  CA  ALA A  46      21.617  -2.936  -5.830  1.00  0.00
ATOM    436  CB  ALA A  46      20.573  -3.708  -5.029  1.00  0.00
ATOM    437  C   ALA A  46      21.151  -2.620  -7.241  1.00  0.55
ATOM    438  O   ALA A  46      19.974  -2.679  -7.582  1.00 -0.55
ATOM    439  N   PRO A  47      22.177  -2.290  -8.036  1.00 -0.20
ATOM    440  CD  PRO A  47      23.616  -2.206  -7.719  1.00  0.10
ATOM    441  CA  PRO A  47      21.898  -1.931  -9.444  1.00  0.10
ATOM    442  CB  PRO A  47      23.244  -1.460  -9.974  1.00  0.00
ATOM    443  CG  PRO A  47      24.088  -1.185  -8.761  1.00  0.00
ATOM    444  C   PRO A  47      21.214  -3.138 -10.098  1.00  0.55
ATOM    445  O   PRO A  47      21.542  -4.317  -9.806  1.00 -0.55
ATOM    446  N   GLY A  48      20.258  -2.779 -10.942  1.00 -0.40
ATOM    447  H   GLY A  48      20.020  -1.826 -11.115  1.00  0.40
ATOM    448  CA  GLY A  48      19.500  -3.787 -11.667  1.00  0.00
ATOM    449  C   GLY A  48      18.460  -4.570 -10.889  1.00  0.55
ATOM    450  O   GLY A  48      17.785  -5.350 -11.547  1.00 -0.55
ATOM    451  N   LYS A  49      18.335  -4.351  -9.587  1.00 -0.40
ATOM    452  H   LYS A  49      18.914  -3.687  -9.122  1.00  0.40
ATOM    453  CA  LYS A  49      17.375  -5.032  -8.729  1.00  0.00
ATOM    454  CB  LYS A  49      17.926  -5.170  -7.312  1.00  0.00
ATOM    455  CG  LYS A  49      19.054  -6.088  -7.059  1.00  0.00
ATOM    456  CD  LYS A  49      18.842  -7.363  -7.836  1.00  0.00
ATOM    457  CE  LYS A  49      20.240  -7.929  -8.118  1.00  0.33
ATOM    458  NZ  LYS A  49      20.148  -9.389  -8.459  1.00 -0.32
ATOM    459  HZ1 LYS A  49      19.554  -9.511  -9.304  1.00  0.33
ATOM    460  HZ2 LYS A  49      19.725  -9.906  -7.661  1.00  0.33
ATOM    461  HZ3 LYS A  49      21.100  -9.762  -8.648  1.00  0.33
ATOM    462  C   LYS A  49      16.086  -4.197  -8.577  1.00  0.55
ATOM    463  O   LYS A  49      16.107  -2.958  -8.682  1.00 -0.55
ATOM    464  N   SER A  50      15.029  -4.926  -8.243  1.00 -0.40
ATOM    465  H   SER A  50      15.101  -5.913  -8.135  1.00  0.40
ATOM    466  CA  SER A  50      13.711  -4.380  -8.011  1.00  0.00
ATOM    467  CB  SER A  50      12.781  -4.725  -9.188  1.00  0.00
ATOM    468  OG  SER A  50      12.867  -4.002 -10.390  1.00 -0.49
ATOM    469  HG  SER A  50      12.033  -4.143 -10.844  1.00  0.49
ATOM    470  C   SER A  50      13.192  -5.095  -6.760  1.00  0.55
ATOM    471  O   SER A  50      13.549  -6.266  -6.525  1.00 -0.55
ATOM    472  N   ILE A  51      12.381  -4.448  -5.965  1.00 -0.40
ATOM    473  H   ILE A  51      12.132  -3.499  -6.138  1.00  0.40
ATOM    474  CA  ILE A  51      11.777  -5.049  -4.775  1.00  0.00
ATOM    475  CB  ILE A  51      11.084  -3.944  -3.913  1.00  0.00
ATOM    476  CG2 ILE A  51      10.270  -4.546  -2.766  1.00  0.00
ATOM    477  CG1 ILE A  51      12.133  -2.913  -3.492  1.00  0.00
ATOM    478  CD1 ILE A  51      13.226  -3.409  -2.600  1.00  0.00
ATOM    479  C   ILE A  51      10.739  -6.054  -5.232  1.00  0.55
ATOM    480  O   ILE A  51       9.897  -5.770  -6.131  1.00 -0.55
ATOM    481  N   GLY A  52      10.688  -7.239  -4.682  1.00 -0.40
ATOM    482  H   GLY A  52      11.340  -7.517  -3.981  1.00  0.40
ATOM    483  CA  GLY A  52       9.696  -8.229  -5.038  1.00  0.00
ATOM    484  C   GLY A  52       9.954  -9.502  -4.256  1.00  0.55
ATOM    485  O   GLY A  52      11.108  -9.792  -3.885  1.00 -0.55
ATOM    486  N   GLY A  53       8.846 -10.212  -4.027  1.00 -0.40
ATOM    487  H   GLY A  53       7.963  -9.891  -4.357  1.00  0.40
ATOM    488  CA  GLY A  53       8.797 -11.458  -3.317  1.00  0.00
ATOM    489  C   GLY A  53       8.214 -11.485  -1.916  1.00  0.55
ATOM    490  O   GLY A  53       7.977 -12.598  -1.430  1.00 -0.55
ATOM    491  N   ASP A  54       7.920 -10.323  -1.341  1.00 -0.40
ATOM    492  H   ASP A  54       8.103  -9.451  -1.788  1.00  0.40
ATOM    493  CA  ASP A  54       7.303 -10.247   0.001  1.00  0.00
ATOM    494  CB  ASP A  54       7.322  -8.786   0.474  1.00  0.00
ATOM    495  CG  ASP A  54       8.784  -8.444   0.755  1.00  0.10
ATOM    496  OD1 ASP A  54       9.238  -9.072   1.746  1.00 -0.55
ATOM    497  OD2 ASP A  54       9.364  -7.643  -0.019  1.00 -0.55
ATOM    498  C   ASP A  54       5.869 -10.753   0.005  1.00  0.55
ATOM    499  O   ASP A  54       5.163 -10.704  -1.011  1.00 -0.55
ATOM    500  N   ILE A  55       5.396 -11.225   1.127  1.00 -0.40
ATOM    501  H   ILE A  55       5.969 -11.292   1.940  1.00  0.40
ATOM    502  CA  ILE A  55       4.013 -11.689   1.300  1.00  0.00
ATOM    503  CB  ILE A  55       3.725 -12.284   2.698  1.00  0.00
ATOM    504  CG2 ILE A  55       2.232 -12.551   2.971  1.00  0.00
ATOM    505  CG1 ILE A  55       4.558 -13.587   2.828  1.00  0.00
ATOM    506  CD1 ILE A  55       3.737 -14.705   2.189  1.00  0.00
ATOM    507  C   ILE A  55       3.134 -10.440   1.118  1.00  0.55
ATOM    508  O   ILE A  55       3.504  -9.331   1.510  1.00 -0.55
ATOM    509  N   PHE A  56       2.000 -10.681   0.522  1.00 -0.40
ATOM    510  H   PHE A  56       1.791 -11.609   0.231  1.00  0.40
ATOM    511  CA  PHE A  56       0.953  -9.735   0.210  1.00  0.00
ATOM    512  CB  PHE A  56       0.565  -9.717  -1.293  1.00  0.12
ATOM    513  CG  PHE A  56      -0.506  -8.676  -1.530  1.00 -0.12
ATOM    514  CD1 PHE A  56      -0.206  -7.327  -1.368  1.00 -0.12
ATOM    515  HD1 PHE A  56       0.798  -7.040  -1.093  1.00  0.12
ATOM    516  CE1 PHE A  56      -1.158  -6.350  -1.549  1.00 -0.12
ATOM    517  HE1 PHE A  56      -0.909  -5.309  -1.405  1.00  0.12
ATOM    518  CZ  PHE A  56      -2.424  -6.716  -1.915  1.00 -0.12
ATOM    519  HZ  PHE A  56      -3.172  -5.952  -2.069  1.00  0.12
ATOM    520  CD2 PHE A  56      -1.807  -9.048  -1.893  1.00 -0.12
ATOM    521  HD2 PHE A  56      -2.067 -10.089  -2.017  1.00  0.12
ATOM    522  CE2 PHE A  56      -2.764  -8.044  -2.091  1.00 -0.12
ATOM    523  HE2 PHE A  56      -3.770  -8.308  -2.383  1.00  0.12
ATOM    524  C   PHE A  56      -0.213 -10.175   1.079  1.00  0.55
ATOM    525  O   PHE A  56      -0.703 -11.289   0.808  1.00 -0.55
ATOM    526  N   SER A  57      -0.570  -9.300   2.033  1.00 -0.40
ATOM    527  H   SER A  57      -0.160  -8.405   2.184  1.00  0.40
ATOM    528  CA  SER A  57      -1.681  -9.759   2.914  1.00  0.00
ATOM    529  CB  SER A  57      -1.460  -9.230   4.340  1.00  0.00
ATOM    530  OG  SER A  57      -0.176  -9.733   4.729  1.00 -0.49
ATOM    531  HG  SER A  57      -0.024  -9.410   5.620  1.00  0.49
ATOM    532  C   SER A  57      -3.088  -9.504   2.431  1.00  0.55
ATOM    533  O   SER A  57      -3.984  -9.914   3.203  1.00 -0.55
ATOM    534  N   ASN A  58      -3.285  -8.888   1.254  1.00 -0.40
ATOM    535  H   ASN A  58      -2.529  -8.536   0.708  1.00  0.40
ATOM    536  CA  ASN A  58      -4.616  -8.693   0.703  1.00  0.00
ATOM    537  CB  ASN A  58      -5.010 -10.107   0.212  1.00  0.00
ATOM    538  CG  ASN A  58      -6.288 -10.275  -0.572  1.00  0.55
ATOM    539  OD1 ASN A  58      -6.557  -9.283  -1.273  1.00 -0.55
ATOM    540  ND2 ASN A  58      -7.075 -11.330  -0.604  1.00 -0.78
ATOM    541 HD21 ASN A  58      -7.901 -11.320  -1.166  1.00  0.39
ATOM    542 HD22 ASN A  58      -6.846 -12.140  -0.065  1.00  0.39
ATOM    543  C   ASN A  58      -5.583  -8.193   1.776  1.00  0.55
ATOM    544  O   ASN A  58      -6.665  -8.769   2.054  1.00 -0.55
ATOM    545  N   ARG A  59      -5.176  -7.077   2.340  1.00 -0.40
ATOM    546  H   ARG A  59      -4.348  -6.625   2.019  1.00  0.40
ATOM    547  CA  ARG A  59      -5.845  -6.392   3.447  1.00  0.00
ATOM    548  CB  ARG A  59      -4.946  -5.301   4.041  1.00  0.00
ATOM    549  CG  ARG A  59      -3.604  -5.874   4.524  1.00  0.00
ATOM    550  CD  ARG A  59      -2.601  -4.742   4.785  1.00  0.35
ATOM    551  NE  ARG A  59      -1.233  -5.331   4.940  1.00 -0.35
ATOM    552  HE  ARG A  59      -0.623  -5.392   4.150  1.00  0.45
ATOM    553  CZ  ARG A  59      -0.828  -5.775   6.128  1.00  0.35
ATOM    554  NH1 ARG A  59      -1.603  -5.671   7.203  1.00 -0.70
ATOM    555 HH11 ARG A  59      -2.509  -5.253   7.129  1.00  0.40
ATOM    556 HH12 ARG A  59      -1.281  -6.011   8.087  1.00  0.40
ATOM    557  NH2 ARG A  59       0.344  -6.329   6.307  1.00 -0.70
ATOM    558 HH21 ARG A  59       0.972  -6.431   5.536  1.00  0.40
ATOM    559 HH22 ARG A  59       0.611  -6.650   7.216  1.00  0.40
ATOM    560  C   ARG A  59      -7.222  -5.897   3.110  1.00  0.55
ATOM    561  O   ARG A  59      -8.036  -5.881   4.032  1.00 -0.55
ATOM    562  N   GLU A  60      -7.547  -5.491   1.914  1.00 -0.40
ATOM    563  H   GLU A  60      -6.864  -5.461   1.190  1.00  0.40
ATOM    564  CA  GLU A  60      -8.873  -5.052   1.506  1.00  0.00
ATOM    565  CB  GLU A  60      -8.790  -4.022   0.385  1.00  0.00
ATOM    566  CG  GLU A  60      -8.003  -2.794   0.795  1.00  0.00
ATOM    567  CD  GLU A  60      -8.842  -1.911   1.675  1.00  0.10
ATOM    568  OE1 GLU A  60     -10.028  -2.229   1.907  1.00 -0.55
ATOM    569  OE2 GLU A  60      -8.438  -0.880   2.210  1.00 -0.55
ATOM    570  C   GLU A  60      -9.672  -6.237   1.029  1.00  0.55
ATOM    571  O   GLU A  60     -10.820  -6.034   0.703  1.00 -0.55
ATOM    572  N   GLY A  61      -9.182  -7.448   0.933  1.00 -0.40
ATOM    573  H   GLY A  61      -8.238  -7.601   1.205  1.00  0.40
ATOM    574  CA  GLY A  61      -9.823  -8.650   0.476  1.00  0.00
ATOM    575  C   GLY A  61     -10.221  -8.623  -1.000  1.00  0.55
ATOM    576  O   GLY A  61     -11.150  -9.354  -1.387  1.00 -0.55
ATOM    577  N   LYS A  62      -9.558  -7.847  -1.837  1.00 -0.40
ATOM    578  H   LYS A  62      -8.801  -7.280  -1.524  1.00  0.40
ATOM    579  CA  LYS A  62      -9.862  -7.746  -3.271  1.00  0.00
ATOM    580  CB  LYS A  62      -9.299  -6.428  -3.823  1.00  0.00
ATOM    581  CG  LYS A  62      -9.955  -5.251  -3.095  1.00  0.00
ATOM    582  CD  LYS A  62      -9.833  -4.014  -3.951  1.00  0.00
ATOM    583  CE  LYS A  62     -10.111  -2.726  -3.163  1.00  0.33
ATOM    584  NZ  LYS A  62      -8.855  -1.875  -3.145  1.00 -0.32
ATOM    585  HZ1 LYS A  62      -8.583  -1.636  -4.120  1.00  0.33
ATOM    586  HZ2 LYS A  62      -8.084  -2.403  -2.690  1.00  0.33
ATOM    587  HZ3 LYS A  62      -9.036  -1.000  -2.612  1.00  0.33
ATOM    588  C   LYS A  62      -9.403  -8.959  -4.069  1.00  0.55
ATOM    589  O   LYS A  62     -10.074  -9.230  -5.090  1.00 -0.55
ATOM    590  N   LEU A  63      -8.368  -9.681  -3.706  1.00 -0.40
ATOM    591  H   LEU A  63      -7.811  -9.440  -2.915  1.00  0.40
ATOM    592  CA  LEU A  63      -7.960 -10.884  -4.430  1.00  0.00
ATOM    593  CB  LEU A  63      -6.432 -11.095  -4.423  1.00  0.00
ATOM    594  CG  LEU A  63      -5.644  -9.882  -4.989  1.00  0.00
ATOM    595  CD1 LEU A  63      -4.143  -9.996  -4.817  1.00  0.00
ATOM    596  CD2 LEU A  63      -6.001  -9.806  -6.465  1.00  0.00
ATOM    597  C   LEU A  63      -8.704 -12.067  -3.791  1.00  0.55
ATOM    598  O   LEU A  63      -8.974 -12.112  -2.583  1.00 -0.55
ATOM    599  N   PRO A  64      -8.946 -13.064  -4.635  1.00 -0.20
ATOM    600  CD  PRO A  64      -8.616 -13.098  -6.071  1.00  0.10
ATOM    601  CA  PRO A  64      -9.680 -14.243  -4.193  1.00  0.10
ATOM    602  CB  PRO A  64     -10.035 -14.971  -5.498  1.00  0.00
ATOM    603  CG  PRO A  64      -8.896 -14.535  -6.437  1.00  0.00
ATOM    604  C   PRO A  64      -8.932 -15.036  -3.169  1.00  0.55
ATOM    605  O   PRO A  64      -7.748 -15.314  -3.329  1.00 -0.55
ATOM    606  N   GLY A  65      -9.622 -15.448  -2.114  1.00 -0.40
ATOM    607  H   GLY A  65     -10.591 -15.258  -1.979  1.00  0.40
ATOM    608  CA  GLY A  65      -8.929 -16.230  -1.079  1.00  0.00
ATOM    609  C   GLY A  65      -9.336 -17.673  -1.158  1.00  0.55
ATOM    610  O   GLY A  65     -10.357 -17.964  -1.787  1.00 -0.55
ATOM    611  N   LYS A  66      -8.598 -18.534  -0.512  1.00 -0.40
ATOM    612  H   LYS A  66      -7.799 -18.218  -0.010  1.00  0.40
ATOM    613  CA  LYS A  66      -8.804 -19.969  -0.429  1.00  0.00
ATOM    614  CB  LYS A  66      -8.493 -20.623  -1.763  1.00  0.00
ATOM    615  CG  LYS A  66      -8.773 -22.095  -1.893  1.00  0.00
ATOM    616  CD  LYS A  66      -8.151 -22.739  -3.120  1.00  0.00
ATOM    617  CE  LYS A  66      -8.794 -24.090  -3.404  1.00  0.33
ATOM    618  NZ  LYS A  66     -10.320 -24.058  -3.435  1.00 -0.32
ATOM    619  HZ1 LYS A  66     -10.639 -23.405  -4.178  1.00  0.33
ATOM    620  HZ2 LYS A  66     -10.678 -23.737  -2.513  1.00  0.33
ATOM    621  HZ3 LYS A  66     -10.682 -25.013  -3.633  1.00  0.33
ATOM    622  C   LYS A  66      -7.904 -20.498   0.687  1.00  0.55
ATOM    623  O   LYS A  66      -6.818 -19.964   0.929  1.00 -0.55
ATOM    624  N   SER A  67      -8.376 -21.555   1.351  1.00 -0.40
ATOM    625  H   SER A  67      -9.266 -21.959   1.159  1.00  0.40
ATOM    626  CA  SER A  67      -7.582 -22.179   2.419  1.00  0.00
ATOM    627  CB  SER A  67      -8.465 -23.182   3.180  1.00  0.00
ATOM    628  OG  SER A  67      -7.609 -23.855   4.133  1.00 -0.49
ATOM    629  HG  SER A  67      -8.171 -24.477   4.600  1.00  0.49
ATOM    630  C   SER A  67      -6.353 -22.792   1.744  1.00  0.55
ATOM    631  O   SER A  67      -6.455 -23.458   0.714  1.00 -0.55
ATOM    632  N   GLY A  68      -5.187 -22.444   2.261  1.00 -0.40
ATOM    633  H   GLY A  68      -5.171 -21.843   3.053  1.00  0.40
ATOM    634  CA  GLY A  68      -3.857 -22.835   1.817  1.00  0.00
ATOM    635  C   GLY A  68      -3.157 -21.869   0.859  1.00  0.55
ATOM    636  O   GLY A  68      -1.969 -21.990   0.526  1.00 -0.55
ATOM    637  N   ARG A  69      -3.898 -20.897   0.347  1.00 -0.40
ATOM    638  H   ARG A  69      -4.852 -20.788   0.614  1.00  0.40
ATOM    639  CA  ARG A  69      -3.420 -19.922  -0.618  1.00  0.00
ATOM    640  CB  ARG A  69      -4.593 -19.453  -1.539  1.00  0.00
ATOM    641  CG  ARG A  69      -3.949 -18.459  -2.558  1.00  0.00
ATOM    642  CD  ARG A  69      -5.020 -17.790  -3.423  1.00  0.35
ATOM    643  NE  ARG A  69      -5.569 -18.845  -4.263  1.00 -0.35
ATOM    644  HE  ARG A  69      -4.930 -19.576  -4.487  1.00  0.45
ATOM    645  CZ  ARG A  69      -6.773 -18.987  -4.771  1.00  0.35
ATOM    646  NH1 ARG A  69      -7.723 -18.092  -4.526  1.00 -0.70
ATOM    647 HH11 ARG A  69      -7.525 -17.299  -3.949  1.00  0.40
ATOM    648 HH12 ARG A  69      -8.635 -18.210  -4.918  1.00  0.40
ATOM    649  NH2 ARG A  69      -7.106 -20.029  -5.527  1.00 -0.70
ATOM    650 HH21 ARG A  69      -6.430 -20.739  -5.726  1.00  0.40
ATOM    651 HH22 ARG A  69      -8.032 -20.103  -5.897  1.00  0.40
ATOM    652  C   ARG A  69      -2.755 -18.741   0.004  1.00  0.55
ATOM    653  O   ARG A  69      -3.392 -18.094   0.829  1.00 -0.55
ATOM    654  N   THR A  70      -1.512 -18.467  -0.352  1.00 -0.40
ATOM    655  H   THR A  70      -0.984 -19.053  -0.962  1.00  0.40
ATOM    656  CA  THR A  70      -0.845 -17.260   0.147  1.00  0.00
ATOM    657  CB  THR A  70       0.375 -17.431   1.060  1.00  0.00
ATOM    658  OG1 THR A  70       1.278 -18.350   0.481  1.00 -0.49
ATOM    659  HG1 THR A  70       2.081 -18.298   1.005  1.00  0.49
ATOM    660  CG2 THR A  70      -0.077 -17.997   2.412  1.00  0.00
ATOM    661  C   THR A  70      -0.515 -16.414  -1.109  1.00  0.55
ATOM    662  O   THR A  70      -0.403 -16.961  -2.240  1.00 -0.55
ATOM    663  N   TRP A  71      -0.442 -15.093  -0.917  1.00 -0.40
ATOM    664  H   TRP A  71      -0.595 -14.693  -0.017  1.00  0.40
ATOM    665  CA  TRP A  71      -0.142 -14.139  -1.974  1.00  0.00
ATOM    666  CB  TRP A  71      -1.236 -13.052  -2.114  1.00  0.12
ATOM    667  CG  TRP A  71      -2.573 -13.520  -2.599  1.00 -0.12
ATOM    668  CD1 TRP A  71      -3.654 -13.963  -1.879  1.00 -0.12
ATOM    669  HD1 TRP A  71      -3.679 -14.015  -0.801  1.00  0.12
ATOM    670  NE1 TRP A  71      -4.709 -14.335  -2.695  1.00 -0.40
ATOM    671  HE1 TRP A  71      -5.582 -14.660  -2.405  1.00  0.40
ATOM    672  CE2 TRP A  71      -4.290 -14.158  -3.995  1.00  0.00
ATOM    673  CD2 TRP A  71      -2.951 -13.683  -3.979  1.00  0.00
ATOM    674  CE3 TRP A  71      -2.286 -13.434  -5.189  1.00 -0.12
ATOM    675  HE3 TRP A  71      -1.264 -13.085  -5.203  1.00  0.12
ATOM    676  CZ3 TRP A  71      -2.943 -13.635  -6.387  1.00 -0.12
ATOM    677  HZ3 TRP A  71      -2.463 -13.385  -7.322  1.00  0.12
ATOM    678  CZ2 TRP A  71      -4.942 -14.452  -5.192  1.00 -0.12
ATOM    679  HZ2 TRP A  71      -5.935 -14.875  -5.217  1.00  0.12
ATOM    680  CH2 TRP A  71      -4.270 -14.181  -6.377  1.00 -0.12
ATOM    681  HH2 TRP A  71      -4.760 -14.386  -7.317  1.00  0.12
ATOM    682  C   TRP A  71       1.190 -13.494  -1.627  1.00  0.55
ATOM    683  O   TRP A  71       1.667 -13.324  -0.489  1.00 -0.55
ATOM    684  N   ARG A  72       1.831 -13.074  -2.687  1.00 -0.40
ATOM    685  H   ARG A  72       1.451 -13.261  -3.587  1.00  0.40
ATOM    686  CA  ARG A  72       3.100 -12.324  -2.739  1.00  0.00
ATOM    687  CB  ARG A  72       4.302 -13.264  -2.989  1.00  0.00
ATOM    688  CG  ARG A  72       4.494 -14.152  -1.772  1.00  0.00
ATOM    689  CD  ARG A  72       5.720 -15.003  -2.058  1.00  0.35
ATOM    690  NE  ARG A  72       5.747 -16.081  -1.063  1.00 -0.35
ATOM    691  HE  ARG A  72       5.221 -16.921  -1.193  1.00  0.45
ATOM    692  CZ  ARG A  72       6.503 -15.894   0.024  1.00  0.35
ATOM    693  NH1 ARG A  72       7.212 -14.795   0.222  1.00 -0.70
ATOM    694 HH11 ARG A  72       7.196 -14.061  -0.458  1.00  0.40
ATOM    695 HH12 ARG A  72       7.764 -14.698   1.050  1.00  0.40
ATOM    696  NH2 ARG A  72       6.483 -16.901   0.903  1.00 -0.70
ATOM    697 HH21 ARG A  72       5.930 -17.714   0.720  1.00  0.40
ATOM    698 HH22 ARG A  72       7.021 -16.842   1.744  1.00  0.40
ATOM    699  C   ARG A  72       3.036 -11.243  -3.820  1.00  0.55
ATOM    700  O   ARG A  72       2.191 -11.355  -4.728  1.00 -0.55
ATOM    701  N   GLU A  73       3.936 -10.264  -3.747  1.00 -0.40
ATOM    702  H   GLU A  73       4.656 -10.222  -3.058  1.00  0.40
ATOM    703  CA  GLU A  73       3.873  -9.186  -4.728  1.00  0.00
ATOM    704  CB  GLU A  73       3.262  -7.930  -4.072  1.00  0.00
ATOM    705  CG  GLU A  73       3.925  -7.446  -2.787  1.00  0.00
ATOM    706  CD  GLU A  73       3.393  -6.054  -2.446  1.00  0.10
ATOM    707  OE1 GLU A  73       3.359  -5.139  -3.333  1.00 -0.55
ATOM    708  OE2 GLU A  73       2.988  -5.860  -1.259  1.00 -0.55
ATOM    709  C   GLU A  73       5.237  -8.767  -5.225  1.00  0.55
ATOM    710  O   GLU A  73       6.147  -9.124  -4.472  1.00 -0.55
ATOM    711  N   ALA A  74       5.340  -8.078  -6.346  1.00 -0.40
ATOM    712  H   ALA A  74       4.554  -7.833  -6.908  1.00  0.40
ATOM    713  CA  ALA A  74       6.661  -7.638  -6.813  1.00  0.00
ATOM    714  CB  ALA A  74       7.345  -8.552  -7.808  1.00  0.00
ATOM    715  C   ALA A  74       6.452  -6.318  -7.536  1.00  0.55
ATOM    716  O   ALA A  74       5.351  -6.256  -8.102  1.00 -0.55
ATOM    717  N   ASP A  75       7.435  -5.465  -7.492  1.00 -0.40
ATOM    718  H   ASP A  75       8.271  -5.635  -6.976  1.00  0.40
ATOM    719  CA  ASP A  75       7.355  -4.202  -8.207  1.00  0.00
ATOM    720  CB  ASP A  75       8.469  -3.255  -7.795  1.00  0.00
ATOM    721  CG  ASP A  75       8.228  -2.602  -6.463  1.00  0.10
ATOM    722  OD1 ASP A  75       7.365  -3.160  -5.733  1.00 -0.55
ATOM    723  OD2 ASP A  75       8.891  -1.609  -6.198  1.00 -0.55
ATOM    724  C   ASP A  75       7.536  -4.453  -9.705  1.00  0.55
ATOM    725  O   ASP A  75       8.358  -5.336 -10.033  1.00 -0.55
ATOM    726  N   ILE A  76       6.809  -3.715 -10.509  1.00 -0.40
ATOM    727  H   ILE A  76       6.172  -3.036 -10.152  1.00  0.40
ATOM    728  CA  ILE A  76       6.860  -3.816 -11.972  1.00  0.00
ATOM    729  CB  ILE A  76       5.529  -4.362 -12.506  1.00  0.00
ATOM    730  CG2 ILE A  76       5.432  -4.066 -14.023  1.00  0.00
ATOM    731  CG1 ILE A  76       5.271  -5.825 -12.139  1.00  0.00
ATOM    732  CD1 ILE A  76       6.091  -6.968 -12.724  1.00  0.00
ATOM    733  C   ILE A  76       7.239  -2.425 -12.523  1.00  0.55
ATOM    734  O   ILE A  76       6.950  -1.332 -11.965  1.00 -0.55
ATOM    735  N   ASN A  77       7.960  -2.449 -13.657  1.00 -0.40
ATOM    736  H   ASN A  77       8.202  -3.326 -14.059  1.00  0.40
ATOM    737  CA  ASN A  77       8.457  -1.322 -14.407  1.00  0.00
ATOM    738  CB  ASN A  77       7.333  -0.411 -14.971  1.00  0.00
ATOM    739  CG  ASN A  77       6.344  -1.111 -15.869  1.00  0.55
ATOM    740  OD1 ASN A  77       6.741  -1.975 -16.656  1.00 -0.55
ATOM    741  ND2 ASN A  77       5.006  -0.926 -15.789  1.00 -0.78
ATOM    742 HD21 ASN A  77       4.628  -0.299 -15.108  1.00  0.39
ATOM    743 HD22 ASN A  77       4.396  -1.417 -16.411  1.00  0.39
ATOM    744  C   ASN A  77       9.403  -0.463 -13.600  1.00  0.55
ATOM    745  O   ASN A  77       9.554   0.735 -13.921  1.00 -0.55
ATOM    746  N   TYR A  78      10.054  -1.014 -12.586  1.00 -0.40
ATOM    747  H   TYR A  78       9.953  -1.964 -12.302  1.00  0.40
ATOM    748  CA  TYR A  78      10.987  -0.153 -11.835  1.00  0.00
ATOM    749  CB  TYR A  78      11.114  -0.635 -10.369  1.00  0.12
ATOM    750  CG  TYR A  78      12.127   0.157  -9.553  1.00 -0.12
ATOM    751  CD1 TYR A  78      11.822   1.381  -8.970  1.00 -0.12
ATOM    752  HD1 TYR A  78      10.822   1.770  -9.090  1.00  0.12
ATOM    753  CE1 TYR A  78      12.738   2.130  -8.242  1.00 -0.12
ATOM    754  HE1 TYR A  78      12.455   3.087  -7.829  1.00  0.12
ATOM    755  CZ  TYR A  78      14.026   1.634  -8.049  1.00  0.06
ATOM    756  OH  TYR A  78      14.967   2.306  -7.295  1.00 -0.49
ATOM    757  HH  TYR A  78      14.564   3.114  -6.969  1.00  0.43
ATOM    758  CD2 TYR A  78      13.432  -0.306  -9.349  1.00 -0.12
ATOM    759  HD2 TYR A  78      13.728  -1.265  -9.749  1.00  0.12
ATOM    760  CE2 TYR A  78      14.337   0.446  -8.645  1.00 -0.12
ATOM    761  HE2 TYR A  78      15.349   0.079  -8.557  1.00  0.12
ATOM    762  C   TYR A  78      12.413  -0.178 -12.438  1.00  0.55
ATOM    763  O   TYR A  78      12.862  -1.299 -12.778  1.00 -0.55
ATOM    764  N   THR A  79      13.055   0.967 -12.505  1.00 -0.40
ATOM    765  H   THR A  79      12.647   1.843 -12.260  1.00  0.40
ATOM    766  CA  THR A  79      14.483   0.970 -12.976  1.00  0.00
ATOM    767  CB  THR A  79      14.803   1.592 -14.328  1.00  0.00
ATOM    768  OG1 THR A  79      14.385   2.971 -14.262  1.00 -0.49
ATOM    769  HG1 THR A  79      14.733   3.391 -15.052  1.00  0.49
ATOM    770  CG2 THR A  79      14.002   0.959 -15.436  1.00  0.00
ATOM    771  C   THR A  79      15.351   1.637 -11.894  1.00  0.55
ATOM    772  O   THR A  79      16.349   1.032 -11.473  1.00 -0.55
ATOM    773  N   SER A  80      14.989   2.808 -11.405  1.00 -0.40
ATOM    774  H   SER A  80      14.188   3.302 -11.733  1.00  0.40
ATOM    775  CA  SER A  80      15.764   3.450 -10.337  1.00  0.00
ATOM    776  CB  SER A  80      17.074   3.985 -10.954  1.00  0.00
ATOM    777  OG  SER A  80      16.689   5.130 -11.727  1.00 -0.49
ATOM    778  HG  SER A  80      17.498   5.471 -12.116  1.00  0.49
ATOM    779  C   SER A  80      14.995   4.586  -9.689  1.00  0.55
ATOM    780  O   SER A  80      13.962   4.988 -10.246  1.00 -0.55
ATOM    781  N   GLY A  81      15.469   5.095  -8.565  1.00 -0.40
ATOM    782  H   GLY A  81      16.296   4.761  -8.118  1.00  0.40
ATOM    783  CA  GLY A  81      14.744   6.232  -7.911  1.00  0.00
ATOM    784  C   GLY A  81      13.677   5.692  -6.949  1.00  0.55
ATOM    785  O   GLY A  81      13.793   4.526  -6.518  1.00 -0.55
ATOM    786  N   PHE A  82      12.681   6.519  -6.644  1.00 -0.40
ATOM    787  H   PHE A  82      12.620   7.452  -6.989  1.00  0.40
ATOM    788  CA  PHE A  82      11.607   6.060  -5.759  1.00  0.00
ATOM    789  CB  PHE A  82      10.687   7.209  -5.302  1.00  0.12
ATOM    790  CG  PHE A  82      11.526   8.242  -4.598  1.00 -0.12
ATOM    791  CD1 PHE A  82      11.807   8.097  -3.257  1.00 -0.12
ATOM    792  HD1 PHE A  82      11.405   7.252  -2.718  1.00  0.12
ATOM    793  CE1 PHE A  82      12.593   9.014  -2.594  1.00 -0.12
ATOM    794  HE1 PHE A  82      12.797   8.896  -1.541  1.00  0.12
ATOM    795  CZ  PHE A  82      13.119  10.090  -3.292  1.00 -0.12
ATOM    796  HZ  PHE A  82      13.742  10.812  -2.785  1.00  0.12
ATOM    797  CD2 PHE A  82      12.054   9.308  -5.287  1.00 -0.12
ATOM    798  HD2 PHE A  82      11.848   9.417  -6.341  1.00  0.12
ATOM    799  CE2 PHE A  82      12.843  10.237  -4.648  1.00 -0.12
ATOM    800  HE2 PHE A  82      13.245  11.076  -5.197  1.00  0.12
ATOM    801  C   PHE A  82      10.689   5.067  -6.458  1.00  0.55
ATOM    802  O   PHE A  82      10.541   5.028  -7.685  1.00 -0.55
ATOM    803  N   ARG A  83      10.019   4.261  -5.655  1.00 -0.40
ATOM    804  H   ARG A  83      10.149   4.295  -4.667  1.00  0.40
ATOM    805  CA  ARG A  83       9.043   3.261  -6.122  1.00  0.00
ATOM    806  CB  ARG A  83       8.697   2.313  -4.945  1.00  0.00
ATOM    807  CG  ARG A  83       9.990   1.615  -4.482  1.00  0.00
ATOM    808  CD  ARG A  83       9.798   0.556  -3.425  1.00  0.35
ATOM    809  NE  ARG A  83       8.754  -0.437  -3.613  1.00 -0.35
ATOM    810  HE  ARG A  83       8.876  -1.054  -4.388  1.00  0.45
ATOM    811  CZ  ARG A  83       7.655  -0.631  -2.887  1.00  0.35
ATOM    812  NH1 ARG A  83       7.369   0.129  -1.831  1.00 -0.70
ATOM    813 HH11 ARG A  83       7.986   0.870  -1.566  1.00  0.40
ATOM    814 HH12 ARG A  83       6.536  -0.040  -1.304  1.00  0.40
ATOM    815  NH2 ARG A  83       6.774  -1.594  -3.154  1.00 -0.70
ATOM    816 HH21 ARG A  83       6.925  -2.208  -3.929  1.00  0.40
ATOM    817 HH22 ARG A  83       5.962  -1.702  -2.580  1.00  0.40
ATOM    818  C   ARG A  83       7.834   3.943  -6.767  1.00  0.55
ATOM    819  O   ARG A  83       7.395   5.065  -6.449  1.00 -0.55
ATOM    820  N   ASN A  84       7.340   3.188  -7.727  1.00 -0.40
ATOM    821  H   ASN A  84       7.763   2.313  -7.946  1.00  0.40
ATOM    822  CA  ASN A  84       6.178   3.516  -8.546  1.00  0.00
ATOM    823  CB  ASN A  84       6.461   3.215 -10.027  1.00  0.00
ATOM    824  CG  ASN A  84       6.530   1.715 -10.328  1.00  0.55
ATOM    825  OD1 ASN A  84       6.118   0.808  -9.561  1.00 -0.55
ATOM    826  ND2 ASN A  84       7.092   1.413 -11.499  1.00 -0.78
ATOM    827 HD21 ASN A  84       7.180   0.457 -11.780  1.00  0.39
ATOM    828 HD22 ASN A  84       7.426   2.142 -12.097  1.00  0.39
ATOM    829  C   ASN A  84       4.912   2.804  -8.005  1.00  0.55
ATOM    830  O   ASN A  84       4.898   2.211  -6.893  1.00 -0.55
ATOM    831  N   SER A  85       3.849   2.897  -8.803  1.00 -0.40
ATOM    832  H   SER A  85       3.863   3.364  -9.684  1.00  0.40
ATOM    833  CA  SER A  85       2.600   2.296  -8.389  1.00  0.00
ATOM    834  CB  SER A  85       1.400   3.258  -8.610  1.00  0.00
ATOM    835  OG  SER A  85       1.363   3.519 -10.013  1.00 -0.49
ATOM    836  HG  SER A  85       0.933   2.759 -10.412  1.00  0.49
ATOM    837  C   SER A  85       2.221   0.984  -9.053  1.00  0.55
ATOM    838  O   SER A  85       1.044   0.610  -8.845  1.00 -0.55
ATOM    839  N   ASP A  86       3.146   0.340  -9.755  1.00 -0.40
ATOM    840  H   ASP A  86       4.082   0.672  -9.841  1.00  0.40
ATOM    841  CA  ASP A  86       2.827  -0.907 -10.449  1.00  0.00
ATOM    842  CB  ASP A  86       3.455  -1.040 -11.864  1.00  0.00
ATOM    843  CG  ASP A  86       3.076   0.125 -12.755  1.00  0.10
ATOM    844  OD1 ASP A  86       2.013   0.732 -12.592  1.00 -0.55
ATOM    845  OD2 ASP A  86       3.874   0.510 -13.633  1.00 -0.55
ATOM    846  C   ASP A  86       3.309  -2.123  -9.685  1.00  0.55
ATOM    847  O   ASP A  86       4.450  -2.136  -9.298  1.00 -0.55
ATOM    848  N   ARG A  87       2.418  -3.073  -9.560  1.00 -0.40
ATOM    849  H   ARG A  87       1.495  -2.973  -9.923  1.00  0.40
ATOM    850  CA  ARG A  87       2.695  -4.322  -8.898  1.00  0.00
ATOM    851  CB  ARG A  87       2.186  -4.266  -7.449  1.00  0.00
ATOM    852  CG  ARG A  87       2.501  -3.028  -6.643  1.00  0.00
ATOM    853  CD  ARG A  87       3.927  -3.018  -6.062  1.00  0.35
ATOM    854  NE  ARG A  87       4.185  -1.826  -5.266  1.00 -0.35
ATOM    855  HE  ARG A  87       3.949  -1.886  -4.299  1.00  0.45
ATOM    856  CZ  ARG A  87       4.695  -0.674  -5.669  1.00  0.35
ATOM    857  NH1 ARG A  87       5.029  -0.598  -6.963  1.00 -0.70
ATOM    858 HH11 ARG A  87       4.888  -1.385  -7.563  1.00  0.40
ATOM    859 HH12 ARG A  87       5.420   0.247  -7.330  1.00  0.40
ATOM    860  NH2 ARG A  87       4.911   0.384  -4.927  1.00 -0.70
ATOM    861 HH21 ARG A  87       4.684   0.367  -3.954  1.00  0.40
ATOM    862 HH22 ARG A  87       5.303   1.209  -5.335  1.00  0.40
ATOM    863  C   ARG A  87       2.048  -5.511  -9.595  1.00  0.55
ATOM    864  O   ARG A  87       0.994  -5.440 -10.212  1.00 -0.55
ATOM    865  N   ILE A  88       2.744  -6.631  -9.463  1.00 -0.40
ATOM    866  H   ILE A  88       3.645  -6.618  -9.039  1.00  0.40
ATOM    867  CA  ILE A  88       2.297  -7.968  -9.903  1.00  0.00
ATOM    868  CB  ILE A  88       3.279  -8.666 -10.869  1.00  0.00
ATOM    869  CG2 ILE A  88       4.568  -9.025 -10.151  1.00  0.00
ATOM    870  CG1 ILE A  88       2.604  -9.907 -11.470  1.00  0.00
ATOM    871  CD1 ILE A  88       3.230 -10.387 -12.771  1.00  0.00
ATOM    872  C   ILE A  88       2.014  -8.740  -8.581  1.00  0.55
ATOM    873  O   ILE A  88       2.796  -8.689  -7.605  1.00 -0.55
ATOM    874  N   LEU A  89       0.906  -9.435  -8.514  1.00 -0.40
ATOM    875  H   LEU A  89       0.301  -9.474  -9.304  1.00  0.40
ATOM    876  CA  LEU A  89       0.422 -10.198  -7.370  1.00  0.00
ATOM    877  CB  LEU A  89      -0.936  -9.722  -6.850  1.00  0.00
ATOM    878  CG  LEU A  89      -1.060  -8.282  -6.388  1.00  0.00
ATOM    879  CD1 LEU A  89       0.068  -7.958  -5.417  1.00  0.00
ATOM    880  CD2 LEU A  89      -0.990  -7.185  -7.456  1.00  0.00
ATOM    881  C   LEU A  89       0.316 -11.659  -7.794  1.00  0.55
ATOM    882  O   LEU A  89      -0.360 -11.902  -8.797  1.00 -0.55
ATOM    883  N   TYR A  90       0.908 -12.566  -7.023  1.00 -0.40
ATOM    884  H   TYR A  90       1.371 -12.347  -6.168  1.00  0.40
ATOM    885  CA  TYR A  90       0.884 -13.963  -7.441  1.00  0.00
ATOM    886  CB  TYR A  90       2.172 -14.422  -8.208  1.00  0.12
ATOM    887  CG  TYR A  90       3.446 -14.287  -7.438  1.00 -0.12
ATOM    888  CD1 TYR A  90       4.100 -13.045  -7.404  1.00 -0.12
ATOM    889  HD1 TYR A  90       3.669 -12.221  -7.953  1.00  0.12
ATOM    890  CE1 TYR A  90       5.273 -12.827  -6.699  1.00 -0.12
ATOM    891  HE1 TYR A  90       5.736 -11.854  -6.635  1.00  0.12
ATOM    892  CZ  TYR A  90       5.813 -13.953  -6.078  1.00  0.06
ATOM    893  OH  TYR A  90       6.969 -13.746  -5.370  1.00 -0.49
ATOM    894  HH  TYR A  90       7.197 -12.816  -5.440  1.00  0.43
ATOM    895  CD2 TYR A  90       4.026 -15.368  -6.790  1.00 -0.12
ATOM    896  HD2 TYR A  90       3.552 -16.338  -6.801  1.00  0.12
ATOM    897  CE2 TYR A  90       5.253 -15.170  -6.113  1.00 -0.12
ATOM    898  HE2 TYR A  90       5.739 -16.001  -5.624  1.00  0.12
ATOM    899  C   TYR A  90       0.581 -14.892  -6.289  1.00  0.55
ATOM    900  O   TYR A  90       1.215 -14.626  -5.262  1.00 -0.55
ATOM    901  N   SER A  91      -0.266 -15.872  -6.538  1.00 -0.40
ATOM    902  H   SER A  91      -0.685 -16.009  -7.432  1.00  0.40
ATOM    903  CA  SER A  91      -0.626 -16.802  -5.505  1.00  0.00
ATOM    904  CB  SER A  91      -2.109 -17.180  -5.662  1.00  0.00
ATOM    905  OG  SER A  91      -2.301 -18.070  -6.727  1.00 -0.49
ATOM    906  HG  SER A  91      -2.954 -18.706  -6.426  1.00  0.49
ATOM    907  C   SER A  91       0.272 -18.036  -5.528  1.00  0.55
ATOM    908  O   SER A  91       0.994 -18.317  -6.485  1.00 -0.55
ATOM    909  N   SER A  92       0.154 -18.722  -4.378  1.00 -0.40
ATOM    910  H   SER A  92      -0.432 -18.414  -3.633  1.00  0.40
ATOM    911  CA  SER A  92       0.884 -19.964  -4.154  1.00  0.00
ATOM    912  CB  SER A  92       0.831 -20.353  -2.679  1.00  0.00
ATOM    913  OG  SER A  92      -0.513 -20.530  -2.278  1.00 -0.49
ATOM    914  HG  SER A  92      -0.479 -20.922  -1.403  1.00  0.49
ATOM    915  C   SER A  92       0.390 -21.039  -5.129  1.00  0.55
ATOM    916  O   SER A  92       1.127 -21.989  -5.426  1.00 -0.55
ATOM    917  N   ASP A  93      -0.778 -20.906  -5.732  1.00 -0.40
ATOM    918  H   ASP A  93      -1.379 -20.138  -5.530  1.00  0.40
ATOM    919  CA  ASP A  93      -1.287 -21.848  -6.726  1.00  0.00
ATOM    920  CB  ASP A  93      -2.691 -22.343  -6.453  1.00  0.00
ATOM    921  CG  ASP A  93      -3.671 -21.242  -6.076  1.00  0.10
ATOM    922  OD1 ASP A  93      -3.367 -20.079  -5.749  1.00 -0.55
ATOM    923  OD2 ASP A  93      -4.855 -21.640  -6.131  1.00 -0.55
ATOM    924  C   ASP A  93      -1.232 -21.182  -8.105  1.00  0.55
ATOM    925  O   ASP A  93      -1.992 -21.530  -8.982  1.00 -0.55
ATOM    926  N   TRP A  94      -0.371 -20.179  -8.258  1.00 -0.40
ATOM    927  H   TRP A  94       0.151 -19.850  -7.476  1.00  0.40
ATOM    928  CA  TRP A  94      -0.086 -19.468  -9.499  1.00  0.00
ATOM    929  CB  TRP A  94       0.615 -20.545 -10.450  1.00  0.12
ATOM    930  CG  TRP A  94       1.720 -21.194  -9.659  1.00 -0.12
ATOM    931  CD1 TRP A  94       1.734 -22.469  -9.143  1.00 -0.12
ATOM    932  HD1 TRP A  94       0.961 -23.208  -9.296  1.00  0.12
ATOM    933  NE1 TRP A  94       2.881 -22.665  -8.398  1.00 -0.40
ATOM    934  HE1 TRP A  94       3.133 -23.493  -7.948  1.00  0.40
ATOM    935  CE2 TRP A  94       3.608 -21.503  -8.399  1.00  0.00
ATOM    936  CD2 TRP A  94       2.905 -20.559  -9.166  1.00  0.00
ATOM    937  CE3 TRP A  94       3.447 -19.269  -9.311  1.00 -0.12
ATOM    938  HE3 TRP A  94       2.939 -18.513  -9.892  1.00  0.12
ATOM    939  CZ3 TRP A  94       4.640 -18.954  -8.708  1.00 -0.12
ATOM    940  HZ3 TRP A  94       5.055 -17.962  -8.810  1.00  0.12
ATOM    941  CZ2 TRP A  94       4.831 -21.206  -7.801  1.00 -0.12
ATOM    942  HZ2 TRP A  94       5.388 -21.936  -7.234  1.00  0.12
ATOM    943  CH2 TRP A  94       5.320 -19.930  -7.957  1.00 -0.12
ATOM    944  HH2 TRP A  94       6.256 -19.669  -7.487  1.00  0.12
ATOM    945  C   TRP A  94      -1.135 -18.672 -10.216  1.00  0.55
ATOM    946  O   TRP A  94      -1.172 -18.617 -11.466  1.00 -0.55
ATOM    947  N   LEU A  95      -2.045 -17.991  -9.476  1.00 -0.40
ATOM    948  H   LEU A  95      -2.087 -18.102  -8.487  1.00  0.40
ATOM    949  CA  LEU A  95      -3.019 -17.059 -10.033  1.00  0.00
ATOM    950  CB  LEU A  95      -4.249 -16.736  -9.215  1.00  0.00
ATOM    951  CG  LEU A  95      -4.981 -17.956  -8.647  1.00  0.00
ATOM    952  CD1 LEU A  95      -6.141 -17.489  -7.795  1.00  0.00
ATOM    953  CD2 LEU A  95      -5.394 -18.804  -9.822  1.00  0.00
ATOM    954  C   LEU A  95      -2.183 -15.767 -10.115  1.00  0.55
ATOM    955  O   LEU A  95      -1.391 -15.526  -9.183  1.00 -0.55
ATOM    956  N   ILE A  96      -2.350 -14.969 -11.173  1.00 -0.40
ATOM    957  H   ILE A  96      -3.004 -15.148 -11.904  1.00  0.40
ATOM    958  CA  ILE A  96      -1.528 -13.756 -11.274  1.00  0.00
ATOM    959  CB  ILE A  96      -0.381 -13.880 -12.300  1.00  0.00
ATOM    960  CG2 ILE A  96       0.434 -12.570 -12.326  1.00  0.00
ATOM    961  CG1 ILE A  96       0.552 -15.049 -11.966  1.00  0.00
ATOM    962  CD1 ILE A  96       1.359 -15.644 -13.094  1.00  0.00
ATOM    963  C   ILE A  96      -2.428 -12.567 -11.569  1.00  0.55
ATOM    964  O   ILE A  96      -3.256 -12.702 -12.456  1.00 -0.55
ATOM    965  N   TYR A  97      -2.273 -11.523 -10.806  1.00 -0.40
ATOM    966  H   TYR A  97      -1.616 -11.511 -10.057  1.00  0.40
ATOM    967  CA  TYR A  97      -3.044 -10.308 -10.991  1.00  0.00
ATOM    968  CB  TYR A  97      -3.919 -10.043  -9.792  1.00  0.12
ATOM    969  CG  TYR A  97      -5.226 -10.809  -9.750  1.00 -0.12
ATOM    970  CD1 TYR A  97      -5.196 -12.184  -9.444  1.00 -0.12
ATOM    971  HD1 TYR A  97      -4.236 -12.645  -9.267  1.00  0.12
ATOM    972  CE1 TYR A  97      -6.317 -12.973  -9.357  1.00 -0.12
ATOM    973  HE1 TYR A  97      -6.276 -14.023  -9.115  1.00  0.12
ATOM    974  CZ  TYR A  97      -7.511 -12.304  -9.608  1.00  0.06
ATOM    975  OH  TYR A  97      -8.676 -13.049  -9.514  1.00 -0.49
ATOM    976  HH  TYR A  97      -9.416 -12.470  -9.709  1.00  0.43
ATOM    977  CD2 TYR A  97      -6.428 -10.195  -9.968  1.00 -0.12
ATOM    978  HD2 TYR A  97      -6.474  -9.138 -10.182  1.00  0.12
ATOM    979  CE2 TYR A  97      -7.590 -10.956  -9.909  1.00 -0.12
ATOM    980  HE2 TYR A  97      -8.549 -10.497 -10.098  1.00  0.12
ATOM    981  C   TYR A  97      -2.040  -9.171 -11.080  1.00  0.55
ATOM    982  O   TYR A  97      -0.864  -9.320 -10.775  1.00 -0.55
ATOM    983  N   LYS A  98      -2.511  -8.023 -11.528  1.00 -0.40
ATOM    984  H   LYS A  98      -3.458  -7.922 -11.824  1.00  0.40
ATOM    985  CA  LYS A  98      -1.682  -6.823 -11.623  1.00  0.00
ATOM    986  CB  LYS A  98      -1.267  -6.397 -13.030  1.00  0.00
ATOM    987  CG  LYS A  98      -2.423  -6.238 -14.033  1.00  0.00
ATOM    988  CD  LYS A  98      -1.763  -5.578 -15.243  1.00  0.00
ATOM    989  CE  LYS A  98      -2.779  -5.455 -16.388  1.00  0.33
ATOM    990  NZ  LYS A  98      -1.989  -4.690 -17.428  1.00 -0.32
ATOM    991  HZ1 LYS A  98      -1.142  -5.234 -17.690  1.00  0.33
ATOM    992  HZ2 LYS A  98      -1.702  -3.770 -17.038  1.00  0.33
ATOM    993  HZ3 LYS A  98      -2.579  -4.540 -18.271  1.00  0.33
ATOM    994  C   LYS A  98      -2.508  -5.646 -11.076  1.00  0.55
ATOM    995  O   LYS A  98      -3.746  -5.754 -11.079  1.00 -0.55
ATOM    996  N   THR A  99      -1.767  -4.637 -10.656  1.00 -0.40
ATOM    997  H   THR A  99      -0.772  -4.688 -10.623  1.00  0.40
ATOM    998  CA  THR A  99      -2.365  -3.374 -10.209  1.00  0.00
ATOM    999  CB  THR A  99      -2.539  -3.181  -8.693  1.00  0.00
ATOM   1000  OG1 THR A  99      -3.186  -1.925  -8.521  1.00 -0.49
ATOM   1001  HG1 THR A  99      -4.083  -2.043  -8.841  1.00  0.49
ATOM   1002  CG2 THR A  99      -1.269  -3.233  -7.864  1.00  0.00
ATOM   1003  C   THR A  99      -1.510  -2.252 -10.854  1.00  0.55
ATOM   1004  O   THR A  99      -0.297  -2.457 -10.902  1.00 -0.55
ATOM   1005  N   THR A 100      -2.091  -1.180 -11.357  1.00 -0.40
ATOM   1006  H   THR A 100      -3.081  -1.066 -11.390  1.00  0.40
ATOM   1007  CA  THR A 100      -1.275  -0.078 -11.905  1.00  0.00
ATOM   1008  CB  THR A 100      -1.430   0.155 -13.401  1.00  0.00
ATOM   1009  OG1 THR A 100      -2.812   0.306 -13.700  1.00 -0.49
ATOM   1010  HG1 THR A 100      -3.074   1.149 -13.324  1.00  0.49
ATOM   1011  CG2 THR A 100      -0.849  -1.057 -14.127  1.00  0.00
ATOM   1012  C   THR A 100      -1.677   1.166 -11.130  1.00  0.55
ATOM   1013  O   THR A 100      -1.249   2.298 -11.334  1.00 -0.55
ATOM   1014  N   ASP A 101      -2.578   0.927 -10.160  1.00 -0.40
ATOM   1015  H   ASP A 101      -2.957   0.032  -9.941  1.00  0.40
ATOM   1016  CA  ASP A 101      -3.013   2.086  -9.389  1.00  0.00
ATOM   1017  CB  ASP A 101      -4.462   2.336  -9.813  1.00  0.00
ATOM   1018  CG  ASP A 101      -5.432   1.228  -9.484  1.00  0.10
ATOM   1019  OD1 ASP A 101      -5.078   0.282  -8.737  1.00 -0.55
ATOM   1020  OD2 ASP A 101      -6.560   1.342 -10.035  1.00 -0.55
ATOM   1021  C   ASP A 101      -2.837   1.999  -7.888  1.00  0.55
ATOM   1022  O   ASP A 101      -3.689   2.473  -7.088  1.00 -0.55
ATOM   1023  N   HSE A 102      -1.733   1.427  -7.449  1.00 -0.40
ATOM   1024  H   HSE A 102      -1.066   1.018  -8.067  1.00  0.40
ATOM   1025  CA  HSE A 102      -1.411   1.355  -6.008  1.00  0.00
ATOM   1026  CB  HSE A 102      -1.004   2.754  -5.489  1.00  0.12
ATOM   1027  ND1 HSE A 102      -0.079   3.321  -3.194  1.00 -0.56
ATOM   1028  CG  HSE A 102      -0.007   2.658  -4.394  1.00  0.15
ATOM   1029  CE1 HSE A 102       0.996   3.010  -2.457  1.00  0.15
ATOM   1030  HE1 HSE A 102       1.265   3.434  -1.490  1.00  0.12
ATOM   1031  NE2 HSE A 102       1.719   2.077  -3.095  1.00 -0.40
ATOM   1032  HE2 HSE A 102       2.540   1.617  -2.759  1.00  0.40
ATOM   1033  CD2 HSE A 102       1.122   1.859  -4.317  1.00 -0.12
ATOM   1034  HD2 HSE A 102       1.517   1.167  -5.051  1.00  0.12
ATOM   1035  C   HSE A 102      -2.487   0.687  -5.182  1.00  0.55
ATOM   1036  O   HSE A 102      -2.957   1.161  -4.174  1.00 -0.55
ATOM   1037  N   TYR A 103      -2.809  -0.480  -5.671  1.00 -0.40
ATOM   1038  H   TYR A 103      -2.386  -0.756  -6.526  1.00  0.40
ATOM   1039  CA  TYR A 103      -3.710  -1.487  -5.170  1.00  0.00
ATOM   1040  CB  TYR A 103      -3.181  -1.946  -3.773  1.00  0.12
ATOM   1041  CG  TYR A 103      -1.698  -2.158  -3.566  1.00 -0.12
ATOM   1042  CD1 TYR A 103      -0.815  -1.152  -3.187  1.00 -0.12
ATOM   1043  HD1 TYR A 103      -1.192  -0.155  -3.018  1.00  0.12
ATOM   1044  CE1 TYR A 103       0.563  -1.407  -3.020  1.00 -0.12
ATOM   1045  HE1 TYR A 103       1.249  -0.612  -2.768  1.00  0.12
ATOM   1046  CZ  TYR A 103       1.011  -2.711  -3.188  1.00  0.06
ATOM   1047  OH  TYR A 103       2.357  -2.992  -3.007  1.00 -0.49
ATOM   1048  HH  TYR A 103       2.487  -3.931  -3.161  1.00  0.43
ATOM   1049  CD2 TYR A 103      -1.190  -3.460  -3.722  1.00 -0.12
ATOM   1050  HD2 TYR A 103      -1.860  -4.262  -3.996  1.00  0.12
ATOM   1051  CE2 TYR A 103       0.164  -3.734  -3.529  1.00 -0.12
ATOM   1052  HE2 TYR A 103       0.541  -4.739  -3.648  1.00  0.12
ATOM   1053  C   TYR A 103      -5.166  -1.089  -5.069  1.00  0.55
ATOM   1054  O   TYR A 103      -5.859  -1.746  -4.266  1.00 -0.55
ATOM   1055  N   GLN A 104      -5.632  -0.111  -5.829  1.00 -0.40
ATOM   1056  H   GLN A 104      -5.066   0.419  -6.455  1.00  0.40
ATOM   1057  CA  GLN A 104      -7.080   0.227  -5.753  1.00  0.00
ATOM   1058  CB  GLN A 104      -7.348   1.631  -6.269  1.00  0.00
ATOM   1059  CG  GLN A 104      -6.927   2.641  -5.216  1.00  0.00
ATOM   1060  CD  GLN A 104      -7.058   4.059  -5.769  1.00  0.55
ATOM   1061  OE1 GLN A 104      -8.170   4.586  -5.679  1.00 -0.55
ATOM   1062  NE2 GLN A 104      -6.008   4.655  -6.288  1.00 -0.78
ATOM   1063 HE21 GLN A 104      -5.128   4.181  -6.319  1.00  0.39
ATOM   1064 HE22 GLN A 104      -6.089   5.583  -6.651  1.00  0.39
ATOM   1065  C   GLN A 104      -7.845  -0.793  -6.558  1.00  0.55
ATOM   1066  O   GLN A 104      -8.872  -1.301  -6.125  1.00 -0.55
ATOM   1067  N   THR A 105      -7.273  -1.130  -7.714  1.00 -0.40
ATOM   1068  H   THR A 105      -6.421  -0.729  -8.043  1.00  0.40
ATOM   1069  CA  THR A 105      -7.907  -2.131  -8.550  1.00  0.00
ATOM   1070  CB  THR A 105      -8.713  -1.535  -9.742  1.00  0.00
ATOM   1071  OG1 THR A 105      -7.857  -0.796 -10.621  1.00 -0.49
ATOM   1072  HG1 THR A 105      -7.475  -0.094 -10.089  1.00  0.49
ATOM   1073  CG2 THR A 105      -9.790  -0.563  -9.261  1.00  0.00
ATOM   1074  C   THR A 105      -6.882  -3.151  -9.067  1.00  0.55
ATOM   1075  O   THR A 105      -5.715  -2.810  -9.239  1.00 -0.55
ATOM   1076  N   PHE A 106      -7.417  -4.346  -9.310  1.00 -0.40
ATOM   1077  H   PHE A 106      -8.386  -4.536  -9.172  1.00  0.40
ATOM   1078  CA  PHE A 106      -6.610  -5.441  -9.792  1.00  0.00
ATOM   1079  CB  PHE A 106      -6.643  -6.591  -8.717  1.00  0.12
ATOM   1080  CG  PHE A 106      -6.053  -6.076  -7.438  1.00 -0.12
ATOM   1081  CD1 PHE A 106      -4.666  -6.044  -7.288  1.00 -0.12
ATOM   1082  HD1 PHE A 106      -4.036  -6.392  -8.093  1.00  0.12
ATOM   1083  CE1 PHE A 106      -4.083  -5.569  -6.117  1.00 -0.12
ATOM   1084  HE1 PHE A 106      -3.009  -5.587  -6.007  1.00  0.12
ATOM   1085  CZ  PHE A 106      -4.873  -5.075  -5.093  1.00 -0.12
ATOM   1086  HZ  PHE A 106      -4.426  -4.714  -4.179  1.00  0.12
ATOM   1087  CD2 PHE A 106      -6.822  -5.539  -6.412  1.00 -0.12
ATOM   1088  HD2 PHE A 106      -7.896  -5.503  -6.519  1.00  0.12
ATOM   1089  CE2 PHE A 106      -6.244  -5.053  -5.265  1.00 -0.12
ATOM   1090  HE2 PHE A 106      -6.871  -4.648  -4.485  1.00  0.12
ATOM   1091  C   PHE A 106      -7.134  -6.040 -11.062  1.00  0.55
ATOM   1092  O   PHE A 106      -8.385  -6.061 -11.138  1.00 -0.55
ATOM   1093  N   THR A 107      -6.265  -6.594 -11.897  1.00 -0.40
ATOM   1094  H   THR A 107      -5.278  -6.577 -11.762  1.00  0.40
ATOM   1095  CA  THR A 107      -6.784  -7.276 -13.100  1.00  0.00
ATOM   1096  CB  THR A 107      -6.359  -6.514 -14.394  1.00  0.00
ATOM   1097  OG1 THR A 107      -6.932  -5.207 -14.335  1.00 -0.49
ATOM   1098  HG1 THR A 107      -6.576  -4.798 -13.543  1.00  0.49
ATOM   1099  CG2 THR A 107      -6.738  -7.243 -15.665  1.00  0.00
ATOM   1100  C   THR A 107      -6.238  -8.704 -13.152  1.00  0.55
ATOM   1101  O   THR A 107      -4.999  -8.820 -12.996  1.00 -0.55
ATOM   1102  N   LYS A 108      -6.966  -9.752 -13.395  1.00 -0.40
ATOM   1103  H   LYS A 108      -7.953  -9.679 -13.518  1.00  0.40
ATOM   1104  CA  LYS A 108      -6.426 -11.092 -13.506  1.00  0.00
ATOM   1105  CB  LYS A 108      -7.484 -12.168 -13.326  1.00  0.00
ATOM   1106  CG  LYS A 108      -7.063 -13.599 -13.637  1.00  0.00
ATOM   1107  CD  LYS A 108      -8.260 -14.480 -13.254  1.00  0.00
ATOM   1108  CE  LYS A 108      -8.052 -15.924 -13.565  1.00  0.33
ATOM   1109  NZ  LYS A 108      -6.830 -16.338 -12.806  1.00 -0.32
ATOM   1110  HZ1 LYS A 108      -6.987 -16.192 -11.789  1.00  0.33
ATOM   1111  HZ2 LYS A 108      -6.018 -15.767 -13.117  1.00  0.33
ATOM   1112  HZ3 LYS A 108      -6.634 -17.344 -12.986  1.00  0.33
ATOM   1113  C   LYS A 108      -5.738 -11.176 -14.879  1.00  0.55
ATOM   1114  O   LYS A 108      -6.340 -10.805 -15.914  1.00 -0.55
ATOM   1115  N   ILE A 109      -4.491 -11.648 -14.792  1.00 -0.40
ATOM   1116  H   ILE A 109      -4.065 -11.936 -13.938  1.00  0.40
ATOM   1117  CA  ILE A 109      -3.692 -11.752 -16.036  1.00  0.00
ATOM   1118  CB  ILE A 109      -2.569 -10.700 -16.179  1.00  0.00
ATOM   1119  CG2 ILE A 109      -3.217  -9.306 -16.363  1.00  0.00
ATOM   1120  CG1 ILE A 109      -1.537 -10.718 -15.039  1.00  0.00
ATOM   1121  CD1 ILE A 109      -0.333  -9.817 -15.258  1.00  0.00
ATOM   1122  C   ILE A 109      -3.218 -13.164 -16.336  1.00  0.55
ATOM   1123  O   ILE A 109      -2.784 -13.384 -17.466  1.00 -0.55
ATOM   1124  N   ARG A 110      -3.316 -14.101 -15.439  1.00 -0.40
ATOM   1125  H   ARG A 110      -3.640 -13.891 -14.521  1.00  0.40
ATOM   1126  CA  ARG A 110      -2.973 -15.527 -15.662  1.00  0.00
ATOM   1127  CB  ARG A 110      -1.579 -16.054 -15.438  1.00  0.00
ATOM   1128  CG  ARG A 110      -0.500 -15.290 -16.203  1.00  0.00
ATOM   1129  CD  ARG A 110      -0.667 -15.630 -17.709  1.00  0.35
ATOM   1130  NE  ARG A 110       0.476 -14.972 -18.415  1.00 -0.35
ATOM   1131  HE  ARG A 110       1.215 -15.591 -18.660  1.00  0.45
ATOM   1132  CZ  ARG A 110       0.680 -13.724 -18.768  1.00  0.35
ATOM   1133  NH1 ARG A 110      -0.226 -12.764 -18.506  1.00 -0.70
ATOM   1134 HH11 ARG A 110      -1.077 -12.994 -18.033  1.00  0.40
ATOM   1135 HH12 ARG A 110      -0.049 -11.820 -18.785  1.00  0.40
ATOM   1136  NH2 ARG A 110       1.829 -13.302 -19.392  1.00 -0.70
ATOM   1137 HH21 ARG A 110       2.557 -13.957 -19.596  1.00  0.40
ATOM   1138 HH22 ARG A 110       1.938 -12.340 -19.642  1.00  0.40
ATOM   1139  C   ARG A 110      -3.979 -16.223 -14.705  1.00  0.10
ATOM   1140  O   ARG A 110      -4.428 -15.785 -13.298  1.00 -0.55
ATOM   1141  OXT ARG A 110      -4.544 -17.244 -15.111  1.00 -0.55
ATOM   1142  N   LYS D   1      10.837  12.720  11.813  1.00 -0.32
ATOM   1143  HT1 LYS D   1      10.799  13.407  12.592  1.00  0.33
ATOM   1144  HT2 LYS D   1      11.532  13.034  11.107  1.00  0.33
ATOM   1145  HT3 LYS D   1      11.116  11.790  12.184  1.00  0.33
ATOM   1146  CA  LYS D   1       9.479  12.615  11.168  1.00  0.33
ATOM   1147  CB  LYS D   1       9.550  11.600  10.046  1.00  0.00
ATOM   1148  CG  LYS D   1       8.410  11.229   9.168  1.00  0.00
ATOM   1149  CD  LYS D   1       7.464  12.307   8.723  1.00  0.00
ATOM   1150  CE  LYS D   1       7.915  13.001   7.442  1.00  0.33
ATOM   1151  NZ  LYS D   1       6.956  14.060   6.992  1.00 -0.32
ATOM   1152  HZ1 LYS D   1       6.866  14.784   7.733  1.00  0.33
ATOM   1153  HZ2 LYS D   1       6.026  13.631   6.812  1.00  0.33
ATOM   1154  HZ3 LYS D   1       7.309  14.500   6.119  1.00  0.33
ATOM   1155  C   LYS D   1       8.330  12.375  12.151  1.00  0.55
ATOM   1156  O   LYS D   1       8.082  11.329  12.791  1.00 -0.55
ATOM   1157  N   LYS D   2       7.512  13.385  12.320  1.00 -0.40
ATOM   1158  H   LYS D   2       7.662  14.232  11.818  1.00  0.40
ATOM   1159  CA  LYS D   2       6.350  13.422  13.196  1.00  0.00
ATOM   1160  CB  LYS D   2       6.583  14.659  14.071  1.00  0.00
ATOM   1161  CG  LYS D   2       5.341  15.027  14.844  1.00  0.00
ATOM   1162  CD  LYS D   2       5.217  14.081  16.018  1.00  0.00
ATOM   1163  CE  LYS D   2       4.223  14.621  17.023  1.00  0.33
ATOM   1164  NZ  LYS D   2       4.836  15.648  17.904  1.00 -0.32
ATOM   1165  HZ1 LYS D   2       5.181  16.440  17.325  1.00  0.33
ATOM   1166  HZ2 LYS D   2       5.632  15.227  18.424  1.00  0.33
ATOM   1167  HZ3 LYS D   2       4.126  15.995  18.579  1.00  0.33
ATOM   1168  C   LYS D   2       5.072  13.653  12.418  1.00  0.55
ATOM   1169  O   LYS D   2       5.136  14.615  11.627  1.00 -0.55
ATOM   1170  N   ALA D   3       4.036  12.908  12.578  1.00 -0.40
ATOM   1171  H   ALA D   3       4.117  12.166  13.230  1.00  0.40
ATOM   1172  CA  ALA D   3       2.736  12.926  11.989  1.00  0.00
ATOM   1173  CB  ALA D   3       2.495  11.628  11.241  1.00  0.00
ATOM   1174  C   ALA D   3       1.691  13.094  13.111  1.00  0.55
ATOM   1175  O   ALA D   3       1.698  12.458  14.184  1.00 -0.55
ATOM   1176  N   VAL D   4       0.770  14.023  12.964  1.00 -0.40
ATOM   1177  H   VAL D   4       0.734  14.589  12.145  1.00  0.40
ATOM   1178  CA  VAL D   4      -0.264  14.307  13.961  1.00  0.00
ATOM   1179  CB  VAL D   4      -0.179  15.755  14.505  1.00  0.00
ATOM   1180  CG1 VAL D   4      -1.321  16.050  15.500  1.00  0.00
ATOM   1181  CG2 VAL D   4       1.139  16.046  15.203  1.00  0.00
ATOM   1182  C   VAL D   4      -1.637  14.087  13.326  1.00  0.55
ATOM   1183  O   VAL D   4      -1.881  14.568  12.212  1.00 -0.55
ATOM   1184  N   ILE D   5      -2.484  13.340  14.017  1.00 -0.40
ATOM   1185  H   ILE D   5      -2.237  12.892  14.873  1.00  0.40
ATOM   1186  CA  ILE D   5      -3.860  13.139  13.534  1.00  0.00
ATOM   1187  CB  ILE D   5      -4.279  11.661  13.403  1.00  0.00
ATOM   1188  CG2 ILE D   5      -5.753  11.531  13.027  1.00  0.00
ATOM   1189  CG1 ILE D   5      -3.329  10.955  12.397  1.00  0.00
ATOM   1190  CD1 ILE D   5      -3.510   9.444  12.356  1.00  0.00
ATOM   1191  C   ILE D   5      -4.824  13.844  14.512  1.00  0.55
ATOM   1192  O   ILE D   5      -4.788  13.413  15.684  1.00 -0.55
ATOM   1193  N   ASN D   6      -5.591  14.855  14.172  1.00 -0.40
ATOM   1194  H   ASN D   6      -5.567  15.264  13.263  1.00  0.40
ATOM   1195  CA  ASN D   6      -6.558  15.453  15.150  1.00  0.00
ATOM   1196  CB  ASN D   6      -6.694  16.948  14.996  1.00  0.00
ATOM   1197  CG  ASN D   6      -5.359  17.590  15.377  1.00  0.55
ATOM   1198  OD1 ASN D   6      -4.932  17.661  16.539  1.00 -0.55
ATOM   1199  ND2 ASN D   6      -4.610  18.120  14.422  1.00 -0.78
ATOM   1200 HD21 ASN D   6      -3.734  18.544  14.650  1.00  0.39
ATOM   1201 HD22 ASN D   6      -4.920  18.095  13.471  1.00  0.39
ATOM   1202  C   ASN D   6      -7.840  14.650  14.939  1.00  0.55
ATOM   1203  O   ASN D   6      -8.655  14.949  14.052  1.00 -0.55
ATOM   1204  N   GLY D   7      -8.008  13.565  15.683  1.00 -0.40
ATOM   1205  H   GLY D   7      -7.361  13.324  16.402  1.00  0.40
ATOM   1206  CA  GLY D   7      -9.099  12.675  15.524  1.00  0.00
ATOM   1207  C   GLY D   7     -10.448  13.371  15.424  1.00  0.55
ATOM   1208  O   GLY D   7     -11.304  12.800  14.751  1.00 -0.55
ATOM   1209  N   GLU D   8     -10.629  14.510  16.096  1.00 -0.40
ATOM   1210  H   GLU D   8      -9.927  14.956  16.645  1.00  0.40
ATOM   1211  CA  GLU D   8     -11.950  15.135  16.015  1.00  0.00
ATOM   1212  CB  GLU D   8     -12.154  16.061  17.221  1.00  0.00
ATOM   1213  CG  GLU D   8     -11.491  17.399  16.944  1.00  0.00
ATOM   1214  CD  GLU D   8      -9.990  17.441  17.055  1.00  0.10
ATOM   1215  OE1 GLU D   8      -9.327  16.430  17.336  1.00 -0.55
ATOM   1216  OE2 GLU D   8      -9.482  18.567  16.827  1.00 -0.55
ATOM   1217  C   GLU D   8     -12.160  15.786  14.653  1.00  0.55
ATOM   1218  O   GLU D   8     -13.340  15.975  14.300  1.00 -0.55
ATOM   1219  N   GLN D   9     -11.168  16.081  13.856  1.00 -0.40
ATOM   1220  H   GLN D   9     -10.216  15.936  14.118  1.00  0.40
ATOM   1221  CA  GLN D   9     -11.393  16.649  12.517  1.00  0.00
ATOM   1222  CB  GLN D   9     -10.188  17.547  12.194  1.00  0.00
ATOM   1223  CG  GLN D   9     -10.158  18.792  13.073  1.00  0.00
ATOM   1224  CD  GLN D   9      -8.817  19.470  13.106  1.00  0.55
ATOM   1225  OE1 GLN D   9      -8.038  19.565  12.140  1.00 -0.55
ATOM   1226  NE2 GLN D   9      -8.474  20.041  14.268  1.00 -0.78
ATOM   1227 HE21 GLN D   9      -9.097  20.000  15.048  1.00  0.39
ATOM   1228 HE22 GLN D   9      -7.594  20.508  14.354  1.00  0.39
ATOM   1229  C   GLN D   9     -11.628  15.597  11.449  1.00  0.55
ATOM   1230  O   GLN D   9     -11.897  15.909  10.281  1.00 -0.55
ATOM   1231  N   ILE D  10     -11.585  14.301  11.710  1.00 -0.40
ATOM   1232  H   ILE D  10     -11.418  13.989  12.640  1.00  0.40
ATOM   1233  CA  ILE D  10     -11.762  13.223  10.752  1.00  0.00
ATOM   1234  CB  ILE D  10     -10.929  11.970  11.118  1.00  0.00
ATOM   1235  CG2 ILE D  10     -11.143  10.867  10.071  1.00  0.00
ATOM   1236  CG1 ILE D  10      -9.445  12.202  11.385  1.00  0.00
ATOM   1237  CD1 ILE D  10      -8.725  13.026  10.376  1.00  0.00
ATOM   1238  C   ILE D  10     -13.256  12.868  10.671  1.00  0.55
ATOM   1239  O   ILE D  10     -13.879  12.271  11.557  1.00 -0.55
ATOM   1240  N   ARG D  11     -13.843  13.231   9.533  1.00 -0.40
ATOM   1241  H   ARG D  11     -13.336  13.672   8.796  1.00  0.40
ATOM   1242  CA  ARG D  11     -15.272  13.007   9.283  1.00  0.00
ATOM   1243  CB  ARG D  11     -15.988  14.282   8.861  1.00  0.00
ATOM   1244  CG  ARG D  11     -15.557  15.597   9.460  1.00  0.00
ATOM   1245  CD  ARG D  11     -16.060  16.033  10.821  1.00  0.35
ATOM   1246  NE  ARG D  11     -17.517  16.059  10.865  1.00 -0.35
ATOM   1247  HE  ARG D  11     -17.955  15.635  10.079  1.00  0.45
ATOM   1248  CZ  ARG D  11     -18.374  16.550  11.767  1.00  0.35
ATOM   1249  NH1 ARG D  11     -17.832  17.119  12.840  1.00 -0.70
ATOM   1250 HH11 ARG D  11     -16.837  17.160  12.936  1.00  0.40
ATOM   1251 HH12 ARG D  11     -18.419  17.505  13.552  1.00  0.40
ATOM   1252  NH2 ARG D  11     -19.697  16.398  11.598  1.00 -0.70
ATOM   1253 HH21 ARG D  11     -20.047  15.916  10.795  1.00  0.40
ATOM   1254 HH22 ARG D  11     -20.333  16.767  12.276  1.00  0.40
ATOM   1255  C   ARG D  11     -15.545  11.831   8.355  1.00  0.55
ATOM   1256  O   ARG D  11     -16.760  11.500   8.277  1.00 -0.55
ATOM   1257  N   SER D  12     -14.518  11.171   7.794  1.00 -0.40
ATOM   1258  H   SER D  12     -13.577  11.470   7.927  1.00  0.40
ATOM   1259  CA  SER D  12     -14.682   9.987   6.962  1.00  0.00
ATOM   1260  CB  SER D  12     -15.166  10.289   5.540  1.00  0.00
ATOM   1261  OG  SER D  12     -14.238  11.149   4.909  1.00 -0.49
ATOM   1262  HG  SER D  12     -14.325  11.999   5.347  1.00  0.49
ATOM   1263  C   SER D  12     -13.353   9.253   6.799  1.00  0.55
ATOM   1264  O   SER D  12     -12.334   9.885   7.137  1.00 -0.55
ATOM   1265  N   ILE D  13     -13.435   8.080   6.215  1.00 -0.40
ATOM   1266  H   ILE D  13     -14.299   7.677   5.925  1.00  0.40
ATOM   1267  CA  ILE D  13     -12.213   7.295   5.961  1.00  0.00
ATOM   1268  CB  ILE D  13     -12.530   5.855   5.565  1.00  0.00
ATOM   1269  CG2 ILE D  13     -13.201   5.817   4.198  1.00  0.00
ATOM   1270  CG1 ILE D  13     -11.269   4.992   5.580  1.00  0.00
ATOM   1271  CD1 ILE D  13     -10.409   5.043   6.837  1.00  0.00
ATOM   1272  C   ILE D  13     -11.318   8.032   4.977  1.00  0.55
ATOM   1273  O   ILE D  13     -10.089   8.069   5.122  1.00 -0.55
ATOM   1274  N   SER D  14     -11.855   8.701   3.993  1.00 -0.40
ATOM   1275  H   SER D  14     -12.841   8.689   3.854  1.00  0.40
ATOM   1276  CA  SER D  14     -11.115   9.512   3.017  1.00  0.00
ATOM   1277  CB  SER D  14     -12.075  10.103   1.974  1.00  0.00
ATOM   1278  OG  SER D  14     -12.908   9.125   1.375  1.00 -0.49
ATOM   1279  HG  SER D  14     -13.460   9.597   0.747  1.00  0.49
ATOM   1280  C   SER D  14     -10.339  10.614   3.718  1.00  0.55
ATOM   1281  O   SER D  14      -9.217  10.944   3.352  1.00 -0.55
ATOM   1282  N   ASP D  15     -10.958  11.217   4.734  1.00 -0.40
ATOM   1283  H   ASP D  15     -11.884  10.971   5.010  1.00  0.40
ATOM   1284  CA  ASP D  15     -10.320  12.272   5.508  1.00  0.00
ATOM   1285  CB  ASP D  15     -11.100  12.753   6.737  1.00  0.00
ATOM   1286  CG  ASP D  15     -12.145  13.769   6.401  1.00  0.10
ATOM   1287  OD1 ASP D  15     -12.184  14.173   5.221  1.00 -0.55
ATOM   1288  OD2 ASP D  15     -12.941  14.177   7.254  1.00 -0.55
ATOM   1289  C   ASP D  15      -9.032  11.708   6.129  1.00  0.55
ATOM   1290  O   ASP D  15      -7.992  12.349   6.118  1.00 -0.55
ATOM   1291  N   LEU D  16      -9.231  10.526   6.699  1.00 -0.40
ATOM   1292  H   LEU D  16     -10.118  10.072   6.723  1.00  0.40
ATOM   1293  CA  LEU D  16      -8.104   9.835   7.332  1.00  0.00
ATOM   1294  CB  LEU D  16      -8.588   8.543   8.013  1.00  0.00
ATOM   1295  CG  LEU D  16      -7.610   7.814   8.959  1.00  0.00
ATOM   1296  CD1 LEU D  16      -6.826   8.788   9.833  1.00  0.00
ATOM   1297  CD2 LEU D  16      -8.334   6.699   9.743  1.00  0.00
ATOM   1298  C   LEU D  16      -7.001   9.633   6.293  1.00  0.55
ATOM   1299  O   LEU D  16      -5.911  10.068   6.640  1.00 -0.55
ATOM   1300  N   HSE D  17      -7.271   9.016   5.151  1.00 -0.40
ATOM   1301  H   HSE D  17      -8.176   8.662   4.931  1.00  0.40
ATOM   1302  CA  HSE D  17      -6.228   8.825   4.142  1.00  0.00
ATOM   1303  CB  HSE D  17      -6.773   7.987   2.971  1.00  0.12
ATOM   1304  ND1 HSE D  17      -5.799   5.763   3.648  1.00 -0.56
ATOM   1305  CG  HSE D  17      -6.915   6.551   3.394  1.00  0.15
ATOM   1306  CE1 HSE D  17      -6.216   4.544   4.024  1.00  0.15
ATOM   1307  HE1 HSE D  17      -5.591   3.698   4.305  1.00  0.12
ATOM   1308  NE2 HSE D  17      -7.546   4.520   4.002  1.00 -0.40
ATOM   1309  HE2 HSE D  17      -8.133   3.742   4.228  1.00  0.40
ATOM   1310  CD2 HSE D  17      -7.996   5.770   3.609  1.00 -0.12
ATOM   1311  HD2 HSE D  17      -9.046   6.016   3.510  1.00  0.12
ATOM   1312  C   HSE D  17      -5.568  10.106   3.624  1.00  0.55
ATOM   1313  O   HSE D  17      -4.363  10.167   3.255  1.00 -0.55
ATOM   1314  N   GLN D  18      -6.406  11.142   3.561  1.00 -0.40
ATOM   1315  H   GLN D  18      -7.365  11.084   3.827  1.00  0.40
ATOM   1316  CA  GLN D  18      -5.917  12.454   3.079  1.00  0.00
ATOM   1317  CB  GLN D  18      -6.982  13.480   2.748  1.00  0.00
ATOM   1318  CG  GLN D  18      -7.927  13.254   1.589  1.00  0.00
ATOM   1319  CD  GLN D  18      -7.165  12.708   0.398  1.00  0.55
ATOM   1320  OE1 GLN D  18      -6.291  13.388  -0.164  1.00 -0.55
ATOM   1321  NE2 GLN D  18      -7.463  11.461   0.031  1.00 -0.78
ATOM   1322 HE21 GLN D  18      -6.994  11.045  -0.748  1.00  0.39
ATOM   1323 HE22 GLN D  18      -8.154  10.943   0.535  1.00  0.39
ATOM   1324  C   GLN D  18      -4.921  13.010   4.118  1.00  0.55
ATOM   1325  O   GLN D  18      -3.843  13.531   3.743  1.00 -0.55
ATOM   1326  N   THR D  19      -5.270  12.914   5.402  1.00 -0.40
ATOM   1327  H   THR D  19      -6.145  12.540   5.700  1.00  0.40
ATOM   1328  CA  THR D  19      -4.347  13.370   6.452  1.00  0.00
ATOM   1329  CB  THR D  19      -5.040  13.198   7.826  1.00  0.00
ATOM   1330  OG1 THR D  19      -6.162  14.064   7.645  1.00 -0.49
ATOM   1331  HG1 THR D  19      -6.802  13.565   7.133  1.00  0.49
ATOM   1332  CG2 THR D  19      -4.222  13.673   8.990  1.00  0.00
ATOM   1333  C   THR D  19      -3.004  12.641   6.491  1.00  0.55
ATOM   1334  O   THR D  19      -1.975  13.266   6.707  1.00 -0.55
ATOM   1335  N   LEU D  20      -3.112  11.331   6.313  1.00 -0.40
ATOM   1336  H   LEU D  20      -4.001  10.900   6.184  1.00  0.40
ATOM   1337  CA  LEU D  20      -1.970  10.416   6.289  1.00  0.00
ATOM   1338  CB  LEU D  20      -2.341   8.934   6.164  1.00  0.00
ATOM   1339  CG  LEU D  20      -3.009   8.220   7.311  1.00  0.00
ATOM   1340  CD1 LEU D  20      -3.243   6.729   7.128  1.00  0.00
ATOM   1341  CD2 LEU D  20      -2.235   8.405   8.583  1.00  0.00
ATOM   1342  C   LEU D  20      -1.068  10.816   5.110  1.00  0.55
ATOM   1343  O   LEU D  20       0.142  10.861   5.301  1.00 -0.55
ATOM   1344  N   LYS D  21      -1.739  11.059   3.977  1.00 -0.40
ATOM   1345  H   LYS D  21      -2.731  10.994   3.903  1.00  0.40
ATOM   1346  CA  LYS D  21      -0.998  11.442   2.770  1.00  0.00
ATOM   1347  CB  LYS D  21      -2.022  11.607   1.633  1.00  0.00
ATOM   1348  CG  LYS D  21      -1.215  11.770   0.314  1.00  0.00
ATOM   1349  CD  LYS D  21      -2.152  12.065  -0.827  1.00  0.00
ATOM   1350  CE  LYS D  21      -1.385  12.442  -2.122  1.00  0.33
ATOM   1351  NZ  LYS D  21      -2.280  11.990  -3.242  1.00 -0.32
ATOM   1352  HZ1 LYS D  21      -3.193  12.483  -3.177  1.00  0.33
ATOM   1353  HZ2 LYS D  21      -2.434  10.964  -3.170  1.00  0.33
ATOM   1354  HZ3 LYS D  21      -1.831  12.209  -4.154  1.00  0.33
ATOM   1355  C   LYS D  21      -0.121  12.651   3.003  1.00  0.55
ATOM   1356  O   LYS D  21       1.053  12.680   2.615  1.00 -0.55
ATOM   1357  N   LYS D  22      -0.633  13.684   3.622  1.00 -0.40
ATOM   1358  H   LYS D  22      -1.588  13.682   3.906  1.00  0.40
ATOM   1359  CA  LYS D  22       0.095  14.903   3.954  1.00  0.00
ATOM   1360  CB  LYS D  22      -0.969  15.931   4.371  1.00  0.00
ATOM   1361  CG  LYS D  22      -0.269  17.074   5.058  1.00  0.00
ATOM   1362  CD  LYS D  22       0.682  17.752   4.021  1.00  0.00
ATOM   1363  CE  LYS D  22       1.736  18.520   4.810  1.00  0.33
ATOM   1364  NZ  LYS D  22       2.606  19.302   3.911  1.00 -0.32
ATOM   1365  HZ1 LYS D  22       2.031  19.982   3.375  1.00  0.33
ATOM   1366  HZ2 LYS D  22       3.089  18.659   3.250  1.00  0.33
ATOM   1367  HZ3 LYS D  22       3.315  19.815   4.474  1.00  0.33
ATOM   1368  C   LYS D  22       1.089  14.693   5.087  1.00  0.55
ATOM   1369  O   LYS D  22       2.316  14.902   4.956  1.00 -0.55
ATOM   1370  N   GLU D  23       0.575  14.210   6.231  1.00 -0.40
ATOM   1371  H   GLU D  23      -0.396  14.006   6.324  1.00  0.40
ATOM   1372  CA  GLU D  23       1.402  13.945   7.429  1.00  0.00
ATOM   1373  CB  GLU D  23       0.482  13.445   8.572  1.00  0.00
ATOM   1374  CG  GLU D  23      -0.445  14.498   9.175  1.00  0.00
ATOM   1375  CD  GLU D  23       0.257  15.735   9.708  1.00  0.10
ATOM   1376  OE1 GLU D  23       1.109  15.746  10.618  1.00 -0.55
ATOM   1377  OE2 GLU D  23       0.015  16.877   9.247  1.00 -0.55
ATOM   1378  C   GLU D  23       2.578  12.990   7.203  1.00  0.55
ATOM   1379  O   GLU D  23       3.647  13.220   7.798  1.00 -0.55
ATOM   1380  N   LEU D  24       2.455  11.985   6.349  1.00 -0.40
ATOM   1381  H   LEU D  24       1.609  11.815   5.851  1.00  0.40
ATOM   1382  CA  LEU D  24       3.556  11.059   6.082  1.00  0.00
ATOM   1383  CB  LEU D  24       3.032   9.626   6.048  1.00  0.00
ATOM   1384  CG  LEU D  24       2.305   9.080   7.293  1.00  0.00
ATOM   1385  CD1 LEU D  24       1.749   7.653   7.103  1.00  0.00
ATOM   1386  CD2 LEU D  24       3.197   9.076   8.537  1.00  0.00
ATOM   1387  C   LEU D  24       4.285  11.384   4.788  1.00  0.55
ATOM   1388  O   LEU D  24       5.180  10.597   4.470  1.00 -0.55
ATOM   1389  N   ALA D  25       3.894  12.440   4.088  1.00 -0.40
ATOM   1390  H   ALA D  25       3.161  13.043   4.395  1.00  0.40
ATOM   1391  CA  ALA D  25       4.534  12.787   2.797  1.00  0.00
ATOM   1392  CB  ALA D  25       5.925  13.295   3.143  1.00  0.00
ATOM   1393  C   ALA D  25       4.500  11.585   1.870  1.00  0.55
ATOM   1394  O   ALA D  25       5.453  11.073   1.292  1.00 -0.55
ATOM   1395  N   LEU D  26       3.314  10.981   1.741  1.00 -0.40
ATOM   1396  H   LEU D  26       2.510  11.309   2.231  1.00  0.40
ATOM   1397  CA  LEU D  26       3.092   9.817   0.892  1.00  0.00
ATOM   1398  CB  LEU D  26       1.747   9.175   1.246  1.00  0.00
ATOM   1399  CG  LEU D  26       1.648   8.611   2.663  1.00  0.00
ATOM   1400  CD1 LEU D  26       0.402   7.757   2.931  1.00  0.00
ATOM   1401  CD2 LEU D  26       2.850   7.722   2.990  1.00  0.00
ATOM   1402  C   LEU D  26       3.156  10.205  -0.591  1.00  0.55
ATOM   1403  O   LEU D  26       2.960  11.376  -0.928  1.00 -0.55
ATOM   1404  N   PRO D  27       3.428   9.230  -1.459  1.00 -0.20
ATOM   1405  CD  PRO D  27       3.648   7.825  -1.075  1.00  0.10
ATOM   1406  CA  PRO D  27       3.483   9.456  -2.903  1.00  0.10
ATOM   1407  CB  PRO D  27       3.743   8.043  -3.473  1.00  0.00
ATOM   1408  CG  PRO D  27       3.349   7.085  -2.374  1.00  0.00
ATOM   1409  C   PRO D  27       2.191  10.036  -3.461  1.00  0.55
ATOM   1410  O   PRO D  27       1.088   9.718  -2.938  1.00 -0.55
ATOM   1411  N   GLU D  28       2.304  10.810  -4.541  1.00 -0.40
ATOM   1412  H   GLU D  28       3.172  11.032  -4.977  1.00  0.40
ATOM   1413  CA  GLU D  28       1.074  11.373  -5.127  1.00  0.00
ATOM   1414  CB  GLU D  28       1.350  12.306  -6.280  1.00  0.00
ATOM   1415  CG  GLU D  28       0.990  13.782  -6.213  1.00  0.00
ATOM   1416  CD  GLU D  28       0.328  14.403  -4.996  1.00  0.10
ATOM   1417  OE1 GLU D  28       1.056  14.702  -4.000  1.00 -0.55
ATOM   1418  OE2 GLU D  28      -0.926  14.612  -4.974  1.00 -0.55
ATOM   1419  C   GLU D  28       0.118  10.296  -5.616  1.00  0.55
ATOM   1420  O   GLU D  28      -1.104  10.558  -5.638  1.00 -0.55
ATOM   1421  N   TYR D  29       0.629   9.101  -5.967  1.00 -0.40
ATOM   1422  H   TYR D  29       1.607   8.914  -5.918  1.00  0.40
ATOM   1423  CA  TYR D  29      -0.215   7.989  -6.445  1.00  0.00
ATOM   1424  CB  TYR D  29       0.585   7.023  -7.353  1.00  0.12
ATOM   1425  CG  TYR D  29       1.847   6.428  -6.773  1.00 -0.12
ATOM   1426  CD1 TYR D  29       1.754   5.407  -5.806  1.00 -0.12
ATOM   1427  HD1 TYR D  29       0.774   5.072  -5.504  1.00  0.12
ATOM   1428  CE1 TYR D  29       2.865   4.812  -5.225  1.00 -0.12
ATOM   1429  HE1 TYR D  29       2.756   4.024  -4.495  1.00  0.12
ATOM   1430  CZ  TYR D  29       4.119   5.259  -5.609  1.00  0.06
ATOM   1431  OH  TYR D  29       5.205   4.686  -5.003  1.00 -0.49
ATOM   1432  HH  TYR D  29       5.992   4.973  -5.471  1.00  0.43
ATOM   1433  CD2 TYR D  29       3.145   6.852  -7.127  1.00 -0.12
ATOM   1434  HD2 TYR D  29       3.258   7.634  -7.863  1.00  0.12
ATOM   1435  CE2 TYR D  29       4.291   6.291  -6.554  1.00 -0.12
ATOM   1436  HE2 TYR D  29       5.277   6.637  -6.827  1.00  0.12
ATOM   1437  C   TYR D  29      -0.840   7.206  -5.295  1.00  0.55
ATOM   1438  O   TYR D  29      -1.552   6.249  -5.622  1.00 -0.55
ATOM   1439  N   TYR D  30      -0.556   7.619  -4.077  1.00 -0.40
ATOM   1440  H   TYR D  30       0.015   8.420  -3.913  1.00  0.40
ATOM   1441  CA  TYR D  30      -1.057   6.932  -2.879  1.00  0.00
ATOM   1442  CB  TYR D  30      -0.895   7.796  -1.635  1.00  0.12
ATOM   1443  CG  TYR D  30      -1.474   7.164  -0.387  1.00 -0.12
ATOM   1444  CD1 TYR D  30      -1.006   5.928   0.042  1.00 -0.12
ATOM   1445  HD1 TYR D  30      -0.208   5.435  -0.493  1.00  0.12
ATOM   1446  CE1 TYR D  30      -1.564   5.331   1.152  1.00 -0.12
ATOM   1447  HE1 TYR D  30      -1.198   4.364   1.463  1.00  0.12
ATOM   1448  CZ  TYR D  30      -2.579   5.927   1.882  1.00  0.06
ATOM   1449  OH  TYR D  30      -3.019   5.254   2.986  1.00 -0.49
ATOM   1450  HH  TYR D  30      -3.814   5.690   3.302  1.00  0.43
ATOM   1451  CD2 TYR D  30      -2.498   7.771   0.358  1.00 -0.12
ATOM   1452  HD2 TYR D  30      -2.864   8.738   0.048  1.00  0.12
ATOM   1453  CE2 TYR D  30      -3.064   7.167   1.488  1.00 -0.12
ATOM   1454  HE2 TYR D  30      -3.856   7.653   2.038  1.00  0.12
ATOM   1455  C   TYR D  30      -2.467   6.405  -3.054  1.00  0.55
ATOM   1456  O   TYR D  30      -3.510   7.046  -3.256  1.00 -0.55
ATOM   1457  N   GLY D  31      -2.543   5.073  -2.925  1.00 -0.40
ATOM   1458  H   GLY D  31      -1.745   4.512  -2.717  1.00  0.40
ATOM   1459  CA  GLY D  31      -3.818   4.356  -3.085  1.00  0.00
ATOM   1460  C   GLY D  31      -4.931   4.531  -2.105  1.00  0.55
ATOM   1461  O   GLY D  31      -6.026   4.033  -2.409  1.00 -0.55
ATOM   1462  N   GLU D  32      -4.777   5.128  -0.940  1.00 -0.40
ATOM   1463  H   GLU D  32      -3.887   5.481  -0.663  1.00  0.40
ATOM   1464  CA  GLU D  32      -5.852   5.333   0.044  1.00  0.00
ATOM   1465  CB  GLU D  32      -6.847   6.440  -0.414  1.00  0.00
ATOM   1466  CG  GLU D  32      -6.028   7.711  -0.695  1.00  0.00
ATOM   1467  CD  GLU D  32      -6.721   8.917  -1.265  1.00  0.10
ATOM   1468  OE1 GLU D  32      -7.959   8.936  -1.336  1.00 -0.55
ATOM   1469  OE2 GLU D  32      -6.182   9.963  -1.665  1.00 -0.55
ATOM   1470  C   GLU D  32      -6.635   4.097   0.373  1.00  0.55
ATOM   1471  O   GLU D  32      -7.859   4.115   0.373  1.00 -0.55
ATOM   1472  N   ASN D  33      -5.881   3.021   0.627  1.00 -0.40
ATOM   1473  H   ASN D  33      -4.887   3.047   0.564  1.00  0.40
ATOM   1474  CA  ASN D  33      -6.463   1.736   1.011  1.00  0.00
ATOM   1475  CB  ASN D  33      -6.904   0.940  -0.193  1.00  0.00
ATOM   1476  CG  ASN D  33      -5.723   0.589  -1.081  1.00  0.55
ATOM   1477  OD1 ASN D  33      -4.915  -0.237  -0.662  1.00 -0.55
ATOM   1478  ND2 ASN D  33      -5.540   1.220  -2.251  1.00 -0.78
ATOM   1479 HD21 ASN D  33      -4.760   0.983  -2.831  1.00  0.39
ATOM   1480 HD22 ASN D  33      -6.184   1.927  -2.544  1.00  0.39
ATOM   1481  C   ASN D  33      -5.448   1.119   1.989  1.00  0.55
ATOM   1482  O   ASN D  33      -4.329   1.686   2.113  1.00 -0.55
ATOM   1483  N   LEU D  34      -5.798   0.046   2.674  1.00 -0.40
ATOM   1484  H   LEU D  34      -6.687  -0.396   2.577  1.00  0.40
ATOM   1485  CA  LEU D  34      -4.848  -0.552   3.639  1.00  0.00
ATOM   1486  CB  LEU D  34      -5.653  -1.573   4.455  1.00  0.00
ATOM   1487  CG  LEU D  34      -6.878  -1.111   5.280  1.00  0.00
ATOM   1488  CD1 LEU D  34      -7.530  -2.306   5.981  1.00  0.00
ATOM   1489  CD2 LEU D  34      -6.390  -0.057   6.274  1.00  0.00
ATOM   1490  C   LEU D  34      -3.576  -1.186   3.044  1.00  0.55
ATOM   1491  O   LEU D  34      -2.509  -1.127   3.689  1.00 -0.55
ATOM   1492  N   ASP D  35      -3.721  -1.747   1.830  1.00 -0.40
ATOM   1493  H   ASP D  35      -4.606  -1.773   1.373  1.00  0.40
ATOM   1494  CA  ASP D  35      -2.591  -2.368   1.074  1.00  0.00
ATOM   1495  CB  ASP D  35      -2.988  -3.218  -0.140  1.00  0.00
ATOM   1496  CG  ASP D  35      -3.871  -4.390   0.287  1.00  0.10
ATOM   1497  OD1 ASP D  35      -3.376  -5.195   1.116  1.00 -0.55
ATOM   1498  OD2 ASP D  35      -5.033  -4.572  -0.142  1.00 -0.55
ATOM   1499  C   ASP D  35      -1.637  -1.267   0.634  1.00  0.55
ATOM   1500  O   ASP D  35      -0.406  -1.479   0.755  1.00 -0.55
ATOM   1501  N   ALA D  36      -2.150  -0.139   0.194  1.00 -0.40
ATOM   1502  H   ALA D  36      -3.136  -0.023   0.118  1.00  0.40
ATOM   1503  CA  ALA D  36      -1.370   1.013  -0.213  1.00  0.00
ATOM   1504  CB  ALA D  36      -2.154   2.147  -0.822  1.00  0.00
ATOM   1505  C   ALA D  36      -0.690   1.552   1.056  1.00  0.55
ATOM   1506  O   ALA D  36       0.487   1.935   0.924  1.00 -0.55
ATOM   1507  N   LEU D  37      -1.398   1.542   2.181  1.00 -0.40
ATOM   1508  H   LEU D  37      -2.333   1.203   2.247  1.00  0.40
ATOM   1509  CA  LEU D  37      -0.762   2.065   3.413  1.00  0.00
ATOM   1510  CB  LEU D  37      -1.778   2.238   4.552  1.00  0.00
ATOM   1511  CG  LEU D  37      -1.137   2.789   5.844  1.00  0.00
ATOM   1512  CD1 LEU D  37      -0.428   4.154   5.720  1.00  0.00
ATOM   1513  CD2 LEU D  37      -2.230   2.845   6.916  1.00  0.00
ATOM   1514  C   LEU D  37       0.423   1.212   3.869  1.00  0.55
ATOM   1515  O   LEU D  37       1.480   1.693   4.256  1.00 -0.55
ATOM   1516  N   TRP D  38       0.209  -0.116   3.840  1.00 -0.40
ATOM   1517  H   TRP D  38      -0.673  -0.506   3.586  1.00  0.40
ATOM   1518  CA  TRP D  38       1.263  -1.072   4.181  1.00  0.00
ATOM   1519  CB  TRP D  38       0.720  -2.493   4.073  1.00  0.12
ATOM   1520  CG  TRP D  38       1.805  -3.513   4.292  1.00 -0.12
ATOM   1521  CD1 TRP D  38       2.450  -4.198   3.298  1.00 -0.12
ATOM   1522  HD1 TRP D  38       2.257  -4.097   2.240  1.00  0.12
ATOM   1523  NE1 TRP D  38       3.384  -5.033   3.864  1.00 -0.40
ATOM   1524  HE1 TRP D  38       3.958  -5.643   3.363  1.00  0.40
ATOM   1525  CE2 TRP D  38       3.400  -4.897   5.210  1.00  0.00
ATOM   1526  CD2 TRP D  38       2.411  -3.932   5.514  1.00  0.00
ATOM   1527  CE3 TRP D  38       2.241  -3.567   6.849  1.00 -0.12
ATOM   1528  HE3 TRP D  38       1.539  -2.807   7.159  1.00  0.12
ATOM   1529  CZ3 TRP D  38       3.027  -4.234   7.790  1.00 -0.12
ATOM   1530  HZ3 TRP D  38       2.886  -3.987   8.831  1.00  0.12
ATOM   1531  CZ2 TRP D  38       4.214  -5.532   6.152  1.00 -0.12
ATOM   1532  HZ2 TRP D  38       4.980  -6.240   5.873  1.00  0.12
ATOM   1533  CH2 TRP D  38       4.002  -5.219   7.464  1.00 -0.12
ATOM   1534  HH2 TRP D  38       4.566  -5.711   8.242  1.00  0.12
ATOM   1535  C   TRP D  38       2.519  -0.879   3.305  1.00  0.55
ATOM   1536  O   TRP D  38       3.670  -0.929   3.790  1.00 -0.55
ATOM   1537  N   ASP D  39       2.293  -0.718   1.985  1.00 -0.40
ATOM   1538  H   ASP D  39       1.367  -0.723   1.618  1.00  0.40
ATOM   1539  CA  ASP D  39       3.344  -0.529   1.000  1.00  0.00
ATOM   1540  CB  ASP D  39       2.801  -0.475  -0.445  1.00  0.00
ATOM   1541  CG  ASP D  39       3.950  -0.444  -1.449  1.00  0.10
ATOM   1542  OD1 ASP D  39       4.875  -1.308  -1.558  1.00 -0.55
ATOM   1543  OD2 ASP D  39       3.903   0.568  -2.188  1.00 -0.55
ATOM   1544  C   ASP D  39       4.147   0.720   1.341  1.00  0.55
ATOM   1545  O   ASP D  39       5.375   0.701   1.287  1.00 -0.55
ATOM   1546  N   ALA D  40       3.425   1.781   1.670  1.00 -0.40
ATOM   1547  H   ALA D  40       2.429   1.780   1.701  1.00  0.40
ATOM   1548  CA  ALA D  40       4.098   3.008   2.005  1.00  0.00
ATOM   1549  CB  ALA D  40       3.108   4.192   2.046  1.00  0.00
ATOM   1550  C   ALA D  40       4.847   2.945   3.326  1.00  0.55
ATOM   1551  O   ALA D  40       5.942   3.565   3.414  1.00 -0.55
ATOM   1552  N   LEU D  41       4.279   2.302   4.337  1.00 -0.40
ATOM   1553  H   LEU D  41       3.398   1.839   4.287  1.00  0.40
ATOM   1554  CA  LEU D  41       5.018   2.279   5.625  1.00  0.00
ATOM   1555  CB  LEU D  41       4.104   1.734   6.716  1.00  0.00
ATOM   1556  CG  LEU D  41       2.933   2.617   7.138  1.00  0.00
ATOM   1557  CD1 LEU D  41       2.060   1.972   8.183  1.00  0.00
ATOM   1558  CD2 LEU D  41       3.429   3.981   7.603  1.00  0.00
ATOM   1559  C   LEU D  41       6.320   1.472   5.499  1.00  0.55
ATOM   1560  O   LEU D  41       7.373   1.764   6.055  1.00 -0.55
ATOM   1561  N   THR D  42       6.293   0.426   4.701  1.00 -0.40
ATOM   1562  H   THR D  42       5.460   0.203   4.203  1.00  0.40
ATOM   1563  CA  THR D  42       7.387  -0.483   4.450  1.00  0.00
ATOM   1564  CB  THR D  42       6.874  -1.938   4.297  1.00  0.00
ATOM   1565  OG1 THR D  42       5.911  -2.164   3.266  1.00 -0.49
ATOM   1566  HG1 THR D  42       5.104  -1.733   3.558  1.00  0.49
ATOM   1567  CG2 THR D  42       6.164  -2.300   5.617  1.00  0.00
ATOM   1568  C   THR D  42       8.225  -0.153   3.239  1.00  0.55
ATOM   1569  O   THR D  42       9.248  -0.869   3.171  1.00 -0.55
ATOM   1570  N   GLY D  43       7.890   0.727   2.339  1.00 -0.40
ATOM   1571  H   GLY D  43       7.055   1.270   2.390  1.00  0.40
ATOM   1572  CA  GLY D  43       8.758   0.948   1.196  1.00  0.00
ATOM   1573  C   GLY D  43       8.665   2.366   0.674  1.00  0.55
ATOM   1574  O   GLY D  43       8.721   2.567  -0.555  1.00 -0.55
ATOM   1575  N   TRP D  44       8.490   3.341   1.571  1.00 -0.40
ATOM   1576  H   TRP D  44       8.410   3.177   2.551  1.00  0.40
ATOM   1577  CA  TRP D  44       8.409   4.732   1.110  1.00  0.00
ATOM   1578  CB  TRP D  44       7.004   5.048   0.545  1.00  0.12
ATOM   1579  CG  TRP D  44       6.933   6.467   0.075  1.00 -0.12
ATOM   1580  CD1 TRP D  44       6.740   7.637   0.790  1.00 -0.12
ATOM   1581  HD1 TRP D  44       6.566   7.678   1.855  1.00  0.12
ATOM   1582  NE1 TRP D  44       6.797   8.735  -0.026  1.00 -0.40
ATOM   1583  HE1 TRP D  44       6.692   9.666   0.248  1.00  0.40
ATOM   1584  CE2 TRP D  44       7.035   8.275  -1.323  1.00  0.00
ATOM   1585  CD2 TRP D  44       7.122   6.855  -1.288  1.00  0.00
ATOM   1586  CE3 TRP D  44       7.348   6.145  -2.457  1.00 -0.12
ATOM   1587  HE3 TRP D  44       7.395   5.066  -2.470  1.00  0.12
ATOM   1588  CZ3 TRP D  44       7.515   6.851  -3.622  1.00 -0.12
ATOM   1589  HZ3 TRP D  44       7.702   6.315  -4.541  1.00  0.12
ATOM   1590  CZ2 TRP D  44       7.195   9.000  -2.513  1.00 -0.12
ATOM   1591  HZ2 TRP D  44       7.126  10.077  -2.558  1.00  0.12
ATOM   1592  CH2 TRP D  44       7.449   8.258  -3.651  1.00 -0.12
ATOM   1593  HH2 TRP D  44       7.602   8.771  -4.588  1.00  0.12
ATOM   1594  C   TRP D  44       8.786   5.747   2.198  1.00  0.55
ATOM   1595  O   TRP D  44       9.672   6.603   2.086  1.00 -0.55
ATOM   1596  N   VAL D  45       8.005   5.604   3.279  1.00 -0.40
ATOM   1597  H   VAL D  45       7.311   4.890   3.312  1.00  0.40
ATOM   1598  CA  VAL D  45       8.075   6.430   4.464  1.00  0.00
ATOM   1599  CB  VAL D  45       6.953   5.970   5.438  1.00  0.00
ATOM   1600  CG1 VAL D  45       7.110   6.443   6.852  1.00  0.00
ATOM   1601  CG2 VAL D  45       5.606   6.537   4.950  1.00  0.00
ATOM   1602  C   VAL D  45       9.460   6.454   5.114  1.00  0.55
ATOM   1603  O   VAL D  45      10.276   5.517   5.166  1.00 -0.55
ATOM   1604  N   GLU D  46       9.732   7.643   5.654  1.00 -0.40
ATOM   1605  H   GLU D  46       9.093   8.405   5.581  1.00  0.40
ATOM   1606  CA  GLU D  46      10.952   7.922   6.378  1.00  0.00
ATOM   1607  CB  GLU D  46      11.231   9.411   6.216  1.00  0.00
ATOM   1608  CG  GLU D  46      11.733   9.969   7.551  1.00  0.00
ATOM   1609  CD  GLU D  46      12.329  11.292   7.061  1.00  0.10
ATOM   1610  OE1 GLU D  46      11.753  11.888   6.109  1.00 -0.55
ATOM   1611  OE2 GLU D  46      13.376  11.685   7.570  1.00 -0.55
ATOM   1612  C   GLU D  46      10.875   7.591   7.862  1.00  0.55
ATOM   1613  O   GLU D  46       9.865   7.851   8.528  1.00 -0.55
ATOM   1614  N   TYR D  47      11.920   6.996   8.374  1.00 -0.40
ATOM   1615  H   TYR D  47      12.708   6.741   7.820  1.00  0.40
ATOM   1616  CA  TYR D  47      11.998   6.663   9.802  1.00  0.00
ATOM   1617  CB  TYR D  47      12.083   5.131  10.011  1.00  0.12
ATOM   1618  CG  TYR D  47      10.832   4.440   9.490  1.00 -0.12
ATOM   1619  CD1 TYR D  47       9.648   4.560  10.219  1.00 -0.12
ATOM   1620  HD1 TYR D  47       9.660   5.101  11.154  1.00  0.12
ATOM   1621  CE1 TYR D  47       8.467   4.009   9.782  1.00 -0.12
ATOM   1622  HE1 TYR D  47       7.557   4.135  10.350  1.00  0.12
ATOM   1623  CZ  TYR D  47       8.467   3.293   8.607  1.00  0.06
ATOM   1624  OH  TYR D  47       7.260   2.729   8.196  1.00 -0.49
ATOM   1625  HH  TYR D  47       7.444   2.139   7.461  1.00  0.43
ATOM   1626  CD2 TYR D  47      10.810   3.746   8.302  1.00 -0.12
ATOM   1627  HD2 TYR D  47      11.700   3.672   7.694  1.00  0.12
ATOM   1628  CE2 TYR D  47       9.624   3.142   7.895  1.00 -0.12
ATOM   1629  HE2 TYR D  47       9.617   2.541   6.998  1.00  0.12
ATOM   1630  C   TYR D  47      13.186   7.368  10.451  1.00  0.55
ATOM   1631  O   TYR D  47      14.047   7.815   9.694  1.00 -0.55
ATOM   1632  N   PRO D  48      13.294   7.505  11.762  1.00 -0.20
ATOM   1633  CD  PRO D  48      14.470   8.151  12.386  1.00  0.10
ATOM   1634  CA  PRO D  48      12.284   7.055  12.730  1.00  0.10
ATOM   1635  CB  PRO D  48      12.919   7.270  14.080  1.00  0.00
ATOM   1636  CG  PRO D  48      14.271   7.889  13.861  1.00  0.00
ATOM   1637  C   PRO D  48      11.047   7.941  12.524  1.00  0.55
ATOM   1638  O   PRO D  48      11.081   9.081  12.063  1.00 -0.55
ATOM   1639  N   LEU D  49       9.912   7.361  12.877  1.00 -0.40
ATOM   1640  H   LEU D  49       9.887   6.430  13.232  1.00  0.40
ATOM   1641  CA  LEU D  49       8.621   8.033  12.774  1.00  0.00
ATOM   1642  CB  LEU D  49       7.784   7.318  11.695  1.00  0.00
ATOM   1643  CG  LEU D  49       6.285   7.624  11.556  1.00  0.00
ATOM   1644  CD1 LEU D  49       6.170   8.993  10.909  1.00  0.00
ATOM   1645  CD2 LEU D  49       5.534   6.587  10.745  1.00  0.00
ATOM   1646  C   LEU D  49       7.856   8.067  14.095  1.00  0.55
ATOM   1647  O   LEU D  49       7.833   7.093  14.840  1.00 -0.55
ATOM   1648  N   VAL D  50       7.237   9.202  14.328  1.00 -0.40
ATOM   1649  H   VAL D  50       7.338   9.990  13.726  1.00  0.40
ATOM   1650  CA  VAL D  50       6.360   9.389  15.485  1.00  0.00
ATOM   1651  CB  VAL D  50       6.864  10.392  16.505  1.00  0.00
ATOM   1652  CG1 VAL D  50       5.976  10.585  17.728  1.00  0.00
ATOM   1653  CG2 VAL D  50       8.289   9.908  16.835  1.00  0.00
ATOM   1654  C   VAL D  50       4.957   9.722  14.982  1.00  0.55
ATOM   1655  O   VAL D  50       4.694  10.693  14.290  1.00 -0.55
ATOM   1656  N   LEU D  51       4.022   8.814  15.295  1.00 -0.40
ATOM   1657  H   LEU D  51       4.266   7.972  15.768  1.00  0.40
ATOM   1658  CA  LEU D  51       2.617   8.954  14.992  1.00  0.00
ATOM   1659  CB  LEU D  51       1.964   7.666  14.508  1.00  0.00
ATOM   1660  CG  LEU D  51       0.431   7.899  14.255  1.00  0.00
ATOM   1661  CD1 LEU D  51       0.344   8.946  13.166  1.00  0.00
ATOM   1662  CD2 LEU D  51      -0.313   6.653  13.870  1.00  0.00
ATOM   1663  C   LEU D  51       1.850   9.395  16.268  1.00  0.55
ATOM   1664  O   LEU D  51       1.715   8.557  17.200  1.00 -0.55
ATOM   1665  N   GLU D  52       1.399  10.648  16.303  1.00 -0.40
ATOM   1666  H   GLU D  52       1.576  11.296  15.567  1.00  0.40
ATOM   1667  CA  GLU D  52       0.603  11.155  17.441  1.00  0.00
ATOM   1668  CB  GLU D  52       1.049  12.512  17.974  1.00  0.00
ATOM   1669  CG  GLU D  52       0.120  12.881  19.125  1.00  0.00
ATOM   1670  CD  GLU D  52       0.505  14.125  19.876  1.00  0.10
ATOM   1671  OE1 GLU D  52       1.453  14.804  19.421  1.00 -0.55
ATOM   1672  OE2 GLU D  52      -0.122  14.438  20.921  1.00 -0.55
ATOM   1673  C   GLU D  52      -0.851  11.240  16.971  1.00  0.55
ATOM   1674  O   GLU D  52      -1.195  12.071  16.136  1.00 -0.55
ATOM   1675  N   TRP D  53      -1.679  10.348  17.439  1.00 -0.40
ATOM   1676  H   TRP D  53      -1.353   9.670  18.090  1.00  0.40
ATOM   1677  CA  TRP D  53      -3.079  10.211  17.117  1.00  0.00
ATOM   1678  CB  TRP D  53      -3.360   8.765  16.698  1.00  0.12
ATOM   1679  CG  TRP D  53      -4.647   8.560  15.930  1.00 -0.12
ATOM   1680  CD1 TRP D  53      -5.830   9.254  16.037  1.00 -0.12
ATOM   1681  HD1 TRP D  53      -5.990  10.091  16.700  1.00  0.12
ATOM   1682  NE1 TRP D  53      -6.779   8.743  15.192  1.00 -0.40
ATOM   1683  HE1 TRP D  53      -7.701   9.054  15.116  1.00  0.40
ATOM   1684  CE2 TRP D  53      -6.220   7.726  14.472  1.00  0.00
ATOM   1685  CD2 TRP D  53      -4.896   7.559  14.926  1.00  0.00
ATOM   1686  CE3 TRP D  53      -4.097   6.557  14.345  1.00 -0.12
ATOM   1687  HE3 TRP D  53      -3.072   6.398  14.648  1.00  0.12
ATOM   1688  CZ3 TRP D  53      -4.656   5.760  13.355  1.00 -0.12
ATOM   1689  HZ3 TRP D  53      -4.053   5.001  12.880  1.00  0.12
ATOM   1690  CZ2 TRP D  53      -6.798   6.909  13.491  1.00 -0.12
ATOM   1691  HZ2 TRP D  53      -7.817   7.029  13.153  1.00  0.12
ATOM   1692  CH2 TRP D  53      -5.987   5.924  12.965  1.00 -0.12
ATOM   1693  HH2 TRP D  53      -6.397   5.254  12.225  1.00  0.12
ATOM   1694  C   TRP D  53      -3.992  10.680  18.260  1.00  0.55
ATOM   1695  O   TRP D  53      -4.260   9.961  19.231  1.00 -0.55
ATOM   1696  N   ARG D  54      -4.509  11.889  18.138  1.00 -0.40
ATOM   1697  H   ARG D  54      -4.297  12.469  17.356  1.00  0.40
ATOM   1698  CA  ARG D  54      -5.423  12.471  19.124  1.00  0.00
ATOM   1699  CB  ARG D  54      -5.277  13.968  19.169  1.00  0.00
ATOM   1700  CG  ARG D  54      -3.840  14.366  19.208  1.00  0.00
ATOM   1701  CD  ARG D  54      -3.763  15.882  19.059  1.00  0.35
ATOM   1702  NE  ARG D  54      -2.370  16.200  19.424  1.00 -0.35
ATOM   1703  HE  ARG D  54      -1.843  15.590  20.014  1.00  0.45
ATOM   1704  CZ  ARG D  54      -1.827  17.333  18.943  1.00  0.35
ATOM   1705  NH1 ARG D  54      -2.595  18.101  18.159  1.00 -0.70
ATOM   1706 HH11 ARG D  54      -3.533  17.824  17.951  1.00  0.40
ATOM   1707 HH12 ARG D  54      -2.229  18.952  17.780  1.00  0.40
ATOM   1708  NH2 ARG D  54      -0.573  17.686  19.232  1.00 -0.70
ATOM   1709 HH21 ARG D  54      -0.013  17.103  19.820  1.00  0.40
ATOM   1710 HH22 ARG D  54      -0.194  18.534  18.861  1.00  0.40
ATOM   1711  C   ARG D  54      -6.883  12.189  18.811  1.00  0.55
ATOM   1712  O   ARG D  54      -7.318  12.067  17.663  1.00 -0.55
ATOM   1713  N   GLN D  55      -7.648  12.139  19.909  1.00 -0.40
ATOM   1714  H   GLN D  55      -7.251  12.312  20.806  1.00  0.40
ATOM   1715  CA  GLN D  55      -9.090  11.838  19.932  1.00  0.00
ATOM   1716  CB  GLN D  55      -9.990  12.899  19.315  1.00  0.00
ATOM   1717  CG  GLN D  55      -9.701  14.322  19.634  1.00  0.00
ATOM   1718  CD  GLN D  55      -9.928  14.596  21.112  1.00  0.55
ATOM   1719  OE1 GLN D  55     -10.852  14.070  21.754  1.00 -0.55
ATOM   1720  NE2 GLN D  55      -8.987  15.444  21.557  1.00 -0.78
ATOM   1721 HE21 GLN D  55      -8.987  15.733  22.514  1.00  0.39
ATOM   1722 HE22 GLN D  55      -8.286  15.786  20.931  1.00  0.39
ATOM   1723  C   GLN D  55      -9.358  10.579  19.102  1.00  0.55
ATOM   1724  O   GLN D  55     -10.206  10.650  18.206  1.00 -0.55
ATOM   1725  N   PHE D  56      -8.638   9.514  19.326  1.00 -0.40
ATOM   1726  H   PHE D  56      -7.951   9.489  20.048  1.00  0.40
ATOM   1727  CA  PHE D  56      -8.780   8.290  18.548  1.00  0.00
ATOM   1728  CB  PHE D  56      -7.884   7.117  19.070  1.00  0.12
ATOM   1729  CG  PHE D  56      -8.059   5.866  18.234  1.00 -0.12
ATOM   1730  CD1 PHE D  56      -7.308   5.644  17.095  1.00 -0.12
ATOM   1731  HD1 PHE D  56      -6.549   6.362  16.823  1.00  0.12
ATOM   1732  CE1 PHE D  56      -7.495   4.539  16.295  1.00 -0.12
ATOM   1733  HE1 PHE D  56      -6.903   4.414  15.401  1.00  0.12
ATOM   1734  CZ  PHE D  56      -8.437   3.593  16.637  1.00 -0.12
ATOM   1735  HZ  PHE D  56      -8.574   2.713  16.027  1.00  0.12
ATOM   1736  CD2 PHE D  56      -9.016   4.915  18.567  1.00 -0.12
ATOM   1737  HD2 PHE D  56      -9.616   5.057  19.453  1.00  0.12
ATOM   1738  CE2 PHE D  56      -9.215   3.789  17.786  1.00 -0.12
ATOM   1739  HE2 PHE D  56      -9.967   3.064  18.062  1.00  0.12
ATOM   1740  C   PHE D  56     -10.235   7.888  18.459  1.00  0.55
ATOM   1741  O   PHE D  56     -10.788   7.583  17.403  1.00 -0.55
ATOM   1742  N   GLU D  57     -10.875   7.847  19.613  1.00 -0.40
ATOM   1743  H   GLU D  57     -10.450   8.088  20.482  1.00  0.40
ATOM   1744  CA  GLU D  57     -12.286   7.428  19.647  1.00  0.00
ATOM   1745  CB  GLU D  57     -12.731   7.447  21.119  1.00  0.00
ATOM   1746  CG  GLU D  57     -11.827   6.468  21.903  1.00  0.00
ATOM   1747  CD  GLU D  57     -12.309   5.086  21.422  1.00  0.10
ATOM   1748  OE1 GLU D  57     -13.539   4.903  21.167  1.00 -0.55
ATOM   1749  OE2 GLU D  57     -11.350   4.280  21.344  1.00 -0.55
ATOM   1750  C   GLU D  57     -13.226   8.238  18.785  1.00  0.55
ATOM   1751  O   GLU D  57     -14.159   7.640  18.238  1.00 -0.55
ATOM   1752  N   GLN D  58     -13.059   9.541  18.646  1.00 -0.40
ATOM   1753  H   GLN D  58     -12.314  10.041  19.082  1.00  0.40
ATOM   1754  CA  GLN D  58     -13.991  10.327  17.818  1.00  0.00
ATOM   1755  CB  GLN D  58     -13.777  11.833  17.959  1.00  0.00
ATOM   1756  CG  GLN D  58     -14.045  12.422  19.347  1.00  0.00
ATOM   1757  CD  GLN D  58     -14.151  13.951  19.313  1.00  0.55
ATOM   1758  OE1 GLN D  58     -13.373  14.649  19.970  1.00 -0.55
ATOM   1759  NE2 GLN D  58     -15.159  14.475  18.554  1.00 -0.78
ATOM   1760 HE21 GLN D  58     -15.276  15.466  18.494  1.00  0.39
ATOM   1761 HE22 GLN D  58     -15.779  13.867  18.058  1.00  0.39
ATOM   1762  C   GLN D  58     -13.871   9.932  16.352  1.00  0.55
ATOM   1763  O   GLN D  58     -14.823   9.873  15.599  1.00 -0.55
ATOM   1764  N   SER D  59     -12.600   9.707  15.980  1.00 -0.40
ATOM   1765  H   SER D  59     -11.840   9.789  16.619  1.00  0.40
ATOM   1766  CA  SER D  59     -12.252   9.329  14.618  1.00  0.00
ATOM   1767  CB  SER D  59     -10.742   9.419  14.380  1.00  0.00
ATOM   1768  OG  SER D  59      -9.985   8.432  15.041  1.00 -0.49
ATOM   1769  HG  SER D  59     -10.278   8.443  15.956  1.00  0.49
ATOM   1770  C   SER D  59     -12.830   7.960  14.320  1.00  0.55
ATOM   1771  O   SER D  59     -13.230   7.743  13.205  1.00 -0.55
ATOM   1772  N   LYS D  60     -12.866   7.106  15.304  1.00 -0.40
ATOM   1773  H   LYS D  60     -12.537   7.370  16.206  1.00  0.40
ATOM   1774  CA  LYS D  60     -13.365   5.724  15.227  1.00  0.00
ATOM   1775  CB  LYS D  60     -13.110   4.995  16.529  1.00  0.00
ATOM   1776  CG  LYS D  60     -13.121   3.478  16.440  1.00  0.00
ATOM   1777  CD  LYS D  60     -12.430   2.997  17.729  1.00  0.00
ATOM   1778  CE  LYS D  60     -13.148   1.784  18.292  1.00  0.33
ATOM   1779  NZ  LYS D  60     -12.399   1.290  19.472  1.00 -0.32
ATOM   1780  HZ1 LYS D  60     -12.355   2.038  20.193  1.00  0.33
ATOM   1781  HZ2 LYS D  60     -11.435   1.026  19.185  1.00  0.33
ATOM   1782  HZ3 LYS D  60     -12.883   0.457  19.865  1.00  0.33
ATOM   1783  C   LYS D  60     -14.840   5.709  14.855  1.00  0.55
ATOM   1784  O   LYS D  60     -15.294   4.964  13.999  1.00 -0.55
ATOM   1785  N   GLN D  61     -15.563   6.587  15.514  1.00 -0.40
ATOM   1786  H   GLN D  61     -15.147   7.174  16.202  1.00  0.40
ATOM   1787  CA  GLN D  61     -16.974   6.791  15.323  1.00  0.00
ATOM   1788  CB  GLN D  61     -17.413   8.029  16.136  1.00  0.00
ATOM   1789  CG  GLN D  61     -18.944   8.176  16.256  1.00  0.00
ATOM   1790  CD  GLN D  61     -19.297   9.331  17.201  1.00  0.55
ATOM   1791  OE1 GLN D  61     -19.913   9.119  18.251  1.00 -0.55
ATOM   1792  NE2 GLN D  61     -18.898  10.577  16.812  1.00 -0.78
ATOM   1793 HE21 GLN D  61     -19.100  11.369  17.388  1.00  0.39
ATOM   1794 HE22 GLN D  61     -18.403  10.698  15.951  1.00  0.39
ATOM   1795  C   GLN D  61     -17.233   7.100  13.848  1.00  0.55
ATOM   1796  O   GLN D  61     -17.981   6.445  13.120  1.00 -0.55
ATOM   1797  N   LEU D  62     -16.547   8.148  13.427  1.00 -0.40
ATOM   1798  H   LEU D  62     -15.919   8.610  14.046  1.00  0.40
ATOM   1799  CA  LEU D  62     -16.601   8.738  12.101  1.00  0.00
ATOM   1800  CB  LEU D  62     -15.842  10.101  12.247  1.00  0.00
ATOM   1801  CG  LEU D  62     -16.854  11.115  12.832  1.00  0.00
ATOM   1802  CD1 LEU D  62     -17.240  12.196  11.827  1.00  0.00
ATOM   1803  CD2 LEU D  62     -18.114  10.377  13.286  1.00  0.00
ATOM   1804  C   LEU D  62     -16.118   7.892  10.956  1.00  0.55
ATOM   1805  O   LEU D  62     -16.510   8.045   9.779  1.00 -0.55
ATOM   1806  N   THR D  63     -15.268   6.909  11.229  1.00 -0.40
ATOM   1807  H   THR D  63     -14.924   6.703  12.141  1.00  0.40
ATOM   1808  CA  THR D  63     -14.809   6.078  10.112  1.00  0.00
ATOM   1809  CB  THR D  63     -13.275   6.049  10.159  1.00  0.00
ATOM   1810  OG1 THR D  63     -12.968   5.535  11.475  1.00 -0.49
ATOM   1811  HG1 THR D  63     -13.062   6.277  12.078  1.00  0.49
ATOM   1812  CG2 THR D  63     -12.700   7.428   9.897  1.00  0.00
ATOM   1813  C   THR D  63     -15.493   4.720  10.164  1.00  0.55
ATOM   1814  O   THR D  63     -14.992   4.004   9.273  1.00 -0.55
ATOM   1815  NT  THR D  63     -16.459   4.412  11.052  1.00 -0.40
ATOM   1816  HNT THR D  63     -16.796   5.070  11.721  1.00  0.40
ATOM   1817  CAT THR D  63     -17.059   3.109  11.084  1.00  0.00
ATOM   1818  CAY GLY G  66     -12.960  -1.116  11.692  1.00  0.00
ATOM   1819  CY  GLY G  66     -12.513  -0.187  10.615  1.00  0.55
ATOM   1820  OY  GLY G  66     -12.282  -0.603   9.482  1.00 -0.55
ATOM   1821  N   GLY G  66     -12.378   1.109  10.964  1.00 -0.40
ATOM   1822  H   GLY G  66     -12.595   1.425  11.884  1.00  0.40
ATOM   1823  CA  GLY G  66     -11.909   2.150  10.033  1.00  0.00
ATOM   1824  C   GLY G  66     -10.541   2.627  10.581  1.00  0.55
ATOM   1825  O   GLY G  66      -9.479   2.186  10.140  1.00 -0.55
ATOM   1826  N   ALA G  67     -10.644   3.517  11.543  1.00 -0.40
ATOM   1827  H   ALA G  67     -11.543   3.858  11.799  1.00  0.40
ATOM   1828  CA  ALA G  67      -9.576   4.090  12.313  1.00  0.00
ATOM   1829  CB  ALA G  67     -10.169   4.921  13.447  1.00  0.00
ATOM   1830  C   ALA G  67      -8.761   2.939  12.931  1.00  0.55
ATOM   1831  O   ALA G  67      -7.522   2.967  13.050  1.00 -0.55
ATOM   1832  N   GLU G  68      -9.525   1.909  13.351  1.00 -0.40
ATOM   1833  H   GLU G  68     -10.518   1.886  13.256  1.00  0.40
ATOM   1834  CA  GLU G  68      -8.876   0.746  13.986  1.00  0.00
ATOM   1835  CB  GLU G  68      -9.983  -0.057  14.687  1.00  0.00
ATOM   1836  CG  GLU G  68      -9.472  -1.035  15.701  1.00  0.00
ATOM   1837  CD  GLU G  68      -8.727  -0.387  16.879  1.00  0.10
ATOM   1838  OE1 GLU G  68      -9.359   0.488  17.513  1.00 -0.55
ATOM   1839  OE2 GLU G  68      -7.592  -0.906  17.014  1.00 -0.55
ATOM   1840  C   GLU G  68      -8.033  -0.111  13.048  1.00  0.55
ATOM   1841  O   GLU G  68      -6.927  -0.547  13.412  1.00 -0.55
ATOM   1842  N   SER G  69      -8.527  -0.352  11.857  1.00 -0.40
ATOM   1843  H   SER G  69      -9.436  -0.021  11.628  1.00  0.40
ATOM   1844  CA  SER G  69      -7.888  -1.074  10.777  1.00  0.00
ATOM   1845  CB  SER G  69      -8.774  -0.979   9.511  1.00  0.00
ATOM   1846  OG  SER G  69      -9.593  -2.109   9.552  1.00 -0.49
ATOM   1847  HG  SER G  69     -10.252  -1.983   8.865  1.00  0.49
ATOM   1848  C   SER G  69      -6.558  -0.395  10.368  1.00  0.55
ATOM   1849  O   SER G  69      -5.604  -1.113  10.134  1.00 -0.55
ATOM   1850  N   VAL G  70      -6.605   0.929  10.302  1.00 -0.40
ATOM   1851  H   VAL G  70      -7.448   1.425  10.493  1.00  0.40
ATOM   1852  CA  VAL G  70      -5.467   1.763   9.956  1.00  0.00
ATOM   1853  CB  VAL G  70      -5.878   3.215   9.666  1.00  0.00
ATOM   1854  CG1 VAL G  70      -4.593   4.063   9.684  1.00  0.00
ATOM   1855  CG2 VAL G  70      -6.650   3.348   8.374  1.00  0.00
ATOM   1856  C   VAL G  70      -4.416   1.703  11.050  1.00  0.55
ATOM   1857  O   VAL G  70      -3.219   1.521  10.780  1.00 -0.55
ATOM   1858  N   LEU G  71      -4.823   1.827  12.294  1.00 -0.40
ATOM   1859  H   LEU G  71      -5.783   1.989  12.505  1.00  0.40
ATOM   1860  CA  LEU G  71      -3.941   1.743  13.460  1.00  0.00
ATOM   1861  CB  LEU G  71      -4.709   1.896  14.781  1.00  0.00
ATOM   1862  CG  LEU G  71      -3.916   1.706  16.088  1.00  0.00
ATOM   1863  CD1 LEU G  71      -2.763   2.700  16.152  1.00  0.00
ATOM   1864  CD2 LEU G  71      -4.773   1.843  17.339  1.00  0.00
ATOM   1865  C   LEU G  71      -3.216   0.371  13.430  1.00  0.55
ATOM   1866  O   LEU G  71      -2.013   0.270  13.737  1.00 -0.55
ATOM   1867  N   GLN G  72      -3.966  -0.653  13.113  1.00 -0.40
ATOM   1868  H   GLN G  72      -4.931  -0.518  12.912  1.00  0.40
ATOM   1869  CA  GLN G  72      -3.532  -2.041  13.016  1.00  0.00
ATOM   1870  CB  GLN G  72      -4.764  -2.898  12.742  1.00  0.00
ATOM   1871  CG  GLN G  72      -4.505  -4.377  12.508  1.00  0.00
ATOM   1872  CD  GLN G  72      -5.823  -5.164  12.367  1.00  0.55
ATOM   1873  OE1 GLN G  72      -6.871  -4.943  13.028  1.00 -0.55
ATOM   1874  NE2 GLN G  72      -5.884  -6.188  11.485  1.00 -0.78
ATOM   1875 HE21 GLN G  72      -6.731  -6.709  11.381  1.00  0.39
ATOM   1876 HE22 GLN G  72      -5.081  -6.424  10.937  1.00  0.39
ATOM   1877  C   GLN G  72      -2.402  -2.187  11.996  1.00  0.55
ATOM   1878  O   GLN G  72      -1.461  -2.936  12.285  1.00 -0.55
ATOM   1879  N   VAL G  73      -2.455  -1.510  10.866  1.00 -0.40
ATOM   1880  H   VAL G  73      -3.245  -0.950  10.630  1.00  0.40
ATOM   1881  CA  VAL G  73      -1.376  -1.526   9.881  1.00  0.00
ATOM   1882  CB  VAL G  73      -1.773  -0.826   8.592  1.00  0.00
ATOM   1883  CG1 VAL G  73      -0.577  -0.684   7.662  1.00  0.00
ATOM   1884  CG2 VAL G  73      -2.900  -1.681   7.986  1.00  0.00
ATOM   1885  C   VAL G  73      -0.110  -0.909  10.458  1.00  0.55
ATOM   1886  O   VAL G  73       1.014  -1.391  10.272  1.00 -0.55
ATOM   1887  N   PHE G  74      -0.235   0.192  11.184  1.00 -0.40
ATOM   1888  H   PHE G  74      -1.115   0.639  11.325  1.00  0.40
ATOM   1889  CA  PHE G  74       0.915   0.819  11.822  1.00  0.00
ATOM   1890  CB  PHE G  74       0.508   2.100  12.543  1.00  0.12
ATOM   1891  CG  PHE G  74       0.485   3.308  11.662  1.00 -0.12
ATOM   1892  CD1 PHE G  74       1.627   4.021  11.375  1.00 -0.12
ATOM   1893  HD1 PHE G  74       2.570   3.712  11.802  1.00  0.12
ATOM   1894  CE1 PHE G  74       1.584   5.136  10.543  1.00 -0.12
ATOM   1895  HE1 PHE G  74       2.486   5.690  10.331  1.00  0.12
ATOM   1896  CZ  PHE G  74       0.363   5.535   9.984  1.00 -0.12
ATOM   1897  HZ  PHE G  74       0.324   6.400   9.339  1.00  0.12
ATOM   1898  CD2 PHE G  74      -0.730   3.707  11.100  1.00 -0.12
ATOM   1899  HD2 PHE G  74      -1.628   3.149  11.321  1.00  0.12
ATOM   1900  CE2 PHE G  74      -0.797   4.819  10.257  1.00 -0.12
ATOM   1901  HE2 PHE G  74      -1.740   5.119   9.823  1.00  0.12
ATOM   1902  C   PHE G  74       1.531  -0.165  12.819  1.00  0.55
ATOM   1903  O   PHE G  74       2.754  -0.281  12.934  1.00 -0.55
ATOM   1904  N   ARG G  75       0.737  -0.869  13.575  1.00 -0.40
ATOM   1905  H   ARG G  75      -0.255  -0.805  13.506  1.00  0.40
ATOM   1906  CA  ARG G  75       1.263  -1.817  14.592  1.00  0.00
ATOM   1907  CB  ARG G  75       0.127  -2.208  15.541  1.00  0.00
ATOM   1908  CG  ARG G  75      -0.181  -0.900  16.312  1.00  0.00
ATOM   1909  CD  ARG G  75      -0.113  -1.130  17.786  1.00  0.35
ATOM   1910  NE  ARG G  75      -1.036  -2.075  18.265  1.00 -0.35
ATOM   1911  HE  ARG G  75      -1.940  -1.843  17.953  1.00  0.45
ATOM   1912  CZ  ARG G  75      -1.085  -3.168  18.993  1.00  0.35
ATOM   1913  NH1 ARG G  75      -0.052  -3.761  19.550  1.00 -0.70
ATOM   1914 HH11 ARG G  75       0.866  -3.381  19.433  1.00  0.40
ATOM   1915 HH12 ARG G  75      -0.183  -4.592  20.089  1.00  0.40
ATOM   1916  NH2 ARG G  75      -2.308  -3.705  19.156  1.00 -0.70
ATOM   1917 HH21 ARG G  75      -3.105  -3.272  18.734  1.00  0.40
ATOM   1918 HH22 ARG G  75      -2.421  -4.537  19.698  1.00  0.40
ATOM   1919  C   ARG G  75       1.977  -3.000  13.985  1.00  0.55
ATOM   1920  O   ARG G  75       3.032  -3.351  14.563  1.00 -0.55
ATOM   1921  N   GLU G  76       1.495  -3.530  12.860  1.00 -0.40
ATOM   1922  H   GLU G  76       0.657  -3.196  12.436  1.00  0.40
ATOM   1923  CA  GLU G  76       2.161  -4.633  12.176  1.00  0.00
ATOM   1924  CB  GLU G  76       1.411  -5.141  10.964  1.00  0.00
ATOM   1925  CG  GLU G  76      -0.014  -5.502  11.262  1.00  0.00
ATOM   1926  CD  GLU G  76      -0.574  -6.428  10.170  1.00  0.10
ATOM   1927  OE1 GLU G  76       0.212  -6.826   9.244  1.00 -0.55
ATOM   1928  OE2 GLU G  76      -1.781  -6.717  10.403  1.00 -0.55
ATOM   1929  C   GLU G  76       3.495  -4.204  11.555  1.00  0.55
ATOM   1930  O   GLU G  76       4.452  -4.972  11.483  1.00 -0.55
ATOM   1931  N   ALA G  77       3.440  -2.964  11.113  1.00 -0.40
ATOM   1932  H   ALA G  77       2.638  -2.376  11.172  1.00  0.40
ATOM   1933  CA  ALA G  77       4.669  -2.427  10.486  1.00  0.00
ATOM   1934  CB  ALA G  77       4.400  -1.145   9.729  1.00  0.00
ATOM   1935  C   ALA G  77       5.746  -2.313  11.570  1.00  0.55
ATOM   1936  O   ALA G  77       6.948  -2.589  11.381  1.00 -0.55
ATOM   1937  N   LYS G  78       5.325  -1.900  12.747  1.00 -0.40
ATOM   1938  H   LYS G  78       4.372  -1.665  12.921  1.00  0.40
ATOM   1939  CA  LYS G  78       6.230  -1.765  13.862  1.00  0.00
ATOM   1940  CB  LYS G  78       5.574  -1.070  15.047  1.00  0.00
ATOM   1941  CG  LYS G  78       6.523  -0.801  16.189  1.00  0.00
ATOM   1942  CD  LYS G  78       5.895  -0.261  17.443  1.00  0.00
ATOM   1943  CE  LYS G  78       6.865   0.463  18.370  1.00  0.33
ATOM   1944  NZ  LYS G  78       8.325   0.396  18.074  1.00 -0.32
ATOM   1945  HZ1 LYS G  78       8.508   0.801  17.134  1.00  0.33
ATOM   1946  HZ2 LYS G  78       8.637  -0.596  18.091  1.00  0.33
ATOM   1947  HZ3 LYS G  78       8.850   0.935  18.792  1.00  0.33
ATOM   1948  C   LYS G  78       6.640  -3.190  14.279  1.00  0.55
ATOM   1949  O   LYS G  78       7.845  -3.410  14.482  1.00 -0.55
ATOM   1950  N   ALA G  79       5.695  -4.098  14.415  1.00 -0.40
ATOM   1951  H   ALA G  79       4.738  -3.902  14.214  1.00  0.40
ATOM   1952  CA  ALA G  79       5.992  -5.457  14.875  1.00  0.00
ATOM   1953  CB  ALA G  79       4.819  -6.381  14.762  1.00  0.00
ATOM   1954  C   ALA G  79       7.169  -5.998  14.080  1.00  0.55
ATOM   1955  O   ALA G  79       8.109  -6.576  14.609  1.00 -0.55
ATOM   1956  N   GLU G  80       7.032  -5.746  12.794  1.00 -0.40
ATOM   1957  H   GLU G  80       6.244  -5.251  12.436  1.00  0.40
ATOM   1958  CA  GLU G  80       8.014  -6.168  11.811  1.00  0.00
ATOM   1959  CB  GLU G  80       7.380  -6.019  10.421  1.00  0.00
ATOM   1960  CG  GLU G  80       6.445  -7.204  10.122  1.00  0.00
ATOM   1961  CD  GLU G  80       6.491  -7.524   8.632  1.00  0.10
ATOM   1962  OE1 GLU G  80       7.419  -7.057   7.921  1.00 -0.55
ATOM   1963  OE2 GLU G  80       5.564  -8.231   8.176  1.00 -0.55
ATOM   1964  C   GLU G  80       9.295  -5.394  11.884  1.00  0.55
ATOM   1965  O   GLU G  80      10.083  -5.640  10.966  1.00 -0.55
ATOM   1966  N   GLY G  81       9.579  -4.506  12.807  1.00 -0.40
ATOM   1967  H   GLY G  81       8.929  -4.298  13.533  1.00  0.40
ATOM   1968  CA  GLY G  81      10.801  -3.770  12.868  1.00  0.00
ATOM   1969  C   GLY G  81      10.933  -2.318  12.522  1.00  0.55
ATOM   1970  O   GLY G  81      12.002  -1.736  12.861  1.00 -0.55
ATOM   1971  N   ALA G  82       9.966  -1.695  11.857  1.00 -0.40
ATOM   1972  H   ALA G  82       9.147  -2.181  11.564  1.00  0.40
ATOM   1973  CA  ALA G  82      10.009  -0.266  11.498  1.00  0.00
ATOM   1974  CB  ALA G  82       8.849   0.132  10.625  1.00  0.00
ATOM   1975  C   ALA G  82       9.959   0.484  12.824  1.00  0.55
ATOM   1976  O   ALA G  82       9.249   0.068  13.753  1.00 -0.55
ATOM   1977  N   ASP G  83      10.738   1.516  12.867  1.00 -0.40
ATOM   1978  H   ASP G  83      11.292   1.754  12.075  1.00  0.40
ATOM   1979  CA  ASP G  83      10.905   2.421  14.005  1.00  0.00
ATOM   1980  CB  ASP G  83      12.284   3.089  13.972  1.00  0.00
ATOM   1981  CG  ASP G  83      12.602   3.800  15.278  1.00  0.10
ATOM   1982  OD1 ASP G  83      11.694   3.935  16.136  1.00 -0.55
ATOM   1983  OD2 ASP G  83      13.758   4.251  15.473  1.00 -0.55
ATOM   1984  C   ASP G  83       9.802   3.502  14.064  1.00  0.55
ATOM   1985  O   ASP G  83       9.939   4.665  13.652  1.00 -0.55
ATOM   1986  N   ILE G  84       8.688   3.016  14.606  1.00 -0.40
ATOM   1987  H   ILE G  84       8.629   2.072  14.921  1.00  0.40
ATOM   1988  CA  ILE G  84       7.490   3.812  14.780  1.00  0.00
ATOM   1989  CB  ILE G  84       6.274   3.175  14.036  1.00  0.00
ATOM   1990  CG2 ILE G  84       4.984   3.976  14.218  1.00  0.00
ATOM   1991  CG1 ILE G  84       6.656   3.114  12.558  1.00  0.00
ATOM   1992  CD1 ILE G  84       5.693   2.333  11.708  1.00  0.00
ATOM   1993  C   ILE G  84       7.063   3.937  16.236  1.00  0.55
ATOM   1994  O   ILE G  84       6.835   2.864  16.847  1.00 -0.55
ATOM   1995  N   THR G  85       6.993   5.171  16.703  1.00 -0.40
ATOM   1996  H   THR G  85       7.276   5.971  16.180  1.00  0.40
ATOM   1997  CA  THR G  85       6.475   5.399  18.054  1.00  0.00
ATOM   1998  CB  THR G  85       7.217   6.462  18.836  1.00  0.00
ATOM   1999  OG1 THR G  85       8.511   5.902  18.938  1.00 -0.49
ATOM   2000  HG1 THR G  85       8.941   6.075  18.097  1.00  0.49
ATOM   2001  CG2 THR G  85       6.576   6.611  20.210  1.00  0.00
ATOM   2002  C   THR G  85       4.997   5.803  17.919  1.00  0.55
ATOM   2003  O   THR G  85       4.675   6.727  17.167  1.00 -0.55
ATOM   2004  N   ILE G  86       4.078   5.148  18.570  1.00 -0.40
ATOM   2005  H   ILE G  86       4.309   4.387  19.170  1.00  0.40
ATOM   2006  CA  ILE G  86       2.637   5.469  18.479  1.00  0.00
ATOM   2007  CB  ILE G  86       1.859   4.226  18.078  1.00  0.00
ATOM   2008  CG2 ILE G  86       0.377   4.422  17.914  1.00  0.00
ATOM   2009  CG1 ILE G  86       2.429   3.665  16.757  1.00  0.00
ATOM   2010  CD1 ILE G  86       1.787   2.267  16.571  1.00  0.00
ATOM   2011  C   ILE G  86       2.132   6.026  19.794  1.00  0.55
ATOM   2012  O   ILE G  86       2.241   5.386  20.845  1.00 -0.55
ATOM   2013  N   ILE G  87       1.599   7.224  19.769  1.00 -0.40
ATOM   2014  H   ILE G  87       1.546   7.740  18.919  1.00  0.40
ATOM   2015  CA  ILE G  87       1.044   7.911  20.939  1.00  0.00
ATOM   2016  CB  ILE G  87       1.652   9.299  21.168  1.00  0.00
ATOM   2017  CG2 ILE G  87       1.021   9.964  22.386  1.00  0.00
ATOM   2018  CG1 ILE G  87       3.175   9.136  21.237  1.00  0.00
ATOM   2019  CD1 ILE G  87       3.880  10.454  20.993  1.00  0.00
ATOM   2020  C   ILE G  87      -0.451   8.061  20.692  1.00  0.55
ATOM   2021  O   ILE G  87      -0.907   8.575  19.679  1.00 -0.55
ATOM   2022  N   LEU G  88      -1.191   7.480  21.604  1.00 -0.40
ATOM   2023  H   LEU G  88      -0.783   7.018  22.387  1.00  0.40
ATOM   2024  CA  LEU G  88      -2.651   7.457  21.552  1.00  0.00
ATOM   2025  CB  LEU G  88      -3.173   6.041  21.669  1.00  0.00
ATOM   2026  CG  LEU G  88      -2.883   5.096  20.508  1.00  0.00
ATOM   2027  CD1 LEU G  88      -3.165   3.672  20.943  1.00  0.00
ATOM   2028  CD2 LEU G  88      -3.762   5.443  19.307  1.00  0.00
ATOM   2029  C   LEU G  88      -3.136   8.384  22.664  1.00  0.55
ATOM   2030  O   LEU G  88      -3.051   8.033  23.837  1.00 -0.55
ATOM   2031  N   SER G  89      -3.544   9.564  22.223  1.00 -0.40
ATOM   2032  H   SER G  89      -3.506   9.841  21.266  1.00  0.40
ATOM   2033  CA  SER G  89      -4.097  10.545  23.216  1.00  0.00
ATOM   2034  CB  SER G  89      -3.200  11.750  23.349  1.00  0.00
ATOM   2035  OG  SER G  89      -2.458  12.041  22.184  1.00 -0.49
ATOM   2036  HG  SER G  89      -1.933  12.818  22.391  1.00  0.49
ATOM   2037  C   SER G  89      -5.548  10.818  22.817  1.00  0.10
ATOM   2038  O   SER G  89      -6.176   9.872  22.206  1.00 -0.55
ATOM   2039  OXT SER G  89      -6.064  11.936  23.072  1.00 -0.55
ATOM   2040  OH2 OH2 R 111       8.502   0.276  -8.217  1.00 -0.83
ATOM   2041  H1  OH2 R 111       8.689  -0.355  -7.522  1.00  0.42
ATOM   2042  H2  OH2 R 111       7.573   0.153  -8.410  1.00  0.42
ATOM   2043  OH2 OH2 R 113      10.492  -3.800 -11.608  1.00 -0.83
ATOM   2044  H1  OH2 R 113       9.830  -3.548 -12.252  1.00  0.42
ATOM   2045  H2  OH2 R 113      10.016  -4.329 -10.968  1.00  0.42
ATOM   2046  OH2 OH2 R 116      14.846  -5.228 -11.862  1.00 -0.83
ATOM   2047  H1  OH2 R 116      15.761  -5.150 -11.593  1.00  0.42
ATOM   2048  H2  OH2 R 116      14.359  -4.727 -11.207  1.00  0.42
ATOM   2049  OH2 OH2 R 117      -4.838  -1.322 -11.603  1.00 -0.83
ATOM   2050  H1  OH2 R 117      -5.439  -0.718 -12.039  1.00  0.42
ATOM   2051  H2  OH2 R 117      -5.344  -1.680 -10.873  1.00  0.42
ATOM   2052  OH2 OH2 R 119      -6.721  -6.520  -1.235  1.00 -0.83
ATOM   2053  H1  OH2 R 119      -6.037  -6.006  -0.806  1.00  0.42
ATOM   2054  H2  OH2 R 119      -6.447  -7.430  -1.117  1.00  0.42
ATOM   2055  OH2 OH2 R 121       4.286  -3.705  -0.445  1.00 -0.83
ATOM   2056  H1  OH2 R 121       4.373  -2.950  -1.027  1.00  0.42
ATOM   2057  H2  OH2 R 121       3.788  -4.344  -0.954  1.00  0.42
ATOM   2058  OH2 OH2 R 122       7.999  -7.454  -2.394  1.00 -0.83
ATOM   2059  H1  OH2 R 122       8.515  -7.360  -1.594  1.00  0.42
ATOM   2060  H2  OH2 R 122       8.052  -6.596  -2.815  1.00  0.42
ATOM   2061  OH2 OH2 R 125       3.756  -6.702   1.167  1.00 -0.83
ATOM   2062  H1  OH2 R 125       3.469  -6.457   0.287  1.00  0.42
ATOM   2063  H2  OH2 R 125       3.634  -7.650   1.205  1.00  0.42
ATOM   2064  OH2 OH2 R 130      15.071 -16.819 -11.114  1.00 -0.83
ATOM   2065  H1  OH2 R 130      15.917 -16.390 -10.990  1.00  0.42
ATOM   2066  H2  OH2 R 130      14.725 -16.930 -10.228  1.00  0.42
ATOM   2067  OH2 OH2 R 150      17.614   4.363  -7.037  1.00 -0.83
ATOM   2068  H1  OH2 R 150      17.306   4.913  -6.317  1.00  0.42
ATOM   2069  H2  OH2 R 150      18.477   4.715  -7.256  1.00  0.42
ATOM   2070  OH2 OH2 R 151      11.838   3.422 -12.105  1.00 -0.83
ATOM   2071  H1  OH2 R 151      12.195   3.913 -11.364  1.00  0.42
ATOM   2072  H2  OH2 R 151      10.916   3.290 -11.882  1.00  0.42
ATOM   2073  OH2 OH2 L  90      10.339   6.177  16.690  1.00 -0.83
ATOM   2074  H1  OH2 L  90      10.739   5.310  16.620  1.00  0.42
ATOM   2075  H2  OH2 L  90      10.745   6.686  15.988  1.00  0.42
ATOM   2076  OH2 OH2 L  92       9.532   2.896   4.459  1.00 -0.83
ATOM   2077  H1  OH2 L  92       8.821   2.594   5.025  1.00  0.42
ATOM   2078  H2  OH2 L  92       9.720   3.784   4.764  1.00  0.42
ATOM   2079  OH2 OH2 R  94      12.915   5.185   4.604  1.00 -0.83
ATOM   2080  H1  OH2 R  94      11.986   5.302   4.802  1.00  0.42
ATOM   2081  H2  OH2 R  94      13.066   4.246   4.711  1.00  0.42
ATOM   2082  OH2 OH2 L  97      -3.661   9.823  -2.989  1.00 -0.83
ATOM   2083  H1  OH2 L  97      -4.505   9.902  -2.544  1.00  0.42
ATOM   2084  H2  OH2 L  97      -3.542   8.882  -3.114  1.00  0.42
ATOM   2085  OH2 OH2 R 105      -6.339  -3.423  -2.182  1.00 -0.83
ATOM   2086  H1  OH2 R 105      -5.737  -2.879  -2.691  1.00  0.42
ATOM   2087  H2  OH2 R 105      -5.797  -3.790  -1.483  1.00  0.42
ATOM   2088  OH2 OH2 L 110     -14.375  12.579  14.012  1.00 -0.83
ATOM   2089  H1  OH2 L 110     -13.437  12.641  14.194  1.00  0.42
ATOM   2090  H2  OH2 L 110     -14.428  12.451  13.065  1.00  0.42
ATOM   2091 DUM1 DUM W 214      95.840  91.508  95.237  1.00  0.00
ATOM   2092 DUM2 DUM W 214     -91.333 -96.013 -92.818  1.00  0.00
ATOM   2093  AAA AAA X 214     -12.056  63.450 -15.263  1.00  0.00
ATOM   2094  AAB AAB X 215       6.259  16.412  82.071  1.00  0.00
ATOM   2095  AAC AAC X 216     -17.234   2.987  72.079  1.00  0.00
ATOM   2096  AAD AAD X 217      79.490 -75.278  54.438  1.00  0.00
ATOM   2097  AAE AAE X 218      -8.645  43.198  20.604  1.00  0.00
ATOM   2098  AAF AAF X 219     -79.273 -53.686  61.516  1.00  0.00
ATOM   2099  AAG AAG X 220     -20.818 -71.305  15.034  1.00  0.00
ATOM   2100  AAH AAH X 221      51.203  51.008  12.683  1.00  0.00
ATOM   2101  AAI AAI X 222      71.977 -54.789 -45.474  1.00  0.00
ATOM   2102  AAJ AAJ X 223      39.569 -13.097 -18.544  1.00  0.00
ATOM   2103  AAK AAK X 224      80.025  60.816  69.416  1.00  0.00
ATOM   2104  AAL AAL X 225     -52.743 -54.926 -54.906  1.00  0.00
ATOM   2105  AAM AAM X 226     -81.827  76.820  28.453  1.00  0.00
ATOM   2106  AAN AAN X 227     -69.508 -72.257 -30.615  1.00  0.00
ATOM   2107  AAO AAO X 228      61.765 -71.284 -83.464  1.00  0.00
ATOM   2108  AAP AAP X 229     -70.826   9.394 -10.382  1.00  0.00
ATOM   2109  AAQ AAQ X 230     -61.004 -80.761  66.158  1.00  0.00
ATOM   2110  AAR AAR X 231     -38.944  63.877  64.158  1.00  0.00
ATOM   2111  AAS AAS X 232     -34.166  26.061  69.623  1.00  0.00
ATOM   2112  AAT AAT X 233      73.012 -19.984 -17.750  1.00  0.00
ATOM   2113  AAU AAU X 234      34.870 -40.560  71.376  1.00  0.00
ATOM   2114  AAV AAV X 235     -32.929  42.135 -48.662  1.00  0.00
ATOM   2115  AAW AAW X 236      46.316 -60.027  -9.546  1.00  0.00
ATOM   2116  AAX AAX X 237      66.649 -81.381  72.407  1.00  0.00
ATOM   2117  AAY AAY X 238      44.873  -1.498 -41.846  1.00  0.00
ATOM   2118  AAZ AAZ X 239      13.047   7.698 -27.386  1.00  0.00
ATOM   2119  ABA ABA X 240     -21.272   1.551  43.443  1.00  0.00
ATOM   2120  ABB ABB X 241     -76.706 -35.751 -30.251  1.00  0.00
ATOM   2121  ABC ABC X 242      12.863 -14.428 -73.020  1.00  0.00
ATOM   2122  ABD ABD X 243      -0.421 -43.205  49.324  1.00  0.00
ATOM   2123  ABE ABE X 244       6.437  32.734   2.521  1.00  0.00
ATOM   2124  ABF ABF X 245      25.212   4.965  41.415  1.00  0.00
ATOM   2125  ABG ABG X 246      28.601 -27.229  41.392  1.00  0.00
ATOM   2126  ABH ABH X 247     -29.388 -50.404  64.839  1.00  0.00
ATOM   2127  ABI ABI X 248     -43.790 -20.705 -31.836  1.00  0.00
ATOM   2128  ABJ ABJ X 249      49.797  74.444  62.155  1.00  0.00
ATOM   2129  ABK ABK X 250      68.189 -24.829 -66.010  1.00  0.00
ATOM   2130  ABL ABL X 251     -12.072 -28.238  55.568  1.00  0.00
ATOM   2131  ABM ABM X 252      70.741 -21.162  27.304  1.00  0.00
ATOM   2132  ABN ABN X 253     -56.325   8.060  70.836  1.00  0.00
ATOM   2133  ABO ABO X 254      86.629 -25.071  12.368  1.00  0.00
ATOM   2134  ABP ABP X 255     -25.783 -15.357 -12.901  1.00  0.00
ATOM   2135  ABQ ABQ X 256      73.727 -38.701  64.462  1.00  0.00
ATOM   2136  ABR ABR X 257      69.287  20.592 -45.350  1.00  0.00
ATOM   2137  ABS ABS X 258      90.030  81.496  88.507  1.00  0.00
ATOM   2138  ABT ABT X 259      76.308  57.307 -43.047  1.00  0.00
ATOM   2139  ABU ABU X 260      53.616  12.346  10.085  1.00  0.00
ATOM   2140  ABV ABV X 261     -43.150  38.479  50.646  1.00  0.00
ATOM   2141  ABW ABW X 262     -40.423  49.877 -73.461  1.00  0.00
ATOM   2142  ABX ABX X 263     -32.498 -86.980 -50.177  1.00  0.00
ATOM   2143  ABY ABY X 264     -50.909 -60.791  79.106  1.00  0.00
ATOM   2144  ABZ ABZ X 265      35.768  80.839  23.521  1.00  0.00
ATOM   2145  ACA ACA X 266     -55.616  49.603 -38.086  1.00  0.00
ATOM   2146  ACB ACB X 267     -70.836 -63.811 -77.924  1.00  0.00
ATOM   2147  ACC ACC X 268     -10.959  36.142  54.050  1.00  0.00
ATOM   2148  ACD ACD X 269     -48.607 -19.781   5.582  1.00  0.00
ATOM   2149  ACE ACE X 270      76.805   5.025 -75.574  1.00  0.00
ATOM   2150  ACF ACF X 271      28.339 -45.330 -71.911  1.00  0.00
ATOM   2151  ACG ACG X 272     -47.354 -30.958  46.176  1.00  0.00
ATOM   2152  ACH ACH X 273      19.920  37.094  22.435  1.00  0.00
ATOM   2153  ACI ACI X 274      14.776  48.012   8.624  1.00  0.00
ATOM   2154  ACJ ACJ X 275     -58.987 -75.605 -61.392  1.00  0.00
ATOM   2155  ACK ACK X 276     -55.087 -58.864 -25.015  1.00  0.00
ATOM   2156  ACL ACL X 277      -9.527 -51.275 -69.637  1.00  0.00
ATOM   2157  ACM ACM X 278      80.732 -75.866   1.787  1.00  0.00
ATOM   2158  ACN ACN X 279     -67.189  39.523 -45.841  1.00  0.00
ATOM   2159  ACO ACO X 280     -70.041 -69.273  67.465  1.00  0.00
ATOM   2160  ACP ACP X 281      45.185  -1.967  76.686  1.00  0.00
ATOM   2161  ACQ ACQ X 282      36.163  58.511 -50.624  1.00  0.00
ATOM   2162  ACR ACR X 283     -69.417  69.152 -18.477  1.00  0.00
ATOM   2163  ACS ACS X 284      46.501 -23.292  78.312  1.00  0.00
ATOM   2164  ACT ACT X 285     -82.108 -49.861  24.943  1.00  0.00
ATOM   2165  ACU ACU X 286      40.098  35.468 -24.009  1.00  0.00
ATOM   2166  ACV ACV X 287      72.877 -10.676  55.454  1.00  0.00
ATOM   2167  ACW ACW X 288      32.046  39.277 -60.295  1.00  0.00
ATOM   2168  ACX ACX X 289     -64.967   6.274  11.972  1.00  0.00
ATOM   2169  ACY ACY X 290      59.752  58.743 -19.460  1.00  0.00
ATOM   2170  ACZ ACZ X 291      56.196  51.806 -73.533  1.00  0.00
ATOM   2171  ADA ADA X 292      61.044   7.402  28.601  1.00  0.00
ATOM   2172  ADB ADB X 293     -80.906  61.175  54.754  1.00  0.00
ATOM   2173  ADC ADC X 294     -65.450  73.223  56.714  1.00  0.00
ATOM   2174  ADD ADD X 295     -79.706 -28.280  27.721  1.00  0.00
ATOM   2175  ADE ADE X 296      10.839 -48.675 -22.466  1.00  0.00
ATOM   2176  ADF ADF X 297     -58.580 -29.729 -59.509  1.00  0.00
ATOM   2177  ADG ADG X 298     -13.159 -73.496 -37.026  1.00  0.00
ATOM   2178  ADH ADH X 299      56.922 -29.074  87.979  1.00  0.00
ATOM   2179  ADI ADI X 300     -20.970  37.368  84.910  1.00  0.00
ATOM   2180  ADJ ADJ X 301       0.599  33.122 -35.358  1.00  0.00
ATOM   2181  ADK ADK X 302     -10.241  61.563  59.748  1.00  0.00
ATOM   2182  ADL ADL X 303     -53.744  27.468 -49.780  1.00  0.00
ATOM   2183  ADM ADM X 304       7.299  32.141 -64.175  1.00  0.00
ATOM   2184  ADN ADN X 305      57.835  47.844  61.765  1.00  0.00
ATOM   2185  ADO ADO X 306     -58.203  31.096 -16.312  1.00  0.00
ATOM   2186  ADP ADP X 307     -78.726 -14.924  51.853  1.00  0.00
ATOM   2187  ADQ ADQ X 308      42.395  27.922  43.346  1.00  0.00
ATOM   2188  ADR ADR X 309      44.609 -64.180  83.712  1.00  0.00
ATOM   2189  ADS ADS X 310     -38.290 -47.635  88.517  1.00  0.00
ATOM   2190  ADT ADT X 311      17.297  42.836  73.956  1.00  0.00
ATOM   2191  ADU ADU X 312      88.019  -7.765  79.753  1.00  0.00
ATOM   2192  ADV ADV X 313       8.712  73.984  80.972  1.00  0.00
ATOM   2193  ADW ADW X 314     -77.829  46.465 -86.431  1.00  0.00
ATOM   2194  ADX ADX X 315     -31.880   8.328 -23.456  1.00  0.00
ATOM   2195  ADY ADY X 316      26.544 -85.917  66.461  1.00  0.00
ATOM   2196  ADZ ADZ X 317      42.456  50.468  45.125  1.00  0.00
ATOM   2197  AEA AEA X 318     -64.775  81.169 -50.438  1.00  0.00
ATOM   2198  AEB AEB X 319       6.825  75.062 -64.897  1.00  0.00
ATOM   2199  AEC AEC X 320     -64.154  34.443 -83.416  1.00  0.00
ATOM   2200  AED AED X 321     -39.461  28.715 -22.094  1.00  0.00
ATOM   2201  AEE AEE X 322     -43.995  46.174  14.176  1.00  0.00
ATOM   2202  AEF AEF X 323      47.424 -11.736  15.263  1.00  0.00
ATOM   2203  AEG AEG X 324       4.080 -38.010  77.933  1.00  0.00
ATOM   2204  AEH AEH X 325     -72.659 -15.989 -81.174  1.00  0.00
ATOM   2205  AEI AEI X 326      88.443 -22.096  66.902  1.00  0.00
ATOM   2206  AEJ AEJ X 327      32.510  75.710 -31.161  1.00  0.00
ATOM   2207  AEK AEK X 328     -65.634   8.475 -77.304  1.00  0.00
ATOM   2208  AEL AEL X 329     -64.740 -44.538  52.896  1.00  0.00
ATOM   2209  AEM AEM X 330      80.054  26.595   3.298  1.00  0.00
ATOM   2210  AEN AEN X 331      74.732 -51.784  10.365  1.00  0.00
ATOM   2211  AEO AEO X 332      73.852 -66.912 -61.715  1.00  0.00
ATOM   2212  AEP AEP X 333      36.899  -0.327 -78.292  1.00  0.00
ATOM   2213  AEQ AEQ X 334       6.245  10.206 -49.920  1.00  0.00
ATOM   2214  AER AER X 335     -55.862  70.868  70.755  1.00  0.00
ATOM   2215  AES AES X 336      68.707  26.119 -79.880  1.00  0.00
ATOM   2216  AET AET X 337      -5.658  50.639 -45.491  1.00  0.00
ATOM   2217  AEU AEU X 338     -77.006  16.892  38.656  1.00  0.00
ATOM   2218  AEV AEV X 339     -40.200  -1.930 -65.417  1.00  0.00
ATOM   2219  AEW AEW X 340     -77.175 -24.175 -37.813  1.00  0.00
ATOM   2220  AEX AEX X 341      74.149  19.247  79.001  1.00  0.00
ATOM   2221  AEY AEY X 342     -42.101  42.131  74.209  1.00  0.00
ATOM   2222  AEZ AEZ X 343     -67.466 -40.279 -17.102  1.00  0.00
ATOM   2223  AFA AFA X 344      14.813 -54.886  17.873  1.00  0.00
ATOM   2224  AFB AFB X 345      11.398 -64.910  77.365  1.00  0.00
ATOM   2225  AFC AFC X 346      83.064  49.091 -23.420  1.00  0.00
ATOM   2226  AFD AFD X 347     -66.863 -84.184  48.164  1.00  0.00
ATOM   2227  AFE AFE X 348       6.092  65.349  30.523  1.00  0.00
ATOM   2228  AFF AFF X 349     -76.983 -55.857  86.837  1.00  0.00
ATOM   2229  AFG AFG X 350      19.262 -66.882  47.768  1.00  0.00
ATOM   2230  AFH AFH X 351     -67.445 -75.997   1.557  1.00  0.00
ATOM   2231  AFI AFI X 352     -12.650 -65.789  65.857  1.00  0.00
ATOM   2232  AFJ AFJ X 353      35.300  72.152  -3.213  1.00  0.00
ATOM   2233  AFK AFK X 354     -79.518 -36.945 -48.141  1.00  0.00
ATOM   2234  AFL AFL X 355     -79.518  79.930   7.021  1.00  0.00
ATOM   2235  AFM AFM X 356      83.981 -59.175  46.357  1.00  0.00
ATOM   2236  AFN AFN X 357     -83.924  61.127  89.571  1.00  0.00
ATOM   2237  AFO AFO X 358     -78.819 -34.420  51.680  1.00  0.00
ATOM   2238  AFP AFP X 359     -77.580 -86.630  -6.983  1.00  0.00
ATOM   2239  AFQ AFQ X 360      51.955  31.719 -24.692  1.00  0.00
ATOM   2240  AFR AFR X 361      66.730 -54.734  81.739  1.00  0.00
ATOM   2241  AFS AFS X 362      -2.084 -29.448 -40.612  1.00  0.00
ATOM   2242  AFT AFT X 363      -9.388 -83.997 -21.601  1.00  0.00
ATOM   2243  AFU AFU X 364     -75.588  45.813  15.404  1.00  0.00
ATOM   2244  AFV AFV X 365      69.653  -7.553  36.600  1.00  0.00
ATOM   2245  AFW AFW X 366     -60.212 -49.746 -72.785  1.00  0.00
ATOM   2246  AFX AFX X 367      59.565  72.929 -48.639  1.00  0.00
ATOM   2247  AFY AFY X 368       9.211 -75.754 -75.343  1.00  0.00
ATOM   2248  AFZ AFZ X 369     -52.783  61.358 -78.790  1.00  0.00
ATOM   2249  AGA AGA X 370     -78.842  29.723  70.787  1.00  0.00
ATOM   2250  AGB AGB X 371      77.660 -66.554 -20.618  1.00  0.00
ATOM   2251  AGC AGC X 372      52.391 -45.122 -76.785  1.00  0.00
ATOM   2252  AGD AGD X 373      79.191  49.194  -8.490  1.00  0.00
ATOM   2253  AGE AGE X 374     -76.526  37.866 -24.848  1.00  0.00
ATOM   2254  AGF AGF X 375      53.678 -49.840  27.987  1.00  0.00
ATOM   2255  AGG AGG X 376     -67.361  -0.861 -51.477  1.00  0.00
ATOM   2256  AGH AGH X 377     -65.342  47.660  50.226  1.00  0.00
ATOM   2257  AGI AGI X 378     -70.349  48.351  83.023  1.00  0.00
ATOM   2258  AGJ AGJ X 379      15.154 -36.668  -8.712  1.00  0.00
ATOM   2259  AGK AGK X 380      67.767   7.966  -3.089  1.00  0.00
ATOM   2260  AGL AGL X 381     -62.122 -20.586 -16.813  1.00  0.00
ATOM   2261  AGM AGM X 382      13.578  67.822 -54.654  1.00  0.00
ATOM   2262  AGN AGN X 383     -70.740 -62.903  27.308  1.00  0.00
ATOM   2263  AGO AGO X 384     -21.018  -0.938   4.965  1.00  0.00
ATOM   2264  AGP AGP X 385      29.875  62.438  53.877  1.00  0.00
ATOM   2265  AGQ AGQ X 386      88.752  -4.677  -9.713  1.00  0.00
ATOM   2266  AGR AGR X 387      82.207 -43.601  -0.689  1.00  0.00
ATOM   2267  AGS AGS X 388     -22.485 -45.072 -38.425  1.00  0.00
ATOM   2268  AGT AGT X 389     -24.584 -40.976  -6.014  1.00  0.00
ATOM   2269  AGU AGU X 390      49.605 -30.246  10.154  1.00  0.00
ATOM   2270  AGV AGV X 391      32.140  11.486  71.142  1.00  0.00
ATOM   2271  AGW AGW X 392     -48.358 -80.124 -15.996  1.00  0.00
ATOM   2272  AGX AGX X 393      74.190  17.592  27.550  1.00  0.00
ATOM   2273  AGY AGY X 394      27.771  18.566 -26.618  1.00  0.00
ATOM   2274  AGZ AGZ X 395     -65.495 -13.526  68.009  1.00  0.00
ATOM   2275  AHA AHA X 396      76.125 -48.982  32.728  1.00  0.00
ATOM   2276  AHB AHB X 397     -32.165  59.261  27.125  1.00  0.00
ATOM   2277  AHC AHC X 398      30.989  16.899 -83.428  1.00  0.00
ATOM   2278  AHD AHD X 399      -5.234 -41.170   0.737  1.00  0.00
ATOM   2279  AHE AHE X 400     -60.447 -63.217  55.051  1.00  0.00
ATOM   2280  AHF AHF X 401      21.233  25.112  -1.012  1.00  0.00
ATOM   2281  AHG AHG X 402     -40.806  77.686 -37.503  1.00  0.00
ATOM   2282  AHH AHH X 403      67.595 -81.043  32.084  1.00  0.00
ATOM   2283  AHI AHI X 404     -45.513 -86.458 -61.776  1.00  0.00
ATOM   2284  AHJ AHJ X 405       4.874  28.642  20.331  1.00  0.00
ATOM   2285  AHK AHK X 406     -19.812 -34.547  38.586  1.00  0.00
ATOM   2286  AHL AHL X 407     -61.381  70.937 -67.153  1.00  0.00
ATOM   2287  AHM AHM X 408       8.133  82.350 -79.348  1.00  0.00
ATOM   2288  AHN AHN X 409     -68.989 -40.327  12.419  1.00  0.00
ATOM   2289  AHO AHO X 410      62.261  35.836  73.977  1.00  0.00
ATOM   2290  AHP AHP X 411     -23.168  22.741 -63.562  1.00  0.00
ATOM   2291  AHQ AHQ X 412     -61.421  -7.229 -11.259  1.00  0.00
ATOM   2292  AHR AHR X 413      88.551 -30.257  83.569  1.00  0.00
ATOM   2293  AHS AHS X 414      41.368 -16.848 -76.944  1.00  0.00
ATOM   2294  AHT AHT X 415       6.853 -80.541  12.084  1.00  0.00
ATOM   2295  AHU AHU X 416      22.277  50.558  38.495  1.00  0.00
ATOM   2296  AHV AHV X 417      12.580 -83.265 -57.954  1.00  0.00
ATOM   2297  AHW AHW X 418      53.823  18.710  53.174  1.00  0.00
ATOM   2298  AHX AHX X 419     -24.240 -76.702  83.535  1.00  0.00
ATOM   2299  AHY AHY X 420     -23.818  54.754  85.199  1.00  0.00
ATOM   2300  AHZ AHZ X 421     -79.684  81.604  64.021  1.00  0.00
ATOM   2301  AIA AIA X 422      17.222  49.516 -40.313  1.00  0.00
ATOM   2302  AIB AIB X 423      45.156   9.733  -2.237  1.00  0.00
ATOM   2303  AIC AIC X 424      50.358  12.127 -21.307  1.00  0.00
ATOM   2304  AID AID X 425     -34.787  82.652 -61.368  1.00  0.00
ATOM   2305  AIE AIE X 426      73.270  15.578  55.495  1.00  0.00
ATOM   2306  AIF AIF X 427      20.767   5.359  69.288  1.00  0.00
ATOM   2307  AIG AIG X 428      37.730  12.470 -51.445  1.00  0.00
ATOM   2308  AIH AIH X 429     -21.732  28.326 -26.171  1.00  0.00
ATOM   2309  AII AII X 430      50.641 -74.198 -55.415  1.00  0.00
ATOM   2310  AIJ AIJ X 431       7.235  81.144   6.785  1.00  0.00
ATOM   2311  AIK AIK X 432     -46.232 -67.139 -40.822  1.00  0.00
ATOM   2312  AIL AIL X 433      15.314  80.036  51.735  1.00  0.00
ATOM   2313  AIM AIM X 434     -16.401  68.195 -71.526  1.00  0.00
ATOM   2314  AIN AIN X 435     -82.183 -66.314  -3.360  1.00  0.00
ATOM   2315  AIO AIO X 436     -44.213  18.598  -0.805  1.00  0.00
ATOM   2316  AIP AIP X 437     -20.645   6.903 -81.575  1.00  0.00
ATOM   2317  AIQ AIQ X 438     -15.505 -12.882  81.923  1.00  0.00
ATOM   2318  AIR AIR X 439      40.089 -10.452  64.020  1.00  0.00
ATOM   2319  AIS AIS X 440      44.951 -76.771 -80.984  1.00  0.00
ATOM   2320  AIT AIT X 441     -70.212  55.234 -67.815  1.00  0.00
ATOM   2321  AIU AIU X 442     -32.397 -72.882 -39.970  1.00  0.00
ATOM   2322  AIV AIV X 443     -15.408 -77.787 -81.042  1.00  0.00
ATOM   2323  AIW AIW X 444     -24.041 -33.904  76.360  1.00  0.00
ATOM   2324  AIX AIX X 445     -33.459 -80.721 -14.904  1.00  0.00
ATOM   2325  AIY AIY X 446      87.948  85.358 -49.002  1.00  0.00
ATOM   2326  AIZ AIZ X 447      69.215  42.428  84.845  1.00  0.00
ATOM   2327  AJA AJA X 448     -80.910 -26.902 -66.341  1.00  0.00
ATOM   2328  AJB AJB X 449     -60.568  65.577  26.861  1.00  0.00
ATOM   2329  AJC AJC X 450      65.181 -40.642  25.966  1.00  0.00
ATOM   2330  AJD AJD X 451      84.552  59.044 -80.780  1.00  0.00
ATOM   2331  AJE AJE X 452     -84.945 -85.890 -44.057  1.00  0.00
ATOM   2332  AJF AJF X 453     -56.802  -9.575 -81.174  1.00  0.00
ATOM   2333  AJG AJG X 454      45.971 -37.608 -46.104  1.00  0.00
ATOM   2334  AJH AJH X 455      42.657  20.047  20.440  1.00  0.00
ATOM   2335  AJI AJI X 456     -32.654 -25.405 -83.605  1.00  0.00
ATOM   2336  AJJ AJJ X 457     -74.935 -19.194 -10.508  1.00  0.00
ATOM   2337  AJK AJK X 458     -80.076 -12.498 -22.689  1.00  0.00
ATOM   2338  AJL AJL X 459      20.103  62.680 -73.636  1.00  0.00
ATOM   2339  AJM AJM X 460       3.150 -84.995 -40.332  1.00  0.00
ATOM   2340  AJN AJN X 461      72.649  82.373  28.060  1.00  0.00
ATOM   2341  AJO AJO X 462     -75.399  -8.978   2.714  1.00  0.00
ATOM   2342  AJP AJP X 463     -49.993 -41.339 -75.243  1.00  0.00
ATOM   2343  AJQ AJQ X 464     -30.702  12.295  12.802  1.00  0.00
ATOM   2344  AJR AJR X 465     -80.144  82.567  47.857  1.00  0.00
ATOM   2345  AJS AJS X 466      81.764 -75.782 -79.114  1.00  0.00
ATOM   2346  AJT AJT X 467      71.964  77.560   4.670  1.00  0.00
ATOM   2347  AJU AJU X 468      71.399 -89.148 -80.722  1.00  0.00
ATOM   2348  AJV AJV X 469      63.137  30.521  31.175  1.00  0.00
ATOM   2349  AJW AJW X 470      13.288  69.137 -38.023  1.00  0.00
ATOM   2350  AJX AJX X 471     -69.122 -26.784  60.229  1.00  0.00
ATOM   2351  AJY AJY X 472     -76.915 -53.565 -44.763  1.00  0.00
ATOM   2352  AJZ AJZ X 473     -73.018  26.660 -70.280  1.00  0.00
ATOM   2353  AKA AKA X 474     -62.661 -84.972 -27.170  1.00  0.00
ATOM   2354  AKB AKB X 475     -30.651   0.191 -41.245  1.00  0.00
ATOM   2355  AKC AKC X 476     -84.775  46.443 -31.145  1.00  0.00
ATOM   2356  AKD AKD X 477     -26.629  43.195  22.331  1.00  0.00
ATOM   2357  AKE AKE X 478      81.364  81.200 -64.367  1.00  0.00
ATOM   2358  AKF AKF X 479      80.370  -1.057  64.969  1.00  0.00
ATOM   2359  AKG AKG X 480     -82.962  17.265 -59.152  1.00  0.00
ATOM   2360  AKH AKH X 481      63.544 -78.199 -38.017  1.00  0.00
ATOM   2361  AKI AKI X 482     -69.528 -84.611 -75.626  1.00  0.00
ATOM   2362  AKJ AKJ X 483      22.376  48.709 -22.090  1.00  0.00
ATOM   2363  AKK AKK X 484      55.476 -58.580 -63.739  1.00  0.00
ATOM   2364  AKL AKL X 485      41.092 -23.159 -61.662  1.00  0.00
ATOM   2365  AKM AKM X 486      67.677  -7.567 -35.167  1.00  0.00
ATOM   2366  AKN AKN X 487     -49.198 -46.758 -32.688  1.00  0.00
ATOM   2367  AKO AKO X 488     -69.885  70.372  79.733  1.00  0.00
ATOM   2368  AKP AKP X 489       0.389 -83.417  38.365  1.00  0.00
ATOM   2369  AKQ AKQ X 490     -15.371  71.823 -46.715  1.00  0.00
ATOM   2370  AKR AKR X 491      44.977   1.707  60.347  1.00  0.00
ATOM   2371  AKS AKS X 492       2.819  54.566 -66.870  1.00  0.00
ATOM   2372  AKT AKT X 493     -37.595  34.423 -73.800  1.00  0.00
ATOM   2373  AKU AKU X 494      30.107  29.119  34.312  1.00  0.00
ATOM   2374  AKV AKV X 495      34.375  33.615  56.043  1.00  0.00
ATOM   2375  AKW AKW X 496     -52.297  20.242 -32.501  1.00  0.00
ATOM   2376  AKX AKX X 497      -4.547  50.210  37.351  1.00  0.00
ATOM   2377  AKY AKY X 498      31.594 -76.339  17.253  1.00  0.00
ATOM   2378  AKZ AKZ X 499      88.103 -44.990  46.495  1.00  0.00
ATOM   2379  ALA ALA X 500     -48.387 -47.307  -4.660  1.00  0.00
ATOM   2380  ALB ALB X 501      12.414 -63.034 -39.312  1.00  0.00
ATOM   2381  ALC ALC X 502     -12.163 -53.464  46.487  1.00  0.00
ATOM   2382  ALD ALD X 503     -44.487 -48.246  29.394  1.00  0.00
ATOM   2383  ALE ALE X 504      78.991 -71.043  82.969  1.00  0.00
ATOM   2384  ALF ALF X 505      37.046  81.690 -57.723  1.00  0.00
ATOM   2385  ALG ALG X 506     -17.029  21.330  -4.773  1.00  0.00
ATOM   2386  ALH ALH X 507     -65.729 -38.085  78.003  1.00  0.00
ATOM   2387  ALI ALI X 508      79.358 -40.206 -85.427  1.00  0.00
ATOM   2388  ALJ ALJ X 509      64.791 -72.717  88.884  1.00  0.00
ATOM   2389  ALK ALK X 510     -35.551 -56.049 -37.224  1.00  0.00
ATOM   2390  ALL ALL X 511     -48.472 -10.684  57.865  1.00  0.00
ATOM   2391  ALM ALM X 512     -32.788 -27.070 -67.996  1.00  0.00
ATOM   2392  ALN ALN X 513     -58.770  31.875   1.209  1.00  0.00
ATOM   2393  ALO ALO X 514     -47.379  75.481  41.525  1.00  0.00
ATOM   2394  ALP ALP X 515      51.897  -5.966  43.249  1.00  0.00
ATOM   2395  ALQ ALQ X 516      54.882  76.494   5.950  1.00  0.00
ATOM   2396  ALR ALR X 517      77.559  51.646  44.956  1.00  0.00
ATOM   2397  ALS ALS X 518      67.001 -72.766  52.811  1.00  0.00
ATOM   2398  ALT ALT X 519      29.590 -78.402 -81.477  1.00  0.00
ATOM   2399  ALU ALU X 520      10.279 -78.121  27.490  1.00  0.00
ATOM   2400  ALV ALV X 521     -39.151 -81.655  71.494  1.00  0.00
ATOM   2401  ALW ALW X 522     -60.348  34.665 -63.886  1.00  0.00
ATOM   2402  ALX ALX X 523      62.190  28.731   4.905  1.00  0.00
ATOM   2403  ALY ALY X 524     -21.813 -23.480 -55.403  1.00  0.00
ATOM   2404  ALZ ALZ X 525     -58.530 -63.277   8.692  1.00  0.00
ATOM   2405  AMA AMA X 526     -16.408  52.166  39.374  1.00  0.00
ATOM   2406  AMB AMB X 527      -0.687  22.097 -72.268  1.00  0.00
ATOM   2407  AMC AMC X 528      88.850 -60.796 -34.411  1.00  0.00
ATOM   2408  AMD AMD X 529      83.061  60.654  29.056  1.00  0.00
ATOM   2409  AME AME X 530      -1.291 -75.104  61.077  1.00  0.00
ATOM   2410  AMF AMF X 531     -13.242  30.023  29.412  1.00  0.00
ATOM   2411  AMG AMG X 532      50.517  81.892 -63.830  1.00  0.00
ATOM   2412  AMH AMH X 533     -53.648  22.965  16.348  1.00  0.00
ATOM   2413  AMI AMI X 534     -46.365 -66.530 -75.777  1.00  0.00
ATOM   2414  AMJ AMJ X 535      20.861 -89.588  31.548  1.00  0.00
ATOM   2415  AMK AMK X 536      63.602 -58.117  15.737  1.00  0.00
ATOM   2416  AML AML X 537     -33.882  78.103   3.012  1.00  0.00
ATOM   2417  AMM AMM X 538      38.072   2.452  21.873  1.00  0.00
ATOM   2418  AMN AMN X 539     -57.511 -86.371  20.768  1.00  0.00
ATOM   2419  AMO AMO X 540      35.324 -74.827  64.216  1.00  0.00
ATOM   2420  AMP AMP X 541      60.178 -86.643 -23.280  1.00  0.00
ATOM   2421  AMQ AMQ X 542     -45.799 -23.104  71.228  1.00  0.00
ATOM   2422  AMR AMR X 543      32.830 -79.506 -38.877  1.00  0.00
ATOM   2423  AMS AMS X 544      56.629  18.183 -77.594  1.00  0.00
ATOM   2424  AMT AMT X 545      83.634  -3.933  33.727  1.00  0.00
ATOM   2425  AMU AMU X 546       7.453 -60.529  -6.461  1.00  0.00
ATOM   2426  AMV AMV X 547     -38.701 -84.717  44.593  1.00  0.00
ATOM   2427  AMW AMW X 548     -54.896 -47.755  20.139  1.00  0.00
ATOM   2428  AMX AMX X 549       5.941 -20.274  21.934  1.00  0.00
ATOM   2429  AMY AMY X 550     -59.729 -65.067 -40.682  1.00  0.00
ATOM   2430  AMZ AMZ X 551      74.144 -41.244 -27.220  1.00  0.00
ATOM   2431  ANA ANA X 552      68.360  84.159  82.737  1.00  0.00
ATOM   2432  ANB ANB X 553      13.164  23.379  39.503  1.00  0.00
ATOM   2433  ANC ANC X 554      56.279  25.006  70.073  1.00  0.00
ATOM   2434  AND AND X 555      34.322 -81.214 -54.217  1.00  0.00
ATOM   2435  ANE ANE X 556      88.705 -90.369 -25.194  1.00  0.00
ATOM   2436  ANF ANF X 557     -18.317  69.337  85.636  1.00  0.00
ATOM   2437  ANG ANG X 558      70.304  36.326  58.221  1.00  0.00
ATOM   2438  ANH ANH X 559     -84.562  42.740 -62.803  1.00  0.00
ATOM   2439  ANI ANI X 560      38.851 -66.762  36.134  1.00  0.00
ATOM   2440  ANJ ANJ X 561     -42.361  49.684  83.112  1.00  0.00
ATOM   2441  ANK ANK X 562      10.422 -84.930  78.887  1.00  0.00
ATOM   2442  ANL ANL X 563     -69.076 -55.544  44.126  1.00  0.00
ATOM   2443  ANM ANM X 564      86.723  45.804  26.747  1.00  0.00
ATOM   2444  ANN ANN X 565     -28.981 -56.431 -76.246  1.00  0.00
ATOM   2445  ANO ANO X 566     -24.787  25.123  18.877  1.00  0.00
ATOM   2446  ANP ANP X 567     -78.453 -63.397 -18.811  1.00  0.00
ATOM   2447  ANQ ANQ X 568      -4.716  14.113 -16.847  1.00  0.00
ATOM   2448  ANR ANR X 569      36.608  38.890 -35.428  1.00  0.00
ATOM   2449  ANS ANS X 570      89.119 -60.697  63.040  1.00  0.00
ATOM   2450  ANT ANT X 571      25.528 -87.223  89.485  1.00  0.00
ATOM   2451  ANU ANU X 572      79.511  30.199  46.866  1.00  0.00
ATOM   2452  ANV ANV X 573     -19.421 -27.972  19.704  1.00  0.00
ATOM   2453  ANW ANW X 574      86.424 -88.133  79.900  1.00  0.00
ATOM   2454  ANX ANX X 575      86.479   7.412  60.695  1.00  0.00
ATOM   2455  ANY ANY X 576     -45.059 -34.275  83.526  1.00  0.00
ATOM   2456  ANZ ANZ X 577      46.281  21.218 -60.990  1.00  0.00
ATOM   2457  AOA AOA X 578      36.491   7.852 -35.832  1.00  0.00
ATOM   2458  AOB AOB X 579     -60.458  30.972  44.522  1.00  0.00
ATOM   2459  AOC AOC X 580     -31.410  35.750  -9.907  1.00  0.00
ATOM   2460  AOD AOD X 581     -17.069  20.286  66.233  1.00  0.00
ATOM   2461  AOE AOE X 582     -28.718  74.738  26.005  1.00  0.00
ATOM   2462  AOF AOF X 583     -79.900 -32.317  -2.432  1.00  0.00
ATOM   2463  AOG AOG X 584     -41.946  77.023 -71.474  1.00  0.00
ATOM   2464  AOH AOH X 585      45.087 -65.971 -86.511  1.00  0.00
ATOM   2465  AOI AOI X 586      33.886   1.681   5.994  1.00  0.00
ATOM   2466  AOJ AOJ X 587      -7.413 -86.075  52.698  1.00  0.00
ATOM   2467  AOK AOK X 588      68.896  37.423 -22.353  1.00  0.00
ATOM   2468  AOL AOL X 589      84.345 -32.964 -43.717  1.00  0.00
ATOM   2469  AOM AOM X 590     -12.279  81.689  65.740  1.00  0.00
ATOM   2470  AON AON X 591      56.112  36.278 -13.589  1.00  0.00
ATOM   2471  AOO AOO X 592     -82.610 -45.991  37.143  1.00  0.00
ATOM   2472  AOP AOP X 593      51.468 -82.618  53.174  1.00  0.00
ATOM   2473  AOQ AOQ X 594      29.685  83.074  79.590  1.00  0.00
ATOM   2474  AOR AOR X 595     -36.641 -37.331  29.803  1.00  0.00
ATOM   2475  AOS AOS X 596      87.186 -10.014 -40.005  1.00  0.00
ATOM   2476  AOT AOT X 597     -23.937 -71.288 -15.543  1.00  0.00
ATOM   2477  AOU AOU X 598      66.993 -51.857 -78.772  1.00  0.00
ATOM   2478  AOV AOV X 599     -58.349 -12.045  33.967  1.00  0.00
ATOM   2479  AOW AOW X 600     -27.786  79.078 -47.064  1.00  0.00
ATOM   2480  AOX AOX X 601      -1.710 -54.332 -17.136  1.00  0.00
ATOM   2481  AOY AOY X 602     -82.912  70.673 -45.521  1.00  0.00
ATOM   2482  AOZ AOZ X 603      20.847  81.588 -47.739  1.00  0.00
ATOM   2483  APA APA X 604      -2.699  24.340  43.747  1.00  0.00
ATOM   2484  APB APB X 605     -15.991 -79.338  43.607  1.00  0.00
ATOM   2485  APC APC X 606     -62.430 -27.236  32.686  1.00  0.00
ATOM   2486  APD APD X 607     -46.567 -47.312  58.148  1.00  0.00
ATOM   2487  APE APE X 608     -60.492  57.232  78.833  1.00  0.00
ATOM   2488  APF APF X 609     -80.542  40.423  47.872  1.00  0.00
ATOM   2489  APG APG X 610      53.429 -50.109  52.315  1.00  0.00
ATOM   2490  APH APH X 611     -71.780  -8.691  84.048  1.00  0.00
ATOM   2491  API API X 612     -50.578  12.826  36.293  1.00  0.00
ATOM   2492  APJ APJ X 613      73.794  50.475   2.917  1.00  0.00
ATOM   2493  APK APK X 614      11.885  34.286 -51.183  1.00  0.00
ATOM   2494  APL APL X 615     -75.430  73.686 -66.142  1.00  0.00
ATOM   2495  APM APM X 616      87.356 -24.651  33.032  1.00  0.00
ATOM   2496  APN APN X 617     -85.869   1.473  11.189  1.00  0.00
ATOM   2497  APO APO X 618      14.954  45.539 -68.076  1.00  0.00
ATOM   2498  APP APP X 619     -81.846 -51.842 -70.499  1.00  0.00
ATOM   2499  APQ APQ X 620      71.798 -35.184  -6.376  1.00  0.00
ATOM   2500  APR APR X 621      46.413 -27.471 -80.901  1.00  0.00
ATOM   2501  APS APS X 622      86.701 -77.865 -49.634  1.00  0.00
ATOM   2502  APT APT X 623       2.379   7.708 -82.532  1.00  0.00
ATOM   2503  APU APU X 624      34.564 -60.351  67.844  1.00  0.00
ATOM   2504  APV APV X 625     -48.195  17.151  46.053  1.00  0.00
ATOM   2505  APW APW X 626       6.990  69.016  54.432  1.00  0.00
ATOM   2506  APX APX X 627      86.859  78.403  -5.300  1.00  0.00
ATOM   2507  APY APY X 628     -40.012 -69.512  53.705  1.00  0.00
ATOM   2508  APZ APZ X 629      52.871 -63.611  45.018  1.00  0.00
ATOM   2509  AQA AQA X 630      -8.052  64.529  86.793  1.00  0.00
ATOM   2510  AQB AQB X 631     -81.868 -76.230 -14.076  1.00  0.00
ATOM   2511  AQC AQC X 632      27.923 -34.396  -1.885  1.00  0.00
ATOM   2512  AQD AQD X 633      58.662  86.222 -41.069  1.00  0.00
ATOM   2513  AQE AQE X 634      -0.120  85.119 -29.938  1.00  0.00
ATOM   2514  AQF AQF X 635      18.817 -35.901  15.436  1.00  0.00
ATOM   2515  AQG AQG X 636      79.838 -47.822  86.141  1.00  0.00
ATOM   2516  AQH AQH X 637      89.252   9.787  25.356  1.00  0.00
ATOM   2517  AQI AQI X 638      -9.130 -26.498 -68.942  1.00  0.00
ATOM   2518  AQJ AQJ X 639       6.160  46.693 -79.772  1.00  0.00
ATOM   2519  AQK AQK X 640     -85.356 -49.427  -4.499  1.00  0.00
ATOM   2520  AQL AQL X 641      83.668   9.267  41.948  1.00  0.00
ATOM   2521  AQM AQM X 642      84.460 -88.225  42.277  1.00  0.00
ATOM   2522  AQN AQN X 643     -44.925 -13.626  86.612  1.00  0.00
ATOM   2523  AQO AQO X 644     -19.671 -86.117 -62.290  1.00  0.00
ATOM   2524  AQP AQP X 645      32.352  38.352  -6.262  1.00  0.00
ATOM   2525  AQQ AQQ X 646     -45.318  -2.721 -14.458  1.00  0.00
ATOM   2526  AQR AQR X 647     -17.987   0.502 -67.792  1.00  0.00
ATOM   2527  AQS AQS X 648     -29.260  14.828 -44.967  1.00  0.00
ATOM   2528  AQT AQT X 649      -9.986 -71.956  88.337  1.00  0.00
ATOM   2529  AQU AQU X 650     -72.454 -81.152  85.645  1.00  0.00
ATOM   2530  AQV AQV X 651      46.897 -71.198  59.634  1.00  0.00
ATOM   2531  AQW AQW X 652     -33.378  -0.809  81.112  1.00  0.00
ATOM   2532  AQX AQX X 653      22.030 -46.936 -48.047  1.00  0.00
ATOM   2533  AQY AQY X 654     -47.886 -61.863  32.554  1.00  0.00
ATOM   2534  AQZ AQZ X 655      84.318  26.653 -14.033  1.00  0.00
ATOM   2535  ARA ARA X 656      42.081  42.865  65.419  1.00  0.00
ATOM   2536  ARB ARB X 657     -84.073 -77.058 -32.129  1.00  0.00
ATOM   2537  ARC ARC X 658      -5.971 -67.140 -19.612  1.00  0.00
ATOM   2538  ARD ARD X 659     -57.678  76.301  89.984  1.00  0.00
ATOM   2539  ARE ARE X 660      55.751 -87.622 -71.688  1.00  0.00
ATOM   2540  ARF ARF X 661     -84.595 -10.819 -87.144  1.00  0.00
ATOM   2541  ARG ARG X 662     -81.268  16.670  87.556  1.00  0.00
ATOM   2542  ARH ARH X 663      -2.360  28.613  61.936  1.00  0.00
ATOM   2543  ARI ARI X 664     -48.901  69.041   6.901  1.00  0.00
ATOM   2544  ARJ ARJ X 665      36.015 -18.533 -44.097  1.00  0.00
ATOM   2545  ARK ARK X 666     -56.068  84.756  19.052  1.00  0.00
ATOM   2546  ARL ARL X 667      78.581 -66.465  28.763  1.00  0.00
ATOM   2547  ARM ARM X 668      73.227   4.753 -23.026  1.00  0.00
ATOM   2548  ARN ARN X 669     -26.412 -39.260 -75.573  1.00  0.00
ATOM   2549  ARO ARO X 670       8.908  -9.075  41.547  1.00  0.00
ATOM   2550  ARP ARP X 671     -24.822 -15.721  14.937  1.00  0.00
ATOM   2551  ARQ ARQ X 672      10.108  -4.958  75.994  1.00  0.00
ATOM   2552  ARR ARR X 673      34.236  13.024  86.750  1.00  0.00
ATOM   2553  ARS ARS X 674     -45.431  54.197  -6.998  1.00  0.00
ATOM   2554  ART ART X 675     -74.250  35.648  -5.288  1.00  0.00
ATOM   2555  ARU ARU X 676      83.054  12.250  10.306  1.00  0.00
ATOM   2556  ARV ARV X 677      24.519  16.667  23.648  1.00  0.00
ATOM   2557  ARW ARW X 678     -31.718 -49.955 -26.192  1.00  0.00
ATOM   2558  ARX ARX X 679      78.943 -78.567  21.700  1.00  0.00
ATOM   2559  ARY ARY X 680     -63.929 -82.062 -49.229  1.00  0.00
ATOM   2560  ARZ ARZ X 681      -8.107  -7.034 -80.347  1.00  0.00
ATOM   2561  ASA ASA X 682     -82.046  38.622 -41.015  1.00  0.00
ATOM   2562  ASB ASB X 683       4.334 -82.590   0.039  1.00  0.00
ATOM   2563  ASC ASC X 684      43.501  19.981 -86.028  1.00  0.00
ATOM   2564  ASD ASD X 685     -67.455  66.206 -49.186  1.00  0.00
ATOM   2565  ASE ASE X 686      24.282 -21.870  75.221  1.00  0.00
ATOM   2566  ASF ASF X 687      85.913  21.630 -79.561  1.00  0.00
ATOM   2567  ASG ASG X 688      84.282 -12.615 -85.270  1.00  0.00
ATOM   2568  ASH ASH X 689     -54.502 -51.706 -85.395  1.00  0.00
ATOM   2569  ASI ASI X 690     -45.743 -17.681  29.921  1.00  0.00
ATOM   2570  ASJ ASJ X 691      26.511  19.285  57.909  1.00  0.00
ATOM   2571  ASK ASK X 692      33.858 -63.779 -53.272  1.00  0.00
ATOM   2572  ASL ASL X 693     -66.857  85.796 -85.574  1.00  0.00
ATOM   2573  ASM ASM X 694      39.253  30.049 -47.084  1.00  0.00
ATOM   2574  ASN ASN X 695      16.662 -79.279 -21.729  1.00  0.00
ATOM   2575  ASO ASO X 696     -59.220  19.016  51.625  1.00  0.00
ATOM   2576  ASP ASP X 697     -50.198 -73.502  14.100  1.00  0.00
ATOM   2577  ASQ ASQ X 698      50.119  12.434  83.527  1.00  0.00
ATOM   2578  ASR ASR X 699     -11.930  77.775  13.530  1.00  0.00
ATOM   2579  ASS ASS X 700      28.524  28.232 -11.532  1.00  0.00
ATOM   2580  AST AST X 701      58.492  -2.808 -44.075  1.00  0.00
ATOM   2581  ASU ASU X 702     -80.180   7.430  58.742  1.00  0.00
ATOM   2582  ASV ASV X 703      84.707  45.062 -67.498  1.00  0.00
ATOM   2583  ASW ASW X 704     -54.084  25.807  30.605  1.00  0.00
ATOM   2584  ASX ASX X 705       1.935  45.006  51.948  1.00  0.00
ATOM   2585  ASY ASY X 706      40.641 -83.115  70.636  1.00  0.00
ATOM   2586  ASZ ASZ X 707      -0.871 -73.586 -58.191  1.00  0.00
ATOM   2587  ATA ATA X 708     -82.011 -80.510  74.988  1.00  0.00
ATOM   2588  ATB ATB X 709      33.613 -48.362  25.342  1.00  0.00
ATOM   2589  ATC ATC X 710     -81.656  26.999 -78.536  1.00  0.00
ATOM   2590  ATD ATD X 711     -57.716 -37.786  -4.992  1.00  0.00
ATOM   2591  ATE ATE X 712     -73.585 -55.363  -7.704  1.00  0.00
ATOM   2592  ATF ATF X 713      28.830  32.136 -79.369  1.00  0.00
ATOM   2593  ATG ATG X 714      10.266 -38.261  23.719  1.00  0.00
ATOM   2594  ATH ATH X 715     -49.167  48.882 -86.303  1.00  0.00
ATOM   2595  ATI ATI X 716      58.374 -23.293  47.515  1.00  0.00
ATOM   2596  ATJ ATJ X 717      -4.534 -35.123 -14.383  1.00  0.00
ATOM   2597  ATK ATK X 718      87.313 -10.548 -61.053  1.00  0.00
ATOM   2598  ATL ATL X 719      83.699  21.089  67.284  1.00  0.00
ATOM   2599  ATM ATM X 720     -39.146 -38.579 -41.560  1.00  0.00
ATOM   2600  ATN ATN X 721     -58.125  47.276  71.131  1.00  0.00
ATOM   2601  ATO ATO X 722      80.140 -44.722 -69.440  1.00  0.00
ATOM   2602  ATP ATP X 723     -59.579  48.609 -56.677  1.00  0.00
ATOM   2603  ATQ ATQ X 724     -81.828 -78.043  35.176  1.00  0.00
ATOM   2604  ATR ATR X 725      14.013  -4.486  26.694  1.00  0.00
ATOM   2605  ATS ATS X 726      49.119  72.697  84.670  1.00  0.00
ATOM   2606  ATT ATT X 727     -54.603 -85.392 -82.191  1.00  0.00
ATOM   2607  ATU ATU X 728     -16.066  -5.970 -26.791  1.00  0.00
ATOM   2608  ATV ATV X 729      38.290  80.140 -78.248  1.00  0.00
ATOM   2609  ATW ATW X 730     -80.120 -80.953 -63.783  1.00  0.00
ATOM   2610  ATX ATX X 731     -81.992 -85.895   5.990  1.00  0.00
ATOM   2611  ATY ATY X 732      59.470   0.287  53.759  1.00  0.00
ATOM   2612  ATZ ATZ X 733      55.173  44.922  85.230  1.00  0.00
ATOM   2613  AUA AUA X 734      -8.246 -67.780  48.668  1.00  0.00
ATOM   2614  AUB AUB X 735     -49.009   1.304 -38.573  1.00  0.00
ATOM   2615  AUC AUC X 736      57.973 -53.149  70.509  1.00  0.00
ATOM   2616  AUD AUD X 737     -44.108 -40.750  15.914  1.00  0.00
ATOM   2617  AUE AUE X 738     -46.289  29.053  24.000  1.00  0.00
ATOM   2618  AUF AUF X 739      63.793  79.809  40.316  1.00  0.00
ATOM   2619  AUG AUG X 740     -32.119  21.704  84.525  1.00  0.00
ATOM   2620  AUH AUH X 741      14.086  -2.469  56.351  1.00  0.00
ATOM   2621  AUI AUI X 742      87.042  -7.977  56.913  1.00  0.00
ATOM   2622  AUJ AUJ X 743     -35.264  36.618  83.321  1.00  0.00
ATOM   2623  AUK AUK X 744      41.143 -88.290  33.468  1.00  0.00
ATOM   2624  AUL AUL X 745     -51.617  42.038  89.097  1.00  0.00
ATOM   2625  AUM AUM X 746     -19.916 -30.781 -21.542  1.00  0.00
ATOM   2626  AUN AUN X 747      75.338  24.483  15.089  1.00  0.00
ATOM   2627  AUO AUO X 748     -53.903  82.941  74.475  1.00  0.00
ATOM   2628  AUP AUP X 749      52.484 -90.047  12.101  1.00  0.00
ATOM   2629  AUQ AUQ X 750      86.926   1.311 -58.048  1.00  0.00
ATOM   2630  AUR AUR X 751       4.542  83.681  61.496  1.00  0.00
ATOM   2631  AUS AUS X 752     -36.348  83.955 -12.637  1.00  0.00
ATOM   2632  AUT AUT X 753     -75.386  -8.876  23.523  1.00  0.00
ATOM   2633  AUU AUU X 754     -51.534  82.467  60.822  1.00  0.00
ATOM   2634  AUV AUV X 755      16.056 -73.917   2.804  1.00  0.00
ATOM   2635  AUW AUW X 756     -12.248  37.975 -34.398  1.00  0.00
ATOM   2636  AUX AUX X 757      -6.560  78.706  31.774  1.00  0.00
ATOM   2637  AUY AUY X 758     -37.164   0.523  19.764  1.00  0.00
ATOM   2638  AUZ AUZ X 759      27.292  54.709  19.983  1.00  0.00
ATOM   2639  AVA AVA X 760     -29.751 -64.638 -60.417  1.00  0.00
ATOM   2640  AVB AVB X 761     -17.525 -81.588  62.637  1.00  0.00
ATOM   2641  AVC AVC X 762     -38.617  64.689  16.790  1.00  0.00
ATOM   2642  AVD AVD X 763     -12.072  32.179  -0.844  1.00  0.00
ATOM   2643  AVE AVE X 764      22.828  66.468  42.040  1.00  0.00
ATOM   2644  AVF AVF X 765     -37.717 -53.705  44.262  1.00  0.00
ATOM   2645  AVG AVG X 766     -68.080 -76.710  19.193  1.00  0.00
ATOM   2646  AVH AVH X 767      56.996 -32.725 -26.601  1.00  0.00
ATOM   2647  AVI AVI X 768     -80.784  75.405 -77.331  1.00  0.00
ATOM   2648  AVJ AVJ X 769     -58.196  40.789  30.409  1.00  0.00
ATOM   2649  AVK AVK X 770      80.806  26.826  30.231  1.00  0.00
ATOM   2650  AVL AVL X 771     -19.598  22.926 -82.534  1.00  0.00
ATOM   2651  AVM AVM X 772       5.883  32.733 -77.349  1.00  0.00
ATOM   2652  AVN AVN X 773      24.879 -41.646 -31.210  1.00  0.00
ATOM   2653  AVO AVO X 774     -24.541 -88.527 -37.418  1.00  0.00
ATOM   2654  AVP AVP X 775      63.910 -24.580 -37.891  1.00  0.00
ATOM   2655  AVQ AVQ X 776     -47.311 -86.708  15.173  1.00  0.00
ATOM   2656  AVR AVR X 777      42.510 -89.691  -9.703  1.00  0.00
ATOM   2657  AVS AVS X 778      83.454  64.647 -61.403  1.00  0.00
ATOM   2658  AVT AVT X 779      76.016  -8.610   8.628  1.00  0.00
ATOM   2659  AVU AVU X 780      -2.317 -46.267  27.326  1.00  0.00
ATOM   2660  AVV AVV X 781      -1.633  33.549 -18.392  1.00  0.00
ATOM   2661  AVW AVW X 782     -78.784   9.540 -36.798  1.00  0.00
ATOM   2662  AVX AVX X 783     -24.429  78.225  73.661  1.00  0.00
ATOM   2663  AVY AVY X 784      86.257  43.833  83.673  1.00  0.00
ATOM   2664  AVZ AVZ X 785      89.130  83.794 -17.891  1.00  0.00
ATOM   2665  AWA AWA X 786     -72.577 -47.788 -84.472  1.00  0.00
ATOM   2666  AWB AWB X 787     -41.991 -63.473 -27.717  1.00  0.00
ATOM   2667  AWC AWC X 788      47.430  -9.609 -58.761  1.00  0.00
ATOM   2668  AWD AWD X 789      52.494  -5.923  -1.254  1.00  0.00
ATOM   2669  AWE AWE X 790      24.833 -37.233  86.937  1.00  0.00
ATOM   2670  AWF AWF X 791     -14.414 -58.549  85.636  1.00  0.00
ATOM   2671  AWG AWG X 792     -75.636 -83.606 -86.984  1.00  0.00
ATOM   2672  AWH AWH X 793      62.916  81.460 -18.346  1.00  0.00
ATOM   2673  AWI AWI X 794      82.730 -78.903 -31.456  1.00  0.00
ATOM   2674  AWJ AWJ X 795      87.267  40.282  57.022  1.00  0.00
ATOM   2675  AWK AWK X 796      87.500 -86.817  53.629  1.00  0.00
ATOM   2676  AWL AWL X 797     -11.360 -51.190 -28.860  1.00  0.00
ATOM   2677  AWM AWM X 798      16.890  78.823  -6.040  1.00  0.00
ATOM   2678  AWN AWN X 799      25.158  82.642 -68.519  1.00  0.00
ATOM   2679  AWO AWO X 800      18.048 -64.289 -19.955  1.00  0.00
ATOM   2680  AWP AWP X 801     -73.728  20.085 -28.260  1.00  0.00
ATOM   2681  AWQ AWQ X 802      68.641 -33.123  36.190  1.00  0.00
ATOM   2682  AWR AWR X 803     -60.659 -64.304  -8.281  1.00  0.00
ATOM   2683  AWS AWS X 804     -52.705 -13.746  68.788  1.00  0.00
ATOM   2684  AWT AWT X 805      49.539  48.589 -44.716  1.00  0.00
ATOM   2685  AWU AWU X 806     -80.249 -38.972 -84.480  1.00  0.00
ATOM   2686  AWV AWV X 807      43.910  74.615 -47.659  1.00  0.00
ATOM   2687  AWW AWW X 808     -54.220 -86.412  86.143  1.00  0.00
ATOM   2688  AWX AWX X 809     -24.094  60.483  49.202  1.00  0.00
ATOM   2689  AWY AWY X 810     -59.809  18.444 -61.460  1.00  0.00
ATOM   2690  AWZ AWZ X 811      73.645 -11.513  73.693  1.00  0.00
ATOM   2691  AXA AXA X 812     -36.874 -49.061 -85.301  1.00  0.00
ATOM   2692  AXB AXB X 813      38.547  75.315  38.496  1.00  0.00
ATOM   2693  AXC AXC X 814     -38.249 -11.363  68.287  1.00  0.00
ATOM   2694  AXD AXD X 815      78.424 -61.660 -72.364  1.00  0.00
ATOM   2695  AXE AXE X 816      49.787 -89.515  78.716  1.00  0.00
ATOM   2696  AXF AXF X 817      57.377  81.866 -28.879  1.00  0.00
ATOM   2697  AXG AXG X 818     -24.676  39.010  10.649  1.00  0.00
ATOM   2698  AXH AXH X 819     -81.577 -47.695 -30.458  1.00  0.00
ATOM   2699  AXI AXI X 820      35.022  25.699 -71.677  1.00  0.00
ATOM   2700  AXJ AXJ X 821      86.729 -82.431 -64.170  1.00  0.00
ATOM   2701  AXK AXK X 822      16.666  49.466 -54.782  1.00  0.00
ATOM   2702  AXL AXL X 823      -3.812 -37.554  39.436  1.00  0.00
ATOM   2703  AXM AXM X 824      43.544 -85.401 -28.430  1.00  0.00
ATOM   2704  AXN AXN X 825     -19.610  75.296  36.723  1.00  0.00
ATOM   2705  AXO AXO X 826      28.359  83.775  55.124  1.00  0.00
ATOM   2706  AXP AXP X 827      73.331  76.394 -38.095  1.00  0.00
ATOM   2707  AXQ AXQ X 828     -26.568  43.698  35.825  1.00  0.00
ATOM   2708  AXR AXR X 829      19.169 -88.340  13.642  1.00  0.00
ATOM   2709  AXS AXS X 830      18.614  36.412 -79.705  1.00  0.00
ATOM   2710  AXT AXT X 831     -68.829 -47.552 -37.443  1.00  0.00
ATOM   2711  AXU AXU X 832      82.136  83.683   9.224  1.00  0.00
ATOM   2712  AXV AXV X 833      44.162  47.161 -28.053  1.00  0.00
ATOM   2713  AXW AXW X 834      67.461 -31.433   4.153  1.00  0.00
ATOM   2714  AXX AXX X 835     -10.359  46.195 -81.244  1.00  0.00
ATOM   2715  AXY AXY X 836      63.370  57.661  36.322  1.00  0.00
ATOM   2716  AXZ AXZ X 837      70.883   5.307  46.826  1.00  0.00
ATOM   2717  AYA AYA X 838     -14.214 -10.870 -57.274  1.00  0.00
ATOM   2718  AYB AYB X 839      -1.487  25.401 -86.539  1.00  0.00
ATOM   2719  AYC AYC X 840     -19.527  10.877 -46.292  1.00  0.00
ATOM   2720  AYD AYD X 841     -86.068  -4.102 -49.997  1.00  0.00
ATOM   2721  AYE AYE X 842     -68.115 -21.254  42.570  1.00  0.00
ATOM   2722  AYF AYF X 843      82.555 -40.375  19.046  1.00  0.00
ATOM   2723  AYG AYG X 844      27.592 -84.308 -14.892  1.00  0.00
ATOM   2724  AYH AYH X 845      69.156  62.897  22.910  1.00  0.00
ATOM   2725  AYI AYI X 846     -10.552  21.502 -33.260  1.00  0.00
ATOM   2726  AYJ AYJ X 847     -33.754 -42.921 -62.648  1.00  0.00
ATOM   2727  AYK AYK X 848     -33.437 -76.777  60.238  1.00  0.00
ATOM   2728  AYL AYL X 849     -51.564  65.489 -49.635  1.00  0.00
ATOM   2729  AYM AYM X 850     -75.446 -89.186 -34.430  1.00  0.00
ATOM   2730  AYN AYN X 851       6.904 -85.506 -12.800  1.00  0.00
ATOM   2731  AYO AYO X 852     -67.523 -38.576  40.205  1.00  0.00
ATOM   2732  AYP AYP X 853     -25.715  28.780  35.206  1.00  0.00
ATOM   2733  AYQ AYQ X 854      65.674  79.995 -73.330  1.00  0.00
ATOM   2734  AYR AYR X 855      16.231  74.892  64.411  1.00  0.00
ATOM   2735  AYS AYS X 856      58.815 -12.613  67.177  1.00  0.00
ATOM   2736  AYT AYT X 857      20.141  31.929 -37.922  1.00  0.00
ATOM   2737  AYU AYU X 858      55.114  73.973  27.077  1.00  0.00
ATOM   2738  AYV AYV X 859     -10.063  49.052  78.103  1.00  0.00
ATOM   2739  AYW AYW X 860     -12.789  37.948 -60.628  1.00  0.00
ATOM   2740  AYX AYX X 861      -9.249  29.374 -46.793  1.00  0.00
ATOM   2741  AYY AYY X 862      49.192 -31.771  26.377  1.00  0.00
ATOM   2742  AYZ AYZ X 863      85.335  70.519  84.804  1.00  0.00
ATOM   2743  AZA AZA X 864     -85.239 -18.078  41.965  1.00  0.00
ATOM   2744  AZB AZB X 865      21.686 -68.888 -57.223  1.00  0.00
ATOM   2745  AZC AZC X 866     -36.399 -90.874 -31.148  1.00  0.00
ATOM   2746  AZD AZD X 867      18.633 -14.296 -30.481  1.00  0.00
ATOM   2747  AZE AZE X 868      24.135 -67.707 -69.197  1.00  0.00
ATOM   2748  AZF AZF X 869      14.568 -20.175   2.333  1.00  0.00
ATOM   2749  AZG AZG X 870      60.324  61.299  85.731  1.00  0.00
ATOM   2750  AZH AZH X 871      64.437 -57.069  37.352  1.00  0.00
ATOM   2751  AZI AZI X 872     -77.936  57.005  71.135  1.00  0.00
ATOM   2752  AZJ AZJ X 873      56.528 -85.652  21.998  1.00  0.00
ATOM   2753  AZK AZK X 874     -83.292  -5.821  64.582  1.00  0.00
ATOM   2754  AZL AZL X 875     -47.191  53.729 -25.287  1.00  0.00
ATOM   2755  AZM AZM X 876      -0.434   7.371  66.232  1.00  0.00
ATOM   2756  AZN AZN X 877      41.705  24.148  64.605  1.00  0.00
ATOM   2757  AZO AZO X 878      86.577   9.729 -26.451  1.00  0.00
ATOM   2758  AZP AZP X 879     -80.454  66.620  76.791  1.00  0.00
ATOM   2759  AZQ AZQ X 880      49.177  26.431 -74.221  1.00  0.00
ATOM   2760  AZR AZR X 881     -11.139  34.836  74.770  1.00  0.00
ATOM   2761  AZS AZS X 882     -58.845  -1.621 -29.434  1.00  0.00
ATOM   2762  AZT AZT X 883     -13.350 -57.036 -45.488  1.00  0.00
ATOM   2763  AZU AZU X 884     -19.124 -56.485 -14.130  1.00  0.00
ATOM   2764  AZV AZV X 885      50.159   5.925 -67.143  1.00  0.00
ATOM   2765  AZW AZW X 886     -78.048 -89.105  23.449  1.00  0.00
ATOM   2766  AZX AZX X 887     -59.718  81.627   6.084  1.00  0.00
ATOM   2767  AZY AZY X 888     -17.024 -21.341   5.056  1.00  0.00
ATOM   2768  AZZ AZZ X 889     -79.557  59.422  32.403  1.00  0.00
ATOM   2769  BAA BAA X 890      75.664  67.111  -6.097  1.00  0.00
ATOM   2770  BAB BAB X 891     -68.005  64.914  39.826  1.00  0.00
ATOM   2771  BAC BAC X 892      68.604 -15.007  -0.381  1.00  0.00
ATOM   2772  BAD BAD X 893     -27.948  19.342  -8.291  1.00  0.00
ATOM   2773  BAE BAE X 894      26.500 -23.905 -54.961  1.00  0.00
ATOM   2774  BAF BAF X 895     -56.163  74.221 -86.568  1.00  0.00
ATOM   2775  BAG BAG X 896      69.704  -6.414 -85.934  1.00  0.00
ATOM   2776  BAH BAH X 897      89.938  81.615  48.625  1.00  0.00
ATOM   2777  BAI BAI X 898     -26.830  65.517  37.964  1.00  0.00
ATOM   2778  BAJ BAJ X 899      14.726 -79.121  66.249  1.00  0.00
ATOM   2779  BAK BAK X 900      33.800 -88.957   1.989  1.00  0.00
ATOM   2780  BAL BAL X 901     -83.472 -63.708  26.132  1.00  0.00
ATOM   2781  BAM BAM X 902      40.087  22.123   1.703  1.00  0.00
ATOM   2782  BAN BAN X 903      56.750 -81.666  42.552  1.00  0.00
ATOM   2783  BAO BAO X 904      82.615  -0.855  48.728  1.00  0.00
ATOM   2784  BAP BAP X 905      24.747  83.792 -85.238  1.00  0.00
ATOM   2785  BAQ BAQ X 906      76.544 -18.062  64.690  1.00  0.00
ATOM   2786  BAR BAR X 907      87.386  62.298   5.161  1.00  0.00
ATOM   2787  BAS BAS X 908     -17.433 -26.218 -85.610  1.00  0.00
ATOM   2788  BAT BAT X 909     -68.148 -54.934 -63.797  1.00  0.00
ATOM   2789  BAU BAU X 910      48.601 -77.008  31.677  1.00  0.00
ATOM   2790  BAV BAV X 911      79.102  81.696  60.123  1.00  0.00
ATOM   2791  BAW BAW X 912      86.848 -49.854 -16.672  1.00  0.00
ATOM   2792  BAX BAX X 913      -6.723  82.309 -43.875  1.00  0.00
ATOM   2793  BAY BAY X 914     -32.681 -48.435  28.560  1.00  0.00
ATOM   2794  BAZ BAZ X 915      15.136  68.344  -8.168  1.00  0.00
ATOM   2795  BBA BBA X 916      51.087 -13.857 -83.291  1.00  0.00
ATOM   2796  BBB BBB X 917     -82.749 -21.316  78.300  1.00  0.00
ATOM   2797  BBC BBC X 918      87.648  -4.622 -77.780  1.00  0.00
ATOM   2798  BBD BBD X 919       5.287  62.631  87.471  1.00  0.00
ATOM   2799  BBE BBE X 920     -41.936  73.663 -12.622  1.00  0.00
ATOM   2800  BBF BBF X 921     -31.890   1.201  -4.535  1.00  0.00
ATOM   2801  BBG BBG X 922      75.663 -25.745  85.668  1.00  0.00
ATOM   2802  BBH BBH X 923     -49.055  69.478  81.900  1.00  0.00
ATOM   2803  BBI BBI X 924      45.096  31.587  75.631  1.00  0.00
ATOM   2804  BBJ BBJ X 925      23.582 -88.485 -38.232  1.00  0.00
ATOM   2805  BBK BBK X 926     -85.083  62.089 -83.478  1.00  0.00
ATOM   2806  BBL BBL X 927      70.707  69.646  47.601  1.00  0.00
ATOM   2807  BBM BBM X 928      63.254   7.901 -81.052  1.00  0.00
ATOM   2808  BBN BBN X 929      44.754 -37.341  56.255  1.00  0.00
ATOM   2809  BBO BBO X 930      32.968 -26.642  85.115  1.00  0.00
ATOM   2810  BBP BBP X 931     -82.896 -77.904  57.155  1.00  0.00
ATOM   2811  BBQ BBQ X 932     -80.561  51.970 -47.295  1.00  0.00
ATOM   2812  BBR BBR X 933      39.380  57.527 -35.008  1.00  0.00
ATOM   2813  BBS BBS X 934     -44.473  -0.055 -85.544  1.00  0.00
ATOM   2814  BBT BBT X 935      -0.467 -27.570  36.425  1.00  0.00
ATOM   2815  BBU BBU X 936      57.959  33.625  88.046  1.00  0.00
ATOM   2816  BBV BBV X 937      62.744  48.657  77.352  1.00  0.00
ATOM   2817  BBW BBW X 938      76.721 -22.001 -42.776  1.00  0.00
ATOM   2818  BBX BBX X 939     -34.260 -89.525  83.073  1.00  0.00
ATOM   2819  BBY BBY X 940      27.100  54.601  -8.483  1.00  0.00
ATOM   2820  BBZ BBZ X 941     -84.337  29.534 -17.813  1.00  0.00
ATOM   2821  BCA BCA X 942      65.409 -10.786  85.787  1.00  0.00
ATOM   2822  BCB BCB X 943     -52.006 -79.116  28.870  1.00  0.00
ATOM   2823  BCC BCC X 944      87.027  30.947 -61.558  1.00  0.00
ATOM   2824  BCD BCD X 945     -39.393  63.840 -32.121  1.00  0.00
ATOM   2825  BCE BCE X 946     -49.145  29.691 -60.792  1.00  0.00
ATOM   2826  BCF BCF X 947     -64.858 -52.458  31.754  1.00  0.00
ATOM   2827  BCG BCG X 948      41.724 -79.741 -69.600  1.00  0.00
ATOM   2828  BCH BCH X 949      43.352  44.246 -12.489  1.00  0.00
ATOM   2829  BCI BCI X 950     -23.960 -66.522  45.085  1.00  0.00
ATOM   2830  BCJ BCJ X 951      79.912  43.817 -79.505  1.00  0.00
ATOM   2831  BCK BCK X 952      76.592 -25.495  45.607  1.00  0.00
ATOM   2832  BCL BCL X 953      65.032  -1.450  78.221  1.00  0.00
ATOM   2833  BCM BCM X 954      60.467 -68.472  60.869  1.00  0.00
ATOM   2834  BCN BCN X 955     -35.587 -90.114  -2.688  1.00  0.00
ATOM   2835  BCO BCO X 956      12.081 -62.422 -82.932  1.00  0.00
ATOM   2836  BCP BCP X 957     -41.340 -37.443 -19.645  1.00  0.00
ATOM   2837  BCQ BCQ X 958     -29.724 -27.256  60.755  1.00  0.00
ATOM   2838  BCR BCR X 959      88.978  23.233  77.494  1.00  0.00
ATOM   2839  BCS BCS X 960     -77.674   5.764  88.469  1.00  0.00
ATOM   2840  BCT BCT X 961     -67.042  54.616 -85.474  1.00  0.00
ATOM   2841  BCU BCU X 962      88.827  73.629 -77.385  1.00  0.00
ATOM   2842  BCV BCV X 963       1.609 -90.286 -66.836  1.00  0.00
ATOM   2843  BCW BCW X 964      29.512  28.760  10.580  1.00  0.00
ATOM   2844  BCX BCX X 965      24.939 -31.391 -21.439  1.00  0.00
ATOM   2845  BCY BCY X 966      77.027 -42.890 -12.870  1.00  0.00
ATOM   2846  BCZ BCZ X 967       8.177 -34.645  50.696  1.00  0.00
ATOM   2847  BDA BDA X 968     -56.575  45.807 -25.871  1.00  0.00
ATOM   2848  BDB BDB X 969      11.559  38.936  -9.049  1.00  0.00
ATOM   2849  BDC BDC X 970      12.493  24.863 -24.062  1.00  0.00
ATOM   2850  BDD BDD X 971     -46.308  79.864 -57.286  1.00  0.00
ATOM   2851  BDE BDE X 972     -36.904 -29.543 -54.772  1.00  0.00
ATOM   2852  BDF BDF X 973     -53.172   0.664  -3.317  1.00  0.00
ATOM   2853  BDG BDG X 974      27.153 -85.104 -65.810  1.00  0.00
ATOM   2854  BDH BDH X 975      27.800  33.986 -21.836  1.00  0.00
ATOM   2855  BDI BDI X 976      16.864  11.251 -72.365  1.00  0.00
ATOM   2856  BDJ BDJ X 977      56.923 -75.440 -69.858  1.00  0.00
ATOM   2857  BDK BDK X 978      38.362 -68.416 -42.106  1.00  0.00
ATOM   2858  BDL BDL X 979     -55.890  44.961 -74.949  1.00  0.00
ATOM   2859  BDM BDM X 980      76.435 -59.092  71.794  1.00  0.00
ATOM   2860  BDN BDN X 981      22.816  -9.731  14.461  1.00  0.00
ATOM   2861  BDO BDO X 982     -36.253  72.335  83.983  1.00  0.00
ATOM   2862  BDP BDP X 983      31.707 -88.054  47.371  1.00  0.00
ATOM   2863  BDQ BDQ X 984      63.002 -84.928   3.946  1.00  0.00
ATOM   2864  BDR BDR X 985     -84.216  -1.553 -62.647  1.00  0.00
ATOM   2865  BDS BDS X 986      81.665  65.047 -22.568  1.00  0.00
ATOM   2866  BDT BDT X 987     -51.552  -0.816  26.329  1.00  0.00
ATOM   2867  BDU BDU X 988      -5.755  -9.028  67.593  1.00  0.00
ATOM   2868  BDV BDV X 989      88.964   1.257  14.250  1.00  0.00
ATOM   2869  BDW BDW X 990      87.584 -37.338 -67.005  1.00  0.00
ATOM   2870  BDX BDX X 991      89.236   8.291  83.846  1.00  0.00
ATOM   2871  BDY BDY X 992     -77.904  83.725 -58.906  1.00  0.00
ATOM   2872  BDZ BDZ X 993     -19.914 -90.070 -20.355  1.00  0.00
ATOM   2873  BEA BEA X 994     -56.980  58.426   2.131  1.00  0.00
ATOM   2874  BEB BEB X 995      12.201 -71.135  -9.790  1.00  0.00
ATOM   2875  BEC BEC X 996       0.927   1.324 -24.099  1.00  0.00
ATOM   2876  BED BED X 997     -56.516   2.662  39.557  1.00  0.00
ATOM   2877  BEE BEE X 998      30.534  23.237 -59.116  1.00  0.00
ATOM   2878  BEF BEF X 999      16.788 -51.982  62.131  1.00  0.00
ATOM   2879  BEG BEG X1000     -56.780 -24.241 -81.370  1.00  0.00
ATOM   2880  BEH BEH X1001      87.690 -12.271  13.172  1.00  0.00
ATOM   2881  BEI BEI X1002     -57.072  85.198 -35.576  1.00  0.00
ATOM   2882  BEJ BEJ X1003      -9.718 -78.209  74.907  1.00  0.00
ATOM   2883  BEK BEK X1004      71.511  69.310 -64.007  1.00  0.00
ATOM   2884  BEL BEL X1005     -17.572  14.466 -26.216  1.00  0.00
ATOM   2885  BEM BEM X1006      78.684  39.100  15.327  1.00  0.00
ATOM   2886  BEN BEN X1007     -64.658  84.756  46.515  1.00  0.00
ATOM   2887  BEO BEO X1008     -57.158 -40.772  30.944  1.00  0.00
ATOM   2888  BEP BEP X1009     -38.210 -34.378  64.786  1.00  0.00
ATOM   2889  BEQ BEQ X1010      67.446 -81.521 -65.916  1.00  0.00
ATOM   2890  BER BER X1011     -50.258 -73.934  -0.269  1.00  0.00
ATOM   2891  BES BES X1012     -48.123  53.298  34.347  1.00  0.00
ATOM   2892  BET BET X1013     -78.464  82.592  83.468  1.00  0.00
ATOM   2893  BEU BEU X1014     -83.217  62.132 -66.656  1.00  0.00
ATOM   2894  BEV BEV X1015      10.228  77.886 -27.380  1.00  0.00
ATOM   2895  BEW BEW Y1016      67.845 -80.522  84.573  1.00  0.00
ATOM   2896  BEX BEX Y1017     -61.668  19.257 -36.447  1.00  0.00
ATOM   2897  BEY BEY Y1018      89.371 -67.193 -20.099  1.00  0.00
ATOM   2898  BEZ BEZ Y1019     -36.339 -46.630  73.046  1.00  0.00
ATOM   2899  BFA BFA Y1020     -35.410  64.922  75.957  1.00  0.00
ATOM   2900  BFB BFB Y1021     -65.319  65.798 -62.800  1.00  0.00
ATOM   2901  BFC BFC Y1022     -83.223 -47.420 -11.113  1.00  0.00
ATOM   2902  BFD BFD Y1023      75.299 -73.648 -66.637  1.00  0.00
ATOM   2903  BFE BFE Y1024      24.717  32.509  -9.230  1.00  0.00
ATOM   2904  BFF BFF Y1025     -14.370 -63.847  16.366  1.00  0.00
ATOM   2905  BFG BFG Y1026       0.739  18.533  41.912  1.00  0.00
ATOM   2906  BFH BFH Y1027      65.011 -28.933 -42.249  1.00  0.00
ATOM   2907  BFI BFI Y1028     -31.591  45.204 -39.395  1.00  0.00
ATOM   2908  BFJ BFJ Y1029      80.748  45.079 -51.742  1.00  0.00
ATOM   2909  BFK BFK Y1030      68.574  -6.178  41.051  1.00  0.00
ATOM   2910  BFL BFL Y1031     -53.046 -51.920 -53.873  1.00  0.00
ATOM   2911  BFM BFM Y1032      -1.733 -32.341 -42.801  1.00  0.00
ATOM   2912  BFN BFN Y1033     -55.147   4.146 -63.123  1.00  0.00
ATOM   2913  BFO BFO Y1034      16.644 -31.925 -63.092  1.00  0.00
ATOM   2914  BFP BFP Y1035     -75.552  -6.638  25.375  1.00  0.00
ATOM   2915  BFQ BFQ Y1036      47.057 -62.997   8.887  1.00  0.00
ATOM   2916  BFR BFR Y1037      -9.310 -18.464 -33.599  1.00  0.00
ATOM   2917  BFS BFS Y1038     -52.473  38.620  43.425  1.00  0.00
ATOM   2918  BFT BFT Y1039     -46.702  20.213  27.797  1.00  0.00
ATOM   2919  BFU BFU Y1040      56.496 -84.532 -31.773  1.00  0.00
ATOM   2920  BFV BFV Y1041      71.306 -66.588   6.190  1.00  0.00
ATOM   2921  BFW BFW Y1042     -67.050 -50.664  17.976  1.00  0.00
ATOM   2922  BFX BFX Y1043     -56.785  44.269 -49.518  1.00  0.00
ATOM   2923  BFY BFY Y1044      35.820  32.766 -53.309  1.00  0.00
ATOM   2924  BFZ BFZ Y1045      45.914  58.408  40.860  1.00  0.00
ATOM   2925  BGA BGA Y1046      12.012  48.908  81.089  1.00  0.00
ATOM   2926  BGB BGB Y1047     -58.813  12.589  67.809  1.00  0.00
ATOM   2927  BGC BGC Y1048      28.028 -23.960  84.914  1.00  0.00
ATOM   2928  BGD BGD Y1049      58.372  78.834 -25.069  1.00  0.00
ATOM   2929  BGE BGE Y1050      30.942 -62.552  34.451  1.00  0.00
ATOM   2930  BGF BGF Y1051      12.175  11.051 -72.459  1.00  0.00
ATOM   2931  BGG BGG Y1052     -53.567  80.804 -29.828  1.00  0.00
ATOM   2932  BGH BGH Y1053     -72.505  21.921  -8.058  1.00  0.00
ATOM   2933  BGI BGI Y1054     -15.184 -71.948  64.170  1.00  0.00
ATOM   2934  BGJ BGJ Y1055     -74.467 -45.032 -20.680  1.00  0.00
ATOM   2935  BGK BGK Y1056       2.624  47.585  61.948  1.00  0.00
ATOM   2936  BGL BGL Y1057     -61.190  61.354  11.287  1.00  0.00
ATOM   2937  BGM BGM Y1058      39.139 -77.273 -39.601  1.00  0.00
ATOM   2938  BGN BGN Y1059      65.689  77.406 -68.434  1.00  0.00
ATOM   2939  BGO BGO Y1060     -40.645 -48.651  -8.821  1.00  0.00
ATOM   2940  BGP BGP Y1061      34.405   2.380 -35.271  1.00  0.00
ATOM   2941  BGQ BGQ Y1062      77.075  70.004  68.838  1.00  0.00
ATOM   2942  BGR BGR Y1063     -35.466  15.955 -71.244  1.00  0.00
ATOM   2943  BGS BGS Y1064      37.593  27.895 -75.764  1.00  0.00
ATOM   2944  BGT BGT Y1065     -49.412 -36.003  53.055  1.00  0.00
ATOM   2945  BGU BGU Y1066      18.831 -36.850   2.934  1.00  0.00
ATOM   2946  BGV BGV Y1067     -81.349  -5.394 -28.263  1.00  0.00
ATOM   2947  BGW BGW Y1068      82.903 -14.239  75.164  1.00  0.00
ATOM   2948  BGX BGX Y1069      48.870  26.045 -27.680  1.00  0.00
ATOM   2949  BGY BGY Y1070      57.936 -77.962  56.558  1.00  0.00
ATOM   2950  BGZ BGZ Y1071     -72.326 -34.495  63.794  1.00  0.00
ATOM   2951  BHA BHA Y1072     -74.403  46.721  75.168  1.00  0.00
ATOM   2952  BHB BHB Y1073     -68.576  16.279 -62.685  1.00  0.00
ATOM   2953  BHC BHC Y1074      -2.210  58.477  22.711  1.00  0.00
ATOM   2954  BHD BHD Y1075     -41.033  -7.816  34.330  1.00  0.00
ATOM   2955  BHE BHE Y1076      70.199   0.076 -18.364  1.00  0.00
ATOM   2956  BHF BHF Y1077     -51.932  37.966 -20.676  1.00  0.00
ATOM   2957  BHG BHG Y1078      61.820 -30.815  30.886  1.00  0.00
ATOM   2958  BHH BHH Y1079     -15.168 -26.425  62.370  1.00  0.00
ATOM   2959  BHI BHI Y1080      -2.319 -36.562   3.432  1.00  0.00
ATOM   2960  BHJ BHJ Y1081     -61.504 -28.711 -27.266  1.00  0.00
ATOM   2961  BHK BHK Y1082     -30.243  44.457  32.510  1.00  0.00
ATOM   2962  BHL BHL Y1083     -41.058 -78.090 -42.866  1.00  0.00
ATOM   2963  BHM BHM Y1084      58.732  28.585  54.920  1.00  0.00
ATOM   2964  BHN BHN Y1085      61.135  30.346   0.269  1.00  0.00
ATOM   2965  BHO BHO Y1086     -39.793 -82.425  16.995  1.00  0.00
ATOM   2966  BHP BHP Y1087      77.561  57.617  87.577  1.00  0.00
ATOM   2967  BHQ BHQ Y1088     -64.659  67.831 -17.781  1.00  0.00
ATOM   2968  BHR BHR Y1089     -66.927 -15.863  -1.578  1.00  0.00
ATOM   2969  BHS BHS Y1090       8.412 -36.130  65.595  1.00  0.00
ATOM   2970  BHT BHT Y1091      64.068  18.776  31.659  1.00  0.00
ATOM   2971  BHU BHU Y1092     -49.006  80.734  38.499  1.00  0.00
ATOM   2972  BHV BHV Y1093      65.247  53.101  -5.832  1.00  0.00
ATOM   2973  BHW BHW Y1094      53.208 -40.992  62.781  1.00  0.00
ATOM   2974  BHX BHX Y1095     -64.098 -34.626  39.610  1.00  0.00
ATOM   2975  BHY BHY Y1096      -2.546 -44.263  45.563  1.00  0.00
ATOM   2976  BHZ BHZ Y1097     -40.754  38.014 -68.268  1.00  0.00
ATOM   2977  BIA BIA Y1098     -30.309 -25.112 -78.170  1.00  0.00
ATOM   2978  BIB BIB Y1099     -26.226  61.182 -34.122  1.00  0.00
ATOM   2979  BIC BIC Y1100      81.058 -26.049 -33.683  1.00  0.00
ATOM   2980  BID BID Y1101       2.095  28.290 -33.132  1.00  0.00
ATOM   2981  BIE BIE Y1102      -3.073  73.292 -29.996  1.00  0.00
ATOM   2982  BIF BIF Y1103      80.368  21.943 -64.008  1.00  0.00
ATOM   2983  BIG BIG Y1104      70.081   2.675 -58.954  1.00  0.00
ATOM   2984  BIH BIH Y1105      -1.886 -23.195 -18.475  1.00  0.00
ATOM   2985  BII BII Y1106      45.839  41.426  76.216  1.00  0.00
ATOM   2986  BIJ BIJ Y1107     -80.289  26.854 -70.337  1.00  0.00
ATOM   2987  BIK BIK Y1108     -13.594   8.774  85.493  1.00  0.00
ATOM   2988  BIL BIL Y1109      65.122 -33.137 -68.927  1.00  0.00
ATOM   2989  BIM BIM Y1110      29.747  73.690 -73.765  1.00  0.00
ATOM   2990  BIN BIN Y1111       1.955  37.903  18.598  1.00  0.00
ATOM   2991  BIO BIO Y1112     -26.891  77.211  -5.523  1.00  0.00
ATOM   2992  BIP BIP Y1113       1.131 -85.933  -2.857  1.00  0.00
ATOM   2993  BIQ BIQ Y1114     -60.347  -1.663 -27.618  1.00  0.00
ATOM   2994  BIR BIR Y1115      11.105  83.485 -67.483  1.00  0.00
ATOM   2995  BIS BIS Y1116     -78.674  76.391  13.004  1.00  0.00
ATOM   2996  BIT BIT Y1117     -25.148  -0.079 -31.772  1.00  0.00
ATOM   2997  BIU BIU Y1118      47.117  -1.948  11.629  1.00  0.00
ATOM   2998  BIV BIV Y1119     -54.712  65.195 -41.889  1.00  0.00
ATOM   2999  BIW BIW Y1120      38.864  49.121 -33.521  1.00  0.00
ATOM   3000  BIX BIX Y1121      61.658 -69.608 -29.374  1.00  0.00
ATOM   3001  BIY BIY Y1122     -67.833  71.645  80.784  1.00  0.00
ATOM   3002  BIZ BIZ Y1123      28.800 -39.688  23.319  1.00  0.00
ATOM   3003  BJA BJA Y1124     -37.402 -87.659  60.455  1.00  0.00
ATOM   3004  BJB BJB Y1125      62.418 -47.057 -17.867  1.00  0.00
ATOM   3005  BJC BJC Y1126      86.026  43.021  58.004  1.00  0.00
ATOM   3006  BJD BJD Y1127      38.711   7.222  72.303  1.00  0.00
ATOM   3007  BJE BJE Y1128     -22.550 -59.880 -72.158  1.00  0.00
ATOM   3008  BJF BJF Y1129       2.041  53.563 -75.560  1.00  0.00
ATOM   3009  BJG BJG Y1130     -79.483  70.981  66.858  1.00  0.00
ATOM   3010  BJH BJH Y1131     -77.359 -21.787  78.900  1.00  0.00
ATOM   3011  BJI BJI Y1132      54.943 -53.851 -40.406  1.00  0.00
ATOM   3012  BJJ BJJ Y1133     -54.048 -68.902  43.681  1.00  0.00
ATOM   3013  BJK BJK Y1134      -6.731 -17.827  28.337  1.00  0.00
ATOM   3014  BJL BJL Y1135      22.329 -74.858 -73.285  1.00  0.00
ATOM   3015  BJM BJM Y1136      51.720 -64.845 -83.857  1.00  0.00
ATOM   3016  BJN BJN Y1137     -46.607  80.246 -76.097  1.00  0.00
ATOM   3017  BJO BJO Y1138       4.645  48.289 -58.686  1.00  0.00
ATOM   3018  BJP BJP Y1139     -76.152  42.429 -66.598  1.00  0.00
ATOM   3019  BJQ BJQ Y1140      -0.711 -64.421 -79.596  1.00  0.00
ATOM   3020  BJR BJR Y1141     -63.444  48.556  64.342  1.00  0.00
ATOM   3021  BJS BJS Y1142     -23.365 -44.450 -36.616  1.00  0.00
ATOM   3022  BJT BJT Y1143      45.042   7.827 -66.117  1.00  0.00
ATOM   3023  BJU BJU Y1144       1.143 -10.255  68.779  1.00  0.00
ATOM   3024  BJV BJV Y1145      25.290 -16.051  -8.639  1.00  0.00
ATOM   3025  BJW BJW Y1146      49.602 -32.830 -83.479  1.00  0.00
ATOM   3026  BJX BJX Y1147      18.127  55.269   3.969  1.00  0.00
ATOM   3027  BJY BJY Y1148     -17.110  71.172  26.912  1.00  0.00
ATOM   3028  BJZ BJZ Y1149      53.428 -13.627 -21.227  1.00  0.00
ATOM   3029  BKA BKA Y1150     -27.933 -21.090  80.791  1.00  0.00
ATOM   3030  BKB BKB Y1151     -74.666  75.929 -78.742  1.00  0.00
ATOM   3031  BKC BKC Y1152      33.654 -86.855  -1.820  1.00  0.00
ATOM   3032  BKD BKD Y1153      -9.404  69.730  54.460  1.00  0.00
ATOM   3033  BKE BKE Y1154       5.741 -69.620 -50.518  1.00  0.00
ATOM   3034  BKF BKF Y1155      39.708  -2.031  29.109  1.00  0.00
ATOM   3035  BKG BKG Y1156     -48.374 -77.384 -82.050  1.00  0.00
ATOM   3036  BKH BKH Y1157       1.247 -75.884  74.396  1.00  0.00
ATOM   3037  BKI BKI Y1158     -50.953 -52.663 -78.045  1.00  0.00
ATOM   3038  BKJ BKJ Y1159      49.549  73.781  70.880  1.00  0.00
ATOM   3039  BKK BKK Y1160      56.450  32.251 -48.774  1.00  0.00
ATOM   3040  BKL BKL Y1161      40.284  62.437  65.882  1.00  0.00
ATOM   3041  BKM BKM Y1162     -12.331  49.422  48.964  1.00  0.00
ATOM   3042  BKN BKN Y1163      21.651  39.645  33.427  1.00  0.00
ATOM   3043  BKO BKO Y1164      56.040 -80.412  23.591  1.00  0.00
ATOM   3044  BKP BKP Y1165      80.247  56.750  25.163  1.00  0.00
ATOM   3045  BKQ BKQ Y1166     -62.717 -20.532 -44.517  1.00  0.00
ATOM   3046  BKR BKR Y1167      60.281  49.477 -32.332  1.00  0.00
ATOM   3047  BKS BKS Y1168     -81.765  59.049  80.095  1.00  0.00
ATOM   3048  BKT BKT Y1169       8.723  79.529   7.600  1.00  0.00
ATOM   3049  BKU BKU Y1170     -25.024 -15.428 -16.283  1.00  0.00
ATOM   3050  BKV BKV Y1171      75.159  71.560  20.083  1.00  0.00
ATOM   3051  BKW BKW Y1172      68.079   8.654   1.817  1.00  0.00
ATOM   3052  BKX BKX Y1173     -56.192 -26.923  18.198  1.00  0.00
ATOM   3053  BKY BKY Y1174     -53.046 -80.415  -5.141  1.00  0.00
ATOM   3054  BKZ BKZ Y1175     -64.434 -85.477  78.322  1.00  0.00
ATOM   3055  BLA BLA Y1176     -64.094  40.396  26.245  1.00  0.00
ATOM   3056  BLB BLB Y1177      -9.980 -79.971 -58.383  1.00  0.00
ATOM   3057  BLC BLC Y1178     -85.096 -59.688  -7.058  1.00  0.00
ATOM   3058  BLD BLD Y1179     -69.057  58.081  57.514  1.00  0.00
ATOM   3059  BLE BLE Y1180     -62.397 -28.081 -66.732  1.00  0.00
ATOM   3060  BLF BLF Y1181      21.493 -58.606 -19.788  1.00  0.00
ATOM   3061  BLG BLG Y1182     -12.732  63.393 -78.299  1.00  0.00
ATOM   3062  BLH BLH Y1183     -33.727  23.079   6.447  1.00  0.00
ATOM   3063  BLI BLI Y1184     -81.062   7.531 -35.438  1.00  0.00
ATOM   3064  BLJ BLJ Y1185      88.454  82.883  43.645  1.00  0.00
ATOM   3065  BLK BLK Y1186     -12.785  35.992  82.103  1.00  0.00
ATOM   3066  BLL BLL Y1187     -60.606 -21.102  80.957  1.00  0.00
ATOM   3067  BLM BLM Y1188     -33.009  46.195  -2.433  1.00  0.00
ATOM   3068  BLN BLN Y1189       5.131 -66.927  -5.319  1.00  0.00
ATOM   3069  BLO BLO Y1190      83.242 -56.812  34.938  1.00  0.00
ATOM   3070  BLP BLP Y1191     -21.797 -17.702  50.166  1.00  0.00
ATOM   3071  BLQ BLQ Y1192     -17.679  14.813  -3.849  1.00  0.00
ATOM   3072  BLR BLR Y1193     -59.133 -45.384  73.649  1.00  0.00
ATOM   3073  BLS BLS Y1194     -24.708   6.422  69.720  1.00  0.00
ATOM   3074  BLT BLT Y1195      67.663  57.925  57.674  1.00  0.00
ATOM   3075  BLU BLU Y1196      57.330  80.570  12.699  1.00  0.00
ATOM   3076  BLV BLV Y1197     -77.049 -75.466 -24.251  1.00  0.00
ATOM   3077  BLW BLW Y1198      72.626  18.974  71.629  1.00  0.00
ATOM   3078  BLX BLX Y1199      -3.400   4.506 -24.518  1.00  0.00
ATOM   3079  BLY BLY Y1200      24.268  27.367 -86.436  1.00  0.00
ATOM   3080  BLZ BLZ Y1201     -28.349  77.779 -65.705  1.00  0.00
ATOM   3081  BMA BMA Y1202      -0.341  29.580  -3.772  1.00  0.00
ATOM   3082  BMB BMB Y1203      61.226 -49.260  16.166  1.00  0.00
ATOM   3083  BMC BMC Y1204      -0.328 -19.850  51.087  1.00  0.00
ATOM   3084  BMD BMD Y1205     -73.250 -52.336  43.782  1.00  0.00
ATOM   3085  BME BME Y1206     -12.031  20.495 -56.443  1.00  0.00
ATOM   3086  BMF BMF Y1207      22.700  33.653  60.963  1.00  0.00
ATOM   3087  BMG BMG Y1208     -37.265  10.689 -12.697  1.00  0.00
ATOM   3088  BMH BMH Y1209      12.755  41.399  49.920  1.00  0.00
ATOM   3089  BMI BMI Y1210      56.706  -8.488  76.345  1.00  0.00
ATOM   3090  BMJ BMJ Y1211      40.000  72.311 -49.248  1.00  0.00
ATOM   3091  BMK BMK Y1212     -24.818   6.915  36.250  1.00  0.00
ATOM   3092  BML BML Y1213     -55.566  56.312  50.340  1.00  0.00
ATOM   3093  BMM BMM Y1214      82.750  42.646 -77.981  1.00  0.00
ATOM   3094  BMN BMN Y1215     -15.336 -51.205  51.188  1.00  0.00
ATOM   3095  BMO BMO Y1216      68.940  48.792  25.428  1.00  0.00
ATOM   3096  BMP BMP Y1217     -47.776  -2.788 -80.628  1.00  0.00
ATOM   3097  BMQ BMQ Y1218     -73.173  38.105   3.277  1.00  0.00
ATOM   3098  BMR BMR Y1219      71.766  21.693 -20.469  1.00  0.00
ATOM   3099  BMS BMS Y1220     -41.222 -48.293  32.706  1.00  0.00
ATOM   3100  BMT BMT Y1221     -81.209  36.558 -28.104  1.00  0.00
ATOM   3101  BMU BMU Y1222      82.363 -81.777  -3.073  1.00  0.00
ATOM   3102  BMV BMV Y1223     -49.480  82.562 -57.650  1.00  0.00
ATOM   3103  BMW BMW Y1224      77.325 -27.313   0.951  1.00  0.00
ATOM   3104  BMX BMX Y1225      18.892  67.236 -56.244  1.00  0.00
ATOM   3105  BMY BMY Y1226      86.778  25.802  38.102  1.00  0.00
ATOM   3106  BMZ BMZ Y1227     -75.989 -78.901  20.217  1.00  0.00
ATOM   3107  BNA BNA Y1228      46.131  46.330 -63.429  1.00  0.00
ATOM   3108  BNB BNB Y1229      -3.462  80.257  83.596  1.00  0.00
ATOM   3109  BNC BNC Y1230      88.250 -29.948 -83.148  1.00  0.00
ATOM   3110  BND BND Y1231      -4.566 -87.164  23.090  1.00  0.00
ATOM   3111  BNE BNE Y1232     -30.705  27.181  64.499  1.00  0.00
ATOM   3112  BNF BNF Y1233      81.000  58.285   6.549  1.00  0.00
ATOM   3113  BNG BNG Y1234      10.741  85.402  26.273  1.00  0.00
ATOM   3114  BNH BNH Y1235     -76.960 -70.027  55.552  1.00  0.00
ATOM   3115  BNI BNI Y1236      29.080  -4.517 -82.196  1.00  0.00
ATOM   3116  BNJ BNJ Y1237     -76.668 -74.122 -65.533  1.00  0.00
ATOM   3117  BNK BNK Y1238     -11.615  -2.413 -61.813  1.00  0.00
ATOM   3118  BNL BNL Y1239      30.329 -20.866  38.686  1.00  0.00
ATOM   3119  BNM BNM Y1240      17.481 -51.858  67.834  1.00  0.00
ATOM   3120  BNN BNN Y1241      32.483  64.010  10.387  1.00  0.00
ATOM   3121  BNO BNO Y1242       8.508 -80.371  38.389  1.00  0.00
ATOM   3122  BNP BNP Y1243     -68.246   4.338   1.933  1.00  0.00
ATOM   3123  BNQ BNQ Y1244      37.909 -53.526 -64.773  1.00  0.00
ATOM   3124  BNR BNR Y1245      73.523 -62.505  81.742  1.00  0.00
ATOM   3125  BNS BNS Y1246      49.710 -35.315  15.098  1.00  0.00
ATOM   3126  BNT BNT Y1247      -4.063 -40.681 -24.300  1.00  0.00
ATOM   3127  BNU BNU Y1248     -47.234  61.903 -75.044  1.00  0.00
ATOM   3128  BNV BNV Y1249      44.909 -34.142  -4.270  1.00  0.00
ATOM   3129  BNW BNW Y1250      43.425 -78.021 -64.660  1.00  0.00
ATOM   3130  BNX BNX Y1251     -65.469  84.436 -53.073  1.00  0.00
ATOM   3131  BNY BNY Y1252      52.355 -17.819 -47.390  1.00  0.00
ATOM   3132  BNZ BNZ Y1253     -56.063  42.696 -76.051  1.00  0.00
ATOM   3133  BOA BOA Y1254     -37.648  26.936 -49.275  1.00  0.00
ATOM   3134  BOB BOB Y1255      -5.643 -59.138  83.087  1.00  0.00
ATOM   3135  BOC BOC Y1256     -44.247  -2.227  10.696  1.00  0.00
ATOM   3136  BOD BOD Y1257      34.596 -70.240 -20.600  1.00  0.00
ATOM   3137  BOE BOE Y1258      49.224  80.663  56.852  1.00  0.00
ATOM   3138  BOF BOF Y1259      43.117  24.176  31.579  1.00  0.00
ATOM   3139  BOG BOG Y1260      30.526   8.400  47.283  1.00  0.00
ATOM   3140  BOH BOH Y1261      22.349 -83.879 -29.610  1.00  0.00
ATOM   3141  BOI BOI Y1262      36.441  74.482  71.612  1.00  0.00
ATOM   3142  BOJ BOJ Y1263      82.839  49.851 -17.720  1.00  0.00
ATOM   3143  BOK BOK Y1264      28.523  25.302  23.957  1.00  0.00
ATOM   3144  BOL BOL Y1265      70.724  61.011 -30.363  1.00  0.00
ATOM   3145  BOM BOM Y1266      12.688  49.372 -33.191  1.00  0.00
ATOM   3146  BON BON Y1267      41.483 -80.595  12.073  1.00  0.00
ATOM   3147  BOO BOO Y1268     -81.600 -43.940 -38.116  1.00  0.00
ATOM   3148  BOP BOP Y1269      23.820   0.488  11.818  1.00  0.00
ATOM   3149  BOQ BOQ Y1270      86.943 -60.809  -2.452  1.00  0.00
ATOM   3150  BOR BOR Y1271     -47.208 -15.763  81.351  1.00  0.00
ATOM   3151  BOS BOS Y1272       4.501 -29.768 -29.038  1.00  0.00
ATOM   3152  BOT BOT Y1273      48.069  -4.567 -43.383  1.00  0.00
ATOM   3153  BOU BOU Y1274     -48.041  54.209 -17.569  1.00  0.00
ATOM   3154  BOV BOV Y1275     -81.948   5.013 -12.951  1.00  0.00
ATOM   3155  BOW BOW Y1276      22.042 -90.064  39.274  1.00  0.00
ATOM   3156  BOX BOX Y1277      41.411 -84.804 -84.798  1.00  0.00
ATOM   3157  BOY BOY Y1278       2.126 -65.405  59.795  1.00  0.00
ATOM   3158  BOZ BOZ Y1279      19.385 -83.327  11.574  1.00  0.00
ATOM   3159  BPA BPA Y1280      33.785 -75.689  -8.100  1.00  0.00
ATOM   3160  BPB BPB Y1281     -35.386 -25.636 -49.569  1.00  0.00
ATOM   3161  BPC BPC Y1282     -72.433   1.148 -51.689  1.00  0.00
ATOM   3162  BPD BPD Y1283      42.518 -44.375 -83.153  1.00  0.00
ATOM   3163  BPE BPE Y1284      82.485 -68.035 -42.667  1.00  0.00
ATOM   3164  BPF BPF Y1285     -15.084 -75.326 -44.002  1.00  0.00
ATOM   3165  BPG BPG Y1286      38.916  52.329  16.593  1.00  0.00
ATOM   3166  BPH BPH Y1287      -7.226 -39.987  76.313  1.00  0.00
ATOM   3167  BPI BPI Y1288      50.063 -28.452 -53.535  1.00  0.00
ATOM   3168  BPJ BPJ Y1289      22.771 -61.664   3.124  1.00  0.00
ATOM   3169  BPK BPK Y1290      51.267  70.605  -1.804  1.00  0.00
ATOM   3170  BPL BPL Y1291      78.725 -53.895   6.781  1.00  0.00
ATOM   3171  BPM BPM Y1292      -9.262 -56.352 -44.296  1.00  0.00
ATOM   3172  BPN BPN Y1293      85.849  56.221  38.557  1.00  0.00
ATOM   3173  BPO BPO Y1294     -64.852  13.341 -80.538  1.00  0.00
ATOM   3174  BPP BPP Y1295     -83.368 -39.741  11.339  1.00  0.00
ATOM   3175  BPQ BPQ Y1296     -68.147 -53.771  84.145  1.00  0.00
ATOM   3176  BPR BPR Y1297     -38.102 -17.668  54.160  1.00  0.00
ATOM   3177  BPS BPS Y1298     -45.453   3.863 -32.882  1.00  0.00
ATOM   3178  BPT BPT Y1299     -69.450  79.300  46.400  1.00  0.00
ATOM   3179  BPU BPU Y1300      -6.101  51.769 -22.501  1.00  0.00
ATOM   3180  BPV BPV Y1301     -54.706  23.280  18.733  1.00  0.00
ATOM   3181  BPW BPW Y1302     -44.191 -86.676 -69.576  1.00  0.00
ATOM   3182  BPX BPX Y1303     -43.608  77.880  19.055  1.00  0.00
ATOM   3183  BPY BPY Y1304      25.614 -45.842 -34.589  1.00  0.00
ATOM   3184  BPZ BPZ Y1305     -14.389  55.826 -55.864  1.00  0.00
ATOM   3185  BQA BQA Y1306       3.388 -85.140  55.456  1.00  0.00
ATOM   3186  BQB BQB Y1307      27.367  62.473  -9.302  1.00  0.00
ATOM   3187  BQC BQC Y1308       6.733  13.390  68.756  1.00  0.00
ATOM   3188  BQD BQD Y1309     -75.974 -24.231 -81.873  1.00  0.00
ATOM   3189  BQE BQE Y1310      25.658 -21.501  63.976  1.00  0.00
ATOM   3190  BQF BQF Y1311     -75.263  80.172 -63.842  1.00  0.00
ATOM   3191  BQG BQG Y1312     -75.392  51.090 -76.637  1.00  0.00
ATOM   3192  BQH BQH Y1313      -9.709   0.447 -79.532  1.00  0.00
ATOM   3193  BQI BQI Y1314      43.730 -60.823 -28.474  1.00  0.00
ATOM   3194  BQJ BQJ Y1315     -54.686  70.403  46.905  1.00  0.00
ATOM   3195  BQK BQK Y1316      83.359 -12.762 -54.579  1.00  0.00
ATOM   3196  BQL BQL Y1317      26.018  68.585  62.969  1.00  0.00
ATOM   3197  BQM BQM Y1318      39.808   0.937 -51.256  1.00  0.00
ATOM   3198  BQN BQN Y1319      73.936 -82.039  20.399  1.00  0.00
ATOM   3199  BQO BQO Y1320      10.084 -15.820   2.480  1.00  0.00
ATOM   3200  BQP BQP Y1321      67.340 -12.641  74.395  1.00  0.00
ATOM   3201  BQQ BQQ Y1322     -14.180  34.230 -76.258  1.00  0.00
ATOM   3202  BQR BQR Y1323      65.640 -11.624 -81.152  1.00  0.00
ATOM   3203  BQS BQS Y1324     -66.613  52.828 -26.053  1.00  0.00
ATOM   3204  BQT BQT Y1325      40.015  78.400 -16.065  1.00  0.00
ATOM   3205  BQU BQU Y1326     -25.425  32.175 -16.270  1.00  0.00
ATOM   3206  BQV BQV Y1327     -14.457 -40.079  29.934  1.00  0.00
ATOM   3207  BQW BQW Y1328      33.802  51.296   0.420  1.00  0.00
ATOM   3208  BQX BQX Y1329      73.307  43.258  87.983  1.00  0.00
ATOM   3209  BQY BQY Y1330     -78.161 -78.389 -86.481  1.00  0.00
ATOM   3210  BQZ BQZ Y1331     -72.537   1.119 -76.240  1.00  0.00
ATOM   3211  BRA BRA Y1332     -79.054  48.019 -40.173  1.00  0.00
ATOM   3212  BRB BRB Y1333      51.320  16.976  15.145  1.00  0.00
ATOM   3213  BRC BRC Y1334      36.053 -87.749  22.213  1.00  0.00
ATOM   3214  BRD BRD Y1335      46.329 -45.070  30.738  1.00  0.00
ATOM   3215  BRE BRE Y1336     -15.500  25.514  12.349  1.00  0.00
ATOM   3216  BRF BRF Y1337     -35.251  77.659 -38.409  1.00  0.00
ATOM   3217  BRG BRG Y1338     -29.097 -37.702  44.339  1.00  0.00
ATOM   3218  BRH BRH Y1339      25.155  47.404  68.349  1.00  0.00
ATOM   3219  BRI BRI Y1340      88.287 -31.417  52.560  1.00  0.00
ATOM   3220  BRJ BRJ Y1341      12.764  81.385  62.221  1.00  0.00
ATOM   3221  BRK BRK Y1342     -10.115 -78.906  45.987  1.00  0.00
ATOM   3222  BRL BRL Y1343     -26.434 -72.822  84.304  1.00  0.00
ATOM   3223  BRM BRM Y1344      71.921  57.480 -58.718  1.00  0.00
ATOM   3224  BRN BRN Y1345      74.635  49.934  76.516  1.00  0.00
ATOM   3225  BRO BRO Y1346     -79.093  13.989  10.909  1.00  0.00
ATOM   3226  BRP BRP Y1347      81.853  28.021 -36.148  1.00  0.00
ATOM   3227  BRQ BRQ Y1348     -65.606  56.194  86.459  1.00  0.00
ATOM   3228  BRR BRR Y1349      24.138  84.203 -58.738  1.00  0.00
ATOM   3229  BRS BRS Y1350      26.636  62.829  83.505  1.00  0.00
ATOM   3230  BRT BRT Y1351      44.781  17.183 -12.199  1.00  0.00
ATOM   3231  BRU BRU Y1352     -78.829  67.234 -13.388  1.00  0.00
ATOM   3232  BRV BRV Y1353     -34.481 -30.871  28.136  1.00  0.00
ATOM   3233  BRW BRW Y1354      87.429  54.302 -44.680  1.00  0.00
ATOM   3234  BRX BRX Y1355     -44.200  26.037  -9.925  1.00  0.00
ATOM   3235  BRY BRY Y1356     -51.416  42.677  85.900  1.00  0.00
ATOM   3236  BRZ BRZ Y1357      34.573  46.941 -77.634  1.00  0.00
ATOM   3237  BSA BSA Y1358      -5.985  83.065  -3.746  1.00  0.00
ATOM   3238  BSB BSB Y1359     -29.764  -5.825  54.678  1.00  0.00
ATOM   3239  BSC BSC Y1360      53.502 -83.128  86.525  1.00  0.00
ATOM   3240  BSD BSD Y1361      24.627  25.581  86.069  1.00  0.00
ATOM   3241  BSE BSE Y1362     -75.029 -23.283  48.768  1.00  0.00
ATOM   3242  BSF BSF Y1363     -69.486 -59.859  70.765  1.00  0.00
ATOM   3243  BSG BSG Y1364      45.219 -65.877 -43.022  1.00  0.00
ATOM   3244  BSH BSH Y1365       6.365  37.416 -83.817  1.00  0.00
ATOM   3245  BSI BSI Y1366     -29.298 -73.004  68.071  1.00  0.00
ATOM   3246  BSJ BSJ Y1367      48.986 -10.832 -58.212  1.00  0.00
ATOM   3247  BSK BSK Y1368     -19.054 -84.184  84.743  1.00  0.00
ATOM   3248  BSL BSL Y1369      41.951  63.375  86.259  1.00  0.00
ATOM   3249  BSM BSM Y1370      83.169 -71.357  50.522  1.00  0.00
ATOM   3250  BSN BSN Y1371      84.758 -78.326 -29.282  1.00  0.00
ATOM   3251  BSO BSO Y1372      55.894   0.423 -54.503  1.00  0.00
ATOM   3252  BSP BSP Y1373     -25.014  36.076 -59.095  1.00  0.00
ATOM   3253  BSQ BSQ Y1374      45.188 -13.377 -80.100  1.00  0.00
ATOM   3254  BSR BSR Y1375     -27.775 -57.964  37.506  1.00  0.00
ATOM   3255  BSS BSS Y1376     -73.272  76.727 -37.213  1.00  0.00
ATOM   3256  BST BST Y1377     -53.014 -16.620  54.100  1.00  0.00
ATOM   3257  BSU BSU Y1378      64.921 -65.060  30.090  1.00  0.00
ATOM   3258  BSV BSV Y1379      17.630  58.496  31.509  1.00  0.00
ATOM   3259  BSW BSW Y1380       5.946  -6.850  42.928  1.00  0.00
ATOM   3260  BSX BSX Y1381     -13.945   1.624  55.163  1.00  0.00
ATOM   3261  BSY BSY Y1382      29.948  76.202   3.142  1.00  0.00
ATOM   3262  BSZ BSZ Y1383      86.774 -15.090 -74.104  1.00  0.00
ATOM   3263  BTA BTA Y1384       9.467  29.817  76.701  1.00  0.00
ATOM   3264  BTB BTB Y1385     -43.492 -77.502  85.745  1.00  0.00
ATOM   3265  BTC BTC Y1386      82.979  -3.787   1.679  1.00  0.00
ATOM   3266  BTD BTD Y1387     -43.620  69.791 -17.565  1.00  0.00
ATOM   3267  BTE BTE Y1388      10.562 -26.911  87.145  1.00  0.00
ATOM   3268  BTF BTF Y1389       9.296 -11.430 -27.750  1.00  0.00
ATOM   3269  BTG BTG Y1390     -85.255  -5.974 -52.931  1.00  0.00
ATOM   3270  BTH BTH Y1391      60.410  -5.983 -34.855  1.00  0.00
ATOM   3271  BTI BTI Y1392     -10.921 -84.793 -77.457  1.00  0.00
ATOM   3272  BTJ BTJ Y1393      19.273   8.364  35.667  1.00  0.00
ATOM   3273  BTK BTK Y1394       8.395 -85.958  10.252  1.00  0.00
ATOM   3274  BTL BTL Y1395     -32.333   3.890  86.547  1.00  0.00
ATOM   3275  BTM BTM Y1396     -82.777  -7.766  84.827  1.00  0.00
ATOM   3276  BTN BTN Y1397      84.265 -83.182  78.309  1.00  0.00
ATOM   3277  BTO BTO Y1398      85.753 -50.017 -24.510  1.00  0.00
ATOM   3278  BTP BTP Y1399     -28.007 -10.825   1.149  1.00  0.00
ATOM   3279  BTQ BTQ Y1400      14.661 -63.933  68.172  1.00  0.00
ATOM   3280  BTR BTR Y1401     -49.079  56.053  30.942  1.00  0.00
ATOM   3281  BTS BTS Y1402     -26.292  76.945  37.940  1.00  0.00
ATOM   3282  BTT BTT Y1403     -18.974  56.793   8.271  1.00  0.00
ATOM   3283  BTU BTU Y1404     -15.550 -88.254 -31.672  1.00  0.00
ATOM   3284  BTV BTV Y1405      20.680 -83.722  -2.273  1.00  0.00
ATOM   3285  BTW BTW Y1406      11.721   5.592  86.358  1.00  0.00
ATOM   3286  BTX BTX Y1407      26.548 -77.278 -47.053  1.00  0.00
ATOM   3287  BTY BTY Y1408     -42.550  35.477  13.861  1.00  0.00
ATOM   3288  BTZ BTZ Y1409      21.086  79.698  83.865  1.00  0.00
ATOM   3289  BUA BUA Y1410      47.707  45.596  -7.914  1.00  0.00
ATOM   3290  BUB BUB Y1411      52.525  81.443  32.116  1.00  0.00
ATOM   3291  BUC BUC Y1412     -78.190  11.002  46.962  1.00  0.00
ATOM   3292  BUD BUD Y1413      13.719 -49.336  34.965  1.00  0.00
ATOM   3293  BUE BUE Y1414      17.685   6.065 -19.736  1.00  0.00
ATOM   3294  BUF BUF Y1415      35.795 -89.345  50.468  1.00  0.00
ATOM   3295  BUG BUG Y1416      34.485  -7.884 -61.634  1.00  0.00
ATOM   3296  BUH BUH Y1417     -35.884  49.461 -20.294  1.00  0.00
ATOM   3297  BUI BUI Y1418      27.741 -61.639  84.156  1.00  0.00
ATOM   3298  BUJ BUJ Y1419      33.853  11.276   1.738  1.00  0.00
ATOM   3299  BUK BUK Y1420     -71.898 -74.245 -48.665  1.00  0.00
ATOM   3300  BUL BUL Y1421     -22.016 -87.759  -1.048  1.00  0.00
ATOM   3301  BUM BUM Y1422      -8.073 -36.876 -85.007  1.00  0.00
ATOM   3302  BUN BUN Y1423      55.976  79.764  86.598  1.00  0.00
ATOM   3303  BUO BUO Y1424      54.094  58.036 -86.506  1.00  0.00
ATOM   3304  BUP BUP Y1425     -32.563  57.892 -59.850  1.00  0.00
ATOM   3305  BUQ BUQ Y1426       8.250  74.696  32.504  1.00  0.00
ATOM   3306  BUR BUR Y1427     -51.250 -30.974  81.564  1.00  0.00
ATOM   3307  BUS BUS Y1428      79.574  75.216 -44.837  1.00  0.00
ATOM   3308  BUT BUT Y1429     -79.758 -62.918 -77.730  1.00  0.00
ATOM   3309  BUU BUU Y1430       8.848  80.318 -81.724  1.00  0.00
ATOM   3310  BUV BUV Y1431      -6.676  32.445  56.755  1.00  0.00
ATOM   3311  BUW BUW Y1432      26.907  79.038  46.749  1.00  0.00
ATOM   3312  BUX BUX Y1433     -42.306  12.188  41.435  1.00  0.00
ATOM   3313  BUY BUY Y1434      65.238  15.064 -49.547  1.00  0.00
ATOM   3314  BUZ BUZ Y1435      19.314  35.443 -71.907  1.00  0.00
ATOM   3315  BVA BVA Y1436     -32.439 -30.999 -29.093  1.00  0.00
ATOM   3316  BVB BVB Y1437      -5.115 -65.330 -17.544  1.00  0.00
ATOM   3317  BVC BVC Y1438      78.511 -65.636  -9.532  1.00  0.00
ATOM   3318  BVD BVD Y1439      88.577  67.419 -16.518  1.00  0.00
ATOM   3319  BVE BVE Y1440     -65.340 -76.009 -86.362  1.00  0.00
ATOM   3320  BVF BVF Y1441      22.190  52.891 -75.608  1.00  0.00
ATOM   3321  BVG BVG Y1442     -59.308  67.933  -6.863  1.00  0.00
ATOM   3322  BVH BVH Y1443     -59.353  71.375 -73.179  1.00  0.00
ATOM   3323  BVI BVI Y1444     -15.745 -11.269  10.222  1.00  0.00
ATOM   3324  BVJ BVJ Y1445      36.778  79.719  22.646  1.00  0.00
ATOM   3325  BVK BVK Y1446     -82.431  52.274  25.102  1.00  0.00
ATOM   3326  BVL BVL Y1447     -69.206 -56.233 -24.604  1.00  0.00
ATOM   3327  BVM BVM Y1448      49.690 -77.395  -3.387  1.00  0.00
ATOM   3328  BVN BVN Y1449      58.202  66.100 -37.319  1.00  0.00
ATOM   3329  BVO BVO Y1450      50.254 -33.472 -37.761  1.00  0.00
ATOM   3330  BVP BVP Y1451     -61.547 -65.030  15.811  1.00  0.00
ATOM   3331  BVQ BVQ Y1452     -60.741  71.690  30.500  1.00  0.00
ATOM   3332  BVR BVR Y1453     -44.454 -41.023 -37.763  1.00  0.00
ATOM   3333  BVS BVS Y1454       2.381  -6.457 -11.727  1.00  0.00
ATOM   3334  BVT BVT Y1455      82.951 -26.955 -51.466  1.00  0.00
ATOM   3335  BVU BVU Y1456     -56.713 -70.062 -69.380  1.00  0.00
ATOM   3336  BVV BVV Y1457      22.956  82.596 -17.136  1.00  0.00
ATOM   3337  BVW BVW Y1458      48.103  11.428  35.961  1.00  0.00
ATOM   3338  BVX BVX Y1459      22.776   7.376 -50.128  1.00  0.00
ATOM   3339  BVY BVY Y1460      10.882 -83.623 -84.314  1.00  0.00
ATOM   3340  BVZ BVZ Y1461      84.862  11.159  16.642  1.00  0.00
ATOM   3341  BWA BWA Y1462      61.402  79.599  61.712  1.00  0.00
ATOM   3342  BWB BWB Y1463      78.637 -19.132 -86.431  1.00  0.00
ATOM   3343  BWC BWC Y1464      13.655 -52.997  54.102  1.00  0.00
ATOM   3344  BWD BWD Y1465     -80.497 -49.814 -53.177  1.00  0.00
ATOM   3345  BWE BWE Y1466       4.068  24.033 -16.146  1.00  0.00
ATOM   3346  BWF BWF Y1467     -63.163  -5.177  43.974  1.00  0.00
ATOM   3347  BWG BWG Y1468      53.249   2.902  -6.889  1.00  0.00
ATOM   3348  BWH BWH Y1469      26.837  -2.885  54.555  1.00  0.00
ATOM   3349  BWI BWI Y1470      29.962 -52.436  54.934  1.00  0.00
ATOM   3350  BWJ BWJ Y1471     -55.778 -44.550  44.427  1.00  0.00
ATOM   3351  BWK BWK Y1472      57.776  -8.471  63.912  1.00  0.00
ATOM   3352  BWL BWL Y1473     -60.742 -87.219 -78.194  1.00  0.00
ATOM   3353  BWM BWM Y1474       4.681  53.866  38.663  1.00  0.00
ATOM   3354  BWN BWN Y1475      -3.970  48.779  -3.140  1.00  0.00
ATOM   3355  BWO BWO Y1476     -16.291 -80.748 -12.441  1.00  0.00
ATOM   3356  BWP BWP Y1477      82.077 -14.749  18.542  1.00  0.00
ATOM   3357  BWQ BWQ Y1478      55.602 -72.353 -48.048  1.00  0.00
ATOM   3358  BWR BWR Y1479      79.671 -50.355  48.410  1.00  0.00
ATOM   3359  BWS BWS Y1480     -25.840 -68.088  54.238  1.00  0.00
ATOM   3360  BWT BWT Y1481     -82.011  43.417 -11.551  1.00  0.00
ATOM   3361  BWU BWU Y1482     -72.087 -42.037 -82.302  1.00  0.00
ATOM   3362  BWV BWV Y1483     -33.014  23.082  29.634  1.00  0.00
ATOM   3363  BWW BWW Y1484     -81.819  40.286  39.815  1.00  0.00
ATOM   3364  BWX BWX Y1485      70.612 -27.197 -15.945  1.00  0.00
ATOM   3365  BWY BWY Y1486     -38.587  57.699  19.874  1.00  0.00
ATOM   3366  BWZ BWZ Y1487     -18.851  80.834 -85.727  1.00  0.00
ATOM   3367  BXA BXA Y1488      62.234  75.181 -86.775  1.00  0.00
ATOM   3368  BXB BXB Y1489     -56.233 -64.313  68.305  1.00  0.00
ATOM   3369  BXC BXC Y1490      78.470 -52.115 -49.217  1.00  0.00
ATOM   3370  BXD BXD Y1491     -11.520 -13.096 -80.789  1.00  0.00
ATOM   3371  BXE BXE Y1492     -63.788  21.915 -72.222  1.00  0.00
ATOM   3372  BXF BXF Y1493     -24.298  25.509  50.071  1.00  0.00
ATOM   3373  BXG BXG Y1494     -35.503 -54.617 -41.399  1.00  0.00
ATOM   3374  BXH BXH Y1495      67.224  -9.466   9.334  1.00  0.00
ATOM   3375  BXI BXI Y1496      77.397  35.203  52.850  1.00  0.00
ATOM   3376  BXJ BXJ Y1497      39.857  31.825  45.890  1.00  0.00
ATOM   3377  BXK BXK Y1498      46.451  12.362 -27.883  1.00  0.00
ATOM   3378  BXL BXL Y1499      47.913 -20.022  23.204  1.00  0.00
ATOM   3379  BXM BXM Y1500      27.148 -63.590 -39.045  1.00  0.00
ATOM   3380  BXN BXN Y1501      41.267 -58.195 -53.237  1.00  0.00
ATOM   3381  BXO BXO Y1502       9.031  25.026 -51.847  1.00  0.00
ATOM   3382  BXP BXP Y1503     -77.579 -33.107 -56.524  1.00  0.00
ATOM   3383  BXQ BXQ Y1504      -2.953  67.987 -65.901  1.00  0.00
ATOM   3384  BXR BXR Y1505      72.424  83.886  46.946  1.00  0.00
ATOM   3385  BXS BXS Y1506     -83.933 -60.027  28.876  1.00  0.00
ATOM   3386  BXT BXT Y1507     -25.973 -23.927  13.288  1.00  0.00
ATOM   3387  BXU BXU Y1508      53.010  19.987 -39.146  1.00  0.00
ATOM   3388  BXV BXV Y1509      63.807 -83.792 -15.465  1.00  0.00
ATOM   3389  BXW BXW Y1510      63.348  40.961 -62.501  1.00  0.00
ATOM   3390  BXX BXX Y1511      84.850  24.099 -14.565  1.00  0.00
ATOM   3391  BXY BXY Y1512     -59.387 -87.230 -63.039  1.00  0.00
ATOM   3392  BXZ BXZ Y1513     -35.783   2.481 -85.587  1.00  0.00
ATOM   3393  BYA BYA Y1514      15.126 -61.003 -43.035  1.00  0.00
ATOM   3394  BYB BYB Y1515     -29.523  -5.378  15.656  1.00  0.00
ATOM   3395  BYC BYC Y1516     -74.125 -85.295  -6.283  1.00  0.00
ATOM   3396  BYD BYD Y1517      -6.379  17.643 -10.598  1.00  0.00
ATOM   3397  BYE BYE Y1518      71.807  62.491  47.206  1.00  0.00
ATOM   3398  BYF BYF Y1519      64.655  64.666  21.960  1.00  0.00
ATOM   3399  BYG BYG Y1520      45.162 -65.455  74.525  1.00  0.00
ATOM   3400  BYH BYH Y1521     -39.969  37.103  53.622  1.00  0.00
ATOM   3401  BYI BYI Y1522     -23.371  43.920  65.207  1.00  0.00
ATOM   3402  BYJ BYJ Y1523      14.949 -34.965  36.053  1.00  0.00
ATOM   3403  BYK BYK Y1524     -27.510 -64.004 -34.201  1.00  0.00
ATOM   3404  BYL BYL Y1525      76.094 -69.389  37.649  1.00  0.00
ATOM   3405  BYM BYM Y1526     -83.192 -77.246 -47.768  1.00  0.00
ATOM   3406  BYN BYN Y1527     -14.922  13.647 -73.935  1.00  0.00
ATOM   3407  BYO BYO Y1528      68.241   7.392 -73.244  1.00  0.00
ATOM   3408  BYP BYP Y1529      76.602  82.971  34.502  1.00  0.00
ATOM   3409  BYQ BYQ Y1530     -49.271 -53.385  25.901  1.00  0.00
ATOM   3410  BYR BYR Y1531      69.327  39.137 -16.842  1.00  0.00
ATOM   3411  BYS BYS Y1532      81.416 -69.825  23.677  1.00  0.00
ATOM   3412  BYT BYT Y1533     -66.660  26.719 -53.247  1.00  0.00
ATOM   3413  BYU BYU Y1534      28.369 -89.160 -49.353  1.00  0.00
ATOM   3414  BYV BYV Y1535      28.408  16.743 -54.756  1.00  0.00
ATOM   3415  BYW BYW Y1536     -63.123 -68.436 -13.812  1.00  0.00
ATOM   3416  BYX BYX Y1537      -3.395  62.615  70.117  1.00  0.00
ATOM   3417  BYY BYY Y1538      37.366 -51.142  -9.277  1.00  0.00
ATOM   3418  BYZ BYZ Y1539       8.903   7.573 -45.473  1.00  0.00
ATOM   3419  BZA BZA Y1540      61.130  39.225  34.145  1.00  0.00
ATOM   3420  BZB BZB Y1541      29.475 -79.607  67.558  1.00  0.00
ATOM   3421  BZC BZC Y1542     -45.043  79.467  51.962  1.00  0.00
ATOM   3422  BZD BZD Y1543      10.922 -73.229  23.060  1.00  0.00
ATOM   3423  BZE BZE Y1544      20.122  54.195 -44.174  1.00  0.00
ATOM   3424  BZF BZF Y1545      54.291 -49.232   4.019  1.00  0.00
ATOM   3425  BZG BZG Y1546      55.002 -29.612 -18.091  1.00  0.00
ATOM   3426  BZH BZH Y1547      50.877 -65.047 -57.959  1.00  0.00
ATOM   3427  BZI BZI Y1548     -10.419 -86.906  60.723  1.00  0.00
ATOM   3428  BZJ BZJ Y1549      15.452  54.537  59.685  1.00  0.00
ATOM   3429  BZK BZK Y1550      73.148  47.186  47.941  1.00  0.00
ATOM   3430  BZL BZL Y1551      -4.364  47.775 -40.393  1.00  0.00
ATOM   3431  BZM BZM Y1552     -81.092  36.319 -86.498  1.00  0.00
ATOM   3432  BZN BZN Y1553     -82.696  26.931  13.280  1.00  0.00
ATOM   3433  BZO BZO Y1554      58.533 -44.724 -46.920  1.00  0.00
ATOM   3434  BZP BZP Y1555     -29.335  63.175  41.764  1.00  0.00
ATOM   3435  BZQ BZQ Y1556     -37.277  36.119  77.410  1.00  0.00
ATOM   3436  BZR BZR Y1557      67.978  12.870 -86.532  1.00  0.00
ATOM   3437  BZS BZS Y1558     -20.203  47.938 -72.056  1.00  0.00
ATOM   3438  BZT BZT Y1559      70.328  31.092 -53.112  1.00  0.00
ATOM   3439  BZU BZU Y1560       9.121  -5.562 -55.134  1.00  0.00
ATOM   3440  BZV BZV Y1561     -31.922  18.550 -32.924  1.00  0.00
ATOM   3441  BZW BZW Y1562      70.021 -56.783 -83.982  1.00  0.00
ATOM   3442  BZX BZX Y1563     -33.948  50.151 -76.838  1.00  0.00
ATOM   3443  BZY BZY Y1564     -80.326  26.958  28.663  1.00  0.00
ATOM   3444  BZZ BZZ Y1565      87.321 -40.842  87.136  1.00  0.00
ATOM   3445  CAA CAA Y1566     -28.422 -84.561  45.100  1.00  0.00
ATOM   3446  CAB CAB Y1567     -68.218 -82.756  55.311  1.00  0.00
ATOM   3447  CAC CAC Y1568     -24.695  21.268  39.609  1.00  0.00
ATOM   3448  CAD CAD Y1569     -74.262 -51.217   2.847  1.00  0.00
ATOM   3449  CAE CAE Y1570       9.110  82.428 -52.720  1.00  0.00
ATOM   3450  CAF CAF Y1571     -81.398 -36.385  85.307  1.00  0.00
ATOM   3451  CAG CAG Y1572     -78.732  -2.808  46.471  1.00  0.00
ATOM   3452  CAH CAH Y1573     -76.155 -21.228 -44.303  1.00  0.00
ATOM   3453  CAI CAI Y1574     -42.102  68.191  40.889  1.00  0.00
ATOM   3454  CAJ CAJ Y1575      19.352 -61.684 -56.845  1.00  0.00
ATOM   3455  CAK CAK Y1576       5.448  69.162 -73.281  1.00  0.00
ATOM   3456  CAL CAL Y1577      71.560  84.435   2.839  1.00  0.00
ATOM   3457  CAM CAM Y1578      55.957 -22.524  -6.734  1.00  0.00
ATOM   3458  CAN CAN Y1579      24.347  71.359 -37.984  1.00  0.00
ATOM   3459  CAO CAO Y1580      86.859 -32.343  20.490  1.00  0.00
ATOM   3460  CAP CAP Y1581     -62.953  47.633  -6.501  1.00  0.00
ATOM   3461  CAQ CAQ Y1582      83.014 -30.082  83.675  1.00  0.00
ATOM   3462  CAR CAR Y1583      82.176  41.464  36.793  1.00  0.00
ATOM   3463  CAS CAS Y1584      72.943  76.369 -16.299  1.00  0.00
ATOM   3464  CAT CAT Y1585     -67.381  22.255  28.828  1.00  0.00
ATOM   3465  CAU CAU Y1586     -81.754 -67.536  72.067  1.00  0.00
ATOM   3466  CAV CAV Y1587      -0.267  37.036  69.547  1.00  0.00
ATOM   3467  CAW CAW Y1588     -43.769 -77.055  69.888  1.00  0.00
ATOM   3468  CAX CAX Y1589      41.675 -32.476  84.778  1.00  0.00
ATOM   3469  CAY CAY Y1590     -57.347   0.765 -13.758  1.00  0.00
ATOM   3470  CAZ CAZ Y1591       9.971 -58.827  20.171  1.00  0.00
ATOM   3471  CBA CBA Y1592     -45.405  -9.715 -14.935  1.00  0.00
ATOM   3472  CBB CBB Y1593      55.345  60.859 -71.541  1.00  0.00
ATOM   3473  CBC CBC Y1594     -61.412  -9.113 -54.412  1.00  0.00
ATOM   3474  CBD CBD Y1595      36.781 -67.952 -52.636  1.00  0.00
ATOM   3475  CBE CBE Y1596     -52.884  41.940  58.129  1.00  0.00
ATOM   3476  CBF CBF Y1597      63.405  28.568 -71.458  1.00  0.00
ATOM   3477  CBG CBG Y1598     -68.993 -53.497  -9.963  1.00  0.00
ATOM   3478  CBH CBH Y1599      86.579  72.496 -59.264  1.00  0.00
ATOM   3479  CBI CBI Y1600     -27.342  12.022  56.209  1.00  0.00
ATOM   3480  CBJ CBJ Y1601     -83.762 -89.610  63.476  1.00  0.00
ATOM   3481  CBK CBK Y1602     -83.049  81.333 -22.990  1.00  0.00
ATOM   3482  CBL CBL Y1603     -63.418 -90.346 -23.376  1.00  0.00
ATOM   3483  CBM CBM Y1604     -85.037  31.417  85.853  1.00  0.00
ATOM   3484  CBN CBN Y1605      38.522 -18.208 -42.414  1.00  0.00
ATOM   3485  CBO CBO Y1606      44.721  30.637  16.942  1.00  0.00
ATOM   3486  CBP CBP Y1607      16.119   5.168  53.163  1.00  0.00
ATOM   3487  CBQ CBQ Y1608     -80.860   6.730 -85.669  1.00  0.00
ATOM   3488  CBR CBR Y1609      81.953 -88.562 -38.101  1.00  0.00
ATOM   3489  CBS CBS Y1610      -2.636 -80.951 -27.261  1.00  0.00
ATOM   3490  CBT CBT Y1611       6.628 -87.877 -60.649  1.00  0.00
ATOM   3491  CBU CBU Y1612     -59.558  86.267   4.728  1.00  0.00
ATOM   3492  CBV CBV Y1613     -69.912  73.123  -9.105  1.00  0.00
ATOM   3493  CBW CBW Y1614     -81.372 -54.070 -20.735  1.00  0.00
ATOM   3494  CBX CBX Y1615     -84.284  42.517  61.886  1.00  0.00
ATOM   3495  CBY CBY Y1616     -69.274 -86.479 -41.084  1.00  0.00
ATOM   3496  CBZ CBZ Y1617      83.386   1.833 -37.637  1.00  0.00
ATOM   3497  CCA CCA Y1618      14.174 -21.993  12.130  1.00  0.00
ATOM   3498  CCB CCB Y1619     -60.120  38.059  10.059  1.00  0.00
ATOM   3499  CCC CCC Y1620      76.519  69.897  35.203  1.00  0.00
ATOM   3500  CCD CCD Y1621     -71.669  14.494 -23.316  1.00  0.00
ATOM   3501  CCE CCE Y1622     -81.473  64.181 -59.925  1.00  0.00
ATOM   3502  CCF CCF Y1623     -60.909  82.032  -8.106  1.00  0.00
ATOM   3503  CCG CCG Y1624     -13.642  43.709 -32.775  1.00  0.00
ATOM   3504  CCH CCH Y1625     -13.879  27.896  43.067  1.00  0.00
ATOM   3505  CCI CCI Y1626      80.466  53.941 -33.381  1.00  0.00
ATOM   3506  CCJ CCJ Y1627      73.370 -58.827  20.684  1.00  0.00
ATOM   3507  CCK CCK Y1628      74.930 -11.197 -68.066  1.00  0.00
ATOM   3508  CCL CCL Y1629      87.905   0.626 -86.383  1.00  0.00
ATOM   3509  CCM CCM Y1630     -57.682  76.400  58.203  1.00  0.00
ATOM   3510  CCN CCN Y1631     -31.066 -73.792 -22.621  1.00  0.00
ATOM   3511  CCO CCO Y1632      39.873  11.697 -86.143  1.00  0.00
ATOM   3512  CCP CCP Y1633     -59.875 -37.318  89.519  1.00  0.00
ATOM   3513  CCQ CCQ Y1634     -82.272  -8.656 -66.467  1.00  0.00
ATOM   3514  CCR CCR Y1635      50.824 -86.590 -43.747  1.00  0.00
ATOM   3515  CCS CCS Y1636      21.625 -11.884 -32.006  1.00  0.00
ATOM   3516  CCT CCT Y1637      46.208 -12.813  -7.653  1.00  0.00
ATOM   3517  CCU CCU Y1638      34.864 -55.520   8.016  1.00  0.00
ATOM   3518  CCV CCV Y1639     -63.295 -39.744   8.802  1.00  0.00
ATOM   3519  CCW CCW Y1640     -17.082 -60.411 -18.159  1.00  0.00
ATOM   3520  CCX CCX Y1641      10.620 -70.425  85.226  1.00  0.00
ATOM   3521  CCY CCY Y1642     -80.796 -83.304  49.848  1.00  0.00
ATOM   3522  CCZ CCZ Y1643      85.731 -83.426  33.835  1.00  0.00
ATOM   3523  CDA CDA Y1644     -60.111   6.687  17.073  1.00  0.00
ATOM   3524  CDB CDB Y1645      40.848 -17.127  84.612  1.00  0.00
ATOM   3525  CDC CDC Y1646      22.413 -88.209  81.074  1.00  0.00
ATOM   3526  CDD CDD Y1647       6.303 -59.082  39.517  1.00  0.00
ATOM   3527  CDE CDE Y1648      80.126  57.312  54.866  1.00  0.00
ATOM   3528  CDF CDF Y1649      16.272 -80.311  63.117  1.00  0.00
ATOM   3529  CDG CDG Y1650      -7.851  30.216 -17.249  1.00  0.00
ATOM   3530  CDH CDH Y1651      76.579 -35.046  41.125  1.00  0.00
ATOM   3531  CDI CDI Y1652     -25.579   0.256 -58.264  1.00  0.00
ATOM   3532  CDJ CDJ Y1653      86.136   5.700  59.519  1.00  0.00
ATOM   3533  CDK CDK Y1654     -21.090   0.145   1.825  1.00  0.00
ATOM   3534  CDL CDL Y1655       7.652   4.298 -30.548  1.00  0.00
ATOM   3535  CDM CDM Y1656       7.959 -38.976  25.910  1.00  0.00
ATOM   3536  CDN CDN Y1657      -6.661 -29.458  87.271  1.00  0.00
ATOM   3537  CDO CDO Y1658     -80.818   7.013  87.170  1.00  0.00
ATOM   3538  CDP CDP Y1659      64.515  57.775  80.028  1.00  0.00
ATOM   3539  CDQ CDQ Y1660      82.308  75.956 -82.583  1.00  0.00
ATOM   3540  CDR CDR Y1661      30.296 -84.353  12.741  1.00  0.00
ATOM   3541  CDS CDS Y1662      61.976 -41.482  89.378  1.00  0.00
ATOM   3542  CDT CDT Y1663      22.086 -74.095  86.872  1.00  0.00
ATOM   3543  CDU CDU Y1664       2.073  63.375   2.770  1.00  0.00
ATOM   3544  CDV CDV Y1665     -56.336 -70.878  81.017  1.00  0.00
ATOM   3545  CDW CDW Y1666     -38.970  36.782 -80.804  1.00  0.00
ATOM   3546  CDX CDX Y1667     -57.008 -71.935 -29.735  1.00  0.00
ATOM   3547  CDY CDY Y1668     -43.171  57.395 -36.794  1.00  0.00
ATOM   3548  CDZ CDZ Y1669       9.040  65.023  16.162  1.00  0.00
ATOM   3549  CEA CEA Y1670       8.367  24.219  59.007  1.00  0.00
ATOM   3550  CEB CEB Y1671      87.725 -34.301 -65.763  1.00  0.00
ATOM   3551  CEC CEC Y1672      16.052  85.256  43.659  1.00  0.00
ATOM   3552  CED CED Y1673       2.558 -58.953 -63.454  1.00  0.00
ATOM   3553  CEE CEE Y1674      69.649 -12.774 -47.574  1.00  0.00
ATOM   3554  CEF CEF Y1675      67.246 -61.225 -42.214  1.00  0.00
ATOM   3555  CEG CEG Y1676      54.546   6.681 -33.234  1.00  0.00
ATOM   3556  CEH CEH Y1677      33.165  35.936  12.113  1.00  0.00
ATOM   3557  CEI CEI Y1678      28.811 -57.384 -79.333  1.00  0.00
ATOM   3558  CEJ CEJ Y1679      42.935  -4.915  50.787  1.00  0.00
ATOM   3559  CEK CEK Y1680     -52.034 -49.592  55.212  1.00  0.00
ATOM   3560  CEL CEL Y1681      22.639 -76.308  49.853  1.00  0.00
ATOM   3561  CEM CEM Y1682     -72.446 -63.619  -5.073  1.00  0.00
ATOM   3562  CEN CEN Y1683     -13.593  20.839  64.270  1.00  0.00
ATOM   3563  CEO CEO Y1684      -5.306  80.892  40.882  1.00  0.00
ATOM   3564  CEP CEP Y1685      53.715  58.897  65.393  1.00  0.00
ATOM   3565  CEQ CEQ Y1686      85.018  16.612  46.323  1.00  0.00
ATOM   3566  CER CER Y1687      23.333  37.996 -39.595  1.00  0.00
ATOM   3567  CES CES Y1688      71.500  46.420 -42.044  1.00  0.00
ATOM   3568  CET CET Y1689     -39.809 -17.763  19.167  1.00  0.00
ATOM   3569  CEU CEU Y1690      85.466  30.169   1.550  1.00  0.00
ATOM   3570  CEV CEV Y1691      64.453  -8.893  87.442  1.00  0.00
ATOM   3571  CEW CEW Y1692     -40.712 -87.042 -22.320  1.00  0.00
ATOM   3572  CEX CEX Y1693     -80.139 -75.236  -4.185  1.00  0.00
ATOM   3573  CEY CEY Y1694     -71.445 -78.306  88.014  1.00  0.00
ATOM   3574  CEZ CEZ Y1695     -53.979 -85.826  62.600  1.00  0.00
ATOM   3575  CFA CFA Y1696      61.580  85.452 -83.636  1.00  0.00
ATOM   3576  CFB CFB Y1697      50.524  -9.652  28.115  1.00  0.00
ATOM   3577  CFC CFC Y1698      56.155 -70.880 -12.156  1.00  0.00
ATOM   3578  CFD CFD Y1699      80.420  80.236  -3.713  1.00  0.00
ATOM   3579  CFE CFE Y1700       8.264  61.466  71.638  1.00  0.00
ATOM   3580  CFF CFF Y1701     -85.027 -12.242  -8.660  1.00  0.00
ATOM   3581  CFG CFG Y1702      39.829 -41.242 -49.706  1.00  0.00
ATOM   3582  CFH CFH Y1703     -18.390 -24.157   0.977  1.00  0.00
ATOM   3583  CFI CFI Y1704     -85.129 -22.135 -34.143  1.00  0.00
ATOM   3584  CFJ CFJ Y1705      31.846 -19.612 -28.081  1.00  0.00
ATOM   3585  CFK CFK Y1706      20.452 -49.135  89.624  1.00  0.00
ATOM   3586  CFL CFL Y1707     -35.340  -7.288 -79.714  1.00  0.00
ATOM   3587  CFM CFM Y1708      56.495 -54.166 -82.805  1.00  0.00
ATOM   3588  CFN CFN Y1709     -34.281  81.372  54.079  1.00  0.00
ATOM   3589  CFO CFO Y1710     -80.876  10.161 -71.316  1.00  0.00
ATOM   3590  CFP CFP Y1711     -79.660 -28.884 -24.220  1.00  0.00
ATOM   3591  CFQ CFQ Y1712     -20.080  50.815 -24.420  1.00  0.00
ATOM   3592  CFR CFR Y1713      55.874 -87.366 -67.206  1.00  0.00
ATOM   3593  CFS CFS Y1714      41.646  60.354 -13.277  1.00  0.00
ATOM   3594  CFT CFT Y1715      -4.489 -12.797 -66.424  1.00  0.00
ATOM   3595  CFU CFU Y1716     -13.679 -19.672 -66.812  1.00  0.00
ATOM   3596  CFV CFV Y1717      49.965 -56.707 -68.652  1.00  0.00
ATOM   3597  CFW CFW Y1718      64.676 -49.478  35.326  1.00  0.00
ATOM   3598  CFX CFX Y1719     -11.317  33.446  70.708  1.00  0.00
ATOM   3599  CFY CFY Y1720     -24.434 -86.330  30.815  1.00  0.00
ATOM   3600  CFZ CFZ Y1721       1.459 -51.898 -11.141  1.00  0.00
ATOM   3601  CGA CGA Y1722      73.174 -36.787  15.467  1.00  0.00
ATOM   3602  CGB CGB Y1723     -10.635  81.359 -50.150  1.00  0.00
ATOM   3603  CGC CGC Y1724     -85.145  69.633  38.827  1.00  0.00
ATOM   3604  CGD CGD Y1725      61.193  46.270 -78.643  1.00  0.00
ATOM   3605  CGE CGE Y1726      89.593  64.379  88.641  1.00  0.00
ATOM   3606  CGF CGF Y1727      33.263  57.837 -84.918  1.00  0.00
ATOM   3607  CGG CGG Y1728     -73.507  85.800   0.433  1.00  0.00
ATOM   3608  CGH CGH Y1729      36.084  25.542 -36.161  1.00  0.00
ATOM   3609  CGI CGI Y1730      41.191 -74.910  81.805  1.00  0.00
ATOM   3610  CGJ CGJ Y1731      88.628 -42.891   6.520  1.00  0.00
ATOM   3611  CGK CGK Y1732      19.377 -31.594 -22.734  1.00  0.00
ATOM   3612  CGL CGL Y1733      -5.206  -4.208 -49.211  1.00  0.00
ATOM   3613  CGM CGM Y1734      45.400 -88.321 -23.474  1.00  0.00
ATOM   3614  CGN CGN Y1735     -68.225 -16.155  87.806  1.00  0.00
ATOM   3615  CGO CGO Y1736     -49.070 -15.758 -34.480  1.00  0.00
ATOM   3616  CGP CGP Y1737     -51.334  -3.440 -49.674  1.00  0.00
ATOM   3617  CGQ CGQ Y1738       6.141 -43.293  87.901  1.00  0.00
ATOM   3618  CGR CGR Y1739      55.412 -21.276  79.875  1.00  0.00
ATOM   3619  CGS CGS Y1740      86.063 -14.521 -19.412  1.00  0.00
ATOM   3620  CGT CGT Y1741      31.464  25.694  56.678  1.00  0.00
ATOM   3621  CGU CGU Y1742      83.375   4.273  85.387  1.00  0.00
ATOM   3622  CGV CGV Y1743      38.302  76.393 -29.543  1.00  0.00
ATOM   3623  CGW CGW Y1744       2.098 -53.389 -25.987  1.00  0.00
ATOM   3624  CGX CGX Y1745      -8.141 -77.696  87.272  1.00  0.00
ATOM   3625  CGY CGY Y1746     -69.115 -87.903  37.957  1.00  0.00
ATOM   3626  CGZ CGZ Y1747     -64.644 -61.522 -38.356  1.00  0.00
ATOM   3627  CHA CHA Y1748      70.056  29.409  88.457  1.00  0.00
ATOM   3628  CHB CHB Y1749      23.142 -36.931  75.351  1.00  0.00
ATOM   3629  CHC CHC Y1750      63.719  76.580  28.959  1.00  0.00
ATOM   3630  CHD CHD Y1751     -65.726  22.294   8.009  1.00  0.00
ATOM   3631  CHE CHE Y1752     -73.482 -55.831  60.056  1.00  0.00
ATOM   3632  CHF CHF Y1753     -28.066   9.846  20.840  1.00  0.00
ATOM   3633  CHG CHG Y1754      -5.643  82.227 -70.776  1.00  0.00
ATOM   3634  CHH CHH Y1755      43.031 -89.776  38.385  1.00  0.00
ATOM   3635  CHI CHI Y1756      23.820  69.965 -23.198  1.00  0.00
ATOM   3636  CHJ CHJ Y1757      50.855  58.018  14.204  1.00  0.00
ATOM   3637  CHK CHK Y1758      40.363  -8.617 -19.683  1.00  0.00
ATOM   3638  CHL CHL Y1759     -79.382 -33.092  -4.062  1.00  0.00
ATOM   3639  CHM CHM Y1760      37.868  48.876 -52.504  1.00  0.00
ATOM   3640  CHN CHN Y1761     -45.522 -61.557  17.920  1.00  0.00
ATOM   3641  CHO CHO Y1762     -46.676 -32.420  38.703  1.00  0.00
ATOM   3642  CHP CHP Y1763     -47.665  84.527  -6.908  1.00  0.00
ATOM   3643  CHQ CHQ Y1764     -77.362  57.205  -1.634  1.00  0.00
ATOM   3644  CHR CHR Y1765     -36.655  66.516  51.421  1.00  0.00
ATOM   3645  CHS CHS Y1766     -25.101  71.104 -49.528  1.00  0.00
ATOM   3646  CHT CHT Y1767     -14.359 -39.385  -2.982  1.00  0.00
ATOM   3647  CHU CHU Y1768     -82.002 -38.686  39.660  1.00  0.00
ATOM   3648  CHV CHV Y1769       7.488 -72.986 -66.448  1.00  0.00
ATOM   3649  CHW CHW Y1770      87.650 -53.701 -83.255  1.00  0.00
ATOM   3650  CHX CHX Y1771      11.383  18.228  85.105  1.00  0.00
ATOM   3651  CHY CHY Y1772      -3.863  13.695 -39.876  1.00  0.00
ATOM   3652  CHZ CHZ Y1773     -31.733 -86.614 -11.322  1.00  0.00
ATOM   3653  CIA CIA Y1774      78.532 -37.409 -43.886  1.00  0.00
ATOM   3654  CIB CIB Y1775     -30.475  82.785 -23.432  1.00  0.00
ATOM   3655  CIC CIC Y1776     -38.576  28.652 -25.437  1.00  0.00
ATOM   3656  CID CID Y1777      89.106 -60.144  63.838  1.00  0.00
ATOM   3657  CIE CIE Y1778      -9.791 -49.294 -12.684  1.00  0.00
ATOM   3658  CIF CIF Y1779      65.697   2.606  19.439  1.00  0.00
ATOM   3659  CIG CIG Y1780      17.785  21.296  50.666  1.00  0.00
ATOM   3660  CIH CIH Y1781      63.791  77.778 -48.924  1.00  0.00
ATOM   3661  CII CII Y1782      43.128  55.677 -78.248  1.00  0.00
ATOM   3662  CIJ CIJ Y1783       8.105  64.776  -9.575  1.00  0.00
ATOM   3663  CIK CIK Y1784     -45.521   6.668 -46.645  1.00  0.00
ATOM   3664  CIL CIL Y1785     -75.837 -59.956 -48.007  1.00  0.00
ATOM   3665  CIM CIM Y1786      32.183 -31.451  10.417  1.00  0.00
ATOM   3666  CIN CIN Y1787      43.651 -57.746 -85.494  1.00  0.00
ATOM   3667  CIO CIO Y1788       6.869 -40.770 -31.471  1.00  0.00
ATOM   3668  CIP CIP Y1789     -53.684  -8.547  21.602  1.00  0.00
ATOM   3669  CIQ CIQ Y1790      74.481  15.193 -11.747  1.00  0.00
ATOM   3670  CIR CIR Y1791      83.714 -49.255  21.225  1.00  0.00
ATOM   3671  CIS CIS Y1792      22.020  74.986  35.184  1.00  0.00
ATOM   3672  CIT CIT Y1793      80.719  34.118  25.145  1.00  0.00
ATOM   3673  CIU CIU Y1794     -57.329 -81.656 -19.947  1.00  0.00
ATOM   3674  CIV CIV Y1795     -13.029  22.812  79.235  1.00  0.00
ATOM   3675  CIW CIW Y1796     -57.583   6.445  35.975  1.00  0.00
ATOM   3676  CIX CIX Y1797      -3.365 -87.879  83.919  1.00  0.00
ATOM   3677  CIY CIY Y1798      85.419  10.134 -77.378  1.00  0.00
ATOM   3678  CIZ CIZ Y1799      13.214 -86.561 -48.902  1.00  0.00
ATOM   3679  CJA CJA Y1800     -72.211 -54.705 -65.690  1.00  0.00
ATOM   3680  CJB CJB Y1801     -79.443 -25.233 -67.258  1.00  0.00
ATOM   3681  CJC CJC Y1802     -57.873 -33.766 -43.331  1.00  0.00
ATOM   3682  CJD CJD Y1803      45.964  22.448 -55.972  1.00  0.00
ATOM   3683  CJE CJE Y1804      86.029 -24.118  38.502  1.00  0.00
ATOM   3684  CJF CJF Y1805      85.308 -42.511 -78.873  1.00  0.00
ATOM   3685  CJG CJG Y1806     -58.919 -16.362 -84.518  1.00  0.00
ATOM   3686  CJH CJH Y1807     -73.847  23.513  44.087  1.00  0.00
ATOM   3687  CJI CJI Y1808      86.139 -22.577 -64.958  1.00  0.00
ATOM   3688  CJJ CJJ Y1809       2.882  81.430  55.688  1.00  0.00
ATOM   3689  CJK CJK Y1810       8.992 -51.015   0.309  1.00  0.00
ATOM   3690  CJL CJL Y1811     -72.680 -57.766  31.006  1.00  0.00
ATOM   3691  CJM CJM Y1812      20.305  72.804  20.870  1.00  0.00
ATOM   3692  CJN CJN Y1813     -55.246  21.141   1.368  1.00  0.00
ATOM   3693  CJO CJO Y1814       9.022 -46.713  13.552  1.00  0.00
ATOM   3694  CJP CJP Y1815     -11.511  40.209 -47.841  1.00  0.00
ATOM   3695  CJQ CJQ Y1816      53.441  15.620  47.427  1.00  0.00
ATOM   3696  CJR CJR Y1817     -12.167   6.526 -14.529  1.00  0.00
ATOM   3697  CJS CJS Y1818     -35.577  -4.723 -52.450  1.00  0.00
ATOM   3698  CJT CJT Y1819     -21.237  20.302 -25.173  1.00  0.00
ATOM   3699  CJU CJU Y1820     -59.216  83.833 -70.502  1.00  0.00
ATOM   3700  CJV CJV Y1821      -9.456  72.415  12.088  1.00  0.00
ATOM   3701  CJW CJW Y1822     -45.598 -26.514 -67.870  1.00  0.00
ATOM   3702  CJX CJX Y1823     -84.213  77.848 -50.942  1.00  0.00
ATOM   3703  CJY CJY Y1824      87.699 -89.524 -56.206  1.00  0.00
ATOM   3704  CJZ CJZ Y1825     -64.423  81.670  72.916  1.00  0.00
ATOM   3705  CKA CKA Y1826      59.700  15.581 -17.252  1.00  0.00
ATOM   3706  CKB CKB Y1827       6.496  48.254 -15.897  1.00  0.00
ATOM   3707  CKC CKC Y1828       0.714 -51.921  30.156  1.00  0.00
ATOM   3708  CKD CKD Y1829      62.487  70.534  77.322  1.00  0.00
ATOM   3709  CKE CKE Y1830      56.131  40.338 -18.854  1.00  0.00
ATOM   3710  CKF CKF Y1831      45.133 -15.939  72.673  1.00  0.00
ATOM   3711  CKG CKG Y1832      51.837  53.958 -16.531  1.00  0.00
ATOM   3712  CKH CKH Y1833      31.262   5.126 -10.567  1.00  0.00
ATOM   3713  CKI CKI Y1834     -84.020 -11.643  74.154  1.00  0.00
ATOM   3714  CKJ CKJ Y1835       6.590 -25.765 -11.297  1.00  0.00
ATOM   3715  CKK CKK Y1836     -39.536 -83.432 -86.075  1.00  0.00
ATOM   3716  CKL CKL Y1837      46.830 -57.202  86.825  1.00  0.00
ATOM   3717  CKM CKM Y1838     -34.515  64.317   5.828  1.00  0.00
ATOM   3718  CKN CKN Y1839      71.322  75.090  87.632  1.00  0.00
ATOM   3719  CKO CKO Y1840      67.427  62.243 -81.183  1.00  0.00
ATOM   3720  CKP CKP Y1841     -85.178  -7.193 -77.978  1.00  0.00
ATOM   3721  CKQ CKQ Y1842      65.351  31.475  22.929  1.00  0.00
ATOM   3722  CKR CKR Y1843     -76.848 -15.786  61.870  1.00  0.00
ATOM   3723  CKS CKS Y1844     -55.319  76.566  86.245  1.00  0.00
ATOM   3724  CKT CKT Y1845     -17.601  81.621  16.832  1.00  0.00
ATOM   3725  CKU CKU Y1846      23.537  17.605 -40.167  1.00  0.00
ATOM   3726  CKV CKV Y1847     -78.149  84.918  76.710  1.00  0.00
ATOM   3727  CKW CKW Y1848     -57.936 -86.971  19.535  1.00  0.00
ATOM   3728  CKX CKX Y1849     -70.346 -83.244 -72.792  1.00  0.00
ATOM   3729  CKY CKY Y1850     -26.842  42.776 -84.742  1.00  0.00
ATOM   3730  CKZ CKZ Y1851      83.964   5.448 -57.495  1.00  0.00
ATOM   3731  CLA CLA Y1852      70.158 -88.107  36.750  1.00  0.00
ATOM   3732  CLB CLB Y1853      18.020  -9.705  52.762  1.00  0.00
ATOM   3733  CLC CLC Y1854      20.545  38.323 -52.387  1.00  0.00
ATOM   3734  CLD CLD Y1855      -6.357  21.465 -72.747  1.00  0.00
ATOM   3735  CLE CLE Y1856      11.919 -39.125  49.624  1.00  0.00
ATOM   3736  CLF CLF Y1857      81.536  18.942 -83.753  1.00  0.00
ATOM   3737  CLG CLG Y1858      88.333 -45.979  -8.803  1.00  0.00
ATOM   3738  CLH CLH Y1859     -28.122  69.047 -82.265  1.00  0.00
ATOM   3739  CLI CLI Y1860       1.915  -7.358 -83.546  1.00  0.00
ATOM   3740  CLJ CLJ Y1861      87.626  37.325  74.782  1.00  0.00
ATOM   3741  CLK CLK Y1862       5.183 -50.675 -41.323  1.00  0.00
ATOM   3742  CLL CLL Y1863      58.772 -15.804  19.277  1.00  0.00
ATOM   3743  CLM CLM Y1864     -14.538  36.345   1.249  1.00  0.00
ATOM   3744  CLN CLN Y1865     -75.190 -15.811 -57.318  1.00  0.00
ATOM   3745  CLO CLO Y1866     -11.991  25.446 -38.179  1.00  0.00
ATOM   3746  CLP CLP Z1867      81.062 -16.116   1.512  1.00  0.00
ATOM   3747  CLQ CLQ Z1868     -71.613  37.072  43.546  1.00  0.00
ATOM   3748  CLR CLR Z1869      -6.987  58.043 -63.520  1.00  0.00
ATOM   3749  CLS CLS Z1870      68.568 -45.472  79.117  1.00  0.00
ATOM   3750  CLT CLT Z1871     -45.485 -25.763  64.754  1.00  0.00
ATOM   3751  CLU CLU Z1872      10.934  65.108 -24.012  1.00  0.00
ATOM   3752  CLV CLV Z1873      16.786  12.042  48.898  1.00  0.00
ATOM   3753  CLW CLW Z1874     -26.497  60.515  56.900  1.00  0.00
ATOM   3754  CLX CLX Z1875      -3.060 -79.076 -39.106  1.00  0.00
ATOM   3755  CLY CLY Z1876      42.437  74.676  54.461  1.00  0.00
ATOM   3756  CLZ CLZ Z1877      49.983  59.598 -16.646  1.00  0.00
ATOM   3757  CMA CMA Z1878      46.469  83.120  30.918  1.00  0.00
ATOM   3758  CMB CMB Z1879     -13.523   9.403 -36.306  1.00  0.00
ATOM   3759  CMC CMC Z1880      41.957  71.142 -43.381  1.00  0.00
ATOM   3760  CMD CMD Z1881      11.954 -37.864  14.180  1.00  0.00
ATOM   3761  CME CME Z1882     -47.589 -23.298  22.748  1.00  0.00
ATOM   3762  CMF CMF Z1883      41.048 -28.616  60.845  1.00  0.00
ATOM   3763  CMG CMG Z1884     -55.886  28.037 -56.705  1.00  0.00
ATOM   3764  CMH CMH Z1885      -8.799  16.313  79.956  1.00  0.00
ATOM   3765  CMI CMI Z1886     -20.480  33.103 -51.330  1.00  0.00
ATOM   3766  CMJ CMJ Z1887     -29.024 -51.709 -23.843  1.00  0.00
ATOM   3767  CMK CMK Z1888       0.726 -55.280 -10.160  1.00  0.00
ATOM   3768  CML CML Z1889     -33.253   8.628  61.677  1.00  0.00
ATOM   3769  CMM CMM Z1890     -79.710 -18.065  37.645  1.00  0.00
ATOM   3770  CMN CMN Z1891      21.196  79.874 -23.857  1.00  0.00
ATOM   3771  CMO CMO Z1892      32.330 -67.104 -41.979  1.00  0.00
ATOM   3772  CMP CMP Z1893      79.758  14.399  76.934  1.00  0.00
ATOM   3773  CMQ CMQ Z1894       2.549 -48.516 -47.683  1.00  0.00
ATOM   3774  CMR CMR Z1895     -50.745  51.209   5.209  1.00  0.00
ATOM   3775  CMS CMS Z1896      43.022  50.866  31.529  1.00  0.00
ATOM   3776  CMT CMT Z1897       1.311  34.204  30.807  1.00  0.00
ATOM   3777  CMU CMU Z1898      69.447 -47.254 -16.425  1.00  0.00
ATOM   3778  CMV CMV Z1899     -74.379  33.716  11.554  1.00  0.00
ATOM   3779  CMW CMW Z1900      53.094  10.742 -61.022  1.00  0.00
ATOM   3780  CMX CMX Z1901      69.230  36.069   9.425  1.00  0.00
ATOM   3781  CMY CMY Z1902      27.967 -70.653   7.893  1.00  0.00
ATOM   3782  CMZ CMZ Z1903      56.412 -30.124 -57.478  1.00  0.00
ATOM   3783  CNA CNA Z1904      -2.280  64.674  20.308  1.00  0.00
ATOM   3784  CNB CNB Z1905     -54.509 -66.923  85.266  1.00  0.00
ATOM   3785  CNC CNC Z1906     -22.000 -37.828  63.235  1.00  0.00
ATOM   3786  CND CND Z1907     -64.680  14.790  -9.350  1.00  0.00
ATOM   3787  CNE CNE Z1908     -26.635  16.738 -71.258  1.00  0.00
ATOM   3788  CNF CNF Z1909      50.448 -28.252   2.246  1.00  0.00
ATOM   3789  CNG CNG Z1910     -34.847  17.115  26.272  1.00  0.00
ATOM   3790  CNH CNH Z1911     -66.141 -19.653  63.080  1.00  0.00
ATOM   3791  CNI CNI Z1912     -29.974  21.524 -30.795  1.00  0.00
ATOM   3792  CNJ CNJ Z1913     -47.458  60.985 -46.921  1.00  0.00
ATOM   3793  CNK CNK Z1914       7.540 -21.496 -60.835  1.00  0.00
ATOM   3794  CNL CNL Z1915     -24.698  43.073  17.681  1.00  0.00
ATOM   3795  CNM CNM Z1916     -76.244 -58.962  66.452  1.00  0.00
ATOM   3796  CNN CNN Z1917      79.165  76.712  -3.360  1.00  0.00
ATOM   3797  CNO CNO Z1918     -74.367 -33.092 -18.302  1.00  0.00
ATOM   3798  CNP CNP Z1919      48.282  18.757 -27.088  1.00  0.00
ATOM   3799  CNQ CNQ Z1920     -13.241 -45.879  16.802  1.00  0.00
ATOM   3800  CNR CNR Z1921     -66.176 -53.348  -2.756  1.00  0.00
ATOM   3801  CNS CNS Z1922     -62.877 -68.239  36.912  1.00  0.00
ATOM   3802  CNT CNT Z1923      53.385  24.630  12.081  1.00  0.00
ATOM   3803  CNU CNU Z1924     -26.920 -29.721 -34.407  1.00  0.00
ATOM   3804  CNV CNV Z1925     -80.234  72.954 -77.566  1.00  0.00
ATOM   3805  CNW CNW Z1926     -56.961 -44.273 -44.628  1.00  0.00
ATOM   3806  CNX CNX Z1927       9.247 -73.505 -64.601  1.00  0.00
ATOM   3807  CNY CNY Z1928      -2.301  81.211  70.889  1.00  0.00
ATOM   3808  CNZ CNZ Z1929      74.691  46.149 -65.358  1.00  0.00
ATOM   3809  COA COA Z1930     -42.557 -34.022  -4.678  1.00  0.00
ATOM   3810  COB COB Z1931      88.933 -79.502  10.211  1.00  0.00
ATOM   3811  COC COC Z1932      10.541  41.339  11.288  1.00  0.00
ATOM   3812  COD COD Z1933     -47.157 -50.528  56.409  1.00  0.00
ATOM   3813  COE COE Z1934      75.590  27.148 -20.660  1.00  0.00
ATOM   3814  COF COF Z1935      77.280  -1.797 -27.843  1.00  0.00
ATOM   3815  COG COG Z1936      41.725  17.578  68.369  1.00  0.00
ATOM   3816  COH COH Z1937     -55.646  18.213  52.462  1.00  0.00
ATOM   3817  COI COI Z1938      28.026  25.982  -8.839  1.00  0.00
ATOM   3818  COJ COJ Z1939       9.101 -66.662  64.398  1.00  0.00
ATOM   3819  COK COK Z1940      72.931  10.369  33.514  1.00  0.00
ATOM   3820  COL COL Z1941      69.766  68.816 -67.596  1.00  0.00
ATOM   3821  COM COM Z1942      74.104 -12.514 -40.598  1.00  0.00
ATOM   3822  CON CON Z1943     -51.076 -36.702  81.125  1.00  0.00
ATOM   3823  COO COO Z1944      -3.693 -79.738  -1.031  1.00  0.00
ATOM   3824  COP COP Z1945      11.194  -7.193 -41.976  1.00  0.00
ATOM   3825  COQ COQ Z1946      84.973  56.759  48.649  1.00  0.00
ATOM   3826  COR COR Z1947      32.241 -40.315 -26.488  1.00  0.00
ATOM   3827  COS COS Z1948      63.804  31.213  30.602  1.00  0.00
ATOM   3828  COT COT Z1949     -56.155  56.695 -12.199  1.00  0.00
ATOM   3829  COU COU Z1950      56.409 -78.742  56.807  1.00  0.00
ATOM   3830  COV COV Z1951     -54.328 -83.563  10.988  1.00  0.00
ATOM   3831  COW COW Z1952     -54.295  67.393 -23.869  1.00  0.00
ATOM   3832  COX COX Z1953       9.944  60.732  48.112  1.00  0.00
ATOM   3833  COY COY Z1954     -35.463 -78.851 -45.270  1.00  0.00
ATOM   3834  COZ COZ Z1955      25.230  37.519  87.500  1.00  0.00
ATOM   3835  CPA CPA Z1956      76.711 -32.301 -84.332  1.00  0.00
ATOM   3836  CPB CPB Z1957     -46.666  38.771  68.260  1.00  0.00
ATOM   3837  CPC CPC Z1958      81.867  31.200  55.388  1.00  0.00
ATOM   3838  CPD CPD Z1959      17.198  39.655  71.815  1.00  0.00
ATOM   3839  CPE CPE Z1960     -31.260 -80.146  10.373  1.00  0.00
ATOM   3840  CPF CPF Z1961     -73.466 -63.496 -50.637  1.00  0.00
ATOM   3841  CPG CPG Z1962       3.119  -8.429  50.816  1.00  0.00
ATOM   3842  CPH CPH Z1963     -16.558  53.181  32.760  1.00  0.00
ATOM   3843  CPI CPI Z1964      11.328  80.417 -63.774  1.00  0.00
ATOM   3844  CPJ CPJ Z1965      69.265 -64.566  24.835  1.00  0.00
ATOM   3845  CPK CPK Z1966     -67.818  11.868 -75.775  1.00  0.00
ATOM   3846  CPL CPL Z1967      47.949  42.011  10.131  1.00  0.00
ATOM   3847  CPM CPM Z1968      25.923   0.178  11.519  1.00  0.00
ATOM   3848  CPN CPN Z1969     -37.769 -40.205 -80.619  1.00  0.00
ATOM   3849  CPO CPO Z1970     -85.300  38.105 -57.363  1.00  0.00
ATOM   3850  CPP CPP Z1971      64.437  79.916 -78.298  1.00  0.00
ATOM   3851  CPQ CPQ Z1972      84.047  81.464 -46.281  1.00  0.00
ATOM   3852  CPR CPR Z1973     -49.896   7.155 -33.661  1.00  0.00
ATOM   3853  CPS CPS Z1974      22.951  72.789  10.872  1.00  0.00
ATOM   3854  CPT CPT Z1975     -85.432  77.122 -59.413  1.00  0.00
ATOM   3855  CPU CPU Z1976     -57.233  84.117   7.777  1.00  0.00
ATOM   3856  CPV CPV Z1977      32.885 -41.748  23.445  1.00  0.00
ATOM   3857  CPW CPW Z1978      52.572  34.549  50.435  1.00  0.00
ATOM   3858  CPX CPX Z1979      58.589  34.637 -83.451  1.00  0.00
ATOM   3859  CPY CPY Z1980     -49.123  52.032  36.839  1.00  0.00
ATOM   3860  CPZ CPZ Z1981     -73.848  -3.533  48.500  1.00  0.00
ATOM   3861  CQA CQA Z1982      10.527  75.140  67.877  1.00  0.00
ATOM   3862  CQB CQB Z1983      37.643 -37.578  -7.589  1.00  0.00
ATOM   3863  CQC CQC Z1984      16.286   1.302 -25.147  1.00  0.00
ATOM   3864  CQD CQD Z1985      41.137  64.249 -72.144  1.00  0.00
ATOM   3865  CQE CQE Z1986     -35.174  80.729  46.143  1.00  0.00
ATOM   3866  CQF CQF Z1987      82.842   2.044 -80.091  1.00  0.00
ATOM   3867  CQG CQG Z1988     -25.430 -23.625  26.257  1.00  0.00
ATOM   3868  CQH CQH Z1989     -14.079 -75.918  22.676  1.00  0.00
ATOM   3869  CQI CQI Z1990     -24.334 -64.742  39.312  1.00  0.00
ATOM   3870  CQJ CQJ Z1991     -72.599  -9.729 -42.681  1.00  0.00
ATOM   3871  CQK CQK Z1992      32.114  28.235 -67.553  1.00  0.00
ATOM   3872  CQL CQL Z1993      46.353 -29.879  15.755  1.00  0.00
ATOM   3873  CQM CQM Z1994      33.270 -81.684  42.235  1.00  0.00
ATOM   3874  CQN CQN Z1995     -24.772  78.230   5.883  1.00  0.00
ATOM   3875  CQO CQO Z1996     -22.712 -43.232  84.864  1.00  0.00
ATOM   3876  CQP CQP Z1997      79.023 -63.050  59.552  1.00  0.00
ATOM   3877  CQQ CQQ Z1998      85.765 -85.800  74.432  1.00  0.00
ATOM   3878  CQR CQR Z1999     -14.168  40.007 -39.780  1.00  0.00
ATOM   3879  CQS CQS Z2000      55.393 -78.671   0.755  1.00  0.00
ATOM   3880  CQT CQT Z2001      84.591 -76.047  33.691  1.00  0.00
ATOM   3881  CQU CQU Z2002     -51.301 -13.977 -71.003  1.00  0.00
ATOM   3882  CQV CQV Z2003      82.826  52.816 -30.867  1.00  0.00
ATOM   3883  CQW CQW Z2004     -56.323 -74.409 -46.052  1.00  0.00
ATOM   3884  CQX CQX Z2005      47.014  39.644 -38.006  1.00  0.00
ATOM   3885  CQY CQY Z2006     -56.313  48.783 -77.596  1.00  0.00
ATOM   3886  CQZ CQZ Z2007     -67.984 -61.492 -15.390  1.00  0.00
ATOM   3887  CRA CRA Z2008      67.184  28.538 -50.708  1.00  0.00
ATOM   3888  CRB CRB Z2009     -48.440 -63.500 -67.313  1.00  0.00
ATOM   3889  CRC CRC Z2010      23.557 -35.117 -64.659  1.00  0.00
ATOM   3890  CRD CRD Z2011      33.395  -4.001 -54.688  1.00  0.00
ATOM   3891  CRE CRE Z2012     -80.373  20.734 -34.863  1.00  0.00
ATOM   3892  CRF CRF Z2013     -79.891  72.438  10.102  1.00  0.00
ATOM   3893  CRG CRG Z2014     -64.756  77.249  52.347  1.00  0.00
ATOM   3894  CRH CRH Z2015      79.621 -42.186  44.859  1.00  0.00
ATOM   3895  CRI CRI Z2016      -3.567  41.769  68.337  1.00  0.00
ATOM   3896  CRJ CRJ Z2017      77.508 -55.895 -53.711  1.00  0.00
ATOM   3897  CRK CRK Z2018      66.086 -75.612 -39.827  1.00  0.00
ATOM   3898  CRL CRL Z2019     -80.747  49.064 -29.081  1.00  0.00
ATOM   3899  CRM CRM Z2020     -18.604 -78.404  82.046  1.00  0.00
ATOM   3900  CRN CRN Z2021     -42.901 -88.008  34.577  1.00  0.00
ATOM   3901  CRO CRO Z2022      86.219 -23.374 -43.960  1.00  0.00
ATOM   3902  CRP CRP Z2023     -28.701 -47.624 -48.321  1.00  0.00
ATOM   3903  CRQ CRQ Z2024      89.921 -42.188   2.125  1.00  0.00
ATOM   3904  CRR CRR Z2025      80.957 -74.018 -72.412  1.00  0.00
ATOM   3905  CRS CRS Z2026       5.496   9.839   9.169  1.00  0.00
ATOM   3906  CRT CRT Z2027      80.518  34.522  22.912  1.00  0.00
ATOM   3907  CRU CRU Z2028     -71.413 -61.849  11.949  1.00  0.00
ATOM   3908  CRV CRV Z2029      -5.495  59.856  52.065  1.00  0.00
ATOM   3909  CRW CRW Z2030     -60.528  72.428 -68.869  1.00  0.00
ATOM   3910  CRX CRX Z2031      -4.900  57.628  80.103  1.00  0.00
ATOM   3911  CRY CRY Z2032      -0.062 -12.264  80.526  1.00  0.00
ATOM   3912  CRZ CRZ Z2033       3.542 -85.671  31.023  1.00  0.00
ATOM   3913  CSA CSA Z2034      34.112 -50.807 -48.454  1.00  0.00
ATOM   3914  CSB CSB Z2035     -23.414 -16.641  44.784  1.00  0.00
ATOM   3915  CSC CSC Z2036      81.564  76.098  46.877  1.00  0.00
ATOM   3916  CSD CSD Z2037     -70.995  22.377  20.341  1.00  0.00
ATOM   3917  CSE CSE Z2038      -8.784  32.500 -15.423  1.00  0.00
ATOM   3918  CSF CSF Z2039      36.856  -1.084  42.587  1.00  0.00
ATOM   3919  CSG CSG Z2040      46.409 -70.524 -38.719  1.00  0.00
ATOM   3920  CSH CSH Z2041     -75.111  -6.380 -23.685  1.00  0.00
ATOM   3921  CSI CSI Z2042      -5.842 -23.016 -36.942  1.00  0.00
ATOM   3922  CSJ CSJ Z2043      21.598 -59.545 -78.239  1.00  0.00
ATOM   3923  CSK CSK Z2044      74.209 -14.961  71.846  1.00  0.00
ATOM   3924  CSL CSL Z2045      13.852  41.557  48.029  1.00  0.00
ATOM   3925  CSM CSM Z2046      26.448 -50.346  40.079  1.00  0.00
ATOM   3926  CSN CSN Z2047     -58.414  36.173 -31.450  1.00  0.00
ATOM   3927  CSO CSO Z2048      21.256 -64.360 -40.715  1.00  0.00
ATOM   3928  CSP CSP Z2049      -7.502  38.195   1.494  1.00  0.00
ATOM   3929  CSQ CSQ Z2050     -46.564  50.610 -65.449  1.00  0.00
ATOM   3930  CSR CSR Z2051      60.392  66.802   2.327  1.00  0.00
ATOM   3931  CSS CSS Z2052     -79.925 -36.541 -65.791  1.00  0.00
ATOM   3932  CST CST Z2053     -18.793  17.653 -13.875  1.00  0.00
ATOM   3933  CSU CSU Z2054     -12.866  -4.825 -64.532  1.00  0.00
ATOM   3934  CSV CSV Z2055      78.053 -19.765 -17.888  1.00  0.00
ATOM   3935  CSW CSW Z2056     -27.228  45.064  40.729  1.00  0.00
ATOM   3936  CSX CSX Z2057      73.043 -80.234 -26.430  1.00  0.00
ATOM   3937  CSY CSY Z2058      62.956   5.092  62.979  1.00  0.00
ATOM   3938  CSZ CSZ Z2059     -20.932  29.347  43.617  1.00  0.00
ATOM   3939  CTA CTA Z2060      -0.771   3.268 -46.649  1.00  0.00
ATOM   3940  CTB CTB Z2061     -70.788 -37.735  24.968  1.00  0.00
ATOM   3941  CTC CTC Z2062      80.626 -41.609  20.031  1.00  0.00
ATOM   3942  CTD CTD Z2063      -6.402  79.577  39.931  1.00  0.00
ATOM   3943  CTE CTE Z2064      -4.626 -68.469 -22.391  1.00  0.00
ATOM   3944  CTF CTF Z2065     -44.725 -53.938  25.799  1.00  0.00
ATOM   3945  CTG CTG Z2066      32.647  73.324  -6.721  1.00  0.00
ATOM   3946  CTH CTH Z2067      67.346  49.880  39.174  1.00  0.00
ATOM   3947  CTI CTI Z2068      56.836  65.661  69.757  1.00  0.00
ATOM   3948  CTJ CTJ Z2069      87.124  78.332 -78.465  1.00  0.00
ATOM   3949  CTK CTK Z2070      16.709  35.285 -74.773  1.00  0.00
ATOM   3950  CTL CTL Z2071     -46.121  83.579 -81.599  1.00  0.00
ATOM   3951  CTM CTM Z2072      55.557  81.880 -19.605  1.00  0.00
ATOM   3952  CTN CTN Z2073     -59.659 -72.422 -23.735  1.00  0.00
ATOM   3953  CTO CTO Z2074     -80.942  37.283 -71.923  1.00  0.00
ATOM   3954  CTP CTP Z2075      26.676 -12.206 -69.911  1.00  0.00
ATOM   3955  CTQ CTQ Z2076     -47.065 -34.059  45.745  1.00  0.00
ATOM   3956  CTR CTR Z2077     -36.516 -14.888  60.537  1.00  0.00
ATOM   3957  CTS CTS Z2078     -73.662  -2.049  30.378  1.00  0.00
ATOM   3958  CTT CTT Z2079      33.479  -0.638 -43.396  1.00  0.00
ATOM   3959  CTU CTU Z2080     -57.970  31.012  27.323  1.00  0.00
ATOM   3960  CTV CTV Z2081      72.759  45.165 -44.114  1.00  0.00
ATOM   3961  CTW CTW Z2082     -13.945 -23.687  16.494  1.00  0.00
ATOM   3962  CTX CTX Z2083      84.904  30.265 -47.546  1.00  0.00
ATOM   3963  CTY CTY Z2084     -59.674  60.410  79.029  1.00  0.00
ATOM   3964  CTZ CTZ Z2085      18.900 -86.437 -54.475  1.00  0.00
ATOM   3965  CUA CUA Z2086      85.734 -14.671  41.847  1.00  0.00
ATOM   3966  CUB CUB Z2087      12.229 -43.823 -82.127  1.00  0.00
ATOM   3967  CUC CUC Z2088     -72.290 -52.442 -75.806  1.00  0.00
ATOM   3968  CUD CUD Z2089     -34.379  39.848 -24.510  1.00  0.00
ATOM   3969  CUE CUE Z2090      62.343   0.258  32.579  1.00  0.00
ATOM   3970  CUF CUF Z2091       1.076  73.570  -8.799  1.00  0.00
ATOM   3971  CUG CUG Z2092      37.120 -15.809 -10.207  1.00  0.00
ATOM   3972  CUH CUH Z2093      30.245  51.386   5.749  1.00  0.00
ATOM   3973  CUI CUI Z2094      23.559 -13.885  81.293  1.00  0.00
ATOM   3974  CUJ CUJ Z2095      84.197   5.731  54.910  1.00  0.00
ATOM   3975  CUK CUK Z2096      -5.887 -60.892 -55.137  1.00  0.00
ATOM   3976  CUL CUL Z2097      62.499   1.017  80.994  1.00  0.00
ATOM   3977  CUM CUM Z2098     -75.686 -12.294   4.350  1.00  0.00
ATOM   3978  CUN CUN Z2099     -80.637  50.360   1.178  1.00  0.00
ATOM   3979  CUO CUO Z2100     -14.970  68.603  35.126  1.00  0.00
ATOM   3980  CUP CUP Z2101      67.214   6.321  13.704  1.00  0.00
ATOM   3981  CUQ CUQ Z2102     -24.969  76.452  70.820  1.00  0.00
ATOM   3982  CUR CUR Z2103      51.504 -66.675 -84.815  1.00  0.00
ATOM   3983  CUS CUS Z2104      89.675  55.445 -46.330  1.00  0.00
ATOM   3984  CUT CUT Z2105     -78.698  79.595 -48.511  1.00  0.00
ATOM   3985  CUU CUU Z2106      34.238 -78.517 -67.495  1.00  0.00
ATOM   3986  CUV CUV Z2107     -37.770 -65.266 -30.292  1.00  0.00
ATOM   3987  CUW CUW Z2108     -25.335 -68.440  59.890  1.00  0.00
ATOM   3988  CUX CUX Z2109      27.614  77.462  38.092  1.00  0.00
ATOM   3989  CUY CUY Z2110      80.770  49.877  79.241  1.00  0.00
ATOM   3990  CUZ CUZ Z2111      76.885  -1.812 -57.742  1.00  0.00
ATOM   3991  CVA CVA Z2112     -79.119   8.692  87.131  1.00  0.00
ATOM   3992  CVB CVB Z2113     -14.183  15.457  52.821  1.00  0.00
ATOM   3993  CVC CVC Z2114     -11.332  74.303 -31.631  1.00  0.00
ATOM   3994  CVD CVD Z2115     -41.932  22.530   1.779  1.00  0.00
ATOM   3995  CVE CVE Z2116     -39.746   5.578   0.464  1.00  0.00
ATOM   3996  CVF CVF Z2117     -46.922 -33.431 -72.737  1.00  0.00
ATOM   3997  CVG CVG Z2118      -5.989   2.999  66.417  1.00  0.00
ATOM   3998  CVH CVH Z2119      81.893 -83.959 -47.680  1.00  0.00
ATOM   3999  CVI CVI Z2120       7.414  33.763 -30.029  1.00  0.00
ATOM   4000  CVJ CVJ Z2121      28.193  17.747 -51.502  1.00  0.00
ATOM   4001  CVK CVK Z2122      -3.436  -9.753  29.351  1.00  0.00
ATOM   4002  CVL CVL Z2123     -62.682  50.047 -23.273  1.00  0.00
ATOM   4003  CVM CVM Z2124      43.617 -14.469  23.560  1.00  0.00
ATOM   4004  CVN CVN Z2125      30.648  34.325  35.634  1.00  0.00
ATOM   4005  CVO CVO Z2126     -23.418  71.667  22.718  1.00  0.00
ATOM   4006  CVP CVP Z2127     -80.020  74.724  75.864  1.00  0.00
ATOM   4007  CVQ CVQ Z2128     -18.025 -40.654  -4.486  1.00  0.00
ATOM   4008  CVR CVR Z2129      62.490 -85.963  78.560  1.00  0.00
ATOM   4009  CVS CVS Z2130      55.838 -30.537  29.626  1.00  0.00
ATOM   4010  CVT CVT Z2131      62.641 -78.747 -12.636  1.00  0.00
ATOM   4011  CVU CVU Z2132     -25.926  80.797 -35.259  1.00  0.00
ATOM   4012  CVV CVV Z2133      20.849 -12.345  16.740  1.00  0.00
ATOM   4013  CVW CVW Z2134      19.130   0.943  66.780  1.00  0.00
ATOM   4014  CVX CVX Z2135      23.978  60.863 -66.904  1.00  0.00
ATOM   4015  CVY CVY Z2136     -31.083 -19.371 -56.375  1.00  0.00
ATOM   4016  CVZ CVZ Z2137     -46.050  -3.435  41.351  1.00  0.00
ATOM   4017  CWA CWA Z2138      69.444  56.568 -23.419  1.00  0.00
ATOM   4018  CWB CWB Z2139      80.891  61.005 -42.347  1.00  0.00
ATOM   4019  CWC CWC Z2140     -81.796   0.826 -52.196  1.00  0.00
ATOM   4020  CWD CWD Z2141      45.011 -12.541  83.788  1.00  0.00
ATOM   4021  CWE CWE Z2142      -3.077 -38.453  59.407  1.00  0.00
ATOM   4022  CWF CWF Z2143     -56.734  -9.910   6.694  1.00  0.00
ATOM   4023  CWG CWG Z2144      40.366 -58.829  41.587  1.00  0.00
ATOM   4024  CWH CWH Z2145     -64.246  84.008  78.528  1.00  0.00
ATOM   4025  CWI CWI Z2146     -67.483 -18.703 -79.141  1.00  0.00
ATOM   4026  CWJ CWJ Z2147      47.695 -86.634  -8.371  1.00  0.00
ATOM   4027  CWK CWK Z2148      78.641 -82.519  19.412  1.00  0.00
ATOM   4028  CWL CWL Z2149     -83.475  26.360  64.023  1.00  0.00
ATOM   4029  CWM CWM Z2150      82.820  77.122 -29.036  1.00  0.00
ATOM   4030  CWN CWN Z2151     -21.377 -56.366 -80.680  1.00  0.00
ATOM   4031  CWO CWO Z2152      20.189  63.296  56.692  1.00  0.00
ATOM   4032  CWP CWP Z2153     -56.751  -0.747  60.360  1.00  0.00
ATOM   4033  CWQ CWQ Z2154     -50.441  38.614  14.248  1.00  0.00
ATOM   4034  CWR CWR Z2155     -17.697  62.419 -28.370  1.00  0.00
ATOM   4035  CWS CWS Z2156     -17.900 -89.137 -75.811  1.00  0.00
ATOM   4036  CWT CWT Z2157     -70.425 -23.133 -58.613  1.00  0.00
ATOM   4037  CWU CWU Z2158      -4.696  18.889 -71.645  1.00  0.00
ATOM   4038  CWV CWV Z2159     -40.852  20.837  82.254  1.00  0.00
ATOM   4039  CWW CWW Z2160     -16.922 -86.064 -25.224  1.00  0.00
ATOM   4040  CWX CWX Z2161      64.543  69.882  19.022  1.00  0.00
ATOM   4041  CWY CWY Z2162     -41.835 -15.133 -23.022  1.00  0.00
ATOM   4042  CWZ CWZ Z2163      -3.954 -48.005 -76.780  1.00  0.00
ATOM   4043  CXA CXA Z2164      33.821 -68.840  83.681  1.00  0.00
ATOM   4044  CXB CXB Z2165       4.935 -66.169 -28.745  1.00  0.00
ATOM   4045  CXC CXC Z2166     -83.135  48.397  60.132  1.00  0.00
ATOM   4046  CXD CXD Z2167       7.955 -51.785  35.514  1.00  0.00
ATOM   4047  CXE CXE Z2168     -21.256  51.496  71.369  1.00  0.00
ATOM   4048  CXF CXF Z2169      79.360 -72.200   2.099  1.00  0.00
ATOM   4049  CXG CXG Z2170      24.535 -62.663 -61.960  1.00  0.00
ATOM   4050  CXH CXH Z2171      -9.783  82.957  -0.809  1.00  0.00
ATOM   4051  CXI CXI Z2172      -5.274  56.861 -11.272  1.00  0.00
ATOM   4052  CXJ CXJ Z2173     -26.807 -44.597  32.339  1.00  0.00
ATOM   4053  CXK CXK Z2174     -51.727   8.528  25.088  1.00  0.00
ATOM   4054  CXL CXL Z2175       3.157 -53.423 -27.207  1.00  0.00
ATOM   4055  CXM CXM Z2176      17.734  70.734 -42.711  1.00  0.00
ATOM   4056  CXN CXN Z2177     -24.902 -86.090 -63.892  1.00  0.00
ATOM   4057  CXO CXO Z2178       0.616 -33.001  31.860  1.00  0.00
ATOM   4058  CXP CXP Z2179     -57.405 -80.189  61.648  1.00  0.00
ATOM   4059  CXQ CXQ Z2180     -52.320  77.983  30.681  1.00  0.00
ATOM   4060  CXR CXR Z2181     -75.426  -7.776 -84.057  1.00  0.00
ATOM   4061  CXS CXS Z2182      65.567  75.537 -46.008  1.00  0.00
ATOM   4062  CXT CXT Z2183      54.471 -76.532  27.810  1.00  0.00
ATOM   4063  CXU CXU Z2184     -76.665 -35.921  75.340  1.00  0.00
ATOM   4064  CXV CXV Z2185     -56.192 -65.239  67.973  1.00  0.00
ATOM   4065  CXW CXW Z2186     -50.604 -19.843  55.071  1.00  0.00
ATOM   4066  CXX CXX Z2187     -25.294  37.578  62.277  1.00  0.00
ATOM   4067  CXY CXY Z2188     -42.984 -45.766 -25.075  1.00  0.00
ATOM   4068  CXZ CXZ Z2189      20.143 -30.499  -2.401  1.00  0.00
ATOM   4069  CYA CYA Z2190      25.086  77.593 -69.731  1.00  0.00
ATOM   4070  CYB CYB Z2191      11.014 -85.442 -25.802  1.00  0.00
ATOM   4071  CYC CYC Z2192      56.978  46.496 -65.985  1.00  0.00
ATOM   4072  CYD CYD Z2193     -48.924  55.942  20.657  1.00  0.00
ATOM   4073  CYE CYE Z2194     -36.952 -81.716  61.936  1.00  0.00
ATOM   4074  CYF CYF Z2195      60.027  49.346  52.594  1.00  0.00
ATOM   4075  CYG CYG Z2196     -20.774  85.641 -70.238  1.00  0.00
ATOM   4076  CYH CYH Z2197      40.398 -40.503 -79.876  1.00  0.00
ATOM   4077  CYI CYI Z2198      65.074 -27.305  14.499  1.00  0.00
ATOM   4078  CYJ CYJ Z2199     -27.226  75.629 -18.202  1.00  0.00
ATOM   4079  CYK CYK Z2200     -13.576  66.059   6.327  1.00  0.00
ATOM   4080  CYL CYL Z2201     -23.727 -57.561 -10.391  1.00  0.00
ATOM   4081  CYM CYM Z2202      21.469 -39.677 -49.182  1.00  0.00
ATOM   4082  CYN CYN Z2203     -66.394 -26.618  43.802  1.00  0.00
ATOM   4083  CYO CYO Z2204     -75.755 -73.553 -67.037  1.00  0.00
ATOM   4084  CYP CYP Z2205     -81.214  64.935 -57.663  1.00  0.00
ATOM   4085  CYQ CYQ Z2206     -32.880  77.403 -57.817  1.00  0.00
ATOM   4086  CYR CYR Z2207     -30.335 -54.080  54.474  1.00  0.00
ATOM   4087  CYS CYS Z2208      58.586 -16.898  84.702  1.00  0.00
ATOM   4088  CYT CYT Z2209      16.227 -12.197  33.316  1.00  0.00
ATOM   4089  CYU CYU Z2210     -40.816 -62.242  39.850  1.00  0.00
ATOM   4090  CYV CYV Z2211     -42.626 -17.272  86.398  1.00  0.00
ATOM   4091  CYW CYW Z2212     -75.231  -5.175  61.194  1.00  0.00
ATOM   4092  CYX CYX Z2213     -59.068  72.276   3.984  1.00  0.00
ATOM   4093  CYY CYY Z2214     -69.151  43.416  66.559  1.00  0.00
ATOM   4094  CYZ CYZ Z2215      78.422  82.823  72.948  1.00  0.00
ATOM   4095  CZA CZA Z2216     -80.264  77.537 -32.094  1.00  0.00
ATOM   4096  CZB CZB Z2217      21.009 -33.591  88.136  1.00  0.00
ATOM   4097  CZC CZC Z2218     -73.126 -80.249 -19.674  1.00  0.00
ATOM   4098  CZD CZD Z2219     -36.762  80.852  13.011  1.00  0.00
ATOM   4099  CZE CZE Z2220     -34.444 -71.994 -18.553  1.00  0.00
ATOM   4100  CZF CZF Z2221     -81.409  20.287  87.914  1.00  0.00
ATOM   4101  CZG CZG Z2222      33.346 -51.580 -65.237  1.00  0.00
ATOM   4102  CZH CZH Z2223     -54.220   2.518  84.189  1.00  0.00
ATOM   4103  CZI CZI Z2224       2.398  82.114  52.759  1.00  0.00
ATOM   4104  CZJ CZJ Z2225     -79.199  57.532  33.286  1.00  0.00
ATOM   4105  CZK CZK Z2226     -31.118 -87.585  81.469  1.00  0.00
ATOM   4106  CZL CZL Z2227      22.383  79.543 -54.452  1.00  0.00
ATOM   4107  CZM CZM Z2228     -17.627  46.863 -17.192  1.00  0.00
ATOM   4108  CZN CZN Z2229     -64.659 -77.630  74.778  1.00  0.00
ATOM   4109  CZO CZO Z2230     -58.321  31.821 -83.546  1.00  0.00
ATOM   4110  CZP CZP Z2231      -0.537  32.379  59.179  1.00  0.00
ATOM   4111  CZQ CZQ Z2232      57.920 -19.086 -86.618  1.00  0.00
ATOM   4112  CZR CZR Z2233      14.928   3.555  24.393  1.00  0.00
ATOM   4113  CZS CZS Z2234      72.920 -85.699  40.834  1.00  0.00
ATOM   4114  CZT CZT Z2235      54.482 -47.337 -85.211  1.00  0.00
ATOM   4115  CZU CZU Z2236      27.170  19.143  86.139  1.00  0.00
ATOM   4116  CZV CZV Z2237      37.084  13.179 -42.889  1.00  0.00
ATOM   4117  CZW CZW Z2238      30.627  62.908  44.193  1.00  0.00
ATOM   4118  CZX CZX Z2239     -63.543  22.540  72.079  1.00  0.00
ATOM   4119  CZY CZY Z2240     -30.463  -5.700 -83.446  1.00  0.00
ATOM   4120  CZZ CZZ Z2241     -10.744 -52.315 -27.092  1.00  0.00
ATOM   4121  DAA DAA Z2242     -38.091   8.568 -66.488  1.00  0.00
ATOM   4122  DAB DAB Z2243     -73.129 -44.097  51.634  1.00  0.00
ATOM   4123  DAC DAC Z2244      39.949 -78.729 -51.751  1.00  0.00
ATOM   4124  DAD DAD Z2245     -50.969  73.914 -37.555  1.00  0.00
ATOM   4125  DAE DAE Z2246      -2.336  52.099  36.098  1.00  0.00
ATOM   4126  DAF DAF Z2247     -61.985  45.408 -59.111  1.00  0.00
ATOM   4127  DAG DAG Z2248     -13.825 -35.565 -82.757  1.00  0.00
ATOM   4128  DAH DAH Z2249      64.104 -12.818  43.476  1.00  0.00
ATOM   4129  DAI DAI Z2250      21.230  75.081  83.070  1.00  0.00
ATOM   4130  DAJ DAJ Z2251      77.459  59.353 -80.217  1.00  0.00
ATOM   4131  DAK DAK Z2252      -5.045 -86.229 -72.569  1.00  0.00
ATOM   4132  DAL DAL Z2253     -26.281  -6.313 -27.330  1.00  0.00
ATOM   4133  DAM DAM Z2254      48.691  32.792  21.501  1.00  0.00
ATOM   4134  DAN DAN Z2255      16.773 -82.470 -73.699  1.00  0.00
ATOM   4135  DAO DAO Z2256     -73.306  82.010  23.648  1.00  0.00
ATOM   4136  DAP DAP Z2257      44.331  67.121  -1.188  1.00  0.00
ATOM   4137  DAQ DAQ Z2258     -42.684 -51.134 -37.602  1.00  0.00
ATOM   4138  DAR DAR Z2259      28.451 -19.808  31.111  1.00  0.00
ATOM   4139  DAS DAS Z2260      66.474 -56.177 -84.724  1.00  0.00
ATOM   4140  DAT DAT Z2261     -39.936  69.110 -19.845  1.00  0.00
ATOM   4141  DAU DAU Z2262     -32.398  41.338 -44.843  1.00  0.00
ATOM   4142  DAV DAV Z2263      48.500 -51.594  28.546  1.00  0.00
ATOM   4143  DAW DAW Z2264     -12.146  34.441  83.062  1.00  0.00
ATOM   4144  DAX DAX Z2265     -76.387 -73.504   4.628  1.00  0.00
ATOM   4145  DAY DAY Z2266     -21.488  63.353 -13.659  1.00  0.00
ATOM   4146  DAZ DAZ Z2267     -10.001 -32.331 -24.254  1.00  0.00
ATOM   4147  DBA DBA Z2268     -78.614  10.691  49.767  1.00  0.00
ATOM   4148  DBB DBB Z2269      33.908  47.540  74.466  1.00  0.00
ATOM   4149  DBC DBC Z2270       3.177 -34.323  87.133  1.00  0.00
ATOM   4150  DBD DBD Z2271      25.922  58.413  75.658  1.00  0.00
ATOM   4151  DBE DBE Z2272     -77.106 -86.982  67.481  1.00  0.00
ATOM   4152  DBF DBF Z2273     -24.044  34.962  -4.812  1.00  0.00
ATOM   4153  DBG DBG Z2274      26.313  24.479 -78.607  1.00  0.00
ATOM   4154  DBH DBH Z2275       1.481  20.201  58.920  1.00  0.00
ATOM   4155  DBI DBI Z2276     -66.587   4.491 -58.496  1.00  0.00
ATOM   4156  DBJ DBJ Z2277       8.546  -4.209 -70.662  1.00  0.00
ATOM   4157  DBK DBK Z2278      20.943  11.103 -31.210  1.00  0.00
ATOM   4158  DBL DBL Z2279     -49.591 -85.089 -79.751  1.00  0.00
ATOM   4159  DBM DBM Z2280     -84.466 -83.750 -32.199  1.00  0.00
ATOM   4160  DBN DBN Z2281     -20.853   2.937  -0.144  1.00  0.00
ATOM   4161  DBO DBO Z2282     -43.298 -59.121  -4.649  1.00  0.00
ATOM   4162  DBP DBP Z2283      48.862  38.970  88.930  1.00  0.00
ATOM   4163  DBQ DBQ Z2284     -53.990  26.923  86.409  1.00  0.00
ATOM   4164  DBR DBR Z2285       6.373  26.268 -58.687  1.00  0.00
ATOM   4165  DBS DBS Z2286      60.979 -70.149  78.732  1.00  0.00
ATOM   4166  DBT DBT Z2287      82.055 -65.912 -33.753  1.00  0.00
ATOM   4167  DBU DBU Z2288      31.582  53.118  58.852  1.00  0.00
ATOM   4168  DBV DBV Z2289      88.819 -47.284 -79.602  1.00  0.00
ATOM   4169  DBW DBW Z2290      47.272 -50.113  84.155  1.00  0.00
ATOM   4170  DBX DBX Z2291     -14.358  27.786 -64.140  1.00  0.00
ATOM   4171  DBY DBY Z2292     -70.943 -85.554 -48.795  1.00  0.00
ATOM   4172  DBZ DBZ Z2293     -34.432 -45.543  13.065  1.00  0.00
ATOM   4173  DCA DCA Z2294     -16.885  27.984 -37.176  1.00  0.00
ATOM   4174  DCB DCB Z2295      33.647  16.991 -84.745  1.00  0.00
ATOM   4175  DCC DCC Z2296      81.237  76.804  31.722  1.00  0.00
ATOM   4176  DCD DCD Z2297     -43.840  62.538  56.318  1.00  0.00
ATOM   4177  DCE DCE Z2298      62.747  61.921  42.743  1.00  0.00
ATOM   4178  DCF DCF Z2299      72.876   5.484  44.362  1.00  0.00
ATOM   4179  DCG DCG Z2300     -23.859  74.239  40.200  1.00  0.00
ATOM   4180  DCH DCH Z2301       9.324 -13.600  13.163  1.00  0.00
ATOM   4181  DCI DCI Z2302      -7.684  24.671  65.485  1.00  0.00
ATOM   4182  DCJ DCJ Z2303      37.996 -86.034 -39.025  1.00  0.00
ATOM   4183  DCK DCK Z2304      -1.113 -19.190  62.294  1.00  0.00
ATOM   4184  DCL DCL Z2305      88.585  -4.233  28.225  1.00  0.00
ATOM   4185  DCM DCM Z2306     -25.853  27.094  89.525  1.00  0.00
ATOM   4186  DCN DCN Z2307       1.516  79.474  24.621  1.00  0.00
ATOM   4187  DCO DCO Z2308      81.326 -35.847 -42.752  1.00  0.00
ATOM   4188  DCP DCP Z2309      38.069  36.041  86.522  1.00  0.00
ATOM   4189  DCQ DCQ Z2310     -77.082  -3.448  79.630  1.00  0.00
ATOM   4190  DCR DCR Z2311      47.136 -39.489  32.817  1.00  0.00
ATOM   4191  DCS DCS Z2312     -32.062 -22.005  82.915  1.00  0.00
ATOM   4192  DCT DCT Z2313     -71.369  47.259 -68.345  1.00  0.00
ATOM   4193  DCU DCU Z2314     -28.033 -88.981  42.925  1.00  0.00
ATOM   4194  DCV DCV Z2315     -41.727 -53.764 -85.518  1.00  0.00
ATOM   4195  DCW DCW Z2316     -13.017  76.285  56.736  1.00  0.00
ATOM   4196  DCX DCX Z2317      -2.146 -66.749 -71.177  1.00  0.00
ATOM   4197  DCY DCY Z2318      49.527  48.075  60.762  1.00  0.00
ATOM   4198  DCZ DCZ Z2319     -29.611  -6.117  85.627  1.00  0.00
ATOM   4199  DDA DDA Z2320     -33.352 -43.357 -64.197  1.00  0.00
ATOM   4200  DDB DDB Z2321     -49.897 -63.611 -14.682  1.00  0.00
ATOM   4201  DDC DDC Z2322     -47.212 -56.195  76.085  1.00  0.00
ATOM   4202  DDD DDD Z2323      28.502 -14.285 -41.014  1.00  0.00
ATOM   4203  DDE DDE Z2324     -83.962 -42.799 -40.747  1.00  0.00
ATOM   4204  DDF DDF Z2325     -82.640 -64.924 -35.029  1.00  0.00
ATOM   4205  DDG DDG Z2326     -71.279 -19.016  83.939  1.00  0.00
ATOM   4206  DDH DDH Z2327     -51.202 -52.835   6.833  1.00  0.00
ATOM   4207  DDI DDI Z2328      26.180  44.152 -65.912  1.00  0.00
ATOM   4208  DDJ DDJ Z2329      53.880  13.650  -7.553  1.00  0.00
ATOM   4209  DDK DDK Z2330      85.498  52.153 -10.733  1.00  0.00
ATOM   4210  DDL DDL Z2331      87.658 -84.175 -25.440  1.00  0.00
ATOM   4211  DDM DDM Z2332      39.798  16.610  14.866  1.00  0.00
ATOM   4212  DDN DDN Z2333      56.456 -85.139  88.963  1.00  0.00
ATOM   4213  DDO DDO Z2334      45.948  52.613 -79.146  1.00  0.00
ATOM   4214  DDP DDP Z2335      -3.457 -25.724 -84.172  1.00  0.00
ATOM   4215  DDQ DDQ Z2336      45.416  83.878  44.264  1.00  0.00
ATOM   4216  DDR DDR Z2337      41.851 -56.589  61.603  1.00  0.00
ATOM   4217  DDS DDS Z2338     -41.219  68.928  -4.160  1.00  0.00
ATOM   4218  DDT DDT Z2339     -36.608 -79.509 -84.819  1.00  0.00
ATOM   4219  DDU DDU Z2340      -0.722  17.602 -24.490  1.00  0.00
ATOM   4220  DDV DDV Z2341     -70.331  64.908  -7.869  1.00  0.00
ATOM   4221  DDW DDW Z2342      -3.908   7.498  36.466  1.00  0.00
ATOM   4222  DDX DDX Z2343     -28.152  -2.760  32.027  1.00  0.00
ATOM   4223  DDY DDY Z2344     -16.661  -9.913  65.683  1.00  0.00
ATOM   4224  DDZ DDZ Z2345      69.920  77.482  53.967  1.00  0.00
ATOM   4225  DEA DEA Z2346      88.760  37.520 -58.137  1.00  0.00
ATOM   4226  DEB DEB Z2347       5.539 -30.924 -75.644  1.00  0.00
ATOM   4227  DEC DEC Z2348     -54.445  12.373  70.324  1.00  0.00
ATOM   4228  DED DED Z2349     -63.749 -14.668  39.940  1.00  0.00
ATOM   4229  DEE DEE Z2350     -71.960  44.301 -82.639  1.00  0.00
ATOM   4230  DEF DEF Z2351      -1.801  11.669 -86.607  1.00  0.00
ATOM   4231  DEG DEG Z2352      76.323  34.448 -83.343  1.00  0.00
ATOM   4232  DEH DEH Z2353     -39.919  -3.081  24.167  1.00  0.00
ATOM   4233  DEI DEI Z2354      22.203 -87.904 -30.319  1.00  0.00
ATOM   4234  DEJ DEJ Z2355      46.513 -88.052 -27.055  1.00  0.00
ATOM   4235  DEK DEK Z2356      10.739 -16.638 -81.495  1.00  0.00
ATOM   4236  DEL DEL Z2357      65.175 -63.330 -58.538  1.00  0.00
ATOM   4237  DEM DEM Z2358      33.372 -43.416  10.839  1.00  0.00
ATOM   4238  DEN DEN Z2359      85.300  15.592 -54.945  1.00  0.00
ATOM   4239  DEO DEO Z2360      58.447  38.111  68.379  1.00  0.00
ATOM   4240  DEP DEP Z2361      40.096 -67.112 -72.909  1.00  0.00
ATOM   4241  DEQ DEQ Z2362      65.328  51.173 -10.006  1.00  0.00
ATOM   4242  DER DER Z2363     -41.211  32.985 -81.425  1.00  0.00
ATOM   4243  DES DES Z2364     -64.070  59.423 -31.868  1.00  0.00
ATOM   4244  DET DET Z2365      60.860 -89.183 -84.152  1.00  0.00
ATOM   4245  DEU DEU Z2366      90.072  -9.089 -60.857  1.00  0.00
ATOM   4246  DEV DEV Z2367      16.488  63.944  36.638  1.00  0.00
ATOM   4247  DEW DEW Z2368      74.117  17.097 -74.058  1.00  0.00
ATOM   4248  DEX DEX Z2369     -62.185 -83.386 -34.081  1.00  0.00
ATOM   4249  DEY DEY Z2370     -10.065 -30.125  88.113  1.00  0.00
ATOM   4250  DEZ DEZ Z2371     -78.750 -33.916   8.729  1.00  0.00
ATOM   4251  DFA DFA Z2372     -63.852  18.496  32.232  1.00  0.00
ATOM   4252  DFB DFB Z2373     -61.990 -40.256 -68.399  1.00  0.00
ATOM   4253  DFC DFC Z2374     -50.216   3.834 -67.201  1.00  0.00
ATOM   4254  DFD DFD Z2375      21.558  71.888 -84.216  1.00  0.00
ATOM   4255  DFE DFE Z2376      40.723  25.525  36.828  1.00  0.00
ATOM   4256  DFF DFF Z2377     -74.802  54.066  16.102  1.00  0.00
ATOM   4257  DFG DFG Z2378     -43.651 -74.449  46.972  1.00  0.00
ATOM   4258  DFH DFH Z2379      88.370   9.056 -36.817  1.00  0.00
ATOM   4259  DFI DFI Z2380     -65.943  56.800 -52.690  1.00  0.00
ATOM   4260  DFJ DFJ Z2381     -46.632 -74.918  60.876  1.00  0.00
ATOM   4261  DFK DFK Z2382     -37.443  54.727 -77.834  1.00  0.00
ATOM   4262  DFL DFL Z2383      60.939 -54.791  38.542  1.00  0.00
ATOM   4263  DFM DFM Z2384      85.390  11.657  39.999  1.00  0.00
ATOM   4264  DFN DFN Z2385      49.836 -11.645 -78.976  1.00  0.00
ATOM   4265  DFO DFO Z2386       6.059 -62.965 -41.728  1.00  0.00
ATOM   4266  DFP DFP Z2387      39.837 -82.809  77.857  1.00  0.00
ATOM   4267  DFQ DFQ Z2388      29.950  33.875  53.442  1.00  0.00
ATOM   4268  DFR DFR Z2389     -32.351  63.322 -45.543  1.00  0.00
ATOM   4269  DFS DFS Z2390      53.044  80.976 -66.508  1.00  0.00
ATOM   4270  DFT DFT Z2391     -21.177 -60.621 -34.854  1.00  0.00
ATOM   4271  DFU DFU Z2392      -9.254  71.627  83.473  1.00  0.00
ATOM   4272  DFV DFV Z2393     -28.986   5.135 -49.140  1.00  0.00
ATOM   4273  DFW DFW Z2394     -42.338 -83.834 -17.290  1.00  0.00
ATOM   4274  DFX DFX Z2395     -70.795 -35.536 -85.582  1.00  0.00
ATOM   4275  DFY DFY Z2396      90.151  84.168 -61.521  1.00  0.00
ATOM   4276  DFZ DFZ Z2397     -27.068  25.589  51.405  1.00  0.00
ATOM   4277  DGA DGA Z2398     -70.844  18.683  54.295  1.00  0.00
ATOM   4278  DGB DGB Z2399       7.871  12.486 -48.811  1.00  0.00
ATOM   4279  DGC DGC Z2400     -19.556 -15.679   7.582  1.00  0.00
ATOM   4280  DGD DGD Z2401     -10.299 -37.503 -64.595  1.00  0.00
ATOM   4281  DGE DGE Z2402      15.716  14.098 -72.969  1.00  0.00
ATOM   4282  DGF DGF Z2403     -59.073 -67.236   3.955  1.00  0.00
ATOM   4283  DGG DGG Z2404      89.652  16.818 -87.216  1.00  0.00
ATOM   4284  DGH DGH Z2405     -31.122  17.302 -44.255  1.00  0.00
ATOM   4285  DGI DGI Z2406       2.942  64.873   0.746  1.00  0.00
ATOM   4286  DGJ DGJ Z2407       2.817  80.362 -44.228  1.00  0.00
ATOM   4287  DGK DGK Z2408     -55.734  43.869  87.417  1.00  0.00
ATOM   4288  DGL DGL Z2409     -43.763  23.373 -39.435  1.00  0.00
ATOM   4289  DGM DGM Z2410      33.057 -82.804 -24.676  1.00  0.00
ATOM   4290  DGN DGN Z2411      32.075 -48.842 -80.979  1.00  0.00
ATOM   4291  DGO DGO Z2412      66.496  79.815  85.164  1.00  0.00
ATOM   4292  DGP DGP Z2413     -62.086  62.377 -43.099  1.00  0.00
ATOM   4293  DGQ DGQ Z2414      66.619  31.989  87.080  1.00  0.00
ATOM   4294  DGR DGR Z2415      -4.705  46.224  49.556  1.00  0.00
ATOM   4295  DGS DGS Z2416      39.762 -16.173 -32.252  1.00  0.00
ATOM   4296  DGT DGT Z2417      68.562 -12.921  55.726  1.00  0.00
ATOM   4297  DGU DGU Z2418     -18.152 -28.879   3.255  1.00  0.00
ATOM   4298  DGV DGV Z2419      36.654 -81.741 -83.775  1.00  0.00
ATOM   4299  DGW DGW Z2420      63.709 -55.455  10.285  1.00  0.00
ATOM   4300  DGX DGX Z2421     -77.658  43.446  87.667  1.00  0.00
ATOM   4301  DGY DGY Z2422      50.567  80.642  81.804  1.00  0.00
ATOM   4302  DGZ DGZ Z2423      49.953 -88.346  14.931  1.00  0.00
ATOM   4303  DHA DHA Z2424     -23.360  20.899  79.912  1.00  0.00
ATOM   4304  DHB DHB Z2425      39.216  85.256 -61.569  1.00  0.00
ATOM   4305  DHC DHC Z2426     -80.096   9.233  32.564  1.00  0.00
ATOM   4306  DHD DHD Z2427      69.886  60.495  53.782  1.00  0.00
ATOM   4307  DHE DHE Z2428     -56.029  36.799   1.280  1.00  0.00
ATOM   4308  DHF DHF Z2429      83.536  68.918  68.725  1.00  0.00
ATOM   4309  DHG DHG Z2430     -58.953 -88.344  -9.337  1.00  0.00
ATOM   4310  DHH DHH Z2431      -8.387 -48.464  42.345  1.00  0.00
ATOM   4311  DHI DHI Z2432     -42.523  51.350  84.781  1.00  0.00
ATOM   4312  DHJ DHJ Z2433     -64.324 -57.765 -34.942  1.00  0.00
ATOM   4313  DHK DHK Z2434      39.105  -9.187 -62.543  1.00  0.00
ATOM   4314  DHL DHL Z2435      21.526  46.509 -27.537  1.00  0.00
ATOM   4315  DHM DHM Z2436      87.708  17.106  21.244  1.00  0.00
ATOM   4316  DHN DHN Z2437     -22.265 -64.341 -60.266  1.00  0.00
ATOM   4317  DHO DHO Z2438      65.642 -14.792  -6.020  1.00  0.00
ATOM   4318  DHP DHP Z2439       3.236 -88.375  16.256  1.00  0.00
ATOM   4319  DHQ DHQ Z2440     -75.872 -52.567 -61.509  1.00  0.00
ATOM   4320  DHR DHR Z2441     -22.599  73.215 -86.532  1.00  0.00
ATOM   4321  DHS DHS Z2442     -20.253  -3.915  20.772  1.00  0.00
ATOM   4322  DHT DHT Z2443      14.832 -88.215  -9.198  1.00  0.00
ATOM   4323  DHU DHU Z2444     -23.865 -61.377  81.288  1.00  0.00
ATOM   4324  DHV DHV Z2445      86.100  30.837  38.533  1.00  0.00
ATOM   4325  DHW DHW Z2446      19.123  -2.970 -54.943  1.00  0.00
ATOM   4326  DHX DHX Z2447     -57.811 -23.738 -55.661  1.00  0.00
ATOM   4327  DHY DHY Z2448      65.120   2.315 -40.504  1.00  0.00
ATOM   4328  DHZ DHZ Z2449     -46.598   3.977 -50.016  1.00  0.00
ATOM   4329  DIA DIA Z2450      35.267  -9.818 -86.285  1.00  0.00
ATOM   4330  DIB DIB Z2451     -76.157 -26.827 -35.970  1.00  0.00
ATOM   4331  DIC DIC Z2452      -8.698  26.740  16.966  1.00  0.00
ATOM   4332  DID DID Z2453     -74.687  62.174  52.510  1.00  0.00
ATOM   4333  DIE DIE Z2454      82.311  61.916 -58.482  1.00  0.00
ATOM   4334  DIF DIF Z2455       6.969 -36.057 -14.875  1.00  0.00
ATOM   4335  DIG DIG Z2456     -74.029  31.282 -59.186  1.00  0.00
ATOM   4336  DIH DIH Z2457      13.471 -25.173  71.152  1.00  0.00
ATOM   4337  DII DII Z2458      87.456  63.469  10.742  1.00  0.00
ATOM   4338  DIJ DIJ Z2459       1.452 -70.405  29.637  1.00  0.00
ATOM   4339  DIK DIK Z2460      44.403  38.242 -60.790  1.00  0.00
ATOM   4340  DIL DIL Z2461      -8.825 -31.398  46.715  1.00  0.00
ATOM   4341  DIM DIM Z2462     -53.650 -24.750 -27.060  1.00  0.00
ATOM   4342  DIN DIN Z2463     -43.239  40.480  47.374  1.00  0.00
ATOM   4343  DIO DIO Z2464     -34.750  17.208 -13.616  1.00  0.00
ATOM   4344  DIP DIP Z2465     -81.471  24.427 -50.563  1.00  0.00
ATOM   4345  DIQ DIQ Z2466     -40.805  69.540  78.764  1.00  0.00
ATOM   4346  DIR DIR Z2467      35.334 -64.747 -28.392  1.00  0.00
ATOM   4347  DIS DIS Z2468      87.952  71.068  83.362  1.00  0.00
ATOM   4348  DIT DIT Z2469     -15.011 -67.337 -73.261  1.00  0.00
ATOM   4349  DIU DIU Z2470      52.221  12.839  46.749  1.00  0.00
ATOM   4350  DIV DIV Z2471     -50.906 -13.969 -39.340  1.00  0.00
ATOM   4351  DIW DIW Z2472     -79.411 -68.624  -9.329  1.00  0.00
ATOM   4352  DIX DIX Z2473     -20.370  21.488  10.244  1.00  0.00
ATOM   4353  DIY DIY Z2474     -82.644 -26.108 -80.504  1.00  0.00
ATOM   4354  DIZ DIZ Z2475     -83.858 -81.297  20.026  1.00  0.00
ATOM   4355  DJA DJA Z2476     -29.765  64.654   9.746  1.00  0.00
ATOM   4356  DJB DJB Z2477       6.479 -54.564  18.216  1.00  0.00
ATOM   4357  DJC DJC Z2478      58.693  15.042  32.801  1.00  0.00
ATOM   4358  DJD DJD Z2479     -86.022  32.571  88.917  1.00  0.00
ATOM   4359  DJE DJE Z2480     -74.962   9.603  60.674  1.00  0.00
ATOM   4360  DJF DJF Z2481      -0.408  44.011 -39.666  1.00  0.00
ATOM   4361  DJG DJG Z2482      46.134 -72.535 -24.649  1.00  0.00
ATOM   4362  DJH DJH Z2483     -77.036 -85.807  30.665  1.00  0.00
ATOM   4363  DJI DJI Z2484     -37.258  85.288  -3.784  1.00  0.00
ATOM   4364  DJJ DJJ Z2485      51.736  53.434   5.959  1.00  0.00
ATOM   4365  DJK DJK Z2486       0.946  81.488 -85.165  1.00  0.00
ATOM   4366  DJL DJL Z2487     -83.194   0.532  67.747  1.00  0.00
ATOM   4367  DJM DJM Z2488      86.128 -45.764  67.268  1.00  0.00
ATOM   4368  DJN DJN Z2489      87.298  32.523 -70.964  1.00  0.00
ATOM   4369  DJO DJO Z2490     -18.545  54.778  -2.790  1.00  0.00
ATOM   4370  DJP DJP Z2491     -63.986   4.160  42.764  1.00  0.00
ATOM   4371  DJQ DJQ Z2492      69.345 -55.578 -68.441  1.00  0.00
ATOM   4372  DJR DJR Z2493     -70.324  29.740 -43.327  1.00  0.00
ATOM   4373  DJS DJS Z2494     -49.940  46.223 -51.551  1.00  0.00
ATOM   4374  DJT DJT Z2495      58.174 -51.919  55.141  1.00  0.00
ATOM   4375  DJU DJU Z2496      36.190  70.220 -20.473  1.00  0.00
ATOM   4376  DJV DJV Z2497     -56.940 -13.220  -7.719  1.00  0.00
ATOM   4377  DJW DJW Z2498     -33.386 -18.739 -78.561  1.00  0.00
ATOM   4378  DJX DJX Z2499     -66.905 -57.849  85.826  1.00  0.00
ATOM   4379  DJY DJY Z2500     -18.103 -20.946 -80.488  1.00  0.00
ATOM   4380  DJZ DJZ Z2501     -16.543  55.819  44.473  1.00  0.00
ATOM   4381  DKA DKA Z2502      41.126 -64.726  70.354  1.00  0.00
ATOM   4382  DKB DKB Z2503      80.335 -14.749 -81.463  1.00  0.00
ATOM   4383  DKC DKC Z2504      52.790  75.090  -6.963  1.00  0.00
ATOM   4384  DKD DKD Z2505     -30.445 -68.788  26.974  1.00  0.00
ATOM   4385  DKE DKE Z2506      35.125 -28.906 -78.699  1.00  0.00
ATOM   4386  DKF DKF Z2507      41.579  -6.306   7.876  1.00  0.00
ATOM   4387  DKG DKG Z2508      85.375 -58.438  25.022  1.00  0.00
ATOM   4388  DKH DKH Z2509     -80.485   3.140  12.971  1.00  0.00
ATOM   4389  DKI DKI Z2510      56.749 -75.280 -68.109  1.00  0.00
ATOM   4390  DKJ DKJ Z2511      22.843  31.143 -34.775  1.00  0.00
ATOM   4391  DKK DKK Z2512       5.357  23.017  11.903  1.00  0.00
ATOM   4392  DKL DKL Z2513     -41.076 -87.024 -65.298  1.00  0.00
ATOM   4393  DKM DKM Z2514      18.947 -57.598  32.384  1.00  0.00
ATOM   4394  DKN DKN Z2515     -20.950   3.262  79.481  1.00  0.00
ATOM   4395  DKO DKO Z2516      16.912 -46.465  87.186  1.00  0.00
ATOM   4396  DKP DKP Z2517     -27.881 -32.467  45.069  1.00  0.00
ATOM   4397  DKQ DKQ Z2518      31.868 -28.057  15.025  1.00  0.00
ATOM   4398  DKR DKR Z2519      16.694  58.529  20.502  1.00  0.00
ATOM   4399  DKS DKS Z2520      88.632 -31.225  85.895  1.00  0.00
ATOM   4400  DKT DKT Z2521     -41.745 -51.244  86.531  1.00  0.00
ATOM   4401  DKU DKU Z2522      15.301  53.748  86.096  1.00  0.00
ATOM   4402  DKV DKV Z2523      72.771   1.703  -7.544  1.00  0.00
ATOM   4403  DKW DKW Z2524       8.184  49.371  27.238  1.00  0.00
ATOM   4404  DKX DKX Z2525       2.863  28.757 -82.562  1.00  0.00
ATOM   4405  DKY DKY Z2526     -83.090 -57.831  28.975  1.00  0.00
ATOM   4406  DKZ DKZ Z2527     -85.047 -48.582 -52.535  1.00  0.00
ATOM   4407  DLA DLA Z2528       8.979 -51.547 -58.555  1.00  0.00
ATOM   4408  DLB DLB Z2529     -79.360  21.734 -62.899  1.00  0.00
ATOM   4409  DLC DLC Z2530      77.827  83.511 -57.698  1.00  0.00
ATOM   4410  DLD DLD Z2531      26.673  52.780 -81.653  1.00  0.00
ATOM   4411  DLE DLE Z2532     -53.226  68.941  16.916  1.00  0.00
ATOM   4412  DLF DLF Z2533      54.414  13.555 -37.736  1.00  0.00
ATOM   4413  DLG DLG Z2534      53.137   0.620 -27.467  1.00  0.00
ATOM   4414  DLH DLH Z2535     -26.790 -58.335  19.926  1.00  0.00
ATOM   4415  DLI DLI Z2536      42.363 -22.061 -86.164  1.00  0.00
ATOM   4416  DLJ DLJ Z2537      82.833 -67.267  82.479  1.00  0.00
ATOM   4417  DLK DLK Z2538      22.004   8.832  80.628  1.00  0.00
ATOM   4418  DLL DLL Z2539     -80.463 -42.398 -84.630  1.00  0.00
ATOM   4419  DLM DLM Z2540     -42.838  -0.542  81.870  1.00  0.00
ATOM   4420  DLN DLN Z2541      47.623 -55.529 -31.184  1.00  0.00
ATOM   4421  DLO DLO Z2542      48.242 -62.116 -52.917  1.00  0.00
ATOM   4422  DLP DLP Z2543      54.852  75.380  44.059  1.00  0.00
ATOM   4423  DLQ DLQ Z2544      57.665 -86.899 -59.711  1.00  0.00
ATOM   4424  DLR DLR Z2545      13.196 -72.131 -18.197  1.00  0.00
ATOM   4425  DLS DLS Z2546      -3.710 -34.956 -49.109  1.00  0.00
ATOM   4426  DLT DLT Z2547     -31.790  63.119  35.908  1.00  0.00
ATOM   4427  DLU DLU Z2548      31.268  13.808  35.484  1.00  0.00
ATOM   4428  DLV DLV Z2549      38.903  70.716  38.906  1.00  0.00
ATOM   4429  DLW DLW Z2550     -18.051 -77.796  -9.918  1.00  0.00
ATOM   4430  DLX DLX Z2551      17.534 -76.911  32.422  1.00  0.00
ATOM   4431  DLY DLY Z2552     -29.145 -14.818  -9.355  1.00  0.00
ATOM   4432  DLZ DLZ Z2553     -15.568 -22.175  67.679  1.00  0.00
ATOM   4433  DMA DMA Z2554      38.472  83.860  68.639  1.00  0.00
ATOM   4434  DMB DMB Z2555      22.066  43.842 -46.782  1.00  0.00
ATOM   4435  DMC DMC Z2556      14.868 -36.256 -38.229  1.00  0.00
ATOM   4436  DMD DMD Z2557      50.445 -45.307  14.260  1.00  0.00
ATOM   4437  DME DME Z2558     -26.362  53.279  85.449  1.00  0.00
ATOM   4438  DMF DMF Z2559      69.036 -78.651  89.116  1.00  0.00
ATOM   4439  DMG DMG Z2560     -75.515  41.622  -9.775  1.00  0.00
ATOM   4440  DMH DMH Z2561      59.839 -40.398  45.071  1.00  0.00
ATOM   4441  DMI DMI Z2562      66.230  42.730 -73.378  1.00  0.00
ATOM   4442  DMJ DMJ Z2563      50.121   2.272  27.193  1.00  0.00
ATOM   4443  DMK DMK Z2564      79.962  53.550  21.298  1.00  0.00
ATOM   4444  DML DML Z2565     -83.548 -44.735   0.516  1.00  0.00
ATOM   4445  DMM DMM Z2566     -73.787  81.598  88.640  1.00  0.00
ATOM   4446  DMN DMN Z2567     -37.119 -72.396  82.940  1.00  0.00
ATOM   4447  DMO DMO Z2568      85.999  44.095   5.224  1.00  0.00
ATOM   4448  DMP DMP Z2569      33.586   2.797 -71.730  1.00  0.00
ATOM   4449  DMQ DMQ Z2570       5.304  25.562  83.724  1.00  0.00
ATOM   4450  DMR DMR Z2571      34.454  85.637   9.858  1.00  0.00
ATOM   4451  DMS DMS Z2572      86.302 -42.227 -67.477  1.00  0.00
ATOM   4452  DMT DMT Z2573     -12.532 -85.535  45.133  1.00  0.00
ATOM   4453  DMU DMU Z2574      20.240  25.653  31.604  1.00  0.00
ATOM   4454  DMV DMV Z2575      78.427 -19.499  21.886  1.00  0.00
ATOM   4455  DMW DMW Z2576     -76.928 -23.534  20.376  1.00  0.00
ATOM   4456  DMX DMX Z2577     -43.292 -35.025 -52.776  1.00  0.00
ATOM   4457  DMY DMY Z2578      41.780  48.516 -64.893  1.00  0.00
ATOM   4458  DMZ DMZ Z2579       8.494  -6.200  65.279  1.00  0.00
ATOM   4459  DNA DNA Z2580      13.033  24.633  61.759  1.00  0.00
ATOM   4460  DNB DNB Z2581      20.367 -23.985  39.986  1.00  0.00
ATOM   4461  DNC DNC Z2582      54.174  62.886 -58.030  1.00  0.00
ATOM   4462  DND DND Z2583      -5.895  25.119  48.938  1.00  0.00
ATOM   4463  DNE DNE Z2584     -84.752  27.265 -21.205  1.00  0.00
ATOM   4464  DNF DNF Z2585      34.005  35.854 -84.100  1.00  0.00
ATOM   4465  DNG DNG Z2586     -61.893 -86.885 -66.740  1.00  0.00
ATOM   4466  DNH DNH Z2587      -5.056 -69.086 -85.722  1.00  0.00
ATOM   4467  DNI DNI Z2588      39.389  77.404 -82.132  1.00  0.00
ATOM   4468  DNJ DNJ Z2589     -35.663 -84.582 -26.755  1.00  0.00
ATOM   4469  DNK DNK Z2590     -13.998 -79.514 -55.941  1.00  0.00
ATOM   4470  DNL DNL Z2591     -15.540 -15.481 -46.599  1.00  0.00
ATOM   4471  DNM DNM Z2592     -78.204 -28.560  51.296  1.00  0.00
ATOM   4472  DNN DNN Z2593      54.878 -24.076 -24.860  1.00  0.00
ATOM   4473  DNO DNO Z2594     -61.311  44.070  18.602  1.00  0.00
ATOM   4474  DNP DNP Z2595      57.778  35.067 -58.287  1.00  0.00
ATOM   4475  DNQ DNQ Z2596     -62.607  60.157  24.919  1.00  0.00
ATOM   4476  DNR DNR Z2597      79.187 -83.235  89.156  1.00  0.00
ATOM   4477  DNS DNS Z2598     -77.202 -59.853 -24.200  1.00  0.00
ATOM   4478  DNT DNT Z2599      55.473  65.223 -84.661  1.00  0.00
ATOM   4479  DNU DNU Z2600      78.915  43.299  35.339  1.00  0.00
ATOM   4480  DNV DNV Z2601     -24.128  69.155  85.074  1.00  0.00
ATOM   4481  DNW DNW Z2602      51.086 -30.349 -85.953  1.00  0.00
ATOM   4482  DNX DNX Z2603     -83.137 -12.422  18.641  1.00  0.00
ATOM   4483  DNY DNY Z2604       7.399   8.163  82.133  1.00  0.00
ATOM   4484  DNZ DNZ Z2605     -48.735 -83.359  88.351  1.00  0.00
ATOM   4485  DOA DOA Z2606     -14.948  26.379  29.201  1.00  0.00
ATOM   4486  DOB DOB Z2607      89.748  -8.162 -10.662  1.00  0.00
ATOM   4487  DOC DOC Z2608      86.797  13.310   5.124  1.00  0.00
ATOM   4488  DOD DOD Z2609     -12.069  10.484  14.528  1.00  0.00
ATOM   4489  DOE DOE Z2610     -66.069 -68.132 -84.559  1.00  0.00
ATOM   4490  DOF DOF Z2611      25.917  -8.097  41.417  1.00  0.00
ATOM   4491  DOG DOG Z2612      60.398  74.271 -32.305  1.00  0.00
ATOM   4492  DOH DOH Z2613     -60.423   4.715  13.906  1.00  0.00
ATOM   4493  DOI DOI Z2614      38.603 -65.532  53.890  1.00  0.00
ATOM   4494  DOJ DOJ Z2615      11.644 -42.090 -28.425  1.00  0.00
ATOM   4495  DOK DOK Z2616     -36.836  79.192  87.022  1.00  0.00
ATOM   4496  DOL DOL Z2617     -81.237 -29.279 -50.494  1.00  0.00
ATOM   4497  DOM DOM Z2618     -13.841   5.053 -84.832  1.00  0.00
ATOM   4498  DON DON Z2619     -37.635 -68.686  -2.981  1.00  0.00
ATOM   4499  DOO DOO Z2620     -55.017  78.429 -12.750  1.00  0.00
ATOM   4500  DOP DOP Z2621      37.227   3.124  12.717  1.00  0.00
ATOM   4501  DOQ DOQ Z2622     -36.946  30.971  -6.068  1.00  0.00
ATOM   4502  DOR DOR Z2623      75.256  63.236  37.611  1.00  0.00
ATOM   4503  DOS DOS Z2624     -61.633 -89.990  52.415  1.00  0.00
ATOM   4504  DOT DOT Z2625      60.588  47.801  84.758  1.00  0.00
ATOM   4505  DOU DOU Z2626     -63.735 -21.513  11.146  1.00  0.00
ATOM   4506  DOV DOV Z2627     -69.931 -48.949  14.145  1.00  0.00
ATOM   4507  DOW DOW Z2628      55.266 -13.097  10.188  1.00  0.00
ATOM   4508  DOX DOX Z2629      -2.123  84.243  83.793  1.00  0.00
ATOM   4509  DOY DOY Z2630      70.613  82.059  37.558  1.00  0.00
ATOM   4510  DOZ DOZ Z2631      76.112  78.210 -72.469  1.00  0.00
ATOM   4511  DPA DPA Z2632     -30.143 -87.563  -4.000  1.00  0.00
ATOM   4512  DPB DPB Z2633     -43.389  56.433 -21.620  1.00  0.00
ATOM   4513  DPC DPC Z2634       2.540  25.024 -43.502  1.00  0.00
ATOM   4514  DPD DPD Z2635      -5.642  21.963   3.070  1.00  0.00
ATOM   4515  DPE DPE Z2636     -34.358  83.400  26.651  1.00  0.00
ATOM   4516  DPF DPF Z2637      89.910  40.736 -38.437  1.00  0.00
ATOM   4517  DPG DPG Z2638     -21.157  20.120 -86.067  1.00  0.00
ATOM   4518  DPH DPH Z2639      52.370  39.161 -12.781  1.00  0.00
ATOM   4519  DPI DPI Z2640     -75.757 -44.031  36.049  1.00  0.00
ATOM   4520  DPJ DPJ Z2641       7.328 -39.084  49.401  1.00  0.00
ATOM   4521  DPK DPK Z2642       3.240 -83.179 -61.334  1.00  0.00
ATOM   4522  DPL DPL Z2643     -42.133 -76.903  33.916  1.00  0.00
ATOM   4523  DPM DPM Z2644      76.098  20.450  45.903  1.00  0.00
ATOM   4524  DPN DPN Z2645      69.624 -21.268  32.037  1.00  0.00
ATOM   4525  DPO DPO Z2646     -72.347  17.903 -53.612  1.00  0.00
ATOM   4526  DPP DPP Z2647      56.283 -87.125 -44.539  1.00  0.00
ATOM   4527  DPQ DPQ Z2648     -55.778  60.199  50.551  1.00  0.00
ATOM   4528  DPR DPR Z2649      21.233  46.370  34.224  1.00  0.00
ATOM   4529  DPS DPS Z2650      48.901  78.389   5.715  1.00  0.00
ATOM   4530  DPT DPT Z2651     -64.471  84.589 -27.128  1.00  0.00
ATOM   4531  DPU DPU Z2652      62.732  19.213  56.808  1.00  0.00
ATOM   4532  DPV DPV Z2653      15.188  15.210  89.564  1.00  0.00
ATOM   4533  DPW DPW Z2654      13.981 -90.723  82.999  1.00  0.00
ATOM   4534  DPX DPX Z2655     -73.007  79.193  -8.368  1.00  0.00
ATOM   4535  DPY DPY Z2656     -84.895 -10.464 -73.998  1.00  0.00
ATOM   4536  DPZ DPZ Z2657     -84.142  29.809   0.108  1.00  0.00
ATOM   4537  DQA DQA Z2658     -64.429 -13.587 -30.041  1.00  0.00
ATOM   4538  DQB DQB Z2659      32.131  -0.965  61.401  1.00  0.00
ATOM   4539  DQC DQC Z2660      89.784 -18.470 -70.206  1.00  0.00
ATOM   4540  DQD DQD Z2661     -41.559  38.792  32.776  1.00  0.00
ATOM   4541  DQE DQE Z2662       4.271  55.361  63.115  1.00  0.00
ATOM   4542  DQF DQF Z2663     -39.247  26.493 -63.676  1.00  0.00
ATOM   4543  DQG DQG Z2664      17.722 -30.259  29.466  1.00  0.00
ATOM   4544  DQH DQH Z2665     -35.318 -31.839 -70.148  1.00  0.00
ATOM   4545  DQI DQI Z2666     -82.635 -63.414 -77.861  1.00  0.00
ATOM   4546  DQJ DQJ Z2667     -81.447 -75.648  56.234  1.00  0.00
ATOM   4547  DQK DQK Z2668     -10.685  16.108 -54.500  1.00  0.00
ATOM   4548  DQL DQL Z2669      53.538  77.752 -82.189  1.00  0.00
ATOM   4549  DQM DQM Z2670     -83.244 -18.262  59.658  1.00  0.00
ATOM   4550  DQN DQN Z2671     -29.252 -70.047 -70.661  1.00  0.00
ATOM   4551  DQO DQO Z2672     -45.754 -31.764 -33.569  1.00  0.00
ATOM   4552  DQP DQP Z2673     -60.208 -46.977  32.380  1.00  0.00
ATOM   4553  DQQ DQQ Z2674      45.954 -86.569 -70.500  1.00  0.00
ATOM   4554  DQR DQR Z2675      -7.117  85.518 -72.911  1.00  0.00
ATOM   4555  DQS DQS Z2676      -1.597  52.935 -26.552  1.00  0.00
ATOM   4556  DQT DQT Z2677     -55.218 -44.379 -16.251  1.00  0.00
ATOM   4557  DQU DQU Z2678     -77.644 -89.719  86.380  1.00  0.00
ATOM   4558  DQV DQV Z2679       6.551  81.840  38.246  1.00  0.00
ATOM   4559  DQW DQW Z2680      -2.668  -5.391 -34.447  1.00  0.00
ATOM   4560  DQX DQX Z2681     -21.655 -52.888  71.687  1.00  0.00
ATOM   4561  DQY DQY Z2682     -81.549 -70.194  84.197  1.00  0.00
ATOM   4562  DQZ DQZ Z2683      37.438  83.353 -24.637  1.00  0.00
ATOM   4563  DRA DRA Z2684      -7.300  60.211  67.046  1.00  0.00
ATOM   4564  DRB DRB Z2685      25.937 -69.630 -20.618  1.00  0.00
ATOM   4565  DRC DRC Z2686      50.340 -51.915  71.827  1.00  0.00
ATOM   4566  DRD DRD Z2687     -67.873 -13.788  25.312  1.00  0.00
ATOM   4567  DRE DRE Z2688      83.570 -30.954   3.326  1.00  0.00
ATOM   4568  DRF DRF Z2689     -24.652 -89.537  24.517  1.00  0.00
ATOM   4569  DRG DRG Z2690       1.536  80.837   8.234  1.00  0.00
ATOM   4570  DRH DRH Z2691     -80.430  58.818  73.820  1.00  0.00
ATOM   4571  DRI DRI Z2692     -38.978  74.644  59.532  1.00  0.00
ATOM   4572  DRJ DRJ Z2693      68.667  64.158  88.395  1.00  0.00
ATOM   4573  DRK DRK Z2694     -46.905   1.695 -78.022  1.00  0.00
ATOM   4574  DRL DRL Z2695     -80.936 -88.971 -77.949  1.00  0.00
ATOM   4575  DRM DRM Z2696      84.708 -54.065  88.315  1.00  0.00
ATOM   4576  DRN DRN Z2697      49.329   0.462 -82.181  1.00  0.00
ATOM   4577  DRO DRO Z2698      37.198   3.636 -17.007  1.00  0.00
ATOM   4578  DRP DRP Z2699     -37.077  36.886   6.331  1.00  0.00
ATOM   4579  DRQ DRQ Z2700      36.191 -80.196  65.112  1.00  0.00
ATOM   4580  DRR DRR Z2701      -2.638  84.028 -22.222  1.00  0.00
ATOM   4581  DRS DRS Z2702     -59.019  71.855 -48.461  1.00  0.00
ATOM   4582  DRT DRT Z2703     -21.189 -60.790   5.335  1.00  0.00
ATOM   4583  DRU DRU Z2704      68.905  70.538 -55.447  1.00  0.00
ATOM   4584  DRV DRV Z2705      52.920  19.387  89.203  1.00  0.00
ATOM   4585  DRW DRW Z2706     -84.815  71.224 -12.303  1.00  0.00
ATOM   4586  DRX DRX Z2707      73.799 -88.803   6.673  1.00  0.00
ATOM   4587  DRY DRY Z2708      19.247 -48.843 -65.458  1.00  0.00
ATOM   4588  DRZ DRZ Z2709     -14.154  -3.054  52.961  1.00  0.00
ATOM   4589  DSA DSA Z2710      -7.881  69.882 -18.245  1.00  0.00
ATOM   4590  DSB DSB Z2711     -30.851  54.868 -14.252  1.00  0.00
ATOM   4591  DSC DSC Z2712     -40.853  40.980 -55.362  1.00  0.00
ATOM   4592  DSD DSD Z2713     -59.337 -41.346 -83.854  1.00  0.00
ATOM   4593  DSE DSE Z2714      68.856  46.649  25.057  1.00  0.00
ATOM   4594  DSF DSF Z2715      90.129  79.587  55.908  1.00  0.00
ATOM   4595  DSG DSG Z2716     -15.671 -21.392 -18.590  1.00  0.00
ATOM   4596  DSH DSH Z2717      17.927 -72.192 -84.929  1.00  0.00
ATOM   4597  DSI DSI Z2718      72.817  56.954   4.121  1.00  0.00
ATOM   4598  DSJ DSJ Z2719      88.847 -43.526  87.707  1.00  0.00
ATOM   4599  DSK DSK Z2720      10.555  54.869   2.147  1.00  0.00
ATOM   4600  DSL DSL Z2721       6.926  67.215  82.854  1.00  0.00
ATOM   4601  DSM DSM Z2722     -50.344  21.805  14.946  1.00  0.00
ATOM   4602  DSN DSN Z2723     -47.885  52.209 -33.346  1.00  0.00
ATOM   4603  DSO DSO Z2724      63.071 -43.325  20.696  1.00  0.00
ATOM   4604  DSP DSP Z2725       9.122  17.518  23.704  1.00  0.00
ATOM   4605  DSQ DSQ Z2726     -78.556  79.574  39.492  1.00  0.00
ATOM   4606  DSR DSR Z2727     -81.216  -8.915 -11.336  1.00  0.00
ATOM   4607  DSS DSS Z2728      59.407  19.713 -84.873  1.00  0.00
ATOM   4608  DST DST Z2729      37.754 -15.549 -74.461  1.00  0.00
ATOM   4609  DSU DSU Z2730     -59.880  60.066  62.651  1.00  0.00
ATOM   4610  DSV DSV Z2731      16.400 -47.094 -12.166  1.00  0.00
ATOM   4611  DSW DSW Z2732      87.810   4.599  18.817  1.00  0.00
ATOM   4612  DSX DSX Z2733      89.523 -66.952 -54.978  1.00  0.00
ATOM   4613  DSY DSY Z2734     -83.588 -17.616 -20.347  1.00  0.00
END
