# Supplementary material for: The Effect of Macromolecular Crowding on the Electrostatic Component of Barnase–Barstar Binding: A Computational, Implicit Solvent-Based Study
Source: PLoS One. 2014 Jun 10;9(6):e98618. doi: 10.1371/journal.pone.0098618 (PMC4051634; doi:10.1371/journal.pone.0098618)
Supplement: File S1 — Contains sample pdb files used in our analyses; each contains the barnase/barstar complex with a specific random placement of crowders of varying radii at 30% crowding density. Also included are files specifying, for each pdb file, the radii of each atom and model crowder. (TAR) [file pone.0098618.s005.tar › vary30percent_pdb/with_crowders-34.pdb]

ATOM      1  CAY VAL A   3      18.329  -9.767 -18.786  1.00  0.00
ATOM      2  CY  VAL A   3      17.463  -9.299 -17.665  1.00  0.55
ATOM      3  OY  VAL A   3      17.203 -10.038 -16.718  1.00 -0.55
ATOM      4  N   VAL A   3      16.993  -8.037 -17.760  1.00 -0.40
ATOM      5  H   VAL A   3      17.222  -7.453 -18.535  1.00  0.40
ATOM      6  CA  VAL A   3      16.107  -7.419 -16.733  1.00  0.00
ATOM      7  CB  VAL A   3      16.269  -5.903 -16.535  1.00  0.00
ATOM      8  CG1 VAL A   3      15.283  -5.404 -15.502  1.00  0.00
ATOM      9  CG2 VAL A   3      17.666  -5.466 -16.113  1.00  0.00
ATOM     10  C   VAL A   3      14.669  -7.755 -17.123  1.00  0.55
ATOM     11  O   VAL A   3      14.125  -7.204 -18.095  1.00 -0.55
ATOM     12  N   ILE A   4      14.072  -8.639 -16.383  1.00 -0.40
ATOM     13  H   ILE A   4      14.512  -9.101 -15.616  1.00  0.40
ATOM     14  CA  ILE A   4      12.656  -8.995 -16.677  1.00  0.00
ATOM     15  CB  ILE A   4      12.546 -10.506 -16.596  1.00  0.00
ATOM     16  CG2 ILE A   4      11.132 -11.017 -16.786  1.00  0.00
ATOM     17  CG1 ILE A   4      13.586 -11.052 -17.616  1.00  0.00
ATOM     18  CD1 ILE A   4      13.725 -12.568 -17.376  1.00  0.00
ATOM     19  C   ILE A   4      11.850  -8.257 -15.632  1.00  0.55
ATOM     20  O   ILE A   4      11.950  -8.686 -14.487  1.00 -0.55
ATOM     21  N   ASN A   5      11.188  -7.189 -15.991  1.00 -0.40
ATOM     22  H   ASN A   5      11.172  -6.861 -16.933  1.00  0.40
ATOM     23  CA  ASN A   5      10.424  -6.409 -15.014  1.00  0.00
ATOM     24  CB  ASN A   5      11.345  -5.293 -14.478  1.00  0.00
ATOM     25  CG  ASN A   5      11.507  -4.197 -15.497  1.00  0.55
ATOM     26  OD1 ASN A   5      11.426  -4.466 -16.699  1.00 -0.55
ATOM     27  ND2 ASN A   5      11.717  -2.929 -15.181  1.00 -0.78
ATOM     28 HD21 ASN A   5      11.776  -2.656 -14.221  1.00  0.39
ATOM     29 HD22 ASN A   5      11.817  -2.244 -15.903  1.00  0.39
ATOM     30  C   ASN A   5       9.146  -5.812 -15.561  1.00  0.55
ATOM     31  O   ASN A   5       8.660  -4.755 -15.093  1.00 -0.55
ATOM     32  N   THR A   6       8.573  -6.475 -16.564  1.00 -0.40
ATOM     33  H   THR A   6       8.954  -7.320 -16.930  1.00  0.40
ATOM     34  CA  THR A   6       7.336  -5.993 -17.193  1.00  0.00
ATOM     35  CB  THR A   6       7.495  -6.026 -18.718  1.00  0.00
ATOM     36  OG1 THR A   6       7.625  -7.403 -19.111  1.00 -0.49
ATOM     37  HG1 THR A   6       7.563  -7.412 -20.069  1.00  0.49
ATOM     38  CG2 THR A   6       8.740  -5.225 -19.136  1.00  0.00
ATOM     39  C   THR A   6       6.232  -6.939 -16.733  1.00  0.55
ATOM     40  O   THR A   6       6.611  -8.029 -16.299  1.00 -0.55
ATOM     41  N   PHE A   7       4.972  -6.560 -16.843  1.00 -0.40
ATOM     42  H   PHE A   7       4.688  -5.677 -17.207  1.00  0.40
ATOM     43  CA  PHE A   7       3.912  -7.502 -16.400  1.00  0.00
ATOM     44  CB  PHE A   7       2.545  -6.816 -16.648  1.00  0.12
ATOM     45  CG  PHE A   7       2.234  -5.716 -15.659  1.00 -0.12
ATOM     46  CD1 PHE A   7       2.080  -6.016 -14.292  1.00 -0.12
ATOM     47  HD1 PHE A   7       2.188  -7.032 -13.942  1.00  0.12
ATOM     48  CE1 PHE A   7       1.787  -4.996 -13.396  1.00 -0.12
ATOM     49  HE1 PHE A   7       1.638  -5.215 -12.349  1.00  0.12
ATOM     50  CZ  PHE A   7       1.687  -3.671 -13.868  1.00 -0.12
ATOM     51  HZ  PHE A   7       1.486  -2.873 -13.169  1.00  0.12
ATOM     52  CD2 PHE A   7       2.089  -4.405 -16.107  1.00 -0.12
ATOM     53  HD2 PHE A   7       2.168  -4.189 -17.162  1.00  0.12
ATOM     54  CE2 PHE A   7       1.843  -3.376 -15.212  1.00 -0.12
ATOM     55  HE2 PHE A   7       1.773  -2.355 -15.558  1.00  0.12
ATOM     56  C   PHE A   7       3.988  -8.873 -17.043  1.00  0.55
ATOM     57  O   PHE A   7       3.930  -9.931 -16.338  1.00 -0.55
ATOM     58  N   ASP A   8       4.076  -8.953 -18.383  1.00 -0.40
ATOM     59  H   ASP A   8       4.106  -8.140 -18.960  1.00  0.40
ATOM     60  CA  ASP A   8       4.135 -10.249 -19.088  1.00  0.00
ATOM     61  CB  ASP A   8       4.031 -10.089 -20.627  1.00  0.00
ATOM     62  CG  ASP A   8       2.588  -9.770 -20.943  1.00  0.10
ATOM     63  OD1 ASP A   8       1.754 -10.653 -20.640  1.00 -0.55
ATOM     64  OD2 ASP A   8       2.462  -8.627 -21.418  1.00 -0.55
ATOM     65  C   ASP A   8       5.421 -11.049 -18.947  1.00  0.55
ATOM     66  O   ASP A   8       5.378 -12.269 -18.851  1.00 -0.55
ATOM     67  N   GLY A   9       6.548 -10.322 -19.006  1.00 -0.40
ATOM     68  H   GLY A   9       6.591  -9.338 -19.155  1.00  0.40
ATOM     69  CA  GLY A   9       7.803 -11.083 -18.828  1.00  0.00
ATOM     70  C   GLY A   9       7.792 -11.756 -17.443  1.00  0.55
ATOM     71  O   GLY A   9       8.086 -12.963 -17.360  1.00 -0.55
ATOM     72  N   VAL A  10       7.485 -11.016 -16.366  1.00 -0.40
ATOM     73  H   VAL A  10       7.259 -10.048 -16.433  1.00  0.40
ATOM     74  CA  VAL A  10       7.464 -11.599 -15.010  1.00  0.00
ATOM     75  CB  VAL A  10       7.388 -10.553 -13.892  1.00  0.00
ATOM     76  CG1 VAL A  10       7.386 -11.181 -12.494  1.00  0.00
ATOM     77  CG2 VAL A  10       8.560  -9.576 -13.991  1.00  0.00
ATOM     78  C   VAL A  10       6.322 -12.605 -14.848  1.00  0.55
ATOM     79  O   VAL A  10       6.519 -13.655 -14.242  1.00 -0.55
ATOM     80  N   ALA A  11       5.167 -12.365 -15.417  1.00 -0.40
ATOM     81  H   ALA A  11       5.009 -11.540 -15.953  1.00  0.40
ATOM     82  CA  ALA A  11       4.038 -13.274 -15.314  1.00  0.00
ATOM     83  CB  ALA A  11       2.713 -12.733 -15.889  1.00  0.00
ATOM     84  C   ALA A  11       4.389 -14.583 -16.026  1.00  0.55
ATOM     85  O   ALA A  11       4.042 -15.634 -15.517  1.00 -0.55
ATOM     86  N   ASP A  12       5.050 -14.457 -17.191  1.00 -0.40
ATOM     87  H   ASP A  12       5.317 -13.590 -17.603  1.00  0.40
ATOM     88  CA  ASP A  12       5.392 -15.710 -17.887  1.00  0.00
ATOM     89  CB  ASP A  12       5.950 -15.433 -19.272  1.00  0.00
ATOM     90  CG  ASP A  12       4.809 -15.091 -20.202  1.00  0.10
ATOM     91  OD1 ASP A  12       3.608 -15.246 -19.848  1.00 -0.55
ATOM     92  OD2 ASP A  12       5.220 -14.674 -21.315  1.00 -0.55
ATOM     93  C   ASP A  12       6.440 -16.470 -17.120  1.00  0.55
ATOM     94  O   ASP A  12       6.401 -17.688 -17.034  1.00 -0.55
ATOM     95  N   TYR A  13       7.400 -15.716 -16.618  1.00 -0.40
ATOM     96  H   TYR A  13       7.421 -14.726 -16.734  1.00  0.40
ATOM     97  CA  TYR A  13       8.517 -16.321 -15.838  1.00  0.00
ATOM     98  CB  TYR A  13       9.528 -15.218 -15.495  1.00  0.12
ATOM     99  CG  TYR A  13      10.857 -15.763 -15.081  1.00 -0.12
ATOM    100  CD1 TYR A  13      11.025 -16.287 -13.802  1.00 -0.12
ATOM    101  HD1 TYR A  13      10.183 -16.269 -13.127  1.00  0.12
ATOM    102  CE1 TYR A  13      12.217 -16.831 -13.348  1.00 -0.12
ATOM    103  HE1 TYR A  13      12.310 -17.255 -12.360  1.00  0.12
ATOM    104  CZ  TYR A  13      13.280 -16.800 -14.232  1.00  0.06
ATOM    105  OH  TYR A  13      14.503 -17.285 -13.795  1.00 -0.49
ATOM    106  HH  TYR A  13      14.497 -17.283 -12.835  1.00  0.43
ATOM    107  CD2 TYR A  13      11.943 -15.767 -15.969  1.00 -0.12
ATOM    108  HD2 TYR A  13      11.846 -15.372 -16.969  1.00  0.12
ATOM    109  CE2 TYR A  13      13.153 -16.297 -15.519  1.00 -0.12
ATOM    110  HE2 TYR A  13      14.005 -16.316 -16.183  1.00  0.12
ATOM    111  C   TYR A  13       8.019 -17.119 -14.644  1.00  0.55
ATOM    112  O   TYR A  13       8.424 -18.276 -14.395  1.00 -0.55
ATOM    113  N   LEU A  14       7.100 -16.494 -13.897  1.00 -0.40
ATOM    114  H   LEU A  14       6.793 -15.571 -14.114  1.00  0.40
ATOM    115  CA  LEU A  14       6.466 -17.116 -12.696  1.00  0.00
ATOM    116  CB  LEU A  14       5.439 -16.167 -12.076  1.00  0.00
ATOM    117  CG  LEU A  14       6.026 -14.992 -11.281  1.00  0.00
ATOM    118  CD1 LEU A  14       4.925 -13.953 -11.038  1.00  0.00
ATOM    119  CD2 LEU A  14       6.608 -15.537  -9.993  1.00  0.00
ATOM    120  C   LEU A  14       5.759 -18.417 -13.020  1.00  0.55
ATOM    121  O   LEU A  14       5.887 -19.465 -12.365  1.00 -0.55
ATOM    122  N   GLN A  15       4.997 -18.320 -14.103  1.00 -0.40
ATOM    123  H   GLN A  15       4.886 -17.492 -14.647  1.00  0.40
ATOM    124  CA  GLN A  15       4.271 -19.539 -14.511  1.00  0.00
ATOM    125  CB  GLN A  15       3.242 -19.235 -15.560  1.00  0.00
ATOM    126  CG  GLN A  15       1.993 -18.450 -15.209  1.00  0.00
ATOM    127  CD  GLN A  15       1.053 -18.699 -16.416  1.00  0.55
ATOM    128  OE1 GLN A  15       1.315 -18.171 -17.517  1.00 -0.55
ATOM    129  NE2 GLN A  15       0.048 -19.519 -16.139  1.00 -0.78
ATOM    130 HE21 GLN A  15      -0.620 -19.749 -16.847  1.00  0.39
ATOM    131 HE22 GLN A  15      -0.043 -19.908 -15.222  1.00  0.39
ATOM    132  C   GLN A  15       5.193 -20.634 -15.081  1.00  0.55
ATOM    133  O   GLN A  15       4.839 -21.802 -14.957  1.00 -0.55
ATOM    134  N   THR A  16       6.284 -20.233 -15.716  1.00 -0.40
ATOM    135  H   THR A  16       6.514 -19.270 -15.831  1.00  0.40
ATOM    136  CA  THR A  16       7.211 -21.195 -16.283  1.00  0.00
ATOM    137  CB  THR A  16       8.108 -20.626 -17.410  1.00  0.00
ATOM    138  OG1 THR A  16       7.259 -19.900 -18.296  1.00 -0.49
ATOM    139  HG1 THR A  16       6.981 -19.117 -17.815  1.00  0.49
ATOM    140  CG2 THR A  16       8.810 -21.765 -18.173  1.00  0.00
ATOM    141  C   THR A  16       8.162 -21.733 -15.234  1.00  0.55
ATOM    142  O   THR A  16       8.299 -22.967 -15.218  1.00 -0.55
ATOM    143  N   TYR A  17       8.773 -20.886 -14.447  1.00 -0.40
ATOM    144  H   TYR A  17       8.625 -19.901 -14.488  1.00  0.40
ATOM    145  CA  TYR A  17       9.721 -21.377 -13.449  1.00  0.00
ATOM    146  CB  TYR A  17      11.033 -20.515 -13.591  1.00  0.12
ATOM    147  CG  TYR A  17      11.478 -20.514 -15.040  1.00 -0.12
ATOM    148  CD1 TYR A  17      12.130 -21.636 -15.596  1.00 -0.12
ATOM    149  HD1 TYR A  17      12.305 -22.500 -14.973  1.00  0.12
ATOM    150  CE1 TYR A  17      12.555 -21.666 -16.925  1.00 -0.12
ATOM    151  HE1 TYR A  17      13.056 -22.528 -17.340  1.00  0.12
ATOM    152  CZ  TYR A  17      12.302 -20.532 -17.687  1.00  0.06
ATOM    153  OH  TYR A  17      12.619 -20.477 -19.033  1.00 -0.49
ATOM    154  HH  TYR A  17      12.363 -19.613 -19.363  1.00  0.43
ATOM    155  CD2 TYR A  17      11.256 -19.401 -15.851  1.00 -0.12
ATOM    156  HD2 TYR A  17      10.767 -18.530 -15.440  1.00  0.12
ATOM    157  CE2 TYR A  17      11.655 -19.401 -17.171  1.00 -0.12
ATOM    158  HE2 TYR A  17      11.471 -18.541 -17.798  1.00  0.12
ATOM    159  C   TYR A  17       9.234 -21.420 -12.010  1.00  0.55
ATOM    160  O   TYR A  17      10.026 -21.911 -11.202  1.00 -0.55
ATOM    161  N   HSD A  18       8.058 -20.995 -11.640  1.00 -0.40
ATOM    162  H   HSD A  18       7.420 -20.623 -12.308  1.00  0.40
ATOM    163  CA  HSD A  18       7.567 -21.013 -10.282  1.00  0.00
ATOM    164  CB  HSD A  18       7.255 -22.412  -9.742  1.00  0.12
ATOM    165  ND1 HSD A  18       5.350 -22.085 -11.391  1.00 -0.40
ATOM    166  HD1 HSD A  18       5.522 -21.119 -11.582  1.00  0.40
ATOM    167  CG  HSD A  18       6.073 -22.863 -10.532  1.00 -0.12
ATOM    168  CE1 HSD A  18       4.387 -22.849 -11.917  1.00  0.15
ATOM    169  HE1 HSD A  18       3.667 -22.489 -12.652  1.00  0.12
ATOM    170  NE2 HSD A  18       4.445 -24.074 -11.420  1.00 -0.56
ATOM    171  CD2 HSD A  18       5.512 -24.100 -10.552  1.00  0.15
ATOM    172  HD2 HSD A  18       5.776 -25.007 -10.022  1.00  0.12
ATOM    173  C   HSD A  18       8.486 -20.307  -9.289  1.00  0.55
ATOM    174  O   HSD A  18       8.646 -20.775  -8.185  1.00 -0.55
ATOM    175  N   LYS A  19       8.996 -19.177  -9.676  1.00 -0.40
ATOM    176  H   LYS A  19       8.837 -18.844 -10.601  1.00  0.40
ATOM    177  CA  LYS A  19       9.813 -18.307  -8.860  1.00  0.00
ATOM    178  CB  LYS A  19      11.113 -19.018  -8.541  1.00  0.00
ATOM    179  CG  LYS A  19      11.991 -19.124  -9.779  1.00  0.00
ATOM    180  CD  LYS A  19      13.185 -20.018  -9.647  1.00  0.00
ATOM    181  CE  LYS A  19      14.249 -19.494 -10.618  1.00  0.33
ATOM    182  NZ  LYS A  19      15.420 -20.420 -10.717  1.00 -0.32
ATOM    183  HZ1 LYS A  19      15.100 -21.350 -11.056  1.00  0.33
ATOM    184  HZ2 LYS A  19      15.859 -20.525  -9.780  1.00  0.33
ATOM    185  HZ3 LYS A  19      16.116 -20.029 -11.384  1.00  0.33
ATOM    186  C   LYS A  19       9.993 -17.020  -9.667  1.00  0.55
ATOM    187  O   LYS A  19       9.771 -16.952 -10.895  1.00 -0.55
ATOM    188  N   LEU A  20      10.378 -15.979  -8.953  1.00 -0.40
ATOM    189  H   LEU A  20      10.494 -16.018  -7.964  1.00  0.40
ATOM    190  CA  LEU A  20      10.655 -14.702  -9.595  1.00  0.00
ATOM    191  CB  LEU A  20      10.775 -13.519  -8.588  1.00  0.00
ATOM    192  CG  LEU A  20       9.470 -12.962  -7.959  1.00  0.00
ATOM    193  CD1 LEU A  20       9.842 -11.945  -6.902  1.00  0.00
ATOM    194  CD2 LEU A  20       8.540 -12.320  -8.967  1.00  0.00
ATOM    195  C   LEU A  20      12.022 -14.693 -10.299  1.00  0.55
ATOM    196  O   LEU A  20      12.918 -15.398  -9.815  1.00 -0.55
ATOM    197  N   PRO A  21      12.156 -13.855 -11.321  1.00 -0.20
ATOM    198  CD  PRO A  21      11.077 -13.073 -11.927  1.00  0.10
ATOM    199  CA  PRO A  21      13.437 -13.676 -12.023  1.00  0.10
ATOM    200  CB  PRO A  21      13.188 -12.626 -13.078  1.00  0.00
ATOM    201  CG  PRO A  21      11.739 -12.352 -13.069  1.00  0.00
ATOM    202  C   PRO A  21      14.474 -13.211 -11.006  1.00  0.55
ATOM    203  O   PRO A  21      14.181 -12.619  -9.964  1.00 -0.55
ATOM    204  N   ASP A  22      15.740 -13.397 -11.342  1.00 -0.40
ATOM    205  H   ASP A  22      15.985 -13.802 -12.219  1.00  0.40
ATOM    206  CA  ASP A  22      16.859 -13.044 -10.498  1.00  0.00
ATOM    207  CB  ASP A  22      18.200 -13.555 -11.095  1.00  0.00
ATOM    208  CG  ASP A  22      18.099 -15.082 -11.055  1.00  0.10
ATOM    209  OD1 ASP A  22      17.236 -15.690 -10.347  1.00 -0.55
ATOM    210  OD2 ASP A  22      18.916 -15.723 -11.777  1.00 -0.55
ATOM    211  C   ASP A  22      17.038 -11.587 -10.209  1.00  0.55
ATOM    212  O   ASP A  22      17.916 -11.326  -9.369  1.00 -0.55
ATOM    213  N   ASN A  23      16.341 -10.659 -10.820  1.00 -0.40
ATOM    214  H   ASN A  23      15.639 -10.870 -11.497  1.00  0.40
ATOM    215  CA  ASN A  23      16.571  -9.236 -10.524  1.00  0.00
ATOM    216  CB  ASN A  23      16.326  -8.442 -11.803  1.00  0.00
ATOM    217  CG  ASN A  23      14.973  -8.757 -12.424  1.00  0.55
ATOM    218  OD1 ASN A  23      14.761  -9.889 -12.907  1.00 -0.55
ATOM    219  ND2 ASN A  23      14.083  -7.761 -12.405  1.00 -0.78
ATOM    220 HD21 ASN A  23      14.327  -6.880 -12.000  1.00  0.39
ATOM    221 HD22 ASN A  23      13.173  -7.897 -12.796  1.00  0.39
ATOM    222  C   ASN A  23      15.722  -8.732  -9.359  1.00  0.55
ATOM    223  O   ASN A  23      15.748  -7.539  -9.060  1.00 -0.55
ATOM    224  N   TYR A  24      14.997  -9.618  -8.725  1.00 -0.40
ATOM    225  H   TYR A  24      14.985 -10.578  -8.994  1.00  0.40
ATOM    226  CA  TYR A  24      14.162  -9.268  -7.591  1.00  0.00
ATOM    227  CB  TYR A  24      12.841 -10.106  -7.635  1.00  0.12
ATOM    228  CG  TYR A  24      11.971  -9.391  -8.629  1.00 -0.12
ATOM    229  CD1 TYR A  24      11.299  -8.220  -8.263  1.00 -0.12
ATOM    230  HD1 TYR A  24      11.365  -7.877  -7.242  1.00  0.12
ATOM    231  CE1 TYR A  24      10.553  -7.490  -9.169  1.00 -0.12
ATOM    232  HE1 TYR A  24      10.056  -6.578  -8.872  1.00  0.12
ATOM    233  CZ  TYR A  24      10.462  -7.963 -10.476  1.00  0.06
ATOM    234  OH  TYR A  24       9.680  -7.287 -11.405  1.00 -0.49
ATOM    235  HH  TYR A  24       9.165  -6.627 -10.936  1.00  0.43
ATOM    236  CD2 TYR A  24      11.913  -9.820  -9.940  1.00 -0.12
ATOM    237  HD2 TYR A  24      12.470 -10.692 -10.252  1.00  0.12
ATOM    238  CE2 TYR A  24      11.130  -9.119 -10.862  1.00 -0.12
ATOM    239  HE2 TYR A  24      11.043  -9.477 -11.878  1.00  0.12
ATOM    240  C   TYR A  24      14.764  -9.534  -6.232  1.00  0.55
ATOM    241  O   TYR A  24      15.365 -10.597  -6.153  1.00 -0.55
ATOM    242  N   ILE A  25      14.561  -8.696  -5.232  1.00 -0.40
ATOM    243  H   ILE A  25      14.067  -7.840  -5.361  1.00  0.40
ATOM    244  CA  ILE A  25      15.038  -8.950  -3.877  1.00  0.00
ATOM    245  CB  ILE A  25      16.326  -8.192  -3.481  1.00  0.00
ATOM    246  CG2 ILE A  25      17.566  -8.889  -4.056  1.00  0.00
ATOM    247  CG1 ILE A  25      16.322  -6.709  -3.870  1.00  0.00
ATOM    248  CD1 ILE A  25      17.601  -6.045  -3.346  1.00  0.00
ATOM    249  C   ILE A  25      13.950  -8.515  -2.886  1.00  0.55
ATOM    250  O   ILE A  25      13.309  -7.552  -3.241  1.00 -0.55
ATOM    251  N   THR A  26      13.773  -9.140  -1.750  1.00 -0.40
ATOM    252  H   THR A  26      14.311  -9.942  -1.503  1.00  0.40
ATOM    253  CA  THR A  26      12.783  -8.716  -0.770  1.00  0.00
ATOM    254  CB  THR A  26      12.528  -9.786   0.303  1.00  0.00
ATOM    255  OG1 THR A  26      13.694  -9.881   1.116  1.00 -0.49
ATOM    256  HG1 THR A  26      13.504 -10.554   1.773  1.00  0.49
ATOM    257  CG2 THR A  26      12.324 -11.127  -0.344  1.00  0.00
ATOM    258  C   THR A  26      13.224  -7.400  -0.140  1.00  0.55
ATOM    259  O   THR A  26      14.357  -6.901  -0.315  1.00 -0.55
ATOM    260  N   LYS A  27      12.287  -6.769   0.542  1.00 -0.40
ATOM    261  H   LYS A  27      11.367  -7.146   0.596  1.00  0.40
ATOM    262  CA  LYS A  27      12.460  -5.526   1.257  1.00  0.00
ATOM    263  CB  LYS A  27      11.181  -4.959   1.855  1.00  0.00
ATOM    264  CG  LYS A  27      10.102  -4.405   0.945  1.00  0.00
ATOM    265  CD  LYS A  27       8.750  -4.452   1.677  1.00  0.00
ATOM    266  CE  LYS A  27       7.559  -4.131   0.800  1.00  0.33
ATOM    267  NZ  LYS A  27       6.252  -4.452   1.438  1.00 -0.32
ATOM    268  HZ1 LYS A  27       6.150  -3.905   2.316  1.00  0.33
ATOM    269  HZ2 LYS A  27       6.214  -5.468   1.657  1.00  0.33
ATOM    270  HZ3 LYS A  27       5.479  -4.210   0.786  1.00  0.33
ATOM    271  C   LYS A  27      13.546  -5.724   2.363  1.00  0.55
ATOM    272  O   LYS A  27      14.371  -4.798   2.524  1.00 -0.55
ATOM    273  N   SER A  28      13.524  -6.835   3.061  1.00 -0.40
ATOM    274  H   SER A  28      12.843  -7.551   2.929  1.00  0.40
ATOM    275  CA  SER A  28      14.554  -7.060   4.102  1.00  0.00
ATOM    276  CB  SER A  28      14.180  -8.226   4.985  1.00  0.00
ATOM    277  OG  SER A  28      14.628  -9.515   4.622  1.00 -0.49
ATOM    278  HG  SER A  28      14.293 -10.111   5.296  1.00  0.49
ATOM    279  C   SER A  28      15.937  -7.179   3.452  1.00  0.55
ATOM    280  O   SER A  28      16.867  -6.489   3.907  1.00 -0.55
ATOM    281  N   GLU A  29      16.051  -7.999   2.392  1.00 -0.40
ATOM    282  H   GLU A  29      15.287  -8.547   2.061  1.00  0.40
ATOM    283  CA  GLU A  29      17.290  -8.135   1.672  1.00  0.00
ATOM    284  CB  GLU A  29      17.101  -8.912   0.350  1.00  0.00
ATOM    285  CG  GLU A  29      17.067 -10.380   0.712  1.00  0.00
ATOM    286  CD  GLU A  29      16.359 -11.242  -0.303  1.00  0.10
ATOM    287  OE1 GLU A  29      16.171 -10.866  -1.480  1.00 -0.55
ATOM    288  OE2 GLU A  29      15.927 -12.350   0.128  1.00 -0.55
ATOM    289  C   GLU A  29      17.900  -6.827   1.208  1.00  0.55
ATOM    290  O   GLU A  29      19.127  -6.597   1.301  1.00 -0.55
ATOM    291  N   ALA A  30      17.009  -6.004   0.662  1.00 -0.40
ATOM    292  H   ALA A  30      16.044  -6.240   0.586  1.00  0.40
ATOM    293  CA  ALA A  30      17.400  -4.684   0.135  1.00  0.00
ATOM    294  CB  ALA A  30      16.185  -4.078  -0.557  1.00  0.00
ATOM    295  C   ALA A  30      18.008  -3.761   1.193  1.00  0.55
ATOM    296  O   ALA A  30      19.015  -3.059   1.036  1.00 -0.55
ATOM    297  N   GLN A  31      17.328  -3.779   2.338  1.00 -0.40
ATOM    298  H   GLN A  31      16.515  -4.344   2.445  1.00  0.40
ATOM    299  CA  GLN A  31      17.698  -2.998   3.511  1.00  0.00
ATOM    300  CB  GLN A  31      16.700  -3.141   4.643  1.00  0.00
ATOM    301  CG  GLN A  31      15.300  -2.718   4.234  1.00  0.00
ATOM    302  CD  GLN A  31      14.294  -2.788   5.368  1.00  0.55
ATOM    303  OE1 GLN A  31      13.963  -1.687   5.817  1.00 -0.55
ATOM    304  NE2 GLN A  31      13.796  -3.926   5.881  1.00 -0.78
ATOM    305 HE21 GLN A  31      13.134  -3.889   6.630  1.00  0.39
ATOM    306 HE22 GLN A  31      14.086  -4.810   5.513  1.00  0.39
ATOM    307  C   GLN A  31      19.099  -3.444   3.943  1.00  0.55
ATOM    308  O   GLN A  31      19.888  -2.569   4.269  1.00 -0.55
ATOM    309  N   ALA A  32      19.253  -4.754   3.872  1.00 -0.40
ATOM    310  H   ALA A  32      18.510  -5.349   3.577  1.00  0.40
ATOM    311  CA  ALA A  32      20.500  -5.431   4.211  1.00  0.00
ATOM    312  CB  ALA A  32      20.493  -6.930   4.090  1.00  0.00
ATOM    313  C   ALA A  32      21.607  -4.845   3.322  1.00  0.55
ATOM    314  O   ALA A  32      22.731  -4.739   3.833  1.00 -0.55
ATOM    315  N   LEU A  33      21.311  -4.450   2.092  1.00 -0.40
ATOM    316  H   LEU A  33      20.398  -4.519   1.698  1.00  0.40
ATOM    317  CA  LEU A  33      22.357  -3.884   1.258  1.00  0.00
ATOM    318  CB  LEU A  33      22.135  -4.136  -0.238  1.00  0.00
ATOM    319  CG  LEU A  33      21.779  -5.612  -0.475  1.00  0.00
ATOM    320  CD1 LEU A  33      21.481  -5.834  -1.940  1.00  0.00
ATOM    321  CD2 LEU A  33      22.911  -6.488   0.024  1.00  0.00
ATOM    322  C   LEU A  33      22.450  -2.396   1.468  1.00  0.55
ATOM    323  O   LEU A  33      23.265  -1.801   0.764  1.00 -0.55
ATOM    324  N   GLY A  34      21.641  -1.829   2.330  1.00 -0.40
ATOM    325  H   GLY A  34      20.958  -2.311   2.872  1.00  0.40
ATOM    326  CA  GLY A  34      21.774  -0.373   2.490  1.00  0.00
ATOM    327  C   GLY A  34      20.646   0.455   1.912  1.00  0.55
ATOM    328  O   GLY A  34      20.850   1.663   1.794  1.00 -0.55
ATOM    329  N   TRP A  35      19.542  -0.227   1.591  1.00 -0.40
ATOM    330  H   TRP A  35      19.459  -1.214   1.705  1.00  0.40
ATOM    331  CA  TRP A  35      18.395   0.472   1.052  1.00  0.00
ATOM    332  CB  TRP A  35      17.413  -0.521   0.459  1.00  0.12
ATOM    333  CG  TRP A  35      16.126   0.047  -0.111  1.00 -0.12
ATOM    334  CD1 TRP A  35      15.966   1.059  -1.031  1.00 -0.12
ATOM    335  HD1 TRP A  35      16.756   1.653  -1.465  1.00  0.12
ATOM    336  NE1 TRP A  35      14.618   1.180  -1.300  1.00 -0.40
ATOM    337  HE1 TRP A  35      14.236   1.815  -1.935  1.00  0.40
ATOM    338  CE2 TRP A  35      13.885   0.291  -0.560  1.00  0.00
ATOM    339  CD2 TRP A  35      14.793  -0.438   0.202  1.00  0.00
ATOM    340  CE3 TRP A  35      14.327  -1.408   1.089  1.00 -0.12
ATOM    341  HE3 TRP A  35      14.989  -1.960   1.741  1.00  0.12
ATOM    342  CZ3 TRP A  35      12.972  -1.648   1.111  1.00 -0.12
ATOM    343  HZ3 TRP A  35      12.582  -2.429   1.748  1.00  0.12
ATOM    344  CZ2 TRP A  35      12.492   0.088  -0.535  1.00 -0.12
ATOM    345  HZ2 TRP A  35      11.788   0.648  -1.131  1.00  0.12
ATOM    346  CH2 TRP A  35      12.092  -0.902   0.328  1.00 -0.12
ATOM    347  HH2 TRP A  35      11.036  -1.115   0.404  1.00  0.12
ATOM    348  C   TRP A  35      17.652   1.229   2.157  1.00  0.55
ATOM    349  O   TRP A  35      17.319   0.631   3.180  1.00 -0.55
ATOM    350  N   VAL A  36      17.398   2.503   1.833  1.00 -0.40
ATOM    351  H   VAL A  36      17.709   2.885   0.966  1.00  0.40
ATOM    352  CA  VAL A  36      16.660   3.433   2.691  1.00  0.00
ATOM    353  CB  VAL A  36      17.450   4.649   3.192  1.00  0.00
ATOM    354  CG1 VAL A  36      16.648   5.384   4.245  1.00  0.00
ATOM    355  CG2 VAL A  36      18.811   4.283   3.760  1.00  0.00
ATOM    356  C   VAL A  36      15.551   3.940   1.762  1.00  0.55
ATOM    357  O   VAL A  36      15.938   4.746   0.898  1.00 -0.55
ATOM    358  N   ALA A  37      14.332   3.417   1.956  1.00 -0.40
ATOM    359  H   ALA A  37      14.129   2.772   2.689  1.00  0.40
ATOM    360  CA  ALA A  37      13.223   3.787   1.069  1.00  0.00
ATOM    361  CB  ALA A  37      11.904   3.144   1.465  1.00  0.00
ATOM    362  C   ALA A  37      13.120   5.297   0.914  1.00  0.55
ATOM    363  O   ALA A  37      12.985   5.735  -0.250  1.00 -0.55
ATOM    364  N   SER A  38      13.155   6.050   1.998  1.00 -0.40
ATOM    365  H   SER A  38      13.251   5.705   2.928  1.00  0.40
ATOM    366  CA  SER A  38      13.042   7.494   1.789  1.00  0.00
ATOM    367  CB  SER A  38      12.904   8.310   3.079  1.00  0.00
ATOM    368  OG  SER A  38      13.873   7.799   3.987  1.00 -0.49
ATOM    369  HG  SER A  38      13.492   7.000   4.359  1.00  0.49
ATOM    370  C   SER A  38      14.220   8.080   1.002  1.00  0.55
ATOM    371  O   SER A  38      14.056   9.224   0.533  1.00 -0.55
ATOM    372  N   LYS A  39      15.343   7.430   0.811  1.00 -0.40
ATOM    373  H   LYS A  39      15.518   6.513   1.164  1.00  0.40
ATOM    374  CA  LYS A  39      16.410   8.079   0.036  1.00  0.00
ATOM    375  CB  LYS A  39      17.766   7.511   0.382  1.00  0.00
ATOM    376  CG  LYS A  39      17.926   6.529   1.525  1.00  0.00
ATOM    377  CD  LYS A  39      19.285   6.772   2.215  1.00  0.00
ATOM    378  CE  LYS A  39      19.281   8.268   2.589  1.00  0.33
ATOM    379  NZ  LYS A  39      18.012   8.835   1.990  1.00 -0.32
ATOM    380  HZ1 LYS A  39      17.341   8.063   1.802  1.00  0.33
ATOM    381  HZ2 LYS A  39      18.236   9.324   1.100  1.00  0.33
ATOM    382  HZ3 LYS A  39      17.585   9.510   2.658  1.00  0.33
ATOM    383  C   LYS A  39      16.149   7.836  -1.458  1.00  0.55
ATOM    384  O   LYS A  39      16.607   8.608  -2.310  1.00 -0.55
ATOM    385  N   GLY A  40      15.420   6.748  -1.705  1.00 -0.40
ATOM    386  H   GLY A  40      15.044   6.158  -0.995  1.00  0.40
ATOM    387  CA  GLY A  40      15.152   6.388  -3.115  1.00  0.00
ATOM    388  C   GLY A  40      16.499   5.869  -3.682  1.00  0.55
ATOM    389  O   GLY A  40      16.691   6.012  -4.881  1.00 -0.55
ATOM    390  N   ASN A  41      17.345   5.248  -2.879  1.00 -0.40
ATOM    391  H   ASN A  41      17.125   5.077  -1.923  1.00  0.40
ATOM    392  CA  ASN A  41      18.656   4.768  -3.321  1.00  0.00
ATOM    393  CB  ASN A  41      19.660   5.137  -2.190  1.00  0.00
ATOM    394  CG  ASN A  41      19.415   4.159  -1.063  1.00  0.55
ATOM    395  OD1 ASN A  41      18.331   3.582  -0.908  1.00 -0.55
ATOM    396  ND2 ASN A  41      20.429   3.913  -0.227  1.00 -0.78
ATOM    397 HD21 ASN A  41      20.307   3.273   0.532  1.00  0.39
ATOM    398 HD22 ASN A  41      21.308   4.370  -0.359  1.00  0.39
ATOM    399  C   ASN A  41      18.791   3.299  -3.673  1.00  0.55
ATOM    400  O   ASN A  41      19.893   2.721  -3.645  1.00 -0.55
ATOM    401  N   LEU A  42      17.706   2.602  -4.035  1.00 -0.40
ATOM    402  H   LEU A  42      16.800   3.014  -4.097  1.00  0.40
ATOM    403  CA  LEU A  42      17.801   1.167  -4.366  1.00  0.00
ATOM    404  CB  LEU A  42      16.422   0.571  -4.646  1.00  0.00
ATOM    405  CG  LEU A  42      16.306  -0.921  -4.883  1.00  0.00
ATOM    406  CD1 LEU A  42      16.789  -1.705  -3.667  1.00  0.00
ATOM    407  CD2 LEU A  42      14.872  -1.264  -5.270  1.00  0.00
ATOM    408  C   LEU A  42      18.772   0.859  -5.524  1.00  0.55
ATOM    409  O   LEU A  42      19.554  -0.096  -5.416  1.00 -0.55
ATOM    410  N   ALA A  43      18.691   1.648  -6.583  1.00 -0.40
ATOM    411  H   ALA A  43      18.078   2.431  -6.657  1.00  0.40
ATOM    412  CA  ALA A  43      19.569   1.338  -7.721  1.00  0.00
ATOM    413  CB  ALA A  43      18.966   2.065  -8.911  1.00  0.00
ATOM    414  C   ALA A  43      21.023   1.663  -7.424  1.00  0.55
ATOM    415  O   ALA A  43      21.910   1.165  -8.140  1.00 -0.55
ATOM    416  N   ASP A  44      21.277   2.449  -6.389  1.00 -0.40
ATOM    417  H   ASP A  44      20.549   2.839  -5.831  1.00  0.40
ATOM    418  CA  ASP A  44      22.631   2.795  -6.000  1.00  0.00
ATOM    419  CB  ASP A  44      22.782   3.960  -5.026  1.00  0.00
ATOM    420  CG  ASP A  44      21.953   5.126  -5.520  1.00  0.10
ATOM    421  OD1 ASP A  44      22.010   5.282  -6.761  1.00 -0.55
ATOM    422  OD2 ASP A  44      21.287   5.844  -4.743  1.00 -0.55
ATOM    423  C   ASP A  44      23.228   1.635  -5.195  1.00  0.55
ATOM    424  O   ASP A  44      24.440   1.429  -5.311  1.00 -0.55
ATOM    425  N   VAL A  45      22.369   0.991  -4.428  1.00 -0.40
ATOM    426  H   VAL A  45      21.396   1.201  -4.378  1.00  0.40
ATOM    427  CA  VAL A  45      22.884  -0.101  -3.600  1.00  0.00
ATOM    428  CB  VAL A  45      22.219   0.010  -2.191  1.00  0.00
ATOM    429  CG1 VAL A  45      22.421   1.426  -1.646  1.00  0.00
ATOM    430  CG2 VAL A  45      20.743  -0.327  -2.180  1.00  0.00
ATOM    431  C   VAL A  45      22.741  -1.504  -4.160  1.00  0.55
ATOM    432  O   VAL A  45      23.317  -2.484  -3.636  1.00 -0.55
ATOM    433  N   ALA A  46      21.930  -1.649  -5.197  1.00 -0.40
ATOM    434  H   ALA A  46      21.481  -0.861  -5.608  1.00  0.40
ATOM    435  CA  ALA A  46      21.617  -2.936  -5.830  1.00  0.00
ATOM    436  CB  ALA A  46      20.573  -3.708  -5.029  1.00  0.00
ATOM    437  C   ALA A  46      21.151  -2.620  -7.241  1.00  0.55
ATOM    438  O   ALA A  46      19.974  -2.679  -7.582  1.00 -0.55
ATOM    439  N   PRO A  47      22.177  -2.290  -8.036  1.00 -0.20
ATOM    440  CD  PRO A  47      23.616  -2.206  -7.719  1.00  0.10
ATOM    441  CA  PRO A  47      21.898  -1.931  -9.444  1.00  0.10
ATOM    442  CB  PRO A  47      23.244  -1.460  -9.974  1.00  0.00
ATOM    443  CG  PRO A  47      24.088  -1.185  -8.761  1.00  0.00
ATOM    444  C   PRO A  47      21.214  -3.138 -10.098  1.00  0.55
ATOM    445  O   PRO A  47      21.542  -4.317  -9.806  1.00 -0.55
ATOM    446  N   GLY A  48      20.258  -2.779 -10.942  1.00 -0.40
ATOM    447  H   GLY A  48      20.020  -1.826 -11.115  1.00  0.40
ATOM    448  CA  GLY A  48      19.500  -3.787 -11.667  1.00  0.00
ATOM    449  C   GLY A  48      18.460  -4.570 -10.889  1.00  0.55
ATOM    450  O   GLY A  48      17.785  -5.350 -11.547  1.00 -0.55
ATOM    451  N   LYS A  49      18.335  -4.351  -9.587  1.00 -0.40
ATOM    452  H   LYS A  49      18.914  -3.687  -9.122  1.00  0.40
ATOM    453  CA  LYS A  49      17.375  -5.032  -8.729  1.00  0.00
ATOM    454  CB  LYS A  49      17.926  -5.170  -7.312  1.00  0.00
ATOM    455  CG  LYS A  49      19.054  -6.088  -7.059  1.00  0.00
ATOM    456  CD  LYS A  49      18.842  -7.363  -7.836  1.00  0.00
ATOM    457  CE  LYS A  49      20.240  -7.929  -8.118  1.00  0.33
ATOM    458  NZ  LYS A  49      20.148  -9.389  -8.459  1.00 -0.32
ATOM    459  HZ1 LYS A  49      19.554  -9.511  -9.304  1.00  0.33
ATOM    460  HZ2 LYS A  49      19.725  -9.906  -7.661  1.00  0.33
ATOM    461  HZ3 LYS A  49      21.100  -9.762  -8.648  1.00  0.33
ATOM    462  C   LYS A  49      16.086  -4.197  -8.577  1.00  0.55
ATOM    463  O   LYS A  49      16.107  -2.958  -8.682  1.00 -0.55
ATOM    464  N   SER A  50      15.029  -4.926  -8.243  1.00 -0.40
ATOM    465  H   SER A  50      15.101  -5.913  -8.135  1.00  0.40
ATOM    466  CA  SER A  50      13.711  -4.380  -8.011  1.00  0.00
ATOM    467  CB  SER A  50      12.781  -4.725  -9.188  1.00  0.00
ATOM    468  OG  SER A  50      12.867  -4.002 -10.390  1.00 -0.49
ATOM    469  HG  SER A  50      12.033  -4.143 -10.844  1.00  0.49
ATOM    470  C   SER A  50      13.192  -5.095  -6.760  1.00  0.55
ATOM    471  O   SER A  50      13.549  -6.266  -6.525  1.00 -0.55
ATOM    472  N   ILE A  51      12.381  -4.448  -5.965  1.00 -0.40
ATOM    473  H   ILE A  51      12.132  -3.499  -6.138  1.00  0.40
ATOM    474  CA  ILE A  51      11.777  -5.049  -4.775  1.00  0.00
ATOM    475  CB  ILE A  51      11.084  -3.944  -3.913  1.00  0.00
ATOM    476  CG2 ILE A  51      10.270  -4.546  -2.766  1.00  0.00
ATOM    477  CG1 ILE A  51      12.133  -2.913  -3.492  1.00  0.00
ATOM    478  CD1 ILE A  51      13.226  -3.409  -2.600  1.00  0.00
ATOM    479  C   ILE A  51      10.739  -6.054  -5.232  1.00  0.55
ATOM    480  O   ILE A  51       9.897  -5.770  -6.131  1.00 -0.55
ATOM    481  N   GLY A  52      10.688  -7.239  -4.682  1.00 -0.40
ATOM    482  H   GLY A  52      11.340  -7.517  -3.981  1.00  0.40
ATOM    483  CA  GLY A  52       9.696  -8.229  -5.038  1.00  0.00
ATOM    484  C   GLY A  52       9.954  -9.502  -4.256  1.00  0.55
ATOM    485  O   GLY A  52      11.108  -9.792  -3.885  1.00 -0.55
ATOM    486  N   GLY A  53       8.846 -10.212  -4.027  1.00 -0.40
ATOM    487  H   GLY A  53       7.963  -9.891  -4.357  1.00  0.40
ATOM    488  CA  GLY A  53       8.797 -11.458  -3.317  1.00  0.00
ATOM    489  C   GLY A  53       8.214 -11.485  -1.916  1.00  0.55
ATOM    490  O   GLY A  53       7.977 -12.598  -1.430  1.00 -0.55
ATOM    491  N   ASP A  54       7.920 -10.323  -1.341  1.00 -0.40
ATOM    492  H   ASP A  54       8.103  -9.451  -1.788  1.00  0.40
ATOM    493  CA  ASP A  54       7.303 -10.247   0.001  1.00  0.00
ATOM    494  CB  ASP A  54       7.322  -8.786   0.474  1.00  0.00
ATOM    495  CG  ASP A  54       8.784  -8.444   0.755  1.00  0.10
ATOM    496  OD1 ASP A  54       9.238  -9.072   1.746  1.00 -0.55
ATOM    497  OD2 ASP A  54       9.364  -7.643  -0.019  1.00 -0.55
ATOM    498  C   ASP A  54       5.869 -10.753   0.005  1.00  0.55
ATOM    499  O   ASP A  54       5.163 -10.704  -1.011  1.00 -0.55
ATOM    500  N   ILE A  55       5.396 -11.225   1.127  1.00 -0.40
ATOM    501  H   ILE A  55       5.969 -11.292   1.940  1.00  0.40
ATOM    502  CA  ILE A  55       4.013 -11.689   1.300  1.00  0.00
ATOM    503  CB  ILE A  55       3.725 -12.284   2.698  1.00  0.00
ATOM    504  CG2 ILE A  55       2.232 -12.551   2.971  1.00  0.00
ATOM    505  CG1 ILE A  55       4.558 -13.587   2.828  1.00  0.00
ATOM    506  CD1 ILE A  55       3.737 -14.705   2.189  1.00  0.00
ATOM    507  C   ILE A  55       3.134 -10.440   1.118  1.00  0.55
ATOM    508  O   ILE A  55       3.504  -9.331   1.510  1.00 -0.55
ATOM    509  N   PHE A  56       2.000 -10.681   0.522  1.00 -0.40
ATOM    510  H   PHE A  56       1.791 -11.609   0.231  1.00  0.40
ATOM    511  CA  PHE A  56       0.953  -9.735   0.210  1.00  0.00
ATOM    512  CB  PHE A  56       0.565  -9.717  -1.293  1.00  0.12
ATOM    513  CG  PHE A  56      -0.506  -8.676  -1.530  1.00 -0.12
ATOM    514  CD1 PHE A  56      -0.206  -7.327  -1.368  1.00 -0.12
ATOM    515  HD1 PHE A  56       0.798  -7.040  -1.093  1.00  0.12
ATOM    516  CE1 PHE A  56      -1.158  -6.350  -1.549  1.00 -0.12
ATOM    517  HE1 PHE A  56      -0.909  -5.309  -1.405  1.00  0.12
ATOM    518  CZ  PHE A  56      -2.424  -6.716  -1.915  1.00 -0.12
ATOM    519  HZ  PHE A  56      -3.172  -5.952  -2.069  1.00  0.12
ATOM    520  CD2 PHE A  56      -1.807  -9.048  -1.893  1.00 -0.12
ATOM    521  HD2 PHE A  56      -2.067 -10.089  -2.017  1.00  0.12
ATOM    522  CE2 PHE A  56      -2.764  -8.044  -2.091  1.00 -0.12
ATOM    523  HE2 PHE A  56      -3.770  -8.308  -2.383  1.00  0.12
ATOM    524  C   PHE A  56      -0.213 -10.175   1.079  1.00  0.55
ATOM    525  O   PHE A  56      -0.703 -11.289   0.808  1.00 -0.55
ATOM    526  N   SER A  57      -0.570  -9.300   2.033  1.00 -0.40
ATOM    527  H   SER A  57      -0.160  -8.405   2.184  1.00  0.40
ATOM    528  CA  SER A  57      -1.681  -9.759   2.914  1.00  0.00
ATOM    529  CB  SER A  57      -1.460  -9.230   4.340  1.00  0.00
ATOM    530  OG  SER A  57      -0.176  -9.733   4.729  1.00 -0.49
ATOM    531  HG  SER A  57      -0.024  -9.410   5.620  1.00  0.49
ATOM    532  C   SER A  57      -3.088  -9.504   2.431  1.00  0.55
ATOM    533  O   SER A  57      -3.984  -9.914   3.203  1.00 -0.55
ATOM    534  N   ASN A  58      -3.285  -8.888   1.254  1.00 -0.40
ATOM    535  H   ASN A  58      -2.529  -8.536   0.708  1.00  0.40
ATOM    536  CA  ASN A  58      -4.616  -8.693   0.703  1.00  0.00
ATOM    537  CB  ASN A  58      -5.010 -10.107   0.212  1.00  0.00
ATOM    538  CG  ASN A  58      -6.288 -10.275  -0.572  1.00  0.55
ATOM    539  OD1 ASN A  58      -6.557  -9.283  -1.273  1.00 -0.55
ATOM    540  ND2 ASN A  58      -7.075 -11.330  -0.604  1.00 -0.78
ATOM    541 HD21 ASN A  58      -7.901 -11.320  -1.166  1.00  0.39
ATOM    542 HD22 ASN A  58      -6.846 -12.140  -0.065  1.00  0.39
ATOM    543  C   ASN A  58      -5.583  -8.193   1.776  1.00  0.55
ATOM    544  O   ASN A  58      -6.665  -8.769   2.054  1.00 -0.55
ATOM    545  N   ARG A  59      -5.176  -7.077   2.340  1.00 -0.40
ATOM    546  H   ARG A  59      -4.348  -6.625   2.019  1.00  0.40
ATOM    547  CA  ARG A  59      -5.845  -6.392   3.447  1.00  0.00
ATOM    548  CB  ARG A  59      -4.946  -5.301   4.041  1.00  0.00
ATOM    549  CG  ARG A  59      -3.604  -5.874   4.524  1.00  0.00
ATOM    550  CD  ARG A  59      -2.601  -4.742   4.785  1.00  0.35
ATOM    551  NE  ARG A  59      -1.233  -5.331   4.940  1.00 -0.35
ATOM    552  HE  ARG A  59      -0.623  -5.392   4.150  1.00  0.45
ATOM    553  CZ  ARG A  59      -0.828  -5.775   6.128  1.00  0.35
ATOM    554  NH1 ARG A  59      -1.603  -5.671   7.203  1.00 -0.70
ATOM    555 HH11 ARG A  59      -2.509  -5.253   7.129  1.00  0.40
ATOM    556 HH12 ARG A  59      -1.281  -6.011   8.087  1.00  0.40
ATOM    557  NH2 ARG A  59       0.344  -6.329   6.307  1.00 -0.70
ATOM    558 HH21 ARG A  59       0.972  -6.431   5.536  1.00  0.40
ATOM    559 HH22 ARG A  59       0.611  -6.650   7.216  1.00  0.40
ATOM    560  C   ARG A  59      -7.222  -5.897   3.110  1.00  0.55
ATOM    561  O   ARG A  59      -8.036  -5.881   4.032  1.00 -0.55
ATOM    562  N   GLU A  60      -7.547  -5.491   1.914  1.00 -0.40
ATOM    563  H   GLU A  60      -6.864  -5.461   1.190  1.00  0.40
ATOM    564  CA  GLU A  60      -8.873  -5.052   1.506  1.00  0.00
ATOM    565  CB  GLU A  60      -8.790  -4.022   0.385  1.00  0.00
ATOM    566  CG  GLU A  60      -8.003  -2.794   0.795  1.00  0.00
ATOM    567  CD  GLU A  60      -8.842  -1.911   1.675  1.00  0.10
ATOM    568  OE1 GLU A  60     -10.028  -2.229   1.907  1.00 -0.55
ATOM    569  OE2 GLU A  60      -8.438  -0.880   2.210  1.00 -0.55
ATOM    570  C   GLU A  60      -9.672  -6.237   1.029  1.00  0.55
ATOM    571  O   GLU A  60     -10.820  -6.034   0.703  1.00 -0.55
ATOM    572  N   GLY A  61      -9.182  -7.448   0.933  1.00 -0.40
ATOM    573  H   GLY A  61      -8.238  -7.601   1.205  1.00  0.40
ATOM    574  CA  GLY A  61      -9.823  -8.650   0.476  1.00  0.00
ATOM    575  C   GLY A  61     -10.221  -8.623  -1.000  1.00  0.55
ATOM    576  O   GLY A  61     -11.150  -9.354  -1.387  1.00 -0.55
ATOM    577  N   LYS A  62      -9.558  -7.847  -1.837  1.00 -0.40
ATOM    578  H   LYS A  62      -8.801  -7.280  -1.524  1.00  0.40
ATOM    579  CA  LYS A  62      -9.862  -7.746  -3.271  1.00  0.00
ATOM    580  CB  LYS A  62      -9.299  -6.428  -3.823  1.00  0.00
ATOM    581  CG  LYS A  62      -9.955  -5.251  -3.095  1.00  0.00
ATOM    582  CD  LYS A  62      -9.833  -4.014  -3.951  1.00  0.00
ATOM    583  CE  LYS A  62     -10.111  -2.726  -3.163  1.00  0.33
ATOM    584  NZ  LYS A  62      -8.855  -1.875  -3.145  1.00 -0.32
ATOM    585  HZ1 LYS A  62      -8.583  -1.636  -4.120  1.00  0.33
ATOM    586  HZ2 LYS A  62      -8.084  -2.403  -2.690  1.00  0.33
ATOM    587  HZ3 LYS A  62      -9.036  -1.000  -2.612  1.00  0.33
ATOM    588  C   LYS A  62      -9.403  -8.959  -4.069  1.00  0.55
ATOM    589  O   LYS A  62     -10.074  -9.230  -5.090  1.00 -0.55
ATOM    590  N   LEU A  63      -8.368  -9.681  -3.706  1.00 -0.40
ATOM    591  H   LEU A  63      -7.811  -9.440  -2.915  1.00  0.40
ATOM    592  CA  LEU A  63      -7.960 -10.884  -4.430  1.00  0.00
ATOM    593  CB  LEU A  63      -6.432 -11.095  -4.423  1.00  0.00
ATOM    594  CG  LEU A  63      -5.644  -9.882  -4.989  1.00  0.00
ATOM    595  CD1 LEU A  63      -4.143  -9.996  -4.817  1.00  0.00
ATOM    596  CD2 LEU A  63      -6.001  -9.806  -6.465  1.00  0.00
ATOM    597  C   LEU A  63      -8.704 -12.067  -3.791  1.00  0.55
ATOM    598  O   LEU A  63      -8.974 -12.112  -2.583  1.00 -0.55
ATOM    599  N   PRO A  64      -8.946 -13.064  -4.635  1.00 -0.20
ATOM    600  CD  PRO A  64      -8.616 -13.098  -6.071  1.00  0.10
ATOM    601  CA  PRO A  64      -9.680 -14.243  -4.193  1.00  0.10
ATOM    602  CB  PRO A  64     -10.035 -14.971  -5.498  1.00  0.00
ATOM    603  CG  PRO A  64      -8.896 -14.535  -6.437  1.00  0.00
ATOM    604  C   PRO A  64      -8.932 -15.036  -3.169  1.00  0.55
ATOM    605  O   PRO A  64      -7.748 -15.314  -3.329  1.00 -0.55
ATOM    606  N   GLY A  65      -9.622 -15.448  -2.114  1.00 -0.40
ATOM    607  H   GLY A  65     -10.591 -15.258  -1.979  1.00  0.40
ATOM    608  CA  GLY A  65      -8.929 -16.230  -1.079  1.00  0.00
ATOM    609  C   GLY A  65      -9.336 -17.673  -1.158  1.00  0.55
ATOM    610  O   GLY A  65     -10.357 -17.964  -1.787  1.00 -0.55
ATOM    611  N   LYS A  66      -8.598 -18.534  -0.512  1.00 -0.40
ATOM    612  H   LYS A  66      -7.799 -18.218  -0.010  1.00  0.40
ATOM    613  CA  LYS A  66      -8.804 -19.969  -0.429  1.00  0.00
ATOM    614  CB  LYS A  66      -8.493 -20.623  -1.763  1.00  0.00
ATOM    615  CG  LYS A  66      -8.773 -22.095  -1.893  1.00  0.00
ATOM    616  CD  LYS A  66      -8.151 -22.739  -3.120  1.00  0.00
ATOM    617  CE  LYS A  66      -8.794 -24.090  -3.404  1.00  0.33
ATOM    618  NZ  LYS A  66     -10.320 -24.058  -3.435  1.00 -0.32
ATOM    619  HZ1 LYS A  66     -10.639 -23.405  -4.178  1.00  0.33
ATOM    620  HZ2 LYS A  66     -10.678 -23.737  -2.513  1.00  0.33
ATOM    621  HZ3 LYS A  66     -10.682 -25.013  -3.633  1.00  0.33
ATOM    622  C   LYS A  66      -7.904 -20.498   0.687  1.00  0.55
ATOM    623  O   LYS A  66      -6.818 -19.964   0.929  1.00 -0.55
ATOM    624  N   SER A  67      -8.376 -21.555   1.351  1.00 -0.40
ATOM    625  H   SER A  67      -9.266 -21.959   1.159  1.00  0.40
ATOM    626  CA  SER A  67      -7.582 -22.179   2.419  1.00  0.00
ATOM    627  CB  SER A  67      -8.465 -23.182   3.180  1.00  0.00
ATOM    628  OG  SER A  67      -7.609 -23.855   4.133  1.00 -0.49
ATOM    629  HG  SER A  67      -8.171 -24.477   4.600  1.00  0.49
ATOM    630  C   SER A  67      -6.353 -22.792   1.744  1.00  0.55
ATOM    631  O   SER A  67      -6.455 -23.458   0.714  1.00 -0.55
ATOM    632  N   GLY A  68      -5.187 -22.444   2.261  1.00 -0.40
ATOM    633  H   GLY A  68      -5.171 -21.843   3.053  1.00  0.40
ATOM    634  CA  GLY A  68      -3.857 -22.835   1.817  1.00  0.00
ATOM    635  C   GLY A  68      -3.157 -21.869   0.859  1.00  0.55
ATOM    636  O   GLY A  68      -1.969 -21.990   0.526  1.00 -0.55
ATOM    637  N   ARG A  69      -3.898 -20.897   0.347  1.00 -0.40
ATOM    638  H   ARG A  69      -4.852 -20.788   0.614  1.00  0.40
ATOM    639  CA  ARG A  69      -3.420 -19.922  -0.618  1.00  0.00
ATOM    640  CB  ARG A  69      -4.593 -19.453  -1.539  1.00  0.00
ATOM    641  CG  ARG A  69      -3.949 -18.459  -2.558  1.00  0.00
ATOM    642  CD  ARG A  69      -5.020 -17.790  -3.423  1.00  0.35
ATOM    643  NE  ARG A  69      -5.569 -18.845  -4.263  1.00 -0.35
ATOM    644  HE  ARG A  69      -4.930 -19.576  -4.487  1.00  0.45
ATOM    645  CZ  ARG A  69      -6.773 -18.987  -4.771  1.00  0.35
ATOM    646  NH1 ARG A  69      -7.723 -18.092  -4.526  1.00 -0.70
ATOM    647 HH11 ARG A  69      -7.525 -17.299  -3.949  1.00  0.40
ATOM    648 HH12 ARG A  69      -8.635 -18.210  -4.918  1.00  0.40
ATOM    649  NH2 ARG A  69      -7.106 -20.029  -5.527  1.00 -0.70
ATOM    650 HH21 ARG A  69      -6.430 -20.739  -5.726  1.00  0.40
ATOM    651 HH22 ARG A  69      -8.032 -20.103  -5.897  1.00  0.40
ATOM    652  C   ARG A  69      -2.755 -18.741   0.004  1.00  0.55
ATOM    653  O   ARG A  69      -3.392 -18.094   0.829  1.00 -0.55
ATOM    654  N   THR A  70      -1.512 -18.467  -0.352  1.00 -0.40
ATOM    655  H   THR A  70      -0.984 -19.053  -0.962  1.00  0.40
ATOM    656  CA  THR A  70      -0.845 -17.260   0.147  1.00  0.00
ATOM    657  CB  THR A  70       0.375 -17.431   1.060  1.00  0.00
ATOM    658  OG1 THR A  70       1.278 -18.350   0.481  1.00 -0.49
ATOM    659  HG1 THR A  70       2.081 -18.298   1.005  1.00  0.49
ATOM    660  CG2 THR A  70      -0.077 -17.997   2.412  1.00  0.00
ATOM    661  C   THR A  70      -0.515 -16.414  -1.109  1.00  0.55
ATOM    662  O   THR A  70      -0.403 -16.961  -2.240  1.00 -0.55
ATOM    663  N   TRP A  71      -0.442 -15.093  -0.917  1.00 -0.40
ATOM    664  H   TRP A  71      -0.595 -14.693  -0.017  1.00  0.40
ATOM    665  CA  TRP A  71      -0.142 -14.139  -1.974  1.00  0.00
ATOM    666  CB  TRP A  71      -1.236 -13.052  -2.114  1.00  0.12
ATOM    667  CG  TRP A  71      -2.573 -13.520  -2.599  1.00 -0.12
ATOM    668  CD1 TRP A  71      -3.654 -13.963  -1.879  1.00 -0.12
ATOM    669  HD1 TRP A  71      -3.679 -14.015  -0.801  1.00  0.12
ATOM    670  NE1 TRP A  71      -4.709 -14.335  -2.695  1.00 -0.40
ATOM    671  HE1 TRP A  71      -5.582 -14.660  -2.405  1.00  0.40
ATOM    672  CE2 TRP A  71      -4.290 -14.158  -3.995  1.00  0.00
ATOM    673  CD2 TRP A  71      -2.951 -13.683  -3.979  1.00  0.00
ATOM    674  CE3 TRP A  71      -2.286 -13.434  -5.189  1.00 -0.12
ATOM    675  HE3 TRP A  71      -1.264 -13.085  -5.203  1.00  0.12
ATOM    676  CZ3 TRP A  71      -2.943 -13.635  -6.387  1.00 -0.12
ATOM    677  HZ3 TRP A  71      -2.463 -13.385  -7.322  1.00  0.12
ATOM    678  CZ2 TRP A  71      -4.942 -14.452  -5.192  1.00 -0.12
ATOM    679  HZ2 TRP A  71      -5.935 -14.875  -5.217  1.00  0.12
ATOM    680  CH2 TRP A  71      -4.270 -14.181  -6.377  1.00 -0.12
ATOM    681  HH2 TRP A  71      -4.760 -14.386  -7.317  1.00  0.12
ATOM    682  C   TRP A  71       1.190 -13.494  -1.627  1.00  0.55
ATOM    683  O   TRP A  71       1.667 -13.324  -0.489  1.00 -0.55
ATOM    684  N   ARG A  72       1.831 -13.074  -2.687  1.00 -0.40
ATOM    685  H   ARG A  72       1.451 -13.261  -3.587  1.00  0.40
ATOM    686  CA  ARG A  72       3.100 -12.324  -2.739  1.00  0.00
ATOM    687  CB  ARG A  72       4.302 -13.264  -2.989  1.00  0.00
ATOM    688  CG  ARG A  72       4.494 -14.152  -1.772  1.00  0.00
ATOM    689  CD  ARG A  72       5.720 -15.003  -2.058  1.00  0.35
ATOM    690  NE  ARG A  72       5.747 -16.081  -1.063  1.00 -0.35
ATOM    691  HE  ARG A  72       5.221 -16.921  -1.193  1.00  0.45
ATOM    692  CZ  ARG A  72       6.503 -15.894   0.024  1.00  0.35
ATOM    693  NH1 ARG A  72       7.212 -14.795   0.222  1.00 -0.70
ATOM    694 HH11 ARG A  72       7.196 -14.061  -0.458  1.00  0.40
ATOM    695 HH12 ARG A  72       7.764 -14.698   1.050  1.00  0.40
ATOM    696  NH2 ARG A  72       6.483 -16.901   0.903  1.00 -0.70
ATOM    697 HH21 ARG A  72       5.930 -17.714   0.720  1.00  0.40
ATOM    698 HH22 ARG A  72       7.021 -16.842   1.744  1.00  0.40
ATOM    699  C   ARG A  72       3.036 -11.243  -3.820  1.00  0.55
ATOM    700  O   ARG A  72       2.191 -11.355  -4.728  1.00 -0.55
ATOM    701  N   GLU A  73       3.936 -10.264  -3.747  1.00 -0.40
ATOM    702  H   GLU A  73       4.656 -10.222  -3.058  1.00  0.40
ATOM    703  CA  GLU A  73       3.873  -9.186  -4.728  1.00  0.00
ATOM    704  CB  GLU A  73       3.262  -7.930  -4.072  1.00  0.00
ATOM    705  CG  GLU A  73       3.925  -7.446  -2.787  1.00  0.00
ATOM    706  CD  GLU A  73       3.393  -6.054  -2.446  1.00  0.10
ATOM    707  OE1 GLU A  73       3.359  -5.139  -3.333  1.00 -0.55
ATOM    708  OE2 GLU A  73       2.988  -5.860  -1.259  1.00 -0.55
ATOM    709  C   GLU A  73       5.237  -8.767  -5.225  1.00  0.55
ATOM    710  O   GLU A  73       6.147  -9.124  -4.472  1.00 -0.55
ATOM    711  N   ALA A  74       5.340  -8.078  -6.346  1.00 -0.40
ATOM    712  H   ALA A  74       4.554  -7.833  -6.908  1.00  0.40
ATOM    713  CA  ALA A  74       6.661  -7.638  -6.813  1.00  0.00
ATOM    714  CB  ALA A  74       7.345  -8.552  -7.808  1.00  0.00
ATOM    715  C   ALA A  74       6.452  -6.318  -7.536  1.00  0.55
ATOM    716  O   ALA A  74       5.351  -6.256  -8.102  1.00 -0.55
ATOM    717  N   ASP A  75       7.435  -5.465  -7.492  1.00 -0.40
ATOM    718  H   ASP A  75       8.271  -5.635  -6.976  1.00  0.40
ATOM    719  CA  ASP A  75       7.355  -4.202  -8.207  1.00  0.00
ATOM    720  CB  ASP A  75       8.469  -3.255  -7.795  1.00  0.00
ATOM    721  CG  ASP A  75       8.228  -2.602  -6.463  1.00  0.10
ATOM    722  OD1 ASP A  75       7.365  -3.160  -5.733  1.00 -0.55
ATOM    723  OD2 ASP A  75       8.891  -1.609  -6.198  1.00 -0.55
ATOM    724  C   ASP A  75       7.536  -4.453  -9.705  1.00  0.55
ATOM    725  O   ASP A  75       8.358  -5.336 -10.033  1.00 -0.55
ATOM    726  N   ILE A  76       6.809  -3.715 -10.509  1.00 -0.40
ATOM    727  H   ILE A  76       6.172  -3.036 -10.152  1.00  0.40
ATOM    728  CA  ILE A  76       6.860  -3.816 -11.972  1.00  0.00
ATOM    729  CB  ILE A  76       5.529  -4.362 -12.506  1.00  0.00
ATOM    730  CG2 ILE A  76       5.432  -4.066 -14.023  1.00  0.00
ATOM    731  CG1 ILE A  76       5.271  -5.825 -12.139  1.00  0.00
ATOM    732  CD1 ILE A  76       6.091  -6.968 -12.724  1.00  0.00
ATOM    733  C   ILE A  76       7.239  -2.425 -12.523  1.00  0.55
ATOM    734  O   ILE A  76       6.950  -1.332 -11.965  1.00 -0.55
ATOM    735  N   ASN A  77       7.960  -2.449 -13.657  1.00 -0.40
ATOM    736  H   ASN A  77       8.202  -3.326 -14.059  1.00  0.40
ATOM    737  CA  ASN A  77       8.457  -1.322 -14.407  1.00  0.00
ATOM    738  CB  ASN A  77       7.333  -0.411 -14.971  1.00  0.00
ATOM    739  CG  ASN A  77       6.344  -1.111 -15.869  1.00  0.55
ATOM    740  OD1 ASN A  77       6.741  -1.975 -16.656  1.00 -0.55
ATOM    741  ND2 ASN A  77       5.006  -0.926 -15.789  1.00 -0.78
ATOM    742 HD21 ASN A  77       4.628  -0.299 -15.108  1.00  0.39
ATOM    743 HD22 ASN A  77       4.396  -1.417 -16.411  1.00  0.39
ATOM    744  C   ASN A  77       9.403  -0.463 -13.600  1.00  0.55
ATOM    745  O   ASN A  77       9.554   0.735 -13.921  1.00 -0.55
ATOM    746  N   TYR A  78      10.054  -1.014 -12.586  1.00 -0.40
ATOM    747  H   TYR A  78       9.953  -1.964 -12.302  1.00  0.40
ATOM    748  CA  TYR A  78      10.987  -0.153 -11.835  1.00  0.00
ATOM    749  CB  TYR A  78      11.114  -0.635 -10.369  1.00  0.12
ATOM    750  CG  TYR A  78      12.127   0.157  -9.553  1.00 -0.12
ATOM    751  CD1 TYR A  78      11.822   1.381  -8.970  1.00 -0.12
ATOM    752  HD1 TYR A  78      10.822   1.770  -9.090  1.00  0.12
ATOM    753  CE1 TYR A  78      12.738   2.130  -8.242  1.00 -0.12
ATOM    754  HE1 TYR A  78      12.455   3.087  -7.829  1.00  0.12
ATOM    755  CZ  TYR A  78      14.026   1.634  -8.049  1.00  0.06
ATOM    756  OH  TYR A  78      14.967   2.306  -7.295  1.00 -0.49
ATOM    757  HH  TYR A  78      14.564   3.114  -6.969  1.00  0.43
ATOM    758  CD2 TYR A  78      13.432  -0.306  -9.349  1.00 -0.12
ATOM    759  HD2 TYR A  78      13.728  -1.265  -9.749  1.00  0.12
ATOM    760  CE2 TYR A  78      14.337   0.446  -8.645  1.00 -0.12
ATOM    761  HE2 TYR A  78      15.349   0.079  -8.557  1.00  0.12
ATOM    762  C   TYR A  78      12.413  -0.178 -12.438  1.00  0.55
ATOM    763  O   TYR A  78      12.862  -1.299 -12.778  1.00 -0.55
ATOM    764  N   THR A  79      13.055   0.967 -12.505  1.00 -0.40
ATOM    765  H   THR A  79      12.647   1.843 -12.260  1.00  0.40
ATOM    766  CA  THR A  79      14.483   0.970 -12.976  1.00  0.00
ATOM    767  CB  THR A  79      14.803   1.592 -14.328  1.00  0.00
ATOM    768  OG1 THR A  79      14.385   2.971 -14.262  1.00 -0.49
ATOM    769  HG1 THR A  79      14.733   3.391 -15.052  1.00  0.49
ATOM    770  CG2 THR A  79      14.002   0.959 -15.436  1.00  0.00
ATOM    771  C   THR A  79      15.351   1.637 -11.894  1.00  0.55
ATOM    772  O   THR A  79      16.349   1.032 -11.473  1.00 -0.55
ATOM    773  N   SER A  80      14.989   2.808 -11.405  1.00 -0.40
ATOM    774  H   SER A  80      14.188   3.302 -11.733  1.00  0.40
ATOM    775  CA  SER A  80      15.764   3.450 -10.337  1.00  0.00
ATOM    776  CB  SER A  80      17.074   3.985 -10.954  1.00  0.00
ATOM    777  OG  SER A  80      16.689   5.130 -11.727  1.00 -0.49
ATOM    778  HG  SER A  80      17.498   5.471 -12.116  1.00  0.49
ATOM    779  C   SER A  80      14.995   4.586  -9.689  1.00  0.55
ATOM    780  O   SER A  80      13.962   4.988 -10.246  1.00 -0.55
ATOM    781  N   GLY A  81      15.469   5.095  -8.565  1.00 -0.40
ATOM    782  H   GLY A  81      16.296   4.761  -8.118  1.00  0.40
ATOM    783  CA  GLY A  81      14.744   6.232  -7.911  1.00  0.00
ATOM    784  C   GLY A  81      13.677   5.692  -6.949  1.00  0.55
ATOM    785  O   GLY A  81      13.793   4.526  -6.518  1.00 -0.55
ATOM    786  N   PHE A  82      12.681   6.519  -6.644  1.00 -0.40
ATOM    787  H   PHE A  82      12.620   7.452  -6.989  1.00  0.40
ATOM    788  CA  PHE A  82      11.607   6.060  -5.759  1.00  0.00
ATOM    789  CB  PHE A  82      10.687   7.209  -5.302  1.00  0.12
ATOM    790  CG  PHE A  82      11.526   8.242  -4.598  1.00 -0.12
ATOM    791  CD1 PHE A  82      11.807   8.097  -3.257  1.00 -0.12
ATOM    792  HD1 PHE A  82      11.405   7.252  -2.718  1.00  0.12
ATOM    793  CE1 PHE A  82      12.593   9.014  -2.594  1.00 -0.12
ATOM    794  HE1 PHE A  82      12.797   8.896  -1.541  1.00  0.12
ATOM    795  CZ  PHE A  82      13.119  10.090  -3.292  1.00 -0.12
ATOM    796  HZ  PHE A  82      13.742  10.812  -2.785  1.00  0.12
ATOM    797  CD2 PHE A  82      12.054   9.308  -5.287  1.00 -0.12
ATOM    798  HD2 PHE A  82      11.848   9.417  -6.341  1.00  0.12
ATOM    799  CE2 PHE A  82      12.843  10.237  -4.648  1.00 -0.12
ATOM    800  HE2 PHE A  82      13.245  11.076  -5.197  1.00  0.12
ATOM    801  C   PHE A  82      10.689   5.067  -6.458  1.00  0.55
ATOM    802  O   PHE A  82      10.541   5.028  -7.685  1.00 -0.55
ATOM    803  N   ARG A  83      10.019   4.261  -5.655  1.00 -0.40
ATOM    804  H   ARG A  83      10.149   4.295  -4.667  1.00  0.40
ATOM    805  CA  ARG A  83       9.043   3.261  -6.122  1.00  0.00
ATOM    806  CB  ARG A  83       8.697   2.313  -4.945  1.00  0.00
ATOM    807  CG  ARG A  83       9.990   1.615  -4.482  1.00  0.00
ATOM    808  CD  ARG A  83       9.798   0.556  -3.425  1.00  0.35
ATOM    809  NE  ARG A  83       8.754  -0.437  -3.613  1.00 -0.35
ATOM    810  HE  ARG A  83       8.876  -1.054  -4.388  1.00  0.45
ATOM    811  CZ  ARG A  83       7.655  -0.631  -2.887  1.00  0.35
ATOM    812  NH1 ARG A  83       7.369   0.129  -1.831  1.00 -0.70
ATOM    813 HH11 ARG A  83       7.986   0.870  -1.566  1.00  0.40
ATOM    814 HH12 ARG A  83       6.536  -0.040  -1.304  1.00  0.40
ATOM    815  NH2 ARG A  83       6.774  -1.594  -3.154  1.00 -0.70
ATOM    816 HH21 ARG A  83       6.925  -2.208  -3.929  1.00  0.40
ATOM    817 HH22 ARG A  83       5.962  -1.702  -2.580  1.00  0.40
ATOM    818  C   ARG A  83       7.834   3.943  -6.767  1.00  0.55
ATOM    819  O   ARG A  83       7.395   5.065  -6.449  1.00 -0.55
ATOM    820  N   ASN A  84       7.340   3.188  -7.727  1.00 -0.40
ATOM    821  H   ASN A  84       7.763   2.313  -7.946  1.00  0.40
ATOM    822  CA  ASN A  84       6.178   3.516  -8.546  1.00  0.00
ATOM    823  CB  ASN A  84       6.461   3.215 -10.027  1.00  0.00
ATOM    824  CG  ASN A  84       6.530   1.715 -10.328  1.00  0.55
ATOM    825  OD1 ASN A  84       6.118   0.808  -9.561  1.00 -0.55
ATOM    826  ND2 ASN A  84       7.092   1.413 -11.499  1.00 -0.78
ATOM    827 HD21 ASN A  84       7.180   0.457 -11.780  1.00  0.39
ATOM    828 HD22 ASN A  84       7.426   2.142 -12.097  1.00  0.39
ATOM    829  C   ASN A  84       4.912   2.804  -8.005  1.00  0.55
ATOM    830  O   ASN A  84       4.898   2.211  -6.893  1.00 -0.55
ATOM    831  N   SER A  85       3.849   2.897  -8.803  1.00 -0.40
ATOM    832  H   SER A  85       3.863   3.364  -9.684  1.00  0.40
ATOM    833  CA  SER A  85       2.600   2.296  -8.389  1.00  0.00
ATOM    834  CB  SER A  85       1.400   3.258  -8.610  1.00  0.00
ATOM    835  OG  SER A  85       1.363   3.519 -10.013  1.00 -0.49
ATOM    836  HG  SER A  85       0.933   2.759 -10.412  1.00  0.49
ATOM    837  C   SER A  85       2.221   0.984  -9.053  1.00  0.55
ATOM    838  O   SER A  85       1.044   0.610  -8.845  1.00 -0.55
ATOM    839  N   ASP A  86       3.146   0.340  -9.755  1.00 -0.40
ATOM    840  H   ASP A  86       4.082   0.672  -9.841  1.00  0.40
ATOM    841  CA  ASP A  86       2.827  -0.907 -10.449  1.00  0.00
ATOM    842  CB  ASP A  86       3.455  -1.040 -11.864  1.00  0.00
ATOM    843  CG  ASP A  86       3.076   0.125 -12.755  1.00  0.10
ATOM    844  OD1 ASP A  86       2.013   0.732 -12.592  1.00 -0.55
ATOM    845  OD2 ASP A  86       3.874   0.510 -13.633  1.00 -0.55
ATOM    846  C   ASP A  86       3.309  -2.123  -9.685  1.00  0.55
ATOM    847  O   ASP A  86       4.450  -2.136  -9.298  1.00 -0.55
ATOM    848  N   ARG A  87       2.418  -3.073  -9.560  1.00 -0.40
ATOM    849  H   ARG A  87       1.495  -2.973  -9.923  1.00  0.40
ATOM    850  CA  ARG A  87       2.695  -4.322  -8.898  1.00  0.00
ATOM    851  CB  ARG A  87       2.186  -4.266  -7.449  1.00  0.00
ATOM    852  CG  ARG A  87       2.501  -3.028  -6.643  1.00  0.00
ATOM    853  CD  ARG A  87       3.927  -3.018  -6.062  1.00  0.35
ATOM    854  NE  ARG A  87       4.185  -1.826  -5.266  1.00 -0.35
ATOM    855  HE  ARG A  87       3.949  -1.886  -4.299  1.00  0.45
ATOM    856  CZ  ARG A  87       4.695  -0.674  -5.669  1.00  0.35
ATOM    857  NH1 ARG A  87       5.029  -0.598  -6.963  1.00 -0.70
ATOM    858 HH11 ARG A  87       4.888  -1.385  -7.563  1.00  0.40
ATOM    859 HH12 ARG A  87       5.420   0.247  -7.330  1.00  0.40
ATOM    860  NH2 ARG A  87       4.911   0.384  -4.927  1.00 -0.70
ATOM    861 HH21 ARG A  87       4.684   0.367  -3.954  1.00  0.40
ATOM    862 HH22 ARG A  87       5.303   1.209  -5.335  1.00  0.40
ATOM    863  C   ARG A  87       2.048  -5.511  -9.595  1.00  0.55
ATOM    864  O   ARG A  87       0.994  -5.440 -10.212  1.00 -0.55
ATOM    865  N   ILE A  88       2.744  -6.631  -9.463  1.00 -0.40
ATOM    866  H   ILE A  88       3.645  -6.618  -9.039  1.00  0.40
ATOM    867  CA  ILE A  88       2.297  -7.968  -9.903  1.00  0.00
ATOM    868  CB  ILE A  88       3.279  -8.666 -10.869  1.00  0.00
ATOM    869  CG2 ILE A  88       4.568  -9.025 -10.151  1.00  0.00
ATOM    870  CG1 ILE A  88       2.604  -9.907 -11.470  1.00  0.00
ATOM    871  CD1 ILE A  88       3.230 -10.387 -12.771  1.00  0.00
ATOM    872  C   ILE A  88       2.014  -8.740  -8.581  1.00  0.55
ATOM    873  O   ILE A  88       2.796  -8.689  -7.605  1.00 -0.55
ATOM    874  N   LEU A  89       0.906  -9.435  -8.514  1.00 -0.40
ATOM    875  H   LEU A  89       0.301  -9.474  -9.304  1.00  0.40
ATOM    876  CA  LEU A  89       0.422 -10.198  -7.370  1.00  0.00
ATOM    877  CB  LEU A  89      -0.936  -9.722  -6.850  1.00  0.00
ATOM    878  CG  LEU A  89      -1.060  -8.282  -6.388  1.00  0.00
ATOM    879  CD1 LEU A  89       0.068  -7.958  -5.417  1.00  0.00
ATOM    880  CD2 LEU A  89      -0.990  -7.185  -7.456  1.00  0.00
ATOM    881  C   LEU A  89       0.316 -11.659  -7.794  1.00  0.55
ATOM    882  O   LEU A  89      -0.360 -11.902  -8.797  1.00 -0.55
ATOM    883  N   TYR A  90       0.908 -12.566  -7.023  1.00 -0.40
ATOM    884  H   TYR A  90       1.371 -12.347  -6.168  1.00  0.40
ATOM    885  CA  TYR A  90       0.884 -13.963  -7.441  1.00  0.00
ATOM    886  CB  TYR A  90       2.172 -14.422  -8.208  1.00  0.12
ATOM    887  CG  TYR A  90       3.446 -14.287  -7.438  1.00 -0.12
ATOM    888  CD1 TYR A  90       4.100 -13.045  -7.404  1.00 -0.12
ATOM    889  HD1 TYR A  90       3.669 -12.221  -7.953  1.00  0.12
ATOM    890  CE1 TYR A  90       5.273 -12.827  -6.699  1.00 -0.12
ATOM    891  HE1 TYR A  90       5.736 -11.854  -6.635  1.00  0.12
ATOM    892  CZ  TYR A  90       5.813 -13.953  -6.078  1.00  0.06
ATOM    893  OH  TYR A  90       6.969 -13.746  -5.370  1.00 -0.49
ATOM    894  HH  TYR A  90       7.197 -12.816  -5.440  1.00  0.43
ATOM    895  CD2 TYR A  90       4.026 -15.368  -6.790  1.00 -0.12
ATOM    896  HD2 TYR A  90       3.552 -16.338  -6.801  1.00  0.12
ATOM    897  CE2 TYR A  90       5.253 -15.170  -6.113  1.00 -0.12
ATOM    898  HE2 TYR A  90       5.739 -16.001  -5.624  1.00  0.12
ATOM    899  C   TYR A  90       0.581 -14.892  -6.289  1.00  0.55
ATOM    900  O   TYR A  90       1.215 -14.626  -5.262  1.00 -0.55
ATOM    901  N   SER A  91      -0.266 -15.872  -6.538  1.00 -0.40
ATOM    902  H   SER A  91      -0.685 -16.009  -7.432  1.00  0.40
ATOM    903  CA  SER A  91      -0.626 -16.802  -5.505  1.00  0.00
ATOM    904  CB  SER A  91      -2.109 -17.180  -5.662  1.00  0.00
ATOM    905  OG  SER A  91      -2.301 -18.070  -6.727  1.00 -0.49
ATOM    906  HG  SER A  91      -2.954 -18.706  -6.426  1.00  0.49
ATOM    907  C   SER A  91       0.272 -18.036  -5.528  1.00  0.55
ATOM    908  O   SER A  91       0.994 -18.317  -6.485  1.00 -0.55
ATOM    909  N   SER A  92       0.154 -18.722  -4.378  1.00 -0.40
ATOM    910  H   SER A  92      -0.432 -18.414  -3.633  1.00  0.40
ATOM    911  CA  SER A  92       0.884 -19.964  -4.154  1.00  0.00
ATOM    912  CB  SER A  92       0.831 -20.353  -2.679  1.00  0.00
ATOM    913  OG  SER A  92      -0.513 -20.530  -2.278  1.00 -0.49
ATOM    914  HG  SER A  92      -0.479 -20.922  -1.403  1.00  0.49
ATOM    915  C   SER A  92       0.390 -21.039  -5.129  1.00  0.55
ATOM    916  O   SER A  92       1.127 -21.989  -5.426  1.00 -0.55
ATOM    917  N   ASP A  93      -0.778 -20.906  -5.732  1.00 -0.40
ATOM    918  H   ASP A  93      -1.379 -20.138  -5.530  1.00  0.40
ATOM    919  CA  ASP A  93      -1.287 -21.848  -6.726  1.00  0.00
ATOM    920  CB  ASP A  93      -2.691 -22.343  -6.453  1.00  0.00
ATOM    921  CG  ASP A  93      -3.671 -21.242  -6.076  1.00  0.10
ATOM    922  OD1 ASP A  93      -3.367 -20.079  -5.749  1.00 -0.55
ATOM    923  OD2 ASP A  93      -4.855 -21.640  -6.131  1.00 -0.55
ATOM    924  C   ASP A  93      -1.232 -21.182  -8.105  1.00  0.55
ATOM    925  O   ASP A  93      -1.992 -21.530  -8.982  1.00 -0.55
ATOM    926  N   TRP A  94      -0.371 -20.179  -8.258  1.00 -0.40
ATOM    927  H   TRP A  94       0.151 -19.850  -7.476  1.00  0.40
ATOM    928  CA  TRP A  94      -0.086 -19.468  -9.499  1.00  0.00
ATOM    929  CB  TRP A  94       0.615 -20.545 -10.450  1.00  0.12
ATOM    930  CG  TRP A  94       1.720 -21.194  -9.659  1.00 -0.12
ATOM    931  CD1 TRP A  94       1.734 -22.469  -9.143  1.00 -0.12
ATOM    932  HD1 TRP A  94       0.961 -23.208  -9.296  1.00  0.12
ATOM    933  NE1 TRP A  94       2.881 -22.665  -8.398  1.00 -0.40
ATOM    934  HE1 TRP A  94       3.133 -23.493  -7.948  1.00  0.40
ATOM    935  CE2 TRP A  94       3.608 -21.503  -8.399  1.00  0.00
ATOM    936  CD2 TRP A  94       2.905 -20.559  -9.166  1.00  0.00
ATOM    937  CE3 TRP A  94       3.447 -19.269  -9.311  1.00 -0.12
ATOM    938  HE3 TRP A  94       2.939 -18.513  -9.892  1.00  0.12
ATOM    939  CZ3 TRP A  94       4.640 -18.954  -8.708  1.00 -0.12
ATOM    940  HZ3 TRP A  94       5.055 -17.962  -8.810  1.00  0.12
ATOM    941  CZ2 TRP A  94       4.831 -21.206  -7.801  1.00 -0.12
ATOM    942  HZ2 TRP A  94       5.388 -21.936  -7.234  1.00  0.12
ATOM    943  CH2 TRP A  94       5.320 -19.930  -7.957  1.00 -0.12
ATOM    944  HH2 TRP A  94       6.256 -19.669  -7.487  1.00  0.12
ATOM    945  C   TRP A  94      -1.135 -18.672 -10.216  1.00  0.55
ATOM    946  O   TRP A  94      -1.172 -18.617 -11.466  1.00 -0.55
ATOM    947  N   LEU A  95      -2.045 -17.991  -9.476  1.00 -0.40
ATOM    948  H   LEU A  95      -2.087 -18.102  -8.487  1.00  0.40
ATOM    949  CA  LEU A  95      -3.019 -17.059 -10.033  1.00  0.00
ATOM    950  CB  LEU A  95      -4.249 -16.736  -9.215  1.00  0.00
ATOM    951  CG  LEU A  95      -4.981 -17.956  -8.647  1.00  0.00
ATOM    952  CD1 LEU A  95      -6.141 -17.489  -7.795  1.00  0.00
ATOM    953  CD2 LEU A  95      -5.394 -18.804  -9.822  1.00  0.00
ATOM    954  C   LEU A  95      -2.183 -15.767 -10.115  1.00  0.55
ATOM    955  O   LEU A  95      -1.391 -15.526  -9.183  1.00 -0.55
ATOM    956  N   ILE A  96      -2.350 -14.969 -11.173  1.00 -0.40
ATOM    957  H   ILE A  96      -3.004 -15.148 -11.904  1.00  0.40
ATOM    958  CA  ILE A  96      -1.528 -13.756 -11.274  1.00  0.00
ATOM    959  CB  ILE A  96      -0.381 -13.880 -12.300  1.00  0.00
ATOM    960  CG2 ILE A  96       0.434 -12.570 -12.326  1.00  0.00
ATOM    961  CG1 ILE A  96       0.552 -15.049 -11.966  1.00  0.00
ATOM    962  CD1 ILE A  96       1.359 -15.644 -13.094  1.00  0.00
ATOM    963  C   ILE A  96      -2.428 -12.567 -11.569  1.00  0.55
ATOM    964  O   ILE A  96      -3.256 -12.702 -12.456  1.00 -0.55
ATOM    965  N   TYR A  97      -2.273 -11.523 -10.806  1.00 -0.40
ATOM    966  H   TYR A  97      -1.616 -11.511 -10.057  1.00  0.40
ATOM    967  CA  TYR A  97      -3.044 -10.308 -10.991  1.00  0.00
ATOM    968  CB  TYR A  97      -3.919 -10.043  -9.792  1.00  0.12
ATOM    969  CG  TYR A  97      -5.226 -10.809  -9.750  1.00 -0.12
ATOM    970  CD1 TYR A  97      -5.196 -12.184  -9.444  1.00 -0.12
ATOM    971  HD1 TYR A  97      -4.236 -12.645  -9.267  1.00  0.12
ATOM    972  CE1 TYR A  97      -6.317 -12.973  -9.357  1.00 -0.12
ATOM    973  HE1 TYR A  97      -6.276 -14.023  -9.115  1.00  0.12
ATOM    974  CZ  TYR A  97      -7.511 -12.304  -9.608  1.00  0.06
ATOM    975  OH  TYR A  97      -8.676 -13.049  -9.514  1.00 -0.49
ATOM    976  HH  TYR A  97      -9.416 -12.470  -9.709  1.00  0.43
ATOM    977  CD2 TYR A  97      -6.428 -10.195  -9.968  1.00 -0.12
ATOM    978  HD2 TYR A  97      -6.474  -9.138 -10.182  1.00  0.12
ATOM    979  CE2 TYR A  97      -7.590 -10.956  -9.909  1.00 -0.12
ATOM    980  HE2 TYR A  97      -8.549 -10.497 -10.098  1.00  0.12
ATOM    981  C   TYR A  97      -2.040  -9.171 -11.080  1.00  0.55
ATOM    982  O   TYR A  97      -0.864  -9.320 -10.775  1.00 -0.55
ATOM    983  N   LYS A  98      -2.511  -8.023 -11.528  1.00 -0.40
ATOM    984  H   LYS A  98      -3.458  -7.922 -11.824  1.00  0.40
ATOM    985  CA  LYS A  98      -1.682  -6.823 -11.623  1.00  0.00
ATOM    986  CB  LYS A  98      -1.267  -6.397 -13.030  1.00  0.00
ATOM    987  CG  LYS A  98      -2.423  -6.238 -14.033  1.00  0.00
ATOM    988  CD  LYS A  98      -1.763  -5.578 -15.243  1.00  0.00
ATOM    989  CE  LYS A  98      -2.779  -5.455 -16.388  1.00  0.33
ATOM    990  NZ  LYS A  98      -1.989  -4.690 -17.428  1.00 -0.32
ATOM    991  HZ1 LYS A  98      -1.142  -5.234 -17.690  1.00  0.33
ATOM    992  HZ2 LYS A  98      -1.702  -3.770 -17.038  1.00  0.33
ATOM    993  HZ3 LYS A  98      -2.579  -4.540 -18.271  1.00  0.33
ATOM    994  C   LYS A  98      -2.508  -5.646 -11.076  1.00  0.55
ATOM    995  O   LYS A  98      -3.746  -5.754 -11.079  1.00 -0.55
ATOM    996  N   THR A  99      -1.767  -4.637 -10.656  1.00 -0.40
ATOM    997  H   THR A  99      -0.772  -4.688 -10.623  1.00  0.40
ATOM    998  CA  THR A  99      -2.365  -3.374 -10.209  1.00  0.00
ATOM    999  CB  THR A  99      -2.539  -3.181  -8.693  1.00  0.00
ATOM   1000  OG1 THR A  99      -3.186  -1.925  -8.521  1.00 -0.49
ATOM   1001  HG1 THR A  99      -4.083  -2.043  -8.841  1.00  0.49
ATOM   1002  CG2 THR A  99      -1.269  -3.233  -7.864  1.00  0.00
ATOM   1003  C   THR A  99      -1.510  -2.252 -10.854  1.00  0.55
ATOM   1004  O   THR A  99      -0.297  -2.457 -10.902  1.00 -0.55
ATOM   1005  N   THR A 100      -2.091  -1.180 -11.357  1.00 -0.40
ATOM   1006  H   THR A 100      -3.081  -1.066 -11.390  1.00  0.40
ATOM   1007  CA  THR A 100      -1.275  -0.078 -11.905  1.00  0.00
ATOM   1008  CB  THR A 100      -1.430   0.155 -13.401  1.00  0.00
ATOM   1009  OG1 THR A 100      -2.812   0.306 -13.700  1.00 -0.49
ATOM   1010  HG1 THR A 100      -3.074   1.149 -13.324  1.00  0.49
ATOM   1011  CG2 THR A 100      -0.849  -1.057 -14.127  1.00  0.00
ATOM   1012  C   THR A 100      -1.677   1.166 -11.130  1.00  0.55
ATOM   1013  O   THR A 100      -1.249   2.298 -11.334  1.00 -0.55
ATOM   1014  N   ASP A 101      -2.578   0.927 -10.160  1.00 -0.40
ATOM   1015  H   ASP A 101      -2.957   0.032  -9.941  1.00  0.40
ATOM   1016  CA  ASP A 101      -3.013   2.086  -9.389  1.00  0.00
ATOM   1017  CB  ASP A 101      -4.462   2.336  -9.813  1.00  0.00
ATOM   1018  CG  ASP A 101      -5.432   1.228  -9.484  1.00  0.10
ATOM   1019  OD1 ASP A 101      -5.078   0.282  -8.737  1.00 -0.55
ATOM   1020  OD2 ASP A 101      -6.560   1.342 -10.035  1.00 -0.55
ATOM   1021  C   ASP A 101      -2.837   1.999  -7.888  1.00  0.55
ATOM   1022  O   ASP A 101      -3.689   2.473  -7.088  1.00 -0.55
ATOM   1023  N   HSE A 102      -1.733   1.427  -7.449  1.00 -0.40
ATOM   1024  H   HSE A 102      -1.066   1.018  -8.067  1.00  0.40
ATOM   1025  CA  HSE A 102      -1.411   1.355  -6.008  1.00  0.00
ATOM   1026  CB  HSE A 102      -1.004   2.754  -5.489  1.00  0.12
ATOM   1027  ND1 HSE A 102      -0.079   3.321  -3.194  1.00 -0.56
ATOM   1028  CG  HSE A 102      -0.007   2.658  -4.394  1.00  0.15
ATOM   1029  CE1 HSE A 102       0.996   3.010  -2.457  1.00  0.15
ATOM   1030  HE1 HSE A 102       1.265   3.434  -1.490  1.00  0.12
ATOM   1031  NE2 HSE A 102       1.719   2.077  -3.095  1.00 -0.40
ATOM   1032  HE2 HSE A 102       2.540   1.617  -2.759  1.00  0.40
ATOM   1033  CD2 HSE A 102       1.122   1.859  -4.317  1.00 -0.12
ATOM   1034  HD2 HSE A 102       1.517   1.167  -5.051  1.00  0.12
ATOM   1035  C   HSE A 102      -2.487   0.687  -5.182  1.00  0.55
ATOM   1036  O   HSE A 102      -2.957   1.161  -4.174  1.00 -0.55
ATOM   1037  N   TYR A 103      -2.809  -0.480  -5.671  1.00 -0.40
ATOM   1038  H   TYR A 103      -2.386  -0.756  -6.526  1.00  0.40
ATOM   1039  CA  TYR A 103      -3.710  -1.487  -5.170  1.00  0.00
ATOM   1040  CB  TYR A 103      -3.181  -1.946  -3.773  1.00  0.12
ATOM   1041  CG  TYR A 103      -1.698  -2.158  -3.566  1.00 -0.12
ATOM   1042  CD1 TYR A 103      -0.815  -1.152  -3.187  1.00 -0.12
ATOM   1043  HD1 TYR A 103      -1.192  -0.155  -3.018  1.00  0.12
ATOM   1044  CE1 TYR A 103       0.563  -1.407  -3.020  1.00 -0.12
ATOM   1045  HE1 TYR A 103       1.249  -0.612  -2.768  1.00  0.12
ATOM   1046  CZ  TYR A 103       1.011  -2.711  -3.188  1.00  0.06
ATOM   1047  OH  TYR A 103       2.357  -2.992  -3.007  1.00 -0.49
ATOM   1048  HH  TYR A 103       2.487  -3.931  -3.161  1.00  0.43
ATOM   1049  CD2 TYR A 103      -1.190  -3.460  -3.722  1.00 -0.12
ATOM   1050  HD2 TYR A 103      -1.860  -4.262  -3.996  1.00  0.12
ATOM   1051  CE2 TYR A 103       0.164  -3.734  -3.529  1.00 -0.12
ATOM   1052  HE2 TYR A 103       0.541  -4.739  -3.648  1.00  0.12
ATOM   1053  C   TYR A 103      -5.166  -1.089  -5.069  1.00  0.55
ATOM   1054  O   TYR A 103      -5.859  -1.746  -4.266  1.00 -0.55
ATOM   1055  N   GLN A 104      -5.632  -0.111  -5.829  1.00 -0.40
ATOM   1056  H   GLN A 104      -5.066   0.419  -6.455  1.00  0.40
ATOM   1057  CA  GLN A 104      -7.080   0.227  -5.753  1.00  0.00
ATOM   1058  CB  GLN A 104      -7.348   1.631  -6.269  1.00  0.00
ATOM   1059  CG  GLN A 104      -6.927   2.641  -5.216  1.00  0.00
ATOM   1060  CD  GLN A 104      -7.058   4.059  -5.769  1.00  0.55
ATOM   1061  OE1 GLN A 104      -8.170   4.586  -5.679  1.00 -0.55
ATOM   1062  NE2 GLN A 104      -6.008   4.655  -6.288  1.00 -0.78
ATOM   1063 HE21 GLN A 104      -5.128   4.181  -6.319  1.00  0.39
ATOM   1064 HE22 GLN A 104      -6.089   5.583  -6.651  1.00  0.39
ATOM   1065  C   GLN A 104      -7.845  -0.793  -6.558  1.00  0.55
ATOM   1066  O   GLN A 104      -8.872  -1.301  -6.125  1.00 -0.55
ATOM   1067  N   THR A 105      -7.273  -1.130  -7.714  1.00 -0.40
ATOM   1068  H   THR A 105      -6.421  -0.729  -8.043  1.00  0.40
ATOM   1069  CA  THR A 105      -7.907  -2.131  -8.550  1.00  0.00
ATOM   1070  CB  THR A 105      -8.713  -1.535  -9.742  1.00  0.00
ATOM   1071  OG1 THR A 105      -7.857  -0.796 -10.621  1.00 -0.49
ATOM   1072  HG1 THR A 105      -7.475  -0.094 -10.089  1.00  0.49
ATOM   1073  CG2 THR A 105      -9.790  -0.563  -9.261  1.00  0.00
ATOM   1074  C   THR A 105      -6.882  -3.151  -9.067  1.00  0.55
ATOM   1075  O   THR A 105      -5.715  -2.810  -9.239  1.00 -0.55
ATOM   1076  N   PHE A 106      -7.417  -4.346  -9.310  1.00 -0.40
ATOM   1077  H   PHE A 106      -8.386  -4.536  -9.172  1.00  0.40
ATOM   1078  CA  PHE A 106      -6.610  -5.441  -9.792  1.00  0.00
ATOM   1079  CB  PHE A 106      -6.643  -6.591  -8.717  1.00  0.12
ATOM   1080  CG  PHE A 106      -6.053  -6.076  -7.438  1.00 -0.12
ATOM   1081  CD1 PHE A 106      -4.666  -6.044  -7.288  1.00 -0.12
ATOM   1082  HD1 PHE A 106      -4.036  -6.392  -8.093  1.00  0.12
ATOM   1083  CE1 PHE A 106      -4.083  -5.569  -6.117  1.00 -0.12
ATOM   1084  HE1 PHE A 106      -3.009  -5.587  -6.007  1.00  0.12
ATOM   1085  CZ  PHE A 106      -4.873  -5.075  -5.093  1.00 -0.12
ATOM   1086  HZ  PHE A 106      -4.426  -4.714  -4.179  1.00  0.12
ATOM   1087  CD2 PHE A 106      -6.822  -5.539  -6.412  1.00 -0.12
ATOM   1088  HD2 PHE A 106      -7.896  -5.503  -6.519  1.00  0.12
ATOM   1089  CE2 PHE A 106      -6.244  -5.053  -5.265  1.00 -0.12
ATOM   1090  HE2 PHE A 106      -6.871  -4.648  -4.485  1.00  0.12
ATOM   1091  C   PHE A 106      -7.134  -6.040 -11.062  1.00  0.55
ATOM   1092  O   PHE A 106      -8.385  -6.061 -11.138  1.00 -0.55
ATOM   1093  N   THR A 107      -6.265  -6.594 -11.897  1.00 -0.40
ATOM   1094  H   THR A 107      -5.278  -6.577 -11.762  1.00  0.40
ATOM   1095  CA  THR A 107      -6.784  -7.276 -13.100  1.00  0.00
ATOM   1096  CB  THR A 107      -6.359  -6.514 -14.394  1.00  0.00
ATOM   1097  OG1 THR A 107      -6.932  -5.207 -14.335  1.00 -0.49
ATOM   1098  HG1 THR A 107      -6.576  -4.798 -13.543  1.00  0.49
ATOM   1099  CG2 THR A 107      -6.738  -7.243 -15.665  1.00  0.00
ATOM   1100  C   THR A 107      -6.238  -8.704 -13.152  1.00  0.55
ATOM   1101  O   THR A 107      -4.999  -8.820 -12.996  1.00 -0.55
ATOM   1102  N   LYS A 108      -6.966  -9.752 -13.395  1.00 -0.40
ATOM   1103  H   LYS A 108      -7.953  -9.679 -13.518  1.00  0.40
ATOM   1104  CA  LYS A 108      -6.426 -11.092 -13.506  1.00  0.00
ATOM   1105  CB  LYS A 108      -7.484 -12.168 -13.326  1.00  0.00
ATOM   1106  CG  LYS A 108      -7.063 -13.599 -13.637  1.00  0.00
ATOM   1107  CD  LYS A 108      -8.260 -14.480 -13.254  1.00  0.00
ATOM   1108  CE  LYS A 108      -8.052 -15.924 -13.565  1.00  0.33
ATOM   1109  NZ  LYS A 108      -6.830 -16.338 -12.806  1.00 -0.32
ATOM   1110  HZ1 LYS A 108      -6.987 -16.192 -11.789  1.00  0.33
ATOM   1111  HZ2 LYS A 108      -6.018 -15.767 -13.117  1.00  0.33
ATOM   1112  HZ3 LYS A 108      -6.634 -17.344 -12.986  1.00  0.33
ATOM   1113  C   LYS A 108      -5.738 -11.176 -14.879  1.00  0.55
ATOM   1114  O   LYS A 108      -6.340 -10.805 -15.914  1.00 -0.55
ATOM   1115  N   ILE A 109      -4.491 -11.648 -14.792  1.00 -0.40
ATOM   1116  H   ILE A 109      -4.065 -11.936 -13.938  1.00  0.40
ATOM   1117  CA  ILE A 109      -3.692 -11.752 -16.036  1.00  0.00
ATOM   1118  CB  ILE A 109      -2.569 -10.700 -16.179  1.00  0.00
ATOM   1119  CG2 ILE A 109      -3.217  -9.306 -16.363  1.00  0.00
ATOM   1120  CG1 ILE A 109      -1.537 -10.718 -15.039  1.00  0.00
ATOM   1121  CD1 ILE A 109      -0.333  -9.817 -15.258  1.00  0.00
ATOM   1122  C   ILE A 109      -3.218 -13.164 -16.336  1.00  0.55
ATOM   1123  O   ILE A 109      -2.784 -13.384 -17.466  1.00 -0.55
ATOM   1124  N   ARG A 110      -3.316 -14.101 -15.439  1.00 -0.40
ATOM   1125  H   ARG A 110      -3.640 -13.891 -14.521  1.00  0.40
ATOM   1126  CA  ARG A 110      -2.973 -15.527 -15.662  1.00  0.00
ATOM   1127  CB  ARG A 110      -1.579 -16.054 -15.438  1.00  0.00
ATOM   1128  CG  ARG A 110      -0.500 -15.290 -16.203  1.00  0.00
ATOM   1129  CD  ARG A 110      -0.667 -15.630 -17.709  1.00  0.35
ATOM   1130  NE  ARG A 110       0.476 -14.972 -18.415  1.00 -0.35
ATOM   1131  HE  ARG A 110       1.215 -15.591 -18.660  1.00  0.45
ATOM   1132  CZ  ARG A 110       0.680 -13.724 -18.768  1.00  0.35
ATOM   1133  NH1 ARG A 110      -0.226 -12.764 -18.506  1.00 -0.70
ATOM   1134 HH11 ARG A 110      -1.077 -12.994 -18.033  1.00  0.40
ATOM   1135 HH12 ARG A 110      -0.049 -11.820 -18.785  1.00  0.40
ATOM   1136  NH2 ARG A 110       1.829 -13.302 -19.392  1.00 -0.70
ATOM   1137 HH21 ARG A 110       2.557 -13.957 -19.596  1.00  0.40
ATOM   1138 HH22 ARG A 110       1.938 -12.340 -19.642  1.00  0.40
ATOM   1139  C   ARG A 110      -3.979 -16.223 -14.705  1.00  0.10
ATOM   1140  O   ARG A 110      -4.428 -15.785 -13.298  1.00 -0.55
ATOM   1141  OXT ARG A 110      -4.544 -17.244 -15.111  1.00 -0.55
ATOM   1142  N   LYS D   1      10.837  12.720  11.813  1.00 -0.32
ATOM   1143  HT1 LYS D   1      10.799  13.407  12.592  1.00  0.33
ATOM   1144  HT2 LYS D   1      11.532  13.034  11.107  1.00  0.33
ATOM   1145  HT3 LYS D   1      11.116  11.790  12.184  1.00  0.33
ATOM   1146  CA  LYS D   1       9.479  12.615  11.168  1.00  0.33
ATOM   1147  CB  LYS D   1       9.550  11.600  10.046  1.00  0.00
ATOM   1148  CG  LYS D   1       8.410  11.229   9.168  1.00  0.00
ATOM   1149  CD  LYS D   1       7.464  12.307   8.723  1.00  0.00
ATOM   1150  CE  LYS D   1       7.915  13.001   7.442  1.00  0.33
ATOM   1151  NZ  LYS D   1       6.956  14.060   6.992  1.00 -0.32
ATOM   1152  HZ1 LYS D   1       6.866  14.784   7.733  1.00  0.33
ATOM   1153  HZ2 LYS D   1       6.026  13.631   6.812  1.00  0.33
ATOM   1154  HZ3 LYS D   1       7.309  14.500   6.119  1.00  0.33
ATOM   1155  C   LYS D   1       8.330  12.375  12.151  1.00  0.55
ATOM   1156  O   LYS D   1       8.082  11.329  12.791  1.00 -0.55
ATOM   1157  N   LYS D   2       7.512  13.385  12.320  1.00 -0.40
ATOM   1158  H   LYS D   2       7.662  14.232  11.818  1.00  0.40
ATOM   1159  CA  LYS D   2       6.350  13.422  13.196  1.00  0.00
ATOM   1160  CB  LYS D   2       6.583  14.659  14.071  1.00  0.00
ATOM   1161  CG  LYS D   2       5.341  15.027  14.844  1.00  0.00
ATOM   1162  CD  LYS D   2       5.217  14.081  16.018  1.00  0.00
ATOM   1163  CE  LYS D   2       4.223  14.621  17.023  1.00  0.33
ATOM   1164  NZ  LYS D   2       4.836  15.648  17.904  1.00 -0.32
ATOM   1165  HZ1 LYS D   2       5.181  16.440  17.325  1.00  0.33
ATOM   1166  HZ2 LYS D   2       5.632  15.227  18.424  1.00  0.33
ATOM   1167  HZ3 LYS D   2       4.126  15.995  18.579  1.00  0.33
ATOM   1168  C   LYS D   2       5.072  13.653  12.418  1.00  0.55
ATOM   1169  O   LYS D   2       5.136  14.615  11.627  1.00 -0.55
ATOM   1170  N   ALA D   3       4.036  12.908  12.578  1.00 -0.40
ATOM   1171  H   ALA D   3       4.117  12.166  13.230  1.00  0.40
ATOM   1172  CA  ALA D   3       2.736  12.926  11.989  1.00  0.00
ATOM   1173  CB  ALA D   3       2.495  11.628  11.241  1.00  0.00
ATOM   1174  C   ALA D   3       1.691  13.094  13.111  1.00  0.55
ATOM   1175  O   ALA D   3       1.698  12.458  14.184  1.00 -0.55
ATOM   1176  N   VAL D   4       0.770  14.023  12.964  1.00 -0.40
ATOM   1177  H   VAL D   4       0.734  14.589  12.145  1.00  0.40
ATOM   1178  CA  VAL D   4      -0.264  14.307  13.961  1.00  0.00
ATOM   1179  CB  VAL D   4      -0.179  15.755  14.505  1.00  0.00
ATOM   1180  CG1 VAL D   4      -1.321  16.050  15.500  1.00  0.00
ATOM   1181  CG2 VAL D   4       1.139  16.046  15.203  1.00  0.00
ATOM   1182  C   VAL D   4      -1.637  14.087  13.326  1.00  0.55
ATOM   1183  O   VAL D   4      -1.881  14.568  12.212  1.00 -0.55
ATOM   1184  N   ILE D   5      -2.484  13.340  14.017  1.00 -0.40
ATOM   1185  H   ILE D   5      -2.237  12.892  14.873  1.00  0.40
ATOM   1186  CA  ILE D   5      -3.860  13.139  13.534  1.00  0.00
ATOM   1187  CB  ILE D   5      -4.279  11.661  13.403  1.00  0.00
ATOM   1188  CG2 ILE D   5      -5.753  11.531  13.027  1.00  0.00
ATOM   1189  CG1 ILE D   5      -3.329  10.955  12.397  1.00  0.00
ATOM   1190  CD1 ILE D   5      -3.510   9.444  12.356  1.00  0.00
ATOM   1191  C   ILE D   5      -4.824  13.844  14.512  1.00  0.55
ATOM   1192  O   ILE D   5      -4.788  13.413  15.684  1.00 -0.55
ATOM   1193  N   ASN D   6      -5.591  14.855  14.172  1.00 -0.40
ATOM   1194  H   ASN D   6      -5.567  15.264  13.263  1.00  0.40
ATOM   1195  CA  ASN D   6      -6.558  15.453  15.150  1.00  0.00
ATOM   1196  CB  ASN D   6      -6.694  16.948  14.996  1.00  0.00
ATOM   1197  CG  ASN D   6      -5.359  17.590  15.377  1.00  0.55
ATOM   1198  OD1 ASN D   6      -4.932  17.661  16.539  1.00 -0.55
ATOM   1199  ND2 ASN D   6      -4.610  18.120  14.422  1.00 -0.78
ATOM   1200 HD21 ASN D   6      -3.734  18.544  14.650  1.00  0.39
ATOM   1201 HD22 ASN D   6      -4.920  18.095  13.471  1.00  0.39
ATOM   1202  C   ASN D   6      -7.840  14.650  14.939  1.00  0.55
ATOM   1203  O   ASN D   6      -8.655  14.949  14.052  1.00 -0.55
ATOM   1204  N   GLY D   7      -8.008  13.565  15.683  1.00 -0.40
ATOM   1205  H   GLY D   7      -7.361  13.324  16.402  1.00  0.40
ATOM   1206  CA  GLY D   7      -9.099  12.675  15.524  1.00  0.00
ATOM   1207  C   GLY D   7     -10.448  13.371  15.424  1.00  0.55
ATOM   1208  O   GLY D   7     -11.304  12.800  14.751  1.00 -0.55
ATOM   1209  N   GLU D   8     -10.629  14.510  16.096  1.00 -0.40
ATOM   1210  H   GLU D   8      -9.927  14.956  16.645  1.00  0.40
ATOM   1211  CA  GLU D   8     -11.950  15.135  16.015  1.00  0.00
ATOM   1212  CB  GLU D   8     -12.154  16.061  17.221  1.00  0.00
ATOM   1213  CG  GLU D   8     -11.491  17.399  16.944  1.00  0.00
ATOM   1214  CD  GLU D   8      -9.990  17.441  17.055  1.00  0.10
ATOM   1215  OE1 GLU D   8      -9.327  16.430  17.336  1.00 -0.55
ATOM   1216  OE2 GLU D   8      -9.482  18.567  16.827  1.00 -0.55
ATOM   1217  C   GLU D   8     -12.160  15.786  14.653  1.00  0.55
ATOM   1218  O   GLU D   8     -13.340  15.975  14.300  1.00 -0.55
ATOM   1219  N   GLN D   9     -11.168  16.081  13.856  1.00 -0.40
ATOM   1220  H   GLN D   9     -10.216  15.936  14.118  1.00  0.40
ATOM   1221  CA  GLN D   9     -11.393  16.649  12.517  1.00  0.00
ATOM   1222  CB  GLN D   9     -10.188  17.547  12.194  1.00  0.00
ATOM   1223  CG  GLN D   9     -10.158  18.792  13.073  1.00  0.00
ATOM   1224  CD  GLN D   9      -8.817  19.470  13.106  1.00  0.55
ATOM   1225  OE1 GLN D   9      -8.038  19.565  12.140  1.00 -0.55
ATOM   1226  NE2 GLN D   9      -8.474  20.041  14.268  1.00 -0.78
ATOM   1227 HE21 GLN D   9      -9.097  20.000  15.048  1.00  0.39
ATOM   1228 HE22 GLN D   9      -7.594  20.508  14.354  1.00  0.39
ATOM   1229  C   GLN D   9     -11.628  15.597  11.449  1.00  0.55
ATOM   1230  O   GLN D   9     -11.897  15.909  10.281  1.00 -0.55
ATOM   1231  N   ILE D  10     -11.585  14.301  11.710  1.00 -0.40
ATOM   1232  H   ILE D  10     -11.418  13.989  12.640  1.00  0.40
ATOM   1233  CA  ILE D  10     -11.762  13.223  10.752  1.00  0.00
ATOM   1234  CB  ILE D  10     -10.929  11.970  11.118  1.00  0.00
ATOM   1235  CG2 ILE D  10     -11.143  10.867  10.071  1.00  0.00
ATOM   1236  CG1 ILE D  10      -9.445  12.202  11.385  1.00  0.00
ATOM   1237  CD1 ILE D  10      -8.725  13.026  10.376  1.00  0.00
ATOM   1238  C   ILE D  10     -13.256  12.868  10.671  1.00  0.55
ATOM   1239  O   ILE D  10     -13.879  12.271  11.557  1.00 -0.55
ATOM   1240  N   ARG D  11     -13.843  13.231   9.533  1.00 -0.40
ATOM   1241  H   ARG D  11     -13.336  13.672   8.796  1.00  0.40
ATOM   1242  CA  ARG D  11     -15.272  13.007   9.283  1.00  0.00
ATOM   1243  CB  ARG D  11     -15.988  14.282   8.861  1.00  0.00
ATOM   1244  CG  ARG D  11     -15.557  15.597   9.460  1.00  0.00
ATOM   1245  CD  ARG D  11     -16.060  16.033  10.821  1.00  0.35
ATOM   1246  NE  ARG D  11     -17.517  16.059  10.865  1.00 -0.35
ATOM   1247  HE  ARG D  11     -17.955  15.635  10.079  1.00  0.45
ATOM   1248  CZ  ARG D  11     -18.374  16.550  11.767  1.00  0.35
ATOM   1249  NH1 ARG D  11     -17.832  17.119  12.840  1.00 -0.70
ATOM   1250 HH11 ARG D  11     -16.837  17.160  12.936  1.00  0.40
ATOM   1251 HH12 ARG D  11     -18.419  17.505  13.552  1.00  0.40
ATOM   1252  NH2 ARG D  11     -19.697  16.398  11.598  1.00 -0.70
ATOM   1253 HH21 ARG D  11     -20.047  15.916  10.795  1.00  0.40
ATOM   1254 HH22 ARG D  11     -20.333  16.767  12.276  1.00  0.40
ATOM   1255  C   ARG D  11     -15.545  11.831   8.355  1.00  0.55
ATOM   1256  O   ARG D  11     -16.760  11.500   8.277  1.00 -0.55
ATOM   1257  N   SER D  12     -14.518  11.171   7.794  1.00 -0.40
ATOM   1258  H   SER D  12     -13.577  11.470   7.927  1.00  0.40
ATOM   1259  CA  SER D  12     -14.682   9.987   6.962  1.00  0.00
ATOM   1260  CB  SER D  12     -15.166  10.289   5.540  1.00  0.00
ATOM   1261  OG  SER D  12     -14.238  11.149   4.909  1.00 -0.49
ATOM   1262  HG  SER D  12     -14.325  11.999   5.347  1.00  0.49
ATOM   1263  C   SER D  12     -13.353   9.253   6.799  1.00  0.55
ATOM   1264  O   SER D  12     -12.334   9.885   7.137  1.00 -0.55
ATOM   1265  N   ILE D  13     -13.435   8.080   6.215  1.00 -0.40
ATOM   1266  H   ILE D  13     -14.299   7.677   5.925  1.00  0.40
ATOM   1267  CA  ILE D  13     -12.213   7.295   5.961  1.00  0.00
ATOM   1268  CB  ILE D  13     -12.530   5.855   5.565  1.00  0.00
ATOM   1269  CG2 ILE D  13     -13.201   5.817   4.198  1.00  0.00
ATOM   1270  CG1 ILE D  13     -11.269   4.992   5.580  1.00  0.00
ATOM   1271  CD1 ILE D  13     -10.409   5.043   6.837  1.00  0.00
ATOM   1272  C   ILE D  13     -11.318   8.032   4.977  1.00  0.55
ATOM   1273  O   ILE D  13     -10.089   8.069   5.122  1.00 -0.55
ATOM   1274  N   SER D  14     -11.855   8.701   3.993  1.00 -0.40
ATOM   1275  H   SER D  14     -12.841   8.689   3.854  1.00  0.40
ATOM   1276  CA  SER D  14     -11.115   9.512   3.017  1.00  0.00
ATOM   1277  CB  SER D  14     -12.075  10.103   1.974  1.00  0.00
ATOM   1278  OG  SER D  14     -12.908   9.125   1.375  1.00 -0.49
ATOM   1279  HG  SER D  14     -13.460   9.597   0.747  1.00  0.49
ATOM   1280  C   SER D  14     -10.339  10.614   3.718  1.00  0.55
ATOM   1281  O   SER D  14      -9.217  10.944   3.352  1.00 -0.55
ATOM   1282  N   ASP D  15     -10.958  11.217   4.734  1.00 -0.40
ATOM   1283  H   ASP D  15     -11.884  10.971   5.010  1.00  0.40
ATOM   1284  CA  ASP D  15     -10.320  12.272   5.508  1.00  0.00
ATOM   1285  CB  ASP D  15     -11.100  12.753   6.737  1.00  0.00
ATOM   1286  CG  ASP D  15     -12.145  13.769   6.401  1.00  0.10
ATOM   1287  OD1 ASP D  15     -12.184  14.173   5.221  1.00 -0.55
ATOM   1288  OD2 ASP D  15     -12.941  14.177   7.254  1.00 -0.55
ATOM   1289  C   ASP D  15      -9.032  11.708   6.129  1.00  0.55
ATOM   1290  O   ASP D  15      -7.992  12.349   6.118  1.00 -0.55
ATOM   1291  N   LEU D  16      -9.231  10.526   6.699  1.00 -0.40
ATOM   1292  H   LEU D  16     -10.118  10.072   6.723  1.00  0.40
ATOM   1293  CA  LEU D  16      -8.104   9.835   7.332  1.00  0.00
ATOM   1294  CB  LEU D  16      -8.588   8.543   8.013  1.00  0.00
ATOM   1295  CG  LEU D  16      -7.610   7.814   8.959  1.00  0.00
ATOM   1296  CD1 LEU D  16      -6.826   8.788   9.833  1.00  0.00
ATOM   1297  CD2 LEU D  16      -8.334   6.699   9.743  1.00  0.00
ATOM   1298  C   LEU D  16      -7.001   9.633   6.293  1.00  0.55
ATOM   1299  O   LEU D  16      -5.911  10.068   6.640  1.00 -0.55
ATOM   1300  N   HSE D  17      -7.271   9.016   5.151  1.00 -0.40
ATOM   1301  H   HSE D  17      -8.176   8.662   4.931  1.00  0.40
ATOM   1302  CA  HSE D  17      -6.228   8.825   4.142  1.00  0.00
ATOM   1303  CB  HSE D  17      -6.773   7.987   2.971  1.00  0.12
ATOM   1304  ND1 HSE D  17      -5.799   5.763   3.648  1.00 -0.56
ATOM   1305  CG  HSE D  17      -6.915   6.551   3.394  1.00  0.15
ATOM   1306  CE1 HSE D  17      -6.216   4.544   4.024  1.00  0.15
ATOM   1307  HE1 HSE D  17      -5.591   3.698   4.305  1.00  0.12
ATOM   1308  NE2 HSE D  17      -7.546   4.520   4.002  1.00 -0.40
ATOM   1309  HE2 HSE D  17      -8.133   3.742   4.228  1.00  0.40
ATOM   1310  CD2 HSE D  17      -7.996   5.770   3.609  1.00 -0.12
ATOM   1311  HD2 HSE D  17      -9.046   6.016   3.510  1.00  0.12
ATOM   1312  C   HSE D  17      -5.568  10.106   3.624  1.00  0.55
ATOM   1313  O   HSE D  17      -4.363  10.167   3.255  1.00 -0.55
ATOM   1314  N   GLN D  18      -6.406  11.142   3.561  1.00 -0.40
ATOM   1315  H   GLN D  18      -7.365  11.084   3.827  1.00  0.40
ATOM   1316  CA  GLN D  18      -5.917  12.454   3.079  1.00  0.00
ATOM   1317  CB  GLN D  18      -6.982  13.480   2.748  1.00  0.00
ATOM   1318  CG  GLN D  18      -7.927  13.254   1.589  1.00  0.00
ATOM   1319  CD  GLN D  18      -7.165  12.708   0.398  1.00  0.55
ATOM   1320  OE1 GLN D  18      -6.291  13.388  -0.164  1.00 -0.55
ATOM   1321  NE2 GLN D  18      -7.463  11.461   0.031  1.00 -0.78
ATOM   1322 HE21 GLN D  18      -6.994  11.045  -0.748  1.00  0.39
ATOM   1323 HE22 GLN D  18      -8.154  10.943   0.535  1.00  0.39
ATOM   1324  C   GLN D  18      -4.921  13.010   4.118  1.00  0.55
ATOM   1325  O   GLN D  18      -3.843  13.531   3.743  1.00 -0.55
ATOM   1326  N   THR D  19      -5.270  12.914   5.402  1.00 -0.40
ATOM   1327  H   THR D  19      -6.145  12.540   5.700  1.00  0.40
ATOM   1328  CA  THR D  19      -4.347  13.370   6.452  1.00  0.00
ATOM   1329  CB  THR D  19      -5.040  13.198   7.826  1.00  0.00
ATOM   1330  OG1 THR D  19      -6.162  14.064   7.645  1.00 -0.49
ATOM   1331  HG1 THR D  19      -6.802  13.565   7.133  1.00  0.49
ATOM   1332  CG2 THR D  19      -4.222  13.673   8.990  1.00  0.00
ATOM   1333  C   THR D  19      -3.004  12.641   6.491  1.00  0.55
ATOM   1334  O   THR D  19      -1.975  13.266   6.707  1.00 -0.55
ATOM   1335  N   LEU D  20      -3.112  11.331   6.313  1.00 -0.40
ATOM   1336  H   LEU D  20      -4.001  10.900   6.184  1.00  0.40
ATOM   1337  CA  LEU D  20      -1.970  10.416   6.289  1.00  0.00
ATOM   1338  CB  LEU D  20      -2.341   8.934   6.164  1.00  0.00
ATOM   1339  CG  LEU D  20      -3.009   8.220   7.311  1.00  0.00
ATOM   1340  CD1 LEU D  20      -3.243   6.729   7.128  1.00  0.00
ATOM   1341  CD2 LEU D  20      -2.235   8.405   8.583  1.00  0.00
ATOM   1342  C   LEU D  20      -1.068  10.816   5.110  1.00  0.55
ATOM   1343  O   LEU D  20       0.142  10.861   5.301  1.00 -0.55
ATOM   1344  N   LYS D  21      -1.739  11.059   3.977  1.00 -0.40
ATOM   1345  H   LYS D  21      -2.731  10.994   3.903  1.00  0.40
ATOM   1346  CA  LYS D  21      -0.998  11.442   2.770  1.00  0.00
ATOM   1347  CB  LYS D  21      -2.022  11.607   1.633  1.00  0.00
ATOM   1348  CG  LYS D  21      -1.215  11.770   0.314  1.00  0.00
ATOM   1349  CD  LYS D  21      -2.152  12.065  -0.827  1.00  0.00
ATOM   1350  CE  LYS D  21      -1.385  12.442  -2.122  1.00  0.33
ATOM   1351  NZ  LYS D  21      -2.280  11.990  -3.242  1.00 -0.32
ATOM   1352  HZ1 LYS D  21      -3.193  12.483  -3.177  1.00  0.33
ATOM   1353  HZ2 LYS D  21      -2.434  10.964  -3.170  1.00  0.33
ATOM   1354  HZ3 LYS D  21      -1.831  12.209  -4.154  1.00  0.33
ATOM   1355  C   LYS D  21      -0.121  12.651   3.003  1.00  0.55
ATOM   1356  O   LYS D  21       1.053  12.680   2.615  1.00 -0.55
ATOM   1357  N   LYS D  22      -0.633  13.684   3.622  1.00 -0.40
ATOM   1358  H   LYS D  22      -1.588  13.682   3.906  1.00  0.40
ATOM   1359  CA  LYS D  22       0.095  14.903   3.954  1.00  0.00
ATOM   1360  CB  LYS D  22      -0.969  15.931   4.371  1.00  0.00
ATOM   1361  CG  LYS D  22      -0.269  17.074   5.058  1.00  0.00
ATOM   1362  CD  LYS D  22       0.682  17.752   4.021  1.00  0.00
ATOM   1363  CE  LYS D  22       1.736  18.520   4.810  1.00  0.33
ATOM   1364  NZ  LYS D  22       2.606  19.302   3.911  1.00 -0.32
ATOM   1365  HZ1 LYS D  22       2.031  19.982   3.375  1.00  0.33
ATOM   1366  HZ2 LYS D  22       3.089  18.659   3.250  1.00  0.33
ATOM   1367  HZ3 LYS D  22       3.315  19.815   4.474  1.00  0.33
ATOM   1368  C   LYS D  22       1.089  14.693   5.087  1.00  0.55
ATOM   1369  O   LYS D  22       2.316  14.902   4.956  1.00 -0.55
ATOM   1370  N   GLU D  23       0.575  14.210   6.231  1.00 -0.40
ATOM   1371  H   GLU D  23      -0.396  14.006   6.324  1.00  0.40
ATOM   1372  CA  GLU D  23       1.402  13.945   7.429  1.00  0.00
ATOM   1373  CB  GLU D  23       0.482  13.445   8.572  1.00  0.00
ATOM   1374  CG  GLU D  23      -0.445  14.498   9.175  1.00  0.00
ATOM   1375  CD  GLU D  23       0.257  15.735   9.708  1.00  0.10
ATOM   1376  OE1 GLU D  23       1.109  15.746  10.618  1.00 -0.55
ATOM   1377  OE2 GLU D  23       0.015  16.877   9.247  1.00 -0.55
ATOM   1378  C   GLU D  23       2.578  12.990   7.203  1.00  0.55
ATOM   1379  O   GLU D  23       3.647  13.220   7.798  1.00 -0.55
ATOM   1380  N   LEU D  24       2.455  11.985   6.349  1.00 -0.40
ATOM   1381  H   LEU D  24       1.609  11.815   5.851  1.00  0.40
ATOM   1382  CA  LEU D  24       3.556  11.059   6.082  1.00  0.00
ATOM   1383  CB  LEU D  24       3.032   9.626   6.048  1.00  0.00
ATOM   1384  CG  LEU D  24       2.305   9.080   7.293  1.00  0.00
ATOM   1385  CD1 LEU D  24       1.749   7.653   7.103  1.00  0.00
ATOM   1386  CD2 LEU D  24       3.197   9.076   8.537  1.00  0.00
ATOM   1387  C   LEU D  24       4.285  11.384   4.788  1.00  0.55
ATOM   1388  O   LEU D  24       5.180  10.597   4.470  1.00 -0.55
ATOM   1389  N   ALA D  25       3.894  12.440   4.088  1.00 -0.40
ATOM   1390  H   ALA D  25       3.161  13.043   4.395  1.00  0.40
ATOM   1391  CA  ALA D  25       4.534  12.787   2.797  1.00  0.00
ATOM   1392  CB  ALA D  25       5.925  13.295   3.143  1.00  0.00
ATOM   1393  C   ALA D  25       4.500  11.585   1.870  1.00  0.55
ATOM   1394  O   ALA D  25       5.453  11.073   1.292  1.00 -0.55
ATOM   1395  N   LEU D  26       3.314  10.981   1.741  1.00 -0.40
ATOM   1396  H   LEU D  26       2.510  11.309   2.231  1.00  0.40
ATOM   1397  CA  LEU D  26       3.092   9.817   0.892  1.00  0.00
ATOM   1398  CB  LEU D  26       1.747   9.175   1.246  1.00  0.00
ATOM   1399  CG  LEU D  26       1.648   8.611   2.663  1.00  0.00
ATOM   1400  CD1 LEU D  26       0.402   7.757   2.931  1.00  0.00
ATOM   1401  CD2 LEU D  26       2.850   7.722   2.990  1.00  0.00
ATOM   1402  C   LEU D  26       3.156  10.205  -0.591  1.00  0.55
ATOM   1403  O   LEU D  26       2.960  11.376  -0.928  1.00 -0.55
ATOM   1404  N   PRO D  27       3.428   9.230  -1.459  1.00 -0.20
ATOM   1405  CD  PRO D  27       3.648   7.825  -1.075  1.00  0.10
ATOM   1406  CA  PRO D  27       3.483   9.456  -2.903  1.00  0.10
ATOM   1407  CB  PRO D  27       3.743   8.043  -3.473  1.00  0.00
ATOM   1408  CG  PRO D  27       3.349   7.085  -2.374  1.00  0.00
ATOM   1409  C   PRO D  27       2.191  10.036  -3.461  1.00  0.55
ATOM   1410  O   PRO D  27       1.088   9.718  -2.938  1.00 -0.55
ATOM   1411  N   GLU D  28       2.304  10.810  -4.541  1.00 -0.40
ATOM   1412  H   GLU D  28       3.172  11.032  -4.977  1.00  0.40
ATOM   1413  CA  GLU D  28       1.074  11.373  -5.127  1.00  0.00
ATOM   1414  CB  GLU D  28       1.350  12.306  -6.280  1.00  0.00
ATOM   1415  CG  GLU D  28       0.990  13.782  -6.213  1.00  0.00
ATOM   1416  CD  GLU D  28       0.328  14.403  -4.996  1.00  0.10
ATOM   1417  OE1 GLU D  28       1.056  14.702  -4.000  1.00 -0.55
ATOM   1418  OE2 GLU D  28      -0.926  14.612  -4.974  1.00 -0.55
ATOM   1419  C   GLU D  28       0.118  10.296  -5.616  1.00  0.55
ATOM   1420  O   GLU D  28      -1.104  10.558  -5.638  1.00 -0.55
ATOM   1421  N   TYR D  29       0.629   9.101  -5.967  1.00 -0.40
ATOM   1422  H   TYR D  29       1.607   8.914  -5.918  1.00  0.40
ATOM   1423  CA  TYR D  29      -0.215   7.989  -6.445  1.00  0.00
ATOM   1424  CB  TYR D  29       0.585   7.023  -7.353  1.00  0.12
ATOM   1425  CG  TYR D  29       1.847   6.428  -6.773  1.00 -0.12
ATOM   1426  CD1 TYR D  29       1.754   5.407  -5.806  1.00 -0.12
ATOM   1427  HD1 TYR D  29       0.774   5.072  -5.504  1.00  0.12
ATOM   1428  CE1 TYR D  29       2.865   4.812  -5.225  1.00 -0.12
ATOM   1429  HE1 TYR D  29       2.756   4.024  -4.495  1.00  0.12
ATOM   1430  CZ  TYR D  29       4.119   5.259  -5.609  1.00  0.06
ATOM   1431  OH  TYR D  29       5.205   4.686  -5.003  1.00 -0.49
ATOM   1432  HH  TYR D  29       5.992   4.973  -5.471  1.00  0.43
ATOM   1433  CD2 TYR D  29       3.145   6.852  -7.127  1.00 -0.12
ATOM   1434  HD2 TYR D  29       3.258   7.634  -7.863  1.00  0.12
ATOM   1435  CE2 TYR D  29       4.291   6.291  -6.554  1.00 -0.12
ATOM   1436  HE2 TYR D  29       5.277   6.637  -6.827  1.00  0.12
ATOM   1437  C   TYR D  29      -0.840   7.206  -5.295  1.00  0.55
ATOM   1438  O   TYR D  29      -1.552   6.249  -5.622  1.00 -0.55
ATOM   1439  N   TYR D  30      -0.556   7.619  -4.077  1.00 -0.40
ATOM   1440  H   TYR D  30       0.015   8.420  -3.913  1.00  0.40
ATOM   1441  CA  TYR D  30      -1.057   6.932  -2.879  1.00  0.00
ATOM   1442  CB  TYR D  30      -0.895   7.796  -1.635  1.00  0.12
ATOM   1443  CG  TYR D  30      -1.474   7.164  -0.387  1.00 -0.12
ATOM   1444  CD1 TYR D  30      -1.006   5.928   0.042  1.00 -0.12
ATOM   1445  HD1 TYR D  30      -0.208   5.435  -0.493  1.00  0.12
ATOM   1446  CE1 TYR D  30      -1.564   5.331   1.152  1.00 -0.12
ATOM   1447  HE1 TYR D  30      -1.198   4.364   1.463  1.00  0.12
ATOM   1448  CZ  TYR D  30      -2.579   5.927   1.882  1.00  0.06
ATOM   1449  OH  TYR D  30      -3.019   5.254   2.986  1.00 -0.49
ATOM   1450  HH  TYR D  30      -3.814   5.690   3.302  1.00  0.43
ATOM   1451  CD2 TYR D  30      -2.498   7.771   0.358  1.00 -0.12
ATOM   1452  HD2 TYR D  30      -2.864   8.738   0.048  1.00  0.12
ATOM   1453  CE2 TYR D  30      -3.064   7.167   1.488  1.00 -0.12
ATOM   1454  HE2 TYR D  30      -3.856   7.653   2.038  1.00  0.12
ATOM   1455  C   TYR D  30      -2.467   6.405  -3.054  1.00  0.55
ATOM   1456  O   TYR D  30      -3.510   7.046  -3.256  1.00 -0.55
ATOM   1457  N   GLY D  31      -2.543   5.073  -2.925  1.00 -0.40
ATOM   1458  H   GLY D  31      -1.745   4.512  -2.717  1.00  0.40
ATOM   1459  CA  GLY D  31      -3.818   4.356  -3.085  1.00  0.00
ATOM   1460  C   GLY D  31      -4.931   4.531  -2.105  1.00  0.55
ATOM   1461  O   GLY D  31      -6.026   4.033  -2.409  1.00 -0.55
ATOM   1462  N   GLU D  32      -4.777   5.128  -0.940  1.00 -0.40
ATOM   1463  H   GLU D  32      -3.887   5.481  -0.663  1.00  0.40
ATOM   1464  CA  GLU D  32      -5.852   5.333   0.044  1.00  0.00
ATOM   1465  CB  GLU D  32      -6.847   6.440  -0.414  1.00  0.00
ATOM   1466  CG  GLU D  32      -6.028   7.711  -0.695  1.00  0.00
ATOM   1467  CD  GLU D  32      -6.721   8.917  -1.265  1.00  0.10
ATOM   1468  OE1 GLU D  32      -7.959   8.936  -1.336  1.00 -0.55
ATOM   1469  OE2 GLU D  32      -6.182   9.963  -1.665  1.00 -0.55
ATOM   1470  C   GLU D  32      -6.635   4.097   0.373  1.00  0.55
ATOM   1471  O   GLU D  32      -7.859   4.115   0.373  1.00 -0.55
ATOM   1472  N   ASN D  33      -5.881   3.021   0.627  1.00 -0.40
ATOM   1473  H   ASN D  33      -4.887   3.047   0.564  1.00  0.40
ATOM   1474  CA  ASN D  33      -6.463   1.736   1.011  1.00  0.00
ATOM   1475  CB  ASN D  33      -6.904   0.940  -0.193  1.00  0.00
ATOM   1476  CG  ASN D  33      -5.723   0.589  -1.081  1.00  0.55
ATOM   1477  OD1 ASN D  33      -4.915  -0.237  -0.662  1.00 -0.55
ATOM   1478  ND2 ASN D  33      -5.540   1.220  -2.251  1.00 -0.78
ATOM   1479 HD21 ASN D  33      -4.760   0.983  -2.831  1.00  0.39
ATOM   1480 HD22 ASN D  33      -6.184   1.927  -2.544  1.00  0.39
ATOM   1481  C   ASN D  33      -5.448   1.119   1.989  1.00  0.55
ATOM   1482  O   ASN D  33      -4.329   1.686   2.113  1.00 -0.55
ATOM   1483  N   LEU D  34      -5.798   0.046   2.674  1.00 -0.40
ATOM   1484  H   LEU D  34      -6.687  -0.396   2.577  1.00  0.40
ATOM   1485  CA  LEU D  34      -4.848  -0.552   3.639  1.00  0.00
ATOM   1486  CB  LEU D  34      -5.653  -1.573   4.455  1.00  0.00
ATOM   1487  CG  LEU D  34      -6.878  -1.111   5.280  1.00  0.00
ATOM   1488  CD1 LEU D  34      -7.530  -2.306   5.981  1.00  0.00
ATOM   1489  CD2 LEU D  34      -6.390  -0.057   6.274  1.00  0.00
ATOM   1490  C   LEU D  34      -3.576  -1.186   3.044  1.00  0.55
ATOM   1491  O   LEU D  34      -2.509  -1.127   3.689  1.00 -0.55
ATOM   1492  N   ASP D  35      -3.721  -1.747   1.830  1.00 -0.40
ATOM   1493  H   ASP D  35      -4.606  -1.773   1.373  1.00  0.40
ATOM   1494  CA  ASP D  35      -2.591  -2.368   1.074  1.00  0.00
ATOM   1495  CB  ASP D  35      -2.988  -3.218  -0.140  1.00  0.00
ATOM   1496  CG  ASP D  35      -3.871  -4.390   0.287  1.00  0.10
ATOM   1497  OD1 ASP D  35      -3.376  -5.195   1.116  1.00 -0.55
ATOM   1498  OD2 ASP D  35      -5.033  -4.572  -0.142  1.00 -0.55
ATOM   1499  C   ASP D  35      -1.637  -1.267   0.634  1.00  0.55
ATOM   1500  O   ASP D  35      -0.406  -1.479   0.755  1.00 -0.55
ATOM   1501  N   ALA D  36      -2.150  -0.139   0.194  1.00 -0.40
ATOM   1502  H   ALA D  36      -3.136  -0.023   0.118  1.00  0.40
ATOM   1503  CA  ALA D  36      -1.370   1.013  -0.213  1.00  0.00
ATOM   1504  CB  ALA D  36      -2.154   2.147  -0.822  1.00  0.00
ATOM   1505  C   ALA D  36      -0.690   1.552   1.056  1.00  0.55
ATOM   1506  O   ALA D  36       0.487   1.935   0.924  1.00 -0.55
ATOM   1507  N   LEU D  37      -1.398   1.542   2.181  1.00 -0.40
ATOM   1508  H   LEU D  37      -2.333   1.203   2.247  1.00  0.40
ATOM   1509  CA  LEU D  37      -0.762   2.065   3.413  1.00  0.00
ATOM   1510  CB  LEU D  37      -1.778   2.238   4.552  1.00  0.00
ATOM   1511  CG  LEU D  37      -1.137   2.789   5.844  1.00  0.00
ATOM   1512  CD1 LEU D  37      -0.428   4.154   5.720  1.00  0.00
ATOM   1513  CD2 LEU D  37      -2.230   2.845   6.916  1.00  0.00
ATOM   1514  C   LEU D  37       0.423   1.212   3.869  1.00  0.55
ATOM   1515  O   LEU D  37       1.480   1.693   4.256  1.00 -0.55
ATOM   1516  N   TRP D  38       0.209  -0.116   3.840  1.00 -0.40
ATOM   1517  H   TRP D  38      -0.673  -0.506   3.586  1.00  0.40
ATOM   1518  CA  TRP D  38       1.263  -1.072   4.181  1.00  0.00
ATOM   1519  CB  TRP D  38       0.720  -2.493   4.073  1.00  0.12
ATOM   1520  CG  TRP D  38       1.805  -3.513   4.292  1.00 -0.12
ATOM   1521  CD1 TRP D  38       2.450  -4.198   3.298  1.00 -0.12
ATOM   1522  HD1 TRP D  38       2.257  -4.097   2.240  1.00  0.12
ATOM   1523  NE1 TRP D  38       3.384  -5.033   3.864  1.00 -0.40
ATOM   1524  HE1 TRP D  38       3.958  -5.643   3.363  1.00  0.40
ATOM   1525  CE2 TRP D  38       3.400  -4.897   5.210  1.00  0.00
ATOM   1526  CD2 TRP D  38       2.411  -3.932   5.514  1.00  0.00
ATOM   1527  CE3 TRP D  38       2.241  -3.567   6.849  1.00 -0.12
ATOM   1528  HE3 TRP D  38       1.539  -2.807   7.159  1.00  0.12
ATOM   1529  CZ3 TRP D  38       3.027  -4.234   7.790  1.00 -0.12
ATOM   1530  HZ3 TRP D  38       2.886  -3.987   8.831  1.00  0.12
ATOM   1531  CZ2 TRP D  38       4.214  -5.532   6.152  1.00 -0.12
ATOM   1532  HZ2 TRP D  38       4.980  -6.240   5.873  1.00  0.12
ATOM   1533  CH2 TRP D  38       4.002  -5.219   7.464  1.00 -0.12
ATOM   1534  HH2 TRP D  38       4.566  -5.711   8.242  1.00  0.12
ATOM   1535  C   TRP D  38       2.519  -0.879   3.305  1.00  0.55
ATOM   1536  O   TRP D  38       3.670  -0.929   3.790  1.00 -0.55
ATOM   1537  N   ASP D  39       2.293  -0.718   1.985  1.00 -0.40
ATOM   1538  H   ASP D  39       1.367  -0.723   1.618  1.00  0.40
ATOM   1539  CA  ASP D  39       3.344  -0.529   1.000  1.00  0.00
ATOM   1540  CB  ASP D  39       2.801  -0.475  -0.445  1.00  0.00
ATOM   1541  CG  ASP D  39       3.950  -0.444  -1.449  1.00  0.10
ATOM   1542  OD1 ASP D  39       4.875  -1.308  -1.558  1.00 -0.55
ATOM   1543  OD2 ASP D  39       3.903   0.568  -2.188  1.00 -0.55
ATOM   1544  C   ASP D  39       4.147   0.720   1.341  1.00  0.55
ATOM   1545  O   ASP D  39       5.375   0.701   1.287  1.00 -0.55
ATOM   1546  N   ALA D  40       3.425   1.781   1.670  1.00 -0.40
ATOM   1547  H   ALA D  40       2.429   1.780   1.701  1.00  0.40
ATOM   1548  CA  ALA D  40       4.098   3.008   2.005  1.00  0.00
ATOM   1549  CB  ALA D  40       3.108   4.192   2.046  1.00  0.00
ATOM   1550  C   ALA D  40       4.847   2.945   3.326  1.00  0.55
ATOM   1551  O   ALA D  40       5.942   3.565   3.414  1.00 -0.55
ATOM   1552  N   LEU D  41       4.279   2.302   4.337  1.00 -0.40
ATOM   1553  H   LEU D  41       3.398   1.839   4.287  1.00  0.40
ATOM   1554  CA  LEU D  41       5.018   2.279   5.625  1.00  0.00
ATOM   1555  CB  LEU D  41       4.104   1.734   6.716  1.00  0.00
ATOM   1556  CG  LEU D  41       2.933   2.617   7.138  1.00  0.00
ATOM   1557  CD1 LEU D  41       2.060   1.972   8.183  1.00  0.00
ATOM   1558  CD2 LEU D  41       3.429   3.981   7.603  1.00  0.00
ATOM   1559  C   LEU D  41       6.320   1.472   5.499  1.00  0.55
ATOM   1560  O   LEU D  41       7.373   1.764   6.055  1.00 -0.55
ATOM   1561  N   THR D  42       6.293   0.426   4.701  1.00 -0.40
ATOM   1562  H   THR D  42       5.460   0.203   4.203  1.00  0.40
ATOM   1563  CA  THR D  42       7.387  -0.483   4.450  1.00  0.00
ATOM   1564  CB  THR D  42       6.874  -1.938   4.297  1.00  0.00
ATOM   1565  OG1 THR D  42       5.911  -2.164   3.266  1.00 -0.49
ATOM   1566  HG1 THR D  42       5.104  -1.733   3.558  1.00  0.49
ATOM   1567  CG2 THR D  42       6.164  -2.300   5.617  1.00  0.00
ATOM   1568  C   THR D  42       8.225  -0.153   3.239  1.00  0.55
ATOM   1569  O   THR D  42       9.248  -0.869   3.171  1.00 -0.55
ATOM   1570  N   GLY D  43       7.890   0.727   2.339  1.00 -0.40
ATOM   1571  H   GLY D  43       7.055   1.270   2.390  1.00  0.40
ATOM   1572  CA  GLY D  43       8.758   0.948   1.196  1.00  0.00
ATOM   1573  C   GLY D  43       8.665   2.366   0.674  1.00  0.55
ATOM   1574  O   GLY D  43       8.721   2.567  -0.555  1.00 -0.55
ATOM   1575  N   TRP D  44       8.490   3.341   1.571  1.00 -0.40
ATOM   1576  H   TRP D  44       8.410   3.177   2.551  1.00  0.40
ATOM   1577  CA  TRP D  44       8.409   4.732   1.110  1.00  0.00
ATOM   1578  CB  TRP D  44       7.004   5.048   0.545  1.00  0.12
ATOM   1579  CG  TRP D  44       6.933   6.467   0.075  1.00 -0.12
ATOM   1580  CD1 TRP D  44       6.740   7.637   0.790  1.00 -0.12
ATOM   1581  HD1 TRP D  44       6.566   7.678   1.855  1.00  0.12
ATOM   1582  NE1 TRP D  44       6.797   8.735  -0.026  1.00 -0.40
ATOM   1583  HE1 TRP D  44       6.692   9.666   0.248  1.00  0.40
ATOM   1584  CE2 TRP D  44       7.035   8.275  -1.323  1.00  0.00
ATOM   1585  CD2 TRP D  44       7.122   6.855  -1.288  1.00  0.00
ATOM   1586  CE3 TRP D  44       7.348   6.145  -2.457  1.00 -0.12
ATOM   1587  HE3 TRP D  44       7.395   5.066  -2.470  1.00  0.12
ATOM   1588  CZ3 TRP D  44       7.515   6.851  -3.622  1.00 -0.12
ATOM   1589  HZ3 TRP D  44       7.702   6.315  -4.541  1.00  0.12
ATOM   1590  CZ2 TRP D  44       7.195   9.000  -2.513  1.00 -0.12
ATOM   1591  HZ2 TRP D  44       7.126  10.077  -2.558  1.00  0.12
ATOM   1592  CH2 TRP D  44       7.449   8.258  -3.651  1.00 -0.12
ATOM   1593  HH2 TRP D  44       7.602   8.771  -4.588  1.00  0.12
ATOM   1594  C   TRP D  44       8.786   5.747   2.198  1.00  0.55
ATOM   1595  O   TRP D  44       9.672   6.603   2.086  1.00 -0.55
ATOM   1596  N   VAL D  45       8.005   5.604   3.279  1.00 -0.40
ATOM   1597  H   VAL D  45       7.311   4.890   3.312  1.00  0.40
ATOM   1598  CA  VAL D  45       8.075   6.430   4.464  1.00  0.00
ATOM   1599  CB  VAL D  45       6.953   5.970   5.438  1.00  0.00
ATOM   1600  CG1 VAL D  45       7.110   6.443   6.852  1.00  0.00
ATOM   1601  CG2 VAL D  45       5.606   6.537   4.950  1.00  0.00
ATOM   1602  C   VAL D  45       9.460   6.454   5.114  1.00  0.55
ATOM   1603  O   VAL D  45      10.276   5.517   5.166  1.00 -0.55
ATOM   1604  N   GLU D  46       9.732   7.643   5.654  1.00 -0.40
ATOM   1605  H   GLU D  46       9.093   8.405   5.581  1.00  0.40
ATOM   1606  CA  GLU D  46      10.952   7.922   6.378  1.00  0.00
ATOM   1607  CB  GLU D  46      11.231   9.411   6.216  1.00  0.00
ATOM   1608  CG  GLU D  46      11.733   9.969   7.551  1.00  0.00
ATOM   1609  CD  GLU D  46      12.329  11.292   7.061  1.00  0.10
ATOM   1610  OE1 GLU D  46      11.753  11.888   6.109  1.00 -0.55
ATOM   1611  OE2 GLU D  46      13.376  11.685   7.570  1.00 -0.55
ATOM   1612  C   GLU D  46      10.875   7.591   7.862  1.00  0.55
ATOM   1613  O   GLU D  46       9.865   7.851   8.528  1.00 -0.55
ATOM   1614  N   TYR D  47      11.920   6.996   8.374  1.00 -0.40
ATOM   1615  H   TYR D  47      12.708   6.741   7.820  1.00  0.40
ATOM   1616  CA  TYR D  47      11.998   6.663   9.802  1.00  0.00
ATOM   1617  CB  TYR D  47      12.083   5.131  10.011  1.00  0.12
ATOM   1618  CG  TYR D  47      10.832   4.440   9.490  1.00 -0.12
ATOM   1619  CD1 TYR D  47       9.648   4.560  10.219  1.00 -0.12
ATOM   1620  HD1 TYR D  47       9.660   5.101  11.154  1.00  0.12
ATOM   1621  CE1 TYR D  47       8.467   4.009   9.782  1.00 -0.12
ATOM   1622  HE1 TYR D  47       7.557   4.135  10.350  1.00  0.12
ATOM   1623  CZ  TYR D  47       8.467   3.293   8.607  1.00  0.06
ATOM   1624  OH  TYR D  47       7.260   2.729   8.196  1.00 -0.49
ATOM   1625  HH  TYR D  47       7.444   2.139   7.461  1.00  0.43
ATOM   1626  CD2 TYR D  47      10.810   3.746   8.302  1.00 -0.12
ATOM   1627  HD2 TYR D  47      11.700   3.672   7.694  1.00  0.12
ATOM   1628  CE2 TYR D  47       9.624   3.142   7.895  1.00 -0.12
ATOM   1629  HE2 TYR D  47       9.617   2.541   6.998  1.00  0.12
ATOM   1630  C   TYR D  47      13.186   7.368  10.451  1.00  0.55
ATOM   1631  O   TYR D  47      14.047   7.815   9.694  1.00 -0.55
ATOM   1632  N   PRO D  48      13.294   7.505  11.762  1.00 -0.20
ATOM   1633  CD  PRO D  48      14.470   8.151  12.386  1.00  0.10
ATOM   1634  CA  PRO D  48      12.284   7.055  12.730  1.00  0.10
ATOM   1635  CB  PRO D  48      12.919   7.270  14.080  1.00  0.00
ATOM   1636  CG  PRO D  48      14.271   7.889  13.861  1.00  0.00
ATOM   1637  C   PRO D  48      11.047   7.941  12.524  1.00  0.55
ATOM   1638  O   PRO D  48      11.081   9.081  12.063  1.00 -0.55
ATOM   1639  N   LEU D  49       9.912   7.361  12.877  1.00 -0.40
ATOM   1640  H   LEU D  49       9.887   6.430  13.232  1.00  0.40
ATOM   1641  CA  LEU D  49       8.621   8.033  12.774  1.00  0.00
ATOM   1642  CB  LEU D  49       7.784   7.318  11.695  1.00  0.00
ATOM   1643  CG  LEU D  49       6.285   7.624  11.556  1.00  0.00
ATOM   1644  CD1 LEU D  49       6.170   8.993  10.909  1.00  0.00
ATOM   1645  CD2 LEU D  49       5.534   6.587  10.745  1.00  0.00
ATOM   1646  C   LEU D  49       7.856   8.067  14.095  1.00  0.55
ATOM   1647  O   LEU D  49       7.833   7.093  14.840  1.00 -0.55
ATOM   1648  N   VAL D  50       7.237   9.202  14.328  1.00 -0.40
ATOM   1649  H   VAL D  50       7.338   9.990  13.726  1.00  0.40
ATOM   1650  CA  VAL D  50       6.360   9.389  15.485  1.00  0.00
ATOM   1651  CB  VAL D  50       6.864  10.392  16.505  1.00  0.00
ATOM   1652  CG1 VAL D  50       5.976  10.585  17.728  1.00  0.00
ATOM   1653  CG2 VAL D  50       8.289   9.908  16.835  1.00  0.00
ATOM   1654  C   VAL D  50       4.957   9.722  14.982  1.00  0.55
ATOM   1655  O   VAL D  50       4.694  10.693  14.290  1.00 -0.55
ATOM   1656  N   LEU D  51       4.022   8.814  15.295  1.00 -0.40
ATOM   1657  H   LEU D  51       4.266   7.972  15.768  1.00  0.40
ATOM   1658  CA  LEU D  51       2.617   8.954  14.992  1.00  0.00
ATOM   1659  CB  LEU D  51       1.964   7.666  14.508  1.00  0.00
ATOM   1660  CG  LEU D  51       0.431   7.899  14.255  1.00  0.00
ATOM   1661  CD1 LEU D  51       0.344   8.946  13.166  1.00  0.00
ATOM   1662  CD2 LEU D  51      -0.313   6.653  13.870  1.00  0.00
ATOM   1663  C   LEU D  51       1.850   9.395  16.268  1.00  0.55
ATOM   1664  O   LEU D  51       1.715   8.557  17.200  1.00 -0.55
ATOM   1665  N   GLU D  52       1.399  10.648  16.303  1.00 -0.40
ATOM   1666  H   GLU D  52       1.576  11.296  15.567  1.00  0.40
ATOM   1667  CA  GLU D  52       0.603  11.155  17.441  1.00  0.00
ATOM   1668  CB  GLU D  52       1.049  12.512  17.974  1.00  0.00
ATOM   1669  CG  GLU D  52       0.120  12.881  19.125  1.00  0.00
ATOM   1670  CD  GLU D  52       0.505  14.125  19.876  1.00  0.10
ATOM   1671  OE1 GLU D  52       1.453  14.804  19.421  1.00 -0.55
ATOM   1672  OE2 GLU D  52      -0.122  14.438  20.921  1.00 -0.55
ATOM   1673  C   GLU D  52      -0.851  11.240  16.971  1.00  0.55
ATOM   1674  O   GLU D  52      -1.195  12.071  16.136  1.00 -0.55
ATOM   1675  N   TRP D  53      -1.679  10.348  17.439  1.00 -0.40
ATOM   1676  H   TRP D  53      -1.353   9.670  18.090  1.00  0.40
ATOM   1677  CA  TRP D  53      -3.079  10.211  17.117  1.00  0.00
ATOM   1678  CB  TRP D  53      -3.360   8.765  16.698  1.00  0.12
ATOM   1679  CG  TRP D  53      -4.647   8.560  15.930  1.00 -0.12
ATOM   1680  CD1 TRP D  53      -5.830   9.254  16.037  1.00 -0.12
ATOM   1681  HD1 TRP D  53      -5.990  10.091  16.700  1.00  0.12
ATOM   1682  NE1 TRP D  53      -6.779   8.743  15.192  1.00 -0.40
ATOM   1683  HE1 TRP D  53      -7.701   9.054  15.116  1.00  0.40
ATOM   1684  CE2 TRP D  53      -6.220   7.726  14.472  1.00  0.00
ATOM   1685  CD2 TRP D  53      -4.896   7.559  14.926  1.00  0.00
ATOM   1686  CE3 TRP D  53      -4.097   6.557  14.345  1.00 -0.12
ATOM   1687  HE3 TRP D  53      -3.072   6.398  14.648  1.00  0.12
ATOM   1688  CZ3 TRP D  53      -4.656   5.760  13.355  1.00 -0.12
ATOM   1689  HZ3 TRP D  53      -4.053   5.001  12.880  1.00  0.12
ATOM   1690  CZ2 TRP D  53      -6.798   6.909  13.491  1.00 -0.12
ATOM   1691  HZ2 TRP D  53      -7.817   7.029  13.153  1.00  0.12
ATOM   1692  CH2 TRP D  53      -5.987   5.924  12.965  1.00 -0.12
ATOM   1693  HH2 TRP D  53      -6.397   5.254  12.225  1.00  0.12
ATOM   1694  C   TRP D  53      -3.992  10.680  18.260  1.00  0.55
ATOM   1695  O   TRP D  53      -4.260   9.961  19.231  1.00 -0.55
ATOM   1696  N   ARG D  54      -4.509  11.889  18.138  1.00 -0.40
ATOM   1697  H   ARG D  54      -4.297  12.469  17.356  1.00  0.40
ATOM   1698  CA  ARG D  54      -5.423  12.471  19.124  1.00  0.00
ATOM   1699  CB  ARG D  54      -5.277  13.968  19.169  1.00  0.00
ATOM   1700  CG  ARG D  54      -3.840  14.366  19.208  1.00  0.00
ATOM   1701  CD  ARG D  54      -3.763  15.882  19.059  1.00  0.35
ATOM   1702  NE  ARG D  54      -2.370  16.200  19.424  1.00 -0.35
ATOM   1703  HE  ARG D  54      -1.843  15.590  20.014  1.00  0.45
ATOM   1704  CZ  ARG D  54      -1.827  17.333  18.943  1.00  0.35
ATOM   1705  NH1 ARG D  54      -2.595  18.101  18.159  1.00 -0.70
ATOM   1706 HH11 ARG D  54      -3.533  17.824  17.951  1.00  0.40
ATOM   1707 HH12 ARG D  54      -2.229  18.952  17.780  1.00  0.40
ATOM   1708  NH2 ARG D  54      -0.573  17.686  19.232  1.00 -0.70
ATOM   1709 HH21 ARG D  54      -0.013  17.103  19.820  1.00  0.40
ATOM   1710 HH22 ARG D  54      -0.194  18.534  18.861  1.00  0.40
ATOM   1711  C   ARG D  54      -6.883  12.189  18.811  1.00  0.55
ATOM   1712  O   ARG D  54      -7.318  12.067  17.663  1.00 -0.55
ATOM   1713  N   GLN D  55      -7.648  12.139  19.909  1.00 -0.40
ATOM   1714  H   GLN D  55      -7.251  12.312  20.806  1.00  0.40
ATOM   1715  CA  GLN D  55      -9.090  11.838  19.932  1.00  0.00
ATOM   1716  CB  GLN D  55      -9.990  12.899  19.315  1.00  0.00
ATOM   1717  CG  GLN D  55      -9.701  14.322  19.634  1.00  0.00
ATOM   1718  CD  GLN D  55      -9.928  14.596  21.112  1.00  0.55
ATOM   1719  OE1 GLN D  55     -10.852  14.070  21.754  1.00 -0.55
ATOM   1720  NE2 GLN D  55      -8.987  15.444  21.557  1.00 -0.78
ATOM   1721 HE21 GLN D  55      -8.987  15.733  22.514  1.00  0.39
ATOM   1722 HE22 GLN D  55      -8.286  15.786  20.931  1.00  0.39
ATOM   1723  C   GLN D  55      -9.358  10.579  19.102  1.00  0.55
ATOM   1724  O   GLN D  55     -10.206  10.650  18.206  1.00 -0.55
ATOM   1725  N   PHE D  56      -8.638   9.514  19.326  1.00 -0.40
ATOM   1726  H   PHE D  56      -7.951   9.489  20.048  1.00  0.40
ATOM   1727  CA  PHE D  56      -8.780   8.290  18.548  1.00  0.00
ATOM   1728  CB  PHE D  56      -7.884   7.117  19.070  1.00  0.12
ATOM   1729  CG  PHE D  56      -8.059   5.866  18.234  1.00 -0.12
ATOM   1730  CD1 PHE D  56      -7.308   5.644  17.095  1.00 -0.12
ATOM   1731  HD1 PHE D  56      -6.549   6.362  16.823  1.00  0.12
ATOM   1732  CE1 PHE D  56      -7.495   4.539  16.295  1.00 -0.12
ATOM   1733  HE1 PHE D  56      -6.903   4.414  15.401  1.00  0.12
ATOM   1734  CZ  PHE D  56      -8.437   3.593  16.637  1.00 -0.12
ATOM   1735  HZ  PHE D  56      -8.574   2.713  16.027  1.00  0.12
ATOM   1736  CD2 PHE D  56      -9.016   4.915  18.567  1.00 -0.12
ATOM   1737  HD2 PHE D  56      -9.616   5.057  19.453  1.00  0.12
ATOM   1738  CE2 PHE D  56      -9.215   3.789  17.786  1.00 -0.12
ATOM   1739  HE2 PHE D  56      -9.967   3.064  18.062  1.00  0.12
ATOM   1740  C   PHE D  56     -10.235   7.888  18.459  1.00  0.55
ATOM   1741  O   PHE D  56     -10.788   7.583  17.403  1.00 -0.55
ATOM   1742  N   GLU D  57     -10.875   7.847  19.613  1.00 -0.40
ATOM   1743  H   GLU D  57     -10.450   8.088  20.482  1.00  0.40
ATOM   1744  CA  GLU D  57     -12.286   7.428  19.647  1.00  0.00
ATOM   1745  CB  GLU D  57     -12.731   7.447  21.119  1.00  0.00
ATOM   1746  CG  GLU D  57     -11.827   6.468  21.903  1.00  0.00
ATOM   1747  CD  GLU D  57     -12.309   5.086  21.422  1.00  0.10
ATOM   1748  OE1 GLU D  57     -13.539   4.903  21.167  1.00 -0.55
ATOM   1749  OE2 GLU D  57     -11.350   4.280  21.344  1.00 -0.55
ATOM   1750  C   GLU D  57     -13.226   8.238  18.785  1.00  0.55
ATOM   1751  O   GLU D  57     -14.159   7.640  18.238  1.00 -0.55
ATOM   1752  N   GLN D  58     -13.059   9.541  18.646  1.00 -0.40
ATOM   1753  H   GLN D  58     -12.314  10.041  19.082  1.00  0.40
ATOM   1754  CA  GLN D  58     -13.991  10.327  17.818  1.00  0.00
ATOM   1755  CB  GLN D  58     -13.777  11.833  17.959  1.00  0.00
ATOM   1756  CG  GLN D  58     -14.045  12.422  19.347  1.00  0.00
ATOM   1757  CD  GLN D  58     -14.151  13.951  19.313  1.00  0.55
ATOM   1758  OE1 GLN D  58     -13.373  14.649  19.970  1.00 -0.55
ATOM   1759  NE2 GLN D  58     -15.159  14.475  18.554  1.00 -0.78
ATOM   1760 HE21 GLN D  58     -15.276  15.466  18.494  1.00  0.39
ATOM   1761 HE22 GLN D  58     -15.779  13.867  18.058  1.00  0.39
ATOM   1762  C   GLN D  58     -13.871   9.932  16.352  1.00  0.55
ATOM   1763  O   GLN D  58     -14.823   9.873  15.599  1.00 -0.55
ATOM   1764  N   SER D  59     -12.600   9.707  15.980  1.00 -0.40
ATOM   1765  H   SER D  59     -11.840   9.789  16.619  1.00  0.40
ATOM   1766  CA  SER D  59     -12.252   9.329  14.618  1.00  0.00
ATOM   1767  CB  SER D  59     -10.742   9.419  14.380  1.00  0.00
ATOM   1768  OG  SER D  59      -9.985   8.432  15.041  1.00 -0.49
ATOM   1769  HG  SER D  59     -10.278   8.443  15.956  1.00  0.49
ATOM   1770  C   SER D  59     -12.830   7.960  14.320  1.00  0.55
ATOM   1771  O   SER D  59     -13.230   7.743  13.205  1.00 -0.55
ATOM   1772  N   LYS D  60     -12.866   7.106  15.304  1.00 -0.40
ATOM   1773  H   LYS D  60     -12.537   7.370  16.206  1.00  0.40
ATOM   1774  CA  LYS D  60     -13.365   5.724  15.227  1.00  0.00
ATOM   1775  CB  LYS D  60     -13.110   4.995  16.529  1.00  0.00
ATOM   1776  CG  LYS D  60     -13.121   3.478  16.440  1.00  0.00
ATOM   1777  CD  LYS D  60     -12.430   2.997  17.729  1.00  0.00
ATOM   1778  CE  LYS D  60     -13.148   1.784  18.292  1.00  0.33
ATOM   1779  NZ  LYS D  60     -12.399   1.290  19.472  1.00 -0.32
ATOM   1780  HZ1 LYS D  60     -12.355   2.038  20.193  1.00  0.33
ATOM   1781  HZ2 LYS D  60     -11.435   1.026  19.185  1.00  0.33
ATOM   1782  HZ3 LYS D  60     -12.883   0.457  19.865  1.00  0.33
ATOM   1783  C   LYS D  60     -14.840   5.709  14.855  1.00  0.55
ATOM   1784  O   LYS D  60     -15.294   4.964  13.999  1.00 -0.55
ATOM   1785  N   GLN D  61     -15.563   6.587  15.514  1.00 -0.40
ATOM   1786  H   GLN D  61     -15.147   7.174  16.202  1.00  0.40
ATOM   1787  CA  GLN D  61     -16.974   6.791  15.323  1.00  0.00
ATOM   1788  CB  GLN D  61     -17.413   8.029  16.136  1.00  0.00
ATOM   1789  CG  GLN D  61     -18.944   8.176  16.256  1.00  0.00
ATOM   1790  CD  GLN D  61     -19.297   9.331  17.201  1.00  0.55
ATOM   1791  OE1 GLN D  61     -19.913   9.119  18.251  1.00 -0.55
ATOM   1792  NE2 GLN D  61     -18.898  10.577  16.812  1.00 -0.78
ATOM   1793 HE21 GLN D  61     -19.100  11.369  17.388  1.00  0.39
ATOM   1794 HE22 GLN D  61     -18.403  10.698  15.951  1.00  0.39
ATOM   1795  C   GLN D  61     -17.233   7.100  13.848  1.00  0.55
ATOM   1796  O   GLN D  61     -17.981   6.445  13.120  1.00 -0.55
ATOM   1797  N   LEU D  62     -16.547   8.148  13.427  1.00 -0.40
ATOM   1798  H   LEU D  62     -15.919   8.610  14.046  1.00  0.40
ATOM   1799  CA  LEU D  62     -16.601   8.738  12.101  1.00  0.00
ATOM   1800  CB  LEU D  62     -15.842  10.101  12.247  1.00  0.00
ATOM   1801  CG  LEU D  62     -16.854  11.115  12.832  1.00  0.00
ATOM   1802  CD1 LEU D  62     -17.240  12.196  11.827  1.00  0.00
ATOM   1803  CD2 LEU D  62     -18.114  10.377  13.286  1.00  0.00
ATOM   1804  C   LEU D  62     -16.118   7.892  10.956  1.00  0.55
ATOM   1805  O   LEU D  62     -16.510   8.045   9.779  1.00 -0.55
ATOM   1806  N   THR D  63     -15.268   6.909  11.229  1.00 -0.40
ATOM   1807  H   THR D  63     -14.924   6.703  12.141  1.00  0.40
ATOM   1808  CA  THR D  63     -14.809   6.078  10.112  1.00  0.00
ATOM   1809  CB  THR D  63     -13.275   6.049  10.159  1.00  0.00
ATOM   1810  OG1 THR D  63     -12.968   5.535  11.475  1.00 -0.49
ATOM   1811  HG1 THR D  63     -13.062   6.277  12.078  1.00  0.49
ATOM   1812  CG2 THR D  63     -12.700   7.428   9.897  1.00  0.00
ATOM   1813  C   THR D  63     -15.493   4.720  10.164  1.00  0.55
ATOM   1814  O   THR D  63     -14.992   4.004   9.273  1.00 -0.55
ATOM   1815  NT  THR D  63     -16.459   4.412  11.052  1.00 -0.40
ATOM   1816  HNT THR D  63     -16.796   5.070  11.721  1.00  0.40
ATOM   1817  CAT THR D  63     -17.059   3.109  11.084  1.00  0.00
ATOM   1818  CAY GLY G  66     -12.960  -1.116  11.692  1.00  0.00
ATOM   1819  CY  GLY G  66     -12.513  -0.187  10.615  1.00  0.55
ATOM   1820  OY  GLY G  66     -12.282  -0.603   9.482  1.00 -0.55
ATOM   1821  N   GLY G  66     -12.378   1.109  10.964  1.00 -0.40
ATOM   1822  H   GLY G  66     -12.595   1.425  11.884  1.00  0.40
ATOM   1823  CA  GLY G  66     -11.909   2.150  10.033  1.00  0.00
ATOM   1824  C   GLY G  66     -10.541   2.627  10.581  1.00  0.55
ATOM   1825  O   GLY G  66      -9.479   2.186  10.140  1.00 -0.55
ATOM   1826  N   ALA G  67     -10.644   3.517  11.543  1.00 -0.40
ATOM   1827  H   ALA G  67     -11.543   3.858  11.799  1.00  0.40
ATOM   1828  CA  ALA G  67      -9.576   4.090  12.313  1.00  0.00
ATOM   1829  CB  ALA G  67     -10.169   4.921  13.447  1.00  0.00
ATOM   1830  C   ALA G  67      -8.761   2.939  12.931  1.00  0.55
ATOM   1831  O   ALA G  67      -7.522   2.967  13.050  1.00 -0.55
ATOM   1832  N   GLU G  68      -9.525   1.909  13.351  1.00 -0.40
ATOM   1833  H   GLU G  68     -10.518   1.886  13.256  1.00  0.40
ATOM   1834  CA  GLU G  68      -8.876   0.746  13.986  1.00  0.00
ATOM   1835  CB  GLU G  68      -9.983  -0.057  14.687  1.00  0.00
ATOM   1836  CG  GLU G  68      -9.472  -1.035  15.701  1.00  0.00
ATOM   1837  CD  GLU G  68      -8.727  -0.387  16.879  1.00  0.10
ATOM   1838  OE1 GLU G  68      -9.359   0.488  17.513  1.00 -0.55
ATOM   1839  OE2 GLU G  68      -7.592  -0.906  17.014  1.00 -0.55
ATOM   1840  C   GLU G  68      -8.033  -0.111  13.048  1.00  0.55
ATOM   1841  O   GLU G  68      -6.927  -0.547  13.412  1.00 -0.55
ATOM   1842  N   SER G  69      -8.527  -0.352  11.857  1.00 -0.40
ATOM   1843  H   SER G  69      -9.436  -0.021  11.628  1.00  0.40
ATOM   1844  CA  SER G  69      -7.888  -1.074  10.777  1.00  0.00
ATOM   1845  CB  SER G  69      -8.774  -0.979   9.511  1.00  0.00
ATOM   1846  OG  SER G  69      -9.593  -2.109   9.552  1.00 -0.49
ATOM   1847  HG  SER G  69     -10.252  -1.983   8.865  1.00  0.49
ATOM   1848  C   SER G  69      -6.558  -0.395  10.368  1.00  0.55
ATOM   1849  O   SER G  69      -5.604  -1.113  10.134  1.00 -0.55
ATOM   1850  N   VAL G  70      -6.605   0.929  10.302  1.00 -0.40
ATOM   1851  H   VAL G  70      -7.448   1.425  10.493  1.00  0.40
ATOM   1852  CA  VAL G  70      -5.467   1.763   9.956  1.00  0.00
ATOM   1853  CB  VAL G  70      -5.878   3.215   9.666  1.00  0.00
ATOM   1854  CG1 VAL G  70      -4.593   4.063   9.684  1.00  0.00
ATOM   1855  CG2 VAL G  70      -6.650   3.348   8.374  1.00  0.00
ATOM   1856  C   VAL G  70      -4.416   1.703  11.050  1.00  0.55
ATOM   1857  O   VAL G  70      -3.219   1.521  10.780  1.00 -0.55
ATOM   1858  N   LEU G  71      -4.823   1.827  12.294  1.00 -0.40
ATOM   1859  H   LEU G  71      -5.783   1.989  12.505  1.00  0.40
ATOM   1860  CA  LEU G  71      -3.941   1.743  13.460  1.00  0.00
ATOM   1861  CB  LEU G  71      -4.709   1.896  14.781  1.00  0.00
ATOM   1862  CG  LEU G  71      -3.916   1.706  16.088  1.00  0.00
ATOM   1863  CD1 LEU G  71      -2.763   2.700  16.152  1.00  0.00
ATOM   1864  CD2 LEU G  71      -4.773   1.843  17.339  1.00  0.00
ATOM   1865  C   LEU G  71      -3.216   0.371  13.430  1.00  0.55
ATOM   1866  O   LEU G  71      -2.013   0.270  13.737  1.00 -0.55
ATOM   1867  N   GLN G  72      -3.966  -0.653  13.113  1.00 -0.40
ATOM   1868  H   GLN G  72      -4.931  -0.518  12.912  1.00  0.40
ATOM   1869  CA  GLN G  72      -3.532  -2.041  13.016  1.00  0.00
ATOM   1870  CB  GLN G  72      -4.764  -2.898  12.742  1.00  0.00
ATOM   1871  CG  GLN G  72      -4.505  -4.377  12.508  1.00  0.00
ATOM   1872  CD  GLN G  72      -5.823  -5.164  12.367  1.00  0.55
ATOM   1873  OE1 GLN G  72      -6.871  -4.943  13.028  1.00 -0.55
ATOM   1874  NE2 GLN G  72      -5.884  -6.188  11.485  1.00 -0.78
ATOM   1875 HE21 GLN G  72      -6.731  -6.709  11.381  1.00  0.39
ATOM   1876 HE22 GLN G  72      -5.081  -6.424  10.937  1.00  0.39
ATOM   1877  C   GLN G  72      -2.402  -2.187  11.996  1.00  0.55
ATOM   1878  O   GLN G  72      -1.461  -2.936  12.285  1.00 -0.55
ATOM   1879  N   VAL G  73      -2.455  -1.510  10.866  1.00 -0.40
ATOM   1880  H   VAL G  73      -3.245  -0.950  10.630  1.00  0.40
ATOM   1881  CA  VAL G  73      -1.376  -1.526   9.881  1.00  0.00
ATOM   1882  CB  VAL G  73      -1.773  -0.826   8.592  1.00  0.00
ATOM   1883  CG1 VAL G  73      -0.577  -0.684   7.662  1.00  0.00
ATOM   1884  CG2 VAL G  73      -2.900  -1.681   7.986  1.00  0.00
ATOM   1885  C   VAL G  73      -0.110  -0.909  10.458  1.00  0.55
ATOM   1886  O   VAL G  73       1.014  -1.391  10.272  1.00 -0.55
ATOM   1887  N   PHE G  74      -0.235   0.192  11.184  1.00 -0.40
ATOM   1888  H   PHE G  74      -1.115   0.639  11.325  1.00  0.40
ATOM   1889  CA  PHE G  74       0.915   0.819  11.822  1.00  0.00
ATOM   1890  CB  PHE G  74       0.508   2.100  12.543  1.00  0.12
ATOM   1891  CG  PHE G  74       0.485   3.308  11.662  1.00 -0.12
ATOM   1892  CD1 PHE G  74       1.627   4.021  11.375  1.00 -0.12
ATOM   1893  HD1 PHE G  74       2.570   3.712  11.802  1.00  0.12
ATOM   1894  CE1 PHE G  74       1.584   5.136  10.543  1.00 -0.12
ATOM   1895  HE1 PHE G  74       2.486   5.690  10.331  1.00  0.12
ATOM   1896  CZ  PHE G  74       0.363   5.535   9.984  1.00 -0.12
ATOM   1897  HZ  PHE G  74       0.324   6.400   9.339  1.00  0.12
ATOM   1898  CD2 PHE G  74      -0.730   3.707  11.100  1.00 -0.12
ATOM   1899  HD2 PHE G  74      -1.628   3.149  11.321  1.00  0.12
ATOM   1900  CE2 PHE G  74      -0.797   4.819  10.257  1.00 -0.12
ATOM   1901  HE2 PHE G  74      -1.740   5.119   9.823  1.00  0.12
ATOM   1902  C   PHE G  74       1.531  -0.165  12.819  1.00  0.55
ATOM   1903  O   PHE G  74       2.754  -0.281  12.934  1.00 -0.55
ATOM   1904  N   ARG G  75       0.737  -0.869  13.575  1.00 -0.40
ATOM   1905  H   ARG G  75      -0.255  -0.805  13.506  1.00  0.40
ATOM   1906  CA  ARG G  75       1.263  -1.817  14.592  1.00  0.00
ATOM   1907  CB  ARG G  75       0.127  -2.208  15.541  1.00  0.00
ATOM   1908  CG  ARG G  75      -0.181  -0.900  16.312  1.00  0.00
ATOM   1909  CD  ARG G  75      -0.113  -1.130  17.786  1.00  0.35
ATOM   1910  NE  ARG G  75      -1.036  -2.075  18.265  1.00 -0.35
ATOM   1911  HE  ARG G  75      -1.940  -1.843  17.953  1.00  0.45
ATOM   1912  CZ  ARG G  75      -1.085  -3.168  18.993  1.00  0.35
ATOM   1913  NH1 ARG G  75      -0.052  -3.761  19.550  1.00 -0.70
ATOM   1914 HH11 ARG G  75       0.866  -3.381  19.433  1.00  0.40
ATOM   1915 HH12 ARG G  75      -0.183  -4.592  20.089  1.00  0.40
ATOM   1916  NH2 ARG G  75      -2.308  -3.705  19.156  1.00 -0.70
ATOM   1917 HH21 ARG G  75      -3.105  -3.272  18.734  1.00  0.40
ATOM   1918 HH22 ARG G  75      -2.421  -4.537  19.698  1.00  0.40
ATOM   1919  C   ARG G  75       1.977  -3.000  13.985  1.00  0.55
ATOM   1920  O   ARG G  75       3.032  -3.351  14.563  1.00 -0.55
ATOM   1921  N   GLU G  76       1.495  -3.530  12.860  1.00 -0.40
ATOM   1922  H   GLU G  76       0.657  -3.196  12.436  1.00  0.40
ATOM   1923  CA  GLU G  76       2.161  -4.633  12.176  1.00  0.00
ATOM   1924  CB  GLU G  76       1.411  -5.141  10.964  1.00  0.00
ATOM   1925  CG  GLU G  76      -0.014  -5.502  11.262  1.00  0.00
ATOM   1926  CD  GLU G  76      -0.574  -6.428  10.170  1.00  0.10
ATOM   1927  OE1 GLU G  76       0.212  -6.826   9.244  1.00 -0.55
ATOM   1928  OE2 GLU G  76      -1.781  -6.717  10.403  1.00 -0.55
ATOM   1929  C   GLU G  76       3.495  -4.204  11.555  1.00  0.55
ATOM   1930  O   GLU G  76       4.452  -4.972  11.483  1.00 -0.55
ATOM   1931  N   ALA G  77       3.440  -2.964  11.113  1.00 -0.40
ATOM   1932  H   ALA G  77       2.638  -2.376  11.172  1.00  0.40
ATOM   1933  CA  ALA G  77       4.669  -2.427  10.486  1.00  0.00
ATOM   1934  CB  ALA G  77       4.400  -1.145   9.729  1.00  0.00
ATOM   1935  C   ALA G  77       5.746  -2.313  11.570  1.00  0.55
ATOM   1936  O   ALA G  77       6.948  -2.589  11.381  1.00 -0.55
ATOM   1937  N   LYS G  78       5.325  -1.900  12.747  1.00 -0.40
ATOM   1938  H   LYS G  78       4.372  -1.665  12.921  1.00  0.40
ATOM   1939  CA  LYS G  78       6.230  -1.765  13.862  1.00  0.00
ATOM   1940  CB  LYS G  78       5.574  -1.070  15.047  1.00  0.00
ATOM   1941  CG  LYS G  78       6.523  -0.801  16.189  1.00  0.00
ATOM   1942  CD  LYS G  78       5.895  -0.261  17.443  1.00  0.00
ATOM   1943  CE  LYS G  78       6.865   0.463  18.370  1.00  0.33
ATOM   1944  NZ  LYS G  78       8.325   0.396  18.074  1.00 -0.32
ATOM   1945  HZ1 LYS G  78       8.508   0.801  17.134  1.00  0.33
ATOM   1946  HZ2 LYS G  78       8.637  -0.596  18.091  1.00  0.33
ATOM   1947  HZ3 LYS G  78       8.850   0.935  18.792  1.00  0.33
ATOM   1948  C   LYS G  78       6.640  -3.190  14.279  1.00  0.55
ATOM   1949  O   LYS G  78       7.845  -3.410  14.482  1.00 -0.55
ATOM   1950  N   ALA G  79       5.695  -4.098  14.415  1.00 -0.40
ATOM   1951  H   ALA G  79       4.738  -3.902  14.214  1.00  0.40
ATOM   1952  CA  ALA G  79       5.992  -5.457  14.875  1.00  0.00
ATOM   1953  CB  ALA G  79       4.819  -6.381  14.762  1.00  0.00
ATOM   1954  C   ALA G  79       7.169  -5.998  14.080  1.00  0.55
ATOM   1955  O   ALA G  79       8.109  -6.576  14.609  1.00 -0.55
ATOM   1956  N   GLU G  80       7.032  -5.746  12.794  1.00 -0.40
ATOM   1957  H   GLU G  80       6.244  -5.251  12.436  1.00  0.40
ATOM   1958  CA  GLU G  80       8.014  -6.168  11.811  1.00  0.00
ATOM   1959  CB  GLU G  80       7.380  -6.019  10.421  1.00  0.00
ATOM   1960  CG  GLU G  80       6.445  -7.204  10.122  1.00  0.00
ATOM   1961  CD  GLU G  80       6.491  -7.524   8.632  1.00  0.10
ATOM   1962  OE1 GLU G  80       7.419  -7.057   7.921  1.00 -0.55
ATOM   1963  OE2 GLU G  80       5.564  -8.231   8.176  1.00 -0.55
ATOM   1964  C   GLU G  80       9.295  -5.394  11.884  1.00  0.55
ATOM   1965  O   GLU G  80      10.083  -5.640  10.966  1.00 -0.55
ATOM   1966  N   GLY G  81       9.579  -4.506  12.807  1.00 -0.40
ATOM   1967  H   GLY G  81       8.929  -4.298  13.533  1.00  0.40
ATOM   1968  CA  GLY G  81      10.801  -3.770  12.868  1.00  0.00
ATOM   1969  C   GLY G  81      10.933  -2.318  12.522  1.00  0.55
ATOM   1970  O   GLY G  81      12.002  -1.736  12.861  1.00 -0.55
ATOM   1971  N   ALA G  82       9.966  -1.695  11.857  1.00 -0.40
ATOM   1972  H   ALA G  82       9.147  -2.181  11.564  1.00  0.40
ATOM   1973  CA  ALA G  82      10.009  -0.266  11.498  1.00  0.00
ATOM   1974  CB  ALA G  82       8.849   0.132  10.625  1.00  0.00
ATOM   1975  C   ALA G  82       9.959   0.484  12.824  1.00  0.55
ATOM   1976  O   ALA G  82       9.249   0.068  13.753  1.00 -0.55
ATOM   1977  N   ASP G  83      10.738   1.516  12.867  1.00 -0.40
ATOM   1978  H   ASP G  83      11.292   1.754  12.075  1.00  0.40
ATOM   1979  CA  ASP G  83      10.905   2.421  14.005  1.00  0.00
ATOM   1980  CB  ASP G  83      12.284   3.089  13.972  1.00  0.00
ATOM   1981  CG  ASP G  83      12.602   3.800  15.278  1.00  0.10
ATOM   1982  OD1 ASP G  83      11.694   3.935  16.136  1.00 -0.55
ATOM   1983  OD2 ASP G  83      13.758   4.251  15.473  1.00 -0.55
ATOM   1984  C   ASP G  83       9.802   3.502  14.064  1.00  0.55
ATOM   1985  O   ASP G  83       9.939   4.665  13.652  1.00 -0.55
ATOM   1986  N   ILE G  84       8.688   3.016  14.606  1.00 -0.40
ATOM   1987  H   ILE G  84       8.629   2.072  14.921  1.00  0.40
ATOM   1988  CA  ILE G  84       7.490   3.812  14.780  1.00  0.00
ATOM   1989  CB  ILE G  84       6.274   3.175  14.036  1.00  0.00
ATOM   1990  CG2 ILE G  84       4.984   3.976  14.218  1.00  0.00
ATOM   1991  CG1 ILE G  84       6.656   3.114  12.558  1.00  0.00
ATOM   1992  CD1 ILE G  84       5.693   2.333  11.708  1.00  0.00
ATOM   1993  C   ILE G  84       7.063   3.937  16.236  1.00  0.55
ATOM   1994  O   ILE G  84       6.835   2.864  16.847  1.00 -0.55
ATOM   1995  N   THR G  85       6.993   5.171  16.703  1.00 -0.40
ATOM   1996  H   THR G  85       7.276   5.971  16.180  1.00  0.40
ATOM   1997  CA  THR G  85       6.475   5.399  18.054  1.00  0.00
ATOM   1998  CB  THR G  85       7.217   6.462  18.836  1.00  0.00
ATOM   1999  OG1 THR G  85       8.511   5.902  18.938  1.00 -0.49
ATOM   2000  HG1 THR G  85       8.941   6.075  18.097  1.00  0.49
ATOM   2001  CG2 THR G  85       6.576   6.611  20.210  1.00  0.00
ATOM   2002  C   THR G  85       4.997   5.803  17.919  1.00  0.55
ATOM   2003  O   THR G  85       4.675   6.727  17.167  1.00 -0.55
ATOM   2004  N   ILE G  86       4.078   5.148  18.570  1.00 -0.40
ATOM   2005  H   ILE G  86       4.309   4.387  19.170  1.00  0.40
ATOM   2006  CA  ILE G  86       2.637   5.469  18.479  1.00  0.00
ATOM   2007  CB  ILE G  86       1.859   4.226  18.078  1.00  0.00
ATOM   2008  CG2 ILE G  86       0.377   4.422  17.914  1.00  0.00
ATOM   2009  CG1 ILE G  86       2.429   3.665  16.757  1.00  0.00
ATOM   2010  CD1 ILE G  86       1.787   2.267  16.571  1.00  0.00
ATOM   2011  C   ILE G  86       2.132   6.026  19.794  1.00  0.55
ATOM   2012  O   ILE G  86       2.241   5.386  20.845  1.00 -0.55
ATOM   2013  N   ILE G  87       1.599   7.224  19.769  1.00 -0.40
ATOM   2014  H   ILE G  87       1.546   7.740  18.919  1.00  0.40
ATOM   2015  CA  ILE G  87       1.044   7.911  20.939  1.00  0.00
ATOM   2016  CB  ILE G  87       1.652   9.299  21.168  1.00  0.00
ATOM   2017  CG2 ILE G  87       1.021   9.964  22.386  1.00  0.00
ATOM   2018  CG1 ILE G  87       3.175   9.136  21.237  1.00  0.00
ATOM   2019  CD1 ILE G  87       3.880  10.454  20.993  1.00  0.00
ATOM   2020  C   ILE G  87      -0.451   8.061  20.692  1.00  0.55
ATOM   2021  O   ILE G  87      -0.907   8.575  19.679  1.00 -0.55
ATOM   2022  N   LEU G  88      -1.191   7.480  21.604  1.00 -0.40
ATOM   2023  H   LEU G  88      -0.783   7.018  22.387  1.00  0.40
ATOM   2024  CA  LEU G  88      -2.651   7.457  21.552  1.00  0.00
ATOM   2025  CB  LEU G  88      -3.173   6.041  21.669  1.00  0.00
ATOM   2026  CG  LEU G  88      -2.883   5.096  20.508  1.00  0.00
ATOM   2027  CD1 LEU G  88      -3.165   3.672  20.943  1.00  0.00
ATOM   2028  CD2 LEU G  88      -3.762   5.443  19.307  1.00  0.00
ATOM   2029  C   LEU G  88      -3.136   8.384  22.664  1.00  0.55
ATOM   2030  O   LEU G  88      -3.051   8.033  23.837  1.00 -0.55
ATOM   2031  N   SER G  89      -3.544   9.564  22.223  1.00 -0.40
ATOM   2032  H   SER G  89      -3.506   9.841  21.266  1.00  0.40
ATOM   2033  CA  SER G  89      -4.097  10.545  23.216  1.00  0.00
ATOM   2034  CB  SER G  89      -3.200  11.750  23.349  1.00  0.00
ATOM   2035  OG  SER G  89      -2.458  12.041  22.184  1.00 -0.49
ATOM   2036  HG  SER G  89      -1.933  12.818  22.391  1.00  0.49
ATOM   2037  C   SER G  89      -5.548  10.818  22.817  1.00  0.10
ATOM   2038  O   SER G  89      -6.176   9.872  22.206  1.00 -0.55
ATOM   2039  OXT SER G  89      -6.064  11.936  23.072  1.00 -0.55
ATOM   2040  OH2 OH2 R 111       8.502   0.276  -8.217  1.00 -0.83
ATOM   2041  H1  OH2 R 111       8.689  -0.355  -7.522  1.00  0.42
ATOM   2042  H2  OH2 R 111       7.573   0.153  -8.410  1.00  0.42
ATOM   2043  OH2 OH2 R 113      10.492  -3.800 -11.608  1.00 -0.83
ATOM   2044  H1  OH2 R 113       9.830  -3.548 -12.252  1.00  0.42
ATOM   2045  H2  OH2 R 113      10.016  -4.329 -10.968  1.00  0.42
ATOM   2046  OH2 OH2 R 116      14.846  -5.228 -11.862  1.00 -0.83
ATOM   2047  H1  OH2 R 116      15.761  -5.150 -11.593  1.00  0.42
ATOM   2048  H2  OH2 R 116      14.359  -4.727 -11.207  1.00  0.42
ATOM   2049  OH2 OH2 R 117      -4.838  -1.322 -11.603  1.00 -0.83
ATOM   2050  H1  OH2 R 117      -5.439  -0.718 -12.039  1.00  0.42
ATOM   2051  H2  OH2 R 117      -5.344  -1.680 -10.873  1.00  0.42
ATOM   2052  OH2 OH2 R 119      -6.721  -6.520  -1.235  1.00 -0.83
ATOM   2053  H1  OH2 R 119      -6.037  -6.006  -0.806  1.00  0.42
ATOM   2054  H2  OH2 R 119      -6.447  -7.430  -1.117  1.00  0.42
ATOM   2055  OH2 OH2 R 121       4.286  -3.705  -0.445  1.00 -0.83
ATOM   2056  H1  OH2 R 121       4.373  -2.950  -1.027  1.00  0.42
ATOM   2057  H2  OH2 R 121       3.788  -4.344  -0.954  1.00  0.42
ATOM   2058  OH2 OH2 R 122       7.999  -7.454  -2.394  1.00 -0.83
ATOM   2059  H1  OH2 R 122       8.515  -7.360  -1.594  1.00  0.42
ATOM   2060  H2  OH2 R 122       8.052  -6.596  -2.815  1.00  0.42
ATOM   2061  OH2 OH2 R 125       3.756  -6.702   1.167  1.00 -0.83
ATOM   2062  H1  OH2 R 125       3.469  -6.457   0.287  1.00  0.42
ATOM   2063  H2  OH2 R 125       3.634  -7.650   1.205  1.00  0.42
ATOM   2064  OH2 OH2 R 130      15.071 -16.819 -11.114  1.00 -0.83
ATOM   2065  H1  OH2 R 130      15.917 -16.390 -10.990  1.00  0.42
ATOM   2066  H2  OH2 R 130      14.725 -16.930 -10.228  1.00  0.42
ATOM   2067  OH2 OH2 R 150      17.614   4.363  -7.037  1.00 -0.83
ATOM   2068  H1  OH2 R 150      17.306   4.913  -6.317  1.00  0.42
ATOM   2069  H2  OH2 R 150      18.477   4.715  -7.256  1.00  0.42
ATOM   2070  OH2 OH2 R 151      11.838   3.422 -12.105  1.00 -0.83
ATOM   2071  H1  OH2 R 151      12.195   3.913 -11.364  1.00  0.42
ATOM   2072  H2  OH2 R 151      10.916   3.290 -11.882  1.00  0.42
ATOM   2073  OH2 OH2 L  90      10.339   6.177  16.690  1.00 -0.83
ATOM   2074  H1  OH2 L  90      10.739   5.310  16.620  1.00  0.42
ATOM   2075  H2  OH2 L  90      10.745   6.686  15.988  1.00  0.42
ATOM   2076  OH2 OH2 L  92       9.532   2.896   4.459  1.00 -0.83
ATOM   2077  H1  OH2 L  92       8.821   2.594   5.025  1.00  0.42
ATOM   2078  H2  OH2 L  92       9.720   3.784   4.764  1.00  0.42
ATOM   2079  OH2 OH2 R  94      12.915   5.185   4.604  1.00 -0.83
ATOM   2080  H1  OH2 R  94      11.986   5.302   4.802  1.00  0.42
ATOM   2081  H2  OH2 R  94      13.066   4.246   4.711  1.00  0.42
ATOM   2082  OH2 OH2 L  97      -3.661   9.823  -2.989  1.00 -0.83
ATOM   2083  H1  OH2 L  97      -4.505   9.902  -2.544  1.00  0.42
ATOM   2084  H2  OH2 L  97      -3.542   8.882  -3.114  1.00  0.42
ATOM   2085  OH2 OH2 R 105      -6.339  -3.423  -2.182  1.00 -0.83
ATOM   2086  H1  OH2 R 105      -5.737  -2.879  -2.691  1.00  0.42
ATOM   2087  H2  OH2 R 105      -5.797  -3.790  -1.483  1.00  0.42
ATOM   2088  OH2 OH2 L 110     -14.375  12.579  14.012  1.00 -0.83
ATOM   2089  H1  OH2 L 110     -13.437  12.641  14.194  1.00  0.42
ATOM   2090  H2  OH2 L 110     -14.428  12.451  13.065  1.00  0.42
ATOM   2091 DUM1 DUM W 214      95.840  91.508  95.237  1.00  0.00
ATOM   2092 DUM2 DUM W 214     -91.333 -96.013 -92.818  1.00  0.00
ATOM   2093  AAA AAA X 214      37.567  -2.181  73.797  1.00  0.00
ATOM   2094  AAB AAB X 215      79.759 -23.525  32.729  1.00  0.00
ATOM   2095  AAC AAC X 216     -21.406 -42.959 -52.345  1.00  0.00
ATOM   2096  AAD AAD X 217      57.358 -28.327  57.838  1.00  0.00
ATOM   2097  AAE AAE X 218      70.436  -7.288  21.761  1.00  0.00
ATOM   2098  AAF AAF X 219       3.413  63.376 -54.635  1.00  0.00
ATOM   2099  AAG AAG X 220      56.152  32.947  40.639  1.00  0.00
ATOM   2100  AAH AAH X 221      15.691 -22.285 -34.188  1.00  0.00
ATOM   2101  AAI AAI X 222     -10.256  25.100  54.899  1.00  0.00
ATOM   2102  AAJ AAJ X 223     -76.122  22.697  -5.127  1.00  0.00
ATOM   2103  AAK AAK X 224     -53.157 -11.426 -55.552  1.00  0.00
ATOM   2104  AAL AAL X 225     -15.097  53.783  51.303  1.00  0.00
ATOM   2105  AAM AAM X 226     -52.680 -56.766 -31.850  1.00  0.00
ATOM   2106  AAN AAN X 227      38.628  73.359 -33.166  1.00  0.00
ATOM   2107  AAO AAO X 228     -45.973 -26.018  16.831  1.00  0.00
ATOM   2108  AAP AAP X 229     -47.138  68.865  -2.324  1.00  0.00
ATOM   2109  AAQ AAQ X 230     -54.970 -82.490  47.169  1.00  0.00
ATOM   2110  AAR AAR X 231      74.698   0.129 -62.224  1.00  0.00
ATOM   2111  AAS AAS X 232     -51.126 -82.292  83.328  1.00  0.00
ATOM   2112  AAT AAT X 233      74.071  -4.675 -17.887  1.00  0.00
ATOM   2113  AAU AAU X 234      56.940  60.415  33.842  1.00  0.00
ATOM   2114  AAV AAV X 235      75.585  40.930  48.477  1.00  0.00
ATOM   2115  AAW AAW X 236      17.775 -67.498 -15.956  1.00  0.00
ATOM   2116  AAX AAX X 237     -54.603  18.662  37.335  1.00  0.00
ATOM   2117  AAY AAY X 238     -21.645 -69.984 -77.493  1.00  0.00
ATOM   2118  AAZ AAZ X 239       2.688 -52.337  49.772  1.00  0.00
ATOM   2119  ABA ABA X 240     -22.054  30.508 -37.872  1.00  0.00
ATOM   2120  ABB ABB X 241     -29.486   3.922 -72.952  1.00  0.00
ATOM   2121  ABC ABC X 242      33.088 -42.553 -75.338  1.00  0.00
ATOM   2122  ABD ABD X 243      38.729 -53.672 -35.507  1.00  0.00
ATOM   2123  ABE ABE X 244      69.572  68.450 -47.945  1.00  0.00
ATOM   2124  ABF ABF X 245     -11.636  47.988 -60.026  1.00  0.00
ATOM   2125  ABG ABG X 246     -45.146  58.616 -65.654  1.00  0.00
ATOM   2126  ABH ABH X 247      13.914  41.468  15.410  1.00  0.00
ATOM   2127  ABI ABI X 248      29.697 -60.715  69.013  1.00  0.00
ATOM   2128  ABJ ABJ X 249     -40.500   9.828  60.402  1.00  0.00
ATOM   2129  ABK ABK X 250      62.497 -86.118  14.709  1.00  0.00
ATOM   2130  ABL ABL X 251      38.988  19.072   6.523  1.00  0.00
ATOM   2131  ABM ABM X 252      53.535  30.500   8.055  1.00  0.00
ATOM   2132  ABN ABN X 253     -55.025  66.136  44.704  1.00  0.00
ATOM   2133  ABO ABO X 254     -56.673  26.773   5.245  1.00  0.00
ATOM   2134  ABP ABP X 255      57.640 -48.012  75.369  1.00  0.00
ATOM   2135  ABQ ABQ X 256      73.990  15.733   0.905  1.00  0.00
ATOM   2136  ABR ABR X 257      -3.416  77.855 -72.210  1.00  0.00
ATOM   2137  ABS ABS X 258      -1.328 -87.447  66.879  1.00  0.00
ATOM   2138  ABT ABT X 259     -29.133 -75.178 -25.441  1.00  0.00
ATOM   2139  ABU ABU X 260      45.299 -11.740 -64.590  1.00  0.00
ATOM   2140  ABV ABV X 261      52.734 -76.981 -63.267  1.00  0.00
ATOM   2141  ABW ABW X 262      40.244  78.159 -78.210  1.00  0.00
ATOM   2142  ABX ABX X 263      84.242 -47.407  47.428  1.00  0.00
ATOM   2143  ABY ABY X 264     -77.332 -33.569 -81.007  1.00  0.00
ATOM   2144  ABZ ABZ X 265      87.859 -69.936  86.185  1.00  0.00
ATOM   2145  ACA ACA X 266     -70.954 -14.935 -79.958  1.00  0.00
ATOM   2146  ACB ACB X 267       0.437  76.920  65.982  1.00  0.00
ATOM   2147  ACC ACC X 268      24.024  29.374 -30.809  1.00  0.00
ATOM   2148  ACD ACD X 269      25.314   3.495  41.995  1.00  0.00
ATOM   2149  ACE ACE X 270      17.246  75.971  29.208  1.00  0.00
ATOM   2150  ACF ACF X 271     -23.511 -37.910 -16.307  1.00  0.00
ATOM   2151  ACG ACG X 272      18.542 -25.474   9.353  1.00  0.00
ATOM   2152  ACH ACH X 273     -68.034 -36.037  86.733  1.00  0.00
ATOM   2153  ACI ACI X 274     -58.437  25.705 -36.784  1.00  0.00
ATOM   2154  ACJ ACJ X 275      56.275  39.661 -76.905  1.00  0.00
ATOM   2155  ACK ACK X 276      73.799  44.008  -8.223  1.00  0.00
ATOM   2156  ACL ACL X 277     -14.043  39.814  75.009  1.00  0.00
ATOM   2157  ACM ACM X 278      69.575 -71.453 -36.372  1.00  0.00
ATOM   2158  ACN ACN X 279      38.142  69.596  61.821  1.00  0.00
ATOM   2159  ACO ACO X 280      30.297 -35.626  61.967  1.00  0.00
ATOM   2160  ACP ACP X 281     -19.112 -22.576  71.103  1.00  0.00
ATOM   2161  ACQ ACQ X 282      35.754  34.846  68.364  1.00  0.00
ATOM   2162  ACR ACR X 283     -26.358  -0.049 -49.256  1.00  0.00
ATOM   2163  ACS ACS X 284      27.574 -87.126  15.328  1.00  0.00
ATOM   2164  ACT ACT X 285      60.877 -27.908  25.336  1.00  0.00
ATOM   2165  ACU ACU X 286      59.995 -36.306  -5.385  1.00  0.00
ATOM   2166  ACV ACV X 287       9.580  74.716  81.815  1.00  0.00
ATOM   2167  ACW ACW X 288     -58.050  38.083 -17.060  1.00  0.00
ATOM   2168  ACX ACX X 289      34.102 -10.640  -9.645  1.00  0.00
ATOM   2169  ACY ACY X 290      80.789  43.234 -39.282  1.00  0.00
ATOM   2170  ACZ ACZ X 291     -52.771 -22.174  57.187  1.00  0.00
ATOM   2171  ADA ADA X 292     -33.301 -60.376  29.915  1.00  0.00
ATOM   2172  ADB ADB X 293     -75.650 -28.393  -3.836  1.00  0.00
ATOM   2173  ADC ADC X 294      42.342 -44.666  34.543  1.00  0.00
ATOM   2174  ADD ADD X 295     -41.379  -4.833  86.633  1.00  0.00
ATOM   2175  ADE ADE X 296     -31.730 -54.216 -19.473  1.00  0.00
ATOM   2176  ADF ADF X 297       0.835  11.527 -41.209  1.00  0.00
ATOM   2177  ADG ADG X 298      66.956  16.851  23.470  1.00  0.00
ATOM   2178  ADH ADH X 299     -27.937 -47.790  45.065  1.00  0.00
ATOM   2179  ADI ADI X 300      23.591  -2.498 -83.117  1.00  0.00
ATOM   2180  ADJ ADJ X 301      81.391 -70.700  65.643  1.00  0.00
ATOM   2181  ADK ADK X 302       5.150 -61.622 -57.271  1.00  0.00
ATOM   2182  ADL ADL X 303     -33.639 -84.114 -46.739  1.00  0.00
ATOM   2183  ADM ADM X 304      57.499  15.627  75.091  1.00  0.00
ATOM   2184  ADN ADN X 305     -34.580 -15.981 -22.441  1.00  0.00
ATOM   2185  ADO ADO X 306     -46.892 -54.386  72.993  1.00  0.00
ATOM   2186  ADP ADP X 307      54.092 -76.178  43.314  1.00  0.00
ATOM   2187  ADQ ADQ X 308       9.661 -83.142  76.827  1.00  0.00
ATOM   2188  ADR ADR X 309     -81.003 -35.600 -53.678  1.00  0.00
ATOM   2189  ADS ADS X 310     -74.902  50.215 -30.398  1.00  0.00
ATOM   2190  ADT ADT X 311      34.972  24.657 -81.293  1.00  0.00
ATOM   2191  ADU ADU X 312      -9.663  60.304  79.320  1.00  0.00
ATOM   2192  ADV ADV X 313     -75.114  73.864  81.173  1.00  0.00
ATOM   2193  ADW ADW X 314      -2.947 -18.657  28.324  1.00  0.00
ATOM   2194  ADX ADX X 315     -73.932 -66.871   7.621  1.00  0.00
ATOM   2195  ADY ADY X 316     -70.884 -67.784  64.957  1.00  0.00
ATOM   2196  ADZ ADZ X 317      30.980  28.748 -54.010  1.00  0.00
ATOM   2197  AEA AEA X 318     -29.865  34.174  83.588  1.00  0.00
ATOM   2198  AEB AEB X 319      73.464 -40.338 -31.591  1.00  0.00
ATOM   2199  AEC AEC X 320      51.130  24.556 -38.894  1.00  0.00
ATOM   2200  AED AED X 321       4.016  33.035  77.978  1.00  0.00
ATOM   2201  AEE AEE X 322      81.304 -69.837  -4.273  1.00  0.00
ATOM   2202  AEF AEF X 323     -77.366  -7.142  55.104  1.00  0.00
ATOM   2203  AEG AEG X 324     -81.591 -58.743 -20.312  1.00  0.00
ATOM   2204  AEH AEH X 325      16.264  11.372 -54.402  1.00  0.00
ATOM   2205  AEI AEI X 326     -69.004  70.756  15.396  1.00  0.00
ATOM   2206  AEJ AEJ X 327      81.318 -29.384  74.736  1.00  0.00
ATOM   2207  AEK AEK X 328      15.865  81.874  66.263  1.00  0.00
ATOM   2208  AEL AEL X 329      42.911  37.383 -14.105  1.00  0.00
ATOM   2209  AEM AEM X 330     -82.574  79.250  -9.082  1.00  0.00
ATOM   2210  AEN AEN X 331      46.227  72.571  -8.201  1.00  0.00
ATOM   2211  AEO AEO X 332      85.514  -5.813 -84.510  1.00  0.00
ATOM   2212  AEP AEP X 333      79.944 -10.639 -43.584  1.00  0.00
ATOM   2213  AEQ AEQ X 334      24.873  53.669 -51.199  1.00  0.00
ATOM   2214  AER AER X 335     -45.524 -81.800 -10.809  1.00  0.00
ATOM   2215  AES AES X 336     -14.967 -80.228  21.768  1.00  0.00
ATOM   2216  AET AET X 337     -74.023  27.458  56.365  1.00  0.00
ATOM   2217  AEU AEU X 338     -51.993  13.832  79.277  1.00  0.00
ATOM   2218  AEV AEV X 339     -10.564 -36.396  85.224  1.00  0.00
ATOM   2219  AEW AEW X 340     -30.429 -45.820  73.290  1.00  0.00
ATOM   2220  AEX AEX X 341     -23.240  11.700 -14.467  1.00  0.00
ATOM   2221  AEY AEY X 342     -13.967 -10.359 -39.569  1.00  0.00
ATOM   2222  AEZ AEZ X 343      55.260 -70.462  63.572  1.00  0.00
ATOM   2223  AFA AFA X 344      11.495 -78.231  31.717  1.00  0.00
ATOM   2224  AFB AFB X 345      61.613 -48.792 -73.004  1.00  0.00
ATOM   2225  AFC AFC X 346      12.931 -39.506 -25.054  1.00  0.00
ATOM   2226  AFD AFD X 347      23.494 -32.546 -55.093  1.00  0.00
ATOM   2227  AFE AFE X 348     -29.725  59.831 -24.788  1.00  0.00
ATOM   2228  AFF AFF X 349     -53.891  83.631  69.839  1.00  0.00
ATOM   2229  AFG AFG X 350      81.013  56.295  26.353  1.00  0.00
ATOM   2230  AFH AFH X 351      86.025  72.237  31.248  1.00  0.00
ATOM   2231  AFI AFI X 352     -41.065 -71.317  73.664  1.00  0.00
ATOM   2232  AFJ AFJ X 353      38.632  45.592  47.096  1.00  0.00
ATOM   2233  AFK AFK X 354     -70.092  14.312  79.906  1.00  0.00
ATOM   2234  AFL AFL X 355     -83.313 -45.554  39.700  1.00  0.00
ATOM   2235  AFM AFM X 356     -81.176 -16.697   2.989  1.00  0.00
ATOM   2236  AFN AFN X 357      12.448 -26.911 -63.603  1.00  0.00
ATOM   2237  AFO AFO X 358     -80.555  -4.747  26.504  1.00  0.00
ATOM   2238  AFP AFP X 359     -69.687 -79.411 -65.319  1.00  0.00
ATOM   2239  AFQ AFQ X 360     -62.516  26.298 -83.786  1.00  0.00
ATOM   2240  AFR AFR X 361      37.673  66.103  15.267  1.00  0.00
ATOM   2241  AFS AFS X 362     -66.016 -51.906 -56.963  1.00  0.00
ATOM   2242  AFT AFT X 363     -70.433 -13.297  -5.341  1.00  0.00
ATOM   2243  AFU AFU X 364     -59.929 -46.666 -81.674  1.00  0.00
ATOM   2244  AFV AFV X 365      21.743  63.346  -5.489  1.00  0.00
ATOM   2245  AFW AFW X 366      37.474  77.481   4.448  1.00  0.00
ATOM   2246  AFX AFX X 367      -6.278 -59.709 -19.677  1.00  0.00
ATOM   2247  AFY AFY X 368      88.000  14.448 -13.386  1.00  0.00
ATOM   2248  AFZ AFZ X 369      -3.026 -76.663 -58.165  1.00  0.00
ATOM   2249  AGA AGA X 370       9.021 -51.805  12.348  1.00  0.00
ATOM   2250  AGB AGB X 371      34.805  55.493 -70.459  1.00  0.00
ATOM   2251  AGC AGC X 372      73.010 -38.172  12.932  1.00  0.00
ATOM   2252  AGD AGD X 373      32.427 -73.314  -7.223  1.00  0.00
ATOM   2253  AGE AGE X 374      81.192 -63.851 -65.235  1.00  0.00
ATOM   2254  AGF AGF X 375      49.764 -65.750   5.241  1.00  0.00
ATOM   2255  AGG AGG X 376      -3.465  14.327 -79.736  1.00  0.00
ATOM   2256  AGH AGH X 377     -83.473  80.893 -52.063  1.00  0.00
ATOM   2257  AGI AGI X 378      -9.723  74.735  48.868  1.00  0.00
ATOM   2258  AGJ AGJ X 379     -11.767 -75.734 -37.177  1.00  0.00
ATOM   2259  AGK AGK X 380     -59.461 -56.103  -7.651  1.00  0.00
ATOM   2260  AGL AGL X 381      18.060  41.021  55.573  1.00  0.00
ATOM   2261  AGM AGM X 382     -78.383  79.203 -23.014  1.00  0.00
ATOM   2262  AGN AGN X 383      53.090  16.358 -18.939  1.00  0.00
ATOM   2263  AGO AGO X 384      29.075  47.761  88.690  1.00  0.00
ATOM   2264  AGP AGP X 385      60.001   1.863  38.528  1.00  0.00
ATOM   2265  AGQ AGQ X 386      14.984  67.953 -40.683  1.00  0.00
ATOM   2266  AGR AGR X 387     -36.356  51.403  12.040  1.00  0.00
ATOM   2267  AGS AGS X 388      10.679  68.641  49.689  1.00  0.00
ATOM   2268  AGT AGT X 389     -23.587 -77.285  59.624  1.00  0.00
ATOM   2269  AGU AGU X 390       8.072  33.441 -23.317  1.00  0.00
ATOM   2270  AGV AGV X 391      67.846  61.596  63.410  1.00  0.00
ATOM   2271  AGW AGW X 392      50.234  -7.683  58.542  1.00  0.00
ATOM   2272  AGX AGX X 393     -28.764  78.958  75.599  1.00  0.00
ATOM   2273  AGY AGY X 394     -50.423  59.096  84.538  1.00  0.00
ATOM   2274  AGZ AGZ X 395      81.337 -48.417  -3.060  1.00  0.00
ATOM   2275  AHA AHA X 396     -85.405  34.019  75.906  1.00  0.00
ATOM   2276  AHB AHB X 397      87.218  82.330  61.174  1.00  0.00
ATOM   2277  AHC AHC X 398      31.492  12.417 -17.201  1.00  0.00
ATOM   2278  AHD AHD X 399     -55.128  73.273 -30.818  1.00  0.00
ATOM   2279  AHE AHE X 400     -37.697 -69.135   8.592  1.00  0.00
ATOM   2280  AHF AHF X 401      76.129  43.074 -55.957  1.00  0.00
ATOM   2281  AHG AHG X 402      66.220 -87.627  87.511  1.00  0.00
ATOM   2282  AHH AHH X 403      -1.783  -9.638 -28.708  1.00  0.00
ATOM   2283  AHI AHI X 404     -72.769  36.612  27.139  1.00  0.00
ATOM   2284  AHJ AHJ X 405      -2.600  72.003   4.680  1.00  0.00
ATOM   2285  AHK AHK X 406      23.407  21.028  76.127  1.00  0.00
ATOM   2286  AHL AHL X 407      13.465 -37.304  80.010  1.00  0.00
ATOM   2287  AHM AHM X 408      32.623 -72.053 -80.352  1.00  0.00
ATOM   2288  AHN AHN X 409      -1.547  51.827 -77.374  1.00  0.00
ATOM   2289  AHO AHO X 410      10.961 -26.827  57.255  1.00  0.00
ATOM   2290  AHP AHP X 411      13.034 -78.412 -50.055  1.00  0.00
ATOM   2291  AHQ AHQ X 412     -39.468 -81.732 -63.149  1.00  0.00
ATOM   2292  AHR AHR X 413      68.491 -50.512  30.748  1.00  0.00
ATOM   2293  AHS AHS X 414     -74.371 -27.907 -28.165  1.00  0.00
ATOM   2294  AHT AHT X 415      76.391  -3.278  53.821  1.00  0.00
ATOM   2295  AHU AHU X 416      71.632  35.562  81.033  1.00  0.00
ATOM   2296  AHV AHV X 417      84.962   4.915 -29.759  1.00  0.00
ATOM   2297  AHW AHW X 418       0.392  48.823  69.890  1.00  0.00
ATOM   2298  AHX AHX X 419      68.964  80.734  13.019  1.00  0.00
ATOM   2299  AHY AHY X 420       7.979 -49.088 -68.062  1.00  0.00
ATOM   2300  AHZ AHZ X 421     -56.797  42.841  70.515  1.00  0.00
ATOM   2301  AIA AIA X 422     -27.312 -81.358  77.597  1.00  0.00
ATOM   2302  AIB AIB X 423     -50.137 -73.433  37.475  1.00  0.00
ATOM   2303  AIC AIC X 424     -38.447  36.596  -7.076  1.00  0.00
ATOM   2304  AID AID X 425      21.189  22.549 -68.761  1.00  0.00
ATOM   2305  AIE AIE X 426     -45.238   8.581   6.246  1.00  0.00
ATOM   2306  AIF AIF X 427      70.919 -32.031 -59.582  1.00  0.00
ATOM   2307  AIG AIG X 428     -29.162  18.714  15.261  1.00  0.00
ATOM   2308  AIH AIH X 429      14.647 -78.657  61.989  1.00  0.00
ATOM   2309  AII AII X 430     -28.535  78.898  10.345  1.00  0.00
ATOM   2310  AIJ AIJ X 431     -56.699  46.728  26.180  1.00  0.00
ATOM   2311  AIK AIK X 432      78.712  71.449  45.536  1.00  0.00
ATOM   2312  AIL AIL X 433      -7.706 -81.868  -6.895  1.00  0.00
ATOM   2313  AIM AIM X 434      62.365 -86.435 -10.317  1.00  0.00
ATOM   2314  AIN AIN X 435     -79.449 -51.024  26.886  1.00  0.00
ATOM   2315  AIO AIO X 436     -46.755 -79.243 -82.743  1.00  0.00
ATOM   2316  AIP AIP X 437     -22.658  43.515 -11.937  1.00  0.00
ATOM   2317  AIQ AIQ X 438     -55.457 -63.717   1.418  1.00  0.00
ATOM   2318  AIR AIR X 439      84.031  25.312 -46.209  1.00  0.00
ATOM   2319  AIS AIS X 440     -26.680  40.551  35.945  1.00  0.00
ATOM   2320  AIT AIT X 441      84.521 -22.828  14.888  1.00  0.00
ATOM   2321  AIU AIU X 442     -23.169  61.324  -4.810  1.00  0.00
ATOM   2322  AIV AIV X 443      -7.392  19.557  -8.847  1.00  0.00
ATOM   2323  AIW AIW X 444      70.737 -89.689   1.697  1.00  0.00
ATOM   2324  AIX AIX X 445      28.985 -85.192 -61.765  1.00  0.00
ATOM   2325  AIY AIY X 446      54.892 -11.320 -22.947  1.00  0.00
ATOM   2326  AIZ AIZ X 447       4.375 -15.601  67.560  1.00  0.00
ATOM   2327  AJA AJA X 448     -23.964 -61.631 -28.715  1.00  0.00
ATOM   2328  AJB AJB X 449      -9.073 -55.185  79.877  1.00  0.00
ATOM   2329  AJC AJC X 450     -76.247   7.219 -55.611  1.00  0.00
ATOM   2330  AJD AJD X 451      -6.666 -12.436  49.408  1.00  0.00
ATOM   2331  AJE AJE X 452      45.793 -87.896  37.069  1.00  0.00
ATOM   2332  AJF AJF X 453      29.287  79.795 -64.741  1.00  0.00
ATOM   2333  AJG AJG X 454      11.528  50.374 -33.660  1.00  0.00
ATOM   2334  AJH AJH X 455      79.905 -83.634  44.188  1.00  0.00
ATOM   2335  AJI AJI X 456      65.418 -57.323 -23.372  1.00  0.00
ATOM   2336  AJJ AJJ X 457     -82.160 -28.225  45.725  1.00  0.00
ATOM   2337  AJK AJK X 458     -61.682  81.469  -1.947  1.00  0.00
ATOM   2338  AJL AJL X 459      46.088 -14.465  38.194  1.00  0.00
ATOM   2339  AJM AJM X 460      75.449 -68.966  26.548  1.00  0.00
ATOM   2340  AJN AJN X 461      33.478 -87.942  30.063  1.00  0.00
ATOM   2341  AJO AJO X 462      70.387  83.711  38.797  1.00  0.00
ATOM   2342  AJP AJP X 463     -61.833 -81.578  23.207  1.00  0.00
ATOM   2343  AJQ AJQ X 464     -83.220  43.988 -60.809  1.00  0.00
ATOM   2344  AJR AJR X 465     -14.878  -2.162 -82.433  1.00  0.00
ATOM   2345  AJS AJS X 466      12.385  81.592 -80.251  1.00  0.00
ATOM   2346  AJT AJT X 467      -6.952  68.919 -24.898  1.00  0.00
ATOM   2347  AJU AJU X 468     -40.491  47.731  52.245  1.00  0.00
ATOM   2348  AJV AJV X 469      76.946  53.912  87.623  1.00  0.00
ATOM   2349  AJW AJW X 470     -41.725 -88.797  39.181  1.00  0.00
ATOM   2350  AJX AJX X 471      28.455  -1.883  18.837  1.00  0.00
ATOM   2351  AJY AJY X 472      -8.412  -9.842 -60.193  1.00  0.00
ATOM   2352  AJZ AJZ X 473     -49.108   6.431  22.292  1.00  0.00
ATOM   2353  AKA AKA X 474     -80.952  15.891 -38.378  1.00  0.00
ATOM   2354  AKB AKB X 475      73.772  63.358 -74.905  1.00  0.00
ATOM   2355  AKC AKC X 476      16.737  81.567   6.748  1.00  0.00
ATOM   2356  AKD AKD X 477      14.192  -7.162  80.825  1.00  0.00
ATOM   2357  AKE AKE X 478      82.210  70.110  13.139  1.00  0.00
ATOM   2358  AKF AKF X 479     -83.762  27.800 -24.207  1.00  0.00
ATOM   2359  AKG AKG X 480     -66.731   7.132   9.402  1.00  0.00
ATOM   2360  AKH AKH X 481      74.537 -27.413 -17.035  1.00  0.00
ATOM   2361  AKI AKI X 482     -33.845  50.440  77.896  1.00  0.00
ATOM   2362  AKJ AKJ X 483     -69.382 -81.346 -15.041  1.00  0.00
ATOM   2363  AKK AKK X 484     -42.407  -8.127  -7.482  1.00  0.00
ATOM   2364  AKL AKL X 485     -22.818  64.715  41.906  1.00  0.00
ATOM   2365  AKM AKM X 486     -84.500 -83.845  44.297  1.00  0.00
ATOM   2366  AKN AKN X 487     -85.157  58.746 -58.771  1.00  0.00
ATOM   2367  AKO AKO X 488      -5.235 -36.582 -24.937  1.00  0.00
ATOM   2368  AKP AKP X 489     -50.618 -80.070 -48.829  1.00  0.00
ATOM   2369  AKQ AKQ X 490      -6.692  19.838  81.104  1.00  0.00
ATOM   2370  AKR AKR X 491      32.731 -83.495  62.424  1.00  0.00
ATOM   2371  AKS AKS X 492     -72.409  51.950  75.471  1.00  0.00
ATOM   2372  AKT AKT X 493      60.255  30.685 -48.374  1.00  0.00
ATOM   2373  AKU AKU X 494      61.448 -32.467 -44.667  1.00  0.00
ATOM   2374  AKV AKV X 495      49.930  32.026  58.497  1.00  0.00
ATOM   2375  AKW AKW X 496     -46.878  50.412 -31.836  1.00  0.00
ATOM   2376  AKX AKX X 497     -19.713 -56.990  -2.251  1.00  0.00
ATOM   2377  AKY AKY X 498      88.779  16.111 -86.844  1.00  0.00
ATOM   2378  AKZ AKZ X 499      27.109  69.551  40.872  1.00  0.00
ATOM   2379  ALA ALA X 500     -53.199 -43.251 -70.356  1.00  0.00
ATOM   2380  ALB ALB X 501      57.811  44.011  86.871  1.00  0.00
ATOM   2381  ALC ALC X 502     -85.585 -88.999   7.300  1.00  0.00
ATOM   2382  ALD ALD X 503     -59.883 -61.356  25.871  1.00  0.00
ATOM   2383  ALE ALE X 504      -3.968 -77.623 -79.987  1.00  0.00
ATOM   2384  ALF ALF X 505     -73.861   1.759 -23.720  1.00  0.00
ATOM   2385  ALG ALG X 506     -78.781 -89.553 -50.263  1.00  0.00
ATOM   2386  ALH ALH X 507     -76.025  69.703  58.370  1.00  0.00
ATOM   2387  ALI ALI X 508      44.773  37.638  23.353  1.00  0.00
ATOM   2388  ALJ ALJ X 509     -47.881  38.307  87.896  1.00  0.00
ATOM   2389  ALK ALK X 510     -43.184   8.193 -18.199  1.00  0.00
ATOM   2390  ALL ALL X 511      26.562 -15.107  46.434  1.00  0.00
ATOM   2391  ALM ALM X 512      12.434 -85.219 -15.480  1.00  0.00
ATOM   2392  ALN ALN X 513      78.217  77.982  -9.438  1.00  0.00
ATOM   2393  ALO ALO X 514     -59.865  64.296 -15.498  1.00  0.00
ATOM   2394  ALP ALP X 515      63.973  12.987 -69.230  1.00  0.00
ATOM   2395  ALQ ALQ X 516      87.046  80.588  85.066  1.00  0.00
ATOM   2396  ALR ALR X 517      75.125 -27.945  65.197  1.00  0.00
ATOM   2397  ALS ALS X 518      62.762   3.979  -3.974  1.00  0.00
ATOM   2398  ALT ALT X 519      37.519  -3.454 -26.924  1.00  0.00
ATOM   2399  ALU ALU X 520      63.356  45.491 -39.292  1.00  0.00
ATOM   2400  ALV ALV X 521     -37.747 -88.984  24.501  1.00  0.00
ATOM   2401  ALW ALW X 522     -24.313 -14.676  39.834  1.00  0.00
ATOM   2402  ALX ALX X 523      28.683 -43.230  -5.378  1.00  0.00
ATOM   2403  ALY ALY X 524       3.133  26.017 -58.525  1.00  0.00
ATOM   2404  ALZ ALZ X 525     -59.340 -38.269  78.125  1.00  0.00
ATOM   2405  AMA AMA X 526      15.251  -1.881 -33.564  1.00  0.00
ATOM   2406  AMB AMB X 527     -30.134  12.696  33.249  1.00  0.00
ATOM   2407  AMC AMC X 528      26.117  35.092 -77.825  1.00  0.00
ATOM   2408  AMD AMD X 529      33.028 -23.029 -23.471  1.00  0.00
ATOM   2409  AME AME X 530      57.328  10.827 -41.715  1.00  0.00
ATOM   2410  AMF AMF X 531     -15.339 -10.704 -19.142  1.00  0.00
ATOM   2411  AMG AMG X 532       8.314  25.076 -81.875  1.00  0.00
ATOM   2412  AMH AMH X 533     -36.596 -58.896  64.307  1.00  0.00
ATOM   2413  AMI AMI X 534      79.932 -54.309  17.745  1.00  0.00
ATOM   2414  AMJ AMJ X 535      38.695  53.660  -9.736  1.00  0.00
ATOM   2415  AMK AMK X 536       7.308  80.750  33.491  1.00  0.00
ATOM   2416  AML AML X 537      57.983  21.506  -6.429  1.00  0.00
ATOM   2417  AMM AMM X 538     -44.916  65.916  13.519  1.00  0.00
ATOM   2418  AMN AMN X 539      29.544  14.782 -39.884  1.00  0.00
ATOM   2419  AMO AMO X 540     -58.747 -86.394 -27.572  1.00  0.00
ATOM   2420  AMP AMP X 541     -72.535 -29.542  69.271  1.00  0.00
ATOM   2421  AMQ AMQ X 542      40.277  13.657  54.863  1.00  0.00
ATOM   2422  AMR AMR X 543      34.998  40.328 -45.621  1.00  0.00
ATOM   2423  AMS AMS X 544     -27.937  77.575  42.321  1.00  0.00
ATOM   2424  AMT AMT X 545      74.616  65.935 -26.921  1.00  0.00
ATOM   2425  AMU AMU X 546     -48.055 -57.901 -70.731  1.00  0.00
ATOM   2426  AMV AMV X 547      75.330  22.329 -81.670  1.00  0.00
ATOM   2427  AMW AMW X 548     -24.370  56.486   8.112  1.00  0.00
ATOM   2428  AMX AMX X 549      11.123  49.473 -72.200  1.00  0.00
ATOM   2429  AMY AMY X 550     -43.154 -38.819  72.429  1.00  0.00
ATOM   2430  AMZ AMZ X 551       1.697 -24.589 -35.752  1.00  0.00
ATOM   2431  ANA ANA X 552      52.781  80.568  42.846  1.00  0.00
ATOM   2432  ANB ANB X 553     -16.517 -79.334  44.376  1.00  0.00
ATOM   2433  ANC ANC X 554     -10.445  83.729   5.478  1.00  0.00
ATOM   2434  AND AND X 555      55.689  50.255 -58.154  1.00  0.00
ATOM   2435  ANE ANE X 556      25.488  14.397  -2.851  1.00  0.00
ATOM   2436  ANF ANF X 557     -79.604 -54.767 -69.540  1.00  0.00
ATOM   2437  ANG ANG X 558     -38.281  34.134  61.197  1.00  0.00
ATOM   2438  ANH ANH X 559      58.356 -12.302  76.925  1.00  0.00
ATOM   2439  ANI ANI X 560      15.990  83.892  48.104  1.00  0.00
ATOM   2440  ANJ ANJ X 561       1.105  -5.286  87.479  1.00  0.00
ATOM   2441  ANK ANK X 562     -82.348  67.548  33.702  1.00  0.00
ATOM   2442  ANL ANL X 563     -55.345 -69.445 -58.815  1.00  0.00
ATOM   2443  ANM ANM X 564     -66.877 -41.219  55.519  1.00  0.00
ATOM   2444  ANN ANN X 565     -62.766 -26.472 -78.094  1.00  0.00
ATOM   2445  ANO ANO X 566      52.506  58.324   4.744  1.00  0.00
ATOM   2446  ANP ANP X 567      55.261   0.550  89.331  1.00  0.00
ATOM   2447  ANQ ANQ X 568     -25.503  -3.512  -3.955  1.00  0.00
ATOM   2448  ANR ANR X 569     -85.088   7.501  14.965  1.00  0.00
ATOM   2449  ANS ANS X 570     -83.222  84.439 -79.843  1.00  0.00
ATOM   2450  ANT ANT X 571      50.036 -82.947  84.873  1.00  0.00
ATOM   2451  ANU ANU X 572     -16.571 -37.276   8.267  1.00  0.00
ATOM   2452  ANV ANV X 573      79.049 -35.970 -74.262  1.00  0.00
ATOM   2453  ANW ANW X 574      89.919  68.557 -62.449  1.00  0.00
ATOM   2454  ANX ANX X 575      67.022  74.690  78.948  1.00  0.00
ATOM   2455  ANY ANY X 576      35.108  12.890  30.143  1.00  0.00
ATOM   2456  ANZ ANZ X 577      63.346 -89.199 -82.440  1.00  0.00
ATOM   2457  AOA AOA X 578      44.320  49.530 -45.123  1.00  0.00
ATOM   2458  AOB AOB X 579     -65.350  -0.484  39.129  1.00  0.00
ATOM   2459  AOC AOC X 580      79.499 -11.296  75.158  1.00  0.00
ATOM   2460  AOD AOD X 581     -68.747  47.919   5.754  1.00  0.00
ATOM   2461  AOE AOE X 582      14.328  25.765  41.801  1.00  0.00
ATOM   2462  AOF AOF X 583     -10.572 -43.223 -10.498  1.00  0.00
ATOM   2463  AOG AOG X 584      60.969  80.798 -24.380  1.00  0.00
ATOM   2464  AOH AOH X 585      18.112 -59.022 -82.263  1.00  0.00
ATOM   2465  AOI AOI X 586      13.012  58.846 -17.036  1.00  0.00
ATOM   2466  AOJ AOJ X 587     -20.207  52.827  20.438  1.00  0.00
ATOM   2467  AOK AOK X 588      69.824 -83.292  73.446  1.00  0.00
ATOM   2468  AOL AOL X 589      88.557   9.973   7.369  1.00  0.00
ATOM   2469  AOM AOM X 590     -68.946  47.522  89.315  1.00  0.00
ATOM   2470  AON AON X 591     -67.942  33.365  39.063  1.00  0.00
ATOM   2471  AOO AOO X 592       4.519  52.672  55.090  1.00  0.00
ATOM   2472  AOP AOP X 593     -18.106  32.960   4.374  1.00  0.00
ATOM   2473  AOQ AOQ X 594      25.005  17.052 -84.085  1.00  0.00
ATOM   2474  AOR AOR X 595      80.595 -85.168  19.102  1.00  0.00
ATOM   2475  AOS AOS X 596      85.557 -29.772   1.850  1.00  0.00
ATOM   2476  AOT AOT X 597      15.743 -18.164 -49.192  1.00  0.00
ATOM   2477  AOU AOU X 598      -3.267 -86.955  86.732  1.00  0.00
ATOM   2478  AOV AOV X 599      74.093  -0.031  82.625  1.00  0.00
ATOM   2479  AOW AOW X 600       3.864 -77.610 -34.468  1.00  0.00
ATOM   2480  AOX AOX X 601      20.337 -59.640 -58.317  1.00  0.00
ATOM   2481  AOY AOY X 602     -55.460 -54.304  87.537  1.00  0.00
ATOM   2482  AOZ AOZ X 603     -43.763  19.413 -70.821  1.00  0.00
ATOM   2483  APA APA X 604     -23.129  19.840 -80.016  1.00  0.00
ATOM   2484  APB APB X 605      52.267 -12.342  21.397  1.00  0.00
ATOM   2485  APC APC X 606       6.813  33.287 -42.897  1.00  0.00
ATOM   2486  APD APD X 607      51.238 -27.181 -31.572  1.00  0.00
ATOM   2487  APE APE X 608     -45.608 -65.253  49.527  1.00  0.00
ATOM   2488  APF APF X 609      87.596 -13.298 -67.730  1.00  0.00
ATOM   2489  APG APG X 610      85.850  19.676 -66.873  1.00  0.00
ATOM   2490  APH APH X 611     -49.174 -80.760  64.778  1.00  0.00
ATOM   2491  API API X 612     -58.862 -33.022 -23.612  1.00  0.00
ATOM   2492  APJ APJ X 613     -82.823  15.147 -81.564  1.00  0.00
ATOM   2493  APK APK X 614     -82.279  59.593 -72.389  1.00  0.00
ATOM   2494  APL APL X 615      37.311 -28.853  14.298  1.00  0.00
ATOM   2495  APM APM X 616      65.057  12.283 -54.961  1.00  0.00
ATOM   2496  APN APN X 617      57.488  76.047 -65.706  1.00  0.00
ATOM   2497  APO APO X 618     -43.921  82.165  62.829  1.00  0.00
ATOM   2498  APP APP X 619      29.142  47.805 -26.130  1.00  0.00
ATOM   2499  APQ APQ X 620       3.947 -65.036  82.845  1.00  0.00
ATOM   2500  APR APR X 621      -6.518  82.177  87.548  1.00  0.00
ATOM   2501  APS APS X 622     -21.656 -47.480 -82.776  1.00  0.00
ATOM   2502  APT APT X 623     -85.160 -78.891  -4.453  1.00  0.00
ATOM   2503  APU APU X 624     -70.585  45.077  47.982  1.00  0.00
ATOM   2504  APV APV X 625      19.935  66.307 -73.961  1.00  0.00
ATOM   2505  APW APW X 626      89.850 -56.288  37.159  1.00  0.00
ATOM   2506  APX APX X 627     -69.823 -47.590 -19.427  1.00  0.00
ATOM   2507  APY APY X 628     -30.984  57.288  42.887  1.00  0.00
ATOM   2508  APZ APZ X 629      -2.537 -34.343  -3.203  1.00  0.00
ATOM   2509  AQA AQA X 630      -2.319  68.705  27.376  1.00  0.00
ATOM   2510  AQB AQB X 631      23.566 -86.397  40.886  1.00  0.00
ATOM   2511  AQC AQC X 632      24.785 -20.045  69.724  1.00  0.00
ATOM   2512  AQD AQD X 633     -13.765   3.057  63.194  1.00  0.00
ATOM   2513  AQE AQE X 634      20.591  10.949  59.642  1.00  0.00
ATOM   2514  AQF AQF X 635      -7.612  57.227  -4.055  1.00  0.00
ATOM   2515  AQG AQG X 636     -61.252  24.714 -54.900  1.00  0.00
ATOM   2516  AQH AQH X 637     -81.859 -78.604 -43.868  1.00  0.00
ATOM   2517  AQI AQI X 638      -6.834 -25.509 -72.784  1.00  0.00
ATOM   2518  AQJ AQJ X 639      59.446  34.104 -30.042  1.00  0.00
ATOM   2519  AQK AQK X 640     -10.315  42.291  38.502  1.00  0.00
ATOM   2520  AQL AQL X 641     -53.265  -4.508 -16.688  1.00  0.00
ATOM   2521  AQM AQM X 642     -78.168  42.005 -82.252  1.00  0.00
ATOM   2522  AQN AQN X 643     -40.911 -22.548  83.445  1.00  0.00
ATOM   2523  AQO AQO X 644      -2.675 -80.956  45.838  1.00  0.00
ATOM   2524  AQP AQP X 645     -73.458  10.609  30.114  1.00  0.00
ATOM   2525  AQQ AQQ X 646      34.912  50.577  74.283  1.00  0.00
ATOM   2526  AQR AQR X 647      51.501  73.906  14.915  1.00  0.00
ATOM   2527  AQS AQS X 648      20.887  43.045  76.546  1.00  0.00
ATOM   2528  AQT AQT X 649     -30.675  32.011 -76.542  1.00  0.00
ATOM   2529  AQU AQU X 650      43.387  77.132 -54.391  1.00  0.00
ATOM   2530  AQV AQV X 651     -18.095 -53.169  67.387  1.00  0.00
ATOM   2531  AQW AQW X 652     -11.704  80.349 -53.867  1.00  0.00
ATOM   2532  AQX AQX X 653      26.082 -80.326 -37.533  1.00  0.00
ATOM   2533  AQY AQY X 654     -34.603 -28.591 -81.272  1.00  0.00
ATOM   2534  AQZ AQZ X 655     -12.561 -24.885 -16.497  1.00  0.00
ATOM   2535  ARA ARA X 656     -39.411 -32.212 -30.311  1.00  0.00
ATOM   2536  ARB ARB X 657      55.164 -86.097 -28.717  1.00  0.00
ATOM   2537  ARC ARC X 658     -80.297  80.881  46.002  1.00  0.00
ATOM   2538  ARD ARD X 659      54.610  49.490 -28.010  1.00  0.00
ATOM   2539  ARE ARE X 660       2.818  11.423 -18.993  1.00  0.00
ATOM   2540  ARF ARF X 661      -2.928 -60.527 -76.030  1.00  0.00
ATOM   2541  ARG ARG X 662      65.768 -27.795  47.045  1.00  0.00
ATOM   2542  ARH ARH X 663     -49.398 -45.894 -10.372  1.00  0.00
ATOM   2543  ARI ARI X 664     -70.471 -45.792  17.337  1.00  0.00
ATOM   2544  ARJ ARJ X 665       4.595 -79.871   4.595  1.00  0.00
ATOM   2545  ARK ARK X 666      83.460 -86.707 -72.425  1.00  0.00
ATOM   2546  ARL ARL X 667       2.660   0.399  70.028  1.00  0.00
ATOM   2547  ARM ARM X 668      12.293  -4.173 -62.111  1.00  0.00
ATOM   2548  ARN ARN X 669     -74.641 -88.058  19.526  1.00  0.00
ATOM   2549  ARO ARO X 670     -24.232  76.199  -3.144  1.00  0.00
ATOM   2550  ARP ARP X 671      41.424 -57.351  57.862  1.00  0.00
ATOM   2551  ARQ ARQ X 672      62.515  45.286  72.198  1.00  0.00
ATOM   2552  ARR ARR X 673      29.472  82.806  20.167  1.00  0.00
ATOM   2553  ARS ARS X 674      53.265 -17.180  -8.844  1.00  0.00
ATOM   2554  ART ART X 675     -74.312  33.070 -44.491  1.00  0.00
ATOM   2555  ARU ARU X 676      72.001 -57.175 -55.587  1.00  0.00
ATOM   2556  ARV ARV X 677      65.967  38.037  24.478  1.00  0.00
ATOM   2557  ARW ARW X 678     -10.371   3.441 -71.591  1.00  0.00
ATOM   2558  ARX ARX X 679     -18.174 -88.162 -41.060  1.00  0.00
ATOM   2559  ARY ARY X 680      21.383  -8.090  60.343  1.00  0.00
ATOM   2560  ARZ ARZ X 681      18.148  43.943 -84.238  1.00  0.00
ATOM   2561  ASA ASA X 682     -76.604  23.200 -67.110  1.00  0.00
ATOM   2562  ASB ASB X 683      -9.303   2.327  33.845  1.00  0.00
ATOM   2563  ASC ASC X 684      55.521  65.589 -21.957  1.00  0.00
ATOM   2564  ASD ASD X 685       6.937 -73.044  -9.632  1.00  0.00
ATOM   2565  ASE ASE X 686      85.895 -47.861  81.835  1.00  0.00
ATOM   2566  ASF ASF X 687      18.315 -65.412  83.695  1.00  0.00
ATOM   2567  ASG ASG X 688      36.559 -26.195  87.032  1.00  0.00
ATOM   2568  ASH ASH X 689     -30.431  21.579  84.207  1.00  0.00
ATOM   2569  ASI ASI X 690     -43.347  69.528  70.091  1.00  0.00
ATOM   2570  ASJ ASJ X 691      77.065  37.886 -77.319  1.00  0.00
ATOM   2571  ASK ASK X 692      48.226  42.938  75.434  1.00  0.00
ATOM   2572  ASL ASL X 693      12.458 -84.357  46.744  1.00  0.00
ATOM   2573  ASM ASM X 694      83.073 -55.188 -43.584  1.00  0.00
ATOM   2574  ASN ASN X 695     -75.444 -19.637  39.263  1.00  0.00
ATOM   2575  ASO ASO X 696     -42.944   2.472  41.770  1.00  0.00
ATOM   2576  ASP ASP X 697      30.694  28.660  40.411  1.00  0.00
ATOM   2577  ASQ ASQ X 698      46.937  36.246 -57.544  1.00  0.00
ATOM   2578  ASR ASR X 699     -64.267 -74.344  -4.827  1.00  0.00
ATOM   2579  ASS ASS X 700     -30.449   4.794  83.043  1.00  0.00
ATOM   2580  AST AST X 701     -19.930  82.222  30.438  1.00  0.00
ATOM   2581  ASU ASU X 702      18.943  24.874 -12.111  1.00  0.00
ATOM   2582  ASV ASV X 703     -20.607  66.518 -46.069  1.00  0.00
ATOM   2583  ASW ASW X 704      -7.547  82.613  21.213  1.00  0.00
ATOM   2584  ASX ASX X 705     -14.220 -69.802  72.167  1.00  0.00
ATOM   2585  ASY ASY X 706      -1.008   0.173 -35.397  1.00  0.00
ATOM   2586  ASZ ASZ X 707     -81.689  62.205 -43.938  1.00  0.00
ATOM   2587  ATA ATA X 708     -81.329 -46.637 -37.724  1.00  0.00
ATOM   2588  ATB ATB X 709     -80.554 -71.237 -81.784  1.00  0.00
ATOM   2589  ATC ATC X 710     -19.576  37.735 -85.281  1.00  0.00
ATOM   2590  ATD ATD X 711      23.857 -87.650 -85.532  1.00  0.00
ATOM   2591  ATE ATE X 712      42.171  18.217 -31.995  1.00  0.00
ATOM   2592  ATF ATF X 713     -20.604  -9.467  27.349  1.00  0.00
ATOM   2593  ATG ATG X 714      13.525 -17.320 -82.394  1.00  0.00
ATOM   2594  ATH ATH X 715      73.139  71.414  32.370  1.00  0.00
ATOM   2595  ATI ATI X 716      -8.733  41.891  -4.670  1.00  0.00
ATOM   2596  ATJ ATJ X 717     -76.183 -71.677  28.973  1.00  0.00
ATOM   2597  ATK ATK X 718      -7.148 -50.499  -1.342  1.00  0.00
ATOM   2598  ATL ATL X 719      72.390 -70.578 -73.682  1.00  0.00
ATOM   2599  ATM ATM X 720      69.000 -58.440  -1.784  1.00  0.00
ATOM   2600  ATN ATN X 721      10.066 -65.400 -25.158  1.00  0.00
ATOM   2601  ATO ATO X 722      15.458 -75.224 -77.707  1.00  0.00
ATOM   2602  ATP ATP X 723     -73.621  36.667  72.348  1.00  0.00
ATOM   2603  ATQ ATQ X 724     -17.517  65.769  65.443  1.00  0.00
ATOM   2604  ATR ATR X 725     -28.419  -3.318 -35.371  1.00  0.00
ATOM   2605  ATS ATS X 726     -54.323  80.416  83.168  1.00  0.00
ATOM   2606  ATT ATT X 727     -21.032 -50.143  20.209  1.00  0.00
ATOM   2607  ATU ATU X 728     -21.396  77.788  58.812  1.00  0.00
ATOM   2608  ATV ATV X 729      45.406  42.292 -34.033  1.00  0.00
ATOM   2609  ATW ATW X 730      83.201 -85.859  79.104  1.00  0.00
ATOM   2610  ATX ATX X 731      70.525  -0.043 -82.802  1.00  0.00
ATOM   2611  ATY ATY X 732     -56.325  33.347  59.731  1.00  0.00
ATOM   2612  ATZ ATZ X 733      26.696 -60.141   6.834  1.00  0.00
ATOM   2613  AUA AUA X 734      88.226  62.189 -33.632  1.00  0.00
ATOM   2614  AUB AUB X 735      69.981   8.013 -43.360  1.00  0.00
ATOM   2615  AUC AUC X 736     -19.293  13.023 -60.323  1.00  0.00
ATOM   2616  AUD AUD X 737     -71.019  47.681 -51.583  1.00  0.00
ATOM   2617  AUE AUE X 738     -26.196 -87.157 -19.980  1.00  0.00
ATOM   2618  AUF AUF X 739      49.931  60.655  81.303  1.00  0.00
ATOM   2619  AUG AUG X 740     -11.800  75.468 -84.812  1.00  0.00
ATOM   2620  AUH AUH X 741      38.516  40.290  84.097  1.00  0.00
ATOM   2621  AUI AUI X 742      42.002 -30.550  -9.564  1.00  0.00
ATOM   2622  AUJ AUJ X 743      24.380 -20.273  31.761  1.00  0.00
ATOM   2623  AUK AUK X 744     -15.096 -19.641 -85.733  1.00  0.00
ATOM   2624  AUL AUL X 745      79.326 -76.036 -83.717  1.00  0.00
ATOM   2625  AUM AUM X 746      30.397 -84.228 -21.123  1.00  0.00
ATOM   2626  AUN AUN X 747      -2.575 -70.185 -45.345  1.00  0.00
ATOM   2627  AUO AUO X 748     -33.639 -70.767 -78.267  1.00  0.00
ATOM   2628  AUP AUP X 749      47.452  19.740 -76.769  1.00  0.00
ATOM   2629  AUQ AUQ X 750      26.406  -4.225  87.896  1.00  0.00
ATOM   2630  AUR AUR X 751     -36.782  -7.621 -84.073  1.00  0.00
ATOM   2631  AUS AUS X 752     -85.390 -48.377  87.602  1.00  0.00
ATOM   2632  AUT AUT X 753     -67.143 -66.118  39.696  1.00  0.00
ATOM   2633  AUU AUU X 754       5.597 -47.511 -10.896  1.00  0.00
ATOM   2634  AUV AUV X 755      54.244  18.984 -58.111  1.00  0.00
ATOM   2635  AUW AUW X 756     -36.510  -9.571  67.151  1.00  0.00
ATOM   2636  AUX AUX X 757     -76.710 -44.062   0.035  1.00  0.00
ATOM   2637  AUY AUY X 758     -40.598 -50.279 -74.134  1.00  0.00
ATOM   2638  AUZ AUZ X 759      48.162  83.635  74.340  1.00  0.00
ATOM   2639  AVA AVA X 760     -79.449  24.004  17.720  1.00  0.00
ATOM   2640  AVB AVB X 761     -12.194 -86.549 -68.709  1.00  0.00
ATOM   2641  AVC AVC X 762     -60.035  19.977 -21.784  1.00  0.00
ATOM   2642  AVD AVD X 763     -21.716 -17.851 -36.336  1.00  0.00
ATOM   2643  AVE AVE X 764      86.947 -28.439 -21.565  1.00  0.00
ATOM   2644  AVF AVF X 765     -81.403  54.188  19.716  1.00  0.00
ATOM   2645  AVG AVG X 766      14.787 -41.490 -46.622  1.00  0.00
ATOM   2646  AVH AVH X 767     -37.787  59.708  28.133  1.00  0.00
ATOM   2647  AVI AVI X 768      43.608   5.917  -7.067  1.00  0.00
ATOM   2648  AVJ AVJ X 769      17.217   4.475  75.202  1.00  0.00
ATOM   2649  AVK AVK X 770      68.916 -59.825  50.014  1.00  0.00
ATOM   2650  AVL AVL X 771      84.074 -38.166 -45.036  1.00  0.00
ATOM   2651  AVM AVM X 772      79.857  82.295 -64.173  1.00  0.00
ATOM   2652  AVN AVN X 773      42.742 -27.933   1.843  1.00  0.00
ATOM   2653  AVO AVO X 774     -38.838  52.007 -11.355  1.00  0.00
ATOM   2654  AVP AVP X 775     -13.503  66.477  15.256  1.00  0.00
ATOM   2655  AVQ AVQ X 776      88.106 -17.924 -11.542  1.00  0.00
ATOM   2656  AVR AVR X 777      86.067   8.735  74.783  1.00  0.00
ATOM   2657  AVS AVS X 778     -80.829  68.693 -85.116  1.00  0.00
ATOM   2658  AVT AVT X 779     -35.943  27.343  21.700  1.00  0.00
ATOM   2659  AVU AVU X 780     -11.421  32.411 -74.555  1.00  0.00
ATOM   2660  AVV AVV X 781     -38.849 -89.033 -36.711  1.00  0.00
ATOM   2661  AVW AVW X 782      89.610 -65.359 -54.884  1.00  0.00
ATOM   2662  AVX AVX X 783      28.533 -16.636 -38.124  1.00  0.00
ATOM   2663  AVY AVY X 784     -18.058  26.052  21.142  1.00  0.00
ATOM   2664  AVZ AVZ X 785      33.911 -64.956  51.270  1.00  0.00
ATOM   2665  AWA AWA X 786      86.942 -46.211 -79.376  1.00  0.00
ATOM   2666  AWB AWB X 787      65.298  31.499  64.032  1.00  0.00
ATOM   2667  AWC AWC X 788     -70.806  30.806 -26.327  1.00  0.00
ATOM   2668  AWD AWD X 789       5.652 -35.504 -78.500  1.00  0.00
ATOM   2669  AWE AWE X 790     -83.338 -17.755 -86.557  1.00  0.00
ATOM   2670  AWF AWF X 791      87.906 -49.728 -22.941  1.00  0.00
ATOM   2671  AWG AWG X 792     -63.336 -26.000 -12.194  1.00  0.00
ATOM   2672  AWH AWH X 793      50.491 -79.387  23.961  1.00  0.00
ATOM   2673  AWI AWI X 794      26.349 -46.348  13.314  1.00  0.00
ATOM   2674  AWJ AWJ X 795      80.388  -8.087   1.529  1.00  0.00
ATOM   2675  AWK AWK X 796      27.301 -70.243  26.409  1.00  0.00
ATOM   2676  AWL AWL X 797     -15.463 -73.960 -49.694  1.00  0.00
ATOM   2677  AWM AWM X 798     -72.668  -7.343  79.406  1.00  0.00
ATOM   2678  AWN AWN X 799      89.454 -26.157 -77.116  1.00  0.00
ATOM   2679  AWO AWO X 800     -82.097  31.731  35.835  1.00  0.00
ATOM   2680  AWP AWP X 801      48.478   4.358   9.599  1.00  0.00
ATOM   2681  AWQ AWQ X 802      40.650  15.331 -44.754  1.00  0.00
ATOM   2682  AWR AWR X 803     -14.523 -79.973  86.563  1.00  0.00
ATOM   2683  AWS AWS X 804     -77.547  66.591 -12.356  1.00  0.00
ATOM   2684  AWT AWT X 805     -20.791  85.374  17.824  1.00  0.00
ATOM   2685  AWU AWU X 806      88.571  71.933 -81.498  1.00  0.00
ATOM   2686  AWV AWV X 807     -65.146  79.572 -83.663  1.00  0.00
ATOM   2687  AWW AWW X 808     -27.874 -63.894  51.703  1.00  0.00
ATOM   2688  AWX AWX X 809     -78.774  28.310  88.152  1.00  0.00
ATOM   2689  AWY AWY X 810      88.500  26.523   9.926  1.00  0.00
ATOM   2690  AWZ AWZ X 811     -42.891  42.188  38.754  1.00  0.00
ATOM   2691  AXA AXA X 812     -44.157  76.506  20.168  1.00  0.00
ATOM   2692  AXB AXB X 813      29.660  83.783 -48.482  1.00  0.00
ATOM   2693  AXC AXC X 814       8.417 -49.025 -82.724  1.00  0.00
ATOM   2694  AXD AXD X 815     -11.103  83.553  69.070  1.00  0.00
ATOM   2695  AXE AXE X 816     -62.340 -90.715  82.255  1.00  0.00
ATOM   2696  AXF AXF X 817     -81.319  40.332 -12.231  1.00  0.00
ATOM   2697  AXG AXG X 818      26.782  81.732  -8.453  1.00  0.00
ATOM   2698  AXH AXH X 819       7.666   7.508  82.660  1.00  0.00
ATOM   2699  AXI AXI X 820      73.086  19.138 -23.448  1.00  0.00
ATOM   2700  AXJ AXJ X 821      14.582 -87.868 -31.093  1.00  0.00
ATOM   2701  AXK AXK X 822      -9.958  63.563 -80.591  1.00  0.00
ATOM   2702  AXL AXL X 823     -26.922 -34.735  56.774  1.00  0.00
ATOM   2703  AXM AXM X 824      -5.541  46.975 -25.078  1.00  0.00
ATOM   2704  AXN AXN X 825     -57.884  28.520  79.741  1.00  0.00
ATOM   2705  AXO AXO X 826     -64.098 -59.679 -78.307  1.00  0.00
ATOM   2706  AXP AXP X 827      30.091 -44.155  88.624  1.00  0.00
ATOM   2707  AXQ AXQ X 828      20.690 -66.558  -0.802  1.00  0.00
ATOM   2708  AXR AXR X 829      36.215  40.504 -83.028  1.00  0.00
ATOM   2709  AXS AXS X 830      67.806  78.479 -83.142  1.00  0.00
ATOM   2710  AXT AXT X 831     -25.249  85.823 -62.375  1.00  0.00
ATOM   2711  AXU AXU X 832      87.905 -42.829  67.535  1.00  0.00
ATOM   2712  AXV AXV X 833     -82.389 -67.969 -49.416  1.00  0.00
ATOM   2713  AXW AXW X 834     -22.744  -4.403  49.453  1.00  0.00
ATOM   2714  AXX AXX X 835     -21.457 -66.789 -15.309  1.00  0.00
ATOM   2715  AXY AXY X 836      -9.445  27.777  29.211  1.00  0.00
ATOM   2716  AXZ AXZ X 837      89.228  43.170  33.042  1.00  0.00
ATOM   2717  AYA AYA X 838      43.417 -14.211   6.896  1.00  0.00
ATOM   2718  AYB AYB X 839      88.276  52.443 -76.247  1.00  0.00
ATOM   2719  AYC AYC X 840     -57.600   0.394  86.712  1.00  0.00
ATOM   2720  AYD AYD X 841      27.454 -82.731  81.271  1.00  0.00
ATOM   2721  AYE AYE X 842      40.034  64.575 -55.237  1.00  0.00
ATOM   2722  AYF AYF X 843     -33.036  66.894   7.261  1.00  0.00
ATOM   2723  AYG AYG X 844      10.743  10.176  38.527  1.00  0.00
ATOM   2724  AYH AYH X 845     -79.052 -34.545  23.935  1.00  0.00
ATOM   2725  AYI AYI X 846      59.742  23.839  51.001  1.00  0.00
ATOM   2726  AYJ AYJ X 847     -84.269 -14.709  85.513  1.00  0.00
ATOM   2727  AYK AYK X 848      58.392  53.865  18.624  1.00  0.00
ATOM   2728  AYL AYL X 849      22.157  68.516 -23.234  1.00  0.00
ATOM   2729  AYM AYM X 850      88.261 -25.345 -57.148  1.00  0.00
ATOM   2730  AYN AYN X 851      -5.853   0.405 -51.089  1.00  0.00
ATOM   2731  AYO AYO X 852     -19.942 -89.990  -4.046  1.00  0.00
ATOM   2732  AYP AYP X 853      14.648  59.271  75.525  1.00  0.00
ATOM   2733  AYQ AYQ X 854      24.664   8.207  87.162  1.00  0.00
ATOM   2734  AYR AYR X 855     -53.609 -62.854  14.573  1.00  0.00
ATOM   2735  AYS AYS X 856     -83.430  57.790  69.098  1.00  0.00
ATOM   2736  AYT AYT X 857      71.935 -74.875  11.759  1.00  0.00
ATOM   2737  AYU AYU X 858      46.886  72.783  28.945  1.00  0.00
ATOM   2738  AYV AYV X 859      88.063 -76.088 -26.460  1.00  0.00
ATOM   2739  AYW AYW X 860      28.991 -88.502 -46.309  1.00  0.00
ATOM   2740  AYX AYX X 861     -53.373  14.863 -84.535  1.00  0.00
ATOM   2741  AYY AYY X 862     -25.279 -11.628 -70.814  1.00  0.00
ATOM   2742  AYZ AYZ X 863     -83.043  51.501  36.727  1.00  0.00
ATOM   2743  AZA AZA X 864     -20.219  67.648  26.291  1.00  0.00
ATOM   2744  AZB AZB X 865     -41.198 -61.012  -8.306  1.00  0.00
ATOM   2745  AZC AZC X 866       0.080  34.103 -11.888  1.00  0.00
ATOM   2746  AZD AZD X 867      75.749 -89.124 -21.775  1.00  0.00
ATOM   2747  AZE AZE X 868      43.452  49.811 -19.478  1.00  0.00
ATOM   2748  AZF AZF X 869     -64.785 -85.001 -82.825  1.00  0.00
ATOM   2749  AZG AZG X 870     -57.433   1.121  53.885  1.00  0.00
ATOM   2750  AZH AZH X 871      -5.618  12.715 -51.665  1.00  0.00
ATOM   2751  AZI AZI X 872      86.074  -6.024  27.693  1.00  0.00
ATOM   2752  AZJ AZJ X 873     -22.985   8.246   1.989  1.00  0.00
ATOM   2753  AZK AZK X 874      90.578 -89.096 -43.291  1.00  0.00
ATOM   2754  AZL AZL X 875     -37.204 -70.522  57.302  1.00  0.00
ATOM   2755  AZM AZM X 876       1.129 -18.464 -61.552  1.00  0.00
ATOM   2756  AZN AZN X 877       2.454   5.386  48.660  1.00  0.00
ATOM   2757  AZO AZO X 878      60.709 -84.363  58.781  1.00  0.00
ATOM   2758  AZP AZP X 879     -27.699 -86.704  38.984  1.00  0.00
ATOM   2759  AZQ AZQ X 880      89.111  76.058 -38.583  1.00  0.00
ATOM   2760  AZR AZR X 881     -31.746  15.847   0.116  1.00  0.00
ATOM   2761  AZS AZS X 882     -54.463  85.463  30.963  1.00  0.00
ATOM   2762  AZT AZT X 883     -50.280 -41.599  43.522  1.00  0.00
ATOM   2763  AZU AZU X 884     -37.274  71.057 -14.416  1.00  0.00
ATOM   2764  AZV AZV X 885      33.033  26.800  -3.150  1.00  0.00
ATOM   2765  AZW AZW X 886      18.410 -75.787   8.405  1.00  0.00
ATOM   2766  AZX AZX X 887     -38.073 -38.331  -9.834  1.00  0.00
ATOM   2767  AZY AZY X 888       6.349  52.866  90.165  1.00  0.00
ATOM   2768  AZZ AZZ X 889     -67.654  78.307  62.832  1.00  0.00
ATOM   2769  BAA BAA X 890      83.107 -17.092  85.943  1.00  0.00
ATOM   2770  BAB BAB X 891     -40.321 -71.774 -44.871  1.00  0.00
ATOM   2771  BAC BAC X 892     -25.070  82.637 -39.989  1.00  0.00
ATOM   2772  BAD BAD X 893     -37.907 -86.222  13.252  1.00  0.00
ATOM   2773  BAE BAE X 894      53.627 -35.188 -60.901  1.00  0.00
ATOM   2774  BAF BAF X 895      54.803 -69.416  30.116  1.00  0.00
ATOM   2775  BAG BAG X 896     -51.735  81.399   9.106  1.00  0.00
ATOM   2776  BAH BAH X 897      -6.894 -11.676 -75.596  1.00  0.00
ATOM   2777  BAI BAI X 898     -16.691  -3.272   4.263  1.00  0.00
ATOM   2778  BAJ BAJ X 899      86.892  58.055   9.953  1.00  0.00
ATOM   2779  BAK BAK X 900     -52.712  53.285  64.796  1.00  0.00
ATOM   2780  BAL BAL X 901     -78.750  84.911 -40.834  1.00  0.00
ATOM   2781  BAM BAM X 902     -72.125  11.636  52.645  1.00  0.00
ATOM   2782  BAN BAN X 903      62.847 -28.565 -81.026  1.00  0.00
ATOM   2783  BAO BAO X 904      25.454 -70.207  41.118  1.00  0.00
ATOM   2784  BAP BAP X 905     -36.576 -87.721  58.933  1.00  0.00
ATOM   2785  BAQ BAQ X 906     -31.056  10.649 -87.275  1.00  0.00
ATOM   2786  BAR BAR X 907     -14.627  -2.481  86.178  1.00  0.00
ATOM   2787  BAS BAS X 908      34.178   0.834 -41.390  1.00  0.00
ATOM   2788  BAT BAT X 909      16.012 -34.860 -12.756  1.00  0.00
ATOM   2789  BAU BAU X 910     -51.878  51.612   1.378  1.00  0.00
ATOM   2790  BAV BAV X 911      87.965  52.269  67.143  1.00  0.00
ATOM   2791  BAW BAW X 912     -62.263  68.649  -2.985  1.00  0.00
ATOM   2792  BAX BAX X 913       2.283  59.676  35.518  1.00  0.00
ATOM   2793  BAY BAY X 914      38.827 -69.014  86.769  1.00  0.00
ATOM   2794  BAZ BAZ X 915      10.272 -29.526 -43.214  1.00  0.00
ATOM   2795  BBA BBA X 916      83.007 -80.842 -52.375  1.00  0.00
ATOM   2796  BBB BBB X 917      37.011  65.257  83.401  1.00  0.00
ATOM   2797  BBC BBC X 918     -33.142  25.309  50.206  1.00  0.00
ATOM   2798  BBD BBD X 919      86.926  -2.661  10.986  1.00  0.00
ATOM   2799  BBE BBE X 920      41.493 -87.237 -37.360  1.00  0.00
ATOM   2800  BBF BBF X 921      32.677 -16.986  79.840  1.00  0.00
ATOM   2801  BBG BBG X 922      52.344 -74.398 -19.316  1.00  0.00
ATOM   2802  BBH BBH X 923     -67.921 -87.098  43.905  1.00  0.00
ATOM   2803  BBI BBI X 924      -5.139  62.771  62.385  1.00  0.00
ATOM   2804  BBJ BBJ X 925      -2.751  85.081 -41.547  1.00  0.00
ATOM   2805  BBK BBK X 926     -55.178   9.183 -34.915  1.00  0.00
ATOM   2806  BBL BBL Y 927     -42.517 -45.412  18.041  1.00  0.00
ATOM   2807  BBM BBM Y 928      -5.713  34.785 -64.553  1.00  0.00
ATOM   2808  BBN BBN Y 929      -9.350  79.404  44.255  1.00  0.00
ATOM   2809  BBO BBO Y 930       4.176  45.165 -12.753  1.00  0.00
ATOM   2810  BBP BBP Y 931     -57.936 -23.134 -78.270  1.00  0.00
ATOM   2811  BBQ BBQ Y 932      19.761 -70.339 -72.673  1.00  0.00
ATOM   2812  BBR BBR Y 933     -50.256  20.060  -4.329  1.00  0.00
ATOM   2813  BBS BBS Y 934     -30.423 -39.054  72.325  1.00  0.00
ATOM   2814  BBT BBT Y 935      41.217 -17.904 -77.691  1.00  0.00
ATOM   2815  BBU BBU Y 936      -5.712 -56.057 -39.992  1.00  0.00
ATOM   2816  BBV BBV Y 937     -38.351  38.840  49.163  1.00  0.00
ATOM   2817  BBW BBW Y 938      15.006 -77.746  56.452  1.00  0.00
ATOM   2818  BBX BBX Y 939      62.927 -20.993  19.300  1.00  0.00
ATOM   2819  BBY BBY Y 940      29.159 -83.212 -31.699  1.00  0.00
ATOM   2820  BBZ BBZ Y 941      -6.152 -82.085  -2.319  1.00  0.00
ATOM   2821  BCA BCA Y 942      47.658  74.093  59.956  1.00  0.00
ATOM   2822  BCB BCB Y 943     -54.895 -30.455 -35.728  1.00  0.00
ATOM   2823  BCC BCC Y 944      69.132  44.153 -55.105  1.00  0.00
ATOM   2824  BCD BCD Y 945     -60.363  72.674  38.217  1.00  0.00
ATOM   2825  BCE BCE Y 946     -36.198  16.352 -57.960  1.00  0.00
ATOM   2826  BCF BCF Y 947      39.039  17.110 -25.774  1.00  0.00
ATOM   2827  BCG BCG Y 948     -45.532 -75.414  57.242  1.00  0.00
ATOM   2828  BCH BCH Y 949       1.885  63.212 -55.823  1.00  0.00
ATOM   2829  BCI BCI Y 950     -54.479  76.887 -19.910  1.00  0.00
ATOM   2830  BCJ BCJ Y 951       9.553  68.843  82.777  1.00  0.00
ATOM   2831  BCK BCK Y 952      57.145 -49.140  71.017  1.00  0.00
ATOM   2832  BCL BCL Y 953      54.693 -15.536  84.308  1.00  0.00
ATOM   2833  BCM BCM Y 954      17.779 -85.064  -2.660  1.00  0.00
ATOM   2834  BCN BCN Y 955      57.290 -69.578  48.922  1.00  0.00
ATOM   2835  BCO BCO Y 956     -76.108  35.969   8.681  1.00  0.00
ATOM   2836  BCP BCP Y 957      47.091 -85.351  57.783  1.00  0.00
ATOM   2837  BCQ BCQ Y 958      54.665   9.886  27.730  1.00  0.00
ATOM   2838  BCR BCR Y 959     -55.771  45.385 -20.754  1.00  0.00
ATOM   2839  BCS BCS Y 960     -48.060   4.310  45.897  1.00  0.00
ATOM   2840  BCT BCT Y 961     -48.617   6.021 -24.457  1.00  0.00
ATOM   2841  BCU BCU Y 962      33.486 -20.335  73.492  1.00  0.00
ATOM   2842  BCV BCV Y 963     -73.821  -5.878  67.495  1.00  0.00
ATOM   2843  BCW BCW Y 964     -33.027 -80.809 -55.861  1.00  0.00
ATOM   2844  BCX BCX Y 965      42.537 -69.343  28.540  1.00  0.00
ATOM   2845  BCY BCY Y 966     -34.976 -13.118 -69.995  1.00  0.00
ATOM   2846  BCZ BCZ Y 967      -7.612  -0.660  56.135  1.00  0.00
ATOM   2847  BDA BDA Y 968      59.121 -70.782 -54.135  1.00  0.00
ATOM   2848  BDB BDB Y 969      42.931 -85.474  74.433  1.00  0.00
ATOM   2849  BDC BDC Y 970     -74.485  55.756 -52.075  1.00  0.00
ATOM   2850  BDD BDD Y 971      33.726  -5.941  52.028  1.00  0.00
ATOM   2851  BDE BDE Y 972      69.653  47.018  -5.988  1.00  0.00
ATOM   2852  BDF BDF Y 973      56.468  -4.924  58.600  1.00  0.00
ATOM   2853  BDG BDG Y 974     -71.059   4.221 -69.204  1.00  0.00
ATOM   2854  BDH BDH Y 975     -64.125  46.196  63.451  1.00  0.00
ATOM   2855  BDI BDI Y 976      57.505  75.770  -4.574  1.00  0.00
ATOM   2856  BDJ BDJ Y 977      38.251 -50.942 -11.605  1.00  0.00
ATOM   2857  BDK BDK Y 978      79.912  -9.579  79.607  1.00  0.00
ATOM   2858  BDL BDL Y 979      -5.101  -2.701 -65.501  1.00  0.00
ATOM   2859  BDM BDM Y 980      89.273 -39.648  41.999  1.00  0.00
ATOM   2860  BDN BDN Y 981      25.049   7.754 -62.817  1.00  0.00
ATOM   2861  BDO BDO Y 982      -7.315  80.940 -15.768  1.00  0.00
ATOM   2862  BDP BDP Y 983     -70.611 -67.554 -77.259  1.00  0.00
ATOM   2863  BDQ BDQ Y 984     -48.731 -65.154 -47.413  1.00  0.00
ATOM   2864  BDR BDR Y 985      42.065   8.262  48.801  1.00  0.00
ATOM   2865  BDS BDS Y 986     -31.567  51.310   5.805  1.00  0.00
ATOM   2866  BDT BDT Y 987      21.020  19.501  58.686  1.00  0.00
ATOM   2867  BDU BDU Y 988      60.088 -83.803  27.068  1.00  0.00
ATOM   2868  BDV BDV Y 989      64.520 -77.789  -8.058  1.00  0.00
ATOM   2869  BDW BDW Y 990      20.397  39.690  35.566  1.00  0.00
ATOM   2870  BDX BDX Y 991      32.144   3.907  12.690  1.00  0.00
ATOM   2871  BDY BDY Y 992      89.818 -35.459  62.570  1.00  0.00
ATOM   2872  BDZ BDZ Y 993      71.578 -46.752 -64.538  1.00  0.00
ATOM   2873  BEA BEA Y 994      63.122 -74.932  74.650  1.00  0.00
ATOM   2874  BEB BEB Y 995     -65.577 -63.044 -38.448  1.00  0.00
ATOM   2875  BEC BEC Y 996     -42.740  31.868 -30.609  1.00  0.00
ATOM   2876  BED BED Y 997       9.747 -22.069  50.147  1.00  0.00
ATOM   2877  BEE BEE Y 998      78.455  14.832  54.950  1.00  0.00
ATOM   2878  BEF BEF Y 999     -26.119 -60.424 -12.937  1.00  0.00
ATOM   2879  BEG BEG Y1000     -11.344 -65.248  76.284  1.00  0.00
ATOM   2880  BEH BEH Y1001      54.762 -72.877 -80.122  1.00  0.00
ATOM   2881  BEI BEI Y1002     -62.339  -0.641  -8.942  1.00  0.00
ATOM   2882  BEJ BEJ Y1003      78.521  65.093  86.044  1.00  0.00
ATOM   2883  BEK BEK Y1004      42.741  24.170  10.137  1.00  0.00
ATOM   2884  BEL BEL Y1005      71.718  -9.803 -70.335  1.00  0.00
ATOM   2885  BEM BEM Y1006      28.479  63.584  28.007  1.00  0.00
ATOM   2886  BEN BEN Y1007     -73.568 -36.398   9.721  1.00  0.00
ATOM   2887  BEO BEO Y1008      41.658 -27.742  46.038  1.00  0.00
ATOM   2888  BEP BEP Y1009      74.427  -4.402  35.751  1.00  0.00
ATOM   2889  BEQ BEQ Y1010      -7.281 -86.045  39.099  1.00  0.00
ATOM   2890  BER BER Y1011      50.872 -73.102 -31.340  1.00  0.00
ATOM   2891  BES BES Y1012      30.113 -73.117  43.096  1.00  0.00
ATOM   2892  BET BET Y1013     -24.401  75.428 -55.174  1.00  0.00
ATOM   2893  BEU BEU Y1014      32.516 -13.150 -52.304  1.00  0.00
ATOM   2894  BEV BEV Y1015     -63.176 -54.576  76.414  1.00  0.00
ATOM   2895  BEW BEW Y1016      23.234  74.091 -27.739  1.00  0.00
ATOM   2896  BEX BEX Y1017     -78.583 -82.826 -51.704  1.00  0.00
ATOM   2897  BEY BEY Y1018      57.968  12.561  72.669  1.00  0.00
ATOM   2898  BEZ BEZ Y1019       0.185  23.391  82.591  1.00  0.00
ATOM   2899  BFA BFA Y1020      80.699 -70.218  54.498  1.00  0.00
ATOM   2900  BFB BFB Y1021      68.403  33.392   3.940  1.00  0.00
ATOM   2901  BFC BFC Y1022     -22.036  22.232 -17.974  1.00  0.00
ATOM   2902  BFD BFD Y1023     -76.123  68.370 -83.383  1.00  0.00
ATOM   2903  BFE BFE Y1024     -24.412  72.389  76.530  1.00  0.00
ATOM   2904  BFF BFF Y1025     -35.651  -1.853  11.339  1.00  0.00
ATOM   2905  BFG BFG Y1026      -6.144  52.574  59.698  1.00  0.00
ATOM   2906  BFH BFH Y1027      20.102  48.071  71.290  1.00  0.00
ATOM   2907  BFI BFI Y1028      42.694  13.400 -76.392  1.00  0.00
ATOM   2908  BFJ BFJ Y1029     -69.502  14.828  80.275  1.00  0.00
ATOM   2909  BFK BFK Y1030     -70.039 -76.399 -17.575  1.00  0.00
ATOM   2910  BFL BFL Y1031      22.349  -5.431 -24.144  1.00  0.00
ATOM   2911  BFM BFM Y1032      60.282  55.316  83.739  1.00  0.00
ATOM   2912  BFN BFN Y1033     -30.606 -81.586  81.875  1.00  0.00
ATOM   2913  BFO BFO Y1034      17.932  -1.604 -72.407  1.00  0.00
ATOM   2914  BFP BFP Y1035      50.154  60.209  24.696  1.00  0.00
ATOM   2915  BFQ BFQ Y1036      35.811  60.174 -70.572  1.00  0.00
ATOM   2916  BFR BFR Y1037      85.499 -85.761  33.995  1.00  0.00
ATOM   2917  BFS BFS Y1038      44.535 -41.196 -47.249  1.00  0.00
ATOM   2918  BFT BFT Y1039     -72.378 -37.154 -76.686  1.00  0.00
ATOM   2919  BFU BFU Y1040      18.974 -20.005  23.378  1.00  0.00
ATOM   2920  BFV BFV Y1041      70.447  66.081 -78.943  1.00  0.00
ATOM   2921  BFW BFW Y1042      12.992 -86.868  86.302  1.00  0.00
ATOM   2922  BFX BFX Y1043      25.938 -86.862  14.989  1.00  0.00
ATOM   2923  BFY BFY Y1044     -32.937   2.415  67.417  1.00  0.00
ATOM   2924  BFZ BFZ Y1045     -46.047   9.321  19.136  1.00  0.00
ATOM   2925  BGA BGA Y1046      74.438 -34.848 -16.125  1.00  0.00
ATOM   2926  BGB BGB Y1047      69.754 -54.361   6.819  1.00  0.00
ATOM   2927  BGC BGC Y1048     -64.977  81.907 -54.664  1.00  0.00
ATOM   2928  BGD BGD Y1049      -6.646  -5.850  32.094  1.00  0.00
ATOM   2929  BGE BGE Y1050      60.475  23.248 -82.194  1.00  0.00
ATOM   2930  BGF BGF Y1051     -54.340  52.933 -36.065  1.00  0.00
ATOM   2931  BGG BGG Y1052     -75.095 -74.109  28.930  1.00  0.00
ATOM   2932  BGH BGH Y1053      12.283 -86.615  19.496  1.00  0.00
ATOM   2933  BGI BGI Y1054      78.835  62.035  56.694  1.00  0.00
ATOM   2934  BGJ BGJ Y1055      33.270 -45.230  64.475  1.00  0.00
ATOM   2935  BGK BGK Y1056     -38.792 -17.149  30.889  1.00  0.00
ATOM   2936  BGL BGL Y1057       8.089  44.414 -84.764  1.00  0.00
ATOM   2937  BGM BGM Y1058       7.992  67.669  48.410  1.00  0.00
ATOM   2938  BGN BGN Y1059      38.299  62.409 -30.396  1.00  0.00
ATOM   2939  BGO BGO Y1060      16.576 -51.461  46.911  1.00  0.00
ATOM   2940  BGP BGP Y1061      -3.059  -0.786  88.046  1.00  0.00
ATOM   2941  BGQ BGQ Y1062     -59.569  74.571  73.267  1.00  0.00
ATOM   2942  BGR BGR Y1063     -55.833  42.919 -76.168  1.00  0.00
ATOM   2943  BGS BGS Y1064     -75.032 -76.413  65.796  1.00  0.00
ATOM   2944  BGT BGT Y1065     -28.160  44.772 -68.735  1.00  0.00
ATOM   2945  BGU BGU Y1066     -25.638  78.152  18.738  1.00  0.00
ATOM   2946  BGV BGV Y1067      -4.478 -56.948  10.985  1.00  0.00
ATOM   2947  BGW BGW Y1068     -66.002   0.117  12.107  1.00  0.00
ATOM   2948  BGX BGX Y1069     -28.184  17.358   4.338  1.00  0.00
ATOM   2949  BGY BGY Y1070      81.977  71.806 -22.903  1.00  0.00
ATOM   2950  BGZ BGZ Y1071      68.861  35.898  70.321  1.00  0.00
ATOM   2951  BHA BHA Y1072     -40.611 -19.541  54.820  1.00  0.00
ATOM   2952  BHB BHB Y1073      13.686 -66.882  21.363  1.00  0.00
ATOM   2953  BHC BHC Y1074      32.048 -51.636 -58.053  1.00  0.00
ATOM   2954  BHD BHD Y1075      76.311  31.188  32.149  1.00  0.00
ATOM   2955  BHE BHE Y1076     -34.404   3.053 -32.691  1.00  0.00
ATOM   2956  BHF BHF Y1077      20.505 -26.824 -80.556  1.00  0.00
ATOM   2957  BHG BHG Y1078     -16.771 -86.254 -62.913  1.00  0.00
ATOM   2958  BHH BHH Y1079     -27.179  29.729  71.919  1.00  0.00
ATOM   2959  BHI BHI Y1080     -67.243 -66.688  18.538  1.00  0.00
ATOM   2960  BHJ BHJ Y1081      57.560  82.118 -38.668  1.00  0.00
ATOM   2961  BHK BHK Y1082     -52.043  82.729 -78.277  1.00  0.00
ATOM   2962  BHL BHL Y1083     -51.432 -42.654 -66.606  1.00  0.00
ATOM   2963  BHM BHM Y1084     -57.479 -14.277  13.357  1.00  0.00
ATOM   2964  BHN BHN Y1085      77.674 -36.345  88.764  1.00  0.00
ATOM   2965  BHO BHO Y1086      83.974 -35.987 -44.642  1.00  0.00
ATOM   2966  BHP BHP Y1087     -76.324  61.485  18.937  1.00  0.00
ATOM   2967  BHQ BHQ Y1088     -71.862 -48.560  53.694  1.00  0.00
ATOM   2968  BHR BHR Y1089     -21.008 -75.062  10.692  1.00  0.00
ATOM   2969  BHS BHS Y1090      18.131 -74.049  77.116  1.00  0.00
ATOM   2970  BHT BHT Y1091     -72.054  58.686 -14.929  1.00  0.00
ATOM   2971  BHU BHU Y1092      88.099  65.064 -45.340  1.00  0.00
ATOM   2972  BHV BHV Y1093      19.652 -55.936  74.256  1.00  0.00
ATOM   2973  BHW BHW Y1094     -80.296  76.501  74.540  1.00  0.00
ATOM   2974  BHX BHX Y1095      79.253  13.119 -10.748  1.00  0.00
ATOM   2975  BHY BHY Y1096      78.928  49.603  78.404  1.00  0.00
ATOM   2976  BHZ BHZ Y1097      74.316   7.082 -84.678  1.00  0.00
ATOM   2977  BIA BIA Y1098      19.986 -27.349  -9.632  1.00  0.00
ATOM   2978  BIB BIB Y1099      50.889   9.500 -83.886  1.00  0.00
ATOM   2979  BIC BIC Y1100     -75.466 -83.605  48.798  1.00  0.00
ATOM   2980  BID BID Y1101      72.922 -43.340  41.334  1.00  0.00
ATOM   2981  BIE BIE Y1102      85.811  57.556  21.388  1.00  0.00
ATOM   2982  BIF BIF Y1103     -35.783  71.431 -75.027  1.00  0.00
ATOM   2983  BIG BIG Y1104      65.726 -57.227 -14.725  1.00  0.00
ATOM   2984  BIH BIH Y1105     -32.568 -48.911 -83.094  1.00  0.00
ATOM   2985  BII BII Y1106     -13.144   2.090 -33.569  1.00  0.00
ATOM   2986  BIJ BIJ Y1107      86.920 -49.195  83.388  1.00  0.00
ATOM   2987  BIK BIK Y1108      71.332   9.945 -46.880  1.00  0.00
ATOM   2988  BIL BIL Y1109      53.049  25.864  34.899  1.00  0.00
ATOM   2989  BIM BIM Y1110      73.994 -76.280 -35.571  1.00  0.00
ATOM   2990  BIN BIN Y1111      81.460 -51.695 -14.703  1.00  0.00
ATOM   2991  BIO BIO Y1112      78.574 -64.356 -48.733  1.00  0.00
ATOM   2992  BIP BIP Y1113     -85.992 -37.694 -45.225  1.00  0.00
ATOM   2993  BIQ BIQ Y1114     -78.655   8.448  24.832  1.00  0.00
ATOM   2994  BIR BIR Y1115     -64.105 -64.753   6.036  1.00  0.00
ATOM   2995  BIS BIS Y1116      -2.751 -22.763  75.027  1.00  0.00
ATOM   2996  BIT BIT Y1117     -28.363  73.446  47.896  1.00  0.00
ATOM   2997  BIU BIU Y1118     -78.153 -19.729   5.122  1.00  0.00
ATOM   2998  BIV BIV Y1119      69.506  79.161  13.678  1.00  0.00
ATOM   2999  BIW BIW Y1120      61.989  -6.026 -28.724  1.00  0.00
ATOM   3000  BIX BIX Y1121      -9.181 -83.427  67.843  1.00  0.00
ATOM   3001  BIY BIY Y1122     -78.570   2.438 -34.829  1.00  0.00
ATOM   3002  BIZ BIZ Y1123     -51.087  14.475  68.020  1.00  0.00
ATOM   3003  BJA BJA Y1124      41.711  25.276 -55.191  1.00  0.00
ATOM   3004  BJB BJB Y1125      17.366  12.244 -27.111  1.00  0.00
ATOM   3005  BJC BJC Y1126     -34.737 -83.666  -4.826  1.00  0.00
ATOM   3006  BJD BJD Y1127     -73.036  16.410 -31.917  1.00  0.00
ATOM   3007  BJE BJE Y1128     -75.906  20.330 -47.780  1.00  0.00
ATOM   3008  BJF BJF Y1129      37.558 -28.062 -59.922  1.00  0.00
ATOM   3009  BJG BJG Y1130     -36.308  -7.934  -9.936  1.00  0.00
ATOM   3010  BJH BJH Y1131       0.351  -5.673 -23.799  1.00  0.00
ATOM   3011  BJI BJI Y1132      43.295  25.034  80.959  1.00  0.00
ATOM   3012  BJJ BJJ Y1133      42.691  35.336  59.046  1.00  0.00
ATOM   3013  BJK BJK Y1134      54.670  19.518  61.188  1.00  0.00
ATOM   3014  BJL BJL Y1135      72.318 -15.942  -7.566  1.00  0.00
ATOM   3015  BJM BJM Y1136      -5.277  56.997  31.651  1.00  0.00
ATOM   3016  BJN BJN Y1137       0.788 -12.785  14.880  1.00  0.00
ATOM   3017  BJO BJO Y1138     -37.993 -80.825 -33.492  1.00  0.00
ATOM   3018  BJP BJP Y1139      85.386 -73.935   8.913  1.00  0.00
ATOM   3019  BJQ BJQ Y1140      60.416  41.506  11.621  1.00  0.00
ATOM   3020  BJR BJR Y1141      83.307  71.393 -60.532  1.00  0.00
ATOM   3021  BJS BJS Y1142     -10.348 -60.024  34.594  1.00  0.00
ATOM   3022  BJT BJT Y1143     -70.644  20.276  38.291  1.00  0.00
ATOM   3023  BJU BJU Y1144     -72.134  44.927  39.994  1.00  0.00
ATOM   3024  BJV BJV Y1145      83.662 -60.476 -26.190  1.00  0.00
ATOM   3025  BJW BJW Y1146      51.062  79.081 -71.953  1.00  0.00
ATOM   3026  BJX BJX Y1147      27.690  68.546  -2.658  1.00  0.00
ATOM   3027  BJY BJY Y1148      -0.904 -22.749 -72.385  1.00  0.00
ATOM   3028  BJZ BJZ Y1149      16.509  25.353  28.249  1.00  0.00
ATOM   3029  BKA BKA Y1150      20.735  17.158 -54.393  1.00  0.00
ATOM   3030  BKB BKB Y1151     -57.039  24.029 -60.591  1.00  0.00
ATOM   3031  BKC BKC Y1152     -61.979  28.672 -35.945  1.00  0.00
ATOM   3032  BKD BKD Y1153       5.516 -22.558   0.564  1.00  0.00
ATOM   3033  BKE BKE Y1154      26.169  39.661  53.830  1.00  0.00
ATOM   3034  BKF BKF Y1155      24.539   9.912  29.113  1.00  0.00
ATOM   3035  BKG BKG Y1156      38.544 -64.911 -41.267  1.00  0.00
ATOM   3036  BKH BKH Y1157      54.648 -22.032 -16.065  1.00  0.00
ATOM   3037  BKI BKI Y1158      16.312  74.478  35.403  1.00  0.00
ATOM   3038  BKJ BKJ Y1159      66.727 -12.055  65.904  1.00  0.00
ATOM   3039  BKK BKK Y1160     -53.547 -62.325 -72.097  1.00  0.00
ATOM   3040  BKL BKL Y1161      89.741  -1.880  28.996  1.00  0.00
ATOM   3041  BKM BKM Y1162     -71.717 -18.118  29.087  1.00  0.00
ATOM   3042  BKN BKN Y1163      55.979   0.035 -46.172  1.00  0.00
ATOM   3043  BKO BKO Y1164     -79.706 -66.081   7.864  1.00  0.00
ATOM   3044  BKP BKP Y1165      16.203  76.140 -39.186  1.00  0.00
ATOM   3045  BKQ BKQ Y1166     -39.075 -82.198 -82.991  1.00  0.00
ATOM   3046  BKR BKR Y1167     -24.148 -37.484  -4.919  1.00  0.00
ATOM   3047  BKS BKS Y1168     -29.742 -86.087  49.196  1.00  0.00
ATOM   3048  BKT BKT Y1169     -32.563  76.148  -4.499  1.00  0.00
ATOM   3049  BKU BKU Y1170      31.243  82.261  31.999  1.00  0.00
ATOM   3050  BKV BKV Y1171      61.677 -82.244 -42.017  1.00  0.00
ATOM   3051  BKW BKW Y1172      74.064  23.219 -29.347  1.00  0.00
ATOM   3052  BKX BKX Y1173     -36.733 -56.724 -25.450  1.00  0.00
ATOM   3053  BKY BKY Y1174      44.141 -77.226   6.457  1.00  0.00
ATOM   3054  BKZ BKZ Y1175      50.644  39.688  -6.633  1.00  0.00
ATOM   3055  BLA BLA Y1176      -9.923 -41.057 -72.811  1.00  0.00
ATOM   3056  BLB BLB Y1177     -40.107  40.313 -50.408  1.00  0.00
ATOM   3057  BLC BLC Y1178      79.703 -24.472 -63.989  1.00  0.00
ATOM   3058  BLD BLD Y1179      58.016 -28.969  79.617  1.00  0.00
ATOM   3059  BLE BLE Y1180      -6.571  14.438 -41.933  1.00  0.00
ATOM   3060  BLF BLF Y1181      68.727 -84.217 -86.432  1.00  0.00
ATOM   3061  BLG BLG Y1182     -11.264 -16.727  82.843  1.00  0.00
ATOM   3062  BLH BLH Y1183     -76.474 -53.343  26.798  1.00  0.00
ATOM   3063  BLI BLI Y1184     -39.182  59.359 -30.340  1.00  0.00
ATOM   3064  BLJ BLJ Y1185      59.210  84.508 -82.080  1.00  0.00
ATOM   3065  BLK BLK Y1186      68.915  59.772   5.270  1.00  0.00
ATOM   3066  BLL BLL Y1187      45.491  80.718 -51.099  1.00  0.00
ATOM   3067  BLM BLM Y1188      67.380 -67.285  13.279  1.00  0.00
ATOM   3068  BLN BLN Y1189      80.122 -79.582 -61.693  1.00  0.00
ATOM   3069  BLO BLO Y1190     -39.253  28.766  16.954  1.00  0.00
ATOM   3070  BLP BLP Y1191     -83.156 -57.385  -5.848  1.00  0.00
ATOM   3071  BLQ BLQ Y1192      30.735  30.209 -77.443  1.00  0.00
ATOM   3072  BLR BLR Y1193       7.965 -22.585 -63.485  1.00  0.00
ATOM   3073  BLS BLS Y1194      14.006  22.520  83.297  1.00  0.00
ATOM   3074  BLT BLT Y1195      13.233 -42.856  13.051  1.00  0.00
ATOM   3075  BLU BLU Y1196     -45.534 -67.212  -8.563  1.00  0.00
ATOM   3076  BLV BLV Y1197       2.614 -47.525  87.949  1.00  0.00
ATOM   3077  BLW BLW Y1198      -9.339 -80.599 -84.635  1.00  0.00
ATOM   3078  BLX BLX Y1199      57.529 -33.601 -72.229  1.00  0.00
ATOM   3079  BLY BLY Y1200      85.863 -64.220  32.911  1.00  0.00
ATOM   3080  BLZ BLZ Y1201     -83.072 -56.708 -60.016  1.00  0.00
ATOM   3081  BMA BMA Y1202      18.351  24.249   9.844  1.00  0.00
ATOM   3082  BMB BMB Y1203      12.440 -38.845 -65.456  1.00  0.00
ATOM   3083  BMC BMC Y1204      -5.513 -17.468 -40.764  1.00  0.00
ATOM   3084  BMD BMD Y1205      73.473   5.183 -17.057  1.00  0.00
ATOM   3085  BME BME Y1206      83.860 -80.998  20.624  1.00  0.00
ATOM   3086  BMF BMF Y1207     -12.691  -8.081   1.041  1.00  0.00
ATOM   3087  BMG BMG Y1208     -53.834  45.460  43.300  1.00  0.00
ATOM   3088  BMH BMH Y1209      84.731  40.497  57.325  1.00  0.00
ATOM   3089  BMI BMI Y1210      37.814 -17.105   0.431  1.00  0.00
ATOM   3090  BMJ BMJ Y1211     -22.274  15.842  29.530  1.00  0.00
ATOM   3091  BMK BMK Y1212     -21.030  24.202 -81.913  1.00  0.00
ATOM   3092  BML BML Y1213     -60.772  61.479   0.250  1.00  0.00
ATOM   3093  BMM BMM Y1214      12.064  58.487 -80.220  1.00  0.00
ATOM   3094  BMN BMN Y1215      17.036 -15.605 -42.252  1.00  0.00
ATOM   3095  BMO BMO Y1216      13.952  62.473  16.075  1.00  0.00
ATOM   3096  BMP BMP Y1217      31.301 -86.466   0.577  1.00  0.00
ATOM   3097  BMQ BMQ Y1218      11.030 -84.957 -54.842  1.00  0.00
ATOM   3098  BMR BMR Y1219      39.830 -52.598  28.212  1.00  0.00
ATOM   3099  BMS BMS Y1220      39.318 -63.987  81.451  1.00  0.00
ATOM   3100  BMT BMT Y1221      14.949   0.036 -47.045  1.00  0.00
ATOM   3101  BMU BMU Y1222     -64.700  25.123 -17.758  1.00  0.00
ATOM   3102  BMV BMV Y1223     -75.842  83.411 -12.196  1.00  0.00
ATOM   3103  BMW BMW Y1224      76.452 -51.455 -36.056  1.00  0.00
ATOM   3104  BMX BMX Y1225     -75.665  20.587  63.744  1.00  0.00
ATOM   3105  BMY BMY Y1226      86.366 -57.548  62.893  1.00  0.00
ATOM   3106  BMZ BMZ Y1227      85.748  10.348  30.423  1.00  0.00
ATOM   3107  BNA BNA Y1228     -48.354 -11.798  73.877  1.00  0.00
ATOM   3108  BNB BNB Y1229       1.651   0.148 -84.223  1.00  0.00
ATOM   3109  BNC BNC Y1230     -78.225 -22.982 -58.435  1.00  0.00
ATOM   3110  BND BND Y1231      -3.124 -34.250  -5.878  1.00  0.00
ATOM   3111  BNE BNE Y1232     -76.927  12.908 -13.632  1.00  0.00
ATOM   3112  BNF BNF Y1233      18.312  20.083 -40.401  1.00  0.00
ATOM   3113  BNG BNG Y1234      57.424 -50.008  39.188  1.00  0.00
ATOM   3114  BNH BNH Y1235     -16.807  21.421 -70.525  1.00  0.00
ATOM   3115  BNI BNI Y1236      40.218  77.924 -12.427  1.00  0.00
ATOM   3116  BNJ BNJ Y1237     -36.935  23.541 -84.822  1.00  0.00
ATOM   3117  BNK BNK Y1238     -51.491  61.734 -56.049  1.00  0.00
ATOM   3118  BNL BNL Y1239       5.140  80.948  -2.258  1.00  0.00
ATOM   3119  BNM BNM Y1240     -75.667  26.600 -81.681  1.00  0.00
ATOM   3120  BNN BNN Y1241      43.350 -36.026 -73.799  1.00  0.00
ATOM   3121  BNO BNO Y1242      51.502 -18.476  68.054  1.00  0.00
ATOM   3122  BNP BNP Y1243     -14.580  83.334  65.051  1.00  0.00
ATOM   3123  BNQ BNQ Y1244     -47.903 -72.072 -64.435  1.00  0.00
ATOM   3124  BNR BNR Y1245     -82.387  39.700  82.006  1.00  0.00
ATOM   3125  BNS BNS Y1246      51.480 -57.180 -75.081  1.00  0.00
ATOM   3126  BNT BNT Y1247      16.532  50.641  46.186  1.00  0.00
ATOM   3127  BNU BNU Y1248      55.996  14.356  48.965  1.00  0.00
ATOM   3128  BNV BNV Y1249       1.341  77.816 -25.088  1.00  0.00
ATOM   3129  BNW BNW Y1250      84.226 -20.867   5.180  1.00  0.00
ATOM   3130  BNX BNX Y1251       8.728  85.583 -38.056  1.00  0.00
ATOM   3131  BNY BNY Y1252      24.157 -13.583  63.284  1.00  0.00
ATOM   3132  BNZ BNZ Y1253      66.492  73.393 -47.435  1.00  0.00
ATOM   3133  BOA BOA Y1254     -21.957 -18.084 -52.544  1.00  0.00
ATOM   3134  BOB BOB Y1255     -28.327  58.750  25.568  1.00  0.00
ATOM   3135  BOC BOC Y1256      37.009  54.565  45.862  1.00  0.00
ATOM   3136  BOD BOD Y1257     -24.253  73.381 -84.552  1.00  0.00
ATOM   3137  BOE BOE Y1258     -23.258 -36.357 -19.237  1.00  0.00
ATOM   3138  BOF BOF Y1259     -23.650  13.022  89.459  1.00  0.00
ATOM   3139  BOG BOG Y1260      -3.960 -43.680   8.049  1.00  0.00
ATOM   3140  BOH BOH Y1261     -18.726 -70.314  50.661  1.00  0.00
ATOM   3141  BOI BOI Y1262     -75.251 -54.409 -21.593  1.00  0.00
ATOM   3142  BOJ BOJ Y1263     -16.376  37.078  23.340  1.00  0.00
ATOM   3143  BOK BOK Y1264      77.939 -47.453  19.554  1.00  0.00
ATOM   3144  BOL BOL Y1265      17.170 -30.736 -31.524  1.00  0.00
ATOM   3145  BOM BOM Y1266      -4.398 -56.792  55.043  1.00  0.00
ATOM   3146  BON BON Y1267     -51.777 -83.838 -57.139  1.00  0.00
ATOM   3147  BOO BOO Y1268      -9.300 -34.690  87.002  1.00  0.00
ATOM   3148  BOP BOP Y1269     -24.296 -73.592 -72.541  1.00  0.00
ATOM   3149  BOQ BOQ Y1270       9.637 -65.950  -5.973  1.00  0.00
ATOM   3150  BOR BOR Y1271     -11.312  30.327  37.961  1.00  0.00
ATOM   3151  BOS BOS Y1272     -84.712   1.096   7.761  1.00  0.00
ATOM   3152  BOT BOT Y1273      26.893 -32.340   2.574  1.00  0.00
ATOM   3153  BOU BOU Y1274     -43.265 -71.023 -86.322  1.00  0.00
ATOM   3154  BOV BOV Y1275      85.446 -13.326 -19.334  1.00  0.00
ATOM   3155  BOW BOW Y1276      76.300  17.904  82.316  1.00  0.00
ATOM   3156  BOX BOX Y1277      28.084  79.290  78.342  1.00  0.00
ATOM   3157  BOY BOY Y1278       1.402  19.704 -71.100  1.00  0.00
ATOM   3158  BOZ BOZ Y1279     -27.077  -1.216  30.962  1.00  0.00
ATOM   3159  BPA BPA Y1280     -44.865 -34.185 -86.802  1.00  0.00
ATOM   3160  BPB BPB Y1281       2.930 -88.974 -16.183  1.00  0.00
ATOM   3161  BPC BPC Y1282     -12.797  84.282 -29.637  1.00  0.00
ATOM   3162  BPD BPD Y1283      19.328  75.370 -58.447  1.00  0.00
ATOM   3163  BPE BPE Y1284      25.014  42.719 -53.660  1.00  0.00
ATOM   3164  BPF BPF Y1285      63.939  59.740 -23.800  1.00  0.00
ATOM   3165  BPG BPG Y1286      33.017  82.817 -34.086  1.00  0.00
ATOM   3166  BPH BPH Y1287     -84.142 -42.328  81.799  1.00  0.00
ATOM   3167  BPI BPI Y1288      -9.483 -85.401  83.840  1.00  0.00
ATOM   3168  BPJ BPJ Y1289     -44.556  77.364  77.588  1.00  0.00
ATOM   3169  BPK BPK Y1290      63.153 -34.087  50.780  1.00  0.00
ATOM   3170  BPL BPL Y1291       2.223 -70.843  63.288  1.00  0.00
ATOM   3171  BPM BPM Y1292      36.963  49.225  84.269  1.00  0.00
ATOM   3172  BPN BPN Y1293      39.947  56.290   2.504  1.00  0.00
ATOM   3173  BPO BPO Y1294     -35.859  54.853 -44.709  1.00  0.00
ATOM   3174  BPP BPP Y1295      10.094  -4.172  38.285  1.00  0.00
ATOM   3175  BPQ BPQ Y1296      42.075  -0.421 -75.397  1.00  0.00
ATOM   3176  BPR BPR Y1297     -45.424 -75.600  35.093  1.00  0.00
ATOM   3177  BPS BPS Y1298      86.285  15.458 -46.841  1.00  0.00
ATOM   3178  BPT BPT Y1299     -58.940 -37.564  -6.137  1.00  0.00
ATOM   3179  BPU BPU Y1300      21.934 -24.785  80.463  1.00  0.00
ATOM   3180  BPV BPV Y1301     -43.466  16.069  83.560  1.00  0.00
ATOM   3181  BPW BPW Y1302     -84.498  13.483 -44.035  1.00  0.00
ATOM   3182  BPX BPX Y1303      14.789  62.643 -39.385  1.00  0.00
ATOM   3183  BPY BPY Y1304      19.068 -11.288 -60.052  1.00  0.00
ATOM   3184  BPZ BPZ Y1305      73.938 -31.405  64.373  1.00  0.00
ATOM   3185  BQA BQA Y1306     -46.372  37.619  88.844  1.00  0.00
ATOM   3186  BQB BQB Y1307       4.966  37.165  38.002  1.00  0.00
ATOM   3187  BQC BQC Y1308      22.385  81.090  56.904  1.00  0.00
ATOM   3188  BQD BQD Y1309      77.512 -43.217   1.786  1.00  0.00
ATOM   3189  BQE BQE Y1310      84.693  -7.821  49.574  1.00  0.00
ATOM   3190  BQF BQF Y1311      53.907  45.714  65.313  1.00  0.00
ATOM   3191  BQG BQG Y1312      50.873  55.262  -9.719  1.00  0.00
ATOM   3192  BQH BQH Y1313      86.902 -85.786 -81.793  1.00  0.00
ATOM   3193  BQI BQI Y1314     -60.977 -86.188  27.291  1.00  0.00
ATOM   3194  BQJ BQJ Y1315      66.969 -71.492 -80.299  1.00  0.00
ATOM   3195  BQK BQK Y1316     -49.946  24.859 -75.710  1.00  0.00
ATOM   3196  BQL BQL Y1317      77.176   3.860  -1.687  1.00  0.00
ATOM   3197  BQM BQM Y1318      33.621  24.902  32.607  1.00  0.00
ATOM   3198  BQN BQN Y1319       4.632  32.841  20.771  1.00  0.00
ATOM   3199  BQO BQO Y1320       7.222 -17.975 -21.376  1.00  0.00
ATOM   3200  BQP BQP Y1321      32.935 -63.592  69.370  1.00  0.00
ATOM   3201  BQQ BQQ Y1322     -58.987  64.156 -77.285  1.00  0.00
ATOM   3202  BQR BQR Y1323     -18.842  34.819  87.095  1.00  0.00
ATOM   3203  BQS BQS Y1324     -20.010 -16.334  39.983  1.00  0.00
ATOM   3204  BQT BQT Y1325       2.604 -44.077  61.712  1.00  0.00
ATOM   3205  BQU BQU Y1326      -0.009  75.563 -80.178  1.00  0.00
ATOM   3206  BQV BQV Y1327      40.285 -32.876  75.586  1.00  0.00
ATOM   3207  BQW BQW Y1328      68.243 -24.931 -36.317  1.00  0.00
ATOM   3208  BQX BQX Y1329      15.532 -84.375  38.561  1.00  0.00
ATOM   3209  BQY BQY Y1330     -32.080  41.067 -33.047  1.00  0.00
ATOM   3210  BQZ BQZ Y1331     -34.527 -85.420  64.879  1.00  0.00
ATOM   3211  BRA BRA Y1332       9.026  34.429  82.990  1.00  0.00
ATOM   3212  BRB BRB Y1333     -34.748 -56.014  49.879  1.00  0.00
ATOM   3213  BRC BRC Y1334      48.377  33.583 -31.642  1.00  0.00
ATOM   3214  BRD BRD Y1335      77.968  54.658 -24.008  1.00  0.00
ATOM   3215  BRE BRE Y1336      36.249 -88.048 -75.420  1.00  0.00
ATOM   3216  BRF BRF Y1337     -34.575  -5.802  89.311  1.00  0.00
ATOM   3217  BRG BRG Y1338      39.581 -84.968  35.303  1.00  0.00
ATOM   3218  BRH BRH Y1339     -76.151  44.041 -72.316  1.00  0.00
ATOM   3219  BRI BRI Y1340      -4.849  72.092  12.936  1.00  0.00
ATOM   3220  BRJ BRJ Y1341     -82.574  59.486  79.516  1.00  0.00
ATOM   3221  BRK BRK Y1342      31.818 -89.898 -16.716  1.00  0.00
ATOM   3222  BRL BRL Y1343     -59.904  62.666  88.922  1.00  0.00
ATOM   3223  BRM BRM Y1344     -22.742   6.027  -0.656  1.00  0.00
ATOM   3224  BRN BRN Y1345      75.810 -88.986  75.403  1.00  0.00
ATOM   3225  BRO BRO Y1346      54.520  55.493 -84.253  1.00  0.00
ATOM   3226  BRP BRP Y1347      34.916  -0.459 -64.184  1.00  0.00
ATOM   3227  BRQ BRQ Y1348     -47.669 -48.181 -84.304  1.00  0.00
ATOM   3228  BRR BRR Y1349     -54.255 -37.039  44.495  1.00  0.00
ATOM   3229  BRS BRS Y1350     -16.119  83.911   3.137  1.00  0.00
ATOM   3230  BRT BRT Y1351      14.699 -32.669  66.325  1.00  0.00
ATOM   3231  BRU BRU Y1352       3.210  49.045  83.178  1.00  0.00
ATOM   3232  BRV BRV Y1353     -82.474  15.182  52.494  1.00  0.00
ATOM   3233  BRW BRW Y1354      69.925  11.787  18.740  1.00  0.00
ATOM   3234  BRX BRX Y1355     -49.073  55.280  50.534  1.00  0.00
ATOM   3235  BRY BRY Y1356     -72.631  80.145 -37.403  1.00  0.00
ATOM   3236  BRZ BRZ Y1357     -51.997  11.377 -44.869  1.00  0.00
ATOM   3237  BSA BSA Y1358      24.395  42.472  10.535  1.00  0.00
ATOM   3238  BSB BSB Y1359      56.920  46.869 -25.146  1.00  0.00
ATOM   3239  BSC BSC Y1360      23.690  68.515  46.254  1.00  0.00
ATOM   3240  BSD BSD Y1361     -81.745 -39.535  34.640  1.00  0.00
ATOM   3241  BSE BSE Y1362      84.543  53.497 -82.913  1.00  0.00
ATOM   3242  BSF BSF Y1363     -11.134  12.454  75.597  1.00  0.00
ATOM   3243  BSG BSG Y1364     -39.140  84.493  67.891  1.00  0.00
ATOM   3244  BSH BSH Y1365      40.156 -36.979 -87.117  1.00  0.00
ATOM   3245  BSI BSI Y1366       4.035 -31.001 -22.828  1.00  0.00
ATOM   3246  BSJ BSJ Y1367      38.562 -70.051 -56.500  1.00  0.00
ATOM   3247  BSK BSK Y1368       5.276  19.995  36.858  1.00  0.00
ATOM   3248  BSL BSL Y1369     -53.878 -82.787 -73.683  1.00  0.00
ATOM   3249  BSM BSM Y1370      24.309  -8.361 -10.312  1.00  0.00
ATOM   3250  BSN BSN Y1371     -66.699 -75.665   8.400  1.00  0.00
ATOM   3251  BSO BSO Y1372     -76.627  51.033  29.713  1.00  0.00
ATOM   3252  BSP BSP Y1373     -85.600  62.948  31.387  1.00  0.00
ATOM   3253  BSQ BSQ Y1374     -61.437  54.711  15.815  1.00  0.00
ATOM   3254  BSR BSR Y1375     -10.557  51.074  84.889  1.00  0.00
ATOM   3255  BSS BSS Y1376      64.976  63.376  -8.060  1.00  0.00
ATOM   3256  BST BST Y1377      -6.955  54.577 -83.524  1.00  0.00
ATOM   3257  BSU BSU Y1378      88.085 -23.165 -76.320  1.00  0.00
ATOM   3258  BSV BSV Y1379      83.520  22.484 -71.173  1.00  0.00
ATOM   3259  BSW BSW Y1380      62.823 -58.163  23.074  1.00  0.00
ATOM   3260  BSX BSX Y1381      86.958  -6.192 -58.220  1.00  0.00
ATOM   3261  BSY BSY Y1382     -75.776  72.806 -67.636  1.00  0.00
ATOM   3262  BSZ BSZ Y1383      85.713 -48.737 -80.304  1.00  0.00
ATOM   3263  BTA BTA Y1384     -15.841 -32.549   4.667  1.00  0.00
ATOM   3264  BTB BTB Y1385      31.999  36.023 -34.493  1.00  0.00
ATOM   3265  BTC BTC Y1386     -70.228  83.263 -69.998  1.00  0.00
ATOM   3266  BTD BTD Y1387     -54.068 -51.936  45.810  1.00  0.00
ATOM   3267  BTE BTE Y1388      29.187   9.315  86.245  1.00  0.00
ATOM   3268  BTF BTF Y1389      38.508   3.397  74.505  1.00  0.00
ATOM   3269  BTG BTG Y1390     -53.779  83.349  88.403  1.00  0.00
ATOM   3270  BTH BTH Y1391      66.279  70.256  32.645  1.00  0.00
ATOM   3271  BTI BTI Y1392      11.705 -14.250  75.151  1.00  0.00
ATOM   3272  BTJ BTJ Y1393      86.406  79.005  36.054  1.00  0.00
ATOM   3273  BTK BTK Y1394     -37.498  44.666 -22.096  1.00  0.00
ATOM   3274  BTL BTL Y1395      83.379 -18.016  39.104  1.00  0.00
ATOM   3275  BTM BTM Y1396     -13.072  31.463  62.547  1.00  0.00
ATOM   3276  BTN BTN Y1397     -14.906  63.773 -78.677  1.00  0.00
ATOM   3277  BTO BTO Y1398     -67.823 -59.061  43.656  1.00  0.00
ATOM   3278  BTP BTP Y1399      12.418  46.790 -67.714  1.00  0.00
ATOM   3279  BTQ BTQ Y1400      84.183  45.017   4.607  1.00  0.00
ATOM   3280  BTR BTR Y1401     -81.736  83.645  53.168  1.00  0.00
ATOM   3281  BTS BTS Y1402       9.525  60.414  63.193  1.00  0.00
ATOM   3282  BTT BTT Y1403     -34.371  53.837  79.968  1.00  0.00
ATOM   3283  BTU BTU Y1404      73.239 -52.905  51.429  1.00  0.00
ATOM   3284  BTV BTV Y1405      27.417 -45.163 -74.465  1.00  0.00
ATOM   3285  BTW BTW Y1406      80.845  76.782 -84.060  1.00  0.00
ATOM   3286  BTX BTX Y1407     -68.761  46.594 -25.300  1.00  0.00
ATOM   3287  BTY BTY Y1408     -74.512 -20.744  47.985  1.00  0.00
ATOM   3288  BTZ BTZ Y1409     -17.443  17.165 -50.462  1.00  0.00
ATOM   3289  BUA BUA Y1410     -39.199 -48.900 -66.690  1.00  0.00
ATOM   3290  BUB BUB Y1411     -75.746  81.972  23.976  1.00  0.00
ATOM   3291  BUC BUC Y1412       2.704  41.301 -44.652  1.00  0.00
ATOM   3292  BUD BUD Y1413      44.428   0.178  -4.189  1.00  0.00
ATOM   3293  BUE BUE Y1414      61.050 -22.296 -72.060  1.00  0.00
ATOM   3294  BUF BUF Y1415      67.941  74.063  82.396  1.00  0.00
ATOM   3295  BUG BUG Y1416     -81.719 -89.838 -70.632  1.00  0.00
ATOM   3296  BUH BUH Y1417      76.322 -10.619 -42.347  1.00  0.00
ATOM   3297  BUI BUI Y1418      26.755 -58.614  13.393  1.00  0.00
ATOM   3298  BUJ BUJ Y1419      65.279  49.232  57.665  1.00  0.00
ATOM   3299  BUK BUK Y1420     -81.387  -1.544  46.503  1.00  0.00
ATOM   3300  BUL BUL Y1421     -43.360 -55.879 -59.216  1.00  0.00
ATOM   3301  BUM BUM Y1422     -29.109  35.148 -80.691  1.00  0.00
ATOM   3302  BUN BUN Y1423     -56.336  80.294   3.552  1.00  0.00
ATOM   3303  BUO BUO Y1424      30.246 -87.010  88.353  1.00  0.00
ATOM   3304  BUP BUP Y1425       4.515  84.442  53.839  1.00  0.00
ATOM   3305  BUQ BUQ Y1426      22.293 -74.994 -47.752  1.00  0.00
ATOM   3306  BUR BUR Y1427      81.439  59.663  -0.193  1.00  0.00
ATOM   3307  BUS BUS Y1428     -23.425  48.521  55.648  1.00  0.00
ATOM   3308  BUT BUT Y1429      84.802  30.545   8.481  1.00  0.00
ATOM   3309  BUU BUU Y1430      23.618 -37.146  35.315  1.00  0.00
ATOM   3310  BUV BUV Y1431       5.117  22.076 -36.381  1.00  0.00
ATOM   3311  BUW BUW Y1432      53.984  36.878 -83.000  1.00  0.00
ATOM   3312  BUX BUX Y1433       2.698 -76.560  75.965  1.00  0.00
ATOM   3313  BUY BUY Y1434     -77.826  32.498 -37.133  1.00  0.00
ATOM   3314  BUZ BUZ Y1435       4.587 -35.872  40.968  1.00  0.00
ATOM   3315  BVA BVA Y1436     -35.369  57.975  58.934  1.00  0.00
ATOM   3316  BVB BVB Y1437     -24.260  52.854 -31.024  1.00  0.00
ATOM   3317  BVC BVC Y1438     -23.223 -67.187 -86.186  1.00  0.00
ATOM   3318  BVD BVD Y1439     -53.445  84.234 -45.659  1.00  0.00
ATOM   3319  BVE BVE Y1440     -15.670  52.916 -63.543  1.00  0.00
ATOM   3320  BVF BVF Y1441      -4.564 -27.901  15.648  1.00  0.00
ATOM   3321  BVG BVG Y1442     -54.484   2.288 -55.454  1.00  0.00
ATOM   3322  BVH BVH Y1443      30.080 -44.457  23.216  1.00  0.00
ATOM   3323  BVI BVI Y1444      58.548  16.680  -3.507  1.00  0.00
ATOM   3324  BVJ BVJ Y1445     -36.496 -58.745 -76.479  1.00  0.00
ATOM   3325  BVK BVK Y1446      58.196  11.100 -61.294  1.00  0.00
ATOM   3326  BVL BVL Y1447      35.442 -47.541  77.603  1.00  0.00
ATOM   3327  BVM BVM Y1448     -78.622 -89.076  -2.108  1.00  0.00
ATOM   3328  BVN BVN Y1449      85.564  18.129   2.986  1.00  0.00
ATOM   3329  BVO BVO Y1450      83.445 -34.417  27.906  1.00  0.00
ATOM   3330  BVP BVP Y1451     -49.818  68.504  10.321  1.00  0.00
ATOM   3331  BVQ BVQ Y1452      51.080  84.601  35.905  1.00  0.00
ATOM   3332  BVR BVR Y1453      16.307  -1.159  77.171  1.00  0.00
ATOM   3333  BVS BVS Y1454     -84.083 -18.605 -33.720  1.00  0.00
ATOM   3334  BVT BVT Y1455      12.112  -8.529  -0.719  1.00  0.00
ATOM   3335  BVU BVU Y1456     -55.571  40.929  23.707  1.00  0.00
ATOM   3336  BVV BVV Y1457      87.069  79.064   3.318  1.00  0.00
ATOM   3337  BVW BVW Y1458     -35.466  22.237  57.988  1.00  0.00
ATOM   3338  BVX BVX Y1459      -4.211 -14.622  -8.803  1.00  0.00
ATOM   3339  BVY BVY Y1460     -81.830 -71.236  85.950  1.00  0.00
ATOM   3340  BVZ BVZ Y1461     -23.591 -35.581 -58.099  1.00  0.00
ATOM   3341  BWA BWA Y1462      61.356 -54.409 -38.002  1.00  0.00
ATOM   3342  BWB BWB Y1463      45.689   0.693  28.918  1.00  0.00
ATOM   3343  BWC BWC Y1464      85.420 -33.037  73.924  1.00  0.00
ATOM   3344  BWD BWD Y1465     -62.910 -27.771  56.001  1.00  0.00
ATOM   3345  BWE BWE Y1466     -29.590  59.794 -16.802  1.00  0.00
ATOM   3346  BWF BWF Y1467      24.934 -28.604 -59.335  1.00  0.00
ATOM   3347  BWG BWG Y1468      49.472 -30.194 -35.486  1.00  0.00
ATOM   3348  BWH BWH Y1469      57.603   0.747  -7.702  1.00  0.00
ATOM   3349  BWI BWI Y1470     -17.673  40.679 -51.151  1.00  0.00
ATOM   3350  BWJ BWJ Y1471      75.814  43.360  16.278  1.00  0.00
ATOM   3351  BWK BWK Y1472      35.381  49.782  15.706  1.00  0.00
ATOM   3352  BWL BWL Y1473      51.914 -86.384 -37.884  1.00  0.00
ATOM   3353  BWM BWM Y1474      54.077  69.956 -52.935  1.00  0.00
ATOM   3354  BWN BWN Y1475     -75.547 -82.761  15.709  1.00  0.00
ATOM   3355  BWO BWO Y1476      35.130  -7.268 -22.741  1.00  0.00
ATOM   3356  BWP BWP Y1477     -80.759 -42.989  -1.408  1.00  0.00
ATOM   3357  BWQ BWQ Y1478      79.752 -24.255  52.182  1.00  0.00
ATOM   3358  BWR BWR Y1479     -81.432 -47.065 -74.100  1.00  0.00
ATOM   3359  BWS BWS Y1480      25.648  37.551  86.056  1.00  0.00
ATOM   3360  BWT BWT Y1481      78.502 -83.224  44.850  1.00  0.00
ATOM   3361  BWU BWU Y1482     -84.477 -47.966  68.515  1.00  0.00
ATOM   3362  BWV BWV Y1483      14.119  79.539  64.710  1.00  0.00
ATOM   3363  BWW BWW Y1484      86.700  30.533 -87.006  1.00  0.00
ATOM   3364  BWX BWX Y1485     -53.876 -18.782  37.371  1.00  0.00
ATOM   3365  BWY BWY Y1486      -9.216 -23.277 -18.786  1.00  0.00
ATOM   3366  BWZ BWZ Y1487     -62.805  21.648 -74.239  1.00  0.00
ATOM   3367  BXA BXA Y1488      85.956 -49.964  32.920  1.00  0.00
ATOM   3368  BXB BXB Y1489      28.865 -48.808 -43.614  1.00  0.00
ATOM   3369  BXC BXC Y1490     -32.707 -82.693  19.122  1.00  0.00
ATOM   3370  BXD BXD Y1491      50.419 -20.542 -55.851  1.00  0.00
ATOM   3371  BXE BXE Y1492     -38.916  84.351 -39.621  1.00  0.00
ATOM   3372  BXF BXF Y1493      43.193 -88.419 -61.718  1.00  0.00
ATOM   3373  BXG BXG Y1494     -16.640  -2.060 -20.004  1.00  0.00
ATOM   3374  BXH BXH Y1495      85.459 -87.320 -14.747  1.00  0.00
ATOM   3375  BXI BXI Y1496      79.971  76.974  80.194  1.00  0.00
ATOM   3376  BXJ BXJ Y1497     -10.296  18.091 -26.746  1.00  0.00
ATOM   3377  BXK BXK Y1498      43.347  64.763  87.304  1.00  0.00
ATOM   3378  BXL BXL Y1499     -18.133 -38.177  43.372  1.00  0.00
ATOM   3379  BXM BXM Y1500     -67.608  37.559 -47.896  1.00  0.00
ATOM   3380  BXN BXN Y1501      67.296  84.082  31.550  1.00  0.00
ATOM   3381  BXO BXO Y1502      10.248 -37.015  79.305  1.00  0.00
ATOM   3382  BXP BXP Y1503     -39.898 -26.227  -7.491  1.00  0.00
ATOM   3383  BXQ BXQ Y1504      33.945   3.687 -42.555  1.00  0.00
ATOM   3384  BXR BXR Y1505       6.972 -49.583  30.235  1.00  0.00
ATOM   3385  BXS BXS Y1506      -3.875  83.772  34.009  1.00  0.00
ATOM   3386  BXT BXT Y1507     -40.864  37.229 -85.673  1.00  0.00
ATOM   3387  BXU BXU Y1508     -65.722 -14.518  -4.759  1.00  0.00
ATOM   3388  BXV BXV Y1509     -83.362  41.483  46.195  1.00  0.00
ATOM   3389  BXW BXW Y1510      33.287  -8.576  84.534  1.00  0.00
ATOM   3390  BXX BXX Y1511      67.885  38.417 -19.225  1.00  0.00
ATOM   3391  BXY BXY Y1512      66.798  52.145  33.937  1.00  0.00
ATOM   3392  BXZ BXZ Y1513      88.455  30.462 -30.597  1.00  0.00
ATOM   3393  BYA BYA Y1514      19.108   6.130  -7.547  1.00  0.00
ATOM   3394  BYB BYB Y1515      43.834  36.632  29.143  1.00  0.00
ATOM   3395  BYC BYC Y1516      86.437 -30.540 -27.790  1.00  0.00
ATOM   3396  BYD BYD Y1517      68.774 -48.327 -85.722  1.00  0.00
ATOM   3397  BYE BYE Y1518      83.332 -86.387  85.341  1.00  0.00
ATOM   3398  BYF BYF Y1519      -0.407 -85.315  20.035  1.00  0.00
ATOM   3399  BYG BYG Y1520      69.352   2.724  67.330  1.00  0.00
ATOM   3400  BYH BYH Y1521      81.861   2.420 -29.972  1.00  0.00
ATOM   3401  BYI BYI Y1522      64.471  73.301 -62.883  1.00  0.00
ATOM   3402  BYJ BYJ Y1523     -47.902  60.674  79.434  1.00  0.00
ATOM   3403  BYK BYK Y1524      53.554 -37.303 -83.129  1.00  0.00
ATOM   3404  BYL BYL Y1525     -77.525  29.757 -61.150  1.00  0.00
ATOM   3405  BYM BYM Y1526     -84.002  -3.905 -56.889  1.00  0.00
ATOM   3406  BYN BYN Y1527      85.536  39.219  85.003  1.00  0.00
ATOM   3407  BYO BYO Y1528      65.042  15.216  84.452  1.00  0.00
ATOM   3408  BYP BYP Y1529     -17.555 -85.343 -36.160  1.00  0.00
ATOM   3409  BYQ BYQ Y1530      -4.713 -63.691 -75.294  1.00  0.00
ATOM   3410  BYR BYR Y1531      16.253  84.984   1.548  1.00  0.00
ATOM   3411  BYS BYS Y1532      82.482  -6.609 -86.986  1.00  0.00
ATOM   3412  BYT BYT Y1533     -72.634  39.885  29.111  1.00  0.00
ATOM   3413  BYU BYU Y1534     -10.372 -64.350   2.730  1.00  0.00
ATOM   3414  BYV BYV Y1535     -66.005 -27.183  89.189  1.00  0.00
ATOM   3415  BYW BYW Y1536      41.389  51.710  63.740  1.00  0.00
ATOM   3416  BYX BYX Y1537      23.181 -66.640 -35.166  1.00  0.00
ATOM   3417  BYY BYY Y1538      -4.614  81.016  71.930  1.00  0.00
ATOM   3418  BYZ BYZ Y1539     -12.267  28.032 -49.138  1.00  0.00
ATOM   3419  BZA BZA Y1540     -12.126 -16.017 -85.433  1.00  0.00
ATOM   3420  BZB BZB Y1541      82.546  32.989  75.280  1.00  0.00
ATOM   3421  BZC BZC Y1542      -2.254 -86.714 -46.199  1.00  0.00
ATOM   3422  BZD BZD Y1543     -20.629 -22.866   5.280  1.00  0.00
ATOM   3423  BZE BZE Y1544      77.873 -60.818 -86.361  1.00  0.00
ATOM   3424  BZF BZF Y1545     -66.644 -37.847 -65.530  1.00  0.00
ATOM   3425  BZG BZG Y1546     -64.411 -29.251  36.207  1.00  0.00
ATOM   3426  BZH BZH Y1547      50.453 -50.688  48.530  1.00  0.00
ATOM   3427  BZI BZI Y1548     -20.332 -21.923  88.878  1.00  0.00
ATOM   3428  BZJ BZJ Y1549      -7.122  31.740  73.081  1.00  0.00
ATOM   3429  BZK BZK Y1550     -82.073  68.095   6.334  1.00  0.00
ATOM   3430  BZL BZL Y1551     -61.304   0.439 -30.743  1.00  0.00
ATOM   3431  BZM BZM Y1552     -47.945 -85.549  26.668  1.00  0.00
ATOM   3432  BZN BZN Y1553     -83.989  11.062  84.181  1.00  0.00
ATOM   3433  BZO BZO Y1554      83.286  -8.733  12.309  1.00  0.00
ATOM   3434  BZP BZP Y1555     -57.973 -86.544  -0.700  1.00  0.00
ATOM   3435  BZQ BZQ Y1556       4.679 -52.754 -74.568  1.00  0.00
ATOM   3436  BZR BZR Y1557      76.127 -65.367  85.280  1.00  0.00
ATOM   3437  BZS BZS Y1558     -50.027 -77.271  11.470  1.00  0.00
ATOM   3438  BZT BZT Y1559     -25.452 -22.168  50.707  1.00  0.00
ATOM   3439  BZU BZU Y1560     -19.212 -81.165  52.696  1.00  0.00
ATOM   3440  BZV BZV Y1561     -43.150  21.451 -23.682  1.00  0.00
ATOM   3441  BZW BZW Y1562      -8.953 -25.446  41.810  1.00  0.00
ATOM   3442  BZX BZX Y1563      85.985 -64.140  75.202  1.00  0.00
ATOM   3443  BZY BZY Y1564     -79.103  29.794 -18.510  1.00  0.00
ATOM   3444  BZZ BZZ Y1565     -14.295  70.342 -29.381  1.00  0.00
ATOM   3445  CAA CAA Y1566     -83.087  32.452  57.769  1.00  0.00
ATOM   3446  CAB CAB Y1567      39.618 -34.611  14.609  1.00  0.00
ATOM   3447  CAC CAC Y1568      58.019  81.425  86.350  1.00  0.00
ATOM   3448  CAD CAD Y1569     -21.782  -4.682  82.919  1.00  0.00
ATOM   3449  CAE CAE Y1570      29.703 -70.587   5.245  1.00  0.00
ATOM   3450  CAF CAF Y1571     -46.244  18.877 -37.810  1.00  0.00
ATOM   3451  CAG CAG Y1572     -83.379 -46.718 -15.976  1.00  0.00
ATOM   3452  CAH CAH Y1573      60.917  -1.873  45.278  1.00  0.00
ATOM   3453  CAI CAI Y1574      29.902  40.184  23.318  1.00  0.00
ATOM   3454  CAJ CAJ Y1575     -34.473 -24.028  43.393  1.00  0.00
ATOM   3455  CAK CAK Y1576     -76.598  63.634  61.985  1.00  0.00
ATOM   3456  CAL CAL Y1577     -18.225 -50.377   2.132  1.00  0.00
ATOM   3457  CAM CAM Y1578      45.794  67.253   5.894  1.00  0.00
ATOM   3458  CAN CAN Y1579     -49.389 -90.348 -16.818  1.00  0.00
ATOM   3459  CAO CAO Y1580       6.041   7.500  83.051  1.00  0.00
ATOM   3460  CAP CAP Y1581      83.058  81.619 -43.301  1.00  0.00
ATOM   3461  CAQ CAQ Y1582      -3.077 -85.233 -25.821  1.00  0.00
ATOM   3462  CAR CAR Y1583      28.468 -25.716 -38.460  1.00  0.00
ATOM   3463  CAS CAS Y1584      29.879 -56.639  35.899  1.00  0.00
ATOM   3464  CAT CAT Y1585      19.542 -46.778  29.279  1.00  0.00
ATOM   3465  CAU CAU Y1586      82.300  34.441  -8.555  1.00  0.00
ATOM   3466  CAV CAV Y1587      25.915  63.503 -47.842  1.00  0.00
ATOM   3467  CAW CAW Y1588     -38.652  84.081 -85.613  1.00  0.00
ATOM   3468  CAX CAX Y1589      50.699  84.295 -25.018  1.00  0.00
ATOM   3469  CAY CAY Y1590      16.568  85.888 -46.819  1.00  0.00
ATOM   3470  CAZ CAZ Y1591      78.930  40.543 -84.924  1.00  0.00
ATOM   3471  CBA CBA Y1592     -43.539   2.603 -84.598  1.00  0.00
ATOM   3472  CBB CBB Y1593      61.106  40.498  85.877  1.00  0.00
ATOM   3473  CBC CBC Y1594      65.937 -30.424 -50.009  1.00  0.00
ATOM   3474  CBD CBD Y1595     -58.591   4.782  87.383  1.00  0.00
ATOM   3475  CBE CBE Y1596       3.506 -72.284  47.802  1.00  0.00
ATOM   3476  CBF CBF Y1597     -64.085 -81.008 -40.070  1.00  0.00
ATOM   3477  CBG CBG Y1598     -61.175  -3.020  28.782  1.00  0.00
ATOM   3478  CBH CBH Y1599     -57.313 -79.677  84.435  1.00  0.00
ATOM   3479  CBI CBI Y1600       1.870  12.625 -26.954  1.00  0.00
ATOM   3480  CBJ CBJ Y1601      50.226   3.947  83.773  1.00  0.00
ATOM   3481  CBK CBK Y1602      21.001  82.025 -80.253  1.00  0.00
ATOM   3482  CBL CBL Y1603     -62.517 -69.689 -61.714  1.00  0.00
ATOM   3483  CBM CBM Y1604     -41.990  77.876  10.010  1.00  0.00
ATOM   3484  CBN CBN Y1605      55.614 -18.622 -39.428  1.00  0.00
ATOM   3485  CBO CBO Y1606     -20.010  63.396 -38.367  1.00  0.00
ATOM   3486  CBP CBP Y1607      26.103  81.409  15.622  1.00  0.00
ATOM   3487  CBQ CBQ Y1608     -36.500  56.265 -81.306  1.00  0.00
ATOM   3488  CBR CBR Y1609       3.986  -1.727  27.045  1.00  0.00
ATOM   3489  CBS CBS Y1610      -2.304  71.988  59.234  1.00  0.00
ATOM   3490  CBT CBT Y1611      12.551 -87.566  70.845  1.00  0.00
ATOM   3491  CBU CBU Y1612     -20.872  -2.183 -83.406  1.00  0.00
ATOM   3492  CBV CBV Y1613     -12.139 -47.875  15.919  1.00  0.00
ATOM   3493  CBW CBW Y1614     -34.278  74.486 -30.591  1.00  0.00
ATOM   3494  CBX CBX Y1615      26.032 -33.906  87.327  1.00  0.00
ATOM   3495  CBY CBY Y1616     -19.150   9.262 -74.503  1.00  0.00
ATOM   3496  CBZ CBZ Y1617     -22.665 -26.546 -41.223  1.00  0.00
ATOM   3497  CCA CCA Y1618     -26.670 -48.729 -15.898  1.00  0.00
ATOM   3498  CCB CCB Y1619     -26.100 -13.024  69.759  1.00  0.00
ATOM   3499  CCC CCC Y1620     -75.512  -6.806 -17.695  1.00  0.00
ATOM   3500  CCD CCD Y1621     -60.771  32.185  83.233  1.00  0.00
ATOM   3501  CCE CCE Y1622      27.988 -20.201 -22.129  1.00  0.00
ATOM   3502  CCF CCF Y1623     -75.877 -24.915 -76.984  1.00  0.00
ATOM   3503  CCG CCG Y1624      39.696  46.299 -14.437  1.00  0.00
ATOM   3504  CCH CCH Y1625      41.036 -83.100 -45.985  1.00  0.00
ATOM   3505  CCI CCI Y1626       8.477 -12.359  87.955  1.00  0.00
ATOM   3506  CCJ CCJ Y1627      40.869  82.956  19.950  1.00  0.00
ATOM   3507  CCK CCK Y1628     -78.250 -30.492  68.442  1.00  0.00
ATOM   3508  CCL CCL Y1629     -14.942  27.202   7.326  1.00  0.00
ATOM   3509  CCM CCM Y1630      72.169  17.161   5.112  1.00  0.00
ATOM   3510  CCN CCN Y1631     -21.441  -0.800 -41.926  1.00  0.00
ATOM   3511  CCO CCO Y1632      59.410  31.083  57.447  1.00  0.00
ATOM   3512  CCP CCP Y1633      -5.370 -51.824  -7.105  1.00  0.00
ATOM   3513  CCQ CCQ Y1634     -21.254 -74.145 -13.791  1.00  0.00
ATOM   3514  CCR CCR Y1635     -80.576 -55.983 -45.782  1.00  0.00
ATOM   3515  CCS CCS Y1636     -80.037 -38.813 -65.908  1.00  0.00
ATOM   3516  CCT CCT Y1637      40.676 -32.655  89.259  1.00  0.00
ATOM   3517  CCU CCU Y1638       6.271   7.034 -53.947  1.00  0.00
ATOM   3518  CCV CCV Y1639     -62.406  45.679  87.330  1.00  0.00
ATOM   3519  CCW CCW Y1640      88.869  44.522 -75.354  1.00  0.00
ATOM   3520  CCX CCX Y1641      -4.546 -41.588  69.884  1.00  0.00
ATOM   3521  CCY CCY Y1642     -48.729  57.266 -15.768  1.00  0.00
ATOM   3522  CCZ CCZ Y1643      61.063 -20.098 -86.729  1.00  0.00
ATOM   3523  CDA CDA Y1644      84.142 -89.231 -32.083  1.00  0.00
ATOM   3524  CDB CDB Y1645      24.906  56.460  89.979  1.00  0.00
ATOM   3525  CDC CDC Y1646      90.551  53.675  85.820  1.00  0.00
ATOM   3526  CDD CDD Y1647     -60.338  17.344  18.314  1.00  0.00
ATOM   3527  CDE CDE Y1648     -27.350  15.456  79.425  1.00  0.00
ATOM   3528  CDF CDF Y1649     -81.905 -66.019  45.932  1.00  0.00
ATOM   3529  CDG CDG Y1650      -3.864  26.843   9.762  1.00  0.00
ATOM   3530  CDH CDH Y1651      28.449  -7.578  38.096  1.00  0.00
ATOM   3531  CDI CDI Y1652     -80.260 -88.311 -32.813  1.00  0.00
ATOM   3532  CDJ CDJ Y1653      31.876  11.843  40.490  1.00  0.00
ATOM   3533  CDK CDK Y1654     -49.674 -61.855 -21.918  1.00  0.00
ATOM   3534  CDL CDL Y1655     -86.187  37.323 -28.270  1.00  0.00
ATOM   3535  CDM CDM Y1656      74.851  19.746  70.363  1.00  0.00
ATOM   3536  CDN CDN Y1657      63.114   2.744   6.923  1.00  0.00
ATOM   3537  CDO CDO Y1658     -70.314 -51.926 -74.947  1.00  0.00
ATOM   3538  CDP CDP Y1659     -72.650  64.265  86.230  1.00  0.00
ATOM   3539  CDQ CDQ Y1660      76.243  64.479 -37.367  1.00  0.00
ATOM   3540  CDR CDR Y1661      -2.436  26.572  49.592  1.00  0.00
ATOM   3541  CDS CDS Y1662     -13.978  74.403  -1.820  1.00  0.00
ATOM   3542  CDT CDT Y1663      83.307  73.007  18.746  1.00  0.00
ATOM   3543  CDU CDU Y1664     -55.721  25.351  61.576  1.00  0.00
ATOM   3544  CDV CDV Y1665      88.382  79.325  88.786  1.00  0.00
ATOM   3545  CDW CDW Y1666      84.141  51.461  37.614  1.00  0.00
ATOM   3546  CDX CDX Y1667      18.476 -73.024 -21.336  1.00  0.00
ATOM   3547  CDY CDY Y1668      90.405  27.176 -50.194  1.00  0.00
ATOM   3548  CDZ CDZ Y1669      67.166  -3.632 -11.115  1.00  0.00
ATOM   3549  CEA CEA Y1670     -83.908  57.960 -74.944  1.00  0.00
ATOM   3550  CEB CEB Z1671     -64.644  76.263  44.290  1.00  0.00
ATOM   3551  CEC CEC Z1672     -16.194  37.181  51.193  1.00  0.00
ATOM   3552  CED CED Z1673      43.825  11.612 -47.670  1.00  0.00
ATOM   3553  CEE CEE Z1674      21.854   5.028  51.630  1.00  0.00
ATOM   3554  CEF CEF Z1675     -56.973 -41.618  51.813  1.00  0.00
ATOM   3555  CEG CEG Z1676     -26.334   6.837 -24.851  1.00  0.00
ATOM   3556  CEH CEH Z1677     -47.993   5.845  42.491  1.00  0.00
ATOM   3557  CEI CEI Z1678      34.076 -62.230  56.665  1.00  0.00
ATOM   3558  CEJ CEJ Z1679      20.699 -34.734   7.897  1.00  0.00
ATOM   3559  CEK CEK Z1680     -55.589 -45.709 -70.828  1.00  0.00
ATOM   3560  CEL CEL Z1681     -35.187 -70.963  64.144  1.00  0.00
ATOM   3561  CEM CEM Z1682      16.110  29.016  67.590  1.00  0.00
ATOM   3562  CEN CEN Z1683      28.439  57.777 -17.925  1.00  0.00
ATOM   3563  CEO CEO Z1684      -1.846 -27.224  87.756  1.00  0.00
ATOM   3564  CEP CEP Z1685      59.162  40.885  80.942  1.00  0.00
ATOM   3565  CEQ CEQ Z1686     -56.988 -22.273  -2.503  1.00  0.00
ATOM   3566  CER CER Z1687     -23.431 -55.641  10.717  1.00  0.00
ATOM   3567  CES CES Z1688     -14.419 -20.464 -25.852  1.00  0.00
ATOM   3568  CET CET Z1689      12.209  20.076 -66.212  1.00  0.00
ATOM   3569  CEU CEU Z1690      39.112  80.353 -21.416  1.00  0.00
ATOM   3570  CEV CEV Z1691     -16.617  72.484   0.789  1.00  0.00
ATOM   3571  CEW CEW Z1692      77.622  72.772  82.900  1.00  0.00
ATOM   3572  CEX CEX Z1693       0.173 -81.092 -46.591  1.00  0.00
ATOM   3573  CEY CEY Z1694     -22.628 -57.936 -51.685  1.00  0.00
ATOM   3574  CEZ CEZ Z1695     -74.305  16.669  22.353  1.00  0.00
ATOM   3575  CFA CFA Z1696     -57.327  38.299 -26.027  1.00  0.00
ATOM   3576  CFB CFB Z1697      68.482   1.207  49.830  1.00  0.00
ATOM   3577  CFC CFC Z1698      35.205  38.121 -47.358  1.00  0.00
ATOM   3578  CFD CFD Z1699     -40.014 -66.041 -73.158  1.00  0.00
ATOM   3579  CFE CFE Z1700      26.531 -87.599 -68.152  1.00  0.00
ATOM   3580  CFF CFF Z1701     -17.443  75.430 -70.541  1.00  0.00
ATOM   3581  CFG CFG Z1702     -78.842 -65.521 -14.419  1.00  0.00
ATOM   3582  CFH CFH Z1703       2.071 -47.386  -5.687  1.00  0.00
ATOM   3583  CFI CFI Z1704     -45.077  72.885 -59.422  1.00  0.00
ATOM   3584  CFJ CFJ Z1705      85.769  45.173  42.477  1.00  0.00
ATOM   3585  CFK CFK Z1706      74.270 -54.311  39.907  1.00  0.00
ATOM   3586  CFL CFL Z1707     -51.611  38.686 -63.353  1.00  0.00
ATOM   3587  CFM CFM Z1708      16.344 -18.221 -60.647  1.00  0.00
ATOM   3588  CFN CFN Z1709     -19.758  30.178 -65.484  1.00  0.00
ATOM   3589  CFO CFO Z1710       4.213  51.333 -43.082  1.00  0.00
ATOM   3590  CFP CFP Z1711      22.483 -54.833  33.429  1.00  0.00
ATOM   3591  CFQ CFQ Z1712      53.676  25.042  16.482  1.00  0.00
ATOM   3592  CFR CFR Z1713      -7.281 -18.389  58.580  1.00  0.00
ATOM   3593  CFS CFS Z1714     -66.351  10.574  -9.437  1.00  0.00
ATOM   3594  CFT CFT Z1715     -20.574  37.093  -0.414  1.00  0.00
ATOM   3595  CFU CFU Z1716      41.012   9.169  22.571  1.00  0.00
ATOM   3596  CFV CFV Z1717      64.783  65.292  46.460  1.00  0.00
ATOM   3597  CFW CFW Z1718      78.285  52.482 -60.841  1.00  0.00
ATOM   3598  CFX CFX Z1719     -40.463 -29.056 -64.959  1.00  0.00
ATOM   3599  CFY CFY Z1720      34.846  52.694  61.209  1.00  0.00
ATOM   3600  CFZ CFZ Z1721     -35.212 -74.771  40.806  1.00  0.00
ATOM   3601  CGA CGA Z1722      58.558  40.148 -12.836  1.00  0.00
ATOM   3602  CGB CGB Z1723      -4.536  -6.782  21.155  1.00  0.00
ATOM   3603  CGC CGC Z1724      60.264 -10.730 -29.916  1.00  0.00
ATOM   3604  CGD CGD Z1725      -3.169  23.746 -40.488  1.00  0.00
ATOM   3605  CGE CGE Z1726      31.146 -53.015 -55.215  1.00  0.00
ATOM   3606  CGF CGF Z1727     -69.808  47.039 -81.778  1.00  0.00
ATOM   3607  CGG CGG Z1728     -33.153  56.400  50.132  1.00  0.00
ATOM   3608  CGH CGH Z1729      71.799 -73.609 -33.005  1.00  0.00
ATOM   3609  CGI CGI Z1730      45.765  74.994  65.309  1.00  0.00
ATOM   3610  CGJ CGJ Z1731      70.186   1.421 -74.847  1.00  0.00
ATOM   3611  CGK CGK Z1732       1.514  31.138  11.076  1.00  0.00
ATOM   3612  CGL CGL Z1733     -70.511  78.865 -74.307  1.00  0.00
ATOM   3613  CGM CGM Z1734      47.270 -17.544 -60.133  1.00  0.00
ATOM   3614  CGN CGN Z1735       9.256 -82.064  42.142  1.00  0.00
ATOM   3615  CGO CGO Z1736     -44.120  51.936  75.187  1.00  0.00
ATOM   3616  CGP CGP Z1737     -70.028  61.432  68.817  1.00  0.00
ATOM   3617  CGQ CGQ Z1738      37.196  42.681  47.169  1.00  0.00
ATOM   3618  CGR CGR Z1739     -35.982 -84.247 -67.910  1.00  0.00
ATOM   3619  CGS CGS Z1740      40.411 -14.963  82.896  1.00  0.00
ATOM   3620  CGT CGT Z1741     -44.921  78.498  18.023  1.00  0.00
ATOM   3621  CGU CGU Z1742     -35.146 -25.102 -39.826  1.00  0.00
ATOM   3622  CGV CGV Z1743      36.394  -8.085  65.002  1.00  0.00
ATOM   3623  CGW CGW Z1744       7.540  14.982  14.006  1.00  0.00
ATOM   3624  CGX CGX Z1745      29.652  78.092  20.380  1.00  0.00
ATOM   3625  CGY CGY Z1746     -62.847  74.645  -9.786  1.00  0.00
ATOM   3626  CGZ CGZ Z1747     -53.231 -70.964 -15.750  1.00  0.00
ATOM   3627  CHA CHA Z1748     -32.713  18.852   0.790  1.00  0.00
ATOM   3628  CHB CHB Z1749      36.170  61.415 -72.681  1.00  0.00
ATOM   3629  CHC CHC Z1750     -13.540  18.620  41.534  1.00  0.00
ATOM   3630  CHD CHD Z1751      -9.411 -58.810  37.001  1.00  0.00
ATOM   3631  CHE CHE Z1752     -32.179 -54.561 -85.361  1.00  0.00
ATOM   3632  CHF CHF Z1753      42.203 -59.865   3.551  1.00  0.00
ATOM   3633  CHG CHG Z1754      58.052  81.188 -53.137  1.00  0.00
ATOM   3634  CHH CHH Z1755     -55.081  28.454 -80.133  1.00  0.00
ATOM   3635  CHI CHI Z1756     -77.382 -58.506  78.678  1.00  0.00
ATOM   3636  CHJ CHJ Z1757      66.710  53.880 -77.085  1.00  0.00
ATOM   3637  CHK CHK Z1758     -69.852  62.612  19.874  1.00  0.00
ATOM   3638  CHL CHL Z1759     -48.845  25.449  80.197  1.00  0.00
ATOM   3639  CHM CHM Z1760     -54.068  53.024  59.996  1.00  0.00
ATOM   3640  CHN CHN Z1761     -22.978 -19.500 -64.735  1.00  0.00
ATOM   3641  CHO CHO Z1762     -80.653  36.718  60.284  1.00  0.00
ATOM   3642  CHP CHP Z1763      62.019  26.663 -55.486  1.00  0.00
ATOM   3643  CHQ CHQ Z1764     -11.140  16.375 -84.390  1.00  0.00
ATOM   3644  CHR CHR Z1765     -28.557  75.270 -29.147  1.00  0.00
ATOM   3645  CHS CHS Z1766      87.306  58.936 -30.099  1.00  0.00
ATOM   3646  CHT CHT Z1767      26.706 -86.765 -37.768  1.00  0.00
ATOM   3647  CHU CHU Z1768      34.131  12.883   1.844  1.00  0.00
ATOM   3648  CHV CHV Z1769      82.944 -71.151   7.010  1.00  0.00
ATOM   3649  CHW CHW Z1770      74.960 -44.761 -53.261  1.00  0.00
ATOM   3650  CHX CHX Z1771      52.868  58.279 -47.527  1.00  0.00
ATOM   3651  CHY CHY Z1772     -50.668 -48.503  80.942  1.00  0.00
ATOM   3652  CHZ CHZ Z1773     -63.581 -62.777 -26.636  1.00  0.00
ATOM   3653  CIA CIA Z1774      76.675  66.517  27.453  1.00  0.00
ATOM   3654  CIB CIB Z1775      -0.461  79.761  58.751  1.00  0.00
ATOM   3655  CIC CIC Z1776      21.872  55.258  21.290  1.00  0.00
ATOM   3656  CID CID Z1777     -17.372 -52.693  60.877  1.00  0.00
ATOM   3657  CIE CIE Z1778     -69.534 -45.326 -85.339  1.00  0.00
ATOM   3658  CIF CIF Z1779     -40.276  61.620   4.362  1.00  0.00
ATOM   3659  CIG CIG Z1780       3.215  73.723  80.579  1.00  0.00
ATOM   3660  CIH CIH Z1781       5.157  10.127  32.737  1.00  0.00
ATOM   3661  CII CII Z1782     -39.510  -6.962  77.188  1.00  0.00
ATOM   3662  CIJ CIJ Z1783     -12.693 -31.217  24.919  1.00  0.00
ATOM   3663  CIK CIK Z1784      41.002 -81.845 -35.751  1.00  0.00
ATOM   3664  CIL CIL Z1785     -42.469  14.510 -49.420  1.00  0.00
ATOM   3665  CIM CIM Z1786      58.097 -24.272  63.497  1.00  0.00
ATOM   3666  CIN CIN Z1787      43.932  29.390 -81.340  1.00  0.00
ATOM   3667  CIO CIO Z1788      77.059  30.320 -80.672  1.00  0.00
ATOM   3668  CIP CIP Z1789     -60.817 -68.066  12.064  1.00  0.00
ATOM   3669  CIQ CIQ Z1790     -56.297 -39.055 -32.517  1.00  0.00
ATOM   3670  CIR CIR Z1791     -74.490  63.519 -46.810  1.00  0.00
ATOM   3671  CIS CIS Z1792      79.069 -38.951   1.029  1.00  0.00
ATOM   3672  CIT CIT Z1793      -0.597  68.587 -16.983  1.00  0.00
ATOM   3673  CIU CIU Z1794     -72.659  80.019 -27.502  1.00  0.00
ATOM   3674  CIV CIV Z1795     -56.557  16.107 -61.833  1.00  0.00
ATOM   3675  CIW CIW Z1796     -19.476  40.367 -38.000  1.00  0.00
ATOM   3676  CIX CIX Z1797      -3.186   9.770 -12.337  1.00  0.00
ATOM   3677  CIY CIY Z1798       3.446 -15.044 -66.749  1.00  0.00
ATOM   3678  CIZ CIZ Z1799      12.034 -65.127  85.334  1.00  0.00
ATOM   3679  CJA CJA Z1800      65.433 -36.362  27.038  1.00  0.00
ATOM   3680  CJB CJB Z1801       9.887  66.862  47.473  1.00  0.00
ATOM   3681  CJC CJC Z1802       8.725  47.386   7.692  1.00  0.00
ATOM   3682  CJD CJD Z1803      34.549 -55.047 -31.167  1.00  0.00
ATOM   3683  CJE CJE Z1804     -36.735  43.486 -78.151  1.00  0.00
ATOM   3684  CJF CJF Z1805       5.030  44.457  41.529  1.00  0.00
ATOM   3685  CJG CJG Z1806      28.887 -31.060 -58.080  1.00  0.00
ATOM   3686  CJH CJH Z1807      25.332  25.203 -28.339  1.00  0.00
ATOM   3687  CJI CJI Z1808      31.767 -28.255 -19.407  1.00  0.00
ATOM   3688  CJJ CJJ Z1809     -71.375  20.091 -78.161  1.00  0.00
ATOM   3689  CJK CJK Z1810     -74.325 -48.857  10.982  1.00  0.00
ATOM   3690  CJL CJL Z1811      49.080 -51.454  43.403  1.00  0.00
ATOM   3691  CJM CJM Z1812     -42.373  76.691  48.778  1.00  0.00
ATOM   3692  CJN CJN Z1813      29.884  -3.062 -17.457  1.00  0.00
ATOM   3693  CJO CJO Z1814     -26.493 -17.796  -7.286  1.00  0.00
ATOM   3694  CJP CJP Z1815     -75.634 -49.190 -41.831  1.00  0.00
ATOM   3695  CJQ CJQ Z1816     -16.086 -79.310  52.839  1.00  0.00
ATOM   3696  CJR CJR Z1817     -28.111 -52.970 -21.585  1.00  0.00
ATOM   3697  CJS CJS Z1818     -77.360 -25.234 -50.816  1.00  0.00
ATOM   3698  CJT CJT Z1819     -44.161  55.004 -28.202  1.00  0.00
ATOM   3699  CJU CJU Z1820      -1.058  77.308  15.732  1.00  0.00
ATOM   3700  CJV CJV Z1821      51.726 -40.903 -32.693  1.00  0.00
ATOM   3701  CJW CJW Z1822      38.353 -78.466 -82.666  1.00  0.00
ATOM   3702  CJX CJX Z1823      17.318 -79.059  -3.185  1.00  0.00
ATOM   3703  CJY CJY Z1824     -69.961 -23.978  80.546  1.00  0.00
ATOM   3704  CJZ CJZ Z1825      -4.432   2.940 -49.338  1.00  0.00
ATOM   3705  CKA CKA Z1826      77.155  71.713 -82.078  1.00  0.00
ATOM   3706  CKB CKB Z1827      50.464  34.482  43.345  1.00  0.00
ATOM   3707  CKC CKC Z1828      68.826 -80.143  79.047  1.00  0.00
ATOM   3708  CKD CKD Z1829     -45.368  33.044   9.173  1.00  0.00
ATOM   3709  CKE CKE Z1830     -75.636 -36.254  66.525  1.00  0.00
ATOM   3710  CKF CKF Z1831       9.397  82.737  27.389  1.00  0.00
ATOM   3711  CKG CKG Z1832     -44.882   7.238 -79.251  1.00  0.00
ATOM   3712  CKH CKH Z1833      -1.397 -41.873 -59.638  1.00  0.00
ATOM   3713  CKI CKI Z1834      53.240  69.323  26.003  1.00  0.00
ATOM   3714  CKJ CKJ Z1835     -44.327 -28.585  81.880  1.00  0.00
ATOM   3715  CKK CKK Z1836      82.096 -36.382  60.767  1.00  0.00
ATOM   3716  CKL CKL Z1837      83.741 -23.859  84.396  1.00  0.00
ATOM   3717  CKM CKM Z1838     -73.252 -27.065  48.590  1.00  0.00
ATOM   3718  CKN CKN Z1839     -77.923 -77.277 -49.809  1.00  0.00
ATOM   3719  CKO CKO Z1840     -58.939  29.011  25.731  1.00  0.00
ATOM   3720  CKP CKP Z1841       3.219  68.023 -74.486  1.00  0.00
ATOM   3721  CKQ CKQ Z1842      85.260 -13.265  20.659  1.00  0.00
ATOM   3722  CKR CKR Z1843      39.701  38.852  24.612  1.00  0.00
ATOM   3723  CKS CKS Z1844      38.940  -6.121 -72.239  1.00  0.00
ATOM   3724  CKT CKT Z1845      88.065 -67.288  26.557  1.00  0.00
ATOM   3725  CKU CKU Z1846      52.510  56.367  59.877  1.00  0.00
ATOM   3726  CKV CKV Z1847      30.806 -26.491  42.929  1.00  0.00
ATOM   3727  CKW CKW Z1848      53.888 -56.224 -80.081  1.00  0.00
ATOM   3728  CKX CKX Z1849     -70.465   1.492 -87.031  1.00  0.00
ATOM   3729  CKY CKY Z1850     -40.873 -48.390  72.573  1.00  0.00
ATOM   3730  CKZ CKZ Z1851     -11.840 -66.926 -24.469  1.00  0.00
ATOM   3731  CLA CLA Z1852      46.660 -86.254  39.771  1.00  0.00
ATOM   3732  CLB CLB Z1853      82.454  46.568 -79.073  1.00  0.00
ATOM   3733  CLC CLC Z1854      82.546  34.503  23.914  1.00  0.00
ATOM   3734  CLD CLD Z1855     -60.326 -12.442 -50.086  1.00  0.00
ATOM   3735  CLE CLE Z1856      84.658 -20.478  -5.626  1.00  0.00
ATOM   3736  CLF CLF Z1857      89.963  -8.745   5.380  1.00  0.00
ATOM   3737  CLG CLG Z1858      82.547  60.151  65.848  1.00  0.00
ATOM   3738  CLH CLH Z1859     -26.684   5.316  81.494  1.00  0.00
ATOM   3739  CLI CLI Z1860      10.139 -38.521  30.700  1.00  0.00
ATOM   3740  CLJ CLJ Z1861      11.182 -89.111  24.723  1.00  0.00
ATOM   3741  CLK CLK Z1862     -54.097 -78.989 -37.490  1.00  0.00
ATOM   3742  CLL CLL Z1863     -68.509 -74.903  82.630  1.00  0.00
ATOM   3743  CLM CLM Z1864      -1.104  79.812 -14.453  1.00  0.00
ATOM   3744  CLN CLN Z1865     -70.058   5.539 -39.056  1.00  0.00
ATOM   3745  CLO CLO Z1866      46.517  -8.623  29.210  1.00  0.00
ATOM   3746  CLP CLP Z1867     -55.906 -14.018 -81.598  1.00  0.00
ATOM   3747  CLQ CLQ Z1868      52.306 -46.586  61.173  1.00  0.00
ATOM   3748  CLR CLR Z1869     -15.925 -32.298 -51.864  1.00  0.00
ATOM   3749  CLS CLS Z1870     -44.716 -62.313  39.068  1.00  0.00
ATOM   3750  CLT CLT Z1871     -28.950  -2.471  20.139  1.00  0.00
ATOM   3751  CLU CLU Z1872     -58.163 -88.578   1.163  1.00  0.00
ATOM   3752  CLV CLV Z1873      84.997  30.092  64.886  1.00  0.00
ATOM   3753  CLW CLW Z1874     -10.804  49.946  72.205  1.00  0.00
ATOM   3754  CLX CLX Z1875     -82.251  23.477 -53.686  1.00  0.00
ATOM   3755  CLY CLY Z1876      62.492 -71.703 -57.665  1.00  0.00
ATOM   3756  CLZ CLZ Z1877     -15.895  63.064  89.194  1.00  0.00
ATOM   3757  CMA CMA Z1878     -80.939  31.016  87.239  1.00  0.00
ATOM   3758  CMB CMB Z1879      72.509  75.741  -8.494  1.00  0.00
ATOM   3759  CMC CMC Z1880      -3.391  55.144 -65.181  1.00  0.00
ATOM   3760  CMD CMD Z1881      64.421 -35.807 -20.116  1.00  0.00
ATOM   3761  CME CME Z1882     -76.543   4.923  70.232  1.00  0.00
ATOM   3762  CMF CMF Z1883      -4.578 -42.312 -18.741  1.00  0.00
ATOM   3763  CMG CMG Z1884       7.428 -60.279   6.704  1.00  0.00
ATOM   3764  CMH CMH Z1885       3.851 -61.437 -80.613  1.00  0.00
ATOM   3765  CMI CMI Z1886      20.556  11.293  80.366  1.00  0.00
ATOM   3766  CMJ CMJ Z1887     -18.974   6.576   5.300  1.00  0.00
ATOM   3767  CMK CMK Z1888     -31.325  -4.121   2.961  1.00  0.00
ATOM   3768  CML CML Z1889      54.652   5.667  -1.643  1.00  0.00
ATOM   3769  CMM CMM Z1890     -23.399  12.001  59.212  1.00  0.00
ATOM   3770  CMN CMN Z1891      52.799 -19.442  39.465  1.00  0.00
ATOM   3771  CMO CMO Z1892     -78.960 -59.047 -74.204  1.00  0.00
ATOM   3772  CMP CMP Z1893     -71.591 -57.511  35.370  1.00  0.00
ATOM   3773  CMQ CMQ Z1894      59.125  66.232 -16.506  1.00  0.00
ATOM   3774  CMR CMR Z1895       0.613 -16.214 -80.675  1.00  0.00
ATOM   3775  CMS CMS Z1896     -59.745  -6.996  84.211  1.00  0.00
ATOM   3776  CMT CMT Z1897      21.820 -79.949 -28.001  1.00  0.00
ATOM   3777  CMU CMU Z1898     -40.123 -72.797  83.438  1.00  0.00
ATOM   3778  CMV CMV Z1899      47.566 -81.523  79.014  1.00  0.00
ATOM   3779  CMW CMW Z1900      -0.331   9.200   6.731  1.00  0.00
ATOM   3780  CMX CMX Z1901     -46.200  -6.840 -44.489  1.00  0.00
ATOM   3781  CMY CMY Z1902     -33.935  65.732 -81.240  1.00  0.00
ATOM   3782  CMZ CMZ Z1903      83.033   4.473  -2.810  1.00  0.00
ATOM   3783  CNA CNA Z1904      78.207 -23.870 -70.093  1.00  0.00
ATOM   3784  CNB CNB Z1905     -19.739   7.812 -86.374  1.00  0.00
ATOM   3785  CNC CNC Z1906      75.833  44.087 -32.627  1.00  0.00
ATOM   3786  CND CND Z1907      84.141  15.298  70.153  1.00  0.00
ATOM   3787  CNE CNE Z1908     -63.642  74.693  68.707  1.00  0.00
ATOM   3788  CNF CNF Z1909      25.140  33.618  83.120  1.00  0.00
ATOM   3789  CNG CNG Z1910      83.764   8.638 -51.403  1.00  0.00
ATOM   3790  CNH CNH Z1911     -78.614 -77.474 -78.186  1.00  0.00
ATOM   3791  CNI CNI Z1912     -36.641  24.205  24.285  1.00  0.00
ATOM   3792  CNJ CNJ Z1913      90.176  70.983 -15.341  1.00  0.00
ATOM   3793  CNK CNK Z1914      38.019 -55.134  78.403  1.00  0.00
ATOM   3794  CNL CNL Z1915      53.942  -1.789  78.265  1.00  0.00
ATOM   3795  CNM CNM Z1916     -81.939 -31.576 -68.791  1.00  0.00
ATOM   3796  CNN CNN Z1917     -44.100 -86.311  28.202  1.00  0.00
ATOM   3797  CNO CNO Z1918     -34.392  62.938 -67.215  1.00  0.00
ATOM   3798  CNP CNP Z1919      -6.710 -73.376  16.015  1.00  0.00
ATOM   3799  CNQ CNQ Z1920     -11.960 -81.507  77.337  1.00  0.00
ATOM   3800  CNR CNR Z1921       7.163  -0.607  80.968  1.00  0.00
ATOM   3801  CNS CNS Z1922     -47.164 -34.163 -45.423  1.00  0.00
ATOM   3802  CNT CNT Z1923      37.488  69.148  83.908  1.00  0.00
ATOM   3803  CNU CNU Z1924     -10.166 -83.630 -84.005  1.00  0.00
ATOM   3804  CNV CNV Z1925      42.841 -68.722 -27.439  1.00  0.00
ATOM   3805  CNW CNW Z1926      40.834 -37.825  78.029  1.00  0.00
ATOM   3806  CNX CNX Z1927      44.778 -38.623 -72.904  1.00  0.00
ATOM   3807  CNY CNY Z1928      -8.438  23.585  -7.544  1.00  0.00
ATOM   3808  CNZ CNZ Z1929       9.231 -74.084  76.837  1.00  0.00
ATOM   3809  COA COA Z1930     -28.903  31.381  14.076  1.00  0.00
ATOM   3810  COB COB Z1931     -75.553  46.636  82.721  1.00  0.00
ATOM   3811  COC COC Z1932      69.360  16.971 -40.287  1.00  0.00
ATOM   3812  COD COD Z1933     -50.955 -84.867  71.453  1.00  0.00
ATOM   3813  COE COE Z1934     -46.688  17.245  12.219  1.00  0.00
ATOM   3814  COF COF Z1935     -23.989  32.623 -20.282  1.00  0.00
ATOM   3815  COG COG Z1936     -28.481 -43.992  47.613  1.00  0.00
ATOM   3816  COH COH Z1937     -44.759  -7.312 -69.100  1.00  0.00
ATOM   3817  COI COI Z1938       0.861 -30.997 -40.689  1.00  0.00
ATOM   3818  COJ COJ Z1939      -2.110  44.369 -13.974  1.00  0.00
ATOM   3819  COK COK Z1940      -5.290  76.646 -46.780  1.00  0.00
ATOM   3820  COL COL Z1941     -18.243  15.042  77.004  1.00  0.00
ATOM   3821  COM COM Z1942     -28.187  64.529  68.868  1.00  0.00
ATOM   3822  CON CON Z1943      31.929   5.991  79.286  1.00  0.00
ATOM   3823  COO COO Z1944     -13.230 -50.485 -79.142  1.00  0.00
ATOM   3824  COP COP Z1945     -39.767  29.082 -41.457  1.00  0.00
ATOM   3825  COQ COQ Z1946     -80.405  40.714  14.863  1.00  0.00
ATOM   3826  COR COR Z1947     -61.775  30.881  49.478  1.00  0.00
ATOM   3827  COS COS Z1948      -2.366 -20.870 -51.081  1.00  0.00
ATOM   3828  COT COT Z1949      23.638  71.948 -37.937  1.00  0.00
ATOM   3829  COU COU Z1950     -75.292   1.398  16.100  1.00  0.00
ATOM   3830  COV COV Z1951      89.809 -35.388 -10.795  1.00  0.00
ATOM   3831  COW COW Z1952      85.135 -69.556 -70.471  1.00  0.00
ATOM   3832  COX COX Z1953      60.243 -21.330  -4.799  1.00  0.00
ATOM   3833  COY COY Z1954      18.452  79.632  53.266  1.00  0.00
ATOM   3834  COZ COZ Z1955      15.047 -26.130 -82.425  1.00  0.00
ATOM   3835  CPA CPA Z1956     -24.404  76.194  33.142  1.00  0.00
ATOM   3836  CPB CPB Z1957      87.495  83.614 -19.887  1.00  0.00
ATOM   3837  CPC CPC Z1958     -84.480 -23.935  64.294  1.00  0.00
ATOM   3838  CPD CPD Z1959      83.439 -47.745 -77.133  1.00  0.00
ATOM   3839  CPE CPE Z1960     -45.782  -6.035 -28.303  1.00  0.00
ATOM   3840  CPF CPF Z1961      19.587  61.936  58.742  1.00  0.00
ATOM   3841  CPG CPG Z1962     -32.311 -87.373 -12.514  1.00  0.00
ATOM   3842  CPH CPH Z1963      75.357  16.839  24.525  1.00  0.00
ATOM   3843  CPI CPI Z1964     -24.559  51.192  28.607  1.00  0.00
ATOM   3844  CPJ CPJ Z1965      20.185  84.609  41.128  1.00  0.00
ATOM   3845  CPK CPK Z1966      68.897 -23.900 -54.569  1.00  0.00
ATOM   3846  CPL CPL Z1967      -4.203  60.940  24.226  1.00  0.00
ATOM   3847  CPM CPM Z1968      -2.550 -87.721  -4.009  1.00  0.00
ATOM   3848  CPN CPN Z1969      75.277 -60.122  -6.705  1.00  0.00
ATOM   3849  CPO CPO Z1970     -82.108  -0.689 -50.819  1.00  0.00
ATOM   3850  CPP CPP Z1971     -58.798  50.833 -51.319  1.00  0.00
ATOM   3851  CPQ CPQ Z1972      87.646 -36.554  41.813  1.00  0.00
ATOM   3852  CPR CPR Z1973     -21.491  73.897  77.759  1.00  0.00
ATOM   3853  CPS CPS Z1974      21.779  77.926  -7.055  1.00  0.00
ATOM   3854  CPT CPT Z1975     -84.472 -81.478  16.670  1.00  0.00
ATOM   3855  CPU CPU Z1976     -40.627  82.782 -34.724  1.00  0.00
ATOM   3856  CPV CPV Z1977       5.525 -74.228  59.189  1.00  0.00
ATOM   3857  CPW CPW Z1978     -45.530  80.488 -82.187  1.00  0.00
ATOM   3858  CPX CPX Z1979      73.261  79.378  65.980  1.00  0.00
ATOM   3859  CPY CPY Z1980      25.799 -76.730 -55.025  1.00  0.00
ATOM   3860  CPZ CPZ Z1981     -34.083 -23.252 -81.423  1.00  0.00
ATOM   3861  CQA CQA Z1982     -17.303  30.027  83.980  1.00  0.00
ATOM   3862  CQB CQB Z1983     -51.566  43.405  48.815  1.00  0.00
ATOM   3863  CQC CQC Z1984     -27.447 -18.942  20.264  1.00  0.00
ATOM   3864  CQD CQD Z1985     -66.084 -75.580  39.049  1.00  0.00
ATOM   3865  CQE CQE Z1986     -67.463   1.857 -22.462  1.00  0.00
ATOM   3866  CQF CQF Z1987     -63.417 -51.802 -14.368  1.00  0.00
ATOM   3867  CQG CQG Z1988     -26.780 -88.096 -30.244  1.00  0.00
ATOM   3868  CQH CQH Z1989      83.294  75.823 -47.197  1.00  0.00
ATOM   3869  CQI CQI Z1990      42.864 -89.013  10.063  1.00  0.00
ATOM   3870  CQJ CQJ Z1991      28.193  27.039  51.874  1.00  0.00
ATOM   3871  CQK CQK Z1992      61.286  45.549 -57.207  1.00  0.00
ATOM   3872  CQL CQL Z1993      30.485 -39.454  20.387  1.00  0.00
ATOM   3873  CQM CQM Z1994     -60.295  60.660 -70.769  1.00  0.00
ATOM   3874  CQN CQN Z1995      57.999 -43.634   3.677  1.00  0.00
ATOM   3875  CQO CQO Z1996     -35.275  39.264  53.069  1.00  0.00
ATOM   3876  CQP CQP Z1997      -1.240  16.494  86.834  1.00  0.00
ATOM   3877  CQQ CQQ Z1998      19.732  24.649  -7.588  1.00  0.00
ATOM   3878  CQR CQR Z1999     -12.399 -85.885 -36.195  1.00  0.00
ATOM   3879  CQS CQS Z2000      65.127  42.288  25.475  1.00  0.00
ATOM   3880  CQT CQT Z2001     -79.552 -39.002  56.282  1.00  0.00
ATOM   3881  CQU CQU Z2002     -64.587  11.329   8.852  1.00  0.00
ATOM   3882  CQV CQV Z2003      31.175 -18.487  11.797  1.00  0.00
ATOM   3883  CQW CQW Z2004      82.669 -85.838  41.365  1.00  0.00
ATOM   3884  CQX CQX Z2005     -13.353  81.734  26.670  1.00  0.00
ATOM   3885  CQY CQY Z2006     -60.328 -55.954  73.880  1.00  0.00
ATOM   3886  CQZ CQZ Z2007      80.817 -61.076  67.103  1.00  0.00
ATOM   3887  CRA CRA Z2008     -70.720 -28.861 -83.182  1.00  0.00
ATOM   3888  CRB CRB Z2009      60.852 -35.718 -72.975  1.00  0.00
ATOM   3889  CRC CRC Z2010      47.025  28.447  61.073  1.00  0.00
ATOM   3890  CRD CRD Z2011     -48.891  63.067  87.605  1.00  0.00
ATOM   3891  CRE CRE Z2012      88.668 -43.664 -26.460  1.00  0.00
ATOM   3892  CRF CRF Z2013     -72.209 -13.422 -62.151  1.00  0.00
ATOM   3893  CRG CRG Z2014      74.962  45.107  57.867  1.00  0.00
ATOM   3894  CRH CRH Z2015     -49.504 -66.732  69.564  1.00  0.00
ATOM   3895  CRI CRI Z2016      48.449  71.631 -43.859  1.00  0.00
ATOM   3896  CRJ CRJ Z2017     -48.201  55.637  33.134  1.00  0.00
ATOM   3897  CRK CRK Z2018     -29.791  47.340  -7.096  1.00  0.00
ATOM   3898  CRL CRL Z2019     -33.087  56.809 -44.772  1.00  0.00
ATOM   3899  CRM CRM Z2020     -48.822  81.277  58.764  1.00  0.00
ATOM   3900  CRN CRN Z2021      38.157 -44.491 -19.436  1.00  0.00
ATOM   3901  CRO CRO Z2022      11.511 -83.503 -17.675  1.00  0.00
ATOM   3902  CRP CRP Z2023      -5.484  44.598 -84.574  1.00  0.00
ATOM   3903  CRQ CRQ Z2024      17.077  66.007   5.556  1.00  0.00
ATOM   3904  CRR CRR Z2025      12.847  -1.660 -35.550  1.00  0.00
ATOM   3905  CRS CRS Z2026      10.742  67.373 -59.484  1.00  0.00
ATOM   3906  CRT CRT Z2027       7.308  26.231 -20.982  1.00  0.00
ATOM   3907  CRU CRU Z2028      59.376 -74.056  20.874  1.00  0.00
ATOM   3908  CRV CRV Z2029      46.339  -7.950  51.979  1.00  0.00
ATOM   3909  CRW CRW Z2030      65.926  80.541  45.672  1.00  0.00
ATOM   3910  CRX CRX Z2031      54.702  14.663  84.984  1.00  0.00
ATOM   3911  CRY CRY Z2032      87.871 -50.849  57.641  1.00  0.00
ATOM   3912  CRZ CRZ Z2033     -80.309  65.387  46.947  1.00  0.00
ATOM   3913  CSA CSA Z2034      43.275 -70.698 -71.647  1.00  0.00
ATOM   3914  CSB CSB Z2035      24.624 -62.606 -76.616  1.00  0.00
ATOM   3915  CSC CSC Z2036      16.375 -82.191 -76.747  1.00  0.00
ATOM   3916  CSD CSD Z2037     -35.178 -69.891 -86.261  1.00  0.00
ATOM   3917  CSE CSE Z2038     -62.476 -60.136 -55.714  1.00  0.00
ATOM   3918  CSF CSF Z2039       5.604 -75.508  18.441  1.00  0.00
ATOM   3919  CSG CSG Z2040      32.116 -83.402  76.004  1.00  0.00
ATOM   3920  CSH CSH Z2041     -27.177 -40.338  80.804  1.00  0.00
ATOM   3921  CSI CSI Z2042     -77.884  35.733 -13.223  1.00  0.00
ATOM   3922  CSJ CSJ Z2043      84.350 -34.119  23.063  1.00  0.00
ATOM   3923  CSK CSK Z2044     -82.131 -50.740  60.610  1.00  0.00
ATOM   3924  CSL CSL Z2045      37.204 -20.863  -1.277  1.00  0.00
ATOM   3925  CSM CSM Z2046      40.883  32.474  85.910  1.00  0.00
ATOM   3926  CSN CSN Z2047      -4.458 -52.151 -34.780  1.00  0.00
ATOM   3927  CSO CSO Z2048      35.221 -87.006  56.940  1.00  0.00
ATOM   3928  CSP CSP Z2049      -3.718  72.663  35.822  1.00  0.00
ATOM   3929  CSQ CSQ Z2050     -73.598  57.483  -9.930  1.00  0.00
ATOM   3930  CSR CSR Z2051     -38.387 -78.539   9.203  1.00  0.00
ATOM   3931  CSS CSS Z2052      71.935 -25.520  11.695  1.00  0.00
ATOM   3932  CST CST Z2053     -77.831 -48.943  -3.440  1.00  0.00
ATOM   3933  CSU CSU Z2054     -67.860  38.267  10.961  1.00  0.00
ATOM   3934  CSV CSV Z2055      16.206 -25.187  30.898  1.00  0.00
ATOM   3935  CSW CSW Z2056     -78.473 -79.143  66.779  1.00  0.00
ATOM   3936  CSX CSX Z2057      17.873 -43.221  56.980  1.00  0.00
ATOM   3937  CSY CSY Z2058     -56.346  16.529 -37.385  1.00  0.00
ATOM   3938  CSZ CSZ Z2059      22.294  57.474  75.670  1.00  0.00
ATOM   3939  CTA CTA Z2060      87.369  75.430  40.994  1.00  0.00
ATOM   3940  CTB CTB Z2061     -78.529  68.291  77.489  1.00  0.00
ATOM   3941  CTC CTC Z2062      88.250 -86.306  71.253  1.00  0.00
ATOM   3942  CTD CTD Z2063      74.529  51.834   1.951  1.00  0.00
ATOM   3943  CTE CTE Z2064      55.902 -39.526  46.264  1.00  0.00
ATOM   3944  CTF CTF Z2065     -28.186  -4.368 -82.428  1.00  0.00
ATOM   3945  CTG CTG Z2066      11.596  44.534 -80.279  1.00  0.00
ATOM   3946  CTH CTH Z2067     -80.108  35.815  39.906  1.00  0.00
ATOM   3947  CTI CTI Z2068      -3.960 -42.748  15.827  1.00  0.00
ATOM   3948  CTJ CTJ Z2069     -13.322 -82.174  27.129  1.00  0.00
ATOM   3949  CTK CTK Z2070      86.101 -18.098 -48.244  1.00  0.00
ATOM   3950  CTL CTL Z2071     -79.261 -10.173  32.370  1.00  0.00
ATOM   3951  CTM CTM Z2072      59.275  77.392 -65.864  1.00  0.00
ATOM   3952  CTN CTN Z2073     -60.636 -79.585 -84.578  1.00  0.00
ATOM   3953  CTO CTO Z2074      18.527  46.550  88.033  1.00  0.00
ATOM   3954  CTP CTP Z2075      18.054  14.430 -37.173  1.00  0.00
ATOM   3955  CTQ CTQ Z2076     -85.508 -43.452  13.597  1.00  0.00
ATOM   3956  CTR CTR Z2077      53.030  45.919  44.784  1.00  0.00
ATOM   3957  CTS CTS Z2078      15.523 -49.911  80.249  1.00  0.00
ATOM   3958  CTT CTT Z2079      82.214 -74.485  55.599  1.00  0.00
ATOM   3959  CTU CTU Z2080      68.218   9.109  70.682  1.00  0.00
ATOM   3960  CTV CTV Z2081      40.749  16.615 -21.508  1.00  0.00
ATOM   3961  CTW CTW Z2082     -40.402  45.463 -18.312  1.00  0.00
ATOM   3962  CTX CTX Z2083      16.412 -40.390 -74.551  1.00  0.00
ATOM   3963  CTY CTY Z2084      -9.425 -78.231 -71.447  1.00  0.00
ATOM   3964  CTZ CTZ Z2085      69.488  38.622  43.182  1.00  0.00
ATOM   3965  CUA CUA Z2086      -3.687  30.773  88.448  1.00  0.00
ATOM   3966  CUB CUB Z2087      -8.838  44.689  14.398  1.00  0.00
ATOM   3967  CUC CUC Z2088     -20.936   8.989 -52.542  1.00  0.00
ATOM   3968  CUD CUD Z2089      19.208  -8.661  82.076  1.00  0.00
ATOM   3969  CUE CUE Z2090     -12.837   8.269 -68.870  1.00  0.00
ATOM   3970  CUF CUF Z2091     -50.908 -49.993  28.246  1.00  0.00
ATOM   3971  CUG CUG Z2092     -37.353 -84.995 -28.651  1.00  0.00
ATOM   3972  CUH CUH Z2093      35.123 -82.851  -7.736  1.00  0.00
ATOM   3973  CUI CUI Z2094      78.323 -17.317  33.383  1.00  0.00
ATOM   3974  CUJ CUJ Z2095      55.574 -82.925  -9.385  1.00  0.00
ATOM   3975  CUK CUK Z2096     -24.844  83.974 -44.052  1.00  0.00
ATOM   3976  CUL CUL Z2097      29.451 -19.819 -44.377  1.00  0.00
ATOM   3977  CUM CUM Z2098     -55.566  54.904 -11.233  1.00  0.00
ATOM   3978  CUN CUN Z2099      30.478 -84.700  21.160  1.00  0.00
ATOM   3979  CUO CUO Z2100      48.636  60.894   9.677  1.00  0.00
ATOM   3980  CUP CUP Z2101      33.200  78.633 -38.874  1.00  0.00
ATOM   3981  CUQ CUQ Z2102     -34.122   9.360 -65.266  1.00  0.00
ATOM   3982  CUR CUR Z2103      55.870  79.570  -0.604  1.00  0.00
ATOM   3983  CUS CUS Z2104      22.284  -3.933  18.552  1.00  0.00
ATOM   3984  CUT CUT Z2105     -10.998 -56.189  84.201  1.00  0.00
ATOM   3985  CUU CUU Z2106      25.080  52.845  44.977  1.00  0.00
ATOM   3986  CUV CUV Z2107     -80.572  40.698 -51.595  1.00  0.00
ATOM   3987  CUW CUW Z2108      83.708 -35.379 -39.689  1.00  0.00
ATOM   3988  CUX CUX Z2109      80.457  52.664  83.493  1.00  0.00
ATOM   3989  CUY CUY Z2110      82.579  50.481  -8.537  1.00  0.00
ATOM   3990  CUZ CUZ Z2111     -34.595  68.685  84.077  1.00  0.00
ATOM   3991  CVA CVA Z2112     -78.568 -60.950  49.313  1.00  0.00
ATOM   3992  CVB CVB Z2113     -64.128  44.997   1.107  1.00  0.00
ATOM   3993  CVC CVC Z2114      50.521  -8.136  -8.103  1.00  0.00
ATOM   3994  CVD CVD Z2115     -75.484  48.328  48.999  1.00  0.00
ATOM   3995  CVE CVE Z2116      80.433 -16.867  52.386  1.00  0.00
ATOM   3996  CVF CVF Z2117      12.374  34.255  -7.061  1.00  0.00
ATOM   3997  CVG CVG Z2118      71.809  20.907 -16.088  1.00  0.00
ATOM   3998  CVH CVH Z2119      14.497 -20.149  86.924  1.00  0.00
ATOM   3999  CVI CVI Z2120       0.787  63.625  53.751  1.00  0.00
ATOM   4000  CVJ CVJ Z2121      80.849 -34.861  76.763  1.00  0.00
ATOM   4001  CVK CVK Z2122      -7.154 -29.626 -76.786  1.00  0.00
ATOM   4002  CVL CVL Z2123     -49.312 -60.632 -32.909  1.00  0.00
ATOM   4003  CVM CVM Z2124      84.790  24.335 -69.296  1.00  0.00
ATOM   4004  CVN CVN Z2125      22.130 -88.726   3.790  1.00  0.00
ATOM   4005  CVO CVO Z2126     -20.607  74.046 -21.602  1.00  0.00
ATOM   4006  CVP CVP Z2127       9.420 -51.332 -30.361  1.00  0.00
ATOM   4007  CVQ CVQ Z2128      17.632  12.305 -19.288  1.00  0.00
ATOM   4008  CVR CVR Z2129      50.584  72.545  86.265  1.00  0.00
ATOM   4009  CVS CVS Z2130      68.095 -15.944  26.616  1.00  0.00
ATOM   4010  CVT CVT Z2131      25.013 -30.914  72.425  1.00  0.00
ATOM   4011  CVU CVU Z2132      81.384  22.445 -31.006  1.00  0.00
ATOM   4012  CVV CVV Z2133      72.841  41.544   7.858  1.00  0.00
ATOM   4013  CVW CVW Z2134     -52.601  22.918  -5.581  1.00  0.00
ATOM   4014  CVX CVX Z2135     -66.450 -10.737  65.521  1.00  0.00
ATOM   4015  CVY CVY Z2136      79.855  59.062 -40.989  1.00  0.00
ATOM   4016  CVZ CVZ Z2137     -62.773 -41.659  83.442  1.00  0.00
ATOM   4017  CWA CWA Z2138     -29.195  65.169  15.309  1.00  0.00
ATOM   4018  CWB CWB Z2139      89.902  47.567  76.217  1.00  0.00
ATOM   4019  CWC CWC Z2140      22.570  11.864  17.334  1.00  0.00
ATOM   4020  CWD CWD Z2141      -9.576  14.356  57.402  1.00  0.00
ATOM   4021  CWE CWE Z2142     -67.745 -22.343  59.679  1.00  0.00
ATOM   4022  CWF CWF Z2143     -83.745  33.103 -26.993  1.00  0.00
ATOM   4023  CWG CWG Z2144      22.490  -1.235 -74.737  1.00  0.00
ATOM   4024  CWH CWH Z2145     -64.617  25.973 -53.133  1.00  0.00
ATOM   4025  CWI CWI Z2146      84.516  46.604 -46.339  1.00  0.00
ATOM   4026  CWJ CWJ Z2147     -83.111 -86.919 -67.717  1.00  0.00
ATOM   4027  CWK CWK Z2148      53.174 -67.259 -16.693  1.00  0.00
ATOM   4028  CWL CWL Z2149     -23.772  15.118  21.854  1.00  0.00
ATOM   4029  CWM CWM Z2150     -79.668  27.739   5.723  1.00  0.00
ATOM   4030  CWN CWN Z2151      69.564 -83.042  33.831  1.00  0.00
ATOM   4031  CWO CWO Z2152      53.926 -84.486 -83.448  1.00  0.00
ATOM   4032  CWP CWP Z2153     -24.518 -77.077 -29.518  1.00  0.00
ATOM   4033  CWQ CWQ Z2154     -59.258  85.187 -58.660  1.00  0.00
ATOM   4034  CWR CWR Z2155      42.316  15.122  39.676  1.00  0.00
ATOM   4035  CWS CWS Z2156      13.190  84.144 -25.834  1.00  0.00
ATOM   4036  CWT CWT Z2157      13.428 -43.886  45.201  1.00  0.00
ATOM   4037  CWU CWU Z2158      71.763 -11.292   4.483  1.00  0.00
ATOM   4038  CWV CWV Z2159     -80.925  16.735 -10.804  1.00  0.00
ATOM   4039  CWW CWW Z2160      38.798  35.674 -71.305  1.00  0.00
ATOM   4040  CWX CWX Z2161      51.404  79.877  40.834  1.00  0.00
ATOM   4041  CWY CWY Z2162     -40.743  74.731 -16.092  1.00  0.00
ATOM   4042  CWZ CWZ Z2163     -46.466 -87.178  52.218  1.00  0.00
ATOM   4043  CXA CXA Z2164     -84.673  66.663 -23.758  1.00  0.00
ATOM   4044  CXB CXB Z2165      63.605  77.706  24.350  1.00  0.00
ATOM   4045  CXC CXC Z2166      61.089 -58.654  15.746  1.00  0.00
ATOM   4046  CXD CXD Z2167     -78.087 -18.368 -31.852  1.00  0.00
ATOM   4047  CXE CXE Z2168      47.362 -29.440  24.185  1.00  0.00
ATOM   4048  CXF CXF Z2169      87.517   1.262 -19.791  1.00  0.00
ATOM   4049  CXG CXG Z2170     -38.635 -24.694  49.386  1.00  0.00
ATOM   4050  CXH CXH Z2171      63.388 -52.725  79.462  1.00  0.00
ATOM   4051  CXI CXI Z2172      23.893  52.368 -44.386  1.00  0.00
ATOM   4052  CXJ CXJ Z2173      17.627  36.743 -44.127  1.00  0.00
ATOM   4053  CXK CXK Z2174     -24.462 -59.046  40.078  1.00  0.00
ATOM   4054  CXL CXL Z2175      -4.283 -85.761 -20.373  1.00  0.00
ATOM   4055  CXM CXM Z2176      24.151 -54.580 -11.900  1.00  0.00
ATOM   4056  CXN CXN Z2177     -15.798  50.242 -25.861  1.00  0.00
ATOM   4057  CXO CXO Z2178     -62.844 -84.583 -61.181  1.00  0.00
ATOM   4058  CXP CXP Z2179     -75.838 -14.158 -77.492  1.00  0.00
ATOM   4059  CXQ CXQ Z2180      52.878  83.460 -36.845  1.00  0.00
ATOM   4060  CXR CXR Z2181      72.185  22.881   0.832  1.00  0.00
ATOM   4061  CXS CXS Z2182      68.211  66.944 -34.890  1.00  0.00
ATOM   4062  CXT CXT Z2183      84.372 -81.192 -79.171  1.00  0.00
ATOM   4063  CXU CXU Z2184      66.865  34.369  63.415  1.00  0.00
ATOM   4064  CXV CXV Z2185     -38.782  34.839  26.659  1.00  0.00
ATOM   4065  CXW CXW Z2186     -38.229 -34.956  33.061  1.00  0.00
ATOM   4066  CXX CXX Z2187     -43.099 -14.831 -55.622  1.00  0.00
ATOM   4067  CXY CXY Z2188       4.971 -31.324   5.683  1.00  0.00
ATOM   4068  CXZ CXZ Z2189     -15.646 -10.303 -42.548  1.00  0.00
ATOM   4069  CYA CYA Z2190      24.492 -79.049  31.207  1.00  0.00
ATOM   4070  CYB CYB Z2191      84.873  64.177   9.382  1.00  0.00
ATOM   4071  CYC CYC Z2192      27.575  21.215  26.760  1.00  0.00
ATOM   4072  CYD CYD Z2193      65.600 -69.105 -74.208  1.00  0.00
ATOM   4073  CYE CYE Z2194      38.279  44.251   0.550  1.00  0.00
ATOM   4074  CYF CYF Z2195      75.414  11.167  83.986  1.00  0.00
ATOM   4075  CYG CYG Z2196      13.438 -66.378 -17.115  1.00  0.00
ATOM   4076  CYH CYH Z2197      69.926 -57.740 -81.659  1.00  0.00
ATOM   4077  CYI CYI Z2198     -42.039  48.803 -70.033  1.00  0.00
ATOM   4078  CYJ CYJ Z2199      52.886 -20.119 -79.638  1.00  0.00
ATOM   4079  CYK CYK Z2200      68.660 -44.642  11.144  1.00  0.00
ATOM   4080  CYL CYL Z2201     -48.911  51.028   9.674  1.00  0.00
ATOM   4081  CYM CYM Z2202      20.860  49.921 -84.876  1.00  0.00
ATOM   4082  CYN CYN Z2203      87.692 -26.681 -25.822  1.00  0.00
ATOM   4083  CYO CYO Z2204     -52.065 -75.990 -58.970  1.00  0.00
ATOM   4084  CYP CYP Z2205     -52.127  68.234 -34.899  1.00  0.00
ATOM   4085  CYQ CYQ Z2206      39.959  78.573 -55.611  1.00  0.00
ATOM   4086  CYR CYR Z2207     -42.445  41.469  37.145  1.00  0.00
ATOM   4087  CYS CYS Z2208      46.209 -89.258 -58.641  1.00  0.00
ATOM   4088  CYT CYT Z2209     -81.041  80.531  -2.505  1.00  0.00
ATOM   4089  CYU CYU Z2210     -28.240 -31.988 -31.809  1.00  0.00
ATOM   4090  CYV CYV Z2211      63.304  15.814  37.746  1.00  0.00
ATOM   4091  CYW CYW Z2212       5.359  46.822  68.298  1.00  0.00
ATOM   4092  CYX CYX Z2213     -28.654 -77.994  -3.819  1.00  0.00
ATOM   4093  CYY CYY Z2214      24.101  82.515 -49.029  1.00  0.00
ATOM   4094  CYZ CYZ Z2215     -29.512  52.857 -84.671  1.00  0.00
ATOM   4095  CZA CZA Z2216      34.556 -21.313  70.175  1.00  0.00
ATOM   4096  CZB CZB Z2217     -83.421 -60.438   5.754  1.00  0.00
ATOM   4097  CZC CZC Z2218     -37.921  82.801  29.437  1.00  0.00
ATOM   4098  CZD CZD Z2219      52.380  32.991 -39.946  1.00  0.00
ATOM   4099  CZE CZE Z2220     -80.916 -72.693 -28.994  1.00  0.00
ATOM   4100  CZF CZF Z2221      85.036  77.827   7.315  1.00  0.00
ATOM   4101  CZG CZG Z2222      89.724   9.362  43.234  1.00  0.00
ATOM   4102  CZH CZH Z2223      68.915 -25.521 -85.605  1.00  0.00
ATOM   4103  CZI CZI Z2224      62.054 -88.783 -51.583  1.00  0.00
ATOM   4104  CZJ CZJ Z2225     -62.508  25.786   3.659  1.00  0.00
ATOM   4105  CZK CZK Z2226     -24.066  50.316 -62.490  1.00  0.00
ATOM   4106  CZL CZL Z2227     -45.744  -0.735 -60.707  1.00  0.00
ATOM   4107  CZM CZM Z2228      23.229 -32.940  88.221  1.00  0.00
ATOM   4108  CZN CZN Z2229     -83.285 -33.114  25.496  1.00  0.00
ATOM   4109  CZO CZO Z2230     -46.341  68.253  28.391  1.00  0.00
ATOM   4110  CZP CZP Z2231       1.278  63.409 -28.477  1.00  0.00
ATOM   4111  CZQ CZQ Z2232     -30.643  82.878  69.141  1.00  0.00
ATOM   4112  CZR CZR Z2233      60.887  46.690  57.196  1.00  0.00
ATOM   4113  CZS CZS Z2234       4.546 -35.040 -20.623  1.00  0.00
ATOM   4114  CZT CZT Z2235      59.303 -62.756  55.421  1.00  0.00
ATOM   4115  CZU CZU Z2236      60.812  24.112  48.066  1.00  0.00
ATOM   4116  CZV CZV Z2237      67.966 -84.515 -70.129  1.00  0.00
ATOM   4117  CZW CZW Z2238     -65.804 -42.437  26.674  1.00  0.00
ATOM   4118  CZX CZX Z2239      71.938  83.542 -60.913  1.00  0.00
ATOM   4119  CZY CZY Z2240      31.814  31.303  -7.476  1.00  0.00
ATOM   4120  CZZ CZZ Z2241      -5.757  -4.697  87.836  1.00  0.00
ATOM   4121  DAA DAA Z2242     -55.169  75.304  84.370  1.00  0.00
ATOM   4122  DAB DAB Z2243      37.411  44.019  79.109  1.00  0.00
ATOM   4123  DAC DAC Z2244      -4.834  17.704 -22.525  1.00  0.00
ATOM   4124  DAD DAD Z2245      64.070 -57.552 -66.845  1.00  0.00
ATOM   4125  DAE DAE Z2246      25.022  27.554  11.444  1.00  0.00
ATOM   4126  DAF DAF Z2247      78.988 -10.805  73.156  1.00  0.00
ATOM   4127  DAG DAG Z2248     -80.412   2.689  -1.072  1.00  0.00
ATOM   4128  DAH DAH Z2249      90.162  20.762  77.513  1.00  0.00
ATOM   4129  DAI DAI Z2250     -64.134 -16.973  49.593  1.00  0.00
ATOM   4130  DAJ DAJ Z2251      42.951 -36.261  -4.384  1.00  0.00
ATOM   4131  DAK DAK Z2252     -38.087   7.012   3.122  1.00  0.00
ATOM   4132  DAL DAL Z2253      51.292  50.280 -35.909  1.00  0.00
ATOM   4133  DAM DAM Z2254      51.413  28.385 -69.720  1.00  0.00
ATOM   4134  DAN DAN Z2255     -17.163  61.532  61.090  1.00  0.00
ATOM   4135  DAO DAO Z2256     -21.088  78.642  51.197  1.00  0.00
ATOM   4136  DAP DAP Z2257     -55.415 -66.155 -82.385  1.00  0.00
ATOM   4137  DAQ DAQ Z2258      89.089   6.315  88.248  1.00  0.00
ATOM   4138  DAR DAR Z2259      28.411 -27.048 -72.716  1.00  0.00
ATOM   4139  DAS DAS Z2260      10.446  42.622  19.392  1.00  0.00
ATOM   4140  DAT DAT Z2261     -50.881 -49.606 -41.962  1.00  0.00
ATOM   4141  DAU DAU Z2262      60.258  80.951  87.811  1.00  0.00
ATOM   4142  DAV DAV Z2263     -68.677  82.059  84.166  1.00  0.00
ATOM   4143  DAW DAW Z2264      31.667 -25.184  22.256  1.00  0.00
ATOM   4144  DAX DAX Z2265       8.589 -63.851 -43.571  1.00  0.00
ATOM   4145  DAY DAY Z2266     -82.546  81.023  81.231  1.00  0.00
ATOM   4146  DAZ DAZ Z2267     -31.094  36.373  69.418  1.00  0.00
ATOM   4147  DBA DBA Z2268     -40.314   1.430  13.172  1.00  0.00
ATOM   4148  DBB DBB Z2269      24.638 -82.590  43.848  1.00  0.00
ATOM   4149  DBC DBC Z2270      53.986 -51.454 -55.824  1.00  0.00
ATOM   4150  DBD DBD Z2271      61.936  12.710 -56.475  1.00  0.00
ATOM   4151  DBE DBE Z2272      37.755  77.475  -4.198  1.00  0.00
ATOM   4152  DBF DBF Z2273      46.830 -75.544 -10.915  1.00  0.00
ATOM   4153  DBG DBG Z2274      51.197 -61.892  32.357  1.00  0.00
ATOM   4154  DBH DBH Z2275      17.478 -19.125 -29.650  1.00  0.00
ATOM   4155  DBI DBI Z2276      12.075  -8.410 -85.596  1.00  0.00
ATOM   4156  DBJ DBJ Z2277       8.868 -72.091 -69.180  1.00  0.00
ATOM   4157  DBK DBK Z2278     -81.203  76.722  64.794  1.00  0.00
ATOM   4158  DBL DBL Z2279     -34.098 -39.739 -45.790  1.00  0.00
ATOM   4159  DBM DBM Z2280      12.754 -66.024  37.856  1.00  0.00
ATOM   4160  DBN DBN Z2281     -61.647 -38.490 -50.730  1.00  0.00
ATOM   4161  DBO DBO Z2282     -24.166  30.094  28.143  1.00  0.00
ATOM   4162  DBP DBP Z2283      85.901  18.946   0.556  1.00  0.00
ATOM   4163  DBQ DBQ Z2284      73.389 -36.033 -81.868  1.00  0.00
ATOM   4164  DBR DBR Z2285     -57.520  85.875  88.348  1.00  0.00
ATOM   4165  DBS DBS Z2286     -85.218 -57.443 -29.382  1.00  0.00
ATOM   4166  DBT DBT Z2287      88.822  26.619  50.904  1.00  0.00
ATOM   4167  DBU DBU Z2288      -3.433  29.648  27.264  1.00  0.00
ATOM   4168  DBV DBV Z2289     -80.834 -90.097 -24.027  1.00  0.00
ATOM   4169  DBW DBW Z2290      17.149  82.132 -66.743  1.00  0.00
ATOM   4170  DBX DBX Z2291      74.549 -46.827  82.363  1.00  0.00
ATOM   4171  DBY DBY Z2292      68.258  59.603 -55.089  1.00  0.00
ATOM   4172  DBZ DBZ Z2293      -9.219  73.558  62.700  1.00  0.00
ATOM   4173  DCA DCA Z2294      67.181 -49.849 -20.984  1.00  0.00
ATOM   4174  DCB DCB Z2295     -28.007 -90.267  22.246  1.00  0.00
ATOM   4175  DCC DCC Z2296      37.444 -43.612  31.636  1.00  0.00
ATOM   4176  DCD DCD Z2297     -16.886  64.987 -27.598  1.00  0.00
ATOM   4177  DCE DCE Z2298      63.655 -79.854  -1.420  1.00  0.00
ATOM   4178  DCF DCF Z2299      35.268 -69.405  29.380  1.00  0.00
ATOM   4179  DCG DCG Z2300      88.162 -84.053 -51.912  1.00  0.00
ATOM   4180  DCH DCH Z2301      22.243  69.192  79.560  1.00  0.00
ATOM   4181  DCI DCI Z2302      75.911 -11.381 -51.862  1.00  0.00
ATOM   4182  DCJ DCJ Z2303      -6.867 -36.262 -85.524  1.00  0.00
ATOM   4183  DCK DCK Z2304     -71.039  20.832 -31.820  1.00  0.00
ATOM   4184  DCL DCL Z2305      63.420   4.262  22.444  1.00  0.00
ATOM   4185  DCM DCM Z2306     -27.609  25.521  40.796  1.00  0.00
ATOM   4186  DCN DCN Z2307     -22.576 -64.554  73.235  1.00  0.00
ATOM   4187  DCO DCO Z2308      87.141  30.875  84.748  1.00  0.00
ATOM   4188  DCP DCP Z2309     -70.539  13.530 -66.372  1.00  0.00
ATOM   4189  DCQ DCQ Z2310      11.216  37.010 -26.679  1.00  0.00
ATOM   4190  DCR DCR Z2311      53.325  50.637  28.839  1.00  0.00
ATOM   4191  DCS DCS Z2312     -84.928 -12.788  12.866  1.00  0.00
ATOM   4192  DCT DCT Z2313     -21.533 -86.363   6.255  1.00  0.00
ATOM   4193  DCU DCU Z2314       0.884   1.137 -77.721  1.00  0.00
ATOM   4194  DCV DCV Z2315     -74.302 -80.579 -19.993  1.00  0.00
ATOM   4195  DCW DCW Z2316      63.656 -89.561  46.579  1.00  0.00
ATOM   4196  DCX DCX Z2317      68.080  58.639  75.949  1.00  0.00
ATOM   4197  DCY DCY Z2318      36.797  58.081  40.171  1.00  0.00
ATOM   4198  DCZ DCZ Z2319       2.751 -54.836  37.425  1.00  0.00
ATOM   4199  DDA DDA Z2320      46.434 -65.719 -52.669  1.00  0.00
ATOM   4200  DDB DDB Z2321     -48.801 -61.249  58.008  1.00  0.00
ATOM   4201  DDC DDC Z2322     -35.000  51.742  18.426  1.00  0.00
ATOM   4202  DDD DDD Z2323      84.250   1.660  13.660  1.00  0.00
ATOM   4203  DDE DDE Z2324     -74.378  56.064 -28.335  1.00  0.00
ATOM   4204  DDF DDF Z2325     -63.204 -21.195  36.788  1.00  0.00
ATOM   4205  DDG DDG Z2326     -10.142 -86.684  12.201  1.00  0.00
ATOM   4206  DDH DDH Z2327      -0.862  31.914  60.966  1.00  0.00
ATOM   4207  DDI DDI Z2328     -81.379  -3.020 -69.773  1.00  0.00
ATOM   4208  DDJ DDJ Z2329      -3.880  56.135   5.620  1.00  0.00
ATOM   4209  DDK DDK Z2330      52.132  16.784 -81.019  1.00  0.00
ATOM   4210  DDL DDL Z2331      -0.255 -71.362  -9.303  1.00  0.00
ATOM   4211  DDM DDM Z2332      -0.138 -81.927  31.090  1.00  0.00
ATOM   4212  DDN DDN Z2333      55.824 -88.696  12.416  1.00  0.00
ATOM   4213  DDO DDO Z2334      50.312 -79.105  51.069  1.00  0.00
ATOM   4214  DDP DDP Z2335      30.474  64.099   4.564  1.00  0.00
ATOM   4215  DDQ DDQ Z2336     -33.627 -12.552 -38.512  1.00  0.00
ATOM   4216  DDR DDR Z2337      90.325  37.524 -60.110  1.00  0.00
ATOM   4217  DDS DDS Z2338      11.719 -21.870  16.534  1.00  0.00
ATOM   4218  DDT DDT Z2339      78.740   9.872 -17.785  1.00  0.00
ATOM   4219  DDU DDU Z2340     -84.301  39.495 -36.282  1.00  0.00
ATOM   4220  DDV DDV Z2341      75.826  82.258 -32.018  1.00  0.00
ATOM   4221  DDW DDW Z2342     -82.371 -43.948  31.716  1.00  0.00
ATOM   4222  DDX DDX Z2343      -5.830 -47.834  46.579  1.00  0.00
ATOM   4223  DDY DDY Z2344      -1.784 -11.511 -29.160  1.00  0.00
ATOM   4224  DDZ DDZ Z2345      38.244 -69.006  85.206  1.00  0.00
ATOM   4225  DEA DEA Z2346      39.688 -29.870  11.033  1.00  0.00
ATOM   4226  DEB DEB Z2347      75.820 -33.973 -12.632  1.00  0.00
ATOM   4227  DEC DEC Z2348     -84.555  53.032 -69.909  1.00  0.00
ATOM   4228  DED DED Z2349     -32.488  39.428 -51.697  1.00  0.00
ATOM   4229  DEE DEE Z2350       5.356 -47.252  72.519  1.00  0.00
ATOM   4230  DEF DEF Z2351     -54.896 -21.855 -34.725  1.00  0.00
ATOM   4231  DEG DEG Z2352      90.007 -65.965  82.210  1.00  0.00
ATOM   4232  DEH DEH Z2353       9.373 -54.282  58.825  1.00  0.00
ATOM   4233  DEI DEI Z2354      18.899  60.667  39.154  1.00  0.00
ATOM   4234  DEJ DEJ Z2355     -48.501  47.551 -81.251  1.00  0.00
ATOM   4235  DEK DEK Z2356      37.547  18.770 -82.042  1.00  0.00
ATOM   4236  DEL DEL Z2357     -59.519 -21.506 -68.005  1.00  0.00
ATOM   4237  DEM DEM Z2358     -17.029 -38.506 -65.083  1.00  0.00
ATOM   4238  DEN DEN Z2359     -51.993 -15.806  64.742  1.00  0.00
ATOM   4239  DEO DEO Z2360     -15.315  56.898  44.089  1.00  0.00
ATOM   4240  DEP DEP Z2361       9.638  82.229  14.034  1.00  0.00
ATOM   4241  DEQ DEQ Z2362     -56.904 -67.282  51.253  1.00  0.00
ATOM   4242  DER DER Z2363      25.769  39.513  32.867  1.00  0.00
ATOM   4243  DES DES Z2364     -85.792  14.004 -32.440  1.00  0.00
ATOM   4244  DET DET Z2365      74.365 -31.391 -31.811  1.00  0.00
ATOM   4245  DEU DEU Z2366     -30.518  82.756  18.903  1.00  0.00
ATOM   4246  DEV DEV Z2367     -37.351 -77.473 -49.415  1.00  0.00
ATOM   4247  DEW DEW Z2368     -29.293  47.503  82.025  1.00  0.00
ATOM   4248  DEX DEX Z2369      52.206  79.716 -12.371  1.00  0.00
ATOM   4249  DEY DEY Z2370      70.740 -37.971  51.657  1.00  0.00
ATOM   4250  DEZ DEZ Z2371     -48.907   3.669  81.642  1.00  0.00
ATOM   4251  DFA DFA Z2372      11.069 -85.866  84.038  1.00  0.00
ATOM   4252  DFB DFB Z2373     -53.736   6.779 -48.908  1.00  0.00
ATOM   4253  DFC DFC Z2374     -40.996  23.685 -62.547  1.00  0.00
ATOM   4254  DFD DFD Z2375      48.501 -85.857  21.681  1.00  0.00
ATOM   4255  DFE DFE Z2376      82.316   4.277  69.435  1.00  0.00
ATOM   4256  DFF DFF Z2377      30.636  74.927  53.796  1.00  0.00
ATOM   4257  DFG DFG Z2378     -39.582 -67.686 -21.802  1.00  0.00
ATOM   4258  DFH DFH Z2379     -29.467 -41.358 -73.595  1.00  0.00
ATOM   4259  DFI DFI Z2380     -17.644 -80.883 -20.426  1.00  0.00
ATOM   4260  DFJ DFJ Z2381      -9.852 -43.957  -5.612  1.00  0.00
ATOM   4261  DFK DFK Z2382      12.357 -40.851 -41.135  1.00  0.00
ATOM   4262  DFL DFL Z2383      57.428  70.524 -78.694  1.00  0.00
ATOM   4263  DFM DFM Z2384      34.232 -49.086 -82.995  1.00  0.00
ATOM   4264  DFN DFN Z2385     -83.920  83.340 -38.587  1.00  0.00
ATOM   4265  DFO DFO Z2386       2.243 -23.648 -27.082  1.00  0.00
ATOM   4266  DFP DFP Z2387      21.322  -5.510 -63.284  1.00  0.00
ATOM   4267  DFQ DFQ Z2388      20.696 -42.617 -10.123  1.00  0.00
ATOM   4268  DFR DFR Z2389       2.832 -40.892 -80.400  1.00  0.00
ATOM   4269  DFS DFS Z2390      87.373 -80.074  28.251  1.00  0.00
ATOM   4270  DFT DFT Z2391      19.183 -73.493  11.863  1.00  0.00
ATOM   4271  DFU DFU Z2392     -85.885  -5.431  53.504  1.00  0.00
ATOM   4272  DFV DFV Z2393     -72.841 -36.568 -25.962  1.00  0.00
ATOM   4273  DFW DFW Z2394     -64.127 -89.240  24.334  1.00  0.00
ATOM   4274  DFX DFX Z2395     -53.538  69.723  -4.463  1.00  0.00
ATOM   4275  DFY DFY Z2396      27.572  67.025  44.231  1.00  0.00
ATOM   4276  DFZ DFZ Z2397      85.050 -27.654 -60.007  1.00  0.00
ATOM   4277  DGA DGA Z2398      84.178  27.427 -52.000  1.00  0.00
ATOM   4278  DGB DGB Z2399      85.914  -8.511 -15.163  1.00  0.00
ATOM   4279  DGC DGC Z2400     -69.010  63.414 -87.269  1.00  0.00
ATOM   4280  DGD DGD Z2401      56.469  -5.698   8.473  1.00  0.00
ATOM   4281  DGE DGE Z2402      28.589  36.006 -83.702  1.00  0.00
ATOM   4282  DGF DGF Z2403     -83.736 -38.466   4.062  1.00  0.00
ATOM   4283  DGG DGG Z2404      -9.638  45.742 -52.668  1.00  0.00
ATOM   4284  DGH DGH Z2405      -2.413  17.866  71.635  1.00  0.00
ATOM   4285  DGI DGI Z2406     -27.395  24.720  53.762  1.00  0.00
ATOM   4286  DGJ DGJ Z2407     -70.756  27.263  76.306  1.00  0.00
ATOM   4287  DGK DGK Z2408     -36.220 -87.730  73.104  1.00  0.00
ATOM   4288  DGL DGL Z2409     -11.479 -34.476   3.303  1.00  0.00
ATOM   4289  DGM DGM Z2410      52.183  83.064 -82.756  1.00  0.00
ATOM   4290  DGN DGN Z2411     -22.635 -82.572 -51.503  1.00  0.00
ATOM   4291  DGO DGO Z2412      75.884  32.579 -65.206  1.00  0.00
ATOM   4292  DGP DGP Z2413      48.096  61.699 -27.656  1.00  0.00
ATOM   4293  DGQ DGQ Z2414     -27.041 -32.632 -12.849  1.00  0.00
ATOM   4294  DGR DGR Z2415     -78.508  -1.043 -15.614  1.00  0.00
ATOM   4295  DGS DGS Z2416      71.857 -89.575  20.202  1.00  0.00
ATOM   4296  DGT DGT Z2417     -83.342 -29.464  37.606  1.00  0.00
ATOM   4297  DGU DGU Z2418      86.869  64.359 -65.224  1.00  0.00
ATOM   4298  DGV DGV Z2419      49.439 -18.443  10.817  1.00  0.00
ATOM   4299  DGW DGW Z2420     -74.504 -64.253  60.995  1.00  0.00
ATOM   4300  DGX DGX Z2421       3.729 -57.166 -21.738  1.00  0.00
ATOM   4301  DGY DGY Z2422      52.091 -27.949  87.829  1.00  0.00
ATOM   4302  DGZ DGZ Z2423      -5.097 -54.610  67.022  1.00  0.00
ATOM   4303  DHA DHA Z2424      78.172 -84.532  -3.949  1.00  0.00
ATOM   4304  DHB DHB Z2425       4.107 -85.816 -67.750  1.00  0.00
ATOM   4305  DHC DHC Z2426      50.122  59.851  35.608  1.00  0.00
ATOM   4306  DHD DHD Z2427      39.297  27.634 -61.103  1.00  0.00
ATOM   4307  DHE DHE Z2428      90.487 -90.170   0.055  1.00  0.00
ATOM   4308  DHF DHF Z2429     -81.634 -78.493  84.490  1.00  0.00
ATOM   4309  DHG DHG Z2430     -58.205  83.276  -2.130  1.00  0.00
ATOM   4310  DHH DHH Z2431      80.466 -90.349  59.505  1.00  0.00
ATOM   4311  DHI DHI Z2432     -68.673  35.714 -67.732  1.00  0.00
ATOM   4312  DHJ DHJ Z2433       6.230  30.375 -86.748  1.00  0.00
ATOM   4313  DHK DHK Z2434       4.447  66.834  63.690  1.00  0.00
ATOM   4314  DHL DHL Z2435     -63.147  73.244 -57.714  1.00  0.00
ATOM   4315  DHM DHM Z2436      65.007 -49.618  24.777  1.00  0.00
ATOM   4316  DHN DHN Z2437     -63.619  74.440 -37.991  1.00  0.00
ATOM   4317  DHO DHO Z2438     -57.406  46.487  85.546  1.00  0.00
ATOM   4318  DHP DHP Z2439     -57.198 -83.977  81.388  1.00  0.00
ATOM   4319  DHQ DHQ Z2440      29.841  17.788  66.949  1.00  0.00
ATOM   4320  DHR DHR Z2441      11.046  46.237 -64.670  1.00  0.00
ATOM   4321  DHS DHS Z2442     -49.342 -79.167 -74.534  1.00  0.00
ATOM   4322  DHT DHT Z2443     -23.455 -72.171 -14.686  1.00  0.00
ATOM   4323  DHU DHU Z2444     -24.273 -73.809 -72.018  1.00  0.00
ATOM   4324  DHV DHV Z2445     -27.753  -6.872  81.932  1.00  0.00
ATOM   4325  DHW DHW Z2446     -38.230 -68.247 -36.562  1.00  0.00
ATOM   4326  DHX DHX Z2447      28.471 -67.496 -30.999  1.00  0.00
ATOM   4327  DHY DHY Z2448      88.693  33.934 -20.176  1.00  0.00
ATOM   4328  DHZ DHZ Z2449      76.025  18.921 -62.658  1.00  0.00
ATOM   4329  DIA DIA Z2450      90.368  63.963  51.105  1.00  0.00
ATOM   4330  DIB DIB Z2451      89.033  -8.455 -84.060  1.00  0.00
ATOM   4331  DIC DIC Z2452      -1.924 -34.046  -8.482  1.00  0.00
ATOM   4332  DID DID Z2453      37.634  14.824  76.119  1.00  0.00
ATOM   4333  DIE DIE Z2454     -31.854 -80.889 -38.798  1.00  0.00
ATOM   4334  DIF DIF Z2455     -82.057  60.128 -81.508  1.00  0.00
ATOM   4335  DIG DIG Z2456     -71.700  16.256  85.737  1.00  0.00
ATOM   4336  DIH DIH Z2457      29.939 -34.643 -34.471  1.00  0.00
ATOM   4337  DII DII Z2458      51.941  45.965 -86.620  1.00  0.00
ATOM   4338  DIJ DIJ Z2459     -68.306 -62.104  83.945  1.00  0.00
ATOM   4339  DIK DIK Z2460     -45.116   3.845 -39.506  1.00  0.00
ATOM   4340  DIL DIL Z2461      80.328  39.231  75.230  1.00  0.00
ATOM   4341  DIM DIM Z2462     -50.574 -87.292 -14.091  1.00  0.00
ATOM   4342  DIN DIN Z2463      79.433  18.057  52.790  1.00  0.00
ATOM   4343  DIO DIO Z2464      54.466 -30.261 -50.835  1.00  0.00
ATOM   4344  DIP DIP Z2465     -48.047  16.979 -18.117  1.00  0.00
ATOM   4345  DIQ DIQ Z2466     -32.047  57.642  88.247  1.00  0.00
ATOM   4346  DIR DIR Z2467      90.118  15.075  61.164  1.00  0.00
ATOM   4347  DIS DIS Z2468     -66.484  31.307  -9.448  1.00  0.00
ATOM   4348  DIT DIT Z2469      86.547  32.410   9.596  1.00  0.00
ATOM   4349  DIU DIU Z2470      30.171 -10.129  74.224  1.00  0.00
ATOM   4350  DIV DIV Z2471     -77.942 -46.031 -66.686  1.00  0.00
ATOM   4351  DIW DIW Z2472     -49.741 -61.794 -47.524  1.00  0.00
ATOM   4352  DIX DIX Z2473      89.334  -7.323  51.733  1.00  0.00
ATOM   4353  DIY DIY Z2474     -74.174 -78.410  52.271  1.00  0.00
ATOM   4354  DIZ DIZ Z2475      24.712 -14.415  29.408  1.00  0.00
ATOM   4355  DJA DJA Z2476       2.420   5.275 -24.046  1.00  0.00
ATOM   4356  DJB DJB Z2477     -84.123  29.708  23.176  1.00  0.00
ATOM   4357  DJC DJC Z2478     -53.670 -30.774  27.005  1.00  0.00
ATOM   4358  DJD DJD Z2479      22.148 -85.346  66.061  1.00  0.00
ATOM   4359  DJE DJE Z2480     -57.130 -68.340  89.191  1.00  0.00
ATOM   4360  DJF DJF Z2481     -68.744  40.374  77.252  1.00  0.00
ATOM   4361  DJG DJG Z2482     -60.698  85.655 -44.965  1.00  0.00
ATOM   4362  DJH DJH Z2483     -62.306  62.169 -25.760  1.00  0.00
ATOM   4363  DJI DJI Z2484      -5.612 -42.273  32.527  1.00  0.00
ATOM   4364  DJJ DJJ Z2485     -81.195  16.769  50.115  1.00  0.00
ATOM   4365  DJK DJK Z2486      36.722  86.072  82.122  1.00  0.00
ATOM   4366  DJL DJL Z2487      59.765  55.756 -65.781  1.00  0.00
ATOM   4367  DJM DJM Z2488      67.334 -81.836  11.552  1.00  0.00
ATOM   4368  DJN DJN Z2489      39.717 -33.554 -48.139  1.00  0.00
ATOM   4369  DJO DJO Z2490     -63.625 -87.803 -10.898  1.00  0.00
ATOM   4370  DJP DJP Z2491      85.835 -51.259   7.208  1.00  0.00
ATOM   4371  DJQ DJQ Z2492     -83.716 -90.394 -35.978  1.00  0.00
ATOM   4372  DJR DJR Z2493      22.250 -43.253 -30.657  1.00  0.00
ATOM   4373  DJS DJS Z2494      30.733  84.145 -63.527  1.00  0.00
ATOM   4374  DJT DJT Z2495      -0.621 -58.988 -66.459  1.00  0.00
ATOM   4375  DJU DJU Z2496      55.550 -43.712  83.912  1.00  0.00
ATOM   4376  DJV DJV Z2497     -45.008 -50.017 -16.639  1.00  0.00
ATOM   4377  DJW DJW Z2498      38.444 -73.112 -47.019  1.00  0.00
ATOM   4378  DJX DJX Z2499     -78.200  80.887 -59.921  1.00  0.00
ATOM   4379  DJY DJY Z2500     -13.106 -40.973  82.741  1.00  0.00
ATOM   4380  DJZ DJZ Z2501     -22.640  45.375  39.493  1.00  0.00
ATOM   4381  DKA DKA Z2502      62.094  24.092 -81.240  1.00  0.00
ATOM   4382  DKB DKB Z2503      47.926  56.401  74.335  1.00  0.00
ATOM   4383  DKC DKC Z2504     -42.441 -16.256  27.001  1.00  0.00
ATOM   4384  DKD DKD Z2505      26.017  36.892 -66.108  1.00  0.00
ATOM   4385  DKE DKE Z2506     -59.853  63.519  83.340  1.00  0.00
ATOM   4386  DKF DKF Z2507     -31.832  63.661  33.640  1.00  0.00
ATOM   4387  DKG DKG Z2508     -57.757 -80.666  57.344  1.00  0.00
ATOM   4388  DKH DKH Z2509      84.431 -89.618  89.263  1.00  0.00
ATOM   4389  DKI DKI Z2510     -24.354 -23.711 -44.902  1.00  0.00
ATOM   4390  DKJ DKJ Z2511     -83.902 -65.901  89.208  1.00  0.00
ATOM   4391  DKK DKK Z2512     -15.735  85.583  42.122  1.00  0.00
ATOM   4392  DKL DKL Z2513     -35.699  43.348 -33.333  1.00  0.00
ATOM   4393  DKM DKM Z2514      51.831 -61.902  84.860  1.00  0.00
ATOM   4394  DKN DKN Z2515     -41.290  30.040 -82.814  1.00  0.00
ATOM   4395  DKO DKO Z2516     -77.543 -86.679   2.360  1.00  0.00
ATOM   4396  DKP DKP Z2517      39.050  38.158 -30.642  1.00  0.00
ATOM   4397  DKQ DKQ Z2518      72.035 -69.362 -85.487  1.00  0.00
ATOM   4398  DKR DKR Z2519     -29.216 -35.658 -60.543  1.00  0.00
ATOM   4399  DKS DKS Z2520     -39.632  28.998 -18.394  1.00  0.00
ATOM   4400  DKT DKT Z2521     -48.729   3.449 -20.055  1.00  0.00
ATOM   4401  DKU DKU Z2522     -59.897  -4.728 -67.951  1.00  0.00
ATOM   4402  DKV DKV Z2523      -2.486  53.560  57.462  1.00  0.00
ATOM   4403  DKW DKW Z2524      33.494   2.119  31.417  1.00  0.00
ATOM   4404  DKX DKX Z2525     -38.879   0.564  67.273  1.00  0.00
ATOM   4405  DKY DKY Z2526     -83.608 -39.612  83.742  1.00  0.00
ATOM   4406  DKZ DKZ Z2527      21.259  46.905  10.553  1.00  0.00
ATOM   4407  DLA DLA Z2528      87.125  74.674  57.711  1.00  0.00
ATOM   4408  DLB DLB Z2529      73.377  62.475   6.368  1.00  0.00
ATOM   4409  DLC DLC Z2530     -32.740 -86.016  58.613  1.00  0.00
ATOM   4410  DLD DLD Z2531     -44.414 -90.273  -1.364  1.00  0.00
ATOM   4411  DLE DLE Z2532     -14.265 -35.132 -31.988  1.00  0.00
ATOM   4412  DLF DLF Z2533      64.378  42.609 -37.911  1.00  0.00
ATOM   4413  DLG DLG Z2534     -65.370 -68.379 -64.923  1.00  0.00
ATOM   4414  DLH DLH Z2535     -11.783  -5.724 -70.014  1.00  0.00
ATOM   4415  DLI DLI Z2536      34.092 -19.537 -83.890  1.00  0.00
ATOM   4416  DLJ DLJ Z2537      39.428  12.123 -71.039  1.00  0.00
ATOM   4417  DLK DLK Z2538      11.625 -35.617  18.573  1.00  0.00
ATOM   4418  DLL DLL Z2539     -33.725 -33.287  60.818  1.00  0.00
ATOM   4419  DLM DLM Z2540      13.421  -7.672 -70.707  1.00  0.00
ATOM   4420  DLN DLN Z2541     -84.165  38.785 -80.417  1.00  0.00
ATOM   4421  DLO DLO Z2542      -2.891  60.803 -85.794  1.00  0.00
ATOM   4422  DLP DLP Z2543     -16.979  48.767 -77.592  1.00  0.00
ATOM   4423  DLQ DLQ Z2544     -75.914 -59.289 -60.568  1.00  0.00
ATOM   4424  DLR DLR Z2545      84.108  82.912  28.931  1.00  0.00
ATOM   4425  DLS DLS Z2546       8.392 -58.286  24.420  1.00  0.00
ATOM   4426  DLT DLT Z2547      43.250 -75.101  20.341  1.00  0.00
ATOM   4427  DLU DLU Z2548     -16.571  61.108 -85.849  1.00  0.00
ATOM   4428  DLV DLV Z2549      67.699 -45.280  67.824  1.00  0.00
ATOM   4429  DLW DLW Z2550      60.357 -28.647  15.902  1.00  0.00
ATOM   4430  DLX DLX Z2551     -80.012  27.329 -79.158  1.00  0.00
ATOM   4431  DLY DLY Z2552       8.280 -44.086   4.759  1.00  0.00
ATOM   4432  DLZ DLZ Z2553      73.033  23.655  44.139  1.00  0.00
ATOM   4433  DMA DMA Z2554     -33.312  85.373  54.716  1.00  0.00
ATOM   4434  DMB DMB Z2555      89.757  59.893  88.537  1.00  0.00
ATOM   4435  DMC DMC Z2556     -58.172 -89.903 -77.133  1.00  0.00
ATOM   4436  DMD DMD Z2557      32.738  60.942  73.965  1.00  0.00
ATOM   4437  DME DME Z2558     -20.673  24.811  62.331  1.00  0.00
ATOM   4438  DMF DMF Z2559      89.206  59.983   0.457  1.00  0.00
END
