# Supplementary material for: The Effect of Macromolecular Crowding on the Electrostatic Component of Barnase–Barstar Binding: A Computational, Implicit Solvent-Based Study
Source: PLoS One. 2014 Jun 10;9(6):e98618. doi: 10.1371/journal.pone.0098618 (PMC4051634; doi:10.1371/journal.pone.0098618)
Supplement: File S1 — Contains sample pdb files used in our analyses; each contains the barnase/barstar complex with a specific random placement of crowders of varying radii at 30% crowding density. Also included are files specifying, for each pdb file, the radii of each atom and model crowder. (TAR) [file pone.0098618.s005.tar › vary30percent_pdb/with_crowders-35.pdb]

ATOM      1  CAY VAL A   3      18.329  -9.767 -18.786  1.00  0.00
ATOM      2  CY  VAL A   3      17.463  -9.299 -17.665  1.00  0.55
ATOM      3  OY  VAL A   3      17.203 -10.038 -16.718  1.00 -0.55
ATOM      4  N   VAL A   3      16.993  -8.037 -17.760  1.00 -0.40
ATOM      5  H   VAL A   3      17.222  -7.453 -18.535  1.00  0.40
ATOM      6  CA  VAL A   3      16.107  -7.419 -16.733  1.00  0.00
ATOM      7  CB  VAL A   3      16.269  -5.903 -16.535  1.00  0.00
ATOM      8  CG1 VAL A   3      15.283  -5.404 -15.502  1.00  0.00
ATOM      9  CG2 VAL A   3      17.666  -5.466 -16.113  1.00  0.00
ATOM     10  C   VAL A   3      14.669  -7.755 -17.123  1.00  0.55
ATOM     11  O   VAL A   3      14.125  -7.204 -18.095  1.00 -0.55
ATOM     12  N   ILE A   4      14.072  -8.639 -16.383  1.00 -0.40
ATOM     13  H   ILE A   4      14.512  -9.101 -15.616  1.00  0.40
ATOM     14  CA  ILE A   4      12.656  -8.995 -16.677  1.00  0.00
ATOM     15  CB  ILE A   4      12.546 -10.506 -16.596  1.00  0.00
ATOM     16  CG2 ILE A   4      11.132 -11.017 -16.786  1.00  0.00
ATOM     17  CG1 ILE A   4      13.586 -11.052 -17.616  1.00  0.00
ATOM     18  CD1 ILE A   4      13.725 -12.568 -17.376  1.00  0.00
ATOM     19  C   ILE A   4      11.850  -8.257 -15.632  1.00  0.55
ATOM     20  O   ILE A   4      11.950  -8.686 -14.487  1.00 -0.55
ATOM     21  N   ASN A   5      11.188  -7.189 -15.991  1.00 -0.40
ATOM     22  H   ASN A   5      11.172  -6.861 -16.933  1.00  0.40
ATOM     23  CA  ASN A   5      10.424  -6.409 -15.014  1.00  0.00
ATOM     24  CB  ASN A   5      11.345  -5.293 -14.478  1.00  0.00
ATOM     25  CG  ASN A   5      11.507  -4.197 -15.497  1.00  0.55
ATOM     26  OD1 ASN A   5      11.426  -4.466 -16.699  1.00 -0.55
ATOM     27  ND2 ASN A   5      11.717  -2.929 -15.181  1.00 -0.78
ATOM     28 HD21 ASN A   5      11.776  -2.656 -14.221  1.00  0.39
ATOM     29 HD22 ASN A   5      11.817  -2.244 -15.903  1.00  0.39
ATOM     30  C   ASN A   5       9.146  -5.812 -15.561  1.00  0.55
ATOM     31  O   ASN A   5       8.660  -4.755 -15.093  1.00 -0.55
ATOM     32  N   THR A   6       8.573  -6.475 -16.564  1.00 -0.40
ATOM     33  H   THR A   6       8.954  -7.320 -16.930  1.00  0.40
ATOM     34  CA  THR A   6       7.336  -5.993 -17.193  1.00  0.00
ATOM     35  CB  THR A   6       7.495  -6.026 -18.718  1.00  0.00
ATOM     36  OG1 THR A   6       7.625  -7.403 -19.111  1.00 -0.49
ATOM     37  HG1 THR A   6       7.563  -7.412 -20.069  1.00  0.49
ATOM     38  CG2 THR A   6       8.740  -5.225 -19.136  1.00  0.00
ATOM     39  C   THR A   6       6.232  -6.939 -16.733  1.00  0.55
ATOM     40  O   THR A   6       6.611  -8.029 -16.299  1.00 -0.55
ATOM     41  N   PHE A   7       4.972  -6.560 -16.843  1.00 -0.40
ATOM     42  H   PHE A   7       4.688  -5.677 -17.207  1.00  0.40
ATOM     43  CA  PHE A   7       3.912  -7.502 -16.400  1.00  0.00
ATOM     44  CB  PHE A   7       2.545  -6.816 -16.648  1.00  0.12
ATOM     45  CG  PHE A   7       2.234  -5.716 -15.659  1.00 -0.12
ATOM     46  CD1 PHE A   7       2.080  -6.016 -14.292  1.00 -0.12
ATOM     47  HD1 PHE A   7       2.188  -7.032 -13.942  1.00  0.12
ATOM     48  CE1 PHE A   7       1.787  -4.996 -13.396  1.00 -0.12
ATOM     49  HE1 PHE A   7       1.638  -5.215 -12.349  1.00  0.12
ATOM     50  CZ  PHE A   7       1.687  -3.671 -13.868  1.00 -0.12
ATOM     51  HZ  PHE A   7       1.486  -2.873 -13.169  1.00  0.12
ATOM     52  CD2 PHE A   7       2.089  -4.405 -16.107  1.00 -0.12
ATOM     53  HD2 PHE A   7       2.168  -4.189 -17.162  1.00  0.12
ATOM     54  CE2 PHE A   7       1.843  -3.376 -15.212  1.00 -0.12
ATOM     55  HE2 PHE A   7       1.773  -2.355 -15.558  1.00  0.12
ATOM     56  C   PHE A   7       3.988  -8.873 -17.043  1.00  0.55
ATOM     57  O   PHE A   7       3.930  -9.931 -16.338  1.00 -0.55
ATOM     58  N   ASP A   8       4.076  -8.953 -18.383  1.00 -0.40
ATOM     59  H   ASP A   8       4.106  -8.140 -18.960  1.00  0.40
ATOM     60  CA  ASP A   8       4.135 -10.249 -19.088  1.00  0.00
ATOM     61  CB  ASP A   8       4.031 -10.089 -20.627  1.00  0.00
ATOM     62  CG  ASP A   8       2.588  -9.770 -20.943  1.00  0.10
ATOM     63  OD1 ASP A   8       1.754 -10.653 -20.640  1.00 -0.55
ATOM     64  OD2 ASP A   8       2.462  -8.627 -21.418  1.00 -0.55
ATOM     65  C   ASP A   8       5.421 -11.049 -18.947  1.00  0.55
ATOM     66  O   ASP A   8       5.378 -12.269 -18.851  1.00 -0.55
ATOM     67  N   GLY A   9       6.548 -10.322 -19.006  1.00 -0.40
ATOM     68  H   GLY A   9       6.591  -9.338 -19.155  1.00  0.40
ATOM     69  CA  GLY A   9       7.803 -11.083 -18.828  1.00  0.00
ATOM     70  C   GLY A   9       7.792 -11.756 -17.443  1.00  0.55
ATOM     71  O   GLY A   9       8.086 -12.963 -17.360  1.00 -0.55
ATOM     72  N   VAL A  10       7.485 -11.016 -16.366  1.00 -0.40
ATOM     73  H   VAL A  10       7.259 -10.048 -16.433  1.00  0.40
ATOM     74  CA  VAL A  10       7.464 -11.599 -15.010  1.00  0.00
ATOM     75  CB  VAL A  10       7.388 -10.553 -13.892  1.00  0.00
ATOM     76  CG1 VAL A  10       7.386 -11.181 -12.494  1.00  0.00
ATOM     77  CG2 VAL A  10       8.560  -9.576 -13.991  1.00  0.00
ATOM     78  C   VAL A  10       6.322 -12.605 -14.848  1.00  0.55
ATOM     79  O   VAL A  10       6.519 -13.655 -14.242  1.00 -0.55
ATOM     80  N   ALA A  11       5.167 -12.365 -15.417  1.00 -0.40
ATOM     81  H   ALA A  11       5.009 -11.540 -15.953  1.00  0.40
ATOM     82  CA  ALA A  11       4.038 -13.274 -15.314  1.00  0.00
ATOM     83  CB  ALA A  11       2.713 -12.733 -15.889  1.00  0.00
ATOM     84  C   ALA A  11       4.389 -14.583 -16.026  1.00  0.55
ATOM     85  O   ALA A  11       4.042 -15.634 -15.517  1.00 -0.55
ATOM     86  N   ASP A  12       5.050 -14.457 -17.191  1.00 -0.40
ATOM     87  H   ASP A  12       5.317 -13.590 -17.603  1.00  0.40
ATOM     88  CA  ASP A  12       5.392 -15.710 -17.887  1.00  0.00
ATOM     89  CB  ASP A  12       5.950 -15.433 -19.272  1.00  0.00
ATOM     90  CG  ASP A  12       4.809 -15.091 -20.202  1.00  0.10
ATOM     91  OD1 ASP A  12       3.608 -15.246 -19.848  1.00 -0.55
ATOM     92  OD2 ASP A  12       5.220 -14.674 -21.315  1.00 -0.55
ATOM     93  C   ASP A  12       6.440 -16.470 -17.120  1.00  0.55
ATOM     94  O   ASP A  12       6.401 -17.688 -17.034  1.00 -0.55
ATOM     95  N   TYR A  13       7.400 -15.716 -16.618  1.00 -0.40
ATOM     96  H   TYR A  13       7.421 -14.726 -16.734  1.00  0.40
ATOM     97  CA  TYR A  13       8.517 -16.321 -15.838  1.00  0.00
ATOM     98  CB  TYR A  13       9.528 -15.218 -15.495  1.00  0.12
ATOM     99  CG  TYR A  13      10.857 -15.763 -15.081  1.00 -0.12
ATOM    100  CD1 TYR A  13      11.025 -16.287 -13.802  1.00 -0.12
ATOM    101  HD1 TYR A  13      10.183 -16.269 -13.127  1.00  0.12
ATOM    102  CE1 TYR A  13      12.217 -16.831 -13.348  1.00 -0.12
ATOM    103  HE1 TYR A  13      12.310 -17.255 -12.360  1.00  0.12
ATOM    104  CZ  TYR A  13      13.280 -16.800 -14.232  1.00  0.06
ATOM    105  OH  TYR A  13      14.503 -17.285 -13.795  1.00 -0.49
ATOM    106  HH  TYR A  13      14.497 -17.283 -12.835  1.00  0.43
ATOM    107  CD2 TYR A  13      11.943 -15.767 -15.969  1.00 -0.12
ATOM    108  HD2 TYR A  13      11.846 -15.372 -16.969  1.00  0.12
ATOM    109  CE2 TYR A  13      13.153 -16.297 -15.519  1.00 -0.12
ATOM    110  HE2 TYR A  13      14.005 -16.316 -16.183  1.00  0.12
ATOM    111  C   TYR A  13       8.019 -17.119 -14.644  1.00  0.55
ATOM    112  O   TYR A  13       8.424 -18.276 -14.395  1.00 -0.55
ATOM    113  N   LEU A  14       7.100 -16.494 -13.897  1.00 -0.40
ATOM    114  H   LEU A  14       6.793 -15.571 -14.114  1.00  0.40
ATOM    115  CA  LEU A  14       6.466 -17.116 -12.696  1.00  0.00
ATOM    116  CB  LEU A  14       5.439 -16.167 -12.076  1.00  0.00
ATOM    117  CG  LEU A  14       6.026 -14.992 -11.281  1.00  0.00
ATOM    118  CD1 LEU A  14       4.925 -13.953 -11.038  1.00  0.00
ATOM    119  CD2 LEU A  14       6.608 -15.537  -9.993  1.00  0.00
ATOM    120  C   LEU A  14       5.759 -18.417 -13.020  1.00  0.55
ATOM    121  O   LEU A  14       5.887 -19.465 -12.365  1.00 -0.55
ATOM    122  N   GLN A  15       4.997 -18.320 -14.103  1.00 -0.40
ATOM    123  H   GLN A  15       4.886 -17.492 -14.647  1.00  0.40
ATOM    124  CA  GLN A  15       4.271 -19.539 -14.511  1.00  0.00
ATOM    125  CB  GLN A  15       3.242 -19.235 -15.560  1.00  0.00
ATOM    126  CG  GLN A  15       1.993 -18.450 -15.209  1.00  0.00
ATOM    127  CD  GLN A  15       1.053 -18.699 -16.416  1.00  0.55
ATOM    128  OE1 GLN A  15       1.315 -18.171 -17.517  1.00 -0.55
ATOM    129  NE2 GLN A  15       0.048 -19.519 -16.139  1.00 -0.78
ATOM    130 HE21 GLN A  15      -0.620 -19.749 -16.847  1.00  0.39
ATOM    131 HE22 GLN A  15      -0.043 -19.908 -15.222  1.00  0.39
ATOM    132  C   GLN A  15       5.193 -20.634 -15.081  1.00  0.55
ATOM    133  O   GLN A  15       4.839 -21.802 -14.957  1.00 -0.55
ATOM    134  N   THR A  16       6.284 -20.233 -15.716  1.00 -0.40
ATOM    135  H   THR A  16       6.514 -19.270 -15.831  1.00  0.40
ATOM    136  CA  THR A  16       7.211 -21.195 -16.283  1.00  0.00
ATOM    137  CB  THR A  16       8.108 -20.626 -17.410  1.00  0.00
ATOM    138  OG1 THR A  16       7.259 -19.900 -18.296  1.00 -0.49
ATOM    139  HG1 THR A  16       6.981 -19.117 -17.815  1.00  0.49
ATOM    140  CG2 THR A  16       8.810 -21.765 -18.173  1.00  0.00
ATOM    141  C   THR A  16       8.162 -21.733 -15.234  1.00  0.55
ATOM    142  O   THR A  16       8.299 -22.967 -15.218  1.00 -0.55
ATOM    143  N   TYR A  17       8.773 -20.886 -14.447  1.00 -0.40
ATOM    144  H   TYR A  17       8.625 -19.901 -14.488  1.00  0.40
ATOM    145  CA  TYR A  17       9.721 -21.377 -13.449  1.00  0.00
ATOM    146  CB  TYR A  17      11.033 -20.515 -13.591  1.00  0.12
ATOM    147  CG  TYR A  17      11.478 -20.514 -15.040  1.00 -0.12
ATOM    148  CD1 TYR A  17      12.130 -21.636 -15.596  1.00 -0.12
ATOM    149  HD1 TYR A  17      12.305 -22.500 -14.973  1.00  0.12
ATOM    150  CE1 TYR A  17      12.555 -21.666 -16.925  1.00 -0.12
ATOM    151  HE1 TYR A  17      13.056 -22.528 -17.340  1.00  0.12
ATOM    152  CZ  TYR A  17      12.302 -20.532 -17.687  1.00  0.06
ATOM    153  OH  TYR A  17      12.619 -20.477 -19.033  1.00 -0.49
ATOM    154  HH  TYR A  17      12.363 -19.613 -19.363  1.00  0.43
ATOM    155  CD2 TYR A  17      11.256 -19.401 -15.851  1.00 -0.12
ATOM    156  HD2 TYR A  17      10.767 -18.530 -15.440  1.00  0.12
ATOM    157  CE2 TYR A  17      11.655 -19.401 -17.171  1.00 -0.12
ATOM    158  HE2 TYR A  17      11.471 -18.541 -17.798  1.00  0.12
ATOM    159  C   TYR A  17       9.234 -21.420 -12.010  1.00  0.55
ATOM    160  O   TYR A  17      10.026 -21.911 -11.202  1.00 -0.55
ATOM    161  N   HSD A  18       8.058 -20.995 -11.640  1.00 -0.40
ATOM    162  H   HSD A  18       7.420 -20.623 -12.308  1.00  0.40
ATOM    163  CA  HSD A  18       7.567 -21.013 -10.282  1.00  0.00
ATOM    164  CB  HSD A  18       7.255 -22.412  -9.742  1.00  0.12
ATOM    165  ND1 HSD A  18       5.350 -22.085 -11.391  1.00 -0.40
ATOM    166  HD1 HSD A  18       5.522 -21.119 -11.582  1.00  0.40
ATOM    167  CG  HSD A  18       6.073 -22.863 -10.532  1.00 -0.12
ATOM    168  CE1 HSD A  18       4.387 -22.849 -11.917  1.00  0.15
ATOM    169  HE1 HSD A  18       3.667 -22.489 -12.652  1.00  0.12
ATOM    170  NE2 HSD A  18       4.445 -24.074 -11.420  1.00 -0.56
ATOM    171  CD2 HSD A  18       5.512 -24.100 -10.552  1.00  0.15
ATOM    172  HD2 HSD A  18       5.776 -25.007 -10.022  1.00  0.12
ATOM    173  C   HSD A  18       8.486 -20.307  -9.289  1.00  0.55
ATOM    174  O   HSD A  18       8.646 -20.775  -8.185  1.00 -0.55
ATOM    175  N   LYS A  19       8.996 -19.177  -9.676  1.00 -0.40
ATOM    176  H   LYS A  19       8.837 -18.844 -10.601  1.00  0.40
ATOM    177  CA  LYS A  19       9.813 -18.307  -8.860  1.00  0.00
ATOM    178  CB  LYS A  19      11.113 -19.018  -8.541  1.00  0.00
ATOM    179  CG  LYS A  19      11.991 -19.124  -9.779  1.00  0.00
ATOM    180  CD  LYS A  19      13.185 -20.018  -9.647  1.00  0.00
ATOM    181  CE  LYS A  19      14.249 -19.494 -10.618  1.00  0.33
ATOM    182  NZ  LYS A  19      15.420 -20.420 -10.717  1.00 -0.32
ATOM    183  HZ1 LYS A  19      15.100 -21.350 -11.056  1.00  0.33
ATOM    184  HZ2 LYS A  19      15.859 -20.525  -9.780  1.00  0.33
ATOM    185  HZ3 LYS A  19      16.116 -20.029 -11.384  1.00  0.33
ATOM    186  C   LYS A  19       9.993 -17.020  -9.667  1.00  0.55
ATOM    187  O   LYS A  19       9.771 -16.952 -10.895  1.00 -0.55
ATOM    188  N   LEU A  20      10.378 -15.979  -8.953  1.00 -0.40
ATOM    189  H   LEU A  20      10.494 -16.018  -7.964  1.00  0.40
ATOM    190  CA  LEU A  20      10.655 -14.702  -9.595  1.00  0.00
ATOM    191  CB  LEU A  20      10.775 -13.519  -8.588  1.00  0.00
ATOM    192  CG  LEU A  20       9.470 -12.962  -7.959  1.00  0.00
ATOM    193  CD1 LEU A  20       9.842 -11.945  -6.902  1.00  0.00
ATOM    194  CD2 LEU A  20       8.540 -12.320  -8.967  1.00  0.00
ATOM    195  C   LEU A  20      12.022 -14.693 -10.299  1.00  0.55
ATOM    196  O   LEU A  20      12.918 -15.398  -9.815  1.00 -0.55
ATOM    197  N   PRO A  21      12.156 -13.855 -11.321  1.00 -0.20
ATOM    198  CD  PRO A  21      11.077 -13.073 -11.927  1.00  0.10
ATOM    199  CA  PRO A  21      13.437 -13.676 -12.023  1.00  0.10
ATOM    200  CB  PRO A  21      13.188 -12.626 -13.078  1.00  0.00
ATOM    201  CG  PRO A  21      11.739 -12.352 -13.069  1.00  0.00
ATOM    202  C   PRO A  21      14.474 -13.211 -11.006  1.00  0.55
ATOM    203  O   PRO A  21      14.181 -12.619  -9.964  1.00 -0.55
ATOM    204  N   ASP A  22      15.740 -13.397 -11.342  1.00 -0.40
ATOM    205  H   ASP A  22      15.985 -13.802 -12.219  1.00  0.40
ATOM    206  CA  ASP A  22      16.859 -13.044 -10.498  1.00  0.00
ATOM    207  CB  ASP A  22      18.200 -13.555 -11.095  1.00  0.00
ATOM    208  CG  ASP A  22      18.099 -15.082 -11.055  1.00  0.10
ATOM    209  OD1 ASP A  22      17.236 -15.690 -10.347  1.00 -0.55
ATOM    210  OD2 ASP A  22      18.916 -15.723 -11.777  1.00 -0.55
ATOM    211  C   ASP A  22      17.038 -11.587 -10.209  1.00  0.55
ATOM    212  O   ASP A  22      17.916 -11.326  -9.369  1.00 -0.55
ATOM    213  N   ASN A  23      16.341 -10.659 -10.820  1.00 -0.40
ATOM    214  H   ASN A  23      15.639 -10.870 -11.497  1.00  0.40
ATOM    215  CA  ASN A  23      16.571  -9.236 -10.524  1.00  0.00
ATOM    216  CB  ASN A  23      16.326  -8.442 -11.803  1.00  0.00
ATOM    217  CG  ASN A  23      14.973  -8.757 -12.424  1.00  0.55
ATOM    218  OD1 ASN A  23      14.761  -9.889 -12.907  1.00 -0.55
ATOM    219  ND2 ASN A  23      14.083  -7.761 -12.405  1.00 -0.78
ATOM    220 HD21 ASN A  23      14.327  -6.880 -12.000  1.00  0.39
ATOM    221 HD22 ASN A  23      13.173  -7.897 -12.796  1.00  0.39
ATOM    222  C   ASN A  23      15.722  -8.732  -9.359  1.00  0.55
ATOM    223  O   ASN A  23      15.748  -7.539  -9.060  1.00 -0.55
ATOM    224  N   TYR A  24      14.997  -9.618  -8.725  1.00 -0.40
ATOM    225  H   TYR A  24      14.985 -10.578  -8.994  1.00  0.40
ATOM    226  CA  TYR A  24      14.162  -9.268  -7.591  1.00  0.00
ATOM    227  CB  TYR A  24      12.841 -10.106  -7.635  1.00  0.12
ATOM    228  CG  TYR A  24      11.971  -9.391  -8.629  1.00 -0.12
ATOM    229  CD1 TYR A  24      11.299  -8.220  -8.263  1.00 -0.12
ATOM    230  HD1 TYR A  24      11.365  -7.877  -7.242  1.00  0.12
ATOM    231  CE1 TYR A  24      10.553  -7.490  -9.169  1.00 -0.12
ATOM    232  HE1 TYR A  24      10.056  -6.578  -8.872  1.00  0.12
ATOM    233  CZ  TYR A  24      10.462  -7.963 -10.476  1.00  0.06
ATOM    234  OH  TYR A  24       9.680  -7.287 -11.405  1.00 -0.49
ATOM    235  HH  TYR A  24       9.165  -6.627 -10.936  1.00  0.43
ATOM    236  CD2 TYR A  24      11.913  -9.820  -9.940  1.00 -0.12
ATOM    237  HD2 TYR A  24      12.470 -10.692 -10.252  1.00  0.12
ATOM    238  CE2 TYR A  24      11.130  -9.119 -10.862  1.00 -0.12
ATOM    239  HE2 TYR A  24      11.043  -9.477 -11.878  1.00  0.12
ATOM    240  C   TYR A  24      14.764  -9.534  -6.232  1.00  0.55
ATOM    241  O   TYR A  24      15.365 -10.597  -6.153  1.00 -0.55
ATOM    242  N   ILE A  25      14.561  -8.696  -5.232  1.00 -0.40
ATOM    243  H   ILE A  25      14.067  -7.840  -5.361  1.00  0.40
ATOM    244  CA  ILE A  25      15.038  -8.950  -3.877  1.00  0.00
ATOM    245  CB  ILE A  25      16.326  -8.192  -3.481  1.00  0.00
ATOM    246  CG2 ILE A  25      17.566  -8.889  -4.056  1.00  0.00
ATOM    247  CG1 ILE A  25      16.322  -6.709  -3.870  1.00  0.00
ATOM    248  CD1 ILE A  25      17.601  -6.045  -3.346  1.00  0.00
ATOM    249  C   ILE A  25      13.950  -8.515  -2.886  1.00  0.55
ATOM    250  O   ILE A  25      13.309  -7.552  -3.241  1.00 -0.55
ATOM    251  N   THR A  26      13.773  -9.140  -1.750  1.00 -0.40
ATOM    252  H   THR A  26      14.311  -9.942  -1.503  1.00  0.40
ATOM    253  CA  THR A  26      12.783  -8.716  -0.770  1.00  0.00
ATOM    254  CB  THR A  26      12.528  -9.786   0.303  1.00  0.00
ATOM    255  OG1 THR A  26      13.694  -9.881   1.116  1.00 -0.49
ATOM    256  HG1 THR A  26      13.504 -10.554   1.773  1.00  0.49
ATOM    257  CG2 THR A  26      12.324 -11.127  -0.344  1.00  0.00
ATOM    258  C   THR A  26      13.224  -7.400  -0.140  1.00  0.55
ATOM    259  O   THR A  26      14.357  -6.901  -0.315  1.00 -0.55
ATOM    260  N   LYS A  27      12.287  -6.769   0.542  1.00 -0.40
ATOM    261  H   LYS A  27      11.367  -7.146   0.596  1.00  0.40
ATOM    262  CA  LYS A  27      12.460  -5.526   1.257  1.00  0.00
ATOM    263  CB  LYS A  27      11.181  -4.959   1.855  1.00  0.00
ATOM    264  CG  LYS A  27      10.102  -4.405   0.945  1.00  0.00
ATOM    265  CD  LYS A  27       8.750  -4.452   1.677  1.00  0.00
ATOM    266  CE  LYS A  27       7.559  -4.131   0.800  1.00  0.33
ATOM    267  NZ  LYS A  27       6.252  -4.452   1.438  1.00 -0.32
ATOM    268  HZ1 LYS A  27       6.150  -3.905   2.316  1.00  0.33
ATOM    269  HZ2 LYS A  27       6.214  -5.468   1.657  1.00  0.33
ATOM    270  HZ3 LYS A  27       5.479  -4.210   0.786  1.00  0.33
ATOM    271  C   LYS A  27      13.546  -5.724   2.363  1.00  0.55
ATOM    272  O   LYS A  27      14.371  -4.798   2.524  1.00 -0.55
ATOM    273  N   SER A  28      13.524  -6.835   3.061  1.00 -0.40
ATOM    274  H   SER A  28      12.843  -7.551   2.929  1.00  0.40
ATOM    275  CA  SER A  28      14.554  -7.060   4.102  1.00  0.00
ATOM    276  CB  SER A  28      14.180  -8.226   4.985  1.00  0.00
ATOM    277  OG  SER A  28      14.628  -9.515   4.622  1.00 -0.49
ATOM    278  HG  SER A  28      14.293 -10.111   5.296  1.00  0.49
ATOM    279  C   SER A  28      15.937  -7.179   3.452  1.00  0.55
ATOM    280  O   SER A  28      16.867  -6.489   3.907  1.00 -0.55
ATOM    281  N   GLU A  29      16.051  -7.999   2.392  1.00 -0.40
ATOM    282  H   GLU A  29      15.287  -8.547   2.061  1.00  0.40
ATOM    283  CA  GLU A  29      17.290  -8.135   1.672  1.00  0.00
ATOM    284  CB  GLU A  29      17.101  -8.912   0.350  1.00  0.00
ATOM    285  CG  GLU A  29      17.067 -10.380   0.712  1.00  0.00
ATOM    286  CD  GLU A  29      16.359 -11.242  -0.303  1.00  0.10
ATOM    287  OE1 GLU A  29      16.171 -10.866  -1.480  1.00 -0.55
ATOM    288  OE2 GLU A  29      15.927 -12.350   0.128  1.00 -0.55
ATOM    289  C   GLU A  29      17.900  -6.827   1.208  1.00  0.55
ATOM    290  O   GLU A  29      19.127  -6.597   1.301  1.00 -0.55
ATOM    291  N   ALA A  30      17.009  -6.004   0.662  1.00 -0.40
ATOM    292  H   ALA A  30      16.044  -6.240   0.586  1.00  0.40
ATOM    293  CA  ALA A  30      17.400  -4.684   0.135  1.00  0.00
ATOM    294  CB  ALA A  30      16.185  -4.078  -0.557  1.00  0.00
ATOM    295  C   ALA A  30      18.008  -3.761   1.193  1.00  0.55
ATOM    296  O   ALA A  30      19.015  -3.059   1.036  1.00 -0.55
ATOM    297  N   GLN A  31      17.328  -3.779   2.338  1.00 -0.40
ATOM    298  H   GLN A  31      16.515  -4.344   2.445  1.00  0.40
ATOM    299  CA  GLN A  31      17.698  -2.998   3.511  1.00  0.00
ATOM    300  CB  GLN A  31      16.700  -3.141   4.643  1.00  0.00
ATOM    301  CG  GLN A  31      15.300  -2.718   4.234  1.00  0.00
ATOM    302  CD  GLN A  31      14.294  -2.788   5.368  1.00  0.55
ATOM    303  OE1 GLN A  31      13.963  -1.687   5.817  1.00 -0.55
ATOM    304  NE2 GLN A  31      13.796  -3.926   5.881  1.00 -0.78
ATOM    305 HE21 GLN A  31      13.134  -3.889   6.630  1.00  0.39
ATOM    306 HE22 GLN A  31      14.086  -4.810   5.513  1.00  0.39
ATOM    307  C   GLN A  31      19.099  -3.444   3.943  1.00  0.55
ATOM    308  O   GLN A  31      19.888  -2.569   4.269  1.00 -0.55
ATOM    309  N   ALA A  32      19.253  -4.754   3.872  1.00 -0.40
ATOM    310  H   ALA A  32      18.510  -5.349   3.577  1.00  0.40
ATOM    311  CA  ALA A  32      20.500  -5.431   4.211  1.00  0.00
ATOM    312  CB  ALA A  32      20.493  -6.930   4.090  1.00  0.00
ATOM    313  C   ALA A  32      21.607  -4.845   3.322  1.00  0.55
ATOM    314  O   ALA A  32      22.731  -4.739   3.833  1.00 -0.55
ATOM    315  N   LEU A  33      21.311  -4.450   2.092  1.00 -0.40
ATOM    316  H   LEU A  33      20.398  -4.519   1.698  1.00  0.40
ATOM    317  CA  LEU A  33      22.357  -3.884   1.258  1.00  0.00
ATOM    318  CB  LEU A  33      22.135  -4.136  -0.238  1.00  0.00
ATOM    319  CG  LEU A  33      21.779  -5.612  -0.475  1.00  0.00
ATOM    320  CD1 LEU A  33      21.481  -5.834  -1.940  1.00  0.00
ATOM    321  CD2 LEU A  33      22.911  -6.488   0.024  1.00  0.00
ATOM    322  C   LEU A  33      22.450  -2.396   1.468  1.00  0.55
ATOM    323  O   LEU A  33      23.265  -1.801   0.764  1.00 -0.55
ATOM    324  N   GLY A  34      21.641  -1.829   2.330  1.00 -0.40
ATOM    325  H   GLY A  34      20.958  -2.311   2.872  1.00  0.40
ATOM    326  CA  GLY A  34      21.774  -0.373   2.490  1.00  0.00
ATOM    327  C   GLY A  34      20.646   0.455   1.912  1.00  0.55
ATOM    328  O   GLY A  34      20.850   1.663   1.794  1.00 -0.55
ATOM    329  N   TRP A  35      19.542  -0.227   1.591  1.00 -0.40
ATOM    330  H   TRP A  35      19.459  -1.214   1.705  1.00  0.40
ATOM    331  CA  TRP A  35      18.395   0.472   1.052  1.00  0.00
ATOM    332  CB  TRP A  35      17.413  -0.521   0.459  1.00  0.12
ATOM    333  CG  TRP A  35      16.126   0.047  -0.111  1.00 -0.12
ATOM    334  CD1 TRP A  35      15.966   1.059  -1.031  1.00 -0.12
ATOM    335  HD1 TRP A  35      16.756   1.653  -1.465  1.00  0.12
ATOM    336  NE1 TRP A  35      14.618   1.180  -1.300  1.00 -0.40
ATOM    337  HE1 TRP A  35      14.236   1.815  -1.935  1.00  0.40
ATOM    338  CE2 TRP A  35      13.885   0.291  -0.560  1.00  0.00
ATOM    339  CD2 TRP A  35      14.793  -0.438   0.202  1.00  0.00
ATOM    340  CE3 TRP A  35      14.327  -1.408   1.089  1.00 -0.12
ATOM    341  HE3 TRP A  35      14.989  -1.960   1.741  1.00  0.12
ATOM    342  CZ3 TRP A  35      12.972  -1.648   1.111  1.00 -0.12
ATOM    343  HZ3 TRP A  35      12.582  -2.429   1.748  1.00  0.12
ATOM    344  CZ2 TRP A  35      12.492   0.088  -0.535  1.00 -0.12
ATOM    345  HZ2 TRP A  35      11.788   0.648  -1.131  1.00  0.12
ATOM    346  CH2 TRP A  35      12.092  -0.902   0.328  1.00 -0.12
ATOM    347  HH2 TRP A  35      11.036  -1.115   0.404  1.00  0.12
ATOM    348  C   TRP A  35      17.652   1.229   2.157  1.00  0.55
ATOM    349  O   TRP A  35      17.319   0.631   3.180  1.00 -0.55
ATOM    350  N   VAL A  36      17.398   2.503   1.833  1.00 -0.40
ATOM    351  H   VAL A  36      17.709   2.885   0.966  1.00  0.40
ATOM    352  CA  VAL A  36      16.660   3.433   2.691  1.00  0.00
ATOM    353  CB  VAL A  36      17.450   4.649   3.192  1.00  0.00
ATOM    354  CG1 VAL A  36      16.648   5.384   4.245  1.00  0.00
ATOM    355  CG2 VAL A  36      18.811   4.283   3.760  1.00  0.00
ATOM    356  C   VAL A  36      15.551   3.940   1.762  1.00  0.55
ATOM    357  O   VAL A  36      15.938   4.746   0.898  1.00 -0.55
ATOM    358  N   ALA A  37      14.332   3.417   1.956  1.00 -0.40
ATOM    359  H   ALA A  37      14.129   2.772   2.689  1.00  0.40
ATOM    360  CA  ALA A  37      13.223   3.787   1.069  1.00  0.00
ATOM    361  CB  ALA A  37      11.904   3.144   1.465  1.00  0.00
ATOM    362  C   ALA A  37      13.120   5.297   0.914  1.00  0.55
ATOM    363  O   ALA A  37      12.985   5.735  -0.250  1.00 -0.55
ATOM    364  N   SER A  38      13.155   6.050   1.998  1.00 -0.40
ATOM    365  H   SER A  38      13.251   5.705   2.928  1.00  0.40
ATOM    366  CA  SER A  38      13.042   7.494   1.789  1.00  0.00
ATOM    367  CB  SER A  38      12.904   8.310   3.079  1.00  0.00
ATOM    368  OG  SER A  38      13.873   7.799   3.987  1.00 -0.49
ATOM    369  HG  SER A  38      13.492   7.000   4.359  1.00  0.49
ATOM    370  C   SER A  38      14.220   8.080   1.002  1.00  0.55
ATOM    371  O   SER A  38      14.056   9.224   0.533  1.00 -0.55
ATOM    372  N   LYS A  39      15.343   7.430   0.811  1.00 -0.40
ATOM    373  H   LYS A  39      15.518   6.513   1.164  1.00  0.40
ATOM    374  CA  LYS A  39      16.410   8.079   0.036  1.00  0.00
ATOM    375  CB  LYS A  39      17.766   7.511   0.382  1.00  0.00
ATOM    376  CG  LYS A  39      17.926   6.529   1.525  1.00  0.00
ATOM    377  CD  LYS A  39      19.285   6.772   2.215  1.00  0.00
ATOM    378  CE  LYS A  39      19.281   8.268   2.589  1.00  0.33
ATOM    379  NZ  LYS A  39      18.012   8.835   1.990  1.00 -0.32
ATOM    380  HZ1 LYS A  39      17.341   8.063   1.802  1.00  0.33
ATOM    381  HZ2 LYS A  39      18.236   9.324   1.100  1.00  0.33
ATOM    382  HZ3 LYS A  39      17.585   9.510   2.658  1.00  0.33
ATOM    383  C   LYS A  39      16.149   7.836  -1.458  1.00  0.55
ATOM    384  O   LYS A  39      16.607   8.608  -2.310  1.00 -0.55
ATOM    385  N   GLY A  40      15.420   6.748  -1.705  1.00 -0.40
ATOM    386  H   GLY A  40      15.044   6.158  -0.995  1.00  0.40
ATOM    387  CA  GLY A  40      15.152   6.388  -3.115  1.00  0.00
ATOM    388  C   GLY A  40      16.499   5.869  -3.682  1.00  0.55
ATOM    389  O   GLY A  40      16.691   6.012  -4.881  1.00 -0.55
ATOM    390  N   ASN A  41      17.345   5.248  -2.879  1.00 -0.40
ATOM    391  H   ASN A  41      17.125   5.077  -1.923  1.00  0.40
ATOM    392  CA  ASN A  41      18.656   4.768  -3.321  1.00  0.00
ATOM    393  CB  ASN A  41      19.660   5.137  -2.190  1.00  0.00
ATOM    394  CG  ASN A  41      19.415   4.159  -1.063  1.00  0.55
ATOM    395  OD1 ASN A  41      18.331   3.582  -0.908  1.00 -0.55
ATOM    396  ND2 ASN A  41      20.429   3.913  -0.227  1.00 -0.78
ATOM    397 HD21 ASN A  41      20.307   3.273   0.532  1.00  0.39
ATOM    398 HD22 ASN A  41      21.308   4.370  -0.359  1.00  0.39
ATOM    399  C   ASN A  41      18.791   3.299  -3.673  1.00  0.55
ATOM    400  O   ASN A  41      19.893   2.721  -3.645  1.00 -0.55
ATOM    401  N   LEU A  42      17.706   2.602  -4.035  1.00 -0.40
ATOM    402  H   LEU A  42      16.800   3.014  -4.097  1.00  0.40
ATOM    403  CA  LEU A  42      17.801   1.167  -4.366  1.00  0.00
ATOM    404  CB  LEU A  42      16.422   0.571  -4.646  1.00  0.00
ATOM    405  CG  LEU A  42      16.306  -0.921  -4.883  1.00  0.00
ATOM    406  CD1 LEU A  42      16.789  -1.705  -3.667  1.00  0.00
ATOM    407  CD2 LEU A  42      14.872  -1.264  -5.270  1.00  0.00
ATOM    408  C   LEU A  42      18.772   0.859  -5.524  1.00  0.55
ATOM    409  O   LEU A  42      19.554  -0.096  -5.416  1.00 -0.55
ATOM    410  N   ALA A  43      18.691   1.648  -6.583  1.00 -0.40
ATOM    411  H   ALA A  43      18.078   2.431  -6.657  1.00  0.40
ATOM    412  CA  ALA A  43      19.569   1.338  -7.721  1.00  0.00
ATOM    413  CB  ALA A  43      18.966   2.065  -8.911  1.00  0.00
ATOM    414  C   ALA A  43      21.023   1.663  -7.424  1.00  0.55
ATOM    415  O   ALA A  43      21.910   1.165  -8.140  1.00 -0.55
ATOM    416  N   ASP A  44      21.277   2.449  -6.389  1.00 -0.40
ATOM    417  H   ASP A  44      20.549   2.839  -5.831  1.00  0.40
ATOM    418  CA  ASP A  44      22.631   2.795  -6.000  1.00  0.00
ATOM    419  CB  ASP A  44      22.782   3.960  -5.026  1.00  0.00
ATOM    420  CG  ASP A  44      21.953   5.126  -5.520  1.00  0.10
ATOM    421  OD1 ASP A  44      22.010   5.282  -6.761  1.00 -0.55
ATOM    422  OD2 ASP A  44      21.287   5.844  -4.743  1.00 -0.55
ATOM    423  C   ASP A  44      23.228   1.635  -5.195  1.00  0.55
ATOM    424  O   ASP A  44      24.440   1.429  -5.311  1.00 -0.55
ATOM    425  N   VAL A  45      22.369   0.991  -4.428  1.00 -0.40
ATOM    426  H   VAL A  45      21.396   1.201  -4.378  1.00  0.40
ATOM    427  CA  VAL A  45      22.884  -0.101  -3.600  1.00  0.00
ATOM    428  CB  VAL A  45      22.219   0.010  -2.191  1.00  0.00
ATOM    429  CG1 VAL A  45      22.421   1.426  -1.646  1.00  0.00
ATOM    430  CG2 VAL A  45      20.743  -0.327  -2.180  1.00  0.00
ATOM    431  C   VAL A  45      22.741  -1.504  -4.160  1.00  0.55
ATOM    432  O   VAL A  45      23.317  -2.484  -3.636  1.00 -0.55
ATOM    433  N   ALA A  46      21.930  -1.649  -5.197  1.00 -0.40
ATOM    434  H   ALA A  46      21.481  -0.861  -5.608  1.00  0.40
ATOM    435  CA  ALA A  46      21.617  -2.936  -5.830  1.00  0.00
ATOM    436  CB  ALA A  46      20.573  -3.708  -5.029  1.00  0.00
ATOM    437  C   ALA A  46      21.151  -2.620  -7.241  1.00  0.55
ATOM    438  O   ALA A  46      19.974  -2.679  -7.582  1.00 -0.55
ATOM    439  N   PRO A  47      22.177  -2.290  -8.036  1.00 -0.20
ATOM    440  CD  PRO A  47      23.616  -2.206  -7.719  1.00  0.10
ATOM    441  CA  PRO A  47      21.898  -1.931  -9.444  1.00  0.10
ATOM    442  CB  PRO A  47      23.244  -1.460  -9.974  1.00  0.00
ATOM    443  CG  PRO A  47      24.088  -1.185  -8.761  1.00  0.00
ATOM    444  C   PRO A  47      21.214  -3.138 -10.098  1.00  0.55
ATOM    445  O   PRO A  47      21.542  -4.317  -9.806  1.00 -0.55
ATOM    446  N   GLY A  48      20.258  -2.779 -10.942  1.00 -0.40
ATOM    447  H   GLY A  48      20.020  -1.826 -11.115  1.00  0.40
ATOM    448  CA  GLY A  48      19.500  -3.787 -11.667  1.00  0.00
ATOM    449  C   GLY A  48      18.460  -4.570 -10.889  1.00  0.55
ATOM    450  O   GLY A  48      17.785  -5.350 -11.547  1.00 -0.55
ATOM    451  N   LYS A  49      18.335  -4.351  -9.587  1.00 -0.40
ATOM    452  H   LYS A  49      18.914  -3.687  -9.122  1.00  0.40
ATOM    453  CA  LYS A  49      17.375  -5.032  -8.729  1.00  0.00
ATOM    454  CB  LYS A  49      17.926  -5.170  -7.312  1.00  0.00
ATOM    455  CG  LYS A  49      19.054  -6.088  -7.059  1.00  0.00
ATOM    456  CD  LYS A  49      18.842  -7.363  -7.836  1.00  0.00
ATOM    457  CE  LYS A  49      20.240  -7.929  -8.118  1.00  0.33
ATOM    458  NZ  LYS A  49      20.148  -9.389  -8.459  1.00 -0.32
ATOM    459  HZ1 LYS A  49      19.554  -9.511  -9.304  1.00  0.33
ATOM    460  HZ2 LYS A  49      19.725  -9.906  -7.661  1.00  0.33
ATOM    461  HZ3 LYS A  49      21.100  -9.762  -8.648  1.00  0.33
ATOM    462  C   LYS A  49      16.086  -4.197  -8.577  1.00  0.55
ATOM    463  O   LYS A  49      16.107  -2.958  -8.682  1.00 -0.55
ATOM    464  N   SER A  50      15.029  -4.926  -8.243  1.00 -0.40
ATOM    465  H   SER A  50      15.101  -5.913  -8.135  1.00  0.40
ATOM    466  CA  SER A  50      13.711  -4.380  -8.011  1.00  0.00
ATOM    467  CB  SER A  50      12.781  -4.725  -9.188  1.00  0.00
ATOM    468  OG  SER A  50      12.867  -4.002 -10.390  1.00 -0.49
ATOM    469  HG  SER A  50      12.033  -4.143 -10.844  1.00  0.49
ATOM    470  C   SER A  50      13.192  -5.095  -6.760  1.00  0.55
ATOM    471  O   SER A  50      13.549  -6.266  -6.525  1.00 -0.55
ATOM    472  N   ILE A  51      12.381  -4.448  -5.965  1.00 -0.40
ATOM    473  H   ILE A  51      12.132  -3.499  -6.138  1.00  0.40
ATOM    474  CA  ILE A  51      11.777  -5.049  -4.775  1.00  0.00
ATOM    475  CB  ILE A  51      11.084  -3.944  -3.913  1.00  0.00
ATOM    476  CG2 ILE A  51      10.270  -4.546  -2.766  1.00  0.00
ATOM    477  CG1 ILE A  51      12.133  -2.913  -3.492  1.00  0.00
ATOM    478  CD1 ILE A  51      13.226  -3.409  -2.600  1.00  0.00
ATOM    479  C   ILE A  51      10.739  -6.054  -5.232  1.00  0.55
ATOM    480  O   ILE A  51       9.897  -5.770  -6.131  1.00 -0.55
ATOM    481  N   GLY A  52      10.688  -7.239  -4.682  1.00 -0.40
ATOM    482  H   GLY A  52      11.340  -7.517  -3.981  1.00  0.40
ATOM    483  CA  GLY A  52       9.696  -8.229  -5.038  1.00  0.00
ATOM    484  C   GLY A  52       9.954  -9.502  -4.256  1.00  0.55
ATOM    485  O   GLY A  52      11.108  -9.792  -3.885  1.00 -0.55
ATOM    486  N   GLY A  53       8.846 -10.212  -4.027  1.00 -0.40
ATOM    487  H   GLY A  53       7.963  -9.891  -4.357  1.00  0.40
ATOM    488  CA  GLY A  53       8.797 -11.458  -3.317  1.00  0.00
ATOM    489  C   GLY A  53       8.214 -11.485  -1.916  1.00  0.55
ATOM    490  O   GLY A  53       7.977 -12.598  -1.430  1.00 -0.55
ATOM    491  N   ASP A  54       7.920 -10.323  -1.341  1.00 -0.40
ATOM    492  H   ASP A  54       8.103  -9.451  -1.788  1.00  0.40
ATOM    493  CA  ASP A  54       7.303 -10.247   0.001  1.00  0.00
ATOM    494  CB  ASP A  54       7.322  -8.786   0.474  1.00  0.00
ATOM    495  CG  ASP A  54       8.784  -8.444   0.755  1.00  0.10
ATOM    496  OD1 ASP A  54       9.238  -9.072   1.746  1.00 -0.55
ATOM    497  OD2 ASP A  54       9.364  -7.643  -0.019  1.00 -0.55
ATOM    498  C   ASP A  54       5.869 -10.753   0.005  1.00  0.55
ATOM    499  O   ASP A  54       5.163 -10.704  -1.011  1.00 -0.55
ATOM    500  N   ILE A  55       5.396 -11.225   1.127  1.00 -0.40
ATOM    501  H   ILE A  55       5.969 -11.292   1.940  1.00  0.40
ATOM    502  CA  ILE A  55       4.013 -11.689   1.300  1.00  0.00
ATOM    503  CB  ILE A  55       3.725 -12.284   2.698  1.00  0.00
ATOM    504  CG2 ILE A  55       2.232 -12.551   2.971  1.00  0.00
ATOM    505  CG1 ILE A  55       4.558 -13.587   2.828  1.00  0.00
ATOM    506  CD1 ILE A  55       3.737 -14.705   2.189  1.00  0.00
ATOM    507  C   ILE A  55       3.134 -10.440   1.118  1.00  0.55
ATOM    508  O   ILE A  55       3.504  -9.331   1.510  1.00 -0.55
ATOM    509  N   PHE A  56       2.000 -10.681   0.522  1.00 -0.40
ATOM    510  H   PHE A  56       1.791 -11.609   0.231  1.00  0.40
ATOM    511  CA  PHE A  56       0.953  -9.735   0.210  1.00  0.00
ATOM    512  CB  PHE A  56       0.565  -9.717  -1.293  1.00  0.12
ATOM    513  CG  PHE A  56      -0.506  -8.676  -1.530  1.00 -0.12
ATOM    514  CD1 PHE A  56      -0.206  -7.327  -1.368  1.00 -0.12
ATOM    515  HD1 PHE A  56       0.798  -7.040  -1.093  1.00  0.12
ATOM    516  CE1 PHE A  56      -1.158  -6.350  -1.549  1.00 -0.12
ATOM    517  HE1 PHE A  56      -0.909  -5.309  -1.405  1.00  0.12
ATOM    518  CZ  PHE A  56      -2.424  -6.716  -1.915  1.00 -0.12
ATOM    519  HZ  PHE A  56      -3.172  -5.952  -2.069  1.00  0.12
ATOM    520  CD2 PHE A  56      -1.807  -9.048  -1.893  1.00 -0.12
ATOM    521  HD2 PHE A  56      -2.067 -10.089  -2.017  1.00  0.12
ATOM    522  CE2 PHE A  56      -2.764  -8.044  -2.091  1.00 -0.12
ATOM    523  HE2 PHE A  56      -3.770  -8.308  -2.383  1.00  0.12
ATOM    524  C   PHE A  56      -0.213 -10.175   1.079  1.00  0.55
ATOM    525  O   PHE A  56      -0.703 -11.289   0.808  1.00 -0.55
ATOM    526  N   SER A  57      -0.570  -9.300   2.033  1.00 -0.40
ATOM    527  H   SER A  57      -0.160  -8.405   2.184  1.00  0.40
ATOM    528  CA  SER A  57      -1.681  -9.759   2.914  1.00  0.00
ATOM    529  CB  SER A  57      -1.460  -9.230   4.340  1.00  0.00
ATOM    530  OG  SER A  57      -0.176  -9.733   4.729  1.00 -0.49
ATOM    531  HG  SER A  57      -0.024  -9.410   5.620  1.00  0.49
ATOM    532  C   SER A  57      -3.088  -9.504   2.431  1.00  0.55
ATOM    533  O   SER A  57      -3.984  -9.914   3.203  1.00 -0.55
ATOM    534  N   ASN A  58      -3.285  -8.888   1.254  1.00 -0.40
ATOM    535  H   ASN A  58      -2.529  -8.536   0.708  1.00  0.40
ATOM    536  CA  ASN A  58      -4.616  -8.693   0.703  1.00  0.00
ATOM    537  CB  ASN A  58      -5.010 -10.107   0.212  1.00  0.00
ATOM    538  CG  ASN A  58      -6.288 -10.275  -0.572  1.00  0.55
ATOM    539  OD1 ASN A  58      -6.557  -9.283  -1.273  1.00 -0.55
ATOM    540  ND2 ASN A  58      -7.075 -11.330  -0.604  1.00 -0.78
ATOM    541 HD21 ASN A  58      -7.901 -11.320  -1.166  1.00  0.39
ATOM    542 HD22 ASN A  58      -6.846 -12.140  -0.065  1.00  0.39
ATOM    543  C   ASN A  58      -5.583  -8.193   1.776  1.00  0.55
ATOM    544  O   ASN A  58      -6.665  -8.769   2.054  1.00 -0.55
ATOM    545  N   ARG A  59      -5.176  -7.077   2.340  1.00 -0.40
ATOM    546  H   ARG A  59      -4.348  -6.625   2.019  1.00  0.40
ATOM    547  CA  ARG A  59      -5.845  -6.392   3.447  1.00  0.00
ATOM    548  CB  ARG A  59      -4.946  -5.301   4.041  1.00  0.00
ATOM    549  CG  ARG A  59      -3.604  -5.874   4.524  1.00  0.00
ATOM    550  CD  ARG A  59      -2.601  -4.742   4.785  1.00  0.35
ATOM    551  NE  ARG A  59      -1.233  -5.331   4.940  1.00 -0.35
ATOM    552  HE  ARG A  59      -0.623  -5.392   4.150  1.00  0.45
ATOM    553  CZ  ARG A  59      -0.828  -5.775   6.128  1.00  0.35
ATOM    554  NH1 ARG A  59      -1.603  -5.671   7.203  1.00 -0.70
ATOM    555 HH11 ARG A  59      -2.509  -5.253   7.129  1.00  0.40
ATOM    556 HH12 ARG A  59      -1.281  -6.011   8.087  1.00  0.40
ATOM    557  NH2 ARG A  59       0.344  -6.329   6.307  1.00 -0.70
ATOM    558 HH21 ARG A  59       0.972  -6.431   5.536  1.00  0.40
ATOM    559 HH22 ARG A  59       0.611  -6.650   7.216  1.00  0.40
ATOM    560  C   ARG A  59      -7.222  -5.897   3.110  1.00  0.55
ATOM    561  O   ARG A  59      -8.036  -5.881   4.032  1.00 -0.55
ATOM    562  N   GLU A  60      -7.547  -5.491   1.914  1.00 -0.40
ATOM    563  H   GLU A  60      -6.864  -5.461   1.190  1.00  0.40
ATOM    564  CA  GLU A  60      -8.873  -5.052   1.506  1.00  0.00
ATOM    565  CB  GLU A  60      -8.790  -4.022   0.385  1.00  0.00
ATOM    566  CG  GLU A  60      -8.003  -2.794   0.795  1.00  0.00
ATOM    567  CD  GLU A  60      -8.842  -1.911   1.675  1.00  0.10
ATOM    568  OE1 GLU A  60     -10.028  -2.229   1.907  1.00 -0.55
ATOM    569  OE2 GLU A  60      -8.438  -0.880   2.210  1.00 -0.55
ATOM    570  C   GLU A  60      -9.672  -6.237   1.029  1.00  0.55
ATOM    571  O   GLU A  60     -10.820  -6.034   0.703  1.00 -0.55
ATOM    572  N   GLY A  61      -9.182  -7.448   0.933  1.00 -0.40
ATOM    573  H   GLY A  61      -8.238  -7.601   1.205  1.00  0.40
ATOM    574  CA  GLY A  61      -9.823  -8.650   0.476  1.00  0.00
ATOM    575  C   GLY A  61     -10.221  -8.623  -1.000  1.00  0.55
ATOM    576  O   GLY A  61     -11.150  -9.354  -1.387  1.00 -0.55
ATOM    577  N   LYS A  62      -9.558  -7.847  -1.837  1.00 -0.40
ATOM    578  H   LYS A  62      -8.801  -7.280  -1.524  1.00  0.40
ATOM    579  CA  LYS A  62      -9.862  -7.746  -3.271  1.00  0.00
ATOM    580  CB  LYS A  62      -9.299  -6.428  -3.823  1.00  0.00
ATOM    581  CG  LYS A  62      -9.955  -5.251  -3.095  1.00  0.00
ATOM    582  CD  LYS A  62      -9.833  -4.014  -3.951  1.00  0.00
ATOM    583  CE  LYS A  62     -10.111  -2.726  -3.163  1.00  0.33
ATOM    584  NZ  LYS A  62      -8.855  -1.875  -3.145  1.00 -0.32
ATOM    585  HZ1 LYS A  62      -8.583  -1.636  -4.120  1.00  0.33
ATOM    586  HZ2 LYS A  62      -8.084  -2.403  -2.690  1.00  0.33
ATOM    587  HZ3 LYS A  62      -9.036  -1.000  -2.612  1.00  0.33
ATOM    588  C   LYS A  62      -9.403  -8.959  -4.069  1.00  0.55
ATOM    589  O   LYS A  62     -10.074  -9.230  -5.090  1.00 -0.55
ATOM    590  N   LEU A  63      -8.368  -9.681  -3.706  1.00 -0.40
ATOM    591  H   LEU A  63      -7.811  -9.440  -2.915  1.00  0.40
ATOM    592  CA  LEU A  63      -7.960 -10.884  -4.430  1.00  0.00
ATOM    593  CB  LEU A  63      -6.432 -11.095  -4.423  1.00  0.00
ATOM    594  CG  LEU A  63      -5.644  -9.882  -4.989  1.00  0.00
ATOM    595  CD1 LEU A  63      -4.143  -9.996  -4.817  1.00  0.00
ATOM    596  CD2 LEU A  63      -6.001  -9.806  -6.465  1.00  0.00
ATOM    597  C   LEU A  63      -8.704 -12.067  -3.791  1.00  0.55
ATOM    598  O   LEU A  63      -8.974 -12.112  -2.583  1.00 -0.55
ATOM    599  N   PRO A  64      -8.946 -13.064  -4.635  1.00 -0.20
ATOM    600  CD  PRO A  64      -8.616 -13.098  -6.071  1.00  0.10
ATOM    601  CA  PRO A  64      -9.680 -14.243  -4.193  1.00  0.10
ATOM    602  CB  PRO A  64     -10.035 -14.971  -5.498  1.00  0.00
ATOM    603  CG  PRO A  64      -8.896 -14.535  -6.437  1.00  0.00
ATOM    604  C   PRO A  64      -8.932 -15.036  -3.169  1.00  0.55
ATOM    605  O   PRO A  64      -7.748 -15.314  -3.329  1.00 -0.55
ATOM    606  N   GLY A  65      -9.622 -15.448  -2.114  1.00 -0.40
ATOM    607  H   GLY A  65     -10.591 -15.258  -1.979  1.00  0.40
ATOM    608  CA  GLY A  65      -8.929 -16.230  -1.079  1.00  0.00
ATOM    609  C   GLY A  65      -9.336 -17.673  -1.158  1.00  0.55
ATOM    610  O   GLY A  65     -10.357 -17.964  -1.787  1.00 -0.55
ATOM    611  N   LYS A  66      -8.598 -18.534  -0.512  1.00 -0.40
ATOM    612  H   LYS A  66      -7.799 -18.218  -0.010  1.00  0.40
ATOM    613  CA  LYS A  66      -8.804 -19.969  -0.429  1.00  0.00
ATOM    614  CB  LYS A  66      -8.493 -20.623  -1.763  1.00  0.00
ATOM    615  CG  LYS A  66      -8.773 -22.095  -1.893  1.00  0.00
ATOM    616  CD  LYS A  66      -8.151 -22.739  -3.120  1.00  0.00
ATOM    617  CE  LYS A  66      -8.794 -24.090  -3.404  1.00  0.33
ATOM    618  NZ  LYS A  66     -10.320 -24.058  -3.435  1.00 -0.32
ATOM    619  HZ1 LYS A  66     -10.639 -23.405  -4.178  1.00  0.33
ATOM    620  HZ2 LYS A  66     -10.678 -23.737  -2.513  1.00  0.33
ATOM    621  HZ3 LYS A  66     -10.682 -25.013  -3.633  1.00  0.33
ATOM    622  C   LYS A  66      -7.904 -20.498   0.687  1.00  0.55
ATOM    623  O   LYS A  66      -6.818 -19.964   0.929  1.00 -0.55
ATOM    624  N   SER A  67      -8.376 -21.555   1.351  1.00 -0.40
ATOM    625  H   SER A  67      -9.266 -21.959   1.159  1.00  0.40
ATOM    626  CA  SER A  67      -7.582 -22.179   2.419  1.00  0.00
ATOM    627  CB  SER A  67      -8.465 -23.182   3.180  1.00  0.00
ATOM    628  OG  SER A  67      -7.609 -23.855   4.133  1.00 -0.49
ATOM    629  HG  SER A  67      -8.171 -24.477   4.600  1.00  0.49
ATOM    630  C   SER A  67      -6.353 -22.792   1.744  1.00  0.55
ATOM    631  O   SER A  67      -6.455 -23.458   0.714  1.00 -0.55
ATOM    632  N   GLY A  68      -5.187 -22.444   2.261  1.00 -0.40
ATOM    633  H   GLY A  68      -5.171 -21.843   3.053  1.00  0.40
ATOM    634  CA  GLY A  68      -3.857 -22.835   1.817  1.00  0.00
ATOM    635  C   GLY A  68      -3.157 -21.869   0.859  1.00  0.55
ATOM    636  O   GLY A  68      -1.969 -21.990   0.526  1.00 -0.55
ATOM    637  N   ARG A  69      -3.898 -20.897   0.347  1.00 -0.40
ATOM    638  H   ARG A  69      -4.852 -20.788   0.614  1.00  0.40
ATOM    639  CA  ARG A  69      -3.420 -19.922  -0.618  1.00  0.00
ATOM    640  CB  ARG A  69      -4.593 -19.453  -1.539  1.00  0.00
ATOM    641  CG  ARG A  69      -3.949 -18.459  -2.558  1.00  0.00
ATOM    642  CD  ARG A  69      -5.020 -17.790  -3.423  1.00  0.35
ATOM    643  NE  ARG A  69      -5.569 -18.845  -4.263  1.00 -0.35
ATOM    644  HE  ARG A  69      -4.930 -19.576  -4.487  1.00  0.45
ATOM    645  CZ  ARG A  69      -6.773 -18.987  -4.771  1.00  0.35
ATOM    646  NH1 ARG A  69      -7.723 -18.092  -4.526  1.00 -0.70
ATOM    647 HH11 ARG A  69      -7.525 -17.299  -3.949  1.00  0.40
ATOM    648 HH12 ARG A  69      -8.635 -18.210  -4.918  1.00  0.40
ATOM    649  NH2 ARG A  69      -7.106 -20.029  -5.527  1.00 -0.70
ATOM    650 HH21 ARG A  69      -6.430 -20.739  -5.726  1.00  0.40
ATOM    651 HH22 ARG A  69      -8.032 -20.103  -5.897  1.00  0.40
ATOM    652  C   ARG A  69      -2.755 -18.741   0.004  1.00  0.55
ATOM    653  O   ARG A  69      -3.392 -18.094   0.829  1.00 -0.55
ATOM    654  N   THR A  70      -1.512 -18.467  -0.352  1.00 -0.40
ATOM    655  H   THR A  70      -0.984 -19.053  -0.962  1.00  0.40
ATOM    656  CA  THR A  70      -0.845 -17.260   0.147  1.00  0.00
ATOM    657  CB  THR A  70       0.375 -17.431   1.060  1.00  0.00
ATOM    658  OG1 THR A  70       1.278 -18.350   0.481  1.00 -0.49
ATOM    659  HG1 THR A  70       2.081 -18.298   1.005  1.00  0.49
ATOM    660  CG2 THR A  70      -0.077 -17.997   2.412  1.00  0.00
ATOM    661  C   THR A  70      -0.515 -16.414  -1.109  1.00  0.55
ATOM    662  O   THR A  70      -0.403 -16.961  -2.240  1.00 -0.55
ATOM    663  N   TRP A  71      -0.442 -15.093  -0.917  1.00 -0.40
ATOM    664  H   TRP A  71      -0.595 -14.693  -0.017  1.00  0.40
ATOM    665  CA  TRP A  71      -0.142 -14.139  -1.974  1.00  0.00
ATOM    666  CB  TRP A  71      -1.236 -13.052  -2.114  1.00  0.12
ATOM    667  CG  TRP A  71      -2.573 -13.520  -2.599  1.00 -0.12
ATOM    668  CD1 TRP A  71      -3.654 -13.963  -1.879  1.00 -0.12
ATOM    669  HD1 TRP A  71      -3.679 -14.015  -0.801  1.00  0.12
ATOM    670  NE1 TRP A  71      -4.709 -14.335  -2.695  1.00 -0.40
ATOM    671  HE1 TRP A  71      -5.582 -14.660  -2.405  1.00  0.40
ATOM    672  CE2 TRP A  71      -4.290 -14.158  -3.995  1.00  0.00
ATOM    673  CD2 TRP A  71      -2.951 -13.683  -3.979  1.00  0.00
ATOM    674  CE3 TRP A  71      -2.286 -13.434  -5.189  1.00 -0.12
ATOM    675  HE3 TRP A  71      -1.264 -13.085  -5.203  1.00  0.12
ATOM    676  CZ3 TRP A  71      -2.943 -13.635  -6.387  1.00 -0.12
ATOM    677  HZ3 TRP A  71      -2.463 -13.385  -7.322  1.00  0.12
ATOM    678  CZ2 TRP A  71      -4.942 -14.452  -5.192  1.00 -0.12
ATOM    679  HZ2 TRP A  71      -5.935 -14.875  -5.217  1.00  0.12
ATOM    680  CH2 TRP A  71      -4.270 -14.181  -6.377  1.00 -0.12
ATOM    681  HH2 TRP A  71      -4.760 -14.386  -7.317  1.00  0.12
ATOM    682  C   TRP A  71       1.190 -13.494  -1.627  1.00  0.55
ATOM    683  O   TRP A  71       1.667 -13.324  -0.489  1.00 -0.55
ATOM    684  N   ARG A  72       1.831 -13.074  -2.687  1.00 -0.40
ATOM    685  H   ARG A  72       1.451 -13.261  -3.587  1.00  0.40
ATOM    686  CA  ARG A  72       3.100 -12.324  -2.739  1.00  0.00
ATOM    687  CB  ARG A  72       4.302 -13.264  -2.989  1.00  0.00
ATOM    688  CG  ARG A  72       4.494 -14.152  -1.772  1.00  0.00
ATOM    689  CD  ARG A  72       5.720 -15.003  -2.058  1.00  0.35
ATOM    690  NE  ARG A  72       5.747 -16.081  -1.063  1.00 -0.35
ATOM    691  HE  ARG A  72       5.221 -16.921  -1.193  1.00  0.45
ATOM    692  CZ  ARG A  72       6.503 -15.894   0.024  1.00  0.35
ATOM    693  NH1 ARG A  72       7.212 -14.795   0.222  1.00 -0.70
ATOM    694 HH11 ARG A  72       7.196 -14.061  -0.458  1.00  0.40
ATOM    695 HH12 ARG A  72       7.764 -14.698   1.050  1.00  0.40
ATOM    696  NH2 ARG A  72       6.483 -16.901   0.903  1.00 -0.70
ATOM    697 HH21 ARG A  72       5.930 -17.714   0.720  1.00  0.40
ATOM    698 HH22 ARG A  72       7.021 -16.842   1.744  1.00  0.40
ATOM    699  C   ARG A  72       3.036 -11.243  -3.820  1.00  0.55
ATOM    700  O   ARG A  72       2.191 -11.355  -4.728  1.00 -0.55
ATOM    701  N   GLU A  73       3.936 -10.264  -3.747  1.00 -0.40
ATOM    702  H   GLU A  73       4.656 -10.222  -3.058  1.00  0.40
ATOM    703  CA  GLU A  73       3.873  -9.186  -4.728  1.00  0.00
ATOM    704  CB  GLU A  73       3.262  -7.930  -4.072  1.00  0.00
ATOM    705  CG  GLU A  73       3.925  -7.446  -2.787  1.00  0.00
ATOM    706  CD  GLU A  73       3.393  -6.054  -2.446  1.00  0.10
ATOM    707  OE1 GLU A  73       3.359  -5.139  -3.333  1.00 -0.55
ATOM    708  OE2 GLU A  73       2.988  -5.860  -1.259  1.00 -0.55
ATOM    709  C   GLU A  73       5.237  -8.767  -5.225  1.00  0.55
ATOM    710  O   GLU A  73       6.147  -9.124  -4.472  1.00 -0.55
ATOM    711  N   ALA A  74       5.340  -8.078  -6.346  1.00 -0.40
ATOM    712  H   ALA A  74       4.554  -7.833  -6.908  1.00  0.40
ATOM    713  CA  ALA A  74       6.661  -7.638  -6.813  1.00  0.00
ATOM    714  CB  ALA A  74       7.345  -8.552  -7.808  1.00  0.00
ATOM    715  C   ALA A  74       6.452  -6.318  -7.536  1.00  0.55
ATOM    716  O   ALA A  74       5.351  -6.256  -8.102  1.00 -0.55
ATOM    717  N   ASP A  75       7.435  -5.465  -7.492  1.00 -0.40
ATOM    718  H   ASP A  75       8.271  -5.635  -6.976  1.00  0.40
ATOM    719  CA  ASP A  75       7.355  -4.202  -8.207  1.00  0.00
ATOM    720  CB  ASP A  75       8.469  -3.255  -7.795  1.00  0.00
ATOM    721  CG  ASP A  75       8.228  -2.602  -6.463  1.00  0.10
ATOM    722  OD1 ASP A  75       7.365  -3.160  -5.733  1.00 -0.55
ATOM    723  OD2 ASP A  75       8.891  -1.609  -6.198  1.00 -0.55
ATOM    724  C   ASP A  75       7.536  -4.453  -9.705  1.00  0.55
ATOM    725  O   ASP A  75       8.358  -5.336 -10.033  1.00 -0.55
ATOM    726  N   ILE A  76       6.809  -3.715 -10.509  1.00 -0.40
ATOM    727  H   ILE A  76       6.172  -3.036 -10.152  1.00  0.40
ATOM    728  CA  ILE A  76       6.860  -3.816 -11.972  1.00  0.00
ATOM    729  CB  ILE A  76       5.529  -4.362 -12.506  1.00  0.00
ATOM    730  CG2 ILE A  76       5.432  -4.066 -14.023  1.00  0.00
ATOM    731  CG1 ILE A  76       5.271  -5.825 -12.139  1.00  0.00
ATOM    732  CD1 ILE A  76       6.091  -6.968 -12.724  1.00  0.00
ATOM    733  C   ILE A  76       7.239  -2.425 -12.523  1.00  0.55
ATOM    734  O   ILE A  76       6.950  -1.332 -11.965  1.00 -0.55
ATOM    735  N   ASN A  77       7.960  -2.449 -13.657  1.00 -0.40
ATOM    736  H   ASN A  77       8.202  -3.326 -14.059  1.00  0.40
ATOM    737  CA  ASN A  77       8.457  -1.322 -14.407  1.00  0.00
ATOM    738  CB  ASN A  77       7.333  -0.411 -14.971  1.00  0.00
ATOM    739  CG  ASN A  77       6.344  -1.111 -15.869  1.00  0.55
ATOM    740  OD1 ASN A  77       6.741  -1.975 -16.656  1.00 -0.55
ATOM    741  ND2 ASN A  77       5.006  -0.926 -15.789  1.00 -0.78
ATOM    742 HD21 ASN A  77       4.628  -0.299 -15.108  1.00  0.39
ATOM    743 HD22 ASN A  77       4.396  -1.417 -16.411  1.00  0.39
ATOM    744  C   ASN A  77       9.403  -0.463 -13.600  1.00  0.55
ATOM    745  O   ASN A  77       9.554   0.735 -13.921  1.00 -0.55
ATOM    746  N   TYR A  78      10.054  -1.014 -12.586  1.00 -0.40
ATOM    747  H   TYR A  78       9.953  -1.964 -12.302  1.00  0.40
ATOM    748  CA  TYR A  78      10.987  -0.153 -11.835  1.00  0.00
ATOM    749  CB  TYR A  78      11.114  -0.635 -10.369  1.00  0.12
ATOM    750  CG  TYR A  78      12.127   0.157  -9.553  1.00 -0.12
ATOM    751  CD1 TYR A  78      11.822   1.381  -8.970  1.00 -0.12
ATOM    752  HD1 TYR A  78      10.822   1.770  -9.090  1.00  0.12
ATOM    753  CE1 TYR A  78      12.738   2.130  -8.242  1.00 -0.12
ATOM    754  HE1 TYR A  78      12.455   3.087  -7.829  1.00  0.12
ATOM    755  CZ  TYR A  78      14.026   1.634  -8.049  1.00  0.06
ATOM    756  OH  TYR A  78      14.967   2.306  -7.295  1.00 -0.49
ATOM    757  HH  TYR A  78      14.564   3.114  -6.969  1.00  0.43
ATOM    758  CD2 TYR A  78      13.432  -0.306  -9.349  1.00 -0.12
ATOM    759  HD2 TYR A  78      13.728  -1.265  -9.749  1.00  0.12
ATOM    760  CE2 TYR A  78      14.337   0.446  -8.645  1.00 -0.12
ATOM    761  HE2 TYR A  78      15.349   0.079  -8.557  1.00  0.12
ATOM    762  C   TYR A  78      12.413  -0.178 -12.438  1.00  0.55
ATOM    763  O   TYR A  78      12.862  -1.299 -12.778  1.00 -0.55
ATOM    764  N   THR A  79      13.055   0.967 -12.505  1.00 -0.40
ATOM    765  H   THR A  79      12.647   1.843 -12.260  1.00  0.40
ATOM    766  CA  THR A  79      14.483   0.970 -12.976  1.00  0.00
ATOM    767  CB  THR A  79      14.803   1.592 -14.328  1.00  0.00
ATOM    768  OG1 THR A  79      14.385   2.971 -14.262  1.00 -0.49
ATOM    769  HG1 THR A  79      14.733   3.391 -15.052  1.00  0.49
ATOM    770  CG2 THR A  79      14.002   0.959 -15.436  1.00  0.00
ATOM    771  C   THR A  79      15.351   1.637 -11.894  1.00  0.55
ATOM    772  O   THR A  79      16.349   1.032 -11.473  1.00 -0.55
ATOM    773  N   SER A  80      14.989   2.808 -11.405  1.00 -0.40
ATOM    774  H   SER A  80      14.188   3.302 -11.733  1.00  0.40
ATOM    775  CA  SER A  80      15.764   3.450 -10.337  1.00  0.00
ATOM    776  CB  SER A  80      17.074   3.985 -10.954  1.00  0.00
ATOM    777  OG  SER A  80      16.689   5.130 -11.727  1.00 -0.49
ATOM    778  HG  SER A  80      17.498   5.471 -12.116  1.00  0.49
ATOM    779  C   SER A  80      14.995   4.586  -9.689  1.00  0.55
ATOM    780  O   SER A  80      13.962   4.988 -10.246  1.00 -0.55
ATOM    781  N   GLY A  81      15.469   5.095  -8.565  1.00 -0.40
ATOM    782  H   GLY A  81      16.296   4.761  -8.118  1.00  0.40
ATOM    783  CA  GLY A  81      14.744   6.232  -7.911  1.00  0.00
ATOM    784  C   GLY A  81      13.677   5.692  -6.949  1.00  0.55
ATOM    785  O   GLY A  81      13.793   4.526  -6.518  1.00 -0.55
ATOM    786  N   PHE A  82      12.681   6.519  -6.644  1.00 -0.40
ATOM    787  H   PHE A  82      12.620   7.452  -6.989  1.00  0.40
ATOM    788  CA  PHE A  82      11.607   6.060  -5.759  1.00  0.00
ATOM    789  CB  PHE A  82      10.687   7.209  -5.302  1.00  0.12
ATOM    790  CG  PHE A  82      11.526   8.242  -4.598  1.00 -0.12
ATOM    791  CD1 PHE A  82      11.807   8.097  -3.257  1.00 -0.12
ATOM    792  HD1 PHE A  82      11.405   7.252  -2.718  1.00  0.12
ATOM    793  CE1 PHE A  82      12.593   9.014  -2.594  1.00 -0.12
ATOM    794  HE1 PHE A  82      12.797   8.896  -1.541  1.00  0.12
ATOM    795  CZ  PHE A  82      13.119  10.090  -3.292  1.00 -0.12
ATOM    796  HZ  PHE A  82      13.742  10.812  -2.785  1.00  0.12
ATOM    797  CD2 PHE A  82      12.054   9.308  -5.287  1.00 -0.12
ATOM    798  HD2 PHE A  82      11.848   9.417  -6.341  1.00  0.12
ATOM    799  CE2 PHE A  82      12.843  10.237  -4.648  1.00 -0.12
ATOM    800  HE2 PHE A  82      13.245  11.076  -5.197  1.00  0.12
ATOM    801  C   PHE A  82      10.689   5.067  -6.458  1.00  0.55
ATOM    802  O   PHE A  82      10.541   5.028  -7.685  1.00 -0.55
ATOM    803  N   ARG A  83      10.019   4.261  -5.655  1.00 -0.40
ATOM    804  H   ARG A  83      10.149   4.295  -4.667  1.00  0.40
ATOM    805  CA  ARG A  83       9.043   3.261  -6.122  1.00  0.00
ATOM    806  CB  ARG A  83       8.697   2.313  -4.945  1.00  0.00
ATOM    807  CG  ARG A  83       9.990   1.615  -4.482  1.00  0.00
ATOM    808  CD  ARG A  83       9.798   0.556  -3.425  1.00  0.35
ATOM    809  NE  ARG A  83       8.754  -0.437  -3.613  1.00 -0.35
ATOM    810  HE  ARG A  83       8.876  -1.054  -4.388  1.00  0.45
ATOM    811  CZ  ARG A  83       7.655  -0.631  -2.887  1.00  0.35
ATOM    812  NH1 ARG A  83       7.369   0.129  -1.831  1.00 -0.70
ATOM    813 HH11 ARG A  83       7.986   0.870  -1.566  1.00  0.40
ATOM    814 HH12 ARG A  83       6.536  -0.040  -1.304  1.00  0.40
ATOM    815  NH2 ARG A  83       6.774  -1.594  -3.154  1.00 -0.70
ATOM    816 HH21 ARG A  83       6.925  -2.208  -3.929  1.00  0.40
ATOM    817 HH22 ARG A  83       5.962  -1.702  -2.580  1.00  0.40
ATOM    818  C   ARG A  83       7.834   3.943  -6.767  1.00  0.55
ATOM    819  O   ARG A  83       7.395   5.065  -6.449  1.00 -0.55
ATOM    820  N   ASN A  84       7.340   3.188  -7.727  1.00 -0.40
ATOM    821  H   ASN A  84       7.763   2.313  -7.946  1.00  0.40
ATOM    822  CA  ASN A  84       6.178   3.516  -8.546  1.00  0.00
ATOM    823  CB  ASN A  84       6.461   3.215 -10.027  1.00  0.00
ATOM    824  CG  ASN A  84       6.530   1.715 -10.328  1.00  0.55
ATOM    825  OD1 ASN A  84       6.118   0.808  -9.561  1.00 -0.55
ATOM    826  ND2 ASN A  84       7.092   1.413 -11.499  1.00 -0.78
ATOM    827 HD21 ASN A  84       7.180   0.457 -11.780  1.00  0.39
ATOM    828 HD22 ASN A  84       7.426   2.142 -12.097  1.00  0.39
ATOM    829  C   ASN A  84       4.912   2.804  -8.005  1.00  0.55
ATOM    830  O   ASN A  84       4.898   2.211  -6.893  1.00 -0.55
ATOM    831  N   SER A  85       3.849   2.897  -8.803  1.00 -0.40
ATOM    832  H   SER A  85       3.863   3.364  -9.684  1.00  0.40
ATOM    833  CA  SER A  85       2.600   2.296  -8.389  1.00  0.00
ATOM    834  CB  SER A  85       1.400   3.258  -8.610  1.00  0.00
ATOM    835  OG  SER A  85       1.363   3.519 -10.013  1.00 -0.49
ATOM    836  HG  SER A  85       0.933   2.759 -10.412  1.00  0.49
ATOM    837  C   SER A  85       2.221   0.984  -9.053  1.00  0.55
ATOM    838  O   SER A  85       1.044   0.610  -8.845  1.00 -0.55
ATOM    839  N   ASP A  86       3.146   0.340  -9.755  1.00 -0.40
ATOM    840  H   ASP A  86       4.082   0.672  -9.841  1.00  0.40
ATOM    841  CA  ASP A  86       2.827  -0.907 -10.449  1.00  0.00
ATOM    842  CB  ASP A  86       3.455  -1.040 -11.864  1.00  0.00
ATOM    843  CG  ASP A  86       3.076   0.125 -12.755  1.00  0.10
ATOM    844  OD1 ASP A  86       2.013   0.732 -12.592  1.00 -0.55
ATOM    845  OD2 ASP A  86       3.874   0.510 -13.633  1.00 -0.55
ATOM    846  C   ASP A  86       3.309  -2.123  -9.685  1.00  0.55
ATOM    847  O   ASP A  86       4.450  -2.136  -9.298  1.00 -0.55
ATOM    848  N   ARG A  87       2.418  -3.073  -9.560  1.00 -0.40
ATOM    849  H   ARG A  87       1.495  -2.973  -9.923  1.00  0.40
ATOM    850  CA  ARG A  87       2.695  -4.322  -8.898  1.00  0.00
ATOM    851  CB  ARG A  87       2.186  -4.266  -7.449  1.00  0.00
ATOM    852  CG  ARG A  87       2.501  -3.028  -6.643  1.00  0.00
ATOM    853  CD  ARG A  87       3.927  -3.018  -6.062  1.00  0.35
ATOM    854  NE  ARG A  87       4.185  -1.826  -5.266  1.00 -0.35
ATOM    855  HE  ARG A  87       3.949  -1.886  -4.299  1.00  0.45
ATOM    856  CZ  ARG A  87       4.695  -0.674  -5.669  1.00  0.35
ATOM    857  NH1 ARG A  87       5.029  -0.598  -6.963  1.00 -0.70
ATOM    858 HH11 ARG A  87       4.888  -1.385  -7.563  1.00  0.40
ATOM    859 HH12 ARG A  87       5.420   0.247  -7.330  1.00  0.40
ATOM    860  NH2 ARG A  87       4.911   0.384  -4.927  1.00 -0.70
ATOM    861 HH21 ARG A  87       4.684   0.367  -3.954  1.00  0.40
ATOM    862 HH22 ARG A  87       5.303   1.209  -5.335  1.00  0.40
ATOM    863  C   ARG A  87       2.048  -5.511  -9.595  1.00  0.55
ATOM    864  O   ARG A  87       0.994  -5.440 -10.212  1.00 -0.55
ATOM    865  N   ILE A  88       2.744  -6.631  -9.463  1.00 -0.40
ATOM    866  H   ILE A  88       3.645  -6.618  -9.039  1.00  0.40
ATOM    867  CA  ILE A  88       2.297  -7.968  -9.903  1.00  0.00
ATOM    868  CB  ILE A  88       3.279  -8.666 -10.869  1.00  0.00
ATOM    869  CG2 ILE A  88       4.568  -9.025 -10.151  1.00  0.00
ATOM    870  CG1 ILE A  88       2.604  -9.907 -11.470  1.00  0.00
ATOM    871  CD1 ILE A  88       3.230 -10.387 -12.771  1.00  0.00
ATOM    872  C   ILE A  88       2.014  -8.740  -8.581  1.00  0.55
ATOM    873  O   ILE A  88       2.796  -8.689  -7.605  1.00 -0.55
ATOM    874  N   LEU A  89       0.906  -9.435  -8.514  1.00 -0.40
ATOM    875  H   LEU A  89       0.301  -9.474  -9.304  1.00  0.40
ATOM    876  CA  LEU A  89       0.422 -10.198  -7.370  1.00  0.00
ATOM    877  CB  LEU A  89      -0.936  -9.722  -6.850  1.00  0.00
ATOM    878  CG  LEU A  89      -1.060  -8.282  -6.388  1.00  0.00
ATOM    879  CD1 LEU A  89       0.068  -7.958  -5.417  1.00  0.00
ATOM    880  CD2 LEU A  89      -0.990  -7.185  -7.456  1.00  0.00
ATOM    881  C   LEU A  89       0.316 -11.659  -7.794  1.00  0.55
ATOM    882  O   LEU A  89      -0.360 -11.902  -8.797  1.00 -0.55
ATOM    883  N   TYR A  90       0.908 -12.566  -7.023  1.00 -0.40
ATOM    884  H   TYR A  90       1.371 -12.347  -6.168  1.00  0.40
ATOM    885  CA  TYR A  90       0.884 -13.963  -7.441  1.00  0.00
ATOM    886  CB  TYR A  90       2.172 -14.422  -8.208  1.00  0.12
ATOM    887  CG  TYR A  90       3.446 -14.287  -7.438  1.00 -0.12
ATOM    888  CD1 TYR A  90       4.100 -13.045  -7.404  1.00 -0.12
ATOM    889  HD1 TYR A  90       3.669 -12.221  -7.953  1.00  0.12
ATOM    890  CE1 TYR A  90       5.273 -12.827  -6.699  1.00 -0.12
ATOM    891  HE1 TYR A  90       5.736 -11.854  -6.635  1.00  0.12
ATOM    892  CZ  TYR A  90       5.813 -13.953  -6.078  1.00  0.06
ATOM    893  OH  TYR A  90       6.969 -13.746  -5.370  1.00 -0.49
ATOM    894  HH  TYR A  90       7.197 -12.816  -5.440  1.00  0.43
ATOM    895  CD2 TYR A  90       4.026 -15.368  -6.790  1.00 -0.12
ATOM    896  HD2 TYR A  90       3.552 -16.338  -6.801  1.00  0.12
ATOM    897  CE2 TYR A  90       5.253 -15.170  -6.113  1.00 -0.12
ATOM    898  HE2 TYR A  90       5.739 -16.001  -5.624  1.00  0.12
ATOM    899  C   TYR A  90       0.581 -14.892  -6.289  1.00  0.55
ATOM    900  O   TYR A  90       1.215 -14.626  -5.262  1.00 -0.55
ATOM    901  N   SER A  91      -0.266 -15.872  -6.538  1.00 -0.40
ATOM    902  H   SER A  91      -0.685 -16.009  -7.432  1.00  0.40
ATOM    903  CA  SER A  91      -0.626 -16.802  -5.505  1.00  0.00
ATOM    904  CB  SER A  91      -2.109 -17.180  -5.662  1.00  0.00
ATOM    905  OG  SER A  91      -2.301 -18.070  -6.727  1.00 -0.49
ATOM    906  HG  SER A  91      -2.954 -18.706  -6.426  1.00  0.49
ATOM    907  C   SER A  91       0.272 -18.036  -5.528  1.00  0.55
ATOM    908  O   SER A  91       0.994 -18.317  -6.485  1.00 -0.55
ATOM    909  N   SER A  92       0.154 -18.722  -4.378  1.00 -0.40
ATOM    910  H   SER A  92      -0.432 -18.414  -3.633  1.00  0.40
ATOM    911  CA  SER A  92       0.884 -19.964  -4.154  1.00  0.00
ATOM    912  CB  SER A  92       0.831 -20.353  -2.679  1.00  0.00
ATOM    913  OG  SER A  92      -0.513 -20.530  -2.278  1.00 -0.49
ATOM    914  HG  SER A  92      -0.479 -20.922  -1.403  1.00  0.49
ATOM    915  C   SER A  92       0.390 -21.039  -5.129  1.00  0.55
ATOM    916  O   SER A  92       1.127 -21.989  -5.426  1.00 -0.55
ATOM    917  N   ASP A  93      -0.778 -20.906  -5.732  1.00 -0.40
ATOM    918  H   ASP A  93      -1.379 -20.138  -5.530  1.00  0.40
ATOM    919  CA  ASP A  93      -1.287 -21.848  -6.726  1.00  0.00
ATOM    920  CB  ASP A  93      -2.691 -22.343  -6.453  1.00  0.00
ATOM    921  CG  ASP A  93      -3.671 -21.242  -6.076  1.00  0.10
ATOM    922  OD1 ASP A  93      -3.367 -20.079  -5.749  1.00 -0.55
ATOM    923  OD2 ASP A  93      -4.855 -21.640  -6.131  1.00 -0.55
ATOM    924  C   ASP A  93      -1.232 -21.182  -8.105  1.00  0.55
ATOM    925  O   ASP A  93      -1.992 -21.530  -8.982  1.00 -0.55
ATOM    926  N   TRP A  94      -0.371 -20.179  -8.258  1.00 -0.40
ATOM    927  H   TRP A  94       0.151 -19.850  -7.476  1.00  0.40
ATOM    928  CA  TRP A  94      -0.086 -19.468  -9.499  1.00  0.00
ATOM    929  CB  TRP A  94       0.615 -20.545 -10.450  1.00  0.12
ATOM    930  CG  TRP A  94       1.720 -21.194  -9.659  1.00 -0.12
ATOM    931  CD1 TRP A  94       1.734 -22.469  -9.143  1.00 -0.12
ATOM    932  HD1 TRP A  94       0.961 -23.208  -9.296  1.00  0.12
ATOM    933  NE1 TRP A  94       2.881 -22.665  -8.398  1.00 -0.40
ATOM    934  HE1 TRP A  94       3.133 -23.493  -7.948  1.00  0.40
ATOM    935  CE2 TRP A  94       3.608 -21.503  -8.399  1.00  0.00
ATOM    936  CD2 TRP A  94       2.905 -20.559  -9.166  1.00  0.00
ATOM    937  CE3 TRP A  94       3.447 -19.269  -9.311  1.00 -0.12
ATOM    938  HE3 TRP A  94       2.939 -18.513  -9.892  1.00  0.12
ATOM    939  CZ3 TRP A  94       4.640 -18.954  -8.708  1.00 -0.12
ATOM    940  HZ3 TRP A  94       5.055 -17.962  -8.810  1.00  0.12
ATOM    941  CZ2 TRP A  94       4.831 -21.206  -7.801  1.00 -0.12
ATOM    942  HZ2 TRP A  94       5.388 -21.936  -7.234  1.00  0.12
ATOM    943  CH2 TRP A  94       5.320 -19.930  -7.957  1.00 -0.12
ATOM    944  HH2 TRP A  94       6.256 -19.669  -7.487  1.00  0.12
ATOM    945  C   TRP A  94      -1.135 -18.672 -10.216  1.00  0.55
ATOM    946  O   TRP A  94      -1.172 -18.617 -11.466  1.00 -0.55
ATOM    947  N   LEU A  95      -2.045 -17.991  -9.476  1.00 -0.40
ATOM    948  H   LEU A  95      -2.087 -18.102  -8.487  1.00  0.40
ATOM    949  CA  LEU A  95      -3.019 -17.059 -10.033  1.00  0.00
ATOM    950  CB  LEU A  95      -4.249 -16.736  -9.215  1.00  0.00
ATOM    951  CG  LEU A  95      -4.981 -17.956  -8.647  1.00  0.00
ATOM    952  CD1 LEU A  95      -6.141 -17.489  -7.795  1.00  0.00
ATOM    953  CD2 LEU A  95      -5.394 -18.804  -9.822  1.00  0.00
ATOM    954  C   LEU A  95      -2.183 -15.767 -10.115  1.00  0.55
ATOM    955  O   LEU A  95      -1.391 -15.526  -9.183  1.00 -0.55
ATOM    956  N   ILE A  96      -2.350 -14.969 -11.173  1.00 -0.40
ATOM    957  H   ILE A  96      -3.004 -15.148 -11.904  1.00  0.40
ATOM    958  CA  ILE A  96      -1.528 -13.756 -11.274  1.00  0.00
ATOM    959  CB  ILE A  96      -0.381 -13.880 -12.300  1.00  0.00
ATOM    960  CG2 ILE A  96       0.434 -12.570 -12.326  1.00  0.00
ATOM    961  CG1 ILE A  96       0.552 -15.049 -11.966  1.00  0.00
ATOM    962  CD1 ILE A  96       1.359 -15.644 -13.094  1.00  0.00
ATOM    963  C   ILE A  96      -2.428 -12.567 -11.569  1.00  0.55
ATOM    964  O   ILE A  96      -3.256 -12.702 -12.456  1.00 -0.55
ATOM    965  N   TYR A  97      -2.273 -11.523 -10.806  1.00 -0.40
ATOM    966  H   TYR A  97      -1.616 -11.511 -10.057  1.00  0.40
ATOM    967  CA  TYR A  97      -3.044 -10.308 -10.991  1.00  0.00
ATOM    968  CB  TYR A  97      -3.919 -10.043  -9.792  1.00  0.12
ATOM    969  CG  TYR A  97      -5.226 -10.809  -9.750  1.00 -0.12
ATOM    970  CD1 TYR A  97      -5.196 -12.184  -9.444  1.00 -0.12
ATOM    971  HD1 TYR A  97      -4.236 -12.645  -9.267  1.00  0.12
ATOM    972  CE1 TYR A  97      -6.317 -12.973  -9.357  1.00 -0.12
ATOM    973  HE1 TYR A  97      -6.276 -14.023  -9.115  1.00  0.12
ATOM    974  CZ  TYR A  97      -7.511 -12.304  -9.608  1.00  0.06
ATOM    975  OH  TYR A  97      -8.676 -13.049  -9.514  1.00 -0.49
ATOM    976  HH  TYR A  97      -9.416 -12.470  -9.709  1.00  0.43
ATOM    977  CD2 TYR A  97      -6.428 -10.195  -9.968  1.00 -0.12
ATOM    978  HD2 TYR A  97      -6.474  -9.138 -10.182  1.00  0.12
ATOM    979  CE2 TYR A  97      -7.590 -10.956  -9.909  1.00 -0.12
ATOM    980  HE2 TYR A  97      -8.549 -10.497 -10.098  1.00  0.12
ATOM    981  C   TYR A  97      -2.040  -9.171 -11.080  1.00  0.55
ATOM    982  O   TYR A  97      -0.864  -9.320 -10.775  1.00 -0.55
ATOM    983  N   LYS A  98      -2.511  -8.023 -11.528  1.00 -0.40
ATOM    984  H   LYS A  98      -3.458  -7.922 -11.824  1.00  0.40
ATOM    985  CA  LYS A  98      -1.682  -6.823 -11.623  1.00  0.00
ATOM    986  CB  LYS A  98      -1.267  -6.397 -13.030  1.00  0.00
ATOM    987  CG  LYS A  98      -2.423  -6.238 -14.033  1.00  0.00
ATOM    988  CD  LYS A  98      -1.763  -5.578 -15.243  1.00  0.00
ATOM    989  CE  LYS A  98      -2.779  -5.455 -16.388  1.00  0.33
ATOM    990  NZ  LYS A  98      -1.989  -4.690 -17.428  1.00 -0.32
ATOM    991  HZ1 LYS A  98      -1.142  -5.234 -17.690  1.00  0.33
ATOM    992  HZ2 LYS A  98      -1.702  -3.770 -17.038  1.00  0.33
ATOM    993  HZ3 LYS A  98      -2.579  -4.540 -18.271  1.00  0.33
ATOM    994  C   LYS A  98      -2.508  -5.646 -11.076  1.00  0.55
ATOM    995  O   LYS A  98      -3.746  -5.754 -11.079  1.00 -0.55
ATOM    996  N   THR A  99      -1.767  -4.637 -10.656  1.00 -0.40
ATOM    997  H   THR A  99      -0.772  -4.688 -10.623  1.00  0.40
ATOM    998  CA  THR A  99      -2.365  -3.374 -10.209  1.00  0.00
ATOM    999  CB  THR A  99      -2.539  -3.181  -8.693  1.00  0.00
ATOM   1000  OG1 THR A  99      -3.186  -1.925  -8.521  1.00 -0.49
ATOM   1001  HG1 THR A  99      -4.083  -2.043  -8.841  1.00  0.49
ATOM   1002  CG2 THR A  99      -1.269  -3.233  -7.864  1.00  0.00
ATOM   1003  C   THR A  99      -1.510  -2.252 -10.854  1.00  0.55
ATOM   1004  O   THR A  99      -0.297  -2.457 -10.902  1.00 -0.55
ATOM   1005  N   THR A 100      -2.091  -1.180 -11.357  1.00 -0.40
ATOM   1006  H   THR A 100      -3.081  -1.066 -11.390  1.00  0.40
ATOM   1007  CA  THR A 100      -1.275  -0.078 -11.905  1.00  0.00
ATOM   1008  CB  THR A 100      -1.430   0.155 -13.401  1.00  0.00
ATOM   1009  OG1 THR A 100      -2.812   0.306 -13.700  1.00 -0.49
ATOM   1010  HG1 THR A 100      -3.074   1.149 -13.324  1.00  0.49
ATOM   1011  CG2 THR A 100      -0.849  -1.057 -14.127  1.00  0.00
ATOM   1012  C   THR A 100      -1.677   1.166 -11.130  1.00  0.55
ATOM   1013  O   THR A 100      -1.249   2.298 -11.334  1.00 -0.55
ATOM   1014  N   ASP A 101      -2.578   0.927 -10.160  1.00 -0.40
ATOM   1015  H   ASP A 101      -2.957   0.032  -9.941  1.00  0.40
ATOM   1016  CA  ASP A 101      -3.013   2.086  -9.389  1.00  0.00
ATOM   1017  CB  ASP A 101      -4.462   2.336  -9.813  1.00  0.00
ATOM   1018  CG  ASP A 101      -5.432   1.228  -9.484  1.00  0.10
ATOM   1019  OD1 ASP A 101      -5.078   0.282  -8.737  1.00 -0.55
ATOM   1020  OD2 ASP A 101      -6.560   1.342 -10.035  1.00 -0.55
ATOM   1021  C   ASP A 101      -2.837   1.999  -7.888  1.00  0.55
ATOM   1022  O   ASP A 101      -3.689   2.473  -7.088  1.00 -0.55
ATOM   1023  N   HSE A 102      -1.733   1.427  -7.449  1.00 -0.40
ATOM   1024  H   HSE A 102      -1.066   1.018  -8.067  1.00  0.40
ATOM   1025  CA  HSE A 102      -1.411   1.355  -6.008  1.00  0.00
ATOM   1026  CB  HSE A 102      -1.004   2.754  -5.489  1.00  0.12
ATOM   1027  ND1 HSE A 102      -0.079   3.321  -3.194  1.00 -0.56
ATOM   1028  CG  HSE A 102      -0.007   2.658  -4.394  1.00  0.15
ATOM   1029  CE1 HSE A 102       0.996   3.010  -2.457  1.00  0.15
ATOM   1030  HE1 HSE A 102       1.265   3.434  -1.490  1.00  0.12
ATOM   1031  NE2 HSE A 102       1.719   2.077  -3.095  1.00 -0.40
ATOM   1032  HE2 HSE A 102       2.540   1.617  -2.759  1.00  0.40
ATOM   1033  CD2 HSE A 102       1.122   1.859  -4.317  1.00 -0.12
ATOM   1034  HD2 HSE A 102       1.517   1.167  -5.051  1.00  0.12
ATOM   1035  C   HSE A 102      -2.487   0.687  -5.182  1.00  0.55
ATOM   1036  O   HSE A 102      -2.957   1.161  -4.174  1.00 -0.55
ATOM   1037  N   TYR A 103      -2.809  -0.480  -5.671  1.00 -0.40
ATOM   1038  H   TYR A 103      -2.386  -0.756  -6.526  1.00  0.40
ATOM   1039  CA  TYR A 103      -3.710  -1.487  -5.170  1.00  0.00
ATOM   1040  CB  TYR A 103      -3.181  -1.946  -3.773  1.00  0.12
ATOM   1041  CG  TYR A 103      -1.698  -2.158  -3.566  1.00 -0.12
ATOM   1042  CD1 TYR A 103      -0.815  -1.152  -3.187  1.00 -0.12
ATOM   1043  HD1 TYR A 103      -1.192  -0.155  -3.018  1.00  0.12
ATOM   1044  CE1 TYR A 103       0.563  -1.407  -3.020  1.00 -0.12
ATOM   1045  HE1 TYR A 103       1.249  -0.612  -2.768  1.00  0.12
ATOM   1046  CZ  TYR A 103       1.011  -2.711  -3.188  1.00  0.06
ATOM   1047  OH  TYR A 103       2.357  -2.992  -3.007  1.00 -0.49
ATOM   1048  HH  TYR A 103       2.487  -3.931  -3.161  1.00  0.43
ATOM   1049  CD2 TYR A 103      -1.190  -3.460  -3.722  1.00 -0.12
ATOM   1050  HD2 TYR A 103      -1.860  -4.262  -3.996  1.00  0.12
ATOM   1051  CE2 TYR A 103       0.164  -3.734  -3.529  1.00 -0.12
ATOM   1052  HE2 TYR A 103       0.541  -4.739  -3.648  1.00  0.12
ATOM   1053  C   TYR A 103      -5.166  -1.089  -5.069  1.00  0.55
ATOM   1054  O   TYR A 103      -5.859  -1.746  -4.266  1.00 -0.55
ATOM   1055  N   GLN A 104      -5.632  -0.111  -5.829  1.00 -0.40
ATOM   1056  H   GLN A 104      -5.066   0.419  -6.455  1.00  0.40
ATOM   1057  CA  GLN A 104      -7.080   0.227  -5.753  1.00  0.00
ATOM   1058  CB  GLN A 104      -7.348   1.631  -6.269  1.00  0.00
ATOM   1059  CG  GLN A 104      -6.927   2.641  -5.216  1.00  0.00
ATOM   1060  CD  GLN A 104      -7.058   4.059  -5.769  1.00  0.55
ATOM   1061  OE1 GLN A 104      -8.170   4.586  -5.679  1.00 -0.55
ATOM   1062  NE2 GLN A 104      -6.008   4.655  -6.288  1.00 -0.78
ATOM   1063 HE21 GLN A 104      -5.128   4.181  -6.319  1.00  0.39
ATOM   1064 HE22 GLN A 104      -6.089   5.583  -6.651  1.00  0.39
ATOM   1065  C   GLN A 104      -7.845  -0.793  -6.558  1.00  0.55
ATOM   1066  O   GLN A 104      -8.872  -1.301  -6.125  1.00 -0.55
ATOM   1067  N   THR A 105      -7.273  -1.130  -7.714  1.00 -0.40
ATOM   1068  H   THR A 105      -6.421  -0.729  -8.043  1.00  0.40
ATOM   1069  CA  THR A 105      -7.907  -2.131  -8.550  1.00  0.00
ATOM   1070  CB  THR A 105      -8.713  -1.535  -9.742  1.00  0.00
ATOM   1071  OG1 THR A 105      -7.857  -0.796 -10.621  1.00 -0.49
ATOM   1072  HG1 THR A 105      -7.475  -0.094 -10.089  1.00  0.49
ATOM   1073  CG2 THR A 105      -9.790  -0.563  -9.261  1.00  0.00
ATOM   1074  C   THR A 105      -6.882  -3.151  -9.067  1.00  0.55
ATOM   1075  O   THR A 105      -5.715  -2.810  -9.239  1.00 -0.55
ATOM   1076  N   PHE A 106      -7.417  -4.346  -9.310  1.00 -0.40
ATOM   1077  H   PHE A 106      -8.386  -4.536  -9.172  1.00  0.40
ATOM   1078  CA  PHE A 106      -6.610  -5.441  -9.792  1.00  0.00
ATOM   1079  CB  PHE A 106      -6.643  -6.591  -8.717  1.00  0.12
ATOM   1080  CG  PHE A 106      -6.053  -6.076  -7.438  1.00 -0.12
ATOM   1081  CD1 PHE A 106      -4.666  -6.044  -7.288  1.00 -0.12
ATOM   1082  HD1 PHE A 106      -4.036  -6.392  -8.093  1.00  0.12
ATOM   1083  CE1 PHE A 106      -4.083  -5.569  -6.117  1.00 -0.12
ATOM   1084  HE1 PHE A 106      -3.009  -5.587  -6.007  1.00  0.12
ATOM   1085  CZ  PHE A 106      -4.873  -5.075  -5.093  1.00 -0.12
ATOM   1086  HZ  PHE A 106      -4.426  -4.714  -4.179  1.00  0.12
ATOM   1087  CD2 PHE A 106      -6.822  -5.539  -6.412  1.00 -0.12
ATOM   1088  HD2 PHE A 106      -7.896  -5.503  -6.519  1.00  0.12
ATOM   1089  CE2 PHE A 106      -6.244  -5.053  -5.265  1.00 -0.12
ATOM   1090  HE2 PHE A 106      -6.871  -4.648  -4.485  1.00  0.12
ATOM   1091  C   PHE A 106      -7.134  -6.040 -11.062  1.00  0.55
ATOM   1092  O   PHE A 106      -8.385  -6.061 -11.138  1.00 -0.55
ATOM   1093  N   THR A 107      -6.265  -6.594 -11.897  1.00 -0.40
ATOM   1094  H   THR A 107      -5.278  -6.577 -11.762  1.00  0.40
ATOM   1095  CA  THR A 107      -6.784  -7.276 -13.100  1.00  0.00
ATOM   1096  CB  THR A 107      -6.359  -6.514 -14.394  1.00  0.00
ATOM   1097  OG1 THR A 107      -6.932  -5.207 -14.335  1.00 -0.49
ATOM   1098  HG1 THR A 107      -6.576  -4.798 -13.543  1.00  0.49
ATOM   1099  CG2 THR A 107      -6.738  -7.243 -15.665  1.00  0.00
ATOM   1100  C   THR A 107      -6.238  -8.704 -13.152  1.00  0.55
ATOM   1101  O   THR A 107      -4.999  -8.820 -12.996  1.00 -0.55
ATOM   1102  N   LYS A 108      -6.966  -9.752 -13.395  1.00 -0.40
ATOM   1103  H   LYS A 108      -7.953  -9.679 -13.518  1.00  0.40
ATOM   1104  CA  LYS A 108      -6.426 -11.092 -13.506  1.00  0.00
ATOM   1105  CB  LYS A 108      -7.484 -12.168 -13.326  1.00  0.00
ATOM   1106  CG  LYS A 108      -7.063 -13.599 -13.637  1.00  0.00
ATOM   1107  CD  LYS A 108      -8.260 -14.480 -13.254  1.00  0.00
ATOM   1108  CE  LYS A 108      -8.052 -15.924 -13.565  1.00  0.33
ATOM   1109  NZ  LYS A 108      -6.830 -16.338 -12.806  1.00 -0.32
ATOM   1110  HZ1 LYS A 108      -6.987 -16.192 -11.789  1.00  0.33
ATOM   1111  HZ2 LYS A 108      -6.018 -15.767 -13.117  1.00  0.33
ATOM   1112  HZ3 LYS A 108      -6.634 -17.344 -12.986  1.00  0.33
ATOM   1113  C   LYS A 108      -5.738 -11.176 -14.879  1.00  0.55
ATOM   1114  O   LYS A 108      -6.340 -10.805 -15.914  1.00 -0.55
ATOM   1115  N   ILE A 109      -4.491 -11.648 -14.792  1.00 -0.40
ATOM   1116  H   ILE A 109      -4.065 -11.936 -13.938  1.00  0.40
ATOM   1117  CA  ILE A 109      -3.692 -11.752 -16.036  1.00  0.00
ATOM   1118  CB  ILE A 109      -2.569 -10.700 -16.179  1.00  0.00
ATOM   1119  CG2 ILE A 109      -3.217  -9.306 -16.363  1.00  0.00
ATOM   1120  CG1 ILE A 109      -1.537 -10.718 -15.039  1.00  0.00
ATOM   1121  CD1 ILE A 109      -0.333  -9.817 -15.258  1.00  0.00
ATOM   1122  C   ILE A 109      -3.218 -13.164 -16.336  1.00  0.55
ATOM   1123  O   ILE A 109      -2.784 -13.384 -17.466  1.00 -0.55
ATOM   1124  N   ARG A 110      -3.316 -14.101 -15.439  1.00 -0.40
ATOM   1125  H   ARG A 110      -3.640 -13.891 -14.521  1.00  0.40
ATOM   1126  CA  ARG A 110      -2.973 -15.527 -15.662  1.00  0.00
ATOM   1127  CB  ARG A 110      -1.579 -16.054 -15.438  1.00  0.00
ATOM   1128  CG  ARG A 110      -0.500 -15.290 -16.203  1.00  0.00
ATOM   1129  CD  ARG A 110      -0.667 -15.630 -17.709  1.00  0.35
ATOM   1130  NE  ARG A 110       0.476 -14.972 -18.415  1.00 -0.35
ATOM   1131  HE  ARG A 110       1.215 -15.591 -18.660  1.00  0.45
ATOM   1132  CZ  ARG A 110       0.680 -13.724 -18.768  1.00  0.35
ATOM   1133  NH1 ARG A 110      -0.226 -12.764 -18.506  1.00 -0.70
ATOM   1134 HH11 ARG A 110      -1.077 -12.994 -18.033  1.00  0.40
ATOM   1135 HH12 ARG A 110      -0.049 -11.820 -18.785  1.00  0.40
ATOM   1136  NH2 ARG A 110       1.829 -13.302 -19.392  1.00 -0.70
ATOM   1137 HH21 ARG A 110       2.557 -13.957 -19.596  1.00  0.40
ATOM   1138 HH22 ARG A 110       1.938 -12.340 -19.642  1.00  0.40
ATOM   1139  C   ARG A 110      -3.979 -16.223 -14.705  1.00  0.10
ATOM   1140  O   ARG A 110      -4.428 -15.785 -13.298  1.00 -0.55
ATOM   1141  OXT ARG A 110      -4.544 -17.244 -15.111  1.00 -0.55
ATOM   1142  N   LYS D   1      10.837  12.720  11.813  1.00 -0.32
ATOM   1143  HT1 LYS D   1      10.799  13.407  12.592  1.00  0.33
ATOM   1144  HT2 LYS D   1      11.532  13.034  11.107  1.00  0.33
ATOM   1145  HT3 LYS D   1      11.116  11.790  12.184  1.00  0.33
ATOM   1146  CA  LYS D   1       9.479  12.615  11.168  1.00  0.33
ATOM   1147  CB  LYS D   1       9.550  11.600  10.046  1.00  0.00
ATOM   1148  CG  LYS D   1       8.410  11.229   9.168  1.00  0.00
ATOM   1149  CD  LYS D   1       7.464  12.307   8.723  1.00  0.00
ATOM   1150  CE  LYS D   1       7.915  13.001   7.442  1.00  0.33
ATOM   1151  NZ  LYS D   1       6.956  14.060   6.992  1.00 -0.32
ATOM   1152  HZ1 LYS D   1       6.866  14.784   7.733  1.00  0.33
ATOM   1153  HZ2 LYS D   1       6.026  13.631   6.812  1.00  0.33
ATOM   1154  HZ3 LYS D   1       7.309  14.500   6.119  1.00  0.33
ATOM   1155  C   LYS D   1       8.330  12.375  12.151  1.00  0.55
ATOM   1156  O   LYS D   1       8.082  11.329  12.791  1.00 -0.55
ATOM   1157  N   LYS D   2       7.512  13.385  12.320  1.00 -0.40
ATOM   1158  H   LYS D   2       7.662  14.232  11.818  1.00  0.40
ATOM   1159  CA  LYS D   2       6.350  13.422  13.196  1.00  0.00
ATOM   1160  CB  LYS D   2       6.583  14.659  14.071  1.00  0.00
ATOM   1161  CG  LYS D   2       5.341  15.027  14.844  1.00  0.00
ATOM   1162  CD  LYS D   2       5.217  14.081  16.018  1.00  0.00
ATOM   1163  CE  LYS D   2       4.223  14.621  17.023  1.00  0.33
ATOM   1164  NZ  LYS D   2       4.836  15.648  17.904  1.00 -0.32
ATOM   1165  HZ1 LYS D   2       5.181  16.440  17.325  1.00  0.33
ATOM   1166  HZ2 LYS D   2       5.632  15.227  18.424  1.00  0.33
ATOM   1167  HZ3 LYS D   2       4.126  15.995  18.579  1.00  0.33
ATOM   1168  C   LYS D   2       5.072  13.653  12.418  1.00  0.55
ATOM   1169  O   LYS D   2       5.136  14.615  11.627  1.00 -0.55
ATOM   1170  N   ALA D   3       4.036  12.908  12.578  1.00 -0.40
ATOM   1171  H   ALA D   3       4.117  12.166  13.230  1.00  0.40
ATOM   1172  CA  ALA D   3       2.736  12.926  11.989  1.00  0.00
ATOM   1173  CB  ALA D   3       2.495  11.628  11.241  1.00  0.00
ATOM   1174  C   ALA D   3       1.691  13.094  13.111  1.00  0.55
ATOM   1175  O   ALA D   3       1.698  12.458  14.184  1.00 -0.55
ATOM   1176  N   VAL D   4       0.770  14.023  12.964  1.00 -0.40
ATOM   1177  H   VAL D   4       0.734  14.589  12.145  1.00  0.40
ATOM   1178  CA  VAL D   4      -0.264  14.307  13.961  1.00  0.00
ATOM   1179  CB  VAL D   4      -0.179  15.755  14.505  1.00  0.00
ATOM   1180  CG1 VAL D   4      -1.321  16.050  15.500  1.00  0.00
ATOM   1181  CG2 VAL D   4       1.139  16.046  15.203  1.00  0.00
ATOM   1182  C   VAL D   4      -1.637  14.087  13.326  1.00  0.55
ATOM   1183  O   VAL D   4      -1.881  14.568  12.212  1.00 -0.55
ATOM   1184  N   ILE D   5      -2.484  13.340  14.017  1.00 -0.40
ATOM   1185  H   ILE D   5      -2.237  12.892  14.873  1.00  0.40
ATOM   1186  CA  ILE D   5      -3.860  13.139  13.534  1.00  0.00
ATOM   1187  CB  ILE D   5      -4.279  11.661  13.403  1.00  0.00
ATOM   1188  CG2 ILE D   5      -5.753  11.531  13.027  1.00  0.00
ATOM   1189  CG1 ILE D   5      -3.329  10.955  12.397  1.00  0.00
ATOM   1190  CD1 ILE D   5      -3.510   9.444  12.356  1.00  0.00
ATOM   1191  C   ILE D   5      -4.824  13.844  14.512  1.00  0.55
ATOM   1192  O   ILE D   5      -4.788  13.413  15.684  1.00 -0.55
ATOM   1193  N   ASN D   6      -5.591  14.855  14.172  1.00 -0.40
ATOM   1194  H   ASN D   6      -5.567  15.264  13.263  1.00  0.40
ATOM   1195  CA  ASN D   6      -6.558  15.453  15.150  1.00  0.00
ATOM   1196  CB  ASN D   6      -6.694  16.948  14.996  1.00  0.00
ATOM   1197  CG  ASN D   6      -5.359  17.590  15.377  1.00  0.55
ATOM   1198  OD1 ASN D   6      -4.932  17.661  16.539  1.00 -0.55
ATOM   1199  ND2 ASN D   6      -4.610  18.120  14.422  1.00 -0.78
ATOM   1200 HD21 ASN D   6      -3.734  18.544  14.650  1.00  0.39
ATOM   1201 HD22 ASN D   6      -4.920  18.095  13.471  1.00  0.39
ATOM   1202  C   ASN D   6      -7.840  14.650  14.939  1.00  0.55
ATOM   1203  O   ASN D   6      -8.655  14.949  14.052  1.00 -0.55
ATOM   1204  N   GLY D   7      -8.008  13.565  15.683  1.00 -0.40
ATOM   1205  H   GLY D   7      -7.361  13.324  16.402  1.00  0.40
ATOM   1206  CA  GLY D   7      -9.099  12.675  15.524  1.00  0.00
ATOM   1207  C   GLY D   7     -10.448  13.371  15.424  1.00  0.55
ATOM   1208  O   GLY D   7     -11.304  12.800  14.751  1.00 -0.55
ATOM   1209  N   GLU D   8     -10.629  14.510  16.096  1.00 -0.40
ATOM   1210  H   GLU D   8      -9.927  14.956  16.645  1.00  0.40
ATOM   1211  CA  GLU D   8     -11.950  15.135  16.015  1.00  0.00
ATOM   1212  CB  GLU D   8     -12.154  16.061  17.221  1.00  0.00
ATOM   1213  CG  GLU D   8     -11.491  17.399  16.944  1.00  0.00
ATOM   1214  CD  GLU D   8      -9.990  17.441  17.055  1.00  0.10
ATOM   1215  OE1 GLU D   8      -9.327  16.430  17.336  1.00 -0.55
ATOM   1216  OE2 GLU D   8      -9.482  18.567  16.827  1.00 -0.55
ATOM   1217  C   GLU D   8     -12.160  15.786  14.653  1.00  0.55
ATOM   1218  O   GLU D   8     -13.340  15.975  14.300  1.00 -0.55
ATOM   1219  N   GLN D   9     -11.168  16.081  13.856  1.00 -0.40
ATOM   1220  H   GLN D   9     -10.216  15.936  14.118  1.00  0.40
ATOM   1221  CA  GLN D   9     -11.393  16.649  12.517  1.00  0.00
ATOM   1222  CB  GLN D   9     -10.188  17.547  12.194  1.00  0.00
ATOM   1223  CG  GLN D   9     -10.158  18.792  13.073  1.00  0.00
ATOM   1224  CD  GLN D   9      -8.817  19.470  13.106  1.00  0.55
ATOM   1225  OE1 GLN D   9      -8.038  19.565  12.140  1.00 -0.55
ATOM   1226  NE2 GLN D   9      -8.474  20.041  14.268  1.00 -0.78
ATOM   1227 HE21 GLN D   9      -9.097  20.000  15.048  1.00  0.39
ATOM   1228 HE22 GLN D   9      -7.594  20.508  14.354  1.00  0.39
ATOM   1229  C   GLN D   9     -11.628  15.597  11.449  1.00  0.55
ATOM   1230  O   GLN D   9     -11.897  15.909  10.281  1.00 -0.55
ATOM   1231  N   ILE D  10     -11.585  14.301  11.710  1.00 -0.40
ATOM   1232  H   ILE D  10     -11.418  13.989  12.640  1.00  0.40
ATOM   1233  CA  ILE D  10     -11.762  13.223  10.752  1.00  0.00
ATOM   1234  CB  ILE D  10     -10.929  11.970  11.118  1.00  0.00
ATOM   1235  CG2 ILE D  10     -11.143  10.867  10.071  1.00  0.00
ATOM   1236  CG1 ILE D  10      -9.445  12.202  11.385  1.00  0.00
ATOM   1237  CD1 ILE D  10      -8.725  13.026  10.376  1.00  0.00
ATOM   1238  C   ILE D  10     -13.256  12.868  10.671  1.00  0.55
ATOM   1239  O   ILE D  10     -13.879  12.271  11.557  1.00 -0.55
ATOM   1240  N   ARG D  11     -13.843  13.231   9.533  1.00 -0.40
ATOM   1241  H   ARG D  11     -13.336  13.672   8.796  1.00  0.40
ATOM   1242  CA  ARG D  11     -15.272  13.007   9.283  1.00  0.00
ATOM   1243  CB  ARG D  11     -15.988  14.282   8.861  1.00  0.00
ATOM   1244  CG  ARG D  11     -15.557  15.597   9.460  1.00  0.00
ATOM   1245  CD  ARG D  11     -16.060  16.033  10.821  1.00  0.35
ATOM   1246  NE  ARG D  11     -17.517  16.059  10.865  1.00 -0.35
ATOM   1247  HE  ARG D  11     -17.955  15.635  10.079  1.00  0.45
ATOM   1248  CZ  ARG D  11     -18.374  16.550  11.767  1.00  0.35
ATOM   1249  NH1 ARG D  11     -17.832  17.119  12.840  1.00 -0.70
ATOM   1250 HH11 ARG D  11     -16.837  17.160  12.936  1.00  0.40
ATOM   1251 HH12 ARG D  11     -18.419  17.505  13.552  1.00  0.40
ATOM   1252  NH2 ARG D  11     -19.697  16.398  11.598  1.00 -0.70
ATOM   1253 HH21 ARG D  11     -20.047  15.916  10.795  1.00  0.40
ATOM   1254 HH22 ARG D  11     -20.333  16.767  12.276  1.00  0.40
ATOM   1255  C   ARG D  11     -15.545  11.831   8.355  1.00  0.55
ATOM   1256  O   ARG D  11     -16.760  11.500   8.277  1.00 -0.55
ATOM   1257  N   SER D  12     -14.518  11.171   7.794  1.00 -0.40
ATOM   1258  H   SER D  12     -13.577  11.470   7.927  1.00  0.40
ATOM   1259  CA  SER D  12     -14.682   9.987   6.962  1.00  0.00
ATOM   1260  CB  SER D  12     -15.166  10.289   5.540  1.00  0.00
ATOM   1261  OG  SER D  12     -14.238  11.149   4.909  1.00 -0.49
ATOM   1262  HG  SER D  12     -14.325  11.999   5.347  1.00  0.49
ATOM   1263  C   SER D  12     -13.353   9.253   6.799  1.00  0.55
ATOM   1264  O   SER D  12     -12.334   9.885   7.137  1.00 -0.55
ATOM   1265  N   ILE D  13     -13.435   8.080   6.215  1.00 -0.40
ATOM   1266  H   ILE D  13     -14.299   7.677   5.925  1.00  0.40
ATOM   1267  CA  ILE D  13     -12.213   7.295   5.961  1.00  0.00
ATOM   1268  CB  ILE D  13     -12.530   5.855   5.565  1.00  0.00
ATOM   1269  CG2 ILE D  13     -13.201   5.817   4.198  1.00  0.00
ATOM   1270  CG1 ILE D  13     -11.269   4.992   5.580  1.00  0.00
ATOM   1271  CD1 ILE D  13     -10.409   5.043   6.837  1.00  0.00
ATOM   1272  C   ILE D  13     -11.318   8.032   4.977  1.00  0.55
ATOM   1273  O   ILE D  13     -10.089   8.069   5.122  1.00 -0.55
ATOM   1274  N   SER D  14     -11.855   8.701   3.993  1.00 -0.40
ATOM   1275  H   SER D  14     -12.841   8.689   3.854  1.00  0.40
ATOM   1276  CA  SER D  14     -11.115   9.512   3.017  1.00  0.00
ATOM   1277  CB  SER D  14     -12.075  10.103   1.974  1.00  0.00
ATOM   1278  OG  SER D  14     -12.908   9.125   1.375  1.00 -0.49
ATOM   1279  HG  SER D  14     -13.460   9.597   0.747  1.00  0.49
ATOM   1280  C   SER D  14     -10.339  10.614   3.718  1.00  0.55
ATOM   1281  O   SER D  14      -9.217  10.944   3.352  1.00 -0.55
ATOM   1282  N   ASP D  15     -10.958  11.217   4.734  1.00 -0.40
ATOM   1283  H   ASP D  15     -11.884  10.971   5.010  1.00  0.40
ATOM   1284  CA  ASP D  15     -10.320  12.272   5.508  1.00  0.00
ATOM   1285  CB  ASP D  15     -11.100  12.753   6.737  1.00  0.00
ATOM   1286  CG  ASP D  15     -12.145  13.769   6.401  1.00  0.10
ATOM   1287  OD1 ASP D  15     -12.184  14.173   5.221  1.00 -0.55
ATOM   1288  OD2 ASP D  15     -12.941  14.177   7.254  1.00 -0.55
ATOM   1289  C   ASP D  15      -9.032  11.708   6.129  1.00  0.55
ATOM   1290  O   ASP D  15      -7.992  12.349   6.118  1.00 -0.55
ATOM   1291  N   LEU D  16      -9.231  10.526   6.699  1.00 -0.40
ATOM   1292  H   LEU D  16     -10.118  10.072   6.723  1.00  0.40
ATOM   1293  CA  LEU D  16      -8.104   9.835   7.332  1.00  0.00
ATOM   1294  CB  LEU D  16      -8.588   8.543   8.013  1.00  0.00
ATOM   1295  CG  LEU D  16      -7.610   7.814   8.959  1.00  0.00
ATOM   1296  CD1 LEU D  16      -6.826   8.788   9.833  1.00  0.00
ATOM   1297  CD2 LEU D  16      -8.334   6.699   9.743  1.00  0.00
ATOM   1298  C   LEU D  16      -7.001   9.633   6.293  1.00  0.55
ATOM   1299  O   LEU D  16      -5.911  10.068   6.640  1.00 -0.55
ATOM   1300  N   HSE D  17      -7.271   9.016   5.151  1.00 -0.40
ATOM   1301  H   HSE D  17      -8.176   8.662   4.931  1.00  0.40
ATOM   1302  CA  HSE D  17      -6.228   8.825   4.142  1.00  0.00
ATOM   1303  CB  HSE D  17      -6.773   7.987   2.971  1.00  0.12
ATOM   1304  ND1 HSE D  17      -5.799   5.763   3.648  1.00 -0.56
ATOM   1305  CG  HSE D  17      -6.915   6.551   3.394  1.00  0.15
ATOM   1306  CE1 HSE D  17      -6.216   4.544   4.024  1.00  0.15
ATOM   1307  HE1 HSE D  17      -5.591   3.698   4.305  1.00  0.12
ATOM   1308  NE2 HSE D  17      -7.546   4.520   4.002  1.00 -0.40
ATOM   1309  HE2 HSE D  17      -8.133   3.742   4.228  1.00  0.40
ATOM   1310  CD2 HSE D  17      -7.996   5.770   3.609  1.00 -0.12
ATOM   1311  HD2 HSE D  17      -9.046   6.016   3.510  1.00  0.12
ATOM   1312  C   HSE D  17      -5.568  10.106   3.624  1.00  0.55
ATOM   1313  O   HSE D  17      -4.363  10.167   3.255  1.00 -0.55
ATOM   1314  N   GLN D  18      -6.406  11.142   3.561  1.00 -0.40
ATOM   1315  H   GLN D  18      -7.365  11.084   3.827  1.00  0.40
ATOM   1316  CA  GLN D  18      -5.917  12.454   3.079  1.00  0.00
ATOM   1317  CB  GLN D  18      -6.982  13.480   2.748  1.00  0.00
ATOM   1318  CG  GLN D  18      -7.927  13.254   1.589  1.00  0.00
ATOM   1319  CD  GLN D  18      -7.165  12.708   0.398  1.00  0.55
ATOM   1320  OE1 GLN D  18      -6.291  13.388  -0.164  1.00 -0.55
ATOM   1321  NE2 GLN D  18      -7.463  11.461   0.031  1.00 -0.78
ATOM   1322 HE21 GLN D  18      -6.994  11.045  -0.748  1.00  0.39
ATOM   1323 HE22 GLN D  18      -8.154  10.943   0.535  1.00  0.39
ATOM   1324  C   GLN D  18      -4.921  13.010   4.118  1.00  0.55
ATOM   1325  O   GLN D  18      -3.843  13.531   3.743  1.00 -0.55
ATOM   1326  N   THR D  19      -5.270  12.914   5.402  1.00 -0.40
ATOM   1327  H   THR D  19      -6.145  12.540   5.700  1.00  0.40
ATOM   1328  CA  THR D  19      -4.347  13.370   6.452  1.00  0.00
ATOM   1329  CB  THR D  19      -5.040  13.198   7.826  1.00  0.00
ATOM   1330  OG1 THR D  19      -6.162  14.064   7.645  1.00 -0.49
ATOM   1331  HG1 THR D  19      -6.802  13.565   7.133  1.00  0.49
ATOM   1332  CG2 THR D  19      -4.222  13.673   8.990  1.00  0.00
ATOM   1333  C   THR D  19      -3.004  12.641   6.491  1.00  0.55
ATOM   1334  O   THR D  19      -1.975  13.266   6.707  1.00 -0.55
ATOM   1335  N   LEU D  20      -3.112  11.331   6.313  1.00 -0.40
ATOM   1336  H   LEU D  20      -4.001  10.900   6.184  1.00  0.40
ATOM   1337  CA  LEU D  20      -1.970  10.416   6.289  1.00  0.00
ATOM   1338  CB  LEU D  20      -2.341   8.934   6.164  1.00  0.00
ATOM   1339  CG  LEU D  20      -3.009   8.220   7.311  1.00  0.00
ATOM   1340  CD1 LEU D  20      -3.243   6.729   7.128  1.00  0.00
ATOM   1341  CD2 LEU D  20      -2.235   8.405   8.583  1.00  0.00
ATOM   1342  C   LEU D  20      -1.068  10.816   5.110  1.00  0.55
ATOM   1343  O   LEU D  20       0.142  10.861   5.301  1.00 -0.55
ATOM   1344  N   LYS D  21      -1.739  11.059   3.977  1.00 -0.40
ATOM   1345  H   LYS D  21      -2.731  10.994   3.903  1.00  0.40
ATOM   1346  CA  LYS D  21      -0.998  11.442   2.770  1.00  0.00
ATOM   1347  CB  LYS D  21      -2.022  11.607   1.633  1.00  0.00
ATOM   1348  CG  LYS D  21      -1.215  11.770   0.314  1.00  0.00
ATOM   1349  CD  LYS D  21      -2.152  12.065  -0.827  1.00  0.00
ATOM   1350  CE  LYS D  21      -1.385  12.442  -2.122  1.00  0.33
ATOM   1351  NZ  LYS D  21      -2.280  11.990  -3.242  1.00 -0.32
ATOM   1352  HZ1 LYS D  21      -3.193  12.483  -3.177  1.00  0.33
ATOM   1353  HZ2 LYS D  21      -2.434  10.964  -3.170  1.00  0.33
ATOM   1354  HZ3 LYS D  21      -1.831  12.209  -4.154  1.00  0.33
ATOM   1355  C   LYS D  21      -0.121  12.651   3.003  1.00  0.55
ATOM   1356  O   LYS D  21       1.053  12.680   2.615  1.00 -0.55
ATOM   1357  N   LYS D  22      -0.633  13.684   3.622  1.00 -0.40
ATOM   1358  H   LYS D  22      -1.588  13.682   3.906  1.00  0.40
ATOM   1359  CA  LYS D  22       0.095  14.903   3.954  1.00  0.00
ATOM   1360  CB  LYS D  22      -0.969  15.931   4.371  1.00  0.00
ATOM   1361  CG  LYS D  22      -0.269  17.074   5.058  1.00  0.00
ATOM   1362  CD  LYS D  22       0.682  17.752   4.021  1.00  0.00
ATOM   1363  CE  LYS D  22       1.736  18.520   4.810  1.00  0.33
ATOM   1364  NZ  LYS D  22       2.606  19.302   3.911  1.00 -0.32
ATOM   1365  HZ1 LYS D  22       2.031  19.982   3.375  1.00  0.33
ATOM   1366  HZ2 LYS D  22       3.089  18.659   3.250  1.00  0.33
ATOM   1367  HZ3 LYS D  22       3.315  19.815   4.474  1.00  0.33
ATOM   1368  C   LYS D  22       1.089  14.693   5.087  1.00  0.55
ATOM   1369  O   LYS D  22       2.316  14.902   4.956  1.00 -0.55
ATOM   1370  N   GLU D  23       0.575  14.210   6.231  1.00 -0.40
ATOM   1371  H   GLU D  23      -0.396  14.006   6.324  1.00  0.40
ATOM   1372  CA  GLU D  23       1.402  13.945   7.429  1.00  0.00
ATOM   1373  CB  GLU D  23       0.482  13.445   8.572  1.00  0.00
ATOM   1374  CG  GLU D  23      -0.445  14.498   9.175  1.00  0.00
ATOM   1375  CD  GLU D  23       0.257  15.735   9.708  1.00  0.10
ATOM   1376  OE1 GLU D  23       1.109  15.746  10.618  1.00 -0.55
ATOM   1377  OE2 GLU D  23       0.015  16.877   9.247  1.00 -0.55
ATOM   1378  C   GLU D  23       2.578  12.990   7.203  1.00  0.55
ATOM   1379  O   GLU D  23       3.647  13.220   7.798  1.00 -0.55
ATOM   1380  N   LEU D  24       2.455  11.985   6.349  1.00 -0.40
ATOM   1381  H   LEU D  24       1.609  11.815   5.851  1.00  0.40
ATOM   1382  CA  LEU D  24       3.556  11.059   6.082  1.00  0.00
ATOM   1383  CB  LEU D  24       3.032   9.626   6.048  1.00  0.00
ATOM   1384  CG  LEU D  24       2.305   9.080   7.293  1.00  0.00
ATOM   1385  CD1 LEU D  24       1.749   7.653   7.103  1.00  0.00
ATOM   1386  CD2 LEU D  24       3.197   9.076   8.537  1.00  0.00
ATOM   1387  C   LEU D  24       4.285  11.384   4.788  1.00  0.55
ATOM   1388  O   LEU D  24       5.180  10.597   4.470  1.00 -0.55
ATOM   1389  N   ALA D  25       3.894  12.440   4.088  1.00 -0.40
ATOM   1390  H   ALA D  25       3.161  13.043   4.395  1.00  0.40
ATOM   1391  CA  ALA D  25       4.534  12.787   2.797  1.00  0.00
ATOM   1392  CB  ALA D  25       5.925  13.295   3.143  1.00  0.00
ATOM   1393  C   ALA D  25       4.500  11.585   1.870  1.00  0.55
ATOM   1394  O   ALA D  25       5.453  11.073   1.292  1.00 -0.55
ATOM   1395  N   LEU D  26       3.314  10.981   1.741  1.00 -0.40
ATOM   1396  H   LEU D  26       2.510  11.309   2.231  1.00  0.40
ATOM   1397  CA  LEU D  26       3.092   9.817   0.892  1.00  0.00
ATOM   1398  CB  LEU D  26       1.747   9.175   1.246  1.00  0.00
ATOM   1399  CG  LEU D  26       1.648   8.611   2.663  1.00  0.00
ATOM   1400  CD1 LEU D  26       0.402   7.757   2.931  1.00  0.00
ATOM   1401  CD2 LEU D  26       2.850   7.722   2.990  1.00  0.00
ATOM   1402  C   LEU D  26       3.156  10.205  -0.591  1.00  0.55
ATOM   1403  O   LEU D  26       2.960  11.376  -0.928  1.00 -0.55
ATOM   1404  N   PRO D  27       3.428   9.230  -1.459  1.00 -0.20
ATOM   1405  CD  PRO D  27       3.648   7.825  -1.075  1.00  0.10
ATOM   1406  CA  PRO D  27       3.483   9.456  -2.903  1.00  0.10
ATOM   1407  CB  PRO D  27       3.743   8.043  -3.473  1.00  0.00
ATOM   1408  CG  PRO D  27       3.349   7.085  -2.374  1.00  0.00
ATOM   1409  C   PRO D  27       2.191  10.036  -3.461  1.00  0.55
ATOM   1410  O   PRO D  27       1.088   9.718  -2.938  1.00 -0.55
ATOM   1411  N   GLU D  28       2.304  10.810  -4.541  1.00 -0.40
ATOM   1412  H   GLU D  28       3.172  11.032  -4.977  1.00  0.40
ATOM   1413  CA  GLU D  28       1.074  11.373  -5.127  1.00  0.00
ATOM   1414  CB  GLU D  28       1.350  12.306  -6.280  1.00  0.00
ATOM   1415  CG  GLU D  28       0.990  13.782  -6.213  1.00  0.00
ATOM   1416  CD  GLU D  28       0.328  14.403  -4.996  1.00  0.10
ATOM   1417  OE1 GLU D  28       1.056  14.702  -4.000  1.00 -0.55
ATOM   1418  OE2 GLU D  28      -0.926  14.612  -4.974  1.00 -0.55
ATOM   1419  C   GLU D  28       0.118  10.296  -5.616  1.00  0.55
ATOM   1420  O   GLU D  28      -1.104  10.558  -5.638  1.00 -0.55
ATOM   1421  N   TYR D  29       0.629   9.101  -5.967  1.00 -0.40
ATOM   1422  H   TYR D  29       1.607   8.914  -5.918  1.00  0.40
ATOM   1423  CA  TYR D  29      -0.215   7.989  -6.445  1.00  0.00
ATOM   1424  CB  TYR D  29       0.585   7.023  -7.353  1.00  0.12
ATOM   1425  CG  TYR D  29       1.847   6.428  -6.773  1.00 -0.12
ATOM   1426  CD1 TYR D  29       1.754   5.407  -5.806  1.00 -0.12
ATOM   1427  HD1 TYR D  29       0.774   5.072  -5.504  1.00  0.12
ATOM   1428  CE1 TYR D  29       2.865   4.812  -5.225  1.00 -0.12
ATOM   1429  HE1 TYR D  29       2.756   4.024  -4.495  1.00  0.12
ATOM   1430  CZ  TYR D  29       4.119   5.259  -5.609  1.00  0.06
ATOM   1431  OH  TYR D  29       5.205   4.686  -5.003  1.00 -0.49
ATOM   1432  HH  TYR D  29       5.992   4.973  -5.471  1.00  0.43
ATOM   1433  CD2 TYR D  29       3.145   6.852  -7.127  1.00 -0.12
ATOM   1434  HD2 TYR D  29       3.258   7.634  -7.863  1.00  0.12
ATOM   1435  CE2 TYR D  29       4.291   6.291  -6.554  1.00 -0.12
ATOM   1436  HE2 TYR D  29       5.277   6.637  -6.827  1.00  0.12
ATOM   1437  C   TYR D  29      -0.840   7.206  -5.295  1.00  0.55
ATOM   1438  O   TYR D  29      -1.552   6.249  -5.622  1.00 -0.55
ATOM   1439  N   TYR D  30      -0.556   7.619  -4.077  1.00 -0.40
ATOM   1440  H   TYR D  30       0.015   8.420  -3.913  1.00  0.40
ATOM   1441  CA  TYR D  30      -1.057   6.932  -2.879  1.00  0.00
ATOM   1442  CB  TYR D  30      -0.895   7.796  -1.635  1.00  0.12
ATOM   1443  CG  TYR D  30      -1.474   7.164  -0.387  1.00 -0.12
ATOM   1444  CD1 TYR D  30      -1.006   5.928   0.042  1.00 -0.12
ATOM   1445  HD1 TYR D  30      -0.208   5.435  -0.493  1.00  0.12
ATOM   1446  CE1 TYR D  30      -1.564   5.331   1.152  1.00 -0.12
ATOM   1447  HE1 TYR D  30      -1.198   4.364   1.463  1.00  0.12
ATOM   1448  CZ  TYR D  30      -2.579   5.927   1.882  1.00  0.06
ATOM   1449  OH  TYR D  30      -3.019   5.254   2.986  1.00 -0.49
ATOM   1450  HH  TYR D  30      -3.814   5.690   3.302  1.00  0.43
ATOM   1451  CD2 TYR D  30      -2.498   7.771   0.358  1.00 -0.12
ATOM   1452  HD2 TYR D  30      -2.864   8.738   0.048  1.00  0.12
ATOM   1453  CE2 TYR D  30      -3.064   7.167   1.488  1.00 -0.12
ATOM   1454  HE2 TYR D  30      -3.856   7.653   2.038  1.00  0.12
ATOM   1455  C   TYR D  30      -2.467   6.405  -3.054  1.00  0.55
ATOM   1456  O   TYR D  30      -3.510   7.046  -3.256  1.00 -0.55
ATOM   1457  N   GLY D  31      -2.543   5.073  -2.925  1.00 -0.40
ATOM   1458  H   GLY D  31      -1.745   4.512  -2.717  1.00  0.40
ATOM   1459  CA  GLY D  31      -3.818   4.356  -3.085  1.00  0.00
ATOM   1460  C   GLY D  31      -4.931   4.531  -2.105  1.00  0.55
ATOM   1461  O   GLY D  31      -6.026   4.033  -2.409  1.00 -0.55
ATOM   1462  N   GLU D  32      -4.777   5.128  -0.940  1.00 -0.40
ATOM   1463  H   GLU D  32      -3.887   5.481  -0.663  1.00  0.40
ATOM   1464  CA  GLU D  32      -5.852   5.333   0.044  1.00  0.00
ATOM   1465  CB  GLU D  32      -6.847   6.440  -0.414  1.00  0.00
ATOM   1466  CG  GLU D  32      -6.028   7.711  -0.695  1.00  0.00
ATOM   1467  CD  GLU D  32      -6.721   8.917  -1.265  1.00  0.10
ATOM   1468  OE1 GLU D  32      -7.959   8.936  -1.336  1.00 -0.55
ATOM   1469  OE2 GLU D  32      -6.182   9.963  -1.665  1.00 -0.55
ATOM   1470  C   GLU D  32      -6.635   4.097   0.373  1.00  0.55
ATOM   1471  O   GLU D  32      -7.859   4.115   0.373  1.00 -0.55
ATOM   1472  N   ASN D  33      -5.881   3.021   0.627  1.00 -0.40
ATOM   1473  H   ASN D  33      -4.887   3.047   0.564  1.00  0.40
ATOM   1474  CA  ASN D  33      -6.463   1.736   1.011  1.00  0.00
ATOM   1475  CB  ASN D  33      -6.904   0.940  -0.193  1.00  0.00
ATOM   1476  CG  ASN D  33      -5.723   0.589  -1.081  1.00  0.55
ATOM   1477  OD1 ASN D  33      -4.915  -0.237  -0.662  1.00 -0.55
ATOM   1478  ND2 ASN D  33      -5.540   1.220  -2.251  1.00 -0.78
ATOM   1479 HD21 ASN D  33      -4.760   0.983  -2.831  1.00  0.39
ATOM   1480 HD22 ASN D  33      -6.184   1.927  -2.544  1.00  0.39
ATOM   1481  C   ASN D  33      -5.448   1.119   1.989  1.00  0.55
ATOM   1482  O   ASN D  33      -4.329   1.686   2.113  1.00 -0.55
ATOM   1483  N   LEU D  34      -5.798   0.046   2.674  1.00 -0.40
ATOM   1484  H   LEU D  34      -6.687  -0.396   2.577  1.00  0.40
ATOM   1485  CA  LEU D  34      -4.848  -0.552   3.639  1.00  0.00
ATOM   1486  CB  LEU D  34      -5.653  -1.573   4.455  1.00  0.00
ATOM   1487  CG  LEU D  34      -6.878  -1.111   5.280  1.00  0.00
ATOM   1488  CD1 LEU D  34      -7.530  -2.306   5.981  1.00  0.00
ATOM   1489  CD2 LEU D  34      -6.390  -0.057   6.274  1.00  0.00
ATOM   1490  C   LEU D  34      -3.576  -1.186   3.044  1.00  0.55
ATOM   1491  O   LEU D  34      -2.509  -1.127   3.689  1.00 -0.55
ATOM   1492  N   ASP D  35      -3.721  -1.747   1.830  1.00 -0.40
ATOM   1493  H   ASP D  35      -4.606  -1.773   1.373  1.00  0.40
ATOM   1494  CA  ASP D  35      -2.591  -2.368   1.074  1.00  0.00
ATOM   1495  CB  ASP D  35      -2.988  -3.218  -0.140  1.00  0.00
ATOM   1496  CG  ASP D  35      -3.871  -4.390   0.287  1.00  0.10
ATOM   1497  OD1 ASP D  35      -3.376  -5.195   1.116  1.00 -0.55
ATOM   1498  OD2 ASP D  35      -5.033  -4.572  -0.142  1.00 -0.55
ATOM   1499  C   ASP D  35      -1.637  -1.267   0.634  1.00  0.55
ATOM   1500  O   ASP D  35      -0.406  -1.479   0.755  1.00 -0.55
ATOM   1501  N   ALA D  36      -2.150  -0.139   0.194  1.00 -0.40
ATOM   1502  H   ALA D  36      -3.136  -0.023   0.118  1.00  0.40
ATOM   1503  CA  ALA D  36      -1.370   1.013  -0.213  1.00  0.00
ATOM   1504  CB  ALA D  36      -2.154   2.147  -0.822  1.00  0.00
ATOM   1505  C   ALA D  36      -0.690   1.552   1.056  1.00  0.55
ATOM   1506  O   ALA D  36       0.487   1.935   0.924  1.00 -0.55
ATOM   1507  N   LEU D  37      -1.398   1.542   2.181  1.00 -0.40
ATOM   1508  H   LEU D  37      -2.333   1.203   2.247  1.00  0.40
ATOM   1509  CA  LEU D  37      -0.762   2.065   3.413  1.00  0.00
ATOM   1510  CB  LEU D  37      -1.778   2.238   4.552  1.00  0.00
ATOM   1511  CG  LEU D  37      -1.137   2.789   5.844  1.00  0.00
ATOM   1512  CD1 LEU D  37      -0.428   4.154   5.720  1.00  0.00
ATOM   1513  CD2 LEU D  37      -2.230   2.845   6.916  1.00  0.00
ATOM   1514  C   LEU D  37       0.423   1.212   3.869  1.00  0.55
ATOM   1515  O   LEU D  37       1.480   1.693   4.256  1.00 -0.55
ATOM   1516  N   TRP D  38       0.209  -0.116   3.840  1.00 -0.40
ATOM   1517  H   TRP D  38      -0.673  -0.506   3.586  1.00  0.40
ATOM   1518  CA  TRP D  38       1.263  -1.072   4.181  1.00  0.00
ATOM   1519  CB  TRP D  38       0.720  -2.493   4.073  1.00  0.12
ATOM   1520  CG  TRP D  38       1.805  -3.513   4.292  1.00 -0.12
ATOM   1521  CD1 TRP D  38       2.450  -4.198   3.298  1.00 -0.12
ATOM   1522  HD1 TRP D  38       2.257  -4.097   2.240  1.00  0.12
ATOM   1523  NE1 TRP D  38       3.384  -5.033   3.864  1.00 -0.40
ATOM   1524  HE1 TRP D  38       3.958  -5.643   3.363  1.00  0.40
ATOM   1525  CE2 TRP D  38       3.400  -4.897   5.210  1.00  0.00
ATOM   1526  CD2 TRP D  38       2.411  -3.932   5.514  1.00  0.00
ATOM   1527  CE3 TRP D  38       2.241  -3.567   6.849  1.00 -0.12
ATOM   1528  HE3 TRP D  38       1.539  -2.807   7.159  1.00  0.12
ATOM   1529  CZ3 TRP D  38       3.027  -4.234   7.790  1.00 -0.12
ATOM   1530  HZ3 TRP D  38       2.886  -3.987   8.831  1.00  0.12
ATOM   1531  CZ2 TRP D  38       4.214  -5.532   6.152  1.00 -0.12
ATOM   1532  HZ2 TRP D  38       4.980  -6.240   5.873  1.00  0.12
ATOM   1533  CH2 TRP D  38       4.002  -5.219   7.464  1.00 -0.12
ATOM   1534  HH2 TRP D  38       4.566  -5.711   8.242  1.00  0.12
ATOM   1535  C   TRP D  38       2.519  -0.879   3.305  1.00  0.55
ATOM   1536  O   TRP D  38       3.670  -0.929   3.790  1.00 -0.55
ATOM   1537  N   ASP D  39       2.293  -0.718   1.985  1.00 -0.40
ATOM   1538  H   ASP D  39       1.367  -0.723   1.618  1.00  0.40
ATOM   1539  CA  ASP D  39       3.344  -0.529   1.000  1.00  0.00
ATOM   1540  CB  ASP D  39       2.801  -0.475  -0.445  1.00  0.00
ATOM   1541  CG  ASP D  39       3.950  -0.444  -1.449  1.00  0.10
ATOM   1542  OD1 ASP D  39       4.875  -1.308  -1.558  1.00 -0.55
ATOM   1543  OD2 ASP D  39       3.903   0.568  -2.188  1.00 -0.55
ATOM   1544  C   ASP D  39       4.147   0.720   1.341  1.00  0.55
ATOM   1545  O   ASP D  39       5.375   0.701   1.287  1.00 -0.55
ATOM   1546  N   ALA D  40       3.425   1.781   1.670  1.00 -0.40
ATOM   1547  H   ALA D  40       2.429   1.780   1.701  1.00  0.40
ATOM   1548  CA  ALA D  40       4.098   3.008   2.005  1.00  0.00
ATOM   1549  CB  ALA D  40       3.108   4.192   2.046  1.00  0.00
ATOM   1550  C   ALA D  40       4.847   2.945   3.326  1.00  0.55
ATOM   1551  O   ALA D  40       5.942   3.565   3.414  1.00 -0.55
ATOM   1552  N   LEU D  41       4.279   2.302   4.337  1.00 -0.40
ATOM   1553  H   LEU D  41       3.398   1.839   4.287  1.00  0.40
ATOM   1554  CA  LEU D  41       5.018   2.279   5.625  1.00  0.00
ATOM   1555  CB  LEU D  41       4.104   1.734   6.716  1.00  0.00
ATOM   1556  CG  LEU D  41       2.933   2.617   7.138  1.00  0.00
ATOM   1557  CD1 LEU D  41       2.060   1.972   8.183  1.00  0.00
ATOM   1558  CD2 LEU D  41       3.429   3.981   7.603  1.00  0.00
ATOM   1559  C   LEU D  41       6.320   1.472   5.499  1.00  0.55
ATOM   1560  O   LEU D  41       7.373   1.764   6.055  1.00 -0.55
ATOM   1561  N   THR D  42       6.293   0.426   4.701  1.00 -0.40
ATOM   1562  H   THR D  42       5.460   0.203   4.203  1.00  0.40
ATOM   1563  CA  THR D  42       7.387  -0.483   4.450  1.00  0.00
ATOM   1564  CB  THR D  42       6.874  -1.938   4.297  1.00  0.00
ATOM   1565  OG1 THR D  42       5.911  -2.164   3.266  1.00 -0.49
ATOM   1566  HG1 THR D  42       5.104  -1.733   3.558  1.00  0.49
ATOM   1567  CG2 THR D  42       6.164  -2.300   5.617  1.00  0.00
ATOM   1568  C   THR D  42       8.225  -0.153   3.239  1.00  0.55
ATOM   1569  O   THR D  42       9.248  -0.869   3.171  1.00 -0.55
ATOM   1570  N   GLY D  43       7.890   0.727   2.339  1.00 -0.40
ATOM   1571  H   GLY D  43       7.055   1.270   2.390  1.00  0.40
ATOM   1572  CA  GLY D  43       8.758   0.948   1.196  1.00  0.00
ATOM   1573  C   GLY D  43       8.665   2.366   0.674  1.00  0.55
ATOM   1574  O   GLY D  43       8.721   2.567  -0.555  1.00 -0.55
ATOM   1575  N   TRP D  44       8.490   3.341   1.571  1.00 -0.40
ATOM   1576  H   TRP D  44       8.410   3.177   2.551  1.00  0.40
ATOM   1577  CA  TRP D  44       8.409   4.732   1.110  1.00  0.00
ATOM   1578  CB  TRP D  44       7.004   5.048   0.545  1.00  0.12
ATOM   1579  CG  TRP D  44       6.933   6.467   0.075  1.00 -0.12
ATOM   1580  CD1 TRP D  44       6.740   7.637   0.790  1.00 -0.12
ATOM   1581  HD1 TRP D  44       6.566   7.678   1.855  1.00  0.12
ATOM   1582  NE1 TRP D  44       6.797   8.735  -0.026  1.00 -0.40
ATOM   1583  HE1 TRP D  44       6.692   9.666   0.248  1.00  0.40
ATOM   1584  CE2 TRP D  44       7.035   8.275  -1.323  1.00  0.00
ATOM   1585  CD2 TRP D  44       7.122   6.855  -1.288  1.00  0.00
ATOM   1586  CE3 TRP D  44       7.348   6.145  -2.457  1.00 -0.12
ATOM   1587  HE3 TRP D  44       7.395   5.066  -2.470  1.00  0.12
ATOM   1588  CZ3 TRP D  44       7.515   6.851  -3.622  1.00 -0.12
ATOM   1589  HZ3 TRP D  44       7.702   6.315  -4.541  1.00  0.12
ATOM   1590  CZ2 TRP D  44       7.195   9.000  -2.513  1.00 -0.12
ATOM   1591  HZ2 TRP D  44       7.126  10.077  -2.558  1.00  0.12
ATOM   1592  CH2 TRP D  44       7.449   8.258  -3.651  1.00 -0.12
ATOM   1593  HH2 TRP D  44       7.602   8.771  -4.588  1.00  0.12
ATOM   1594  C   TRP D  44       8.786   5.747   2.198  1.00  0.55
ATOM   1595  O   TRP D  44       9.672   6.603   2.086  1.00 -0.55
ATOM   1596  N   VAL D  45       8.005   5.604   3.279  1.00 -0.40
ATOM   1597  H   VAL D  45       7.311   4.890   3.312  1.00  0.40
ATOM   1598  CA  VAL D  45       8.075   6.430   4.464  1.00  0.00
ATOM   1599  CB  VAL D  45       6.953   5.970   5.438  1.00  0.00
ATOM   1600  CG1 VAL D  45       7.110   6.443   6.852  1.00  0.00
ATOM   1601  CG2 VAL D  45       5.606   6.537   4.950  1.00  0.00
ATOM   1602  C   VAL D  45       9.460   6.454   5.114  1.00  0.55
ATOM   1603  O   VAL D  45      10.276   5.517   5.166  1.00 -0.55
ATOM   1604  N   GLU D  46       9.732   7.643   5.654  1.00 -0.40
ATOM   1605  H   GLU D  46       9.093   8.405   5.581  1.00  0.40
ATOM   1606  CA  GLU D  46      10.952   7.922   6.378  1.00  0.00
ATOM   1607  CB  GLU D  46      11.231   9.411   6.216  1.00  0.00
ATOM   1608  CG  GLU D  46      11.733   9.969   7.551  1.00  0.00
ATOM   1609  CD  GLU D  46      12.329  11.292   7.061  1.00  0.10
ATOM   1610  OE1 GLU D  46      11.753  11.888   6.109  1.00 -0.55
ATOM   1611  OE2 GLU D  46      13.376  11.685   7.570  1.00 -0.55
ATOM   1612  C   GLU D  46      10.875   7.591   7.862  1.00  0.55
ATOM   1613  O   GLU D  46       9.865   7.851   8.528  1.00 -0.55
ATOM   1614  N   TYR D  47      11.920   6.996   8.374  1.00 -0.40
ATOM   1615  H   TYR D  47      12.708   6.741   7.820  1.00  0.40
ATOM   1616  CA  TYR D  47      11.998   6.663   9.802  1.00  0.00
ATOM   1617  CB  TYR D  47      12.083   5.131  10.011  1.00  0.12
ATOM   1618  CG  TYR D  47      10.832   4.440   9.490  1.00 -0.12
ATOM   1619  CD1 TYR D  47       9.648   4.560  10.219  1.00 -0.12
ATOM   1620  HD1 TYR D  47       9.660   5.101  11.154  1.00  0.12
ATOM   1621  CE1 TYR D  47       8.467   4.009   9.782  1.00 -0.12
ATOM   1622  HE1 TYR D  47       7.557   4.135  10.350  1.00  0.12
ATOM   1623  CZ  TYR D  47       8.467   3.293   8.607  1.00  0.06
ATOM   1624  OH  TYR D  47       7.260   2.729   8.196  1.00 -0.49
ATOM   1625  HH  TYR D  47       7.444   2.139   7.461  1.00  0.43
ATOM   1626  CD2 TYR D  47      10.810   3.746   8.302  1.00 -0.12
ATOM   1627  HD2 TYR D  47      11.700   3.672   7.694  1.00  0.12
ATOM   1628  CE2 TYR D  47       9.624   3.142   7.895  1.00 -0.12
ATOM   1629  HE2 TYR D  47       9.617   2.541   6.998  1.00  0.12
ATOM   1630  C   TYR D  47      13.186   7.368  10.451  1.00  0.55
ATOM   1631  O   TYR D  47      14.047   7.815   9.694  1.00 -0.55
ATOM   1632  N   PRO D  48      13.294   7.505  11.762  1.00 -0.20
ATOM   1633  CD  PRO D  48      14.470   8.151  12.386  1.00  0.10
ATOM   1634  CA  PRO D  48      12.284   7.055  12.730  1.00  0.10
ATOM   1635  CB  PRO D  48      12.919   7.270  14.080  1.00  0.00
ATOM   1636  CG  PRO D  48      14.271   7.889  13.861  1.00  0.00
ATOM   1637  C   PRO D  48      11.047   7.941  12.524  1.00  0.55
ATOM   1638  O   PRO D  48      11.081   9.081  12.063  1.00 -0.55
ATOM   1639  N   LEU D  49       9.912   7.361  12.877  1.00 -0.40
ATOM   1640  H   LEU D  49       9.887   6.430  13.232  1.00  0.40
ATOM   1641  CA  LEU D  49       8.621   8.033  12.774  1.00  0.00
ATOM   1642  CB  LEU D  49       7.784   7.318  11.695  1.00  0.00
ATOM   1643  CG  LEU D  49       6.285   7.624  11.556  1.00  0.00
ATOM   1644  CD1 LEU D  49       6.170   8.993  10.909  1.00  0.00
ATOM   1645  CD2 LEU D  49       5.534   6.587  10.745  1.00  0.00
ATOM   1646  C   LEU D  49       7.856   8.067  14.095  1.00  0.55
ATOM   1647  O   LEU D  49       7.833   7.093  14.840  1.00 -0.55
ATOM   1648  N   VAL D  50       7.237   9.202  14.328  1.00 -0.40
ATOM   1649  H   VAL D  50       7.338   9.990  13.726  1.00  0.40
ATOM   1650  CA  VAL D  50       6.360   9.389  15.485  1.00  0.00
ATOM   1651  CB  VAL D  50       6.864  10.392  16.505  1.00  0.00
ATOM   1652  CG1 VAL D  50       5.976  10.585  17.728  1.00  0.00
ATOM   1653  CG2 VAL D  50       8.289   9.908  16.835  1.00  0.00
ATOM   1654  C   VAL D  50       4.957   9.722  14.982  1.00  0.55
ATOM   1655  O   VAL D  50       4.694  10.693  14.290  1.00 -0.55
ATOM   1656  N   LEU D  51       4.022   8.814  15.295  1.00 -0.40
ATOM   1657  H   LEU D  51       4.266   7.972  15.768  1.00  0.40
ATOM   1658  CA  LEU D  51       2.617   8.954  14.992  1.00  0.00
ATOM   1659  CB  LEU D  51       1.964   7.666  14.508  1.00  0.00
ATOM   1660  CG  LEU D  51       0.431   7.899  14.255  1.00  0.00
ATOM   1661  CD1 LEU D  51       0.344   8.946  13.166  1.00  0.00
ATOM   1662  CD2 LEU D  51      -0.313   6.653  13.870  1.00  0.00
ATOM   1663  C   LEU D  51       1.850   9.395  16.268  1.00  0.55
ATOM   1664  O   LEU D  51       1.715   8.557  17.200  1.00 -0.55
ATOM   1665  N   GLU D  52       1.399  10.648  16.303  1.00 -0.40
ATOM   1666  H   GLU D  52       1.576  11.296  15.567  1.00  0.40
ATOM   1667  CA  GLU D  52       0.603  11.155  17.441  1.00  0.00
ATOM   1668  CB  GLU D  52       1.049  12.512  17.974  1.00  0.00
ATOM   1669  CG  GLU D  52       0.120  12.881  19.125  1.00  0.00
ATOM   1670  CD  GLU D  52       0.505  14.125  19.876  1.00  0.10
ATOM   1671  OE1 GLU D  52       1.453  14.804  19.421  1.00 -0.55
ATOM   1672  OE2 GLU D  52      -0.122  14.438  20.921  1.00 -0.55
ATOM   1673  C   GLU D  52      -0.851  11.240  16.971  1.00  0.55
ATOM   1674  O   GLU D  52      -1.195  12.071  16.136  1.00 -0.55
ATOM   1675  N   TRP D  53      -1.679  10.348  17.439  1.00 -0.40
ATOM   1676  H   TRP D  53      -1.353   9.670  18.090  1.00  0.40
ATOM   1677  CA  TRP D  53      -3.079  10.211  17.117  1.00  0.00
ATOM   1678  CB  TRP D  53      -3.360   8.765  16.698  1.00  0.12
ATOM   1679  CG  TRP D  53      -4.647   8.560  15.930  1.00 -0.12
ATOM   1680  CD1 TRP D  53      -5.830   9.254  16.037  1.00 -0.12
ATOM   1681  HD1 TRP D  53      -5.990  10.091  16.700  1.00  0.12
ATOM   1682  NE1 TRP D  53      -6.779   8.743  15.192  1.00 -0.40
ATOM   1683  HE1 TRP D  53      -7.701   9.054  15.116  1.00  0.40
ATOM   1684  CE2 TRP D  53      -6.220   7.726  14.472  1.00  0.00
ATOM   1685  CD2 TRP D  53      -4.896   7.559  14.926  1.00  0.00
ATOM   1686  CE3 TRP D  53      -4.097   6.557  14.345  1.00 -0.12
ATOM   1687  HE3 TRP D  53      -3.072   6.398  14.648  1.00  0.12
ATOM   1688  CZ3 TRP D  53      -4.656   5.760  13.355  1.00 -0.12
ATOM   1689  HZ3 TRP D  53      -4.053   5.001  12.880  1.00  0.12
ATOM   1690  CZ2 TRP D  53      -6.798   6.909  13.491  1.00 -0.12
ATOM   1691  HZ2 TRP D  53      -7.817   7.029  13.153  1.00  0.12
ATOM   1692  CH2 TRP D  53      -5.987   5.924  12.965  1.00 -0.12
ATOM   1693  HH2 TRP D  53      -6.397   5.254  12.225  1.00  0.12
ATOM   1694  C   TRP D  53      -3.992  10.680  18.260  1.00  0.55
ATOM   1695  O   TRP D  53      -4.260   9.961  19.231  1.00 -0.55
ATOM   1696  N   ARG D  54      -4.509  11.889  18.138  1.00 -0.40
ATOM   1697  H   ARG D  54      -4.297  12.469  17.356  1.00  0.40
ATOM   1698  CA  ARG D  54      -5.423  12.471  19.124  1.00  0.00
ATOM   1699  CB  ARG D  54      -5.277  13.968  19.169  1.00  0.00
ATOM   1700  CG  ARG D  54      -3.840  14.366  19.208  1.00  0.00
ATOM   1701  CD  ARG D  54      -3.763  15.882  19.059  1.00  0.35
ATOM   1702  NE  ARG D  54      -2.370  16.200  19.424  1.00 -0.35
ATOM   1703  HE  ARG D  54      -1.843  15.590  20.014  1.00  0.45
ATOM   1704  CZ  ARG D  54      -1.827  17.333  18.943  1.00  0.35
ATOM   1705  NH1 ARG D  54      -2.595  18.101  18.159  1.00 -0.70
ATOM   1706 HH11 ARG D  54      -3.533  17.824  17.951  1.00  0.40
ATOM   1707 HH12 ARG D  54      -2.229  18.952  17.780  1.00  0.40
ATOM   1708  NH2 ARG D  54      -0.573  17.686  19.232  1.00 -0.70
ATOM   1709 HH21 ARG D  54      -0.013  17.103  19.820  1.00  0.40
ATOM   1710 HH22 ARG D  54      -0.194  18.534  18.861  1.00  0.40
ATOM   1711  C   ARG D  54      -6.883  12.189  18.811  1.00  0.55
ATOM   1712  O   ARG D  54      -7.318  12.067  17.663  1.00 -0.55
ATOM   1713  N   GLN D  55      -7.648  12.139  19.909  1.00 -0.40
ATOM   1714  H   GLN D  55      -7.251  12.312  20.806  1.00  0.40
ATOM   1715  CA  GLN D  55      -9.090  11.838  19.932  1.00  0.00
ATOM   1716  CB  GLN D  55      -9.990  12.899  19.315  1.00  0.00
ATOM   1717  CG  GLN D  55      -9.701  14.322  19.634  1.00  0.00
ATOM   1718  CD  GLN D  55      -9.928  14.596  21.112  1.00  0.55
ATOM   1719  OE1 GLN D  55     -10.852  14.070  21.754  1.00 -0.55
ATOM   1720  NE2 GLN D  55      -8.987  15.444  21.557  1.00 -0.78
ATOM   1721 HE21 GLN D  55      -8.987  15.733  22.514  1.00  0.39
ATOM   1722 HE22 GLN D  55      -8.286  15.786  20.931  1.00  0.39
ATOM   1723  C   GLN D  55      -9.358  10.579  19.102  1.00  0.55
ATOM   1724  O   GLN D  55     -10.206  10.650  18.206  1.00 -0.55
ATOM   1725  N   PHE D  56      -8.638   9.514  19.326  1.00 -0.40
ATOM   1726  H   PHE D  56      -7.951   9.489  20.048  1.00  0.40
ATOM   1727  CA  PHE D  56      -8.780   8.290  18.548  1.00  0.00
ATOM   1728  CB  PHE D  56      -7.884   7.117  19.070  1.00  0.12
ATOM   1729  CG  PHE D  56      -8.059   5.866  18.234  1.00 -0.12
ATOM   1730  CD1 PHE D  56      -7.308   5.644  17.095  1.00 -0.12
ATOM   1731  HD1 PHE D  56      -6.549   6.362  16.823  1.00  0.12
ATOM   1732  CE1 PHE D  56      -7.495   4.539  16.295  1.00 -0.12
ATOM   1733  HE1 PHE D  56      -6.903   4.414  15.401  1.00  0.12
ATOM   1734  CZ  PHE D  56      -8.437   3.593  16.637  1.00 -0.12
ATOM   1735  HZ  PHE D  56      -8.574   2.713  16.027  1.00  0.12
ATOM   1736  CD2 PHE D  56      -9.016   4.915  18.567  1.00 -0.12
ATOM   1737  HD2 PHE D  56      -9.616   5.057  19.453  1.00  0.12
ATOM   1738  CE2 PHE D  56      -9.215   3.789  17.786  1.00 -0.12
ATOM   1739  HE2 PHE D  56      -9.967   3.064  18.062  1.00  0.12
ATOM   1740  C   PHE D  56     -10.235   7.888  18.459  1.00  0.55
ATOM   1741  O   PHE D  56     -10.788   7.583  17.403  1.00 -0.55
ATOM   1742  N   GLU D  57     -10.875   7.847  19.613  1.00 -0.40
ATOM   1743  H   GLU D  57     -10.450   8.088  20.482  1.00  0.40
ATOM   1744  CA  GLU D  57     -12.286   7.428  19.647  1.00  0.00
ATOM   1745  CB  GLU D  57     -12.731   7.447  21.119  1.00  0.00
ATOM   1746  CG  GLU D  57     -11.827   6.468  21.903  1.00  0.00
ATOM   1747  CD  GLU D  57     -12.309   5.086  21.422  1.00  0.10
ATOM   1748  OE1 GLU D  57     -13.539   4.903  21.167  1.00 -0.55
ATOM   1749  OE2 GLU D  57     -11.350   4.280  21.344  1.00 -0.55
ATOM   1750  C   GLU D  57     -13.226   8.238  18.785  1.00  0.55
ATOM   1751  O   GLU D  57     -14.159   7.640  18.238  1.00 -0.55
ATOM   1752  N   GLN D  58     -13.059   9.541  18.646  1.00 -0.40
ATOM   1753  H   GLN D  58     -12.314  10.041  19.082  1.00  0.40
ATOM   1754  CA  GLN D  58     -13.991  10.327  17.818  1.00  0.00
ATOM   1755  CB  GLN D  58     -13.777  11.833  17.959  1.00  0.00
ATOM   1756  CG  GLN D  58     -14.045  12.422  19.347  1.00  0.00
ATOM   1757  CD  GLN D  58     -14.151  13.951  19.313  1.00  0.55
ATOM   1758  OE1 GLN D  58     -13.373  14.649  19.970  1.00 -0.55
ATOM   1759  NE2 GLN D  58     -15.159  14.475  18.554  1.00 -0.78
ATOM   1760 HE21 GLN D  58     -15.276  15.466  18.494  1.00  0.39
ATOM   1761 HE22 GLN D  58     -15.779  13.867  18.058  1.00  0.39
ATOM   1762  C   GLN D  58     -13.871   9.932  16.352  1.00  0.55
ATOM   1763  O   GLN D  58     -14.823   9.873  15.599  1.00 -0.55
ATOM   1764  N   SER D  59     -12.600   9.707  15.980  1.00 -0.40
ATOM   1765  H   SER D  59     -11.840   9.789  16.619  1.00  0.40
ATOM   1766  CA  SER D  59     -12.252   9.329  14.618  1.00  0.00
ATOM   1767  CB  SER D  59     -10.742   9.419  14.380  1.00  0.00
ATOM   1768  OG  SER D  59      -9.985   8.432  15.041  1.00 -0.49
ATOM   1769  HG  SER D  59     -10.278   8.443  15.956  1.00  0.49
ATOM   1770  C   SER D  59     -12.830   7.960  14.320  1.00  0.55
ATOM   1771  O   SER D  59     -13.230   7.743  13.205  1.00 -0.55
ATOM   1772  N   LYS D  60     -12.866   7.106  15.304  1.00 -0.40
ATOM   1773  H   LYS D  60     -12.537   7.370  16.206  1.00  0.40
ATOM   1774  CA  LYS D  60     -13.365   5.724  15.227  1.00  0.00
ATOM   1775  CB  LYS D  60     -13.110   4.995  16.529  1.00  0.00
ATOM   1776  CG  LYS D  60     -13.121   3.478  16.440  1.00  0.00
ATOM   1777  CD  LYS D  60     -12.430   2.997  17.729  1.00  0.00
ATOM   1778  CE  LYS D  60     -13.148   1.784  18.292  1.00  0.33
ATOM   1779  NZ  LYS D  60     -12.399   1.290  19.472  1.00 -0.32
ATOM   1780  HZ1 LYS D  60     -12.355   2.038  20.193  1.00  0.33
ATOM   1781  HZ2 LYS D  60     -11.435   1.026  19.185  1.00  0.33
ATOM   1782  HZ3 LYS D  60     -12.883   0.457  19.865  1.00  0.33
ATOM   1783  C   LYS D  60     -14.840   5.709  14.855  1.00  0.55
ATOM   1784  O   LYS D  60     -15.294   4.964  13.999  1.00 -0.55
ATOM   1785  N   GLN D  61     -15.563   6.587  15.514  1.00 -0.40
ATOM   1786  H   GLN D  61     -15.147   7.174  16.202  1.00  0.40
ATOM   1787  CA  GLN D  61     -16.974   6.791  15.323  1.00  0.00
ATOM   1788  CB  GLN D  61     -17.413   8.029  16.136  1.00  0.00
ATOM   1789  CG  GLN D  61     -18.944   8.176  16.256  1.00  0.00
ATOM   1790  CD  GLN D  61     -19.297   9.331  17.201  1.00  0.55
ATOM   1791  OE1 GLN D  61     -19.913   9.119  18.251  1.00 -0.55
ATOM   1792  NE2 GLN D  61     -18.898  10.577  16.812  1.00 -0.78
ATOM   1793 HE21 GLN D  61     -19.100  11.369  17.388  1.00  0.39
ATOM   1794 HE22 GLN D  61     -18.403  10.698  15.951  1.00  0.39
ATOM   1795  C   GLN D  61     -17.233   7.100  13.848  1.00  0.55
ATOM   1796  O   GLN D  61     -17.981   6.445  13.120  1.00 -0.55
ATOM   1797  N   LEU D  62     -16.547   8.148  13.427  1.00 -0.40
ATOM   1798  H   LEU D  62     -15.919   8.610  14.046  1.00  0.40
ATOM   1799  CA  LEU D  62     -16.601   8.738  12.101  1.00  0.00
ATOM   1800  CB  LEU D  62     -15.842  10.101  12.247  1.00  0.00
ATOM   1801  CG  LEU D  62     -16.854  11.115  12.832  1.00  0.00
ATOM   1802  CD1 LEU D  62     -17.240  12.196  11.827  1.00  0.00
ATOM   1803  CD2 LEU D  62     -18.114  10.377  13.286  1.00  0.00
ATOM   1804  C   LEU D  62     -16.118   7.892  10.956  1.00  0.55
ATOM   1805  O   LEU D  62     -16.510   8.045   9.779  1.00 -0.55
ATOM   1806  N   THR D  63     -15.268   6.909  11.229  1.00 -0.40
ATOM   1807  H   THR D  63     -14.924   6.703  12.141  1.00  0.40
ATOM   1808  CA  THR D  63     -14.809   6.078  10.112  1.00  0.00
ATOM   1809  CB  THR D  63     -13.275   6.049  10.159  1.00  0.00
ATOM   1810  OG1 THR D  63     -12.968   5.535  11.475  1.00 -0.49
ATOM   1811  HG1 THR D  63     -13.062   6.277  12.078  1.00  0.49
ATOM   1812  CG2 THR D  63     -12.700   7.428   9.897  1.00  0.00
ATOM   1813  C   THR D  63     -15.493   4.720  10.164  1.00  0.55
ATOM   1814  O   THR D  63     -14.992   4.004   9.273  1.00 -0.55
ATOM   1815  NT  THR D  63     -16.459   4.412  11.052  1.00 -0.40
ATOM   1816  HNT THR D  63     -16.796   5.070  11.721  1.00  0.40
ATOM   1817  CAT THR D  63     -17.059   3.109  11.084  1.00  0.00
ATOM   1818  CAY GLY G  66     -12.960  -1.116  11.692  1.00  0.00
ATOM   1819  CY  GLY G  66     -12.513  -0.187  10.615  1.00  0.55
ATOM   1820  OY  GLY G  66     -12.282  -0.603   9.482  1.00 -0.55
ATOM   1821  N   GLY G  66     -12.378   1.109  10.964  1.00 -0.40
ATOM   1822  H   GLY G  66     -12.595   1.425  11.884  1.00  0.40
ATOM   1823  CA  GLY G  66     -11.909   2.150  10.033  1.00  0.00
ATOM   1824  C   GLY G  66     -10.541   2.627  10.581  1.00  0.55
ATOM   1825  O   GLY G  66      -9.479   2.186  10.140  1.00 -0.55
ATOM   1826  N   ALA G  67     -10.644   3.517  11.543  1.00 -0.40
ATOM   1827  H   ALA G  67     -11.543   3.858  11.799  1.00  0.40
ATOM   1828  CA  ALA G  67      -9.576   4.090  12.313  1.00  0.00
ATOM   1829  CB  ALA G  67     -10.169   4.921  13.447  1.00  0.00
ATOM   1830  C   ALA G  67      -8.761   2.939  12.931  1.00  0.55
ATOM   1831  O   ALA G  67      -7.522   2.967  13.050  1.00 -0.55
ATOM   1832  N   GLU G  68      -9.525   1.909  13.351  1.00 -0.40
ATOM   1833  H   GLU G  68     -10.518   1.886  13.256  1.00  0.40
ATOM   1834  CA  GLU G  68      -8.876   0.746  13.986  1.00  0.00
ATOM   1835  CB  GLU G  68      -9.983  -0.057  14.687  1.00  0.00
ATOM   1836  CG  GLU G  68      -9.472  -1.035  15.701  1.00  0.00
ATOM   1837  CD  GLU G  68      -8.727  -0.387  16.879  1.00  0.10
ATOM   1838  OE1 GLU G  68      -9.359   0.488  17.513  1.00 -0.55
ATOM   1839  OE2 GLU G  68      -7.592  -0.906  17.014  1.00 -0.55
ATOM   1840  C   GLU G  68      -8.033  -0.111  13.048  1.00  0.55
ATOM   1841  O   GLU G  68      -6.927  -0.547  13.412  1.00 -0.55
ATOM   1842  N   SER G  69      -8.527  -0.352  11.857  1.00 -0.40
ATOM   1843  H   SER G  69      -9.436  -0.021  11.628  1.00  0.40
ATOM   1844  CA  SER G  69      -7.888  -1.074  10.777  1.00  0.00
ATOM   1845  CB  SER G  69      -8.774  -0.979   9.511  1.00  0.00
ATOM   1846  OG  SER G  69      -9.593  -2.109   9.552  1.00 -0.49
ATOM   1847  HG  SER G  69     -10.252  -1.983   8.865  1.00  0.49
ATOM   1848  C   SER G  69      -6.558  -0.395  10.368  1.00  0.55
ATOM   1849  O   SER G  69      -5.604  -1.113  10.134  1.00 -0.55
ATOM   1850  N   VAL G  70      -6.605   0.929  10.302  1.00 -0.40
ATOM   1851  H   VAL G  70      -7.448   1.425  10.493  1.00  0.40
ATOM   1852  CA  VAL G  70      -5.467   1.763   9.956  1.00  0.00
ATOM   1853  CB  VAL G  70      -5.878   3.215   9.666  1.00  0.00
ATOM   1854  CG1 VAL G  70      -4.593   4.063   9.684  1.00  0.00
ATOM   1855  CG2 VAL G  70      -6.650   3.348   8.374  1.00  0.00
ATOM   1856  C   VAL G  70      -4.416   1.703  11.050  1.00  0.55
ATOM   1857  O   VAL G  70      -3.219   1.521  10.780  1.00 -0.55
ATOM   1858  N   LEU G  71      -4.823   1.827  12.294  1.00 -0.40
ATOM   1859  H   LEU G  71      -5.783   1.989  12.505  1.00  0.40
ATOM   1860  CA  LEU G  71      -3.941   1.743  13.460  1.00  0.00
ATOM   1861  CB  LEU G  71      -4.709   1.896  14.781  1.00  0.00
ATOM   1862  CG  LEU G  71      -3.916   1.706  16.088  1.00  0.00
ATOM   1863  CD1 LEU G  71      -2.763   2.700  16.152  1.00  0.00
ATOM   1864  CD2 LEU G  71      -4.773   1.843  17.339  1.00  0.00
ATOM   1865  C   LEU G  71      -3.216   0.371  13.430  1.00  0.55
ATOM   1866  O   LEU G  71      -2.013   0.270  13.737  1.00 -0.55
ATOM   1867  N   GLN G  72      -3.966  -0.653  13.113  1.00 -0.40
ATOM   1868  H   GLN G  72      -4.931  -0.518  12.912  1.00  0.40
ATOM   1869  CA  GLN G  72      -3.532  -2.041  13.016  1.00  0.00
ATOM   1870  CB  GLN G  72      -4.764  -2.898  12.742  1.00  0.00
ATOM   1871  CG  GLN G  72      -4.505  -4.377  12.508  1.00  0.00
ATOM   1872  CD  GLN G  72      -5.823  -5.164  12.367  1.00  0.55
ATOM   1873  OE1 GLN G  72      -6.871  -4.943  13.028  1.00 -0.55
ATOM   1874  NE2 GLN G  72      -5.884  -6.188  11.485  1.00 -0.78
ATOM   1875 HE21 GLN G  72      -6.731  -6.709  11.381  1.00  0.39
ATOM   1876 HE22 GLN G  72      -5.081  -6.424  10.937  1.00  0.39
ATOM   1877  C   GLN G  72      -2.402  -2.187  11.996  1.00  0.55
ATOM   1878  O   GLN G  72      -1.461  -2.936  12.285  1.00 -0.55
ATOM   1879  N   VAL G  73      -2.455  -1.510  10.866  1.00 -0.40
ATOM   1880  H   VAL G  73      -3.245  -0.950  10.630  1.00  0.40
ATOM   1881  CA  VAL G  73      -1.376  -1.526   9.881  1.00  0.00
ATOM   1882  CB  VAL G  73      -1.773  -0.826   8.592  1.00  0.00
ATOM   1883  CG1 VAL G  73      -0.577  -0.684   7.662  1.00  0.00
ATOM   1884  CG2 VAL G  73      -2.900  -1.681   7.986  1.00  0.00
ATOM   1885  C   VAL G  73      -0.110  -0.909  10.458  1.00  0.55
ATOM   1886  O   VAL G  73       1.014  -1.391  10.272  1.00 -0.55
ATOM   1887  N   PHE G  74      -0.235   0.192  11.184  1.00 -0.40
ATOM   1888  H   PHE G  74      -1.115   0.639  11.325  1.00  0.40
ATOM   1889  CA  PHE G  74       0.915   0.819  11.822  1.00  0.00
ATOM   1890  CB  PHE G  74       0.508   2.100  12.543  1.00  0.12
ATOM   1891  CG  PHE G  74       0.485   3.308  11.662  1.00 -0.12
ATOM   1892  CD1 PHE G  74       1.627   4.021  11.375  1.00 -0.12
ATOM   1893  HD1 PHE G  74       2.570   3.712  11.802  1.00  0.12
ATOM   1894  CE1 PHE G  74       1.584   5.136  10.543  1.00 -0.12
ATOM   1895  HE1 PHE G  74       2.486   5.690  10.331  1.00  0.12
ATOM   1896  CZ  PHE G  74       0.363   5.535   9.984  1.00 -0.12
ATOM   1897  HZ  PHE G  74       0.324   6.400   9.339  1.00  0.12
ATOM   1898  CD2 PHE G  74      -0.730   3.707  11.100  1.00 -0.12
ATOM   1899  HD2 PHE G  74      -1.628   3.149  11.321  1.00  0.12
ATOM   1900  CE2 PHE G  74      -0.797   4.819  10.257  1.00 -0.12
ATOM   1901  HE2 PHE G  74      -1.740   5.119   9.823  1.00  0.12
ATOM   1902  C   PHE G  74       1.531  -0.165  12.819  1.00  0.55
ATOM   1903  O   PHE G  74       2.754  -0.281  12.934  1.00 -0.55
ATOM   1904  N   ARG G  75       0.737  -0.869  13.575  1.00 -0.40
ATOM   1905  H   ARG G  75      -0.255  -0.805  13.506  1.00  0.40
ATOM   1906  CA  ARG G  75       1.263  -1.817  14.592  1.00  0.00
ATOM   1907  CB  ARG G  75       0.127  -2.208  15.541  1.00  0.00
ATOM   1908  CG  ARG G  75      -0.181  -0.900  16.312  1.00  0.00
ATOM   1909  CD  ARG G  75      -0.113  -1.130  17.786  1.00  0.35
ATOM   1910  NE  ARG G  75      -1.036  -2.075  18.265  1.00 -0.35
ATOM   1911  HE  ARG G  75      -1.940  -1.843  17.953  1.00  0.45
ATOM   1912  CZ  ARG G  75      -1.085  -3.168  18.993  1.00  0.35
ATOM   1913  NH1 ARG G  75      -0.052  -3.761  19.550  1.00 -0.70
ATOM   1914 HH11 ARG G  75       0.866  -3.381  19.433  1.00  0.40
ATOM   1915 HH12 ARG G  75      -0.183  -4.592  20.089  1.00  0.40
ATOM   1916  NH2 ARG G  75      -2.308  -3.705  19.156  1.00 -0.70
ATOM   1917 HH21 ARG G  75      -3.105  -3.272  18.734  1.00  0.40
ATOM   1918 HH22 ARG G  75      -2.421  -4.537  19.698  1.00  0.40
ATOM   1919  C   ARG G  75       1.977  -3.000  13.985  1.00  0.55
ATOM   1920  O   ARG G  75       3.032  -3.351  14.563  1.00 -0.55
ATOM   1921  N   GLU G  76       1.495  -3.530  12.860  1.00 -0.40
ATOM   1922  H   GLU G  76       0.657  -3.196  12.436  1.00  0.40
ATOM   1923  CA  GLU G  76       2.161  -4.633  12.176  1.00  0.00
ATOM   1924  CB  GLU G  76       1.411  -5.141  10.964  1.00  0.00
ATOM   1925  CG  GLU G  76      -0.014  -5.502  11.262  1.00  0.00
ATOM   1926  CD  GLU G  76      -0.574  -6.428  10.170  1.00  0.10
ATOM   1927  OE1 GLU G  76       0.212  -6.826   9.244  1.00 -0.55
ATOM   1928  OE2 GLU G  76      -1.781  -6.717  10.403  1.00 -0.55
ATOM   1929  C   GLU G  76       3.495  -4.204  11.555  1.00  0.55
ATOM   1930  O   GLU G  76       4.452  -4.972  11.483  1.00 -0.55
ATOM   1931  N   ALA G  77       3.440  -2.964  11.113  1.00 -0.40
ATOM   1932  H   ALA G  77       2.638  -2.376  11.172  1.00  0.40
ATOM   1933  CA  ALA G  77       4.669  -2.427  10.486  1.00  0.00
ATOM   1934  CB  ALA G  77       4.400  -1.145   9.729  1.00  0.00
ATOM   1935  C   ALA G  77       5.746  -2.313  11.570  1.00  0.55
ATOM   1936  O   ALA G  77       6.948  -2.589  11.381  1.00 -0.55
ATOM   1937  N   LYS G  78       5.325  -1.900  12.747  1.00 -0.40
ATOM   1938  H   LYS G  78       4.372  -1.665  12.921  1.00  0.40
ATOM   1939  CA  LYS G  78       6.230  -1.765  13.862  1.00  0.00
ATOM   1940  CB  LYS G  78       5.574  -1.070  15.047  1.00  0.00
ATOM   1941  CG  LYS G  78       6.523  -0.801  16.189  1.00  0.00
ATOM   1942  CD  LYS G  78       5.895  -0.261  17.443  1.00  0.00
ATOM   1943  CE  LYS G  78       6.865   0.463  18.370  1.00  0.33
ATOM   1944  NZ  LYS G  78       8.325   0.396  18.074  1.00 -0.32
ATOM   1945  HZ1 LYS G  78       8.508   0.801  17.134  1.00  0.33
ATOM   1946  HZ2 LYS G  78       8.637  -0.596  18.091  1.00  0.33
ATOM   1947  HZ3 LYS G  78       8.850   0.935  18.792  1.00  0.33
ATOM   1948  C   LYS G  78       6.640  -3.190  14.279  1.00  0.55
ATOM   1949  O   LYS G  78       7.845  -3.410  14.482  1.00 -0.55
ATOM   1950  N   ALA G  79       5.695  -4.098  14.415  1.00 -0.40
ATOM   1951  H   ALA G  79       4.738  -3.902  14.214  1.00  0.40
ATOM   1952  CA  ALA G  79       5.992  -5.457  14.875  1.00  0.00
ATOM   1953  CB  ALA G  79       4.819  -6.381  14.762  1.00  0.00
ATOM   1954  C   ALA G  79       7.169  -5.998  14.080  1.00  0.55
ATOM   1955  O   ALA G  79       8.109  -6.576  14.609  1.00 -0.55
ATOM   1956  N   GLU G  80       7.032  -5.746  12.794  1.00 -0.40
ATOM   1957  H   GLU G  80       6.244  -5.251  12.436  1.00  0.40
ATOM   1958  CA  GLU G  80       8.014  -6.168  11.811  1.00  0.00
ATOM   1959  CB  GLU G  80       7.380  -6.019  10.421  1.00  0.00
ATOM   1960  CG  GLU G  80       6.445  -7.204  10.122  1.00  0.00
ATOM   1961  CD  GLU G  80       6.491  -7.524   8.632  1.00  0.10
ATOM   1962  OE1 GLU G  80       7.419  -7.057   7.921  1.00 -0.55
ATOM   1963  OE2 GLU G  80       5.564  -8.231   8.176  1.00 -0.55
ATOM   1964  C   GLU G  80       9.295  -5.394  11.884  1.00  0.55
ATOM   1965  O   GLU G  80      10.083  -5.640  10.966  1.00 -0.55
ATOM   1966  N   GLY G  81       9.579  -4.506  12.807  1.00 -0.40
ATOM   1967  H   GLY G  81       8.929  -4.298  13.533  1.00  0.40
ATOM   1968  CA  GLY G  81      10.801  -3.770  12.868  1.00  0.00
ATOM   1969  C   GLY G  81      10.933  -2.318  12.522  1.00  0.55
ATOM   1970  O   GLY G  81      12.002  -1.736  12.861  1.00 -0.55
ATOM   1971  N   ALA G  82       9.966  -1.695  11.857  1.00 -0.40
ATOM   1972  H   ALA G  82       9.147  -2.181  11.564  1.00  0.40
ATOM   1973  CA  ALA G  82      10.009  -0.266  11.498  1.00  0.00
ATOM   1974  CB  ALA G  82       8.849   0.132  10.625  1.00  0.00
ATOM   1975  C   ALA G  82       9.959   0.484  12.824  1.00  0.55
ATOM   1976  O   ALA G  82       9.249   0.068  13.753  1.00 -0.55
ATOM   1977  N   ASP G  83      10.738   1.516  12.867  1.00 -0.40
ATOM   1978  H   ASP G  83      11.292   1.754  12.075  1.00  0.40
ATOM   1979  CA  ASP G  83      10.905   2.421  14.005  1.00  0.00
ATOM   1980  CB  ASP G  83      12.284   3.089  13.972  1.00  0.00
ATOM   1981  CG  ASP G  83      12.602   3.800  15.278  1.00  0.10
ATOM   1982  OD1 ASP G  83      11.694   3.935  16.136  1.00 -0.55
ATOM   1983  OD2 ASP G  83      13.758   4.251  15.473  1.00 -0.55
ATOM   1984  C   ASP G  83       9.802   3.502  14.064  1.00  0.55
ATOM   1985  O   ASP G  83       9.939   4.665  13.652  1.00 -0.55
ATOM   1986  N   ILE G  84       8.688   3.016  14.606  1.00 -0.40
ATOM   1987  H   ILE G  84       8.629   2.072  14.921  1.00  0.40
ATOM   1988  CA  ILE G  84       7.490   3.812  14.780  1.00  0.00
ATOM   1989  CB  ILE G  84       6.274   3.175  14.036  1.00  0.00
ATOM   1990  CG2 ILE G  84       4.984   3.976  14.218  1.00  0.00
ATOM   1991  CG1 ILE G  84       6.656   3.114  12.558  1.00  0.00
ATOM   1992  CD1 ILE G  84       5.693   2.333  11.708  1.00  0.00
ATOM   1993  C   ILE G  84       7.063   3.937  16.236  1.00  0.55
ATOM   1994  O   ILE G  84       6.835   2.864  16.847  1.00 -0.55
ATOM   1995  N   THR G  85       6.993   5.171  16.703  1.00 -0.40
ATOM   1996  H   THR G  85       7.276   5.971  16.180  1.00  0.40
ATOM   1997  CA  THR G  85       6.475   5.399  18.054  1.00  0.00
ATOM   1998  CB  THR G  85       7.217   6.462  18.836  1.00  0.00
ATOM   1999  OG1 THR G  85       8.511   5.902  18.938  1.00 -0.49
ATOM   2000  HG1 THR G  85       8.941   6.075  18.097  1.00  0.49
ATOM   2001  CG2 THR G  85       6.576   6.611  20.210  1.00  0.00
ATOM   2002  C   THR G  85       4.997   5.803  17.919  1.00  0.55
ATOM   2003  O   THR G  85       4.675   6.727  17.167  1.00 -0.55
ATOM   2004  N   ILE G  86       4.078   5.148  18.570  1.00 -0.40
ATOM   2005  H   ILE G  86       4.309   4.387  19.170  1.00  0.40
ATOM   2006  CA  ILE G  86       2.637   5.469  18.479  1.00  0.00
ATOM   2007  CB  ILE G  86       1.859   4.226  18.078  1.00  0.00
ATOM   2008  CG2 ILE G  86       0.377   4.422  17.914  1.00  0.00
ATOM   2009  CG1 ILE G  86       2.429   3.665  16.757  1.00  0.00
ATOM   2010  CD1 ILE G  86       1.787   2.267  16.571  1.00  0.00
ATOM   2011  C   ILE G  86       2.132   6.026  19.794  1.00  0.55
ATOM   2012  O   ILE G  86       2.241   5.386  20.845  1.00 -0.55
ATOM   2013  N   ILE G  87       1.599   7.224  19.769  1.00 -0.40
ATOM   2014  H   ILE G  87       1.546   7.740  18.919  1.00  0.40
ATOM   2015  CA  ILE G  87       1.044   7.911  20.939  1.00  0.00
ATOM   2016  CB  ILE G  87       1.652   9.299  21.168  1.00  0.00
ATOM   2017  CG2 ILE G  87       1.021   9.964  22.386  1.00  0.00
ATOM   2018  CG1 ILE G  87       3.175   9.136  21.237  1.00  0.00
ATOM   2019  CD1 ILE G  87       3.880  10.454  20.993  1.00  0.00
ATOM   2020  C   ILE G  87      -0.451   8.061  20.692  1.00  0.55
ATOM   2021  O   ILE G  87      -0.907   8.575  19.679  1.00 -0.55
ATOM   2022  N   LEU G  88      -1.191   7.480  21.604  1.00 -0.40
ATOM   2023  H   LEU G  88      -0.783   7.018  22.387  1.00  0.40
ATOM   2024  CA  LEU G  88      -2.651   7.457  21.552  1.00  0.00
ATOM   2025  CB  LEU G  88      -3.173   6.041  21.669  1.00  0.00
ATOM   2026  CG  LEU G  88      -2.883   5.096  20.508  1.00  0.00
ATOM   2027  CD1 LEU G  88      -3.165   3.672  20.943  1.00  0.00
ATOM   2028  CD2 LEU G  88      -3.762   5.443  19.307  1.00  0.00
ATOM   2029  C   LEU G  88      -3.136   8.384  22.664  1.00  0.55
ATOM   2030  O   LEU G  88      -3.051   8.033  23.837  1.00 -0.55
ATOM   2031  N   SER G  89      -3.544   9.564  22.223  1.00 -0.40
ATOM   2032  H   SER G  89      -3.506   9.841  21.266  1.00  0.40
ATOM   2033  CA  SER G  89      -4.097  10.545  23.216  1.00  0.00
ATOM   2034  CB  SER G  89      -3.200  11.750  23.349  1.00  0.00
ATOM   2035  OG  SER G  89      -2.458  12.041  22.184  1.00 -0.49
ATOM   2036  HG  SER G  89      -1.933  12.818  22.391  1.00  0.49
ATOM   2037  C   SER G  89      -5.548  10.818  22.817  1.00  0.10
ATOM   2038  O   SER G  89      -6.176   9.872  22.206  1.00 -0.55
ATOM   2039  OXT SER G  89      -6.064  11.936  23.072  1.00 -0.55
ATOM   2040  OH2 OH2 R 111       8.502   0.276  -8.217  1.00 -0.83
ATOM   2041  H1  OH2 R 111       8.689  -0.355  -7.522  1.00  0.42
ATOM   2042  H2  OH2 R 111       7.573   0.153  -8.410  1.00  0.42
ATOM   2043  OH2 OH2 R 113      10.492  -3.800 -11.608  1.00 -0.83
ATOM   2044  H1  OH2 R 113       9.830  -3.548 -12.252  1.00  0.42
ATOM   2045  H2  OH2 R 113      10.016  -4.329 -10.968  1.00  0.42
ATOM   2046  OH2 OH2 R 116      14.846  -5.228 -11.862  1.00 -0.83
ATOM   2047  H1  OH2 R 116      15.761  -5.150 -11.593  1.00  0.42
ATOM   2048  H2  OH2 R 116      14.359  -4.727 -11.207  1.00  0.42
ATOM   2049  OH2 OH2 R 117      -4.838  -1.322 -11.603  1.00 -0.83
ATOM   2050  H1  OH2 R 117      -5.439  -0.718 -12.039  1.00  0.42
ATOM   2051  H2  OH2 R 117      -5.344  -1.680 -10.873  1.00  0.42
ATOM   2052  OH2 OH2 R 119      -6.721  -6.520  -1.235  1.00 -0.83
ATOM   2053  H1  OH2 R 119      -6.037  -6.006  -0.806  1.00  0.42
ATOM   2054  H2  OH2 R 119      -6.447  -7.430  -1.117  1.00  0.42
ATOM   2055  OH2 OH2 R 121       4.286  -3.705  -0.445  1.00 -0.83
ATOM   2056  H1  OH2 R 121       4.373  -2.950  -1.027  1.00  0.42
ATOM   2057  H2  OH2 R 121       3.788  -4.344  -0.954  1.00  0.42
ATOM   2058  OH2 OH2 R 122       7.999  -7.454  -2.394  1.00 -0.83
ATOM   2059  H1  OH2 R 122       8.515  -7.360  -1.594  1.00  0.42
ATOM   2060  H2  OH2 R 122       8.052  -6.596  -2.815  1.00  0.42
ATOM   2061  OH2 OH2 R 125       3.756  -6.702   1.167  1.00 -0.83
ATOM   2062  H1  OH2 R 125       3.469  -6.457   0.287  1.00  0.42
ATOM   2063  H2  OH2 R 125       3.634  -7.650   1.205  1.00  0.42
ATOM   2064  OH2 OH2 R 130      15.071 -16.819 -11.114  1.00 -0.83
ATOM   2065  H1  OH2 R 130      15.917 -16.390 -10.990  1.00  0.42
ATOM   2066  H2  OH2 R 130      14.725 -16.930 -10.228  1.00  0.42
ATOM   2067  OH2 OH2 R 150      17.614   4.363  -7.037  1.00 -0.83
ATOM   2068  H1  OH2 R 150      17.306   4.913  -6.317  1.00  0.42
ATOM   2069  H2  OH2 R 150      18.477   4.715  -7.256  1.00  0.42
ATOM   2070  OH2 OH2 R 151      11.838   3.422 -12.105  1.00 -0.83
ATOM   2071  H1  OH2 R 151      12.195   3.913 -11.364  1.00  0.42
ATOM   2072  H2  OH2 R 151      10.916   3.290 -11.882  1.00  0.42
ATOM   2073  OH2 OH2 L  90      10.339   6.177  16.690  1.00 -0.83
ATOM   2074  H1  OH2 L  90      10.739   5.310  16.620  1.00  0.42
ATOM   2075  H2  OH2 L  90      10.745   6.686  15.988  1.00  0.42
ATOM   2076  OH2 OH2 L  92       9.532   2.896   4.459  1.00 -0.83
ATOM   2077  H1  OH2 L  92       8.821   2.594   5.025  1.00  0.42
ATOM   2078  H2  OH2 L  92       9.720   3.784   4.764  1.00  0.42
ATOM   2079  OH2 OH2 R  94      12.915   5.185   4.604  1.00 -0.83
ATOM   2080  H1  OH2 R  94      11.986   5.302   4.802  1.00  0.42
ATOM   2081  H2  OH2 R  94      13.066   4.246   4.711  1.00  0.42
ATOM   2082  OH2 OH2 L  97      -3.661   9.823  -2.989  1.00 -0.83
ATOM   2083  H1  OH2 L  97      -4.505   9.902  -2.544  1.00  0.42
ATOM   2084  H2  OH2 L  97      -3.542   8.882  -3.114  1.00  0.42
ATOM   2085  OH2 OH2 R 105      -6.339  -3.423  -2.182  1.00 -0.83
ATOM   2086  H1  OH2 R 105      -5.737  -2.879  -2.691  1.00  0.42
ATOM   2087  H2  OH2 R 105      -5.797  -3.790  -1.483  1.00  0.42
ATOM   2088  OH2 OH2 L 110     -14.375  12.579  14.012  1.00 -0.83
ATOM   2089  H1  OH2 L 110     -13.437  12.641  14.194  1.00  0.42
ATOM   2090  H2  OH2 L 110     -14.428  12.451  13.065  1.00  0.42
ATOM   2091 DUM1 DUM W 214      95.840  91.508  95.237  1.00  0.00
ATOM   2092 DUM2 DUM W 214     -91.333 -96.013 -92.818  1.00  0.00
ATOM   2093  AAA AAA X 214      76.196 -18.974 -76.204  1.00  0.00
ATOM   2094  AAB AAB X 215      19.935  48.672  25.539  1.00  0.00
ATOM   2095  AAC AAC X 216      24.591  44.697  65.447  1.00  0.00
ATOM   2096  AAD AAD X 217      12.789  -1.646  41.756  1.00  0.00
ATOM   2097  AAE AAE X 218      25.636 -33.392 -68.111  1.00  0.00
ATOM   2098  AAF AAF X 219     -10.252 -63.007 -52.925  1.00  0.00
ATOM   2099  AAG AAG X 220       3.311 -16.714  56.405  1.00  0.00
ATOM   2100  AAH AAH X 221     -53.567 -34.292  53.125  1.00  0.00
ATOM   2101  AAI AAI X 222      71.022  26.200 -74.573  1.00  0.00
ATOM   2102  AAJ AAJ X 223     -57.927  62.652  54.624  1.00  0.00
ATOM   2103  AAK AAK X 224      50.149 -15.502 -48.868  1.00  0.00
ATOM   2104  AAL AAL X 225     -15.108  27.798  23.343  1.00  0.00
ATOM   2105  AAM AAM X 226       1.307  70.953  79.211  1.00  0.00
ATOM   2106  AAN AAN X 227      72.007  57.346 -78.565  1.00  0.00
ATOM   2107  AAO AAO X 228      27.670  32.488 -75.055  1.00  0.00
ATOM   2108  AAP AAP X 229     -64.065 -11.413  67.568  1.00  0.00
ATOM   2109  AAQ AAQ X 230     -75.198  57.645  72.470  1.00  0.00
ATOM   2110  AAR AAR X 231       1.783  15.929 -42.295  1.00  0.00
ATOM   2111  AAS AAS X 232      14.256 -58.691 -74.081  1.00  0.00
ATOM   2112  AAT AAT X 233     -72.824 -63.587 -15.271  1.00  0.00
ATOM   2113  AAU AAU X 234     -40.164  81.322  -9.311  1.00  0.00
ATOM   2114  AAV AAV X 235      33.666 -77.046  -7.929  1.00  0.00
ATOM   2115  AAW AAW X 236     -11.092  65.370 -53.699  1.00  0.00
ATOM   2116  AAX AAX X 237     -18.670 -43.291  12.888  1.00  0.00
ATOM   2117  AAY AAY X 238      12.514 -86.478 -61.950  1.00  0.00
ATOM   2118  AAZ AAZ X 239      -8.988 -61.805 -12.649  1.00  0.00
ATOM   2119  ABA ABA X 240     -53.304  23.279 -21.259  1.00  0.00
ATOM   2120  ABB ABB X 241      37.509  47.584 -20.222  1.00  0.00
ATOM   2121  ABC ABC X 242       2.235 -19.077 -38.691  1.00  0.00
ATOM   2122  ABD ABD X 243      24.170  -6.272  66.012  1.00  0.00
ATOM   2123  ABE ABE X 244      23.551 -65.095  25.008  1.00  0.00
ATOM   2124  ABF ABF X 245      28.575 -40.101  29.240  1.00  0.00
ATOM   2125  ABG ABG X 246     -53.649 -73.869 -67.182  1.00  0.00
ATOM   2126  ABH ABH X 247      47.942  70.988 -24.766  1.00  0.00
ATOM   2127  ABI ABI X 248     -65.135 -28.717  -4.907  1.00  0.00
ATOM   2128  ABJ ABJ X 249     -44.728 -15.166 -61.526  1.00  0.00
ATOM   2129  ABK ABK X 250     -12.733 -21.496  40.857  1.00  0.00
ATOM   2130  ABL ABL X 251      51.968  22.989 -44.004  1.00  0.00
ATOM   2131  ABM ABM X 252      13.998 -47.831  62.733  1.00  0.00
ATOM   2132  ABN ABN X 253     -43.112  77.622  46.923  1.00  0.00
ATOM   2133  ABO ABO X 254     -65.369   1.950  47.123  1.00  0.00
ATOM   2134  ABP ABP X 255      61.903 -52.761  36.076  1.00  0.00
ATOM   2135  ABQ ABQ X 256      -2.545  17.363  61.070  1.00  0.00
ATOM   2136  ABR ABR X 257      80.715  63.568 -34.214  1.00  0.00
ATOM   2137  ABS ABS X 258      69.885  40.316  -0.690  1.00  0.00
ATOM   2138  ABT ABT X 259     -38.464  44.670  51.122  1.00  0.00
ATOM   2139  ABU ABU X 260     -80.317  46.451   3.401  1.00  0.00
ATOM   2140  ABV ABV X 261     -57.862 -42.002  20.261  1.00  0.00
ATOM   2141  ABW ABW X 262      63.133  17.950  57.819  1.00  0.00
ATOM   2142  ABX ABX X 263      39.964 -58.416 -40.803  1.00  0.00
ATOM   2143  ABY ABY X 264     -61.016  23.034  29.457  1.00  0.00
ATOM   2144  ABZ ABZ X 265     -56.378 -54.971  64.758  1.00  0.00
ATOM   2145  ACA ACA X 266     -16.424  40.983  -1.832  1.00  0.00
ATOM   2146  ACB ACB X 267      51.236  35.441  30.863  1.00  0.00
ATOM   2147  ACC ACC X 268     -58.227 -24.828 -86.079  1.00  0.00
ATOM   2148  ACD ACD X 269      78.241 -79.812 -16.755  1.00  0.00
ATOM   2149  ACE ACE X 270      -1.559  72.636 -22.513  1.00  0.00
ATOM   2150  ACF ACF X 271     -56.439  -0.293 -80.716  1.00  0.00
ATOM   2151  ACG ACG X 272       4.666 -77.853  70.992  1.00  0.00
ATOM   2152  ACH ACH X 273      71.050 -69.594 -12.707  1.00  0.00
ATOM   2153  ACI ACI X 274      40.993 -22.318  51.637  1.00  0.00
ATOM   2154  ACJ ACJ X 275      86.410  28.527 -44.417  1.00  0.00
ATOM   2155  ACK ACK X 276     -47.065  55.432  -4.345  1.00  0.00
ATOM   2156  ACL ACL X 277     -72.973  23.833  61.644  1.00  0.00
ATOM   2157  ACM ACM X 278     -38.648 -44.352 -44.547  1.00  0.00
ATOM   2158  ACN ACN X 279      83.700 -23.235  24.499  1.00  0.00
ATOM   2159  ACO ACO X 280      39.652  50.473 -81.598  1.00  0.00
ATOM   2160  ACP ACP X 281      65.799  -2.977   2.872  1.00  0.00
ATOM   2161  ACQ ACQ X 282     -14.067 -42.611 -75.005  1.00  0.00
ATOM   2162  ACR ACR X 283     -39.261  -9.078  16.340  1.00  0.00
ATOM   2163  ACS ACS X 284      32.752 -24.344  -3.042  1.00  0.00
ATOM   2164  ACT ACT X 285     -28.244 -60.258   8.137  1.00  0.00
ATOM   2165  ACU ACU X 286      30.693  58.700 -41.120  1.00  0.00
ATOM   2166  ACV ACV X 287     -20.619 -78.423  43.907  1.00  0.00
ATOM   2167  ACW ACW X 288     -30.369  32.960 -77.423  1.00  0.00
ATOM   2168  ACX ACX X 289      11.592 -82.630  21.055  1.00  0.00
ATOM   2169  ACY ACY X 290      13.699 -38.314  86.116  1.00  0.00
ATOM   2170  ACZ ACZ X 291     -16.781 -76.820 -77.600  1.00  0.00
ATOM   2171  ADA ADA X 292     -60.548 -47.361  36.285  1.00  0.00
ATOM   2172  ADB ADB X 293      43.648 -16.965  28.660  1.00  0.00
ATOM   2173  ADC ADC X 294      82.097 -50.186 -61.954  1.00  0.00
ATOM   2174  ADD ADD X 295      49.245  15.226  -2.510  1.00  0.00
ATOM   2175  ADE ADE X 296      35.751 -31.942  69.101  1.00  0.00
ATOM   2176  ADF ADF X 297     -33.368  19.082  76.162  1.00  0.00
ATOM   2177  ADG ADG X 298     -23.382   3.577 -75.683  1.00  0.00
ATOM   2178  ADH ADH X 299     -36.791 -42.520 -63.846  1.00  0.00
ATOM   2179  ADI ADI X 300     -76.883 -56.536 -75.637  1.00  0.00
ATOM   2180  ADJ ADJ X 301     -17.413  56.503  71.051  1.00  0.00
ATOM   2181  ADK ADK X 302     -62.248 -81.518 -14.080  1.00  0.00
ATOM   2182  ADL ADL X 303      58.725  58.868  70.475  1.00  0.00
ATOM   2183  ADM ADM X 304      33.063  -1.315  17.935  1.00  0.00
ATOM   2184  ADN ADN X 305     -77.194 -75.158  47.783  1.00  0.00
ATOM   2185  ADO ADO X 306      62.402  44.365 -29.263  1.00  0.00
ATOM   2186  ADP ADP X 307      42.189  77.307  -7.164  1.00  0.00
ATOM   2187  ADQ ADQ X 308      12.548  -5.801 -77.241  1.00  0.00
ATOM   2188  ADR ADR X 309       2.275  76.395 -37.957  1.00  0.00
ATOM   2189  ADS ADS X 310     -26.921 -24.462 -43.936  1.00  0.00
ATOM   2190  ADT ADT X 311      34.394 -64.837  82.203  1.00  0.00
ATOM   2191  ADU ADU X 312     -82.048  53.129  53.196  1.00  0.00
ATOM   2192  ADV ADV X 313      58.765 -86.726 -30.804  1.00  0.00
ATOM   2193  ADW ADW X 314     -51.937  68.548 -78.025  1.00  0.00
ATOM   2194  ADX ADX X 315     -35.157 -29.811  39.254  1.00  0.00
ATOM   2195  ADY ADY X 316      35.510 -48.213   0.597  1.00  0.00
ATOM   2196  ADZ ADZ X 317      71.837 -76.623 -77.632  1.00  0.00
ATOM   2197  AEA AEA X 318       3.259 -21.948 -62.352  1.00  0.00
ATOM   2198  AEB AEB X 319      50.260 -71.471 -80.407  1.00  0.00
ATOM   2199  AEC AEC X 320     -30.109  65.162 -77.475  1.00  0.00
ATOM   2200  AED AED X 321      66.891 -24.577  35.789  1.00  0.00
ATOM   2201  AEE AEE X 322     -37.347  71.970 -50.443  1.00  0.00
ATOM   2202  AEF AEF X 323      47.424  78.484 -63.103  1.00  0.00
ATOM   2203  AEG AEG X 324       9.955  28.622  12.255  1.00  0.00
ATOM   2204  AEH AEH X 325      86.962 -86.196 -27.250  1.00  0.00
ATOM   2205  AEI AEI X 326     -57.420  71.947 -49.329  1.00  0.00
ATOM   2206  AEJ AEJ X 327      75.123   4.422 -15.190  1.00  0.00
ATOM   2207  AEK AEK X 328      82.763  66.643  33.195  1.00  0.00
ATOM   2208  AEL AEL X 329       7.174  19.968  45.157  1.00  0.00
ATOM   2209  AEM AEM X 330     -21.449 -69.970  81.594  1.00  0.00
ATOM   2210  AEN AEN X 331     -68.721  69.825  27.121  1.00  0.00
ATOM   2211  AEO AEO X 332     -77.498  13.364   7.912  1.00  0.00
ATOM   2212  AEP AEP X 333       3.766 -84.073 -44.398  1.00  0.00
ATOM   2213  AEQ AEQ X 334     -21.510 -33.522  82.947  1.00  0.00
ATOM   2214  AER AER X 335     -76.990 -10.602 -27.002  1.00  0.00
ATOM   2215  AES AES X 336      44.333   6.123  77.943  1.00  0.00
ATOM   2216  AET AET X 337     -14.774  15.786  44.943  1.00  0.00
ATOM   2217  AEU AEU X 338      84.172  -2.715  67.793  1.00  0.00
ATOM   2218  AEV AEV X 339     -77.285 -32.906 -66.728  1.00  0.00
ATOM   2219  AEW AEW X 340     -33.750  47.180  82.570  1.00  0.00
ATOM   2220  AEX AEX X 341     -72.582 -81.608 -44.608  1.00  0.00
ATOM   2221  AEY AEY X 342      23.138  73.541 -73.265  1.00  0.00
ATOM   2222  AEZ AEZ X 343      22.900  74.139  22.927  1.00  0.00
ATOM   2223  AFA AFA X 344     -28.996 -31.571  -8.799  1.00  0.00
ATOM   2224  AFB AFB X 345      -1.934 -56.464  41.289  1.00  0.00
ATOM   2225  AFC AFC X 346      29.463  79.528  63.049  1.00  0.00
ATOM   2226  AFD AFD X 347     -69.398  72.417   9.244  1.00  0.00
ATOM   2227  AFE AFE X 348      32.649   2.901 -39.052  1.00  0.00
ATOM   2228  AFF AFF X 349      84.731 -19.222  42.933  1.00  0.00
ATOM   2229  AFG AFG X 350     -24.872 -77.462   9.327  1.00  0.00
ATOM   2230  AFH AFH X 351     -62.249  39.595  26.074  1.00  0.00
ATOM   2231  AFI AFI X 352      36.583  -6.338  44.730  1.00  0.00
ATOM   2232  AFJ AFJ X 353     -68.277  34.667 -56.122  1.00  0.00
ATOM   2233  AFK AFK X 354       1.659   6.137  86.285  1.00  0.00
ATOM   2234  AFL AFL X 355     -41.547 -10.131 -80.721  1.00  0.00
ATOM   2235  AFM AFM X 356     -19.585  71.854  19.083  1.00  0.00
ATOM   2236  AFN AFN X 357     -58.125  84.938  88.368  1.00  0.00
ATOM   2237  AFO AFO X 358       1.025 -76.253 -69.659  1.00  0.00
ATOM   2238  AFP AFP X 359      33.354 -21.677 -35.764  1.00  0.00
ATOM   2239  AFQ AFQ X 360     -25.901 -85.438 -25.808  1.00  0.00
ATOM   2240  AFR AFR X 361      37.505 -10.498 -74.728  1.00  0.00
ATOM   2241  AFS AFS X 362      15.819  -4.382  87.031  1.00  0.00
ATOM   2242  AFT AFT X 363     -39.593 -36.231  65.969  1.00  0.00
ATOM   2243  AFU AFU X 364      61.747 -83.169   0.279  1.00  0.00
ATOM   2244  AFV AFV X 365      89.083  22.428 -18.038  1.00  0.00
ATOM   2245  AFW AFW X 366      75.022  14.461  38.495  1.00  0.00
ATOM   2246  AFX AFX X 367     -81.270  54.030  33.553  1.00  0.00
ATOM   2247  AFY AFY X 368      42.600  62.852  -4.462  1.00  0.00
ATOM   2248  AFZ AFZ X 369     -15.929 -27.858  20.421  1.00  0.00
ATOM   2249  AGA AGA X 370     -50.198 -20.074 -40.536  1.00  0.00
ATOM   2250  AGB AGB X 371     -71.691 -54.666 -48.049  1.00  0.00
ATOM   2251  AGC AGC X 372      71.903  75.387  14.429  1.00  0.00
ATOM   2252  AGD AGD X 373      17.373 -48.709  11.175  1.00  0.00
ATOM   2253  AGE AGE X 374      17.313  12.993  82.997  1.00  0.00
ATOM   2254  AGF AGF X 375      74.934 -30.732   7.358  1.00  0.00
ATOM   2255  AGG AGG X 376      77.122   9.892 -34.143  1.00  0.00
ATOM   2256  AGH AGH X 377      14.477 -67.426  -8.253  1.00  0.00
ATOM   2257  AGI AGI X 378     -42.126  33.035 -45.599  1.00  0.00
ATOM   2258  AGJ AGJ X 379     -75.508  42.452  15.145  1.00  0.00
ATOM   2259  AGK AGK X 380      65.570 -64.886  10.124  1.00  0.00
ATOM   2260  AGL AGL X 381      39.652  24.147 -16.534  1.00  0.00
ATOM   2261  AGM AGM X 382       2.598  73.786  13.770  1.00  0.00
ATOM   2262  AGN AGN X 383      81.939 -34.202 -36.030  1.00  0.00
ATOM   2263  AGO AGO X 384     -75.998  62.093  -0.406  1.00  0.00
ATOM   2264  AGP AGP X 385       8.723 -24.088  84.374  1.00  0.00
ATOM   2265  AGQ AGQ X 386     -19.380  74.084 -21.831  1.00  0.00
ATOM   2266  AGR AGR X 387     -17.569  55.554 -27.889  1.00  0.00
ATOM   2267  AGS AGS X 388     -34.839  -3.986  42.217  1.00  0.00
ATOM   2268  AGT AGT X 389      42.391 -67.543  46.069  1.00  0.00
ATOM   2269  AGU AGU X 390      78.370  45.307 -46.952  1.00  0.00
ATOM   2270  AGV AGV X 391      24.325  28.989  -7.402  1.00  0.00
ATOM   2271  AGW AGW X 392      34.361  23.326  11.173  1.00  0.00
ATOM   2272  AGX AGX X 393     -25.938 -47.948 -27.896  1.00  0.00
ATOM   2273  AGY AGY X 394      30.690  63.147  41.818  1.00  0.00
ATOM   2274  AGZ AGZ X 395     -72.329 -32.974  64.625  1.00  0.00
ATOM   2275  AHA AHA X 396     -35.532 -61.509 -22.379  1.00  0.00
ATOM   2276  AHB AHB X 397      10.362  42.313 -69.339  1.00  0.00
ATOM   2277  AHC AHC X 398      -9.895  30.298  52.571  1.00  0.00
ATOM   2278  AHD AHD X 399       9.651 -39.816 -36.814  1.00  0.00
ATOM   2279  AHE AHE X 400      78.267  41.709  81.669  1.00  0.00
ATOM   2280  AHF AHF X 401      77.198 -52.425 -15.012  1.00  0.00
ATOM   2281  AHG AHG X 402      72.158  -3.872 -51.397  1.00  0.00
ATOM   2282  AHH AHH X 403     -30.889  -1.475   3.724  1.00  0.00
ATOM   2283  AHI AHI X 404     -34.632 -73.130  31.273  1.00  0.00
ATOM   2284  AHJ AHJ X 405      63.322 -26.397  58.391  1.00  0.00
ATOM   2285  AHK AHK X 406     -74.895   8.154 -63.259  1.00  0.00
ATOM   2286  AHL AHL X 407     -70.500  34.827 -80.950  1.00  0.00
ATOM   2287  AHM AHM X 408     -69.693 -15.518 -87.268  1.00  0.00
ATOM   2288  AHN AHN X 409      74.245 -77.717  66.025  1.00  0.00
ATOM   2289  AHO AHO X 410      56.166  -9.600  54.572  1.00  0.00
ATOM   2290  AHP AHP X 411      66.066 -39.955 -19.793  1.00  0.00
ATOM   2291  AHQ AHQ X 412     -44.721 -28.997  83.500  1.00  0.00
ATOM   2292  AHR AHR X 413     -15.232  -9.445  67.096  1.00  0.00
ATOM   2293  AHS AHS X 414      30.630 -83.687 -59.816  1.00  0.00
ATOM   2294  AHT AHT X 415      88.150  53.143  43.918  1.00  0.00
ATOM   2295  AHU AHU X 416      86.200  74.280  -7.960  1.00  0.00
ATOM   2296  AHV AHV X 417     -55.938  10.369 -56.216  1.00  0.00
ATOM   2297  AHW AHW X 418      48.021  -9.132  89.664  1.00  0.00
ATOM   2298  AHX AHX X 419      66.671  79.762  57.504  1.00  0.00
ATOM   2299  AHY AHY X 420     -31.817 -85.740  62.235  1.00  0.00
ATOM   2300  AHZ AHZ X 421     -15.762 -42.055  54.108  1.00  0.00
ATOM   2301  AIA AIA X 422      51.788  26.211  89.014  1.00  0.00
ATOM   2302  AIB AIB X 423      48.882  65.062  19.905  1.00  0.00
ATOM   2303  AIC AIC X 424      53.582 -85.580  79.911  1.00  0.00
ATOM   2304  AID AID X 425     -77.207 -53.945  23.407  1.00  0.00
ATOM   2305  AIE AIE X 426      77.760 -16.885 -42.146  1.00  0.00
ATOM   2306  AIF AIF X 427      -8.900  36.418 -63.218  1.00  0.00
ATOM   2307  AIG AIG X 428     -57.744 -87.298  10.384  1.00  0.00
ATOM   2308  AIH AIH X 429     -73.030  65.285 -75.040  1.00  0.00
ATOM   2309  AII AII X 430      12.954  80.721 -16.328  1.00  0.00
ATOM   2310  AIJ AIJ X 431      83.764 -65.601  16.664  1.00  0.00
ATOM   2311  AIK AIK X 432      56.337 -46.757  76.206  1.00  0.00
ATOM   2312  AIL AIL X 433     -26.392  81.153  69.209  1.00  0.00
ATOM   2313  AIM AIM X 434     -22.831  82.387 -53.847  1.00  0.00
ATOM   2314  AIN AIN X 435     -71.058 -24.235  46.169  1.00  0.00
ATOM   2315  AIO AIO X 436      10.194 -27.404 -28.563  1.00  0.00
ATOM   2316  AIP AIP X 437      60.051  52.109 -58.265  1.00  0.00
ATOM   2317  AIQ AIQ X 438      13.715 -27.302   7.131  1.00  0.00
ATOM   2318  AIR AIR X 439     -56.533 -18.153  26.106  1.00  0.00
ATOM   2319  AIS AIS X 440     -49.949  37.226  83.940  1.00  0.00
ATOM   2320  AIT AIT X 441      54.395  70.029  37.745  1.00  0.00
ATOM   2321  AIU AIU X 442     -58.147 -35.985 -65.790  1.00  0.00
ATOM   2322  AIV AIV X 443     -79.728  82.950  -8.674  1.00  0.00
ATOM   2323  AIW AIW X 444      37.941 -84.398  33.031  1.00  0.00
ATOM   2324  AIX AIX X 445      80.545  81.923 -64.919  1.00  0.00
ATOM   2325  AIY AIY X 446     -36.361 -15.849  79.046  1.00  0.00
ATOM   2326  AIZ AIZ X 447     -21.512  15.606 -15.675  1.00  0.00
ATOM   2327  AJA AJA X 448     -48.128 -51.213 -14.643  1.00  0.00
ATOM   2328  AJB AJB X 449      53.787  62.532   4.409  1.00  0.00
ATOM   2329  AJC AJC X 450     -33.096  78.593   5.724  1.00  0.00
ATOM   2330  AJD AJD X 451      -5.263  36.067  85.054  1.00  0.00
ATOM   2331  AJE AJE X 452      48.028  -8.343 -23.202  1.00  0.00
ATOM   2332  AJF AJF X 453     -79.619 -46.153  38.794  1.00  0.00
ATOM   2333  AJG AJG X 454     -75.194  20.930  24.924  1.00  0.00
ATOM   2334  AJH AJH X 455      57.267 -79.206  41.596  1.00  0.00
ATOM   2335  AJI AJI X 456     -31.058  26.160  30.510  1.00  0.00
ATOM   2336  AJJ AJJ X 457      26.341  67.993  -4.140  1.00  0.00
ATOM   2337  AJK AJK X 458     -31.924  63.975  65.359  1.00  0.00
ATOM   2338  AJL AJL X 459     -43.821 -83.114 -27.202  1.00  0.00
ATOM   2339  AJM AJM X 460      -8.381 -87.992  20.288  1.00  0.00
ATOM   2340  AJN AJN X 461     -58.235 -63.666  22.615  1.00  0.00
ATOM   2341  AJO AJO X 462     -48.913  16.126  16.844  1.00  0.00
ATOM   2342  AJP AJP X 463     -19.987  83.793 -79.779  1.00  0.00
ATOM   2343  AJQ AJQ X 464     -10.040   9.147  73.740  1.00  0.00
ATOM   2344  AJR AJR X 465     -54.440  85.109  34.771  1.00  0.00
ATOM   2345  AJS AJS X 466     -36.666 -60.153 -56.652  1.00  0.00
ATOM   2346  AJT AJT X 467     -83.072  57.170 -70.712  1.00  0.00
ATOM   2347  AJU AJU X 468      23.122 -64.659  45.848  1.00  0.00
ATOM   2348  AJV AJV X 469      39.248 -84.468  81.846  1.00  0.00
ATOM   2349  AJW AJW X 470     -59.830 -44.087 -29.735  1.00  0.00
ATOM   2350  AJX AJX X 471      57.829 -38.844 -65.466  1.00  0.00
ATOM   2351  AJY AJY X 472     -34.483  48.435 -44.747  1.00  0.00
ATOM   2352  AJZ AJZ X 473      85.652  25.804  53.921  1.00  0.00
ATOM   2353  AKA AKA X 474     -83.042 -11.291  32.508  1.00  0.00
ATOM   2354  AKB AKB X 475       0.693  -3.282 -65.098  1.00  0.00
ATOM   2355  AKC AKC X 476     -23.319  -8.849 -49.513  1.00  0.00
ATOM   2356  AKD AKD X 477      32.584 -70.333 -76.806  1.00  0.00
ATOM   2357  AKE AKE X 478     -80.841 -15.310  58.179  1.00  0.00
ATOM   2358  AKF AKF X 479      -0.716  69.740  51.043  1.00  0.00
ATOM   2359  AKG AKG X 480      58.221 -27.718  13.388  1.00  0.00
ATOM   2360  AKH AKH X 481     -64.234  46.549   7.184  1.00  0.00
ATOM   2361  AKI AKI X 482      -5.554  60.900  30.392  1.00  0.00
ATOM   2362  AKJ AKJ X 483       7.657 -37.961  43.681  1.00  0.00
ATOM   2363  AKK AKK X 484     -74.572  13.111  82.915  1.00  0.00
ATOM   2364  AKL AKL X 485      -5.806  34.121 -82.522  1.00  0.00
ATOM   2365  AKM AKM X 486     -38.113 -53.758  27.452  1.00  0.00
ATOM   2366  AKN AKN X 487     -64.791  80.307 -30.320  1.00  0.00
ATOM   2367  AKO AKO X 488       7.425  34.561 -17.616  1.00  0.00
ATOM   2368  AKP AKP X 489      10.574  47.946 -24.794  1.00  0.00
ATOM   2369  AKQ AKQ X 490      57.474 -55.363  -6.985  1.00  0.00
ATOM   2370  AKR AKR X 491     -43.818  -7.615 -15.367  1.00  0.00
ATOM   2371  AKS AKS X 492     -20.852 -14.833 -81.953  1.00  0.00
ATOM   2372  AKT AKT X 493      83.460 -56.135  75.701  1.00  0.00
ATOM   2373  AKU AKU X 494     -84.006  12.866 -47.927  1.00  0.00
ATOM   2374  AKV AKV X 495      19.599 -34.677 -11.010  1.00  0.00
ATOM   2375  AKW AKW X 496     -75.386  57.659 -25.965  1.00  0.00
ATOM   2376  AKX AKX X 497      22.328 -23.934  59.456  1.00  0.00
ATOM   2377  AKY AKY X 498      -3.715  41.871 -27.470  1.00  0.00
ATOM   2378  AKZ AKZ X 499     -45.661 -88.728  32.548  1.00  0.00
ATOM   2379  ALA ALA X 500      44.741 -45.979  14.348  1.00  0.00
ATOM   2380  ALB ALB X 501      40.598  14.594  60.067  1.00  0.00
ATOM   2381  ALC ALC X 502      65.020 -31.944 -32.985  1.00  0.00
ATOM   2382  ALD ALD X 503     -57.786  57.510  81.488  1.00  0.00
ATOM   2383  ALE ALE X 504       0.419  19.767  74.812  1.00  0.00
ATOM   2384  ALF ALF X 505     -79.248  31.707  85.808  1.00  0.00
ATOM   2385  ALG ALG X 506      82.751 -21.762 -22.012  1.00  0.00
ATOM   2386  ALH ALH X 507      83.575  79.982  68.191  1.00  0.00
ATOM   2387  ALI ALI X 508       1.336 -54.985  84.377  1.00  0.00
ATOM   2388  ALJ ALJ X 509      -1.774  53.557 -79.019  1.00  0.00
ATOM   2389  ALK ALK X 510      16.459 -84.046  40.697  1.00  0.00
ATOM   2390  ALL ALL X 511      35.915  19.049  46.006  1.00  0.00
ATOM   2391  ALM ALM X 512      58.193  56.063  51.153  1.00  0.00
ATOM   2392  ALN ALN X 513      -8.765  75.132 -83.618  1.00  0.00
ATOM   2393  ALO ALO X 514      85.601 -61.535 -42.344  1.00  0.00
ATOM   2394  ALP ALP X 515      57.145 -18.494 -67.126  1.00  0.00
ATOM   2395  ALQ ALQ X 516      82.290 -76.507  -2.591  1.00  0.00
ATOM   2396  ALR ALR X 517      51.105 -80.557  67.114  1.00  0.00
ATOM   2397  ALS ALS X 518      45.736  26.298 -72.626  1.00  0.00
ATOM   2398  ALT ALT X 519      78.062  16.198  81.193  1.00  0.00
ATOM   2399  ALU ALU X 520     -10.724  44.809  68.416  1.00  0.00
ATOM   2400  ALV ALV X 521     -40.169 -86.762  -7.853  1.00  0.00
ATOM   2401  ALW ALW X 522     -27.194  26.607 -56.604  1.00  0.00
ATOM   2402  ALX ALX X 523     -49.222  -8.083   8.108  1.00  0.00
ATOM   2403  ALY ALY X 524     -29.960  78.773 -69.786  1.00  0.00
ATOM   2404  ALZ ALZ X 525      14.530 -81.954 -32.478  1.00  0.00
ATOM   2405  AMA AMA X 526      61.890  -3.844 -77.967  1.00  0.00
ATOM   2406  AMB AMB X 527      -5.411 -61.651  61.644  1.00  0.00
ATOM   2407  AMC AMC X 528      67.854 -10.812 -28.794  1.00  0.00
ATOM   2408  AMD AMD X 529     -48.492 -83.476  62.895  1.00  0.00
ATOM   2409  AME AME X 530     -13.512  -6.682 -24.475  1.00  0.00
ATOM   2410  AMF AMF X 531       3.870 -75.537   9.581  1.00  0.00
ATOM   2411  AMG AMG X 532      56.374 -32.049 -10.030  1.00  0.00
ATOM   2412  AMH AMH X 533      69.506  13.284  17.856  1.00  0.00
ATOM   2413  AMI AMI X 534     -66.295 -31.180 -43.380  1.00  0.00
ATOM   2414  AMJ AMJ X 535      82.084 -14.931  61.319  1.00  0.00
ATOM   2415  AMK AMK X 536     -60.889 -13.683 -71.233  1.00  0.00
ATOM   2416  AML AML X 537      81.745  -3.167 -61.617  1.00  0.00
ATOM   2417  AMM AMM X 538      67.700 -28.994  -6.024  1.00  0.00
ATOM   2418  AMN AMN X 539     -34.114  40.310  22.213  1.00  0.00
ATOM   2419  AMO AMO X 540      -3.553 -38.101  67.787  1.00  0.00
ATOM   2420  AMP AMP X 541     -81.197  83.406 -40.082  1.00  0.00
ATOM   2421  AMQ AMQ X 542     -25.330  70.750  45.818  1.00  0.00
ATOM   2422  AMR AMR X 543      70.325  58.572  41.400  1.00  0.00
ATOM   2423  AMS AMS X 544      -8.369 -37.953 -56.472  1.00  0.00
ATOM   2424  AMT AMT X 545      41.893 -62.627   8.450  1.00  0.00
ATOM   2425  AMU AMU X 546     -81.195 -81.134 -79.372  1.00  0.00
ATOM   2426  AMV AMV X 547     -56.684  35.368 -80.117  1.00  0.00
ATOM   2427  AMW AMW X 548     -10.716  54.862 -42.287  1.00  0.00
ATOM   2428  AMX AMX X 549      73.824  79.676 -50.547  1.00  0.00
ATOM   2429  AMY AMY X 550     -54.972  76.631 -14.668  1.00  0.00
ATOM   2430  AMZ AMZ X 551      88.311 -73.107 -53.624  1.00  0.00
ATOM   2431  ANA ANA X 552     -52.777  75.447  15.382  1.00  0.00
ATOM   2432  ANB ANB X 553       0.236  57.896  17.560  1.00  0.00
ATOM   2433  ANC ANC X 554      -0.015 -88.287 -16.517  1.00  0.00
ATOM   2434  AND AND X 555      -3.007  78.526 -52.187  1.00  0.00
ATOM   2435  ANE ANE X 556      67.881 -69.940 -26.542  1.00  0.00
ATOM   2436  ANF ANF X 557      85.415 -69.359 -29.517  1.00  0.00
ATOM   2437  ANG ANG X 558      32.807  12.354  -8.156  1.00  0.00
ATOM   2438  ANH ANH X 559     -81.938 -85.182  26.375  1.00  0.00
ATOM   2439  ANI ANI X 560      72.004  41.525  61.054  1.00  0.00
ATOM   2440  ANJ ANJ X 561      -9.005 -51.385 -34.632  1.00  0.00
ATOM   2441  ANK ANK X 562     -81.265 -37.795 -28.976  1.00  0.00
ATOM   2442  ANL ANL X 563      -3.283  45.935  21.915  1.00  0.00
ATOM   2443  ANM ANM X 564      20.292 -15.046  27.183  1.00  0.00
ATOM   2444  ANN ANN X 565     -18.631  37.749  36.423  1.00  0.00
ATOM   2445  ANO ANO X 566       0.847  14.371 -74.889  1.00  0.00
ATOM   2446  ANP ANP X 567      43.369  75.854 -84.725  1.00  0.00
ATOM   2447  ANQ ANQ X 568      41.604  38.089  -6.157  1.00  0.00
ATOM   2448  ANR ANR X 569     -33.245  63.671  40.277  1.00  0.00
ATOM   2449  ANS ANS X 570      12.911  43.926 -52.843  1.00  0.00
ATOM   2450  ANT ANT X 571      73.483 -77.070  24.719  1.00  0.00
ATOM   2451  ANU ANU X 572      48.909  10.099  38.888  1.00  0.00
ATOM   2452  ANV ANV X 573     -68.683 -85.237 -75.988  1.00  0.00
ATOM   2453  ANW ANW X 574     -63.825 -39.072 -81.727  1.00  0.00
ATOM   2454  ANX ANX X 575     -14.059  73.266  88.412  1.00  0.00
ATOM   2455  ANY ANY X 576      89.026 -38.086  61.701  1.00  0.00
ATOM   2456  ANZ ANZ X 577      37.407 -18.421  84.679  1.00  0.00
ATOM   2457  AOA AOA X 578      23.274 -16.955  46.031  1.00  0.00
ATOM   2458  AOB AOB X 579     -84.092  75.344  24.863  1.00  0.00
ATOM   2459  AOC AOC X 580     -71.841  34.852  38.952  1.00  0.00
ATOM   2460  AOD AOD X 581     -51.310 -81.297  78.053  1.00  0.00
ATOM   2461  AOE AOE X 582      72.887 -17.595  -4.326  1.00  0.00
ATOM   2462  AOF AOF X 583     -79.651  68.135 -56.846  1.00  0.00
ATOM   2463  AOG AOG X 584     -37.758  78.465  79.418  1.00  0.00
ATOM   2464  AOH AOH X 585      67.089 -24.177 -58.164  1.00  0.00
ATOM   2465  AOI AOI X 586     -27.829 -87.897 -38.301  1.00  0.00
ATOM   2466  AOJ AOJ X 587      75.269 -47.785 -35.042  1.00  0.00
ATOM   2467  AOK AOK X 588     -45.565 -32.519 -77.188  1.00  0.00
ATOM   2468  AOL AOL X 589     -65.075  -4.454 -53.248  1.00  0.00
ATOM   2469  AOM AOM X 590      42.680 -83.441 -24.431  1.00  0.00
ATOM   2470  AON AON X 591     -72.992 -72.375  24.524  1.00  0.00
ATOM   2471  AOO AOO X 592     -61.172 -75.932   0.313  1.00  0.00
ATOM   2472  AOP AOP X 593      51.431 -70.494   1.957  1.00  0.00
ATOM   2473  AOQ AOQ X 594      64.949  -2.831  23.544  1.00  0.00
ATOM   2474  AOR AOR X 595      47.026  53.142 -37.237  1.00  0.00
ATOM   2475  AOS AOS X 596      74.922 -23.998  81.913  1.00  0.00
ATOM   2476  AOT AOT X 597     -64.102  53.086  18.160  1.00  0.00
ATOM   2477  AOU AOU X 598      61.805  64.320  -9.659  1.00  0.00
ATOM   2478  AOV AOV X 599     -35.749  11.972 -50.710  1.00  0.00
ATOM   2479  AOW AOW X 600      85.855 -62.072  55.458  1.00  0.00
ATOM   2480  AOX AOX X 601     -39.787 -88.237 -83.191  1.00  0.00
ATOM   2481  AOY AOY X 602      36.176  13.042 -81.771  1.00  0.00
ATOM   2482  AOZ AOZ X 603       6.261  73.472   0.372  1.00  0.00
ATOM   2483  APA APA X 604     -54.210 -59.974  -0.073  1.00  0.00
ATOM   2484  APB APB X 605     -82.195  -5.713 -46.288  1.00  0.00
ATOM   2485  APC APC X 606      39.522 -29.190 -19.604  1.00  0.00
ATOM   2486  APD APD X 607      77.703  62.810  63.157  1.00  0.00
ATOM   2487  APE APE X 608     -41.442  65.245  31.999  1.00  0.00
ATOM   2488  APF APF X 609      30.978  19.698 -30.840  1.00  0.00
ATOM   2489  APG APG X 610      86.594  10.108   4.185  1.00  0.00
ATOM   2490  APH APH X 611     -39.736 -38.052   9.581  1.00  0.00
ATOM   2491  API API X 612      50.465  81.319  49.836  1.00  0.00
ATOM   2492  APJ APJ X 613      46.714 -33.941   0.874  1.00  0.00
ATOM   2493  APK APK X 614      85.450 -43.256  34.677  1.00  0.00
ATOM   2494  APL APL X 615      85.006  34.278 -26.329  1.00  0.00
ATOM   2495  APM APM X 616     -28.722  85.146  18.780  1.00  0.00
ATOM   2496  APN APN X 617      29.251 -38.787  53.161  1.00  0.00
ATOM   2497  APO APO X 618      82.563   0.936 -76.693  1.00  0.00
ATOM   2498  APP APP X 619     -84.433 -17.034 -76.629  1.00  0.00
ATOM   2499  APQ APQ X 620     -24.397 -25.349 -61.025  1.00  0.00
ATOM   2500  APR APR X 621     -29.523 -21.628  13.572  1.00  0.00
ATOM   2501  APS APS X 622     -68.242 -62.472   3.000  1.00  0.00
ATOM   2502  APT APT X 623      89.323 -36.152 -25.811  1.00  0.00
ATOM   2503  APU APU X 624      87.295 -45.181  10.948  1.00  0.00
ATOM   2504  APV APV X 625      78.812  60.171  75.628  1.00  0.00
ATOM   2505  APW APW X 626      43.112  74.886  83.219  1.00  0.00
ATOM   2506  APX APX X 627     -77.801  12.642 -14.423  1.00  0.00
ATOM   2507  APY APY X 628     -61.939  82.933   4.937  1.00  0.00
ATOM   2508  APZ APZ X 629      53.393  -2.185 -42.643  1.00  0.00
ATOM   2509  AQA AQA X 630     -50.800 -74.825  39.103  1.00  0.00
ATOM   2510  AQB AQB X 631     -77.714 -24.806 -37.665  1.00  0.00
ATOM   2511  AQC AQC X 632     -73.847  34.018   0.031  1.00  0.00
ATOM   2512  AQD AQD X 633     -16.173 -83.704  -7.704  1.00  0.00
ATOM   2513  AQE AQE X 634     -10.049 -33.932 -29.329  1.00  0.00
ATOM   2514  AQF AQF X 635     -79.510  79.003  49.742  1.00  0.00
ATOM   2515  AQG AQG X 636      87.114 -41.570  78.403  1.00  0.00
ATOM   2516  AQH AQH X 637      74.083 -49.755  86.906  1.00  0.00
ATOM   2517  AQI AQI X 638      28.046  19.442  28.413  1.00  0.00
ATOM   2518  AQJ AQJ X 639     -18.993  66.339  55.655  1.00  0.00
ATOM   2519  AQK AQK X 640     -64.854  78.561  67.171  1.00  0.00
ATOM   2520  AQL AQL X 641     -64.149  44.809  -7.992  1.00  0.00
ATOM   2521  AQM AQM X 642      42.608 -83.123 -72.023  1.00  0.00
ATOM   2522  AQN AQN X 643       7.680 -84.152  -3.528  1.00  0.00
ATOM   2523  AQO AQO X 644      35.382  81.883 -40.430  1.00  0.00
ATOM   2524  AQP AQP X 645      65.175  81.160 -11.833  1.00  0.00
ATOM   2525  AQQ AQQ X 646     -84.653  30.214 -32.808  1.00  0.00
ATOM   2526  AQR AQR X 647      15.628  -5.975 -29.005  1.00  0.00
ATOM   2527  AQS AQS X 648     -36.212 -60.973 -81.101  1.00  0.00
ATOM   2528  AQT AQT X 649     -40.764 -60.625 -36.492  1.00  0.00
ATOM   2529  AQU AQU X 650     -82.321 -34.821  16.944  1.00  0.00
ATOM   2530  AQV AQV X 651      60.067 -50.731 -80.444  1.00  0.00
ATOM   2531  AQW AQW X 652      25.809  13.305  65.413  1.00  0.00
ATOM   2532  AQX AQX X 653     -39.421  -2.354  70.330  1.00  0.00
ATOM   2533  AQY AQY X 654      88.944  -5.638  29.527  1.00  0.00
ATOM   2534  AQZ AQZ X 655      58.952  64.700 -44.516  1.00  0.00
ATOM   2535  ARA ARA X 656     -48.343  14.433  32.306  1.00  0.00
ATOM   2536  ARB ARB X 657     -82.557  82.196 -69.815  1.00  0.00
ATOM   2537  ARC ARC X 658      84.090  56.961 -64.304  1.00  0.00
ATOM   2538  ARD ARD X 659     -15.140  68.519  -8.233  1.00  0.00
ATOM   2539  ARE ARE X 660     -45.549  36.440 -59.134  1.00  0.00
ATOM   2540  ARF ARF X 661      63.534  80.314  76.398  1.00  0.00
ATOM   2541  ARG ARG X 662      84.896 -86.586  51.352  1.00  0.00
ATOM   2542  ARH ARH X 663     -37.147 -73.378  51.048  1.00  0.00
ATOM   2543  ARI ARI X 664      16.842 -62.602  88.629  1.00  0.00
ATOM   2544  ARJ ARJ X 665      76.391  -0.774  15.203  1.00  0.00
ATOM   2545  ARK ARK X 666      28.108  34.517 -36.557  1.00  0.00
ATOM   2546  ARL ARL X 667      75.529  72.113 -82.626  1.00  0.00
ATOM   2547  ARM ARM X 668      81.512 -73.957  44.800  1.00  0.00
ATOM   2548  ARN ARN X 669     -60.997 -52.385 -62.806  1.00  0.00
ATOM   2549  ARO ARO X 670      88.198 -66.420  84.240  1.00  0.00
ATOM   2550  ARP ARP X 671      84.479 -30.382 -11.311  1.00  0.00
ATOM   2551  ARQ ARQ X 672      89.817 -88.059  77.592  1.00  0.00
ATOM   2552  ARR ARR X 673      48.788   5.615 -66.565  1.00  0.00
ATOM   2553  ARS ARS X 674     -62.784 -35.323  76.632  1.00  0.00
ATOM   2554  ART ART X 675      82.011  48.836  23.834  1.00  0.00
ATOM   2555  ARU ARU X 676      32.902  84.441  14.142  1.00  0.00
ATOM   2556  ARV ARV X 677     -19.835 -55.554  32.685  1.00  0.00
ATOM   2557  ARW ARW X 678     -21.983 -89.671  68.431  1.00  0.00
ATOM   2558  ARX ARX X 679       0.482 -73.752  34.446  1.00  0.00
ATOM   2559  ARY ARY X 680     -52.117 -60.038 -84.620  1.00  0.00
ATOM   2560  ARZ ARZ X 681      20.033 -80.914 -51.474  1.00  0.00
ATOM   2561  ASA ASA X 682     -31.165  18.882   0.847  1.00  0.00
ATOM   2562  ASB ASB X 683     -68.653   3.953  27.844  1.00  0.00
ATOM   2563  ASC ASC X 684      34.400  45.530 -52.524  1.00  0.00
ATOM   2564  ASD ASD X 685      10.138  61.181 -57.694  1.00  0.00
ATOM   2565  ASE ASE X 686      56.200  44.037  83.397  1.00  0.00
ATOM   2566  ASF ASF X 687     -35.786 -11.573 -37.007  1.00  0.00
ATOM   2567  ASG ASG X 688     -75.971  14.107 -81.345  1.00  0.00
ATOM   2568  ASH ASH X 689     -33.749  14.322  21.435  1.00  0.00
ATOM   2569  ASI ASI X 690     -67.741 -27.395 -30.558  1.00  0.00
ATOM   2570  ASJ ASJ X 691      56.672 -27.889  86.745  1.00  0.00
ATOM   2571  ASK ASK X 692      55.037 -76.677  18.736  1.00  0.00
ATOM   2572  ASL ASL X 693       3.325 -57.448  21.828  1.00  0.00
ATOM   2573  ASM ASM X 694      17.304 -50.155 -16.824  1.00  0.00
ATOM   2574  ASN ASN X 695     -17.185  55.594  41.772  1.00  0.00
ATOM   2575  ASO ASO X 696     -61.977  41.026  78.449  1.00  0.00
ATOM   2576  ASP ASP X 697      81.998  66.740  87.255  1.00  0.00
ATOM   2577  ASQ ASQ X 698      69.429  80.033  39.471  1.00  0.00
ATOM   2578  ASR ASR X 699      76.226 -48.103  68.302  1.00  0.00
ATOM   2579  ASS ASS X 700      74.138 -36.833 -82.761  1.00  0.00
ATOM   2580  AST AST X 701     -17.407 -11.267 -39.603  1.00  0.00
ATOM   2581  ASU ASU X 702      36.095  43.108   6.598  1.00  0.00
ATOM   2582  ASV ASV X 703     -69.554 -65.892 -34.462  1.00  0.00
ATOM   2583  ASW ASW X 704     -13.237 -84.804  33.911  1.00  0.00
ATOM   2584  ASX ASX X 705     -29.168 -59.034  63.290  1.00  0.00
ATOM   2585  ASY ASY X 706      11.710  30.169  30.374  1.00  0.00
ATOM   2586  ASZ ASZ X 707      22.678  45.908  -7.679  1.00  0.00
ATOM   2587  ATA ATA X 708     -11.704 -76.427 -32.495  1.00  0.00
ATOM   2588  ATB ATB X 709     -82.797   8.896  27.433  1.00  0.00
ATOM   2589  ATC ATC X 710      -3.891  81.399 -67.341  1.00  0.00
ATOM   2590  ATD ATD X 711      88.847 -35.241  20.722  1.00  0.00
ATOM   2591  ATE ATE X 712      -1.040  21.989  89.248  1.00  0.00
ATOM   2592  ATF ATF X 713      28.034 -84.849  70.068  1.00  0.00
ATOM   2593  ATG ATG X 714      50.517 -41.299  54.872  1.00  0.00
ATOM   2594  ATH ATH X 715     -80.472 -78.890   4.346  1.00  0.00
ATOM   2595  ATI ATI X 716      32.143 -64.340  61.600  1.00  0.00
ATOM   2596  ATJ ATJ X 717     -49.846  17.310 -73.863  1.00  0.00
ATOM   2597  ATK ATK X 718      -7.073   1.471 -84.775  1.00  0.00
ATOM   2598  ATL ATL X 719      58.900  83.260 -81.611  1.00  0.00
ATOM   2599  ATM ATM X 720      -2.746  85.064  70.176  1.00  0.00
ATOM   2600  ATN ATN X 721       5.257 -31.740 -82.480  1.00  0.00
ATOM   2601  ATO ATO X 722      22.134 -36.028 -25.477  1.00  0.00
ATOM   2602  ATP ATP X 723      68.136 -43.283   1.373  1.00  0.00
ATOM   2603  ATQ ATQ X 724      -5.892  -4.709  26.621  1.00  0.00
ATOM   2604  ATR ATR X 725     -30.051 -60.100  43.092  1.00  0.00
ATOM   2605  ATS ATS X 726      54.660 -55.601  58.128  1.00  0.00
ATOM   2606  ATT ATT X 727      89.127  -1.370  13.155  1.00  0.00
ATOM   2607  ATU ATU X 728      68.848  46.596  44.196  1.00  0.00
ATOM   2608  ATV ATV X 729     -29.260  60.065  28.344  1.00  0.00
ATOM   2609  ATW ATW X 730     -40.078  83.035 -28.174  1.00  0.00
ATOM   2610  ATX ATX X 731      22.606 -87.338  84.745  1.00  0.00
ATOM   2611  ATY ATY X 732     -30.109   0.831  21.024  1.00  0.00
ATOM   2612  ATZ ATZ X 733      35.151  -1.136 -58.460  1.00  0.00
ATOM   2613  AUA AUA X 734     -72.604 -25.510  85.206  1.00  0.00
ATOM   2614  AUB AUB X 735      85.816  82.691  46.360  1.00  0.00
ATOM   2615  AUC AUC X 736     -76.861 -69.289 -64.489  1.00  0.00
ATOM   2616  AUD AUD X 737      85.783 -62.922 -74.282  1.00  0.00
ATOM   2617  AUE AUE X 738      17.494  61.196 -23.485  1.00  0.00
ATOM   2618  AUF AUF X 739      79.095 -55.112   2.191  1.00  0.00
ATOM   2619  AUG AUG X 740     -80.722  40.575  40.244  1.00  0.00
ATOM   2620  AUH AUH X 741      55.469 -16.656  -4.005  1.00  0.00
ATOM   2621  AUI AUI X 742      24.725  -6.092 -65.725  1.00  0.00
ATOM   2622  AUJ AUJ X 743     -45.344  69.840  71.552  1.00  0.00
ATOM   2623  AUK AUK X 744      49.749 -62.389  68.694  1.00  0.00
ATOM   2624  AUL AUL X 745     -58.481  10.754  78.973  1.00  0.00
ATOM   2625  AUM AUM X 746      31.610  17.311 -65.787  1.00  0.00
ATOM   2626  AUN AUN X 747       4.211  79.428  29.932  1.00  0.00
ATOM   2627  AUO AUO X 748     -79.840  75.420  75.995  1.00  0.00
ATOM   2628  AUP AUP X 749     -74.678  -0.940   0.507  1.00  0.00
ATOM   2629  AUQ AUQ X 750      33.311 -19.539 -51.208  1.00  0.00
ATOM   2630  AUR AUR X 751     -46.311  59.013  19.450  1.00  0.00
ATOM   2631  AUS AUS X 752       9.500  81.666  88.540  1.00  0.00
ATOM   2632  AUT AUT X 753      53.882 -10.854  75.740  1.00  0.00
ATOM   2633  AUU AUU X 754       1.664 -43.443  29.689  1.00  0.00
ATOM   2634  AUV AUV X 755      53.089  14.645  17.409  1.00  0.00
ATOM   2635  AUW AUW X 756     -41.360 -66.985  14.234  1.00  0.00
ATOM   2636  AUX AUX X 757     -24.777  64.766   5.265  1.00  0.00
ATOM   2637  AUY AUY X 758      39.835  83.777  34.510  1.00  0.00
ATOM   2638  AUZ AUZ X 759      74.204 -89.504  31.949  1.00  0.00
ATOM   2639  AVA AVA X 760       2.366 -13.145  84.638  1.00  0.00
ATOM   2640  AVB AVB X 761     -66.739   9.049 -43.469  1.00  0.00
ATOM   2641  AVC AVC X 762     -18.195  85.252  24.477  1.00  0.00
ATOM   2642  AVD AVD X 763     -86.058  47.714 -54.235  1.00  0.00
ATOM   2643  AVE AVE X 764      20.240  83.852  39.596  1.00  0.00
ATOM   2644  AVF AVF X 765     -61.247 -60.306  40.433  1.00  0.00
ATOM   2645  AVG AVG X 766     -83.364 -27.620  33.634  1.00  0.00
ATOM   2646  AVH AVH X 767     -72.504 -10.884  86.774  1.00  0.00
ATOM   2647  AVI AVI X 768     -16.893  83.779 -37.101  1.00  0.00
ATOM   2648  AVJ AVJ X 769      70.858 -74.495 -56.260  1.00  0.00
ATOM   2649  AVK AVK X 770      49.677  30.836  74.416  1.00  0.00
ATOM   2650  AVL AVL X 771      -2.852 -27.018  67.045  1.00  0.00
ATOM   2651  AVM AVM X 772      87.529  20.504  36.735  1.00  0.00
ATOM   2652  AVN AVN X 773     -19.783 -11.590  86.566  1.00  0.00
ATOM   2653  AVO AVO X 774      71.940  25.769 -24.575  1.00  0.00
ATOM   2654  AVP AVP X 775     -49.299  62.717 -28.667  1.00  0.00
ATOM   2655  AVQ AVQ X 776       6.573  31.690 -83.416  1.00  0.00
ATOM   2656  AVR AVR X 777       7.301  64.884 -47.521  1.00  0.00
ATOM   2657  AVS AVS X 778     -41.531 -14.226  59.855  1.00  0.00
ATOM   2658  AVT AVT X 779     -50.752 -63.831 -43.584  1.00  0.00
ATOM   2659  AVU AVU X 780      41.862  72.549  48.476  1.00  0.00
ATOM   2660  AVV AVV X 781      20.274  77.839 -45.281  1.00  0.00
ATOM   2661  AVW AVW X 782      64.492  -9.168  41.215  1.00  0.00
ATOM   2662  AVX AVX X 783     -33.123 -71.331 -57.306  1.00  0.00
ATOM   2663  AVY AVY X 784     -60.103  50.949 -20.384  1.00  0.00
ATOM   2664  AVZ AVZ X 785      89.578  -0.823  86.941  1.00  0.00
ATOM   2665  AWA AWA X 786     -11.139  71.047   4.502  1.00  0.00
ATOM   2666  AWB AWB X 787      22.048   2.744 -86.317  1.00  0.00
ATOM   2667  AWC AWC X 788      -4.680 -34.433 -14.970  1.00  0.00
ATOM   2668  AWD AWD X 789      68.409  -6.616  64.233  1.00  0.00
ATOM   2669  AWE AWE X 790      71.035 -33.670 -50.303  1.00  0.00
ATOM   2670  AWF AWF X 791      29.029  12.672   6.489  1.00  0.00
ATOM   2671  AWG AWG X 792     -69.647  76.874 -68.131  1.00  0.00
ATOM   2672  AWH AWH X 793     -81.271  83.449  11.326  1.00  0.00
ATOM   2673  AWI AWI X 794      -0.147   6.852  56.646  1.00  0.00
ATOM   2674  AWJ AWJ X 795      53.449  63.033 -82.148  1.00  0.00
ATOM   2675  AWK AWK X 796      79.818 -85.881  17.595  1.00  0.00
ATOM   2676  AWL AWL X 797     -21.081 -40.785 -41.944  1.00  0.00
ATOM   2677  AWM AWM X 798      47.430 -34.125  42.992  1.00  0.00
ATOM   2678  AWN AWN X 799      26.193  73.674  81.382  1.00  0.00
ATOM   2679  AWO AWO X 800      83.347  29.143  26.812  1.00  0.00
ATOM   2680  AWP AWP X 801     -62.385  31.949   9.272  1.00  0.00
ATOM   2681  AWQ AWQ X 802      -9.574 -12.107 -79.070  1.00  0.00
ATOM   2682  AWR AWR X 803      10.852  16.765 -87.543  1.00  0.00
ATOM   2683  AWS AWS X 804      30.287 -85.944 -40.135  1.00  0.00
ATOM   2684  AWT AWT X 805     -82.334 -54.069   2.921  1.00  0.00
ATOM   2685  AWU AWU X 806     -73.086 -85.348  86.887  1.00  0.00
ATOM   2686  AWV AWV X 807     -28.880  -1.806 -16.375  1.00  0.00
ATOM   2687  AWW AWW X 808     -50.297  70.406  26.781  1.00  0.00
ATOM   2688  AWX AWX X 809      44.333 -89.106 -45.997  1.00  0.00
ATOM   2689  AWY AWY X 810      25.724   7.182 -71.442  1.00  0.00
ATOM   2690  AWZ AWZ X 811      35.118  -7.295   1.485  1.00  0.00
ATOM   2691  AXA AXA X 812     -76.550  67.085 -45.111  1.00  0.00
ATOM   2692  AXB AXB X 813     -84.392 -45.711  78.443  1.00  0.00
ATOM   2693  AXC AXC X 814      45.399 -23.447  75.165  1.00  0.00
ATOM   2694  AXD AXD X 815      32.635  31.756 -25.906  1.00  0.00
ATOM   2695  AXE AXE X 816      -4.402 -12.501  15.835  1.00  0.00
ATOM   2696  AXF AXF X 817      88.279   9.402  26.743  1.00  0.00
ATOM   2697  AXG AXG X 818     -15.404  82.756  37.343  1.00  0.00
ATOM   2698  AXH AXH X 819     -26.281 -79.313 -63.620  1.00  0.00
ATOM   2699  AXI AXI X 820     -63.409  55.667  40.452  1.00  0.00
ATOM   2700  AXJ AXJ X 821       1.286  51.246 -61.389  1.00  0.00
ATOM   2701  AXK AXK X 822      77.463  32.743  47.171  1.00  0.00
ATOM   2702  AXL AXL X 823      39.879 -79.872  12.209  1.00  0.00
ATOM   2703  AXM AXM X 824      50.744  14.092 -86.047  1.00  0.00
ATOM   2704  AXN AXN X 825     -59.585 -86.705  41.516  1.00  0.00
ATOM   2705  AXO AXO X 826      43.157  51.952   0.712  1.00  0.00
ATOM   2706  AXP AXP X 827      25.201 -10.305 -85.382  1.00  0.00
ATOM   2707  AXQ AXQ X 828     -45.419 -52.279   6.950  1.00  0.00
ATOM   2708  AXR AXR X 829     -81.660  72.580 -83.237  1.00  0.00
ATOM   2709  AXS AXS X 830     -81.643  28.702 -84.751  1.00  0.00
ATOM   2710  AXT AXT X 831      27.058 -48.774  81.271  1.00  0.00
ATOM   2711  AXU AXU X 832      40.800  72.813   8.485  1.00  0.00
ATOM   2712  AXV AXV X 833      38.843 -31.293  16.677  1.00  0.00
ATOM   2713  AXW AXW X 834     -82.387 -19.845  73.440  1.00  0.00
ATOM   2714  AXX AXX X 835     -61.156   8.173   7.664  1.00  0.00
ATOM   2715  AXY AXY X 836     -82.915 -56.360 -34.740  1.00  0.00
ATOM   2716  AXZ AXZ X 837      62.645  68.074  85.122  1.00  0.00
ATOM   2717  AYA AYA X 838     -41.177  34.567   8.611  1.00  0.00
ATOM   2718  AYB AYB X 839      10.597  58.606   3.227  1.00  0.00
ATOM   2719  AYC AYC X 840      55.400 -80.832 -62.429  1.00  0.00
ATOM   2720  AYD AYD X 841     -10.006 -62.517  13.177  1.00  0.00
ATOM   2721  AYE AYE X 842     -44.859  49.424 -69.731  1.00  0.00
ATOM   2722  AYF AYF X 843      45.612 -30.568 -33.435  1.00  0.00
ATOM   2723  AYG AYG X 844      14.769 -50.885 -53.267  1.00  0.00
ATOM   2724  AYH AYH X 845      19.765  48.588 -85.623  1.00  0.00
ATOM   2725  AYI AYI X 846     -33.431  20.736  47.389  1.00  0.00
ATOM   2726  AYJ AYJ X 847     -14.671  48.620 -71.047  1.00  0.00
ATOM   2727  AYK AYK X 848      13.779   0.973  74.794  1.00  0.00
ATOM   2728  AYL AYL X 849     -82.101 -75.123  73.799  1.00  0.00
ATOM   2729  AYM AYM X 850      83.377   3.988  40.947  1.00  0.00
ATOM   2730  AYN AYN X 851     -55.787  56.939 -55.647  1.00  0.00
ATOM   2731  AYO AYO X 852      48.910  82.714  70.584  1.00  0.00
ATOM   2732  AYP AYP X 853     -30.784   6.446 -27.740  1.00  0.00
ATOM   2733  AYQ AYQ X 854      12.169 -70.446 -45.161  1.00  0.00
ATOM   2734  AYR AYR X 855      63.187 -78.265 -48.653  1.00  0.00
ATOM   2735  AYS AYS X 856      12.570 -57.599 -30.558  1.00  0.00
ATOM   2736  AYT AYT X 857      73.948 -40.065  57.299  1.00  0.00
ATOM   2737  AYU AYU X 858     -57.961  27.890  80.060  1.00  0.00
ATOM   2738  AYV AYV X 859     -48.772   5.676   1.804  1.00  0.00
ATOM   2739  AYW AYW X 860      10.341  27.283 -70.309  1.00  0.00
ATOM   2740  AYX AYX X 861      -1.615  62.820  -9.075  1.00  0.00
ATOM   2741  AYY AYY X 862     -79.178  45.943  86.655  1.00  0.00
ATOM   2742  AYZ AYZ X 863     -71.209 -35.248  27.197  1.00  0.00
ATOM   2743  AZA AZA X 864      46.925 -76.171  88.771  1.00  0.00
ATOM   2744  AZB AZB X 865     -46.844 -10.834  86.424  1.00  0.00
ATOM   2745  AZC AZC X 866      46.864 -49.115 -77.389  1.00  0.00
ATOM   2746  AZD AZD X 867      66.358  16.569   0.302  1.00  0.00
ATOM   2747  AZE AZE X 868      78.644  19.269 -12.064  1.00  0.00
ATOM   2748  AZF AZF X 869      27.331 -16.653  77.766  1.00  0.00
ATOM   2749  AZG AZG X 870     -38.562 -42.293  55.222  1.00  0.00
ATOM   2750  AZH AZH X 871      44.306  62.182  77.420  1.00  0.00
ATOM   2751  AZI AZI X 872      20.394 -83.910 -17.061  1.00  0.00
ATOM   2752  AZJ AZJ X 873     -84.774  42.078 -36.588  1.00  0.00
ATOM   2753  AZK AZK X 874      59.783  60.085 -31.783  1.00  0.00
ATOM   2754  AZL AZL X 875     -55.905 -31.236 -49.155  1.00  0.00
ATOM   2755  AZM AZM X 876     -52.430 -47.985 -43.408  1.00  0.00
ATOM   2756  AZN AZN X 877     -11.159 -85.184 -53.722  1.00  0.00
ATOM   2757  AZO AZO X 878     -76.897  -7.018  14.472  1.00  0.00
ATOM   2758  AZP AZP X 879      65.815  80.989 -38.038  1.00  0.00
ATOM   2759  AZQ AZQ X 880     -22.597 -59.920 -36.040  1.00  0.00
ATOM   2760  AZR AZR X 881      38.953 -87.930  56.445  1.00  0.00
ATOM   2761  AZS AZS X 882     -38.162 -44.522  86.626  1.00  0.00
ATOM   2762  AZT AZT X 883     -70.794  46.650  50.603  1.00  0.00
ATOM   2763  AZU AZU X 884     -84.275  21.144 -21.132  1.00  0.00
ATOM   2764  AZV AZV X 885      76.812 -11.785  23.085  1.00  0.00
ATOM   2765  AZW AZW X 886      87.346  54.233  58.205  1.00  0.00
ATOM   2766  AZX AZX X 887      46.766  57.383  87.705  1.00  0.00
ATOM   2767  AZY AZY X 888     -38.519 -86.573 -50.085  1.00  0.00
ATOM   2768  AZZ AZZ X 889       0.914 -38.658  81.063  1.00  0.00
ATOM   2769  BAA BAA X 890      73.083 -44.122  11.898  1.00  0.00
ATOM   2770  BAB BAB X 891      34.482 -31.711  80.845  1.00  0.00
ATOM   2771  BAC BAC X 892     -30.153 -69.753 -37.525  1.00  0.00
ATOM   2772  BAD BAD X 893      19.225 -11.118 -46.362  1.00  0.00
ATOM   2773  BAE BAE X 894      87.310  51.181 -12.911  1.00  0.00
ATOM   2774  BAF BAF X 895      63.149 -29.198 -84.537  1.00  0.00
ATOM   2775  BAG BAG X 896      77.611   1.286  25.646  1.00  0.00
ATOM   2776  BAH BAH X 897      12.799   0.512  24.682  1.00  0.00
ATOM   2777  BAI BAI X 898     -50.373  18.245  56.093  1.00  0.00
ATOM   2778  BAJ BAJ X 899     -24.920 -79.466 -47.608  1.00  0.00
ATOM   2779  BAK BAK X 900     -55.938  -1.967  -9.686  1.00  0.00
ATOM   2780  BAL BAL X 901      89.727 -13.612  -0.216  1.00  0.00
ATOM   2781  BAM BAM X 902      75.334  -9.004  80.722  1.00  0.00
ATOM   2782  BAN BAN X 903      21.303 -86.060  12.804  1.00  0.00
ATOM   2783  BAO BAO X 904     -23.566  65.535  79.299  1.00  0.00
ATOM   2784  BAP BAP X 905     -29.761  65.026 -29.776  1.00  0.00
ATOM   2785  BAQ BAQ X 906      22.786 -81.775  53.892  1.00  0.00
ATOM   2786  BAR BAR X 907      56.292 -71.784  55.605  1.00  0.00
ATOM   2787  BAS BAS X 908      64.815  68.772 -66.463  1.00  0.00
ATOM   2788  BAT BAT X 909      -7.991 -30.150  30.518  1.00  0.00
ATOM   2789  BAU BAU X 910      -4.165 -38.873  -0.071  1.00  0.00
ATOM   2790  BAV BAV X 911      75.731 -74.222  85.788  1.00  0.00
ATOM   2791  BAW BAW X 912      -5.739 -66.474 -86.287  1.00  0.00
ATOM   2792  BAX BAX X 913     -20.782 -11.625  24.315  1.00  0.00
ATOM   2793  BAY BAY X 914      84.464 -87.179 -54.735  1.00  0.00
ATOM   2794  BAZ BAZ X 915      32.755 -89.708  45.457  1.00  0.00
ATOM   2795  BBA BBA X 916      53.802 -19.422 -79.039  1.00  0.00
ATOM   2796  BBB BBB X 917      -1.412  58.256 -23.767  1.00  0.00
ATOM   2797  BBC BBC X 918      70.527 -88.847 -24.492  1.00  0.00
ATOM   2798  BBD BBD X 919     -44.398  46.201 -85.286  1.00  0.00
ATOM   2799  BBE BBE X 920     -48.275   0.260  23.669  1.00  0.00
ATOM   2800  BBF BBF X 921      -7.492 -21.076 -66.288  1.00  0.00
ATOM   2801  BBG BBG X 922      51.202 -73.138 -12.986  1.00  0.00
ATOM   2802  BBH BBH X 923     -48.891  42.482  17.503  1.00  0.00
ATOM   2803  BBI BBI X 924      28.584 -12.710  -7.060  1.00  0.00
ATOM   2804  BBJ BBJ X 925     -83.537 -86.439  -6.403  1.00  0.00
ATOM   2805  BBK BBK X 926      63.516 -57.554 -64.325  1.00  0.00
ATOM   2806  BBL BBL X 927      25.011 -62.965   5.367  1.00  0.00
ATOM   2807  BBM BBM X 928      32.919 -45.270  68.553  1.00  0.00
ATOM   2808  BBN BBN X 929      31.826 -58.978 -13.064  1.00  0.00
ATOM   2809  BBO BBO X 930      69.979 -18.809  18.645  1.00  0.00
ATOM   2810  BBP BBP X 931      -5.388 -30.618 -48.521  1.00  0.00
ATOM   2811  BBQ BBQ X 932      86.948 -33.722 -85.859  1.00  0.00
ATOM   2812  BBR BBR X 933     -78.687  42.512 -22.345  1.00  0.00
ATOM   2813  BBS BBS X 934      28.826  22.167 -53.269  1.00  0.00
ATOM   2814  BBT BBT X 935       6.976 -84.577  51.037  1.00  0.00
ATOM   2815  BBU BBU X 936     -34.370  -9.244  -5.611  1.00  0.00
ATOM   2816  BBV BBV X 937      78.673 -33.332  43.984  1.00  0.00
ATOM   2817  BBW BBW X 938     -21.463 -22.045 -26.171  1.00  0.00
ATOM   2818  BBX BBX X 939       8.382 -33.363 -52.321  1.00  0.00
ATOM   2819  BBY BBY X 940     -20.080 -20.719  52.634  1.00  0.00
ATOM   2820  BBZ BBZ X 941     -12.356  -2.492  39.744  1.00  0.00
ATOM   2821  BCA BCA X 942     -16.950 -12.825 -59.799  1.00  0.00
ATOM   2822  BCB BCB X 943      57.376  45.995 -84.633  1.00  0.00
ATOM   2823  BCC BCC X 944      88.025  58.806 -82.968  1.00  0.00
ATOM   2824  BCD BCD X 945      86.678  14.219  64.525  1.00  0.00
ATOM   2825  BCE BCE X 946      38.918  70.989 -55.066  1.00  0.00
ATOM   2826  BCF BCF X 947     -38.374 -27.110 -67.728  1.00  0.00
ATOM   2827  BCG BCG X 948      -4.551 -15.896 -53.582  1.00  0.00
ATOM   2828  BCH BCH X 949      44.137  31.625   8.590  1.00  0.00
ATOM   2829  BCI BCI X 950     -65.811 -62.432  88.786  1.00  0.00
ATOM   2830  BCJ BCJ X 951     -20.439  43.500 -58.665  1.00  0.00
ATOM   2831  BCK BCK X 952      40.760  56.340  12.915  1.00  0.00
ATOM   2832  BCL BCL X 953      88.411  42.625  61.028  1.00  0.00
ATOM   2833  BCM BCM X 954     -19.662  39.381 -36.130  1.00  0.00
ATOM   2834  BCN BCN X 955      -5.218 -27.365  12.060  1.00  0.00
ATOM   2835  BCO BCO X 956     -48.177  -2.814 -46.544  1.00  0.00
ATOM   2836  BCP BCP X 957     -53.211 -67.001  86.784  1.00  0.00
ATOM   2837  BCQ BCQ X 958     -36.161 -49.444 -87.074  1.00  0.00
ATOM   2838  BCR BCR X 959       4.728  47.003 -41.233  1.00  0.00
ATOM   2839  BCS BCS X 960      -7.929 -89.694  -1.569  1.00  0.00
ATOM   2840  BCT BCT X 961     -79.928  60.002  16.273  1.00  0.00
ATOM   2841  BCU BCU X 962      85.907 -54.800 -84.722  1.00  0.00
ATOM   2842  BCV BCV X 963      52.648  35.953 -18.326  1.00  0.00
ATOM   2843  BCW BCW X 964     -66.375  61.271 -12.910  1.00  0.00
ATOM   2844  BCX BCX X 965     -83.717 -77.804 -19.111  1.00  0.00
ATOM   2845  BCY BCY X 966     -37.673 -68.508  -3.433  1.00  0.00
ATOM   2846  BCZ BCZ X 967      55.537  -4.734  33.006  1.00  0.00
ATOM   2847  BDA BDA X 968     -29.967  70.271 -14.159  1.00  0.00
ATOM   2848  BDB BDB X 969     -23.243  -2.089  -4.951  1.00  0.00
ATOM   2849  BDC BDC X 970     -84.738  28.726  17.024  1.00  0.00
ATOM   2850  BDD BDD X 971     -25.425 -85.355  25.562  1.00  0.00
ATOM   2851  BDE BDE X 972      20.508  36.754 -21.623  1.00  0.00
ATOM   2852  BDF BDF X 973     -41.623  83.954 -59.707  1.00  0.00
ATOM   2853  BDG BDG X 974       8.978  44.462  -5.904  1.00  0.00
ATOM   2854  BDH BDH Y 975      10.219  28.253 -30.946  1.00  0.00
ATOM   2855  BDI BDI Y 976      15.883  76.730   9.601  1.00  0.00
ATOM   2856  BDJ BDJ Y 977     -44.308 -19.400  61.898  1.00  0.00
ATOM   2857  BDK BDK Y 978     -43.767  45.136 -27.412  1.00  0.00
ATOM   2858  BDL BDL Y 979     -45.714 -58.966 -66.380  1.00  0.00
ATOM   2859  BDM BDM Y 980      73.694 -74.665  24.428  1.00  0.00
ATOM   2860  BDN BDN Y 981       6.195  60.580  56.025  1.00  0.00
ATOM   2861  BDO BDO Y 982      46.617  19.652  21.913  1.00  0.00
ATOM   2862  BDP BDP Y 983      24.623 -61.231  45.879  1.00  0.00
ATOM   2863  BDQ BDQ Y 984      70.569   7.571  53.099  1.00  0.00
ATOM   2864  BDR BDR Y 985     -33.278 -33.784 -33.395  1.00  0.00
ATOM   2865  BDS BDS Y 986     -72.398  22.872 -72.931  1.00  0.00
ATOM   2866  BDT BDT Y 987      67.809  -6.554  -8.036  1.00  0.00
ATOM   2867  BDU BDU Y 988     -32.870  43.086  50.544  1.00  0.00
ATOM   2868  BDV BDV Y 989      55.755  37.176  50.827  1.00  0.00
ATOM   2869  BDW BDW Y 990      18.298   3.055  60.475  1.00  0.00
ATOM   2870  BDX BDX Y 991      81.603 -89.541 -56.039  1.00  0.00
ATOM   2871  BDY BDY Y 992     -38.128  77.593   4.868  1.00  0.00
ATOM   2872  BDZ BDZ Y 993      82.784  22.737  55.338  1.00  0.00
ATOM   2873  BEA BEA Y 994     -38.888 -63.423  18.336  1.00  0.00
ATOM   2874  BEB BEB Y 995     -53.503   5.457 -26.678  1.00  0.00
ATOM   2875  BEC BEC Y 996      22.727  83.342  70.119  1.00  0.00
ATOM   2876  BED BED Y 997      59.101  77.230 -26.159  1.00  0.00
ATOM   2877  BEE BEE Y 998      54.521 -43.178  -1.925  1.00  0.00
ATOM   2878  BEF BEF Y 999     -46.659  25.231 -64.409  1.00  0.00
ATOM   2879  BEG BEG Y1000     -32.845  46.726  76.242  1.00  0.00
ATOM   2880  BEH BEH Y1001     -30.547  35.073   6.890  1.00  0.00
ATOM   2881  BEI BEI Y1002      42.376  62.374 -40.875  1.00  0.00
ATOM   2882  BEJ BEJ Y1003      64.273  43.373  86.121  1.00  0.00
ATOM   2883  BEK BEK Y1004     -29.044  50.317 -41.839  1.00  0.00
ATOM   2884  BEL BEL Y1005     -74.552  79.224   5.743  1.00  0.00
ATOM   2885  BEM BEM Y1006     -60.571 -42.547   2.717  1.00  0.00
ATOM   2886  BEN BEN Y1007     -65.132  28.743  31.139  1.00  0.00
ATOM   2887  BEO BEO Y1008      52.143 -61.509 -69.452  1.00  0.00
ATOM   2888  BEP BEP Y1009      44.802 -20.741  64.173  1.00  0.00
ATOM   2889  BEQ BEQ Y1010     -78.591  63.030  79.552  1.00  0.00
ATOM   2890  BER BER Y1011     -22.047 -72.507 -46.537  1.00  0.00
ATOM   2891  BES BES Y1012      63.082  42.898 -76.506  1.00  0.00
ATOM   2892  BET BET Y1013      25.494 -13.168   6.248  1.00  0.00
ATOM   2893  BEU BEU Y1014      82.856  69.564   4.666  1.00  0.00
ATOM   2894  BEV BEV Y1015       2.668  21.136 -60.502  1.00  0.00
ATOM   2895  BEW BEW Y1016      34.469 -71.309 -51.816  1.00  0.00
ATOM   2896  BEX BEX Y1017     -61.680  38.215 -45.966  1.00  0.00
ATOM   2897  BEY BEY Y1018      25.119 -10.745 -60.622  1.00  0.00
ATOM   2898  BEZ BEZ Y1019      -1.087  71.355 -71.273  1.00  0.00
ATOM   2899  BFA BFA Y1020      59.007 -83.307   9.121  1.00  0.00
ATOM   2900  BFB BFB Y1021      75.801  -7.320 -61.709  1.00  0.00
ATOM   2901  BFC BFC Y1022     -28.593  74.703  55.770  1.00  0.00
ATOM   2902  BFD BFD Y1023      41.347  12.963 -62.195  1.00  0.00
ATOM   2903  BFE BFE Y1024     -74.082  17.165  76.540  1.00  0.00
ATOM   2904  BFF BFF Y1025      74.581 -33.049  60.682  1.00  0.00
ATOM   2905  BFG BFG Y1026      10.664 -23.436 -26.648  1.00  0.00
ATOM   2906  BFH BFH Y1027     -77.755 -54.884  79.191  1.00  0.00
ATOM   2907  BFI BFI Y1028     -54.544 -81.970  18.081  1.00  0.00
ATOM   2908  BFJ BFJ Y1029     -80.956 -33.408 -85.746  1.00  0.00
ATOM   2909  BFK BFK Y1030      75.631 -53.134  81.976  1.00  0.00
ATOM   2910  BFL BFL Y1031      79.752  48.775 -17.200  1.00  0.00
ATOM   2911  BFM BFM Y1032      -9.395  24.252 -17.521  1.00  0.00
ATOM   2912  BFN BFN Y1033      53.329  71.564  69.744  1.00  0.00
ATOM   2913  BFO BFO Y1034     -34.927 -68.169  42.129  1.00  0.00
ATOM   2914  BFP BFP Y1035      -4.261  30.155  64.807  1.00  0.00
ATOM   2915  BFQ BFQ Y1036      55.839 -54.857 -37.504  1.00  0.00
ATOM   2916  BFR BFR Y1037     -32.237  73.276 -68.566  1.00  0.00
ATOM   2917  BFS BFS Y1038      -6.476 -54.423  39.930  1.00  0.00
ATOM   2918  BFT BFT Y1039       6.598 -77.230 -58.411  1.00  0.00
ATOM   2919  BFU BFU Y1040     -12.129 -43.297  67.001  1.00  0.00
ATOM   2920  BFV BFV Y1041     -75.816 -80.927 -54.007  1.00  0.00
ATOM   2921  BFW BFW Y1042      63.545 -46.903 -66.802  1.00  0.00
ATOM   2922  BFX BFX Y1043     -18.497  53.953 -74.569  1.00  0.00
ATOM   2923  BFY BFY Y1044     -26.337 -88.404   1.385  1.00  0.00
ATOM   2924  BFZ BFZ Y1045     -58.095 -25.158 -49.677  1.00  0.00
ATOM   2925  BGA BGA Y1046      10.075 -50.643  -6.526  1.00  0.00
ATOM   2926  BGB BGB Y1047      70.117  52.832  11.763  1.00  0.00
ATOM   2927  BGC BGC Y1048     -76.552  76.179 -30.343  1.00  0.00
ATOM   2928  BGD BGD Y1049     -53.544  65.033 -25.610  1.00  0.00
ATOM   2929  BGE BGE Y1050     -58.728 -48.877 -16.276  1.00  0.00
ATOM   2930  BGF BGF Y1051      57.442 -23.523 -32.918  1.00  0.00
ATOM   2931  BGG BGG Y1052     -50.715  69.005 -75.435  1.00  0.00
ATOM   2932  BGH BGH Y1053     -14.580  71.658  18.913  1.00  0.00
ATOM   2933  BGI BGI Y1054      27.786  10.403 -30.131  1.00  0.00
ATOM   2934  BGJ BGJ Y1055      58.925  32.647 -25.563  1.00  0.00
ATOM   2935  BGK BGK Y1056      88.611  -6.296  82.963  1.00  0.00
ATOM   2936  BGL BGL Y1057     -50.983 -80.075 -34.099  1.00  0.00
ATOM   2937  BGM BGM Y1058     -29.069  27.499 -64.252  1.00  0.00
ATOM   2938  BGN BGN Y1059      78.927  59.187 -68.151  1.00  0.00
ATOM   2939  BGO BGO Y1060     -76.955  23.383  16.584  1.00  0.00
ATOM   2940  BGP BGP Y1061     -32.941   3.405 -75.403  1.00  0.00
ATOM   2941  BGQ BGQ Y1062      -4.642  64.423 -15.032  1.00  0.00
ATOM   2942  BGR BGR Y1063     -19.985  66.756  33.656  1.00  0.00
ATOM   2943  BGS BGS Y1064      17.695  70.978 -83.111  1.00  0.00
ATOM   2944  BGT BGT Y1065     -74.631 -30.630 -51.300  1.00  0.00
ATOM   2945  BGU BGU Y1066      82.608  85.579 -20.414  1.00  0.00
ATOM   2946  BGV BGV Y1067     -42.109  23.244  47.170  1.00  0.00
ATOM   2947  BGW BGW Y1068      -6.716  23.188  86.254  1.00  0.00
ATOM   2948  BGX BGX Y1069     -16.077   4.178  77.373  1.00  0.00
ATOM   2949  BGY BGY Y1070     -80.256  -7.559  26.919  1.00  0.00
ATOM   2950  BGZ BGZ Y1071      88.178   4.488  33.783  1.00  0.00
ATOM   2951  BHA BHA Y1072      80.134 -54.195  54.576  1.00  0.00
ATOM   2952  BHB BHB Y1073      70.513  62.656 -83.550  1.00  0.00
ATOM   2953  BHC BHC Y1074     -31.926  63.223 -10.335  1.00  0.00
ATOM   2954  BHD BHD Y1075      -4.638 -81.689 -32.480  1.00  0.00
ATOM   2955  BHE BHE Y1076      84.146  14.658 -19.502  1.00  0.00
ATOM   2956  BHF BHF Y1077     -28.965 -69.664  64.875  1.00  0.00
ATOM   2957  BHG BHG Y1078      82.484  59.428  53.392  1.00  0.00
ATOM   2958  BHH BHH Y1079      63.310 -72.982  81.935  1.00  0.00
ATOM   2959  BHI BHI Y1080      53.858  53.821 -59.926  1.00  0.00
ATOM   2960  BHJ BHJ Y1081     -40.706 -37.401   3.884  1.00  0.00
ATOM   2961  BHK BHK Y1082     -79.224 -66.946 -38.981  1.00  0.00
ATOM   2962  BHL BHL Y1083     -52.121 -10.825  16.835  1.00  0.00
ATOM   2963  BHM BHM Y1084     -75.831   7.779  39.489  1.00  0.00
ATOM   2964  BHN BHN Y1085     -14.972 -56.912   6.126  1.00  0.00
ATOM   2965  BHO BHO Y1086      -4.825 -19.670  19.789  1.00  0.00
ATOM   2966  BHP BHP Y1087     -20.939  18.735 -57.477  1.00  0.00
ATOM   2967  BHQ BHQ Y1088      32.436  34.262 -16.371  1.00  0.00
ATOM   2968  BHR BHR Y1089      -5.273  -8.707 -72.613  1.00  0.00
ATOM   2969  BHS BHS Y1090      39.322 -13.556 -12.893  1.00  0.00
ATOM   2970  BHT BHT Y1091     -13.695 -64.552 -62.952  1.00  0.00
ATOM   2971  BHU BHU Y1092      19.003 -49.219 -27.449  1.00  0.00
ATOM   2972  BHV BHV Y1093     -59.379   7.867  43.571  1.00  0.00
ATOM   2973  BHW BHW Y1094      84.535 -27.134 -78.159  1.00  0.00
ATOM   2974  BHX BHX Y1095       3.863 -75.670   8.292  1.00  0.00
ATOM   2975  BHY BHY Y1096     -70.958 -72.341   9.029  1.00  0.00
ATOM   2976  BHZ BHZ Y1097     -23.872   1.011  45.730  1.00  0.00
ATOM   2977  BIA BIA Y1098      23.023 -25.960  10.950  1.00  0.00
ATOM   2978  BIB BIB Y1099     -61.339  69.639  21.627  1.00  0.00
ATOM   2979  BIC BIC Y1100      61.325 -54.098  37.683  1.00  0.00
ATOM   2980  BID BID Y1101      54.478 -28.279 -59.669  1.00  0.00
ATOM   2981  BIE BIE Y1102     -53.061 -43.265  36.030  1.00  0.00
ATOM   2982  BIF BIF Y1103     -29.334 -63.325 -21.083  1.00  0.00
ATOM   2983  BIG BIG Y1104      62.094  71.063  23.353  1.00  0.00
ATOM   2984  BIH BIH Y1105      38.304  58.535 -12.575  1.00  0.00
ATOM   2985  BII BII Y1106      21.480  -6.721  25.391  1.00  0.00
ATOM   2986  BIJ BIJ Y1107     -72.627  48.781  40.906  1.00  0.00
ATOM   2987  BIK BIK Y1108      78.652 -59.770 -35.212  1.00  0.00
ATOM   2988  BIL BIL Y1109       8.466  57.922 -54.309  1.00  0.00
ATOM   2989  BIM BIM Y1110      44.419 -77.187  22.381  1.00  0.00
ATOM   2990  BIN BIN Y1111     -20.996 -11.704 -52.859  1.00  0.00
ATOM   2991  BIO BIO Y1112     -57.880 -78.667 -47.530  1.00  0.00
ATOM   2992  BIP BIP Y1113     -72.072 -47.382 -70.926  1.00  0.00
ATOM   2993  BIQ BIQ Y1114      75.730  19.297  78.398  1.00  0.00
ATOM   2994  BIR BIR Y1115     -35.363  78.698 -43.293  1.00  0.00
ATOM   2995  BIS BIS Y1116      83.136  77.729 -80.907  1.00  0.00
ATOM   2996  BIT BIT Y1117     -83.261  60.363 -83.507  1.00  0.00
ATOM   2997  BIU BIU Y1118     -71.212  35.055  56.912  1.00  0.00
ATOM   2998  BIV BIV Y1119     -65.732  40.887 -28.410  1.00  0.00
ATOM   2999  BIW BIW Y1120     -42.600 -50.043  62.066  1.00  0.00
ATOM   3000  BIX BIX Y1121      -7.301  44.589  23.226  1.00  0.00
ATOM   3001  BIY BIY Y1122      19.615  34.137  34.029  1.00  0.00
ATOM   3002  BIZ BIZ Y1123      -5.747 -25.852  -5.043  1.00  0.00
ATOM   3003  BJA BJA Y1124     -46.676  48.678  26.555  1.00  0.00
ATOM   3004  BJB BJB Y1125     -50.234 -14.581 -72.719  1.00  0.00
ATOM   3005  BJC BJC Y1126     -82.609  38.559 -18.527  1.00  0.00
ATOM   3006  BJD BJD Y1127      39.931 -13.448 -32.702  1.00  0.00
ATOM   3007  BJE BJE Y1128     -21.019  -8.402  62.529  1.00  0.00
ATOM   3008  BJF BJF Y1129       9.742  53.890   8.098  1.00  0.00
ATOM   3009  BJG BJG Y1130      43.447 -84.244  -6.354  1.00  0.00
ATOM   3010  BJH BJH Y1131      -5.329   1.171 -27.628  1.00  0.00
ATOM   3011  BJI BJI Y1132      30.554 -53.880 -78.888  1.00  0.00
ATOM   3012  BJJ BJJ Y1133      12.708  78.250 -23.611  1.00  0.00
ATOM   3013  BJK BJK Y1134      21.760  40.611 -69.875  1.00  0.00
ATOM   3014  BJL BJL Y1135     -73.549  17.538  50.704  1.00  0.00
ATOM   3015  BJM BJM Y1136      48.055  10.144  -8.046  1.00  0.00
ATOM   3016  BJN BJN Y1137      79.796 -54.373 -60.903  1.00  0.00
ATOM   3017  BJO BJO Y1138      38.722  41.274  85.902  1.00  0.00
ATOM   3018  BJP BJP Y1139     -20.470 -23.089  37.976  1.00  0.00
ATOM   3019  BJQ BJQ Y1140      26.604  40.423  63.918  1.00  0.00
ATOM   3020  BJR BJR Y1141     -78.794 -18.635  39.481  1.00  0.00
ATOM   3021  BJS BJS Y1142     -66.816 -43.538 -57.751  1.00  0.00
ATOM   3022  BJT BJT Y1143      19.605  63.127  -8.295  1.00  0.00
ATOM   3023  BJU BJU Y1144     -27.356  79.236  25.522  1.00  0.00
ATOM   3024  BJV BJV Y1145      37.896  37.606 -54.116  1.00  0.00
ATOM   3025  BJW BJW Y1146      70.880 -74.818  -9.776  1.00  0.00
ATOM   3026  BJX BJX Y1147     -79.318 -32.485 -22.011  1.00  0.00
ATOM   3027  BJY BJY Y1148      10.267 -55.226 -55.742  1.00  0.00
ATOM   3028  BJZ BJZ Y1149      -7.508 -35.238 -58.030  1.00  0.00
ATOM   3029  BKA BKA Y1150      11.155 -60.561 -78.211  1.00  0.00
ATOM   3030  BKB BKB Y1151      39.861 -22.752  11.850  1.00  0.00
ATOM   3031  BKC BKC Y1152      78.208 -13.429 -27.970  1.00  0.00
ATOM   3032  BKD BKD Y1153      59.370  70.271 -11.356  1.00  0.00
ATOM   3033  BKE BKE Y1154      54.797 -81.293 -56.240  1.00  0.00
ATOM   3034  BKF BKF Y1155      70.363 -36.568 -25.105  1.00  0.00
ATOM   3035  BKG BKG Y1156      62.864   0.233 -25.232  1.00  0.00
ATOM   3036  BKH BKH Y1157     -17.526 -13.805  -6.355  1.00  0.00
ATOM   3037  BKI BKI Y1158      85.747  50.036 -81.857  1.00  0.00
ATOM   3038  BKJ BKJ Y1159       6.279 -37.514  -6.565  1.00  0.00
ATOM   3039  BKK BKK Y1160     -55.447 -86.976 -78.042  1.00  0.00
ATOM   3040  BKL BKL Y1161      64.596 -87.186 -84.649  1.00  0.00
ATOM   3041  BKM BKM Y1162     -64.582 -10.079  81.220  1.00  0.00
ATOM   3042  BKN BKN Y1163     -80.568  42.038  83.088  1.00  0.00
ATOM   3043  BKO BKO Y1164      62.139 -21.196 -82.484  1.00  0.00
ATOM   3044  BKP BKP Y1165     -84.581 -84.962   3.839  1.00  0.00
ATOM   3045  BKQ BKQ Y1166      43.058 -64.764  84.318  1.00  0.00
ATOM   3046  BKR BKR Y1167      82.995  84.847  31.324  1.00  0.00
ATOM   3047  BKS BKS Y1168      63.748  62.879   0.000  1.00  0.00
ATOM   3048  BKT BKT Y1169     -21.463  66.767  78.313  1.00  0.00
ATOM   3049  BKU BKU Y1170     -79.226  65.717 -70.167  1.00  0.00
ATOM   3050  BKV BKV Y1171     -69.497  33.272  -0.794  1.00  0.00
ATOM   3051  BKW BKW Y1172      20.276  76.488 -49.208  1.00  0.00
ATOM   3052  BKX BKX Y1173      -3.788  49.123 -56.040  1.00  0.00
ATOM   3053  BKY BKY Y1174      69.206 -60.146 -78.311  1.00  0.00
ATOM   3054  BKZ BKZ Y1175     -40.927  60.838  18.432  1.00  0.00
ATOM   3055  BLA BLA Y1176     -71.625  48.440  -8.793  1.00  0.00
ATOM   3056  BLB BLB Y1177      72.483  68.907 -41.549  1.00  0.00
ATOM   3057  BLC BLC Y1178     -31.005 -16.253 -63.041  1.00  0.00
ATOM   3058  BLD BLD Y1179     -68.075  61.830 -50.777  1.00  0.00
ATOM   3059  BLE BLE Y1180      85.999 -83.341  50.369  1.00  0.00
ATOM   3060  BLF BLF Y1181      22.312 -77.729 -26.716  1.00  0.00
ATOM   3061  BLG BLG Y1182     -72.075 -77.836 -20.190  1.00  0.00
ATOM   3062  BLH BLH Y1183      18.640 -41.402  15.122  1.00  0.00
ATOM   3063  BLI BLI Y1184     -81.998  15.721 -19.780  1.00  0.00
ATOM   3064  BLJ BLJ Y1185      81.354 -43.500 -27.004  1.00  0.00
ATOM   3065  BLK BLK Y1186      87.931 -15.791 -83.764  1.00  0.00
ATOM   3066  BLL BLL Y1187       6.275 -32.284 -74.279  1.00  0.00
ATOM   3067  BLM BLM Y1188      75.629 -87.010  80.846  1.00  0.00
ATOM   3068  BLN BLN Y1189      19.533 -18.217  47.638  1.00  0.00
ATOM   3069  BLO BLO Y1190     -40.267  40.879 -71.859  1.00  0.00
ATOM   3070  BLP BLP Y1191     -25.030   0.081 -41.759  1.00  0.00
ATOM   3071  BLQ BLQ Y1192      87.490   8.907  13.133  1.00  0.00
ATOM   3072  BLR BLR Y1193     -37.793 -26.131 -78.568  1.00  0.00
ATOM   3073  BLS BLS Y1194      53.278 -44.158  45.560  1.00  0.00
ATOM   3074  BLT BLT Y1195     -82.244 -73.276  39.923  1.00  0.00
ATOM   3075  BLU BLU Y1196     -26.608 -30.165 -65.089  1.00  0.00
ATOM   3076  BLV BLV Y1197      59.261  11.034 -59.147  1.00  0.00
ATOM   3077  BLW BLW Y1198      72.742  38.096  18.728  1.00  0.00
ATOM   3078  BLX BLX Y1199      76.682  40.990 -51.590  1.00  0.00
ATOM   3079  BLY BLY Y1200     -64.217 -57.584  18.919  1.00  0.00
ATOM   3080  BLZ BLZ Y1201      59.828  44.846  -2.288  1.00  0.00
ATOM   3081  BMA BMA Y1202      39.486  55.662  60.062  1.00  0.00
ATOM   3082  BMB BMB Y1203      52.731 -83.849 -29.442  1.00  0.00
ATOM   3083  BMC BMC Y1204     -27.083 -88.340 -41.211  1.00  0.00
ATOM   3084  BMD BMD Y1205     -33.108  23.911  82.491  1.00  0.00
ATOM   3085  BME BME Y1206     -81.936  11.444 -41.729  1.00  0.00
ATOM   3086  BMF BMF Y1207     -20.643  32.423  51.720  1.00  0.00
ATOM   3087  BMG BMG Y1208      70.637 -23.950  23.544  1.00  0.00
ATOM   3088  BMH BMH Y1209      25.165 -50.815   3.297  1.00  0.00
ATOM   3089  BMI BMI Y1210     -30.709 -74.115  -5.354  1.00  0.00
ATOM   3090  BMJ BMJ Y1211      74.847  40.077   1.543  1.00  0.00
ATOM   3091  BMK BMK Y1212      47.362  72.496 -73.668  1.00  0.00
ATOM   3092  BML BML Y1213     -49.768 -64.292  68.261  1.00  0.00
ATOM   3093  BMM BMM Y1214      85.540  11.960 -86.286  1.00  0.00
ATOM   3094  BMN BMN Y1215     -56.859  83.508  45.579  1.00  0.00
ATOM   3095  BMO BMO Y1216     -55.852  37.062  46.865  1.00  0.00
ATOM   3096  BMP BMP Y1217      12.479   9.904 -79.092  1.00  0.00
ATOM   3097  BMQ BMQ Y1218     -75.516  25.707 -13.487  1.00  0.00
ATOM   3098  BMR BMR Y1219      30.494  43.307  30.593  1.00  0.00
ATOM   3099  BMS BMS Y1220      75.644  52.139  34.625  1.00  0.00
ATOM   3100  BMT BMT Y1221     -26.776 -88.105  37.161  1.00  0.00
ATOM   3101  BMU BMU Y1222      26.834  43.964  16.327  1.00  0.00
ATOM   3102  BMV BMV Y1223     -16.453 -81.132  58.216  1.00  0.00
ATOM   3103  BMW BMW Y1224      33.245 -24.850  24.587  1.00  0.00
ATOM   3104  BMX BMX Y1225     -31.129 -56.172  84.492  1.00  0.00
ATOM   3105  BMY BMY Y1226      64.274 -86.037  44.317  1.00  0.00
ATOM   3106  BMZ BMZ Y1227     -60.581 -86.798  47.156  1.00  0.00
ATOM   3107  BNA BNA Y1228      78.465  78.933  49.611  1.00  0.00
ATOM   3108  BNB BNB Y1229      13.966 -18.779  67.985  1.00  0.00
ATOM   3109  BNC BNC Y1230      81.223 -70.495  47.816  1.00  0.00
ATOM   3110  BND BND Y1231     -68.882  57.970  68.421  1.00  0.00
ATOM   3111  BNE BNE Y1232      16.290  43.442  80.082  1.00  0.00
ATOM   3112  BNF BNF Y1233      43.275 -71.415   5.657  1.00  0.00
ATOM   3113  BNG BNG Y1234      25.242   3.153   0.661  1.00  0.00
ATOM   3114  BNH BNH Y1235     -48.201 -83.533 -15.622  1.00  0.00
ATOM   3115  BNI BNI Y1236      23.216  67.818 -67.836  1.00  0.00
ATOM   3116  BNJ BNJ Y1237     -22.368 -42.922  43.049  1.00  0.00
ATOM   3117  BNK BNK Y1238     -25.297 -45.522 -61.221  1.00  0.00
ATOM   3118  BNL BNL Y1239      41.926  52.940  21.887  1.00  0.00
ATOM   3119  BNM BNM Y1240      45.254   3.760 -77.452  1.00  0.00
ATOM   3120  BNN BNN Y1241     -74.679 -49.268  54.122  1.00  0.00
ATOM   3121  BNO BNO Y1242     -30.099 -84.079 -69.343  1.00  0.00
ATOM   3122  BNP BNP Y1243      25.801  55.964  34.208  1.00  0.00
ATOM   3123  BNQ BNQ Y1244      -1.374  45.500 -33.857  1.00  0.00
ATOM   3124  BNR BNR Y1245      68.864 -69.602 -60.525  1.00  0.00
ATOM   3125  BNS BNS Y1246     -77.055 -40.759  39.667  1.00  0.00
ATOM   3126  BNT BNT Y1247       8.820  30.551  -3.592  1.00  0.00
ATOM   3127  BNU BNU Y1248     -75.686   5.738  12.002  1.00  0.00
ATOM   3128  BNV BNV Y1249     -23.472  34.391 -80.288  1.00  0.00
ATOM   3129  BNW BNW Y1250     -49.412 -37.199 -62.148  1.00  0.00
ATOM   3130  BNX BNX Y1251     -16.036  82.919  84.232  1.00  0.00
ATOM   3131  BNY BNY Y1252       4.985 -48.233  22.071  1.00  0.00
ATOM   3132  BNZ BNZ Y1253      77.255  24.849 -29.634  1.00  0.00
ATOM   3133  BOA BOA Y1254      20.860 -89.188 -44.204  1.00  0.00
ATOM   3134  BOB BOB Y1255     -55.982 -25.677 -85.167  1.00  0.00
ATOM   3135  BOC BOC Y1256     -33.223 -39.371  19.238  1.00  0.00
ATOM   3136  BOD BOD Y1257      57.388  68.623 -52.116  1.00  0.00
ATOM   3137  BOE BOE Y1258      45.348 -82.893  86.534  1.00  0.00
ATOM   3138  BOF BOF Y1259     -72.659  51.036  21.527  1.00  0.00
ATOM   3139  BOG BOG Y1260      38.258 -45.016  76.804  1.00  0.00
ATOM   3140  BOH BOH Y1261     -67.451  55.149   4.563  1.00  0.00
ATOM   3141  BOI BOI Y1262       0.367  54.045  83.684  1.00  0.00
ATOM   3142  BOJ BOJ Y1263      88.121   9.331  67.228  1.00  0.00
ATOM   3143  BOK BOK Y1264     -25.815  15.064 -46.894  1.00  0.00
ATOM   3144  BOL BOL Y1265     -48.244 -87.585  60.366  1.00  0.00
ATOM   3145  BOM BOM Y1266     -85.836 -34.170 -50.968  1.00  0.00
ATOM   3146  BON BON Y1267     -42.481  76.328  75.238  1.00  0.00
ATOM   3147  BOO BOO Y1268       6.818 -11.837  78.526  1.00  0.00
ATOM   3148  BOP BOP Y1269      39.032  68.979  26.370  1.00  0.00
ATOM   3149  BOQ BOQ Y1270     -70.034 -84.309 -81.195  1.00  0.00
ATOM   3150  BOR BOR Y1271     -23.726  23.069 -32.368  1.00  0.00
ATOM   3151  BOS BOS Y1272      84.356 -24.129 -40.863  1.00  0.00
ATOM   3152  BOT BOT Y1273      84.054 -69.649 -70.459  1.00  0.00
ATOM   3153  BOU BOU Y1274      -7.440 -53.699 -20.542  1.00  0.00
ATOM   3154  BOV BOV Y1275      34.716  63.950  85.827  1.00  0.00
ATOM   3155  BOW BOW Y1276     -73.339  25.508 -34.912  1.00  0.00
ATOM   3156  BOX BOX Y1277      -2.392  81.778   2.716  1.00  0.00
ATOM   3157  BOY BOY Y1278      77.783  81.933  82.937  1.00  0.00
ATOM   3158  BOZ BOZ Y1279     -13.167 -73.557  84.922  1.00  0.00
ATOM   3159  BPA BPA Y1280      -3.194  -9.875  -7.975  1.00  0.00
ATOM   3160  BPB BPB Y1281      19.373  30.897  50.987  1.00  0.00
ATOM   3161  BPC BPC Y1282      34.512  77.481  55.031  1.00  0.00
ATOM   3162  BPD BPD Y1283     -65.171 -24.631 -12.548  1.00  0.00
ATOM   3163  BPE BPE Y1284      -5.493  26.579  21.334  1.00  0.00
ATOM   3164  BPF BPF Y1285      -5.973 -80.052  37.606  1.00  0.00
ATOM   3165  BPG BPG Y1286      32.006 -37.019 -36.094  1.00  0.00
ATOM   3166  BPH BPH Y1287      43.571 -40.691 -83.999  1.00  0.00
ATOM   3167  BPI BPI Y1288     -81.691 -78.616  77.111  1.00  0.00
ATOM   3168  BPJ BPJ Y1289      67.957  16.875 -15.450  1.00  0.00
ATOM   3169  BPK BPK Y1290      84.270 -83.951 -36.936  1.00  0.00
ATOM   3170  BPL BPL Y1291     -79.753 -19.821 -23.335  1.00  0.00
ATOM   3171  BPM BPM Y1292      80.639 -53.641  -4.795  1.00  0.00
ATOM   3172  BPN BPN Y1293     -82.718 -30.603  -1.639  1.00  0.00
ATOM   3173  BPO BPO Y1294      53.624  12.591  68.418  1.00  0.00
ATOM   3174  BPP BPP Y1295      80.892 -56.697 -86.138  1.00  0.00
ATOM   3175  BPQ BPQ Y1296     -83.237  -7.689  75.711  1.00  0.00
ATOM   3176  BPR BPR Y1297      -0.529  34.397  38.826  1.00  0.00
ATOM   3177  BPS BPS Y1298      20.860  50.828 -39.461  1.00  0.00
ATOM   3178  BPT BPT Y1299     -82.749  84.449  50.449  1.00  0.00
ATOM   3179  BPU BPU Y1300      45.254 -81.369  67.837  1.00  0.00
ATOM   3180  BPV BPV Y1301      58.097  56.866 -19.325  1.00  0.00
ATOM   3181  BPW BPW Y1302     -13.240  57.856 -58.565  1.00  0.00
ATOM   3182  BPX BPX Y1303     -49.320  65.532  71.251  1.00  0.00
ATOM   3183  BPY BPY Y1304     -18.225 -34.180  11.047  1.00  0.00
ATOM   3184  BPZ BPZ Y1305      -5.480  80.615 -38.830  1.00  0.00
ATOM   3185  BQA BQA Y1306     -66.349  70.719  50.956  1.00  0.00
ATOM   3186  BQB BQB Y1307      59.831  85.753  -7.071  1.00  0.00
ATOM   3187  BQC BQC Y1308       2.016   3.015  38.103  1.00  0.00
ATOM   3188  BQD BQD Y1309     -29.915   0.141  12.696  1.00  0.00
ATOM   3189  BQE BQE Y1310      52.658 -29.773 -15.557  1.00  0.00
ATOM   3190  BQF BQF Y1311     -51.197  41.930  67.556  1.00  0.00
ATOM   3191  BQG BQG Y1312       8.946  71.771  30.361  1.00  0.00
ATOM   3192  BQH BQH Y1313     -73.110   1.482 -79.496  1.00  0.00
ATOM   3193  BQI BQI Y1314      21.973  -8.047  83.740  1.00  0.00
ATOM   3194  BQJ BQJ Y1315     -50.130  55.418  -2.795  1.00  0.00
ATOM   3195  BQK BQK Y1316      26.183  82.448  88.239  1.00  0.00
ATOM   3196  BQL BQL Y1317      26.203 -74.251 -73.526  1.00  0.00
ATOM   3197  BQM BQM Y1318     -32.201  78.743 -29.989  1.00  0.00
ATOM   3198  BQN BQN Y1319      -2.184 -43.966 -85.055  1.00  0.00
ATOM   3199  BQO BQO Y1320     -59.880 -69.728 -57.661  1.00  0.00
ATOM   3200  BQP BQP Y1321      -9.729 -14.043  79.688  1.00  0.00
ATOM   3201  BQQ BQQ Y1322     -40.404   7.046  71.729  1.00  0.00
ATOM   3202  BQR BQR Y1323      75.556  37.710 -83.365  1.00  0.00
ATOM   3203  BQS BQS Y1324      31.089  50.294  45.495  1.00  0.00
ATOM   3204  BQT BQT Y1325      -0.673  46.910 -74.135  1.00  0.00
ATOM   3205  BQU BQU Y1326       2.801 -27.584  49.701  1.00  0.00
ATOM   3206  BQV BQV Y1327      80.850  62.809  76.419  1.00  0.00
ATOM   3207  BQW BQW Y1328      -1.905  41.107   5.525  1.00  0.00
ATOM   3208  BQX BQX Y1329      26.432  66.903  13.232  1.00  0.00
ATOM   3209  BQY BQY Y1330     -41.876  69.413 -53.502  1.00  0.00
ATOM   3210  BQZ BQZ Y1331     -36.418  58.227  54.272  1.00  0.00
ATOM   3211  BRA BRA Y1332      -8.869  -4.389  50.562  1.00  0.00
ATOM   3212  BRB BRB Y1333     -68.316 -37.988  70.282  1.00  0.00
ATOM   3213  BRC BRC Y1334      88.955 -29.333  58.006  1.00  0.00
ATOM   3214  BRD BRD Y1335      42.857   0.274 -33.173  1.00  0.00
ATOM   3215  BRE BRE Y1336     -49.325 -84.019  77.824  1.00  0.00
ATOM   3216  BRF BRF Y1337     -69.340 -53.981 -31.894  1.00  0.00
ATOM   3217  BRG BRG Y1338       1.716 -22.426  36.033  1.00  0.00
ATOM   3218  BRH BRH Y1339     -59.762 -87.003 -54.920  1.00  0.00
ATOM   3219  BRI BRI Y1340     -24.864  21.612  34.451  1.00  0.00
ATOM   3220  BRJ BRJ Y1341      15.141 -32.222  79.332  1.00  0.00
ATOM   3221  BRK BRK Y1342      -6.948  82.740  37.105  1.00  0.00
ATOM   3222  BRL BRL Y1343     -11.179 -12.420  35.531  1.00  0.00
ATOM   3223  BRM BRM Y1344      83.980 -30.442 -10.376  1.00  0.00
ATOM   3224  BRN BRN Y1345      33.460  80.109  12.528  1.00  0.00
ATOM   3225  BRO BRO Y1346     -40.588  12.348  12.728  1.00  0.00
ATOM   3226  BRP BRP Y1347     -60.843  82.011 -75.435  1.00  0.00
ATOM   3227  BRQ BRQ Y1348       0.929  52.406 -44.429  1.00  0.00
ATOM   3228  BRR BRR Y1349      75.203  13.343  31.122  1.00  0.00
ATOM   3229  BRS BRS Y1350      73.157 -21.593  70.800  1.00  0.00
ATOM   3230  BRT BRT Y1351     -33.447  58.923 -75.770  1.00  0.00
ATOM   3231  BRU BRU Y1352     -61.648  57.461  53.141  1.00  0.00
ATOM   3232  BRV BRV Y1353      68.395 -46.983 -82.717  1.00  0.00
ATOM   3233  BRW BRW Y1354      48.299  75.321  39.529  1.00  0.00
ATOM   3234  BRX BRX Y1355      32.096 -40.537 -13.630  1.00  0.00
ATOM   3235  BRY BRY Y1356      72.926 -13.788  50.645  1.00  0.00
ATOM   3236  BRZ BRZ Y1357     -67.245 -39.220 -83.539  1.00  0.00
ATOM   3237  BSA BSA Y1358      -2.424 -85.278  70.750  1.00  0.00
ATOM   3238  BSB BSB Y1359      79.735  -5.258  67.003  1.00  0.00
ATOM   3239  BSC BSC Y1360     -66.588 -83.490  69.062  1.00  0.00
ATOM   3240  BSD BSD Y1361     -79.146  -0.063 -51.542  1.00  0.00
ATOM   3241  BSE BSE Y1362     -84.038 -86.630 -10.273  1.00  0.00
ATOM   3242  BSF BSF Y1363      38.020 -64.138  -7.565  1.00  0.00
ATOM   3243  BSG BSG Y1364      87.363   5.630 -32.046  1.00  0.00
ATOM   3244  BSH BSH Y1365     -33.879 -63.308 -80.623  1.00  0.00
ATOM   3245  BSI BSI Y1366      45.030 -49.489 -53.507  1.00  0.00
ATOM   3246  BSJ BSJ Y1367     -51.941  51.739  79.016  1.00  0.00
ATOM   3247  BSK BSK Y1368      14.505  53.449 -82.684  1.00  0.00
ATOM   3248  BSL BSL Y1369      29.949  62.191   1.661  1.00  0.00
ATOM   3249  BSM BSM Y1370     -17.756 -40.098 -82.165  1.00  0.00
ATOM   3250  BSN BSN Y1371      16.618 -86.475 -76.399  1.00  0.00
ATOM   3251  BSO BSO Y1372      -9.841 -14.236  61.606  1.00  0.00
ATOM   3252  BSP BSP Y1373     -70.976 -83.005  26.146  1.00  0.00
ATOM   3253  BSQ BSQ Y1374      74.989  29.369 -70.325  1.00  0.00
ATOM   3254  BSR BSR Y1375     -17.921  23.059 -74.611  1.00  0.00
ATOM   3255  BSS BSS Y1376      -5.450 -17.624 -52.053  1.00  0.00
ATOM   3256  BST BST Y1377     -18.205 -21.393 -81.178  1.00  0.00
ATOM   3257  BSU BSU Y1378      79.376  25.058  30.976  1.00  0.00
ATOM   3258  BSV BSV Y1379     -80.174 -87.994 -72.265  1.00  0.00
ATOM   3259  BSW BSW Y1380      19.136  81.346  30.965  1.00  0.00
ATOM   3260  BSX BSX Y1381     -13.983 -34.779  -9.573  1.00  0.00
ATOM   3261  BSY BSY Y1382      49.185  56.419  41.040  1.00  0.00
ATOM   3262  BSZ BSZ Y1383      51.510  50.781   4.242  1.00  0.00
ATOM   3263  BTA BTA Y1384      76.415 -69.294  73.056  1.00  0.00
ATOM   3264  BTB BTB Y1385     -77.430  48.315 -67.236  1.00  0.00
ATOM   3265  BTC BTC Y1386     -54.151  80.991 -36.161  1.00  0.00
ATOM   3266  BTD BTD Y1387      22.421  23.549  79.484  1.00  0.00
ATOM   3267  BTE BTE Y1388      31.146  18.660 -47.393  1.00  0.00
ATOM   3268  BTF BTF Y1389       8.241 -36.227 -84.930  1.00  0.00
ATOM   3269  BTG BTG Y1390      71.718 -84.471  67.629  1.00  0.00
ATOM   3270  BTH BTH Y1391      -4.926  68.163  83.778  1.00  0.00
ATOM   3271  BTI BTI Y1392     -78.127 -16.667 -42.897  1.00  0.00
ATOM   3272  BTJ BTJ Y1393      41.201  30.361 -40.502  1.00  0.00
ATOM   3273  BTK BTK Y1394     -51.801 -29.815  87.135  1.00  0.00
ATOM   3274  BTL BTL Y1395      13.223  10.822 -16.258  1.00  0.00
ATOM   3275  BTM BTM Y1396      68.968  50.777  64.508  1.00  0.00
ATOM   3276  BTN BTN Y1397     -49.377  11.974 -63.834  1.00  0.00
ATOM   3277  BTO BTO Y1398       3.865   2.103 -82.680  1.00  0.00
ATOM   3278  BTP BTP Y1399     -73.564  84.194  39.766  1.00  0.00
ATOM   3279  BTQ BTQ Y1400      41.287 -37.004  30.779  1.00  0.00
ATOM   3280  BTR BTR Y1401     -34.194  79.517  87.512  1.00  0.00
ATOM   3281  BTS BTS Y1402      46.892  47.613  73.874  1.00  0.00
ATOM   3282  BTT BTT Y1403     -49.236 -63.948 -41.843  1.00  0.00
ATOM   3283  BTU BTU Y1404       9.069 -57.957  83.594  1.00  0.00
ATOM   3284  BTV BTV Y1405     -56.299  47.725 -79.328  1.00  0.00
ATOM   3285  BTW BTW Y1406     -22.175 -88.958 -52.053  1.00  0.00
ATOM   3286  BTX BTX Y1407      55.244  25.080 -62.269  1.00  0.00
ATOM   3287  BTY BTY Y1408     -15.156  42.961 -66.572  1.00  0.00
ATOM   3288  BTZ BTZ Y1409      45.399  85.081 -81.947  1.00  0.00
ATOM   3289  BUA BUA Y1410     -74.071 -13.577   7.331  1.00  0.00
ATOM   3290  BUB BUB Y1411     -80.909 -59.884 -82.205  1.00  0.00
ATOM   3291  BUC BUC Y1412      89.570 -73.856  80.149  1.00  0.00
ATOM   3292  BUD BUD Y1413      64.059 -83.563 -69.025  1.00  0.00
ATOM   3293  BUE BUE Y1414      10.680  48.496  27.315  1.00  0.00
ATOM   3294  BUF BUF Y1415      85.886  -8.512 -14.194  1.00  0.00
ATOM   3295  BUG BUG Y1416     -66.996 -14.975 -81.357  1.00  0.00
ATOM   3296  BUH BUH Y1417     -74.472  11.479  -4.065  1.00  0.00
ATOM   3297  BUI BUI Y1418      85.910  71.705  42.532  1.00  0.00
ATOM   3298  BUJ BUJ Y1419      77.913 -39.242   0.622  1.00  0.00
ATOM   3299  BUK BUK Y1420     -49.913 -34.892  21.564  1.00  0.00
ATOM   3300  BUL BUL Y1421     -10.146  68.154 -45.682  1.00  0.00
ATOM   3301  BUM BUM Y1422     -22.049  56.033  54.472  1.00  0.00
ATOM   3302  BUN BUN Y1423      15.688 -31.343  46.514  1.00  0.00
ATOM   3303  BUO BUO Y1424     -54.838 -64.656  43.452  1.00  0.00
ATOM   3304  BUP BUP Y1425     -47.225  80.146  -7.450  1.00  0.00
ATOM   3305  BUQ BUQ Y1426      75.971  15.802 -46.382  1.00  0.00
ATOM   3306  BUR BUR Y1427     -31.989 -86.650  83.030  1.00  0.00
ATOM   3307  BUS BUS Y1428      55.977 -62.571  70.439  1.00  0.00
ATOM   3308  BUT BUT Y1429      26.920  76.143 -19.510  1.00  0.00
ATOM   3309  BUU BUU Y1430     -73.286 -24.074  82.150  1.00  0.00
ATOM   3310  BUV BUV Y1431     -75.374  51.133 -82.304  1.00  0.00
ATOM   3311  BUW BUW Y1432     -53.454  61.064  38.160  1.00  0.00
ATOM   3312  BUX BUX Y1433      70.872  81.486 -63.516  1.00  0.00
ATOM   3313  BUY BUY Y1434      55.850  80.202 -85.209  1.00  0.00
ATOM   3314  BUZ BUZ Y1435      10.654 -88.200  68.617  1.00  0.00
ATOM   3315  BVA BVA Y1436     -60.870  46.665  82.606  1.00  0.00
ATOM   3316  BVB BVB Y1437      25.554  26.535   1.318  1.00  0.00
ATOM   3317  BVC BVC Y1438     -23.940  13.735 -11.370  1.00  0.00
ATOM   3318  BVD BVD Y1439      56.489 -66.698  10.675  1.00  0.00
ATOM   3319  BVE BVE Y1440      34.128  48.570 -83.597  1.00  0.00
ATOM   3320  BVF BVF Y1441     -78.406 -27.016 -64.821  1.00  0.00
ATOM   3321  BVG BVG Y1442     -44.302 -53.964  32.951  1.00  0.00
ATOM   3322  BVH BVH Y1443     -59.535  16.286  20.728  1.00  0.00
ATOM   3323  BVI BVI Y1444     -38.916   9.092  54.450  1.00  0.00
ATOM   3324  BVJ BVJ Y1445     -82.625  77.576  59.332  1.00  0.00
ATOM   3325  BVK BVK Y1446       3.551  35.671 -84.106  1.00  0.00
ATOM   3326  BVL BVL Y1447      89.051  23.819 -84.366  1.00  0.00
ATOM   3327  BVM BVM Y1448     -36.469 -49.055  46.769  1.00  0.00
ATOM   3328  BVN BVN Y1449     -30.929  42.942 -17.650  1.00  0.00
ATOM   3329  BVO BVO Y1450     -68.995  61.938  84.328  1.00  0.00
ATOM   3330  BVP BVP Y1451     -26.934 -20.614   7.393  1.00  0.00
ATOM   3331  BVQ BVQ Y1452     -13.046  13.554 -81.066  1.00  0.00
ATOM   3332  BVR BVR Y1453      37.093  62.776 -63.230  1.00  0.00
ATOM   3333  BVS BVS Y1454     -57.292 -69.708 -18.199  1.00  0.00
ATOM   3334  BVT BVT Y1455      87.610 -12.934  51.308  1.00  0.00
ATOM   3335  BVU BVU Y1456      33.196 -88.262  72.212  1.00  0.00
ATOM   3336  BVV BVV Y1457      32.298  53.257 -55.290  1.00  0.00
ATOM   3337  BVW BVW Y1458      85.464  47.948  15.326  1.00  0.00
ATOM   3338  BVX BVX Y1459     -79.295  50.128  61.881  1.00  0.00
ATOM   3339  BVY BVY Y1460      20.494 -43.843 -63.655  1.00  0.00
ATOM   3340  BVZ BVZ Y1461      30.450 -85.076 -81.266  1.00  0.00
ATOM   3341  BWA BWA Y1462      45.987 -69.876 -84.790  1.00  0.00
ATOM   3342  BWB BWB Y1463       0.804  37.512 -13.214  1.00  0.00
ATOM   3343  BWC BWC Y1464      69.572 -35.034 -48.383  1.00  0.00
ATOM   3344  BWD BWD Y1465      73.171 -43.514 -35.725  1.00  0.00
ATOM   3345  BWE BWE Y1466     -66.554  82.421  57.136  1.00  0.00
ATOM   3346  BWF BWF Y1467      43.832 -19.863 -80.276  1.00  0.00
ATOM   3347  BWG BWG Y1468     -79.397  46.538 -44.886  1.00  0.00
ATOM   3348  BWH BWH Y1469      -2.359 -30.887 -34.325  1.00  0.00
ATOM   3349  BWI BWI Y1470      -7.268 -50.791 -75.281  1.00  0.00
ATOM   3350  BWJ BWJ Y1471     -34.511 -35.453  42.415  1.00  0.00
ATOM   3351  BWK BWK Y1472     -40.054 -55.964  -6.611  1.00  0.00
ATOM   3352  BWL BWL Y1473      -3.830 -74.083  59.689  1.00  0.00
ATOM   3353  BWM BWM Y1474     -43.319 -44.122  82.006  1.00  0.00
ATOM   3354  BWN BWN Y1475     -83.925  -1.939 -23.446  1.00  0.00
ATOM   3355  BWO BWO Y1476      65.793 -30.528  88.368  1.00  0.00
ATOM   3356  BWP BWP Y1477     -57.576 -43.246 -43.633  1.00  0.00
ATOM   3357  BWQ BWQ Y1478     -74.023 -63.277   1.486  1.00  0.00
ATOM   3358  BWR BWR Y1479     -57.932  74.330   1.014  1.00  0.00
ATOM   3359  BWS BWS Y1480      -5.179 -69.636 -79.931  1.00  0.00
ATOM   3360  BWT BWT Y1481      85.422  49.257  73.634  1.00  0.00
ATOM   3361  BWU BWU Y1482      12.756  20.740  17.342  1.00  0.00
ATOM   3362  BWV BWV Y1483      30.537 -28.696 -25.681  1.00  0.00
ATOM   3363  BWW BWW Y1484     -76.650 -68.967  60.918  1.00  0.00
ATOM   3364  BWX BWX Y1485     -76.079  79.558 -52.662  1.00  0.00
ATOM   3365  BWY BWY Y1486     -23.682  29.794 -48.386  1.00  0.00
ATOM   3366  BWZ BWZ Y1487      47.771  36.642 -72.436  1.00  0.00
ATOM   3367  BXA BXA Y1488      58.155  -2.740  42.588  1.00  0.00
ATOM   3368  BXB BXB Y1489     -78.257 -48.216 -41.000  1.00  0.00
ATOM   3369  BXC BXC Y1490     -61.875 -46.568  46.058  1.00  0.00
ATOM   3370  BXD BXD Y1491      38.996  80.707  -7.327  1.00  0.00
ATOM   3371  BXE BXE Y1492     -41.101 -76.052  83.290  1.00  0.00
ATOM   3372  BXF BXF Y1493     -69.908  82.385  80.616  1.00  0.00
ATOM   3373  BXG BXG Y1494     -80.149 -14.708 -66.309  1.00  0.00
ATOM   3374  BXH BXH Y1495     -14.778 -87.479  -1.939  1.00  0.00
ATOM   3375  BXI BXI Y1496      64.229  12.037 -79.997  1.00  0.00
ATOM   3376  BXJ BXJ Y1497      -1.781 -49.862 -47.742  1.00  0.00
ATOM   3377  BXK BXK Y1498       9.550 -22.330   0.328  1.00  0.00
ATOM   3378  BXL BXL Y1499      15.222 -28.186  26.414  1.00  0.00
ATOM   3379  BXM BXM Y1500      31.937  77.800  79.478  1.00  0.00
ATOM   3380  BXN BXN Y1501      56.341  36.499  76.533  1.00  0.00
ATOM   3381  BXO BXO Y1502     -83.704  68.710  23.683  1.00  0.00
ATOM   3382  BXP BXP Y1503     -78.539  40.989  20.015  1.00  0.00
ATOM   3383  BXQ BXQ Y1504     -67.307 -34.331 -36.624  1.00  0.00
ATOM   3384  BXR BXR Y1505      88.363 -27.774   3.627  1.00  0.00
ATOM   3385  BXS BXS Y1506      63.711 -36.712  65.821  1.00  0.00
ATOM   3386  BXT BXT Y1507     -80.015 -24.149  70.477  1.00  0.00
ATOM   3387  BXU BXU Y1508      84.694 -48.092  28.121  1.00  0.00
ATOM   3388  BXV BXV Y1509      50.441 -52.298  87.354  1.00  0.00
ATOM   3389  BXW BXW Y1510      41.831 -16.154  37.290  1.00  0.00
ATOM   3390  BXX BXX Y1511     -10.735 -41.533  21.375  1.00  0.00
ATOM   3391  BXY BXY Y1512       7.761  -5.181 -13.493  1.00  0.00
ATOM   3392  BXZ BXZ Y1513      26.606 -85.539  16.203  1.00  0.00
ATOM   3393  BYA BYA Y1514      53.192  -0.347 -65.490  1.00  0.00
ATOM   3394  BYB BYB Y1515     -47.610  27.463  76.022  1.00  0.00
ATOM   3395  BYC BYC Y1516     -25.140  19.749  64.457  1.00  0.00
ATOM   3396  BYD BYD Y1517     -14.323  39.150 -52.642  1.00  0.00
ATOM   3397  BYE BYE Y1518      76.358 -26.091 -18.424  1.00  0.00
ATOM   3398  BYF BYF Y1519       3.085 -88.706  56.978  1.00  0.00
ATOM   3399  BYG BYG Y1520      87.450 -73.074 -43.168  1.00  0.00
ATOM   3400  BYH BYH Y1521     -73.479 -90.091  79.728  1.00  0.00
ATOM   3401  BYI BYI Y1522     -36.139 -22.727  35.439  1.00  0.00
ATOM   3402  BYJ BYJ Y1523      45.922  15.998 -25.070  1.00  0.00
ATOM   3403  BYK BYK Y1524     -72.868  37.828  71.613  1.00  0.00
ATOM   3404  BYL BYL Y1525      68.140  13.294 -28.353  1.00  0.00
ATOM   3405  BYM BYM Y1526     -81.506 -77.078 -81.424  1.00  0.00
ATOM   3406  BYN BYN Y1527     -70.819  64.766 -79.369  1.00  0.00
ATOM   3407  BYO BYO Y1528     -55.693 -65.049 -84.236  1.00  0.00
ATOM   3408  BYP BYP Y1529      37.015  25.401 -61.518  1.00  0.00
ATOM   3409  BYQ BYQ Y1530      20.516  66.139  22.998  1.00  0.00
ATOM   3410  BYR BYR Y1531      14.184 -64.922 -11.440  1.00  0.00
ATOM   3411  BYS BYS Y1532      18.061  33.349  12.137  1.00  0.00
ATOM   3412  BYT BYT Y1533      18.868 -29.053  61.490  1.00  0.00
ATOM   3413  BYU BYU Y1534     -46.659  33.423  86.667  1.00  0.00
ATOM   3414  BYV BYV Y1535     -25.723  73.138 -82.240  1.00  0.00
ATOM   3415  BYW BYW Y1536      18.929 -79.433  79.605  1.00  0.00
ATOM   3416  BYX BYX Y1537      48.633  22.382  85.606  1.00  0.00
ATOM   3417  BYY BYY Y1538      10.137  16.943  40.863  1.00  0.00
ATOM   3418  BYZ BYZ Y1539      -9.169  19.432  50.989  1.00  0.00
ATOM   3419  BZA BZA Y1540     -51.177 -78.871  33.669  1.00  0.00
ATOM   3420  BZB BZB Y1541     -33.958 -16.405 -12.472  1.00  0.00
ATOM   3421  BZC BZC Y1542      86.685  29.774  85.518  1.00  0.00
ATOM   3422  BZD BZD Y1543     -64.094 -29.130  36.522  1.00  0.00
ATOM   3423  BZE BZE Y1544     -52.167  -0.436  87.671  1.00  0.00
ATOM   3424  BZF BZF Y1545     -19.310  82.832 -61.654  1.00  0.00
ATOM   3425  BZG BZG Y1546     -10.355  27.485 -32.645  1.00  0.00
ATOM   3426  BZH BZH Y1547     -80.530  53.197  11.633  1.00  0.00
ATOM   3427  BZI BZI Y1548      10.122 -57.308 -42.580  1.00  0.00
ATOM   3428  BZJ BZJ Y1549     -48.424  30.930 -44.668  1.00  0.00
ATOM   3429  BZK BZK Y1550     -84.022  59.223 -12.874  1.00  0.00
ATOM   3430  BZL BZL Y1551      89.812  65.733  27.700  1.00  0.00
ATOM   3431  BZM BZM Y1552      -9.594  19.283  -5.215  1.00  0.00
ATOM   3432  BZN BZN Y1553     -28.083 -13.936  23.922  1.00  0.00
ATOM   3433  BZO BZO Y1554       8.983  77.722  80.005  1.00  0.00
ATOM   3434  BZP BZP Y1555      -5.220  67.388  29.186  1.00  0.00
ATOM   3435  BZQ BZQ Y1556     -14.312  37.474 -86.172  1.00  0.00
ATOM   3436  BZR BZR Y1557      25.864  19.256 -73.379  1.00  0.00
ATOM   3437  BZS BZS Y1558     -80.273 -57.327  35.667  1.00  0.00
ATOM   3438  BZT BZT Y1559     -49.711 -19.028  -5.621  1.00  0.00
ATOM   3439  BZU BZU Y1560     -10.709  46.212  89.032  1.00  0.00
ATOM   3440  BZV BZV Y1561     -78.346  -8.546  87.417  1.00  0.00
ATOM   3441  BZW BZW Y1562      51.098 -10.604 -71.866  1.00  0.00
ATOM   3442  BZX BZX Y1563      36.388 -23.802 -37.353  1.00  0.00
ATOM   3443  BZY BZY Y1564      38.847 -44.419 -62.248  1.00  0.00
ATOM   3444  BZZ BZZ Y1565      19.630  61.639  82.553  1.00  0.00
ATOM   3445  CAA CAA Y1566       5.033 -42.572 -38.555  1.00  0.00
ATOM   3446  CAB CAB Y1567      -7.884  61.235 -86.523  1.00  0.00
ATOM   3447  CAC CAC Y1568     -56.397 -52.644  83.957  1.00  0.00
ATOM   3448  CAD CAD Y1569      75.151 -40.203  47.173  1.00  0.00
ATOM   3449  CAE CAE Y1570     -39.274  82.885  31.258  1.00  0.00
ATOM   3450  CAF CAF Y1571     -39.893 -84.312  13.250  1.00  0.00
ATOM   3451  CAG CAG Y1572     -22.404 -73.203 -68.997  1.00  0.00
ATOM   3452  CAH CAH Y1573     -75.991 -66.687 -69.051  1.00  0.00
ATOM   3453  CAI CAI Y1574     -39.256 -77.018 -75.185  1.00  0.00
ATOM   3454  CAJ CAJ Y1575      -6.919 -29.617  87.488  1.00  0.00
ATOM   3455  CAK CAK Y1576      46.954 -52.141  17.124  1.00  0.00
ATOM   3456  CAL CAL Y1577      45.426  84.970 -38.903  1.00  0.00
ATOM   3457  CAM CAM Y1578       1.615  -8.868 -43.871  1.00  0.00
ATOM   3458  CAN CAN Y1579     -40.241 -89.077 -31.406  1.00  0.00
ATOM   3459  CAO CAO Y1580       3.387  67.791 -38.090  1.00  0.00
ATOM   3460  CAP CAP Y1581     -59.585  72.137  83.413  1.00  0.00
ATOM   3461  CAQ CAQ Y1582      65.806 -64.522  51.540  1.00  0.00
ATOM   3462  CAR CAR Y1583      34.584   7.110  82.687  1.00  0.00
ATOM   3463  CAS CAS Y1584      54.085  12.084 -39.807  1.00  0.00
ATOM   3464  CAT CAT Y1585     -42.074  66.516  29.464  1.00  0.00
ATOM   3465  CAU CAU Y1586      41.227 -90.084   8.628  1.00  0.00
ATOM   3466  CAV CAV Y1587     -76.499 -34.442  10.028  1.00  0.00
ATOM   3467  CAW CAW Y1588      84.658  42.723  62.578  1.00  0.00
ATOM   3468  CAX CAX Y1589     -49.922   7.844  31.927  1.00  0.00
ATOM   3469  CAY CAY Y1590     -27.857 -88.425 -18.840  1.00  0.00
ATOM   3470  CAZ CAZ Y1591     -84.933 -69.330  -8.193  1.00  0.00
ATOM   3471  CBA CBA Y1592     -83.657  31.874   0.894  1.00  0.00
ATOM   3472  CBB CBB Y1593      24.688 -34.927 -78.921  1.00  0.00
ATOM   3473  CBC CBC Y1594      27.599  50.879  76.338  1.00  0.00
ATOM   3474  CBD CBD Y1595      62.611   0.012 -40.922  1.00  0.00
ATOM   3475  CBE CBE Y1596     -59.904 -12.904  -1.373  1.00  0.00
ATOM   3476  CBF CBF Y1597      89.212 -77.344  60.704  1.00  0.00
ATOM   3477  CBG CBG Y1598      -0.099 -18.977 -87.061  1.00  0.00
ATOM   3478  CBH CBH Y1599     -74.752 -85.141  58.097  1.00  0.00
ATOM   3479  CBI CBI Y1600     -58.386  43.791  14.321  1.00  0.00
ATOM   3480  CBJ CBJ Y1601       1.819 -28.008 -46.332  1.00  0.00
ATOM   3481  CBK CBK Y1602      -0.529  14.082  74.551  1.00  0.00
ATOM   3482  CBL CBL Y1603     -17.106  84.312 -24.217  1.00  0.00
ATOM   3483  CBM CBM Y1604     -23.434  64.733   2.947  1.00  0.00
ATOM   3484  CBN CBN Y1605     -71.270 -33.511  59.771  1.00  0.00
ATOM   3485  CBO CBO Y1606     -36.919   1.921  87.104  1.00  0.00
ATOM   3486  CBP CBP Y1607     -57.155 -74.138  86.403  1.00  0.00
ATOM   3487  CBQ CBQ Y1608     -72.911 -79.017  -1.245  1.00  0.00
ATOM   3488  CBR CBR Y1609     -17.444 -52.730  22.561  1.00  0.00
ATOM   3489  CBS CBS Y1610     -34.979  10.082   2.167  1.00  0.00
ATOM   3490  CBT CBT Y1611      29.472 -67.450  11.248  1.00  0.00
ATOM   3491  CBU CBU Y1612       4.583 -74.309  84.746  1.00  0.00
ATOM   3492  CBV CBV Y1613     -35.873 -76.800 -34.379  1.00  0.00
ATOM   3493  CBW CBW Y1614     -26.719 -26.478  86.969  1.00  0.00
ATOM   3494  CBX CBX Y1615     -44.817  84.819  55.932  1.00  0.00
ATOM   3495  CBY CBY Y1616     -45.303  33.400 -13.850  1.00  0.00
ATOM   3496  CBZ CBZ Y1617      42.645  76.349 -30.135  1.00  0.00
ATOM   3497  CCA CCA Y1618     -70.501  -1.960  49.115  1.00  0.00
ATOM   3498  CCB CCB Y1619      45.489 -44.708 -73.133  1.00  0.00
ATOM   3499  CCC CCC Y1620     -15.097 -71.980  51.741  1.00  0.00
ATOM   3500  CCD CCD Y1621     -67.726   2.420  28.180  1.00  0.00
ATOM   3501  CCE CCE Y1622       8.377 -11.129  41.776  1.00  0.00
ATOM   3502  CCF CCF Y1623     -33.318  43.431  33.331  1.00  0.00
ATOM   3503  CCG CCG Y1624     -85.152  32.114  32.934  1.00  0.00
ATOM   3504  CCH CCH Y1625      43.433  48.154 -55.425  1.00  0.00
ATOM   3505  CCI CCI Y1626      80.909  13.152  -5.441  1.00  0.00
ATOM   3506  CCJ CCJ Y1627      70.740  79.925  -8.237  1.00  0.00
ATOM   3507  CCK CCK Y1628      86.495  82.703 -66.576  1.00  0.00
ATOM   3508  CCL CCL Y1629      41.667  84.231 -57.886  1.00  0.00
ATOM   3509  CCM CCM Y1630      17.462  44.812  -7.078  1.00  0.00
ATOM   3510  CCN CCN Y1631     -61.171 -24.584 -28.677  1.00  0.00
ATOM   3511  CCO CCO Y1632      40.649  24.095  58.802  1.00  0.00
ATOM   3512  CCP CCP Y1633     -16.489  -6.626  21.370  1.00  0.00
ATOM   3513  CCQ CCQ Y1634      45.840  42.989 -36.171  1.00  0.00
ATOM   3514  CCR CCR Y1635     -40.883 -41.154  33.968  1.00  0.00
ATOM   3515  CCS CCS Y1636      66.090  82.949  61.400  1.00  0.00
ATOM   3516  CCT CCT Y1637     -58.719   0.434   1.805  1.00  0.00
ATOM   3517  CCU CCU Y1638     -61.279 -54.426  58.419  1.00  0.00
ATOM   3518  CCV CCV Y1639      16.566  84.206 -80.523  1.00  0.00
ATOM   3519  CCW CCW Y1640      73.115 -81.648 -48.497  1.00  0.00
ATOM   3520  CCX CCX Y1641     -45.013  70.012  47.462  1.00  0.00
ATOM   3521  CCY CCY Y1642     -22.916  49.000 -86.648  1.00  0.00
ATOM   3522  CCZ CCZ Y1643      85.385  26.207 -11.702  1.00  0.00
ATOM   3523  CDA CDA Y1644      88.623  83.065 -46.079  1.00  0.00
ATOM   3524  CDB CDB Y1645      26.030 -64.129  84.181  1.00  0.00
ATOM   3525  CDC CDC Y1646     -11.156  38.468 -25.029  1.00  0.00
ATOM   3526  CDD CDD Y1647     -74.549  31.848 -50.135  1.00  0.00
ATOM   3527  CDE CDE Y1648      -7.350 -38.847  34.217  1.00  0.00
ATOM   3528  CDF CDF Y1649      32.156 -37.146   8.023  1.00  0.00
ATOM   3529  CDG CDG Y1650     -39.806  22.043 -53.120  1.00  0.00
ATOM   3530  CDH CDH Y1651     -20.903 -55.497 -70.575  1.00  0.00
ATOM   3531  CDI CDI Y1652     -45.353  34.363  59.821  1.00  0.00
ATOM   3532  CDJ CDJ Y1653      77.994 -38.071 -64.998  1.00  0.00
ATOM   3533  CDK CDK Y1654     -66.782 -70.380  -9.558  1.00  0.00
ATOM   3534  CDL CDL Y1655      59.957 -88.487  77.840  1.00  0.00
ATOM   3535  CDM CDM Y1656     -54.242   9.824  65.917  1.00  0.00
ATOM   3536  CDN CDN Y1657     -81.748  62.712  -0.474  1.00  0.00
ATOM   3537  CDO CDO Y1658     -61.717  80.733 -51.924  1.00  0.00
ATOM   3538  CDP CDP Y1659     -75.479  79.060 -82.287  1.00  0.00
ATOM   3539  CDQ CDQ Y1660     -85.392 -21.388  82.934  1.00  0.00
ATOM   3540  CDR CDR Y1661     -84.220 -36.678  51.920  1.00  0.00
ATOM   3541  CDS CDS Y1662     -12.718 -81.388 -17.289  1.00  0.00
ATOM   3542  CDT CDT Y1663     -62.162 -24.490 -66.988  1.00  0.00
ATOM   3543  CDU CDU Y1664     -61.923 -85.189   6.617  1.00  0.00
ATOM   3544  CDV CDV Y1665     -23.599 -43.752  -0.801  1.00  0.00
ATOM   3545  CDW CDW Y1666      41.932 -62.240 -23.248  1.00  0.00
ATOM   3546  CDX CDX Y1667      47.323  44.232 -82.222  1.00  0.00
ATOM   3547  CDY CDY Y1668     -79.295  -7.836 -11.562  1.00  0.00
ATOM   3548  CDZ CDZ Y1669      40.204  84.275  31.482  1.00  0.00
ATOM   3549  CEA CEA Y1670      88.551 -24.024 -23.629  1.00  0.00
ATOM   3550  CEB CEB Y1671     -54.228  54.933  63.342  1.00  0.00
ATOM   3551  CEC CEC Y1672      39.032 -87.911  35.444  1.00  0.00
ATOM   3552  CED CED Y1673     -13.820  13.050 -42.291  1.00  0.00
ATOM   3553  CEE CEE Y1674      -6.515 -54.571 -57.390  1.00  0.00
ATOM   3554  CEF CEF Y1675       1.844  -0.290  75.753  1.00  0.00
ATOM   3555  CEG CEG Y1676      84.813  63.044 -31.733  1.00  0.00
ATOM   3556  CEH CEH Y1677     -58.706  19.749   4.469  1.00  0.00
ATOM   3557  CEI CEI Y1678     -16.922  31.504  84.264  1.00  0.00
ATOM   3558  CEJ CEJ Y1679      35.381  67.954  40.615  1.00  0.00
ATOM   3559  CEK CEK Y1680     -83.934  68.393  38.137  1.00  0.00
ATOM   3560  CEL CEL Y1681      13.448  -9.865 -25.223  1.00  0.00
ATOM   3561  CEM CEM Y1682     -78.404 -18.781  54.151  1.00  0.00
ATOM   3562  CEN CEN Y1683     -17.037  83.676  61.461  1.00  0.00
ATOM   3563  CEO CEO Y1684      84.940 -82.240 -23.748  1.00  0.00
ATOM   3564  CEP CEP Y1685     -21.740 -74.933  13.674  1.00  0.00
ATOM   3565  CEQ CEQ Y1686     -19.967 -89.109 -29.795  1.00  0.00
ATOM   3566  CER CER Y1687      67.429  -7.146  84.489  1.00  0.00
ATOM   3567  CES CES Y1688      82.453 -69.009 -55.301  1.00  0.00
ATOM   3568  CET CET Y1689     -81.830 -24.339 -77.104  1.00  0.00
ATOM   3569  CEU CEU Y1690      86.955 -66.349   2.475  1.00  0.00
ATOM   3570  CEV CEV Y1691      32.706  -2.527  41.873  1.00  0.00
ATOM   3571  CEW CEW Y1692     -54.539 -49.635 -54.692  1.00  0.00
ATOM   3572  CEX CEX Y1693     -43.450 -39.620 -80.928  1.00  0.00
ATOM   3573  CEY CEY Y1694      90.132 -64.680 -18.634  1.00  0.00
ATOM   3574  CEZ CEZ Y1695      68.057  85.482 -78.072  1.00  0.00
ATOM   3575  CFA CFA Y1696      13.311  83.940 -10.742  1.00  0.00
ATOM   3576  CFB CFB Y1697     -24.291 -52.862  33.165  1.00  0.00
ATOM   3577  CFC CFC Y1698     -46.389 -82.474   1.857  1.00  0.00
ATOM   3578  CFD CFD Y1699      46.415 -21.347  89.571  1.00  0.00
ATOM   3579  CFE CFE Y1700     -60.057 -86.309 -32.269  1.00  0.00
ATOM   3580  CFF CFF Y1701      27.351  77.007 -34.668  1.00  0.00
ATOM   3581  CFG CFG Y1702      56.622  76.631   2.938  1.00  0.00
ATOM   3582  CFH CFH Y1703     -56.819  42.216 -13.985  1.00  0.00
ATOM   3583  CFI CFI Y1704     -37.416 -41.501 -69.596  1.00  0.00
ATOM   3584  CFJ CFJ Y1705      60.569  49.802  24.104  1.00  0.00
ATOM   3585  CFK CFK Y1706     -57.036 -46.694 -85.857  1.00  0.00
ATOM   3586  CFL CFL Y1707     -85.715 -85.981  29.609  1.00  0.00
ATOM   3587  CFM CFM Y1708       5.539 -42.298   7.673  1.00  0.00
ATOM   3588  CFN CFN Y1709     -50.548  30.112  25.010  1.00  0.00
ATOM   3589  CFO CFO Y1710      86.366  28.949  18.207  1.00  0.00
ATOM   3590  CFP CFP Y1711      77.397  36.871  72.820  1.00  0.00
ATOM   3591  CFQ CFQ Y1712      88.706 -29.139  70.685  1.00  0.00
ATOM   3592  CFR CFR Y1713     -77.923  33.711  42.882  1.00  0.00
ATOM   3593  CFS CFS Y1714     -56.008  14.343  55.136  1.00  0.00
ATOM   3594  CFT CFT Y1715      34.361  81.418 -83.870  1.00  0.00
ATOM   3595  CFU CFU Y1716     -19.359 -85.210 -76.824  1.00  0.00
ATOM   3596  CFV CFV Y1717      60.914 -65.987 -86.519  1.00  0.00
ATOM   3597  CFW CFW Y1718      18.333 -36.773 -50.432  1.00  0.00
ATOM   3598  CFX CFX Y1719      44.269   6.239  53.957  1.00  0.00
ATOM   3599  CFY CFY Y1720     -71.988  58.721 -17.639  1.00  0.00
ATOM   3600  CFZ CFZ Y1721      83.894 -88.885 -65.983  1.00  0.00
ATOM   3601  CGA CGA Y1722     -63.786  -8.938 -64.659  1.00  0.00
ATOM   3602  CGB CGB Y1723     -18.876  84.308 -81.799  1.00  0.00
ATOM   3603  CGC CGC Y1724     -70.269 -11.210  63.855  1.00  0.00
ATOM   3604  CGD CGD Y1725     -29.326 -86.706  21.776  1.00  0.00
ATOM   3605  CGE CGE Y1726     -83.343  39.557 -35.120  1.00  0.00
ATOM   3606  CGF CGF Y1727      37.336  82.007  66.717  1.00  0.00
ATOM   3607  CGG CGG Y1728      69.635 -56.823   3.103  1.00  0.00
ATOM   3608  CGH CGH Y1729      13.722 -51.822  11.942  1.00  0.00
ATOM   3609  CGI CGI Y1730     -56.921   8.412  12.106  1.00  0.00
ATOM   3610  CGJ CGJ Y1731      53.594 -67.374  43.732  1.00  0.00
ATOM   3611  CGK CGK Y1732      38.003  17.279 -84.491  1.00  0.00
ATOM   3612  CGL CGL Y1733      83.656 -56.057  17.532  1.00  0.00
ATOM   3613  CGM CGM Y1734     -26.498  77.765 -14.562  1.00  0.00
ATOM   3614  CGN CGN Y1735      55.746  18.851 -85.862  1.00  0.00
ATOM   3615  CGO CGO Y1736     -21.406  78.246 -46.510  1.00  0.00
ATOM   3616  CGP CGP Y1737      65.338  -4.529  66.165  1.00  0.00
ATOM   3617  CGQ CGQ Y1738      62.764  82.510 -44.485  1.00  0.00
ATOM   3618  CGR CGR Y1739      60.279 -84.742  65.891  1.00  0.00
ATOM   3619  CGS CGS Y1740     -18.811  79.480   5.038  1.00  0.00
ATOM   3620  CGT CGT Y1741      64.113 -40.957  51.714  1.00  0.00
ATOM   3621  CGU CGU Y1742     -63.010 -60.406 -42.097  1.00  0.00
ATOM   3622  CGV CGV Y1743     -38.900  24.877 -83.719  1.00  0.00
ATOM   3623  CGW CGW Y1744      46.503 -89.711 -85.490  1.00  0.00
ATOM   3624  CGX CGX Y1745     -28.469 -84.742  67.919  1.00  0.00
ATOM   3625  CGY CGY Y1746     -40.405 -87.137 -50.830  1.00  0.00
ATOM   3626  CGZ CGZ Y1747     -72.974  76.423  67.373  1.00  0.00
ATOM   3627  CHA CHA Y1748     -57.881  -2.381 -85.024  1.00  0.00
ATOM   3628  CHB CHB Y1749     -69.883 -74.601  76.541  1.00  0.00
ATOM   3629  CHC CHC Y1750      90.715 -66.114  87.993  1.00  0.00
ATOM   3630  CHD CHD Y1751     -35.020  64.172  85.509  1.00  0.00
ATOM   3631  CHE CHE Y1752      75.521 -36.051 -85.226  1.00  0.00
ATOM   3632  CHF CHF Y1753      18.439 -24.275  -9.625  1.00  0.00
ATOM   3633  CHG CHG Y1754      21.924 -59.427  73.722  1.00  0.00
ATOM   3634  CHH CHH Y1755     -83.415  51.654  -2.662  1.00  0.00
ATOM   3635  CHI CHI Y1756      77.521  52.033  83.135  1.00  0.00
ATOM   3636  CHJ CHJ Y1757     -65.128 -84.172 -70.765  1.00  0.00
ATOM   3637  CHK CHK Y1758      -0.925 -61.373  26.806  1.00  0.00
ATOM   3638  CHL CHL Y1759     -78.603  79.708 -70.084  1.00  0.00
ATOM   3639  CHM CHM Y1760      54.000 -78.751  35.448  1.00  0.00
ATOM   3640  CHN CHN Y1761      31.501  10.100 -14.320  1.00  0.00
ATOM   3641  CHO CHO Y1762     -69.094 -57.238  46.092  1.00  0.00
ATOM   3642  CHP CHP Y1763     -46.494  84.523  87.292  1.00  0.00
ATOM   3643  CHQ CHQ Y1764       3.063  66.596  14.951  1.00  0.00
ATOM   3644  CHR CHR Y1765     -65.549  43.278  27.438  1.00  0.00
ATOM   3645  CHS CHS Y1766      27.780 -83.216  -0.196  1.00  0.00
ATOM   3646  CHT CHT Y1767      34.553 -86.745 -16.694  1.00  0.00
ATOM   3647  CHU CHU Y1768      59.020  42.819 -66.093  1.00  0.00
ATOM   3648  CHV CHV Y1769      21.776 -86.779  30.669  1.00  0.00
ATOM   3649  CHW CHW Y1770     -47.418  53.414 -56.098  1.00  0.00
ATOM   3650  CHX CHX Y1771      90.062  30.169 -72.975  1.00  0.00
ATOM   3651  CHY CHY Y1772     -62.742 -57.344 -76.139  1.00  0.00
ATOM   3652  CHZ CHZ Y1773      73.028 -49.365  15.860  1.00  0.00
ATOM   3653  CIA CIA Y1774      73.452 -71.421 -86.143  1.00  0.00
ATOM   3654  CIB CIB Y1775     -63.557  85.167  -6.551  1.00  0.00
ATOM   3655  CIC CIC Y1776     -81.550 -66.365  26.687  1.00  0.00
ATOM   3656  CID CID Y1777     -73.725  -4.451 -70.015  1.00  0.00
ATOM   3657  CIE CIE Y1778      69.691  15.108   3.305  1.00  0.00
ATOM   3658  CIF CIF Y1779     -17.373  36.559 -35.911  1.00  0.00
ATOM   3659  CIG CIG Y1780      72.572 -52.384 -48.198  1.00  0.00
ATOM   3660  CIH CIH Y1781       3.228 -11.547  53.722  1.00  0.00
ATOM   3661  CII CII Y1782      80.713 -88.159   8.038  1.00  0.00
ATOM   3662  CIJ CIJ Y1783      32.622  41.208 -33.942  1.00  0.00
ATOM   3663  CIK CIK Y1784       4.664  -0.107  88.936  1.00  0.00
ATOM   3664  CIL CIL Y1785     -79.375 -44.112 -62.552  1.00  0.00
ATOM   3665  CIM CIM Y1786       8.420  70.160 -54.082  1.00  0.00
ATOM   3666  CIN CIN Y1787      87.005 -46.193 -75.084  1.00  0.00
ATOM   3667  CIO CIO Y1788      47.604  64.992   5.332  1.00  0.00
ATOM   3668  CIP CIP Y1789      22.705 -29.232 -38.058  1.00  0.00
ATOM   3669  CIQ CIQ Y1790      63.135 -55.303  12.731  1.00  0.00
ATOM   3670  CIR CIR Y1791       4.949 -34.912  32.036  1.00  0.00
ATOM   3671  CIS CIS Y1792      16.188   3.840  89.664  1.00  0.00
ATOM   3672  CIT CIT Y1793      79.687 -36.602  83.913  1.00  0.00
ATOM   3673  CIU CIU Y1794     -13.697 -48.900 -64.999  1.00  0.00
ATOM   3674  CIV CIV Y1795     -14.725  39.323  42.160  1.00  0.00
ATOM   3675  CIW CIW Y1796      58.440  63.826 -68.128  1.00  0.00
ATOM   3676  CIX CIX Y1797     -34.956  -9.828  37.659  1.00  0.00
ATOM   3677  CIY CIY Y1798     -45.952  13.383  84.543  1.00  0.00
ATOM   3678  CIZ CIZ Y1799     -82.995  72.887  76.054  1.00  0.00
ATOM   3679  CJA CJA Y1800     -77.400  61.966  50.295  1.00  0.00
ATOM   3680  CJB CJB Y1801     -73.178 -37.359  25.801  1.00  0.00
ATOM   3681  CJC CJC Y1802       7.669  21.501  69.059  1.00  0.00
ATOM   3682  CJD CJD Y1803     -12.625   2.524  -7.673  1.00  0.00
ATOM   3683  CJE CJE Y1804     -83.232  -1.459   1.587  1.00  0.00
ATOM   3684  CJF CJF Y1805     -13.457  41.817  53.258  1.00  0.00
ATOM   3685  CJG CJG Z1806     -31.612 -70.630 -26.656  1.00  0.00
ATOM   3686  CJH CJH Z1807      60.666   0.846  -6.023  1.00  0.00
ATOM   3687  CJI CJI Z1808      -3.507  57.363  61.532  1.00  0.00
ATOM   3688  CJJ CJJ Z1809      36.381  24.610  59.233  1.00  0.00
ATOM   3689  CJK CJK Z1810      77.098  46.068  -5.081  1.00  0.00
ATOM   3690  CJL CJL Z1811      37.718  59.831 -27.239  1.00  0.00
ATOM   3691  CJM CJM Z1812      77.260 -57.576 -21.642  1.00  0.00
ATOM   3692  CJN CJN Z1813       2.471 -27.005 -61.568  1.00  0.00
ATOM   3693  CJO CJO Z1814     -42.374 -13.756  72.458  1.00  0.00
ATOM   3694  CJP CJP Z1815     -61.440  -7.215   1.126  1.00  0.00
ATOM   3695  CJQ CJQ Z1816     -49.563  28.050   1.542  1.00  0.00
ATOM   3696  CJR CJR Z1817     -38.680  61.761 -53.243  1.00  0.00
ATOM   3697  CJS CJS Z1818      61.703  20.126  12.244  1.00  0.00
ATOM   3698  CJT CJT Z1819      33.568 -22.777 -32.443  1.00  0.00
ATOM   3699  CJU CJU Z1820      27.602 -67.172  71.476  1.00  0.00
ATOM   3700  CJV CJV Z1821     -62.582 -23.945 -66.565  1.00  0.00
ATOM   3701  CJW CJW Z1822     -21.157 -72.714 -73.445  1.00  0.00
ATOM   3702  CJX CJX Z1823      -2.380  56.501   5.763  1.00  0.00
ATOM   3703  CJY CJY Z1824      44.996  18.242 -37.358  1.00  0.00
ATOM   3704  CJZ CJZ Z1825     -26.543  38.338  55.326  1.00  0.00
ATOM   3705  CKA CKA Z1826      68.180 -29.584  60.164  1.00  0.00
ATOM   3706  CKB CKB Z1827     -28.829   6.833 -65.735  1.00  0.00
ATOM   3707  CKC CKC Z1828       5.286   4.757  35.798  1.00  0.00
ATOM   3708  CKD CKD Z1829      79.023  -7.098 -55.271  1.00  0.00
ATOM   3709  CKE CKE Z1830       0.276 -80.051 -35.800  1.00  0.00
ATOM   3710  CKF CKF Z1831      22.490 -32.338  24.606  1.00  0.00
ATOM   3711  CKG CKG Z1832      83.332  55.267 -84.161  1.00  0.00
ATOM   3712  CKH CKH Z1833      37.851  48.579  14.289  1.00  0.00
ATOM   3713  CKI CKI Z1834     -15.151 -47.357  13.644  1.00  0.00
ATOM   3714  CKJ CKJ Z1835      26.359 -70.998 -71.771  1.00  0.00
ATOM   3715  CKK CKK Z1836      70.345   6.305  42.858  1.00  0.00
ATOM   3716  CKL CKL Z1837      37.197 -59.854 -36.044  1.00  0.00
ATOM   3717  CKM CKM Z1838     -70.425 -55.344  71.391  1.00  0.00
ATOM   3718  CKN CKN Z1839     -26.271  69.778 -15.719  1.00  0.00
ATOM   3719  CKO CKO Z1840     -48.253  48.971  31.254  1.00  0.00
ATOM   3720  CKP CKP Z1841       1.852  74.610 -62.602  1.00  0.00
ATOM   3721  CKQ CKQ Z1842     -63.226 -72.574  57.247  1.00  0.00
ATOM   3722  CKR CKR Z1843       3.914 -86.579  66.725  1.00  0.00
ATOM   3723  CKS CKS Z1844     -78.667  -6.671 -37.703  1.00  0.00
ATOM   3724  CKT CKT Z1845      -7.519  76.356  78.730  1.00  0.00
ATOM   3725  CKU CKU Z1846     -68.654 -34.527 -17.301  1.00  0.00
ATOM   3726  CKV CKV Z1847     -18.523  36.945  79.435  1.00  0.00
ATOM   3727  CKW CKW Z1848     -21.717 -67.471  44.356  1.00  0.00
ATOM   3728  CKX CKX Z1849     -72.582  46.445  58.642  1.00  0.00
ATOM   3729  CKY CKY Z1850     -36.417 -59.873  12.745  1.00  0.00
ATOM   3730  CKZ CKZ Z1851     -77.221  -0.377 -65.725  1.00  0.00
ATOM   3731  CLA CLA Z1852      28.193 -69.815  38.717  1.00  0.00
ATOM   3732  CLB CLB Z1853      65.975  -6.593 -69.421  1.00  0.00
ATOM   3733  CLC CLC Z1854      46.838 -84.925 -86.638  1.00  0.00
ATOM   3734  CLD CLD Z1855      83.647 -84.755   8.853  1.00  0.00
ATOM   3735  CLE CLE Z1856      66.441  36.878 -39.091  1.00  0.00
ATOM   3736  CLF CLF Z1857     -71.390  78.847  50.009  1.00  0.00
ATOM   3737  CLG CLG Z1858      44.539 -28.370  24.489  1.00  0.00
ATOM   3738  CLH CLH Z1859      64.288  59.671  66.413  1.00  0.00
ATOM   3739  CLI CLI Z1860     -38.941  44.365  71.186  1.00  0.00
ATOM   3740  CLJ CLJ Z1861      50.126 -83.495 -53.886  1.00  0.00
ATOM   3741  CLK CLK Z1862      59.965  54.597 -65.075  1.00  0.00
ATOM   3742  CLL CLL Z1863     -68.275  70.325  -4.768  1.00  0.00
ATOM   3743  CLM CLM Z1864      39.723  30.250 -76.208  1.00  0.00
ATOM   3744  CLN CLN Z1865      -0.289  20.274 -35.458  1.00  0.00
ATOM   3745  CLO CLO Z1866     -77.826 -38.719  30.322  1.00  0.00
ATOM   3746  CLP CLP Z1867     -79.378  28.215 -31.564  1.00  0.00
ATOM   3747  CLQ CLQ Z1868      69.145  80.109  -9.204  1.00  0.00
ATOM   3748  CLR CLR Z1869      61.047 -66.847   4.485  1.00  0.00
ATOM   3749  CLS CLS Z1870     -49.461  77.536  62.938  1.00  0.00
ATOM   3750  CLT CLT Z1871      73.727  -4.473  16.663  1.00  0.00
ATOM   3751  CLU CLU Z1872      68.266   1.073  64.981  1.00  0.00
ATOM   3752  CLV CLV Z1873       2.843 -27.941  64.836  1.00  0.00
ATOM   3753  CLW CLW Z1874     -29.596  73.047  44.548  1.00  0.00
ATOM   3754  CLX CLX Z1875     -43.590  16.788  55.293  1.00  0.00
ATOM   3755  CLY CLY Z1876     -77.674 -74.517 -42.634  1.00  0.00
ATOM   3756  CLZ CLZ Z1877     -49.028 -83.317  72.874  1.00  0.00
ATOM   3757  CMA CMA Z1878      69.769 -62.181 -69.636  1.00  0.00
ATOM   3758  CMB CMB Z1879      27.962 -49.379  85.253  1.00  0.00
ATOM   3759  CMC CMC Z1880      47.289 -44.905  27.667  1.00  0.00
ATOM   3760  CMD CMD Z1881     -73.701  31.604 -16.874  1.00  0.00
ATOM   3761  CME CME Z1882      -1.974 -35.329  44.481  1.00  0.00
ATOM   3762  CMF CMF Z1883      43.787  76.425  23.948  1.00  0.00
ATOM   3763  CMG CMG Z1884     -10.324  17.331  78.170  1.00  0.00
ATOM   3764  CMH CMH Z1885     -68.638 -11.632  58.485  1.00  0.00
ATOM   3765  CMI CMI Z1886      70.640 -73.197  24.604  1.00  0.00
ATOM   3766  CMJ CMJ Z1887     -28.069 -79.442  67.856  1.00  0.00
ATOM   3767  CMK CMK Z1888      53.899  45.265 -24.665  1.00  0.00
ATOM   3768  CML CML Z1889      56.983 -51.339  -2.213  1.00  0.00
ATOM   3769  CMM CMM Z1890     -56.251  47.302 -80.319  1.00  0.00
ATOM   3770  CMN CMN Z1891      70.247  14.367  80.814  1.00  0.00
ATOM   3771  CMO CMO Z1892     -13.137 -59.231 -60.960  1.00  0.00
ATOM   3772  CMP CMP Z1893     -51.935  53.631 -20.258  1.00  0.00
ATOM   3773  CMQ CMQ Z1894      75.632 -50.680  22.841  1.00  0.00
ATOM   3774  CMR CMR Z1895     -61.212 -62.929 -59.422  1.00  0.00
ATOM   3775  CMS CMS Z1896     -30.997 -39.187 -68.956  1.00  0.00
ATOM   3776  CMT CMT Z1897      79.771 -31.932 -58.912  1.00  0.00
ATOM   3777  CMU CMU Z1898     -36.128 -55.157  55.436  1.00  0.00
ATOM   3778  CMV CMV Z1899     -54.935  24.279 -72.482  1.00  0.00
ATOM   3779  CMW CMW Z1900     -73.901  29.525  25.587  1.00  0.00
ATOM   3780  CMX CMX Z1901      10.452 -89.647  83.257  1.00  0.00
ATOM   3781  CMY CMY Z1902      36.953 -50.450  58.087  1.00  0.00
ATOM   3782  CMZ CMZ Z1903      18.231 -56.460 -21.236  1.00  0.00
ATOM   3783  CNA CNA Z1904      86.849 -84.588 -46.236  1.00  0.00
ATOM   3784  CNB CNB Z1905     -78.270  12.049 -12.739  1.00  0.00
ATOM   3785  CNC CNC Z1906      51.691 -30.018 -77.260  1.00  0.00
ATOM   3786  CND CND Z1907     -41.343  -4.085  27.517  1.00  0.00
ATOM   3787  CNE CNE Z1908      42.232  -9.635 -59.432  1.00  0.00
ATOM   3788  CNF CNF Z1909     -43.320  -4.697  -6.975  1.00  0.00
ATOM   3789  CNG CNG Z1910      76.506  56.634  18.975  1.00  0.00
ATOM   3790  CNH CNH Z1911      26.771 -21.075   0.067  1.00  0.00
ATOM   3791  CNI CNI Z1912     -36.523  78.551  75.165  1.00  0.00
ATOM   3792  CNJ CNJ Z1913     -60.676 -77.584  78.961  1.00  0.00
ATOM   3793  CNK CNK Z1914     -45.784 -64.413  86.103  1.00  0.00
ATOM   3794  CNL CNL Z1915      78.544 -15.656 -42.222  1.00  0.00
ATOM   3795  CNM CNM Z1916      18.218  75.019 -22.159  1.00  0.00
ATOM   3796  CNN CNN Z1917      28.464  70.389 -13.279  1.00  0.00
ATOM   3797  CNO CNO Z1918      21.703  64.282  37.308  1.00  0.00
ATOM   3798  CNP CNP Z1919      59.480  72.325 -26.947  1.00  0.00
ATOM   3799  CNQ CNQ Z1920     -20.341  62.878 -87.375  1.00  0.00
ATOM   3800  CNR CNR Z1921      32.137  -2.694  84.772  1.00  0.00
ATOM   3801  CNS CNS Z1922      65.882 -79.953  67.136  1.00  0.00
ATOM   3802  CNT CNT Z1923     -25.444  14.995  69.030  1.00  0.00
ATOM   3803  CNU CNU Z1924     -16.884 -78.931  84.208  1.00  0.00
ATOM   3804  CNV CNV Z1925      78.216  13.947 -61.678  1.00  0.00
ATOM   3805  CNW CNW Z1926     -28.511  78.954  10.661  1.00  0.00
ATOM   3806  CNX CNX Z1927      90.038  34.577 -26.345  1.00  0.00
ATOM   3807  CNY CNY Z1928     -55.298  25.017  81.229  1.00  0.00
ATOM   3808  CNZ CNZ Z1929     -40.005 -79.885 -65.525  1.00  0.00
ATOM   3809  COA COA Z1930      77.486 -73.861  53.489  1.00  0.00
ATOM   3810  COB COB Z1931     -18.693 -41.873  73.158  1.00  0.00
ATOM   3811  COC COC Z1932      52.900   5.283 -82.656  1.00  0.00
ATOM   3812  COD COD Z1933      30.396  78.900 -45.059  1.00  0.00
ATOM   3813  COE COE Z1934     -50.621 -90.536  32.141  1.00  0.00
ATOM   3814  COF COF Z1935     -81.672  15.699  40.225  1.00  0.00
ATOM   3815  COG COG Z1936      76.963 -27.718 -36.627  1.00  0.00
ATOM   3816  COH COH Z1937      28.605   0.430 -77.658  1.00  0.00
ATOM   3817  COI COI Z1938      31.219 -37.172  39.601  1.00  0.00
ATOM   3818  COJ COJ Z1939     -67.416  19.956 -54.928  1.00  0.00
ATOM   3819  COK COK Z1940     -65.909  72.875  31.002  1.00  0.00
ATOM   3820  COL COL Z1941      46.126 -46.759  50.153  1.00  0.00
ATOM   3821  COM COM Z1942      37.881 -11.866  78.122  1.00  0.00
ATOM   3822  CON CON Z1943     -60.090 -77.516  18.609  1.00  0.00
ATOM   3823  COO COO Z1944     -59.960  25.038 -45.063  1.00  0.00
ATOM   3824  COP COP Z1945       2.808 -63.080 -34.697  1.00  0.00
ATOM   3825  COQ COQ Z1946      40.336  42.954 -44.958  1.00  0.00
ATOM   3826  COR COR Z1947     -47.032 -88.185   9.619  1.00  0.00
ATOM   3827  COS COS Z1948     -23.148  29.832 -64.371  1.00  0.00
ATOM   3828  COT COT Z1949       8.754 -49.522  58.877  1.00  0.00
ATOM   3829  COU COU Z1950      77.785  -1.656  88.848  1.00  0.00
ATOM   3830  COV COV Z1951      54.496 -30.186 -37.607  1.00  0.00
ATOM   3831  COW COW Z1952      -0.399 -67.230   4.412  1.00  0.00
ATOM   3832  COX COX Z1953      13.761 -24.315 -36.045  1.00  0.00
ATOM   3833  COY COY Z1954     -60.015   2.989  46.509  1.00  0.00
ATOM   3834  COZ COZ Z1955       0.089 -40.566   1.562  1.00  0.00
ATOM   3835  CPA CPA Z1956     -78.027  59.215 -73.426  1.00  0.00
ATOM   3836  CPB CPB Z1957     -81.464  -0.251  84.363  1.00  0.00
ATOM   3837  CPC CPC Z1958      51.894 -72.665  23.733  1.00  0.00
ATOM   3838  CPD CPD Z1959     -70.981 -77.555 -83.287  1.00  0.00
ATOM   3839  CPE CPE Z1960       5.243 -69.184 -48.134  1.00  0.00
ATOM   3840  CPF CPF Z1961     -33.084 -25.331 -18.491  1.00  0.00
ATOM   3841  CPG CPG Z1962      47.826 -35.879   9.423  1.00  0.00
ATOM   3842  CPH CPH Z1963      84.951 -44.146   3.934  1.00  0.00
ATOM   3843  CPI CPI Z1964      10.577  48.139 -66.167  1.00  0.00
ATOM   3844  CPJ CPJ Z1965       1.087  64.107 -32.118  1.00  0.00
ATOM   3845  CPK CPK Z1966     -43.106   5.663 -42.314  1.00  0.00
ATOM   3846  CPL CPL Z1967     -77.758  -9.046  -9.897  1.00  0.00
ATOM   3847  CPM CPM Z1968       1.180  -5.215  69.932  1.00  0.00
ATOM   3848  CPN CPN Z1969     -75.750 -81.202 -21.111  1.00  0.00
ATOM   3849  CPO CPO Z1970     -55.064 -34.305   0.460  1.00  0.00
ATOM   3850  CPP CPP Z1971     -28.115 -10.838  52.447  1.00  0.00
ATOM   3851  CPQ CPQ Z1972     -54.266 -34.973  29.890  1.00  0.00
ATOM   3852  CPR CPR Z1973       6.621 -47.131 -80.662  1.00  0.00
ATOM   3853  CPS CPS Z1974     -77.993  62.998  16.559  1.00  0.00
ATOM   3854  CPT CPT Z1975     -22.672  50.641 -80.285  1.00  0.00
ATOM   3855  CPU CPU Z1976     -38.982 -51.343  72.854  1.00  0.00
ATOM   3856  CPV CPV Z1977      65.709  55.517 -31.659  1.00  0.00
ATOM   3857  CPW CPW Z1978      83.035 -74.112  86.213  1.00  0.00
ATOM   3858  CPX CPX Z1979      12.762  48.498  81.011  1.00  0.00
ATOM   3859  CPY CPY Z1980     -63.145  51.650 -54.061  1.00  0.00
ATOM   3860  CPZ CPZ Z1981     -81.233 -39.907  74.357  1.00  0.00
ATOM   3861  CQA CQA Z1982     -48.522 -10.825 -82.529  1.00  0.00
ATOM   3862  CQB CQB Z1983     -45.467  69.689  41.974  1.00  0.00
ATOM   3863  CQC CQC Z1984     -45.371 -26.352   3.772  1.00  0.00
ATOM   3864  CQD CQD Z1985     -67.305   7.581  63.457  1.00  0.00
ATOM   3865  CQE CQE Z1986      13.203 -49.511  28.549  1.00  0.00
ATOM   3866  CQF CQF Z1987     -43.597  74.517 -84.539  1.00  0.00
ATOM   3867  CQG CQG Z1988      81.777  27.730  66.440  1.00  0.00
ATOM   3868  CQH CQH Z1989       7.374  77.612 -12.839  1.00  0.00
ATOM   3869  CQI CQI Z1990     -74.828 -58.993  25.389  1.00  0.00
ATOM   3870  CQJ CQJ Z1991      52.885 -14.703 -34.183  1.00  0.00
ATOM   3871  CQK CQK Z1992     -67.959  25.359  48.416  1.00  0.00
ATOM   3872  CQL CQL Z1993      35.978 -75.395 -11.150  1.00  0.00
ATOM   3873  CQM CQM Z1994      24.473  -1.474 -53.016  1.00  0.00
ATOM   3874  CQN CQN Z1995      87.150 -37.221 -78.231  1.00  0.00
ATOM   3875  CQO CQO Z1996     -68.856 -54.224 -36.790  1.00  0.00
ATOM   3876  CQP CQP Z1997      64.500  84.742  87.710  1.00  0.00
ATOM   3877  CQQ CQQ Z1998      21.057 -65.044  12.424  1.00  0.00
ATOM   3878  CQR CQR Z1999      51.843 -16.847  42.187  1.00  0.00
ATOM   3879  CQS CQS Z2000      32.222  13.319  -3.398  1.00  0.00
ATOM   3880  CQT CQT Z2001      74.292 -19.926 -21.957  1.00  0.00
ATOM   3881  CQU CQU Z2002      79.368 -82.558 -55.684  1.00  0.00
ATOM   3882  CQV CQV Z2003      -9.566 -54.010  46.554  1.00  0.00
ATOM   3883  CQW CQW Z2004     -24.889  -4.051  12.004  1.00  0.00
ATOM   3884  CQX CQX Z2005      31.319 -49.951   7.693  1.00  0.00
ATOM   3885  CQY CQY Z2006      38.552  -2.567 -42.019  1.00  0.00
ATOM   3886  CQZ CQZ Z2007     -39.842 -40.468  59.280  1.00  0.00
ATOM   3887  CRA CRA Z2008      42.417 -22.865 -12.793  1.00  0.00
ATOM   3888  CRB CRB Z2009     -13.155  23.134   7.817  1.00  0.00
ATOM   3889  CRC CRC Z2010     -71.753 -18.118  42.444  1.00  0.00
ATOM   3890  CRD CRD Z2011      54.554  37.862  -7.763  1.00  0.00
ATOM   3891  CRE CRE Z2012     -65.372  41.040 -26.065  1.00  0.00
ATOM   3892  CRF CRF Z2013     -68.972 -24.265  69.685  1.00  0.00
ATOM   3893  CRG CRG Z2014     -58.422  70.738 -29.921  1.00  0.00
ATOM   3894  CRH CRH Z2015      75.054  83.691 -70.059  1.00  0.00
ATOM   3895  CRI CRI Z2016     -26.727   6.825  -2.407  1.00  0.00
ATOM   3896  CRJ CRJ Z2017     -75.888 -36.642 -46.200  1.00  0.00
ATOM   3897  CRK CRK Z2018     -48.399  67.392  11.088  1.00  0.00
ATOM   3898  CRL CRL Z2019     -24.003  76.861  88.497  1.00  0.00
ATOM   3899  CRM CRM Z2020      21.512  30.243  85.735  1.00  0.00
ATOM   3900  CRN CRN Z2021     -45.732 -56.053 -53.206  1.00  0.00
ATOM   3901  CRO CRO Z2022      62.122 -26.547 -60.595  1.00  0.00
ATOM   3902  CRP CRP Z2023     -61.931  -4.439 -15.956  1.00  0.00
ATOM   3903  CRQ CRQ Z2024      32.513  34.673 -53.785  1.00  0.00
ATOM   3904  CRR CRR Z2025     -79.037  41.003 -59.476  1.00  0.00
ATOM   3905  CRS CRS Z2026      -9.919 -47.791 -65.203  1.00  0.00
ATOM   3906  CRT CRT Z2027     -22.961 -58.323 -69.452  1.00  0.00
ATOM   3907  CRU CRU Z2028      19.474  34.575 -87.040  1.00  0.00
ATOM   3908  CRV CRV Z2029     -77.539 -70.520   2.162  1.00  0.00
ATOM   3909  CRW CRW Z2030      -5.373  49.737 -49.768  1.00  0.00
ATOM   3910  CRX CRX Z2031     -81.575  53.392 -24.925  1.00  0.00
ATOM   3911  CRY CRY Z2032      28.872  81.530  60.724  1.00  0.00
ATOM   3912  CRZ CRZ Z2033     -14.234  81.358  49.086  1.00  0.00
ATOM   3913  CSA CSA Z2034     -11.454  72.360 -45.171  1.00  0.00
ATOM   3914  CSB CSB Z2035      71.481 -88.552  86.637  1.00  0.00
ATOM   3915  CSC CSC Z2036     -17.565 -12.041 -57.006  1.00  0.00
ATOM   3916  CSD CSD Z2037     -19.578 -53.209 -84.868  1.00  0.00
ATOM   3917  CSE CSE Z2038     -79.499 -87.044 -50.715  1.00  0.00
ATOM   3918  CSF CSF Z2039     -82.414   2.473  20.452  1.00  0.00
ATOM   3919  CSG CSG Z2040     -17.981  72.797 -75.373  1.00  0.00
ATOM   3920  CSH CSH Z2041      71.888   2.208 -28.341  1.00  0.00
ATOM   3921  CSI CSI Z2042      53.350  64.016   3.103  1.00  0.00
ATOM   3922  CSJ CSJ Z2043       0.477 -68.865 -83.023  1.00  0.00
ATOM   3923  CSK CSK Z2044      -7.578 -75.775  26.678  1.00  0.00
ATOM   3924  CSL CSL Z2045     -24.705  24.583  -3.802  1.00  0.00
ATOM   3925  CSM CSM Z2046     -48.336  27.307  45.714  1.00  0.00
ATOM   3926  CSN CSN Z2047       1.665 -62.487 -14.165  1.00  0.00
ATOM   3927  CSO CSO Z2048      56.069 -76.048 -19.522  1.00  0.00
ATOM   3928  CSP CSP Z2049     -23.172 -31.490  32.650  1.00  0.00
ATOM   3929  CSQ CSQ Z2050     -62.444  -3.241 -63.844  1.00  0.00
ATOM   3930  CSR CSR Z2051       6.162 -83.838  51.086  1.00  0.00
ATOM   3931  CSS CSS Z2052     -50.582  -4.758 -48.818  1.00  0.00
ATOM   3932  CST CST Z2053      29.651  78.011  13.114  1.00  0.00
ATOM   3933  CSU CSU Z2054      13.614  82.634 -33.634  1.00  0.00
ATOM   3934  CSV CSV Z2055     -76.993 -19.556  11.048  1.00  0.00
ATOM   3935  CSW CSW Z2056      88.477  42.937  22.258  1.00  0.00
ATOM   3936  CSX CSX Z2057      66.938 -28.346  23.911  1.00  0.00
ATOM   3937  CSY CSY Z2058      66.122 -62.257  75.961  1.00  0.00
ATOM   3938  CSZ CSZ Z2059      53.831 -65.570  42.366  1.00  0.00
ATOM   3939  CTA CTA Z2060      83.303  85.742  59.367  1.00  0.00
ATOM   3940  CTB CTB Z2061     -58.209  55.995  -1.257  1.00  0.00
ATOM   3941  CTC CTC Z2062     -67.541 -39.284  58.513  1.00  0.00
ATOM   3942  CTD CTD Z2063      68.983 -33.287 -30.430  1.00  0.00
ATOM   3943  CTE CTE Z2064      82.156  11.774 -25.033  1.00  0.00
ATOM   3944  CTF CTF Z2065      -1.732  36.650 -79.769  1.00  0.00
ATOM   3945  CTG CTG Z2066      82.406  20.210  -8.180  1.00  0.00
ATOM   3946  CTH CTH Z2067      89.176 -54.531  49.588  1.00  0.00
ATOM   3947  CTI CTI Z2068     -84.126  75.223 -53.783  1.00  0.00
ATOM   3948  CTJ CTJ Z2069     -41.103  82.140 -28.123  1.00  0.00
ATOM   3949  CTK CTK Z2070     -70.973 -87.981 -63.853  1.00  0.00
ATOM   3950  CTL CTL Z2071      77.001  20.777 -82.482  1.00  0.00
ATOM   3951  CTM CTM Z2072     -32.562  -0.453  87.007  1.00  0.00
ATOM   3952  CTN CTN Z2073      33.367  -4.751 -10.259  1.00  0.00
ATOM   3953  CTO CTO Z2074      62.304 -51.969 -42.881  1.00  0.00
ATOM   3954  CTP CTP Z2075      76.833 -50.745  75.233  1.00  0.00
ATOM   3955  CTQ CTQ Z2076     -79.705 -54.068   4.848  1.00  0.00
ATOM   3956  CTR CTR Z2077      35.965  78.650  44.842  1.00  0.00
ATOM   3957  CTS CTS Z2078      53.718  74.543  14.125  1.00  0.00
ATOM   3958  CTT CTT Z2079     -11.481  56.448 -22.479  1.00  0.00
ATOM   3959  CTU CTU Z2080     -16.098 -12.219  29.290  1.00  0.00
ATOM   3960  CTV CTV Z2081     -45.355 -29.546 -51.776  1.00  0.00
ATOM   3961  CTW CTW Z2082       0.501 -54.200 -55.709  1.00  0.00
ATOM   3962  CTX CTX Z2083      80.753  13.053  13.002  1.00  0.00
ATOM   3963  CTY CTY Z2084      72.428 -86.207 -28.716  1.00  0.00
ATOM   3964  CTZ CTZ Z2085      86.481   9.866  72.930  1.00  0.00
ATOM   3965  CUA CUA Z2086       7.500  25.545 -71.902  1.00  0.00
ATOM   3966  CUB CUB Z2087     -62.547  29.881  27.176  1.00  0.00
ATOM   3967  CUC CUC Z2088     -79.546 -32.793 -70.569  1.00  0.00
ATOM   3968  CUD CUD Z2089     -21.559  35.838  15.968  1.00  0.00
ATOM   3969  CUE CUE Z2090       8.537  81.928  58.678  1.00  0.00
ATOM   3970  CUF CUF Z2091     -18.842 -67.249  29.830  1.00  0.00
ATOM   3971  CUG CUG Z2092      88.052  -7.444 -22.937  1.00  0.00
ATOM   3972  CUH CUH Z2093      38.267 -87.251  57.931  1.00  0.00
ATOM   3973  CUI CUI Z2094      20.889 -45.359  75.578  1.00  0.00
ATOM   3974  CUJ CUJ Z2095     -67.445  39.343  18.893  1.00  0.00
ATOM   3975  CUK CUK Z2096       3.240  84.873  18.545  1.00  0.00
ATOM   3976  CUL CUL Z2097     -33.087 -31.545  54.249  1.00  0.00
ATOM   3977  CUM CUM Z2098      29.834  29.067   1.464  1.00  0.00
ATOM   3978  CUN CUN Z2099      42.177  80.585  81.056  1.00  0.00
ATOM   3979  CUO CUO Z2100      20.653 -39.702 -36.353  1.00  0.00
ATOM   3980  CUP CUP Z2101       2.979 -81.748 -54.169  1.00  0.00
ATOM   3981  CUQ CUQ Z2102     -63.066 -51.954  18.890  1.00  0.00
ATOM   3982  CUR CUR Z2103     -21.186  -4.431 -19.657  1.00  0.00
ATOM   3983  CUS CUS Z2104      20.073  38.381 -56.251  1.00  0.00
ATOM   3984  CUT CUT Z2105     -16.019  24.147  28.796  1.00  0.00
ATOM   3985  CUU CUU Z2106     -81.847  61.458  76.807  1.00  0.00
ATOM   3986  CUV CUV Z2107     -55.204 -48.786  43.046  1.00  0.00
ATOM   3987  CUW CUW Z2108      -9.367 -51.705  -4.035  1.00  0.00
ATOM   3988  CUX CUX Z2109     -44.775  77.293  25.420  1.00  0.00
ATOM   3989  CUY CUY Z2110     -50.584   7.942 -84.314  1.00  0.00
ATOM   3990  CUZ CUZ Z2111      56.404  84.088 -56.817  1.00  0.00
ATOM   3991  CVA CVA Z2112     -58.797 -65.466   0.989  1.00  0.00
ATOM   3992  CVB CVB Z2113     -24.054 -82.753  22.884  1.00  0.00
ATOM   3993  CVC CVC Z2114      62.543  81.680 -41.658  1.00  0.00
ATOM   3994  CVD CVD Z2115      46.955 -69.529  84.404  1.00  0.00
ATOM   3995  CVE CVE Z2116      26.090  48.482  -7.367  1.00  0.00
ATOM   3996  CVF CVF Z2117     -30.758 -18.786   8.102  1.00  0.00
ATOM   3997  CVG CVG Z2118     -56.038 -37.299  13.742  1.00  0.00
ATOM   3998  CVH CVH Z2119      66.288  73.077  30.719  1.00  0.00
ATOM   3999  CVI CVI Z2120      -3.491 -72.045 -62.661  1.00  0.00
ATOM   4000  CVJ CVJ Z2121      70.907  75.511  15.600  1.00  0.00
ATOM   4001  CVK CVK Z2122      21.661  51.419  64.996  1.00  0.00
ATOM   4002  CVL CVL Z2123      50.612 -48.221  84.584  1.00  0.00
ATOM   4003  CVM CVM Z2124      61.097  44.989  19.240  1.00  0.00
ATOM   4004  CVN CVN Z2125      59.344  31.263  86.355  1.00  0.00
ATOM   4005  CVO CVO Z2126      69.744 -80.109 -11.941  1.00  0.00
ATOM   4006  CVP CVP Z2127      44.606 -85.537  20.961  1.00  0.00
ATOM   4007  CVQ CVQ Z2128      19.091  56.923 -37.969  1.00  0.00
ATOM   4008  CVR CVR Z2129      51.488   1.381  25.335  1.00  0.00
ATOM   4009  CVS CVS Z2130     -35.589 -38.205   1.514  1.00  0.00
ATOM   4010  CVT CVT Z2131      22.221 -20.059  81.686  1.00  0.00
ATOM   4011  CVU CVU Z2132       0.779 -23.173  16.340  1.00  0.00
ATOM   4012  CVV CVV Z2133     -13.931 -89.781 -81.030  1.00  0.00
ATOM   4013  CVW CVW Z2134     -21.537  81.382  66.700  1.00  0.00
ATOM   4014  CVX CVX Z2135      -0.268  28.548  -4.969  1.00  0.00
ATOM   4015  CVY CVY Z2136     -58.943 -65.750 -79.519  1.00  0.00
ATOM   4016  CVZ CVZ Z2137      25.104 -87.353 -30.736  1.00  0.00
ATOM   4017  CWA CWA Z2138     -48.349  35.872 -31.407  1.00  0.00
ATOM   4018  CWB CWB Z2139     -81.375  59.470 -45.808  1.00  0.00
ATOM   4019  CWC CWC Z2140      50.664  85.366 -73.576  1.00  0.00
ATOM   4020  CWD CWD Z2141     -64.239   8.899 -66.032  1.00  0.00
ATOM   4021  CWE CWE Z2142      83.801  48.277 -36.319  1.00  0.00
ATOM   4022  CWF CWF Z2143     -25.961  38.318 -22.642  1.00  0.00
ATOM   4023  CWG CWG Z2144     -49.895  60.457  81.744  1.00  0.00
ATOM   4024  CWH CWH Z2145      -6.841  73.679 -82.615  1.00  0.00
ATOM   4025  CWI CWI Z2146     -53.702 -34.181 -37.909  1.00  0.00
ATOM   4026  CWJ CWJ Z2147       8.397   3.331 -79.427  1.00  0.00
ATOM   4027  CWK CWK Z2148      35.921  -6.972  65.265  1.00  0.00
ATOM   4028  CWL CWL Z2149     -76.691  81.715  77.057  1.00  0.00
ATOM   4029  CWM CWM Z2150      46.347 -47.472 -61.247  1.00  0.00
ATOM   4030  CWN CWN Z2151      40.777   0.671  39.196  1.00  0.00
ATOM   4031  CWO CWO Z2152      26.405  79.506 -71.491  1.00  0.00
ATOM   4032  CWP CWP Z2153      -7.486  32.354  41.434  1.00  0.00
ATOM   4033  CWQ CWQ Z2154      24.482  23.931 -17.131  1.00  0.00
ATOM   4034  CWR CWR Z2155       0.601  55.039 -82.417  1.00  0.00
ATOM   4035  CWS CWS Z2156      65.749 -88.690  51.191  1.00  0.00
ATOM   4036  CWT CWT Z2157     -19.723  68.306 -36.214  1.00  0.00
ATOM   4037  CWU CWU Z2158      33.925 -53.919 -11.391  1.00  0.00
ATOM   4038  CWV CWV Z2159     -81.454  23.515  76.112  1.00  0.00
ATOM   4039  CWW CWW Z2160      31.255  24.289  17.089  1.00  0.00
ATOM   4040  CWX CWX Z2161      72.367 -72.138 -44.688  1.00  0.00
ATOM   4041  CWY CWY Z2162     -49.122 -44.772  75.458  1.00  0.00
ATOM   4042  CWZ CWZ Z2163      12.142  17.707  74.657  1.00  0.00
ATOM   4043  CXA CXA Z2164      19.121  76.096  76.403  1.00  0.00
ATOM   4044  CXB CXB Z2165      -7.696 -41.740  30.584  1.00  0.00
ATOM   4045  CXC CXC Z2166      76.921  45.271  34.397  1.00  0.00
ATOM   4046  CXD CXD Z2167      -8.237  65.806  41.118  1.00  0.00
ATOM   4047  CXE CXE Z2168     -35.458  37.906 -35.652  1.00  0.00
ATOM   4048  CXF CXF Z2169      41.563 -86.576   3.327  1.00  0.00
ATOM   4049  CXG CXG Z2170     -71.826  46.482  -3.952  1.00  0.00
ATOM   4050  CXH CXH Z2171     -12.837  37.494 -62.505  1.00  0.00
ATOM   4051  CXI CXI Z2172      48.850 -20.524  83.166  1.00  0.00
ATOM   4052  CXJ CXJ Z2173       0.216   3.116   8.233  1.00  0.00
ATOM   4053  CXK CXK Z2174     -70.397  67.841 -48.559  1.00  0.00
ATOM   4054  CXL CXL Z2175      72.897  23.533   0.060  1.00  0.00
ATOM   4055  CXM CXM Z2176      40.120  10.294 -69.301  1.00  0.00
ATOM   4056  CXN CXN Z2177     -85.133 -67.314  42.327  1.00  0.00
ATOM   4057  CXO CXO Z2178     -76.685 -52.895 -74.085  1.00  0.00
ATOM   4058  CXP CXP Z2179      -1.907 -35.773 -30.583  1.00  0.00
ATOM   4059  CXQ CXQ Z2180     -63.511 -11.804  28.972  1.00  0.00
ATOM   4060  CXR CXR Z2181     -48.681 -11.653 -62.914  1.00  0.00
ATOM   4061  CXS CXS Z2182       1.617 -48.452 -35.808  1.00  0.00
ATOM   4062  CXT CXT Z2183     -40.104  82.239  -5.653  1.00  0.00
ATOM   4063  CXU CXU Z2184     -83.511 -32.310  55.833  1.00  0.00
ATOM   4064  CXV CXV Z2185      37.285  86.076  -5.822  1.00  0.00
ATOM   4065  CXW CXW Z2186       9.019  32.249  73.732  1.00  0.00
ATOM   4066  CXX CXX Z2187      84.172 -66.595  33.518  1.00  0.00
ATOM   4067  CXY CXY Z2188      62.812  -7.733 -41.467  1.00  0.00
ATOM   4068  CXZ CXZ Z2189      85.368  79.003 -84.424  1.00  0.00
ATOM   4069  CYA CYA Z2190     -21.498 -64.418 -54.633  1.00  0.00
ATOM   4070  CYB CYB Z2191     -31.709   2.225  51.216  1.00  0.00
ATOM   4071  CYC CYC Z2192     -55.841 -47.809 -80.403  1.00  0.00
ATOM   4072  CYD CYD Z2193     -34.079   3.285 -20.561  1.00  0.00
ATOM   4073  CYE CYE Z2194     -42.669 -76.753  50.492  1.00  0.00
ATOM   4074  CYF CYF Z2195      87.384 -90.654 -22.070  1.00  0.00
ATOM   4075  CYG CYG Z2196      59.496  68.333  21.700  1.00  0.00
ATOM   4076  CYH CYH Z2197     -19.618  -8.009 -81.001  1.00  0.00
ATOM   4077  CYI CYI Z2198      18.458 -72.403 -41.917  1.00  0.00
ATOM   4078  CYJ CYJ Z2199      54.748 -67.790  62.006  1.00  0.00
ATOM   4079  CYK CYK Z2200      21.837 -15.334 -73.600  1.00  0.00
ATOM   4080  CYL CYL Z2201     -36.918  25.983  26.665  1.00  0.00
ATOM   4081  CYM CYM Z2202       0.856 -66.178  79.361  1.00  0.00
ATOM   4082  CYN CYN Z2203      75.440  45.611 -28.970  1.00  0.00
ATOM   4083  CYO CYO Z2204      -9.501   9.959  -0.424  1.00  0.00
ATOM   4084  CYP CYP Z2205     -31.873  47.979 -13.564  1.00  0.00
ATOM   4085  CYQ CYQ Z2206     -50.962  16.959  39.333  1.00  0.00
ATOM   4086  CYR CYR Z2207     -54.792  80.041  77.830  1.00  0.00
ATOM   4087  CYS CYS Z2208      -3.104 -59.747  28.388  1.00  0.00
ATOM   4088  CYT CYT Z2209     -58.753   2.235 -46.962  1.00  0.00
ATOM   4089  CYU CYU Z2210      26.869   3.672  76.399  1.00  0.00
ATOM   4090  CYV CYV Z2211       2.700 -37.862 -13.826  1.00  0.00
ATOM   4091  CYW CYW Z2212     -60.523  75.980 -62.556  1.00  0.00
ATOM   4092  CYX CYX Z2213      88.109  40.732  82.307  1.00  0.00
ATOM   4093  CYY CYY Z2214     -26.958  81.141 -77.324  1.00  0.00
ATOM   4094  CYZ CYZ Z2215      11.342 -22.757  45.565  1.00  0.00
ATOM   4095  CZA CZA Z2216       2.284 -43.851  17.192  1.00  0.00
ATOM   4096  CZB CZB Z2217     -21.191  56.652  86.956  1.00  0.00
ATOM   4097  CZC CZC Z2218      88.547  -4.429  19.707  1.00  0.00
ATOM   4098  CZD CZD Z2219     -11.790  -6.128  89.403  1.00  0.00
ATOM   4099  CZE CZE Z2220      35.264 -32.570  76.684  1.00  0.00
ATOM   4100  CZF CZF Z2221     -14.501  80.948  27.508  1.00  0.00
ATOM   4101  CZG CZG Z2222     -29.709 -38.006 -42.111  1.00  0.00
ATOM   4102  CZH CZH Z2223     -80.997  29.274 -76.999  1.00  0.00
ATOM   4103  CZI CZI Z2224       4.217 -30.538  25.330  1.00  0.00
ATOM   4104  CZJ CZJ Z2225       0.262 -28.605  85.508  1.00  0.00
ATOM   4105  CZK CZK Z2226      44.799  14.133  18.151  1.00  0.00
ATOM   4106  CZL CZL Z2227     -84.309  48.677   1.719  1.00  0.00
ATOM   4107  CZM CZM Z2228     -76.421  78.689 -33.823  1.00  0.00
ATOM   4108  CZN CZN Z2229      -9.143 -89.790  43.732  1.00  0.00
ATOM   4109  CZO CZO Z2230     -85.480  28.086  22.457  1.00  0.00
ATOM   4110  CZP CZP Z2231      42.574 -82.714  72.424  1.00  0.00
ATOM   4111  CZQ CZQ Z2232     -42.681 -27.870  34.987  1.00  0.00
ATOM   4112  CZR CZR Z2233      13.357 -44.241  -0.759  1.00  0.00
ATOM   4113  CZS CZS Z2234      81.661 -83.386  39.496  1.00  0.00
ATOM   4114  CZT CZT Z2235     -55.265 -35.135  82.773  1.00  0.00
ATOM   4115  CZU CZU Z2236     -84.335  31.456  46.231  1.00  0.00
ATOM   4116  CZV CZV Z2237      82.434  72.478 -70.117  1.00  0.00
ATOM   4117  CZW CZW Z2238      87.875 -59.066  78.571  1.00  0.00
ATOM   4118  CZX CZX Z2239      23.437 -39.797 -74.976  1.00  0.00
ATOM   4119  CZY CZY Z2240      16.157 -79.082 -18.165  1.00  0.00
ATOM   4120  CZZ CZZ Z2241     -64.641 -68.100 -44.984  1.00  0.00
ATOM   4121  DAA DAA Z2242      81.156 -17.711   0.386  1.00  0.00
ATOM   4122  DAB DAB Z2243     -32.171  52.146   2.487  1.00  0.00
ATOM   4123  DAC DAC Z2244      28.056  35.883 -38.392  1.00  0.00
ATOM   4124  DAD DAD Z2245      -4.624 -79.332  12.707  1.00  0.00
ATOM   4125  DAE DAE Z2246      61.097  15.052  68.816  1.00  0.00
ATOM   4126  DAF DAF Z2247     -69.193 -12.277  85.784  1.00  0.00
ATOM   4127  DAG DAG Z2248      31.359 -14.027  46.590  1.00  0.00
ATOM   4128  DAH DAH Z2249     -44.431 -30.586  18.231  1.00  0.00
ATOM   4129  DAI DAI Z2250     -45.309 -86.111  86.123  1.00  0.00
ATOM   4130  DAJ DAJ Z2251     -74.228 -78.915  14.561  1.00  0.00
ATOM   4131  DAK DAK Z2252     -72.908  49.185 -80.575  1.00  0.00
ATOM   4132  DAL DAL Z2253     -47.933 -16.298 -43.482  1.00  0.00
ATOM   4133  DAM DAM Z2254      23.492  63.265  87.496  1.00  0.00
ATOM   4134  DAN DAN Z2255     -25.226  18.581 -87.172  1.00  0.00
ATOM   4135  DAO DAO Z2256     -77.265 -89.205  58.265  1.00  0.00
ATOM   4136  DAP DAP Z2257     -17.446  42.484  36.603  1.00  0.00
ATOM   4137  DAQ DAQ Z2258     -52.142  77.511 -74.263  1.00  0.00
ATOM   4138  DAR DAR Z2259      40.486  47.655  88.684  1.00  0.00
ATOM   4139  DAS DAS Z2260     -84.180 -83.788   5.166  1.00  0.00
ATOM   4140  DAT DAT Z2261      50.230  -9.550  71.493  1.00  0.00
ATOM   4141  DAU DAU Z2262     -67.073  51.604  85.463  1.00  0.00
ATOM   4142  DAV DAV Z2263     -51.366 -58.890  72.228  1.00  0.00
ATOM   4143  DAW DAW Z2264      78.358 -16.449  33.438  1.00  0.00
ATOM   4144  DAX DAX Z2265      71.043 -42.956 -50.044  1.00  0.00
ATOM   4145  DAY DAY Z2266     -79.923  13.555  59.265  1.00  0.00
ATOM   4146  DAZ DAZ Z2267      41.837 -87.582 -30.935  1.00  0.00
ATOM   4147  DBA DBA Z2268     -75.458 -20.884 -83.894  1.00  0.00
ATOM   4148  DBB DBB Z2269      87.416  31.714 -61.296  1.00  0.00
ATOM   4149  DBC DBC Z2270     -82.766  16.087 -55.031  1.00  0.00
ATOM   4150  DBD DBD Z2271      74.898 -57.805   1.965  1.00  0.00
ATOM   4151  DBE DBE Z2272      -4.260  82.245 -33.062  1.00  0.00
ATOM   4152  DBF DBF Z2273      32.879 -35.612  62.797  1.00  0.00
ATOM   4153  DBG DBG Z2274     -36.504  48.759 -28.613  1.00  0.00
ATOM   4154  DBH DBH Z2275     -71.807  66.518 -82.500  1.00  0.00
ATOM   4155  DBI DBI Z2276       9.514  31.884  54.206  1.00  0.00
ATOM   4156  DBJ DBJ Z2277      90.097  -3.065  57.523  1.00  0.00
ATOM   4157  DBK DBK Z2278      23.139 -82.801 -49.033  1.00  0.00
ATOM   4158  DBL DBL Z2279      80.970  72.471  28.962  1.00  0.00
ATOM   4159  DBM DBM Z2280      82.431  78.932 -49.860  1.00  0.00
ATOM   4160  DBN DBN Z2281     -10.697 -32.983  14.253  1.00  0.00
ATOM   4161  DBO DBO Z2282      90.344  45.117 -50.352  1.00  0.00
ATOM   4162  DBP DBP Z2283     -60.272 -70.461  35.640  1.00  0.00
ATOM   4163  DBQ DBQ Z2284       8.361 -84.206  34.893  1.00  0.00
ATOM   4164  DBR DBR Z2285     -54.763  63.865 -74.719  1.00  0.00
ATOM   4165  DBS DBS Z2286      -4.123 -12.442 -80.866  1.00  0.00
ATOM   4166  DBT DBT Z2287      78.959 -18.170 -80.316  1.00  0.00
ATOM   4167  DBU DBU Z2288      45.719 -23.846 -55.126  1.00  0.00
ATOM   4168  DBV DBV Z2289       3.211 -40.404  76.585  1.00  0.00
ATOM   4169  DBW DBW Z2290     -80.886  37.652  -7.065  1.00  0.00
ATOM   4170  DBX DBX Z2291      88.052  42.870 -68.047  1.00  0.00
ATOM   4171  DBY DBY Z2292      82.285  27.662  43.316  1.00  0.00
ATOM   4172  DBZ DBZ Z2293      67.251 -89.374 -63.916  1.00  0.00
ATOM   4173  DCA DCA Z2294      28.419 -20.215 -84.038  1.00  0.00
ATOM   4174  DCB DCB Z2295      18.004 -10.443 -27.885  1.00  0.00
ATOM   4175  DCC DCC Z2296      22.735 -34.606 -14.145  1.00  0.00
ATOM   4176  DCD DCD Z2297      -0.628 -21.425  36.206  1.00  0.00
ATOM   4177  DCE DCE Z2298      20.447  30.021  27.671  1.00  0.00
ATOM   4178  DCF DCF Z2299     -83.771   1.417  55.053  1.00  0.00
ATOM   4179  DCG DCG Z2300      21.916 -84.417  88.673  1.00  0.00
ATOM   4180  DCH DCH Z2301     -57.000 -43.471 -60.373  1.00  0.00
ATOM   4181  DCI DCI Z2302      63.669 -39.919 -20.019  1.00  0.00
ATOM   4182  DCJ DCJ Z2303     -24.388 -81.522  40.278  1.00  0.00
ATOM   4183  DCK DCK Z2304      81.051  63.967 -37.824  1.00  0.00
ATOM   4184  DCL DCL Z2305     -72.975   2.156  34.895  1.00  0.00
ATOM   4185  DCM DCM Z2306     -65.201 -16.239 -81.163  1.00  0.00
ATOM   4186  DCN DCN Z2307      85.753 -45.753 -56.868  1.00  0.00
ATOM   4187  DCO DCO Z2308      -9.070  24.742 -76.908  1.00  0.00
ATOM   4188  DCP DCP Z2309     -51.976 -87.206  -9.475  1.00  0.00
ATOM   4189  DCQ DCQ Z2310     -60.231  -1.796  69.038  1.00  0.00
ATOM   4190  DCR DCR Z2311      11.457 -60.568  22.363  1.00  0.00
ATOM   4191  DCS DCS Z2312     -64.069   9.988 -33.677  1.00  0.00
ATOM   4192  DCT DCT Z2313     -66.568 -83.407   4.196  1.00  0.00
ATOM   4193  DCU DCU Z2314     -57.923 -90.317 -75.560  1.00  0.00
ATOM   4194  DCV DCV Z2315     -52.798  16.994 -49.802  1.00  0.00
ATOM   4195  DCW DCW Z2316      51.913  18.030  32.444  1.00  0.00
ATOM   4196  DCX DCX Z2317      16.262 -32.839  72.653  1.00  0.00
ATOM   4197  DCY DCY Z2318     -82.094 -86.317  38.953  1.00  0.00
ATOM   4198  DCZ DCZ Z2319     -43.382 -59.805  32.362  1.00  0.00
ATOM   4199  DDA DDA Z2320      -4.286 -19.663 -27.820  1.00  0.00
ATOM   4200  DDB DDB Z2321      63.423  32.125  24.806  1.00  0.00
ATOM   4201  DDC DDC Z2322      -3.018  19.373  63.016  1.00  0.00
ATOM   4202  DDD DDD Z2323     -25.844  58.916  22.011  1.00  0.00
ATOM   4203  DDE DDE Z2324       6.774  43.470  30.000  1.00  0.00
ATOM   4204  DDF DDF Z2325     -10.184  -8.563 -43.763  1.00  0.00
ATOM   4205  DDG DDG Z2326     -52.349 -20.018 -20.464  1.00  0.00
ATOM   4206  DDH DDH Z2327     -32.008  40.832 -85.166  1.00  0.00
ATOM   4207  DDI DDI Z2328      38.089  37.561 -21.795  1.00  0.00
ATOM   4208  DDJ DDJ Z2329      24.519   5.868 -22.786  1.00  0.00
ATOM   4209  DDK DDK Z2330     -21.360 -73.354   9.715  1.00  0.00
ATOM   4210  DDL DDL Z2331     -77.040  -2.482  44.742  1.00  0.00
ATOM   4211  DDM DDM Z2332      14.415 -71.706  -4.213  1.00  0.00
ATOM   4212  DDN DDN Z2333      62.955 -87.872   4.458  1.00  0.00
ATOM   4213  DDO DDO Z2334     -15.376  13.012  55.892  1.00  0.00
ATOM   4214  DDP DDP Z2335     -41.743 -62.013 -80.389  1.00  0.00
ATOM   4215  DDQ DDQ Z2336      54.612  -5.659  84.198  1.00  0.00
ATOM   4216  DDR DDR Z2337      34.813 -15.349 -49.252  1.00  0.00
ATOM   4217  DDS DDS Z2338      30.577  84.294 -18.618  1.00  0.00
ATOM   4218  DDT DDT Z2339     -37.345  26.734 -59.261  1.00  0.00
ATOM   4219  DDU DDU Z2340      -1.905 -75.632  39.664  1.00  0.00
ATOM   4220  DDV DDV Z2341      67.304  39.165 -86.524  1.00  0.00
ATOM   4221  DDW DDW Z2342      17.903  32.792  -6.091  1.00  0.00
ATOM   4222  DDX DDX Z2343     -82.272 -36.326   2.288  1.00  0.00
ATOM   4223  DDY DDY Z2344      47.856 -52.283  70.343  1.00  0.00
ATOM   4224  DDZ DDZ Z2345      -6.620 -77.675  62.614  1.00  0.00
ATOM   4225  DEA DEA Z2346      24.786  36.267 -16.709  1.00  0.00
ATOM   4226  DEB DEB Z2347      84.249  73.641   1.012  1.00  0.00
ATOM   4227  DEC DEC Z2348     -45.486 -41.573 -85.152  1.00  0.00
ATOM   4228  DED DED Z2349     -32.614  85.604  55.090  1.00  0.00
ATOM   4229  DEE DEE Z2350      37.138  67.611  -1.634  1.00  0.00
ATOM   4230  DEF DEF Z2351     -74.260  77.558  16.654  1.00  0.00
ATOM   4231  DEG DEG Z2352     -27.404 -55.683  31.175  1.00  0.00
ATOM   4232  DEH DEH Z2353     -63.870 -52.609  86.323  1.00  0.00
ATOM   4233  DEI DEI Z2354      58.183  18.207 -62.382  1.00  0.00
ATOM   4234  DEJ DEJ Z2355     -79.162 -57.102  38.294  1.00  0.00
ATOM   4235  DEK DEK Z2356     -84.357   1.684   1.915  1.00  0.00
ATOM   4236  DEL DEL Z2357     -38.386 -83.656  23.082  1.00  0.00
ATOM   4237  DEM DEM Z2358     -56.031  83.411  -3.797  1.00  0.00
ATOM   4238  DEN DEN Z2359      80.900 -35.995  34.451  1.00  0.00
ATOM   4239  DEO DEO Z2360      42.489 -14.466   7.335  1.00  0.00
ATOM   4240  DEP DEP Z2361     -52.147 -25.864  47.972  1.00  0.00
ATOM   4241  DEQ DEQ Z2362     -85.028 -15.944  29.534  1.00  0.00
ATOM   4242  DER DER Z2363     -46.947 -44.273  -6.977  1.00  0.00
ATOM   4243  DES DES Z2364      64.825 -10.808  32.796  1.00  0.00
ATOM   4244  DET DET Z2365      82.185 -62.201 -49.970  1.00  0.00
ATOM   4245  DEU DEU Z2366      61.723 -27.222  -7.482  1.00  0.00
ATOM   4246  DEV DEV Z2367      85.311 -39.422  81.296  1.00  0.00
ATOM   4247  DEW DEW Z2368     -75.302  11.445 -80.698  1.00  0.00
ATOM   4248  DEX DEX Z2369      67.705 -43.390 -83.753  1.00  0.00
ATOM   4249  DEY DEY Z2370     -74.883  54.593 -12.469  1.00  0.00
ATOM   4250  DEZ DEZ Z2371     -82.026 -68.523 -55.097  1.00  0.00
ATOM   4251  DFA DFA Z2372      83.170  11.059 -85.802  1.00  0.00
ATOM   4252  DFB DFB Z2373     -71.612  62.400 -59.401  1.00  0.00
ATOM   4253  DFC DFC Z2374     -78.373  82.890 -19.320  1.00  0.00
ATOM   4254  DFD DFD Z2375     -68.631  37.499 -85.028  1.00  0.00
ATOM   4255  DFE DFE Z2376      11.715 -88.866 -44.965  1.00  0.00
ATOM   4256  DFF DFF Z2377      89.978 -22.952  14.406  1.00  0.00
ATOM   4257  DFG DFG Z2378     -83.730  61.994  32.519  1.00  0.00
ATOM   4258  DFH DFH Z2379      32.286 -15.530  16.719  1.00  0.00
ATOM   4259  DFI DFI Z2380      60.382 -85.133 -81.552  1.00  0.00
ATOM   4260  DFJ DFJ Z2381     -80.733 -60.583 -37.876  1.00  0.00
ATOM   4261  DFK DFK Z2382      15.973  70.691 -82.577  1.00  0.00
ATOM   4262  DFL DFL Z2383     -30.781  61.371  58.367  1.00  0.00
ATOM   4263  DFM DFM Z2384     -38.939  24.351 -23.981  1.00  0.00
ATOM   4264  DFN DFN Z2385     -85.205 -59.304  72.951  1.00  0.00
ATOM   4265  DFO DFO Z2386      11.342 -80.111  22.903  1.00  0.00
ATOM   4266  DFP DFP Z2387      37.049 -89.767  83.731  1.00  0.00
ATOM   4267  DFQ DFQ Z2388      41.727  -3.882 -69.662  1.00  0.00
ATOM   4268  DFR DFR Z2389       6.513  49.468  42.716  1.00  0.00
ATOM   4269  DFS DFS Z2390      61.952   9.498 -71.041  1.00  0.00
ATOM   4270  DFT DFT Z2391      33.109  59.638  71.330  1.00  0.00
ATOM   4271  DFU DFU Z2392      47.307 -26.641  -0.937  1.00  0.00
ATOM   4272  DFV DFV Z2393      86.870  -1.788 -74.943  1.00  0.00
ATOM   4273  DFW DFW Z2394     -32.877   9.242  40.438  1.00  0.00
ATOM   4274  DFX DFX Z2395     -74.812  81.289 -74.464  1.00  0.00
ATOM   4275  DFY DFY Z2396     -61.484   9.155  27.355  1.00  0.00
ATOM   4276  DFZ DFZ Z2397      87.929  -9.595  79.408  1.00  0.00
ATOM   4277  DGA DGA Z2398      31.022  15.595  26.782  1.00  0.00
ATOM   4278  DGB DGB Z2399      22.824  62.463 -57.082  1.00  0.00
ATOM   4279  DGC DGC Z2400     -39.154 -38.764  81.493  1.00  0.00
ATOM   4280  DGD DGD Z2401      78.479  77.639  43.454  1.00  0.00
ATOM   4281  DGE DGE Z2402     -29.432  20.725  84.493  1.00  0.00
ATOM   4282  DGF DGF Z2403      10.209 -87.086   4.264  1.00  0.00
ATOM   4283  DGG DGG Z2404     -50.317 -80.280 -81.749  1.00  0.00
ATOM   4284  DGH DGH Z2405      86.736   6.875  -4.567  1.00  0.00
ATOM   4285  DGI DGI Z2406      29.363  20.942 -61.353  1.00  0.00
ATOM   4286  DGJ DGJ Z2407     -54.296  68.330  48.159  1.00  0.00
ATOM   4287  DGK DGK Z2408     -45.595 -24.553 -82.377  1.00  0.00
ATOM   4288  DGL DGL Z2409      14.569 -13.462  16.578  1.00  0.00
ATOM   4289  DGM DGM Z2410      -7.736 -57.889 -44.574  1.00  0.00
ATOM   4290  DGN DGN Z2411      30.526 -40.521 -55.526  1.00  0.00
ATOM   4291  DGO DGO Z2412     -59.881 -52.757 -27.687  1.00  0.00
ATOM   4292  DGP DGP Z2413     -58.927 -81.301 -42.705  1.00  0.00
ATOM   4293  DGQ DGQ Z2414     -81.568  82.746  30.097  1.00  0.00
ATOM   4294  DGR DGR Z2415     -65.391  69.574  71.924  1.00  0.00
ATOM   4295  DGS DGS Z2416      36.601 -46.093  78.299  1.00  0.00
ATOM   4296  DGT DGT Z2417     -64.605 -33.466 -85.468  1.00  0.00
ATOM   4297  DGU DGU Z2418     -73.458 -12.208 -56.837  1.00  0.00
ATOM   4298  DGV DGV Z2419     -84.008  62.572   2.703  1.00  0.00
ATOM   4299  DGW DGW Z2420     -19.409  16.235  43.550  1.00  0.00
ATOM   4300  DGX DGX Z2421      11.854 -37.136  82.576  1.00  0.00
ATOM   4301  DGY DGY Z2422     -12.092 -38.091 -44.626  1.00  0.00
ATOM   4302  DGZ DGZ Z2423     -37.470  29.263 -43.905  1.00  0.00
ATOM   4303  DHA DHA Z2424      58.584 -64.054  87.797  1.00  0.00
ATOM   4304  DHB DHB Z2425     -45.726  59.181  58.395  1.00  0.00
ATOM   4305  DHC DHC Z2426     -66.244   8.174   2.544  1.00  0.00
ATOM   4306  DHD DHD Z2427      28.198  -5.411  12.109  1.00  0.00
ATOM   4307  DHE DHE Z2428     -32.941 -11.584 -33.757  1.00  0.00
ATOM   4308  DHF DHF Z2429      45.042  65.698  31.705  1.00  0.00
ATOM   4309  DHG DHG Z2430     -33.185  59.959 -82.893  1.00  0.00
ATOM   4310  DHH DHH Z2431     -15.923  -2.441  77.582  1.00  0.00
ATOM   4311  DHI DHI Z2432      54.934 -13.912  25.598  1.00  0.00
ATOM   4312  DHJ DHJ Z2433     -67.182 -48.024 -59.241  1.00  0.00
ATOM   4313  DHK DHK Z2434     -19.375 -62.513  60.409  1.00  0.00
ATOM   4314  DHL DHL Z2435       7.331 -50.548 -18.637  1.00  0.00
ATOM   4315  DHM DHM Z2436     -17.934 -26.738   1.990  1.00  0.00
ATOM   4316  DHN DHN Z2437      -3.827  78.492  -9.982  1.00  0.00
ATOM   4317  DHO DHO Z2438     -62.366  60.402 -40.234  1.00  0.00
ATOM   4318  DHP DHP Z2439     -81.157  -4.553 -83.643  1.00  0.00
ATOM   4319  DHQ DHQ Z2440      89.937 -28.979 -70.970  1.00  0.00
ATOM   4320  DHR DHR Z2441      84.611  81.058 -24.431  1.00  0.00
ATOM   4321  DHS DHS Z2442     -79.562 -47.562  62.732  1.00  0.00
ATOM   4322  DHT DHT Z2443       6.632  23.666   5.013  1.00  0.00
ATOM   4323  DHU DHU Z2444      35.130 -38.999  -5.068  1.00  0.00
ATOM   4324  DHV DHV Z2445     -18.544 -20.752 -74.757  1.00  0.00
ATOM   4325  DHW DHW Z2446      45.705 -38.507 -22.060  1.00  0.00
ATOM   4326  DHX DHX Z2447     -52.631  79.063 -15.899  1.00  0.00
ATOM   4327  DHY DHY Z2448     -23.295 -50.941 -48.708  1.00  0.00
ATOM   4328  DHZ DHZ Z2449      59.586 -80.759 -35.876  1.00  0.00
ATOM   4329  DIA DIA Z2450     -31.201 -50.089  86.285  1.00  0.00
ATOM   4330  DIB DIB Z2451      70.792  83.667  31.906  1.00  0.00
ATOM   4331  DIC DIC Z2452      35.598 -18.481 -68.039  1.00  0.00
ATOM   4332  DID DID Z2453      59.695  21.211 -76.343  1.00  0.00
ATOM   4333  DIE DIE Z2454       1.594  14.552  78.156  1.00  0.00
ATOM   4334  DIF DIF Z2455      84.666  62.351  37.329  1.00  0.00
ATOM   4335  DIG DIG Z2456      50.063  39.204  33.317  1.00  0.00
ATOM   4336  DIH DIH Z2457      33.830 -75.921   8.289  1.00  0.00
ATOM   4337  DII DII Z2458      14.648  37.605  38.527  1.00  0.00
ATOM   4338  DIJ DIJ Z2459      -4.596 -77.033  79.832  1.00  0.00
ATOM   4339  DIK DIK Z2460     -52.569 -12.070 -31.130  1.00  0.00
ATOM   4340  DIL DIL Z2461     -68.173 -38.135  14.154  1.00  0.00
ATOM   4341  DIM DIM Z2462      -9.671  13.042 -74.041  1.00  0.00
ATOM   4342  DIN DIN Z2463      60.079  25.354 -20.171  1.00  0.00
ATOM   4343  DIO DIO Z2464      44.837 -88.866  43.855  1.00  0.00
ATOM   4344  DIP DIP Z2465      31.153  77.665 -85.277  1.00  0.00
ATOM   4345  DIQ DIQ Z2466     -77.890 -80.040  76.931  1.00  0.00
ATOM   4346  DIR DIR Z2467     -24.221  38.625 -46.884  1.00  0.00
ATOM   4347  DIS DIS Z2468      81.919  21.384  89.241  1.00  0.00
ATOM   4348  DIT DIT Z2469      88.967 -24.226  29.161  1.00  0.00
ATOM   4349  DIU DIU Z2470      76.648 -71.522   2.434  1.00  0.00
ATOM   4350  DIV DIV Z2471      13.967 -50.123 -63.663  1.00  0.00
ATOM   4351  DIW DIW Z2472     -35.679  58.950  88.750  1.00  0.00
ATOM   4352  DIX DIX Z2473      48.681  -8.932 -78.503  1.00  0.00
ATOM   4353  DIY DIY Z2474      58.190  52.069  34.214  1.00  0.00
ATOM   4354  DIZ DIZ Z2475      46.925  83.243   6.867  1.00  0.00
ATOM   4355  DJA DJA Z2476      32.010  52.165 -46.362  1.00  0.00
ATOM   4356  DJB DJB Z2477     -61.990  83.391 -40.780  1.00  0.00
ATOM   4357  DJC DJC Z2478     -57.471  27.729 -25.934  1.00  0.00
ATOM   4358  DJD DJD Z2479      -8.160  71.111 -19.787  1.00  0.00
ATOM   4359  DJE DJE Z2480       7.089 -71.437  61.672  1.00  0.00
ATOM   4360  DJF DJF Z2481     -17.043 -59.409  86.679  1.00  0.00
ATOM   4361  DJG DJG Z2482      19.842  76.702  -5.632  1.00  0.00
ATOM   4362  DJH DJH Z2483      36.510   6.644 -15.210  1.00  0.00
ATOM   4363  DJI DJI Z2484      56.366  84.351  21.732  1.00  0.00
ATOM   4364  DJJ DJJ Z2485      89.199 -82.259  58.923  1.00  0.00
ATOM   4365  DJK DJK Z2486     -52.109   8.692 -21.820  1.00  0.00
ATOM   4366  DJL DJL Z2487      54.834  51.246 -11.747  1.00  0.00
ATOM   4367  DJM DJM Z2488      14.701 -49.794  84.411  1.00  0.00
ATOM   4368  DJN DJN Z2489      86.755  84.211  32.433  1.00  0.00
ATOM   4369  DJO DJO Z2490      53.419  25.019  -1.128  1.00  0.00
ATOM   4370  DJP DJP Z2491     -36.904 -20.949 -47.516  1.00  0.00
ATOM   4371  DJQ DJQ Z2492     -81.549  -9.729  68.360  1.00  0.00
ATOM   4372  DJR DJR Z2493      41.160  72.743 -71.142  1.00  0.00
ATOM   4373  DJS DJS Z2494     -83.827 -20.492 -12.610  1.00  0.00
ATOM   4374  DJT DJT Z2495     -13.115 -22.730  77.125  1.00  0.00
ATOM   4375  DJU DJU Z2496     -14.621 -39.579 -24.314  1.00  0.00
ATOM   4376  DJV DJV Z2497     -85.597 -65.993  84.730  1.00  0.00
ATOM   4377  DJW DJW Z2498      33.879  67.535  79.877  1.00  0.00
ATOM   4378  DJX DJX Z2499       4.846 -58.531 -87.076  1.00  0.00
ATOM   4379  DJY DJY Z2500       8.715  84.211  41.089  1.00  0.00
ATOM   4380  DJZ DJZ Z2501       1.021  63.692  88.177  1.00  0.00
ATOM   4381  DKA DKA Z2502     -66.375  47.534 -41.966  1.00  0.00
ATOM   4382  DKB DKB Z2503     -29.573 -88.220  87.654  1.00  0.00
ATOM   4383  DKC DKC Z2504      -9.471 -24.260  64.104  1.00  0.00
ATOM   4384  DKD DKD Z2505     -66.342 -28.008  52.919  1.00  0.00
ATOM   4385  DKE DKE Z2506      88.486 -67.569 -82.757  1.00  0.00
ATOM   4386  DKF DKF Z2507      48.758  77.910  44.372  1.00  0.00
ATOM   4387  DKG DKG Z2508      74.286  21.058 -34.833  1.00  0.00
ATOM   4388  DKH DKH Z2509      13.522  31.773  13.567  1.00  0.00
ATOM   4389  DKI DKI Z2510       0.397 -52.808 -73.554  1.00  0.00
ATOM   4390  DKJ DKJ Z2511     -57.688 -26.281  18.055  1.00  0.00
ATOM   4391  DKK DKK Z2512      86.321  67.065 -21.856  1.00  0.00
ATOM   4392  DKL DKL Z2513     -55.083  -1.411  12.205  1.00  0.00
ATOM   4393  DKM DKM Z2514      45.897  -6.302  55.734  1.00  0.00
ATOM   4394  DKN DKN Z2515      -8.213 -53.395 -20.274  1.00  0.00
ATOM   4395  DKO DKO Z2516      56.661 -50.474  40.072  1.00  0.00
ATOM   4396  DKP DKP Z2517      73.580  30.111  83.370  1.00  0.00
ATOM   4397  DKQ DKQ Z2518     -20.645   8.176  14.022  1.00  0.00
ATOM   4398  DKR DKR Z2519     -83.798 -12.991  49.585  1.00  0.00
ATOM   4399  DKS DKS Z2520      40.332   1.872   8.814  1.00  0.00
ATOM   4400  DKT DKT Z2521      -1.165 -81.460 -74.184  1.00  0.00
ATOM   4401  DKU DKU Z2522      12.622 -75.008  87.090  1.00  0.00
ATOM   4402  DKV DKV Z2523     -33.800 -46.733  45.018  1.00  0.00
ATOM   4403  DKW DKW Z2524     -86.301 -41.263  13.773  1.00  0.00
END
