# Supplementary material for: The Effect of Macromolecular Crowding on the Electrostatic Component of Barnase–Barstar Binding: A Computational, Implicit Solvent-Based Study
Source: PLoS One. 2014 Jun 10;9(6):e98618. doi: 10.1371/journal.pone.0098618 (PMC4051634; doi:10.1371/journal.pone.0098618)
Supplement: File S1 — Contains sample pdb files used in our analyses; each contains the barnase/barstar complex with a specific random placement of crowders of varying radii at 30% crowding density. Also included are files specifying, for each pdb file, the radii of each atom and model crowder. (TAR) [file pone.0098618.s005.tar › vary30percent_pdb/with_crowders-36.pdb]

ATOM      1  CAY VAL A   3      18.329  -9.767 -18.786  1.00  0.00
ATOM      2  CY  VAL A   3      17.463  -9.299 -17.665  1.00  0.55
ATOM      3  OY  VAL A   3      17.203 -10.038 -16.718  1.00 -0.55
ATOM      4  N   VAL A   3      16.993  -8.037 -17.760  1.00 -0.40
ATOM      5  H   VAL A   3      17.222  -7.453 -18.535  1.00  0.40
ATOM      6  CA  VAL A   3      16.107  -7.419 -16.733  1.00  0.00
ATOM      7  CB  VAL A   3      16.269  -5.903 -16.535  1.00  0.00
ATOM      8  CG1 VAL A   3      15.283  -5.404 -15.502  1.00  0.00
ATOM      9  CG2 VAL A   3      17.666  -5.466 -16.113  1.00  0.00
ATOM     10  C   VAL A   3      14.669  -7.755 -17.123  1.00  0.55
ATOM     11  O   VAL A   3      14.125  -7.204 -18.095  1.00 -0.55
ATOM     12  N   ILE A   4      14.072  -8.639 -16.383  1.00 -0.40
ATOM     13  H   ILE A   4      14.512  -9.101 -15.616  1.00  0.40
ATOM     14  CA  ILE A   4      12.656  -8.995 -16.677  1.00  0.00
ATOM     15  CB  ILE A   4      12.546 -10.506 -16.596  1.00  0.00
ATOM     16  CG2 ILE A   4      11.132 -11.017 -16.786  1.00  0.00
ATOM     17  CG1 ILE A   4      13.586 -11.052 -17.616  1.00  0.00
ATOM     18  CD1 ILE A   4      13.725 -12.568 -17.376  1.00  0.00
ATOM     19  C   ILE A   4      11.850  -8.257 -15.632  1.00  0.55
ATOM     20  O   ILE A   4      11.950  -8.686 -14.487  1.00 -0.55
ATOM     21  N   ASN A   5      11.188  -7.189 -15.991  1.00 -0.40
ATOM     22  H   ASN A   5      11.172  -6.861 -16.933  1.00  0.40
ATOM     23  CA  ASN A   5      10.424  -6.409 -15.014  1.00  0.00
ATOM     24  CB  ASN A   5      11.345  -5.293 -14.478  1.00  0.00
ATOM     25  CG  ASN A   5      11.507  -4.197 -15.497  1.00  0.55
ATOM     26  OD1 ASN A   5      11.426  -4.466 -16.699  1.00 -0.55
ATOM     27  ND2 ASN A   5      11.717  -2.929 -15.181  1.00 -0.78
ATOM     28 HD21 ASN A   5      11.776  -2.656 -14.221  1.00  0.39
ATOM     29 HD22 ASN A   5      11.817  -2.244 -15.903  1.00  0.39
ATOM     30  C   ASN A   5       9.146  -5.812 -15.561  1.00  0.55
ATOM     31  O   ASN A   5       8.660  -4.755 -15.093  1.00 -0.55
ATOM     32  N   THR A   6       8.573  -6.475 -16.564  1.00 -0.40
ATOM     33  H   THR A   6       8.954  -7.320 -16.930  1.00  0.40
ATOM     34  CA  THR A   6       7.336  -5.993 -17.193  1.00  0.00
ATOM     35  CB  THR A   6       7.495  -6.026 -18.718  1.00  0.00
ATOM     36  OG1 THR A   6       7.625  -7.403 -19.111  1.00 -0.49
ATOM     37  HG1 THR A   6       7.563  -7.412 -20.069  1.00  0.49
ATOM     38  CG2 THR A   6       8.740  -5.225 -19.136  1.00  0.00
ATOM     39  C   THR A   6       6.232  -6.939 -16.733  1.00  0.55
ATOM     40  O   THR A   6       6.611  -8.029 -16.299  1.00 -0.55
ATOM     41  N   PHE A   7       4.972  -6.560 -16.843  1.00 -0.40
ATOM     42  H   PHE A   7       4.688  -5.677 -17.207  1.00  0.40
ATOM     43  CA  PHE A   7       3.912  -7.502 -16.400  1.00  0.00
ATOM     44  CB  PHE A   7       2.545  -6.816 -16.648  1.00  0.12
ATOM     45  CG  PHE A   7       2.234  -5.716 -15.659  1.00 -0.12
ATOM     46  CD1 PHE A   7       2.080  -6.016 -14.292  1.00 -0.12
ATOM     47  HD1 PHE A   7       2.188  -7.032 -13.942  1.00  0.12
ATOM     48  CE1 PHE A   7       1.787  -4.996 -13.396  1.00 -0.12
ATOM     49  HE1 PHE A   7       1.638  -5.215 -12.349  1.00  0.12
ATOM     50  CZ  PHE A   7       1.687  -3.671 -13.868  1.00 -0.12
ATOM     51  HZ  PHE A   7       1.486  -2.873 -13.169  1.00  0.12
ATOM     52  CD2 PHE A   7       2.089  -4.405 -16.107  1.00 -0.12
ATOM     53  HD2 PHE A   7       2.168  -4.189 -17.162  1.00  0.12
ATOM     54  CE2 PHE A   7       1.843  -3.376 -15.212  1.00 -0.12
ATOM     55  HE2 PHE A   7       1.773  -2.355 -15.558  1.00  0.12
ATOM     56  C   PHE A   7       3.988  -8.873 -17.043  1.00  0.55
ATOM     57  O   PHE A   7       3.930  -9.931 -16.338  1.00 -0.55
ATOM     58  N   ASP A   8       4.076  -8.953 -18.383  1.00 -0.40
ATOM     59  H   ASP A   8       4.106  -8.140 -18.960  1.00  0.40
ATOM     60  CA  ASP A   8       4.135 -10.249 -19.088  1.00  0.00
ATOM     61  CB  ASP A   8       4.031 -10.089 -20.627  1.00  0.00
ATOM     62  CG  ASP A   8       2.588  -9.770 -20.943  1.00  0.10
ATOM     63  OD1 ASP A   8       1.754 -10.653 -20.640  1.00 -0.55
ATOM     64  OD2 ASP A   8       2.462  -8.627 -21.418  1.00 -0.55
ATOM     65  C   ASP A   8       5.421 -11.049 -18.947  1.00  0.55
ATOM     66  O   ASP A   8       5.378 -12.269 -18.851  1.00 -0.55
ATOM     67  N   GLY A   9       6.548 -10.322 -19.006  1.00 -0.40
ATOM     68  H   GLY A   9       6.591  -9.338 -19.155  1.00  0.40
ATOM     69  CA  GLY A   9       7.803 -11.083 -18.828  1.00  0.00
ATOM     70  C   GLY A   9       7.792 -11.756 -17.443  1.00  0.55
ATOM     71  O   GLY A   9       8.086 -12.963 -17.360  1.00 -0.55
ATOM     72  N   VAL A  10       7.485 -11.016 -16.366  1.00 -0.40
ATOM     73  H   VAL A  10       7.259 -10.048 -16.433  1.00  0.40
ATOM     74  CA  VAL A  10       7.464 -11.599 -15.010  1.00  0.00
ATOM     75  CB  VAL A  10       7.388 -10.553 -13.892  1.00  0.00
ATOM     76  CG1 VAL A  10       7.386 -11.181 -12.494  1.00  0.00
ATOM     77  CG2 VAL A  10       8.560  -9.576 -13.991  1.00  0.00
ATOM     78  C   VAL A  10       6.322 -12.605 -14.848  1.00  0.55
ATOM     79  O   VAL A  10       6.519 -13.655 -14.242  1.00 -0.55
ATOM     80  N   ALA A  11       5.167 -12.365 -15.417  1.00 -0.40
ATOM     81  H   ALA A  11       5.009 -11.540 -15.953  1.00  0.40
ATOM     82  CA  ALA A  11       4.038 -13.274 -15.314  1.00  0.00
ATOM     83  CB  ALA A  11       2.713 -12.733 -15.889  1.00  0.00
ATOM     84  C   ALA A  11       4.389 -14.583 -16.026  1.00  0.55
ATOM     85  O   ALA A  11       4.042 -15.634 -15.517  1.00 -0.55
ATOM     86  N   ASP A  12       5.050 -14.457 -17.191  1.00 -0.40
ATOM     87  H   ASP A  12       5.317 -13.590 -17.603  1.00  0.40
ATOM     88  CA  ASP A  12       5.392 -15.710 -17.887  1.00  0.00
ATOM     89  CB  ASP A  12       5.950 -15.433 -19.272  1.00  0.00
ATOM     90  CG  ASP A  12       4.809 -15.091 -20.202  1.00  0.10
ATOM     91  OD1 ASP A  12       3.608 -15.246 -19.848  1.00 -0.55
ATOM     92  OD2 ASP A  12       5.220 -14.674 -21.315  1.00 -0.55
ATOM     93  C   ASP A  12       6.440 -16.470 -17.120  1.00  0.55
ATOM     94  O   ASP A  12       6.401 -17.688 -17.034  1.00 -0.55
ATOM     95  N   TYR A  13       7.400 -15.716 -16.618  1.00 -0.40
ATOM     96  H   TYR A  13       7.421 -14.726 -16.734  1.00  0.40
ATOM     97  CA  TYR A  13       8.517 -16.321 -15.838  1.00  0.00
ATOM     98  CB  TYR A  13       9.528 -15.218 -15.495  1.00  0.12
ATOM     99  CG  TYR A  13      10.857 -15.763 -15.081  1.00 -0.12
ATOM    100  CD1 TYR A  13      11.025 -16.287 -13.802  1.00 -0.12
ATOM    101  HD1 TYR A  13      10.183 -16.269 -13.127  1.00  0.12
ATOM    102  CE1 TYR A  13      12.217 -16.831 -13.348  1.00 -0.12
ATOM    103  HE1 TYR A  13      12.310 -17.255 -12.360  1.00  0.12
ATOM    104  CZ  TYR A  13      13.280 -16.800 -14.232  1.00  0.06
ATOM    105  OH  TYR A  13      14.503 -17.285 -13.795  1.00 -0.49
ATOM    106  HH  TYR A  13      14.497 -17.283 -12.835  1.00  0.43
ATOM    107  CD2 TYR A  13      11.943 -15.767 -15.969  1.00 -0.12
ATOM    108  HD2 TYR A  13      11.846 -15.372 -16.969  1.00  0.12
ATOM    109  CE2 TYR A  13      13.153 -16.297 -15.519  1.00 -0.12
ATOM    110  HE2 TYR A  13      14.005 -16.316 -16.183  1.00  0.12
ATOM    111  C   TYR A  13       8.019 -17.119 -14.644  1.00  0.55
ATOM    112  O   TYR A  13       8.424 -18.276 -14.395  1.00 -0.55
ATOM    113  N   LEU A  14       7.100 -16.494 -13.897  1.00 -0.40
ATOM    114  H   LEU A  14       6.793 -15.571 -14.114  1.00  0.40
ATOM    115  CA  LEU A  14       6.466 -17.116 -12.696  1.00  0.00
ATOM    116  CB  LEU A  14       5.439 -16.167 -12.076  1.00  0.00
ATOM    117  CG  LEU A  14       6.026 -14.992 -11.281  1.00  0.00
ATOM    118  CD1 LEU A  14       4.925 -13.953 -11.038  1.00  0.00
ATOM    119  CD2 LEU A  14       6.608 -15.537  -9.993  1.00  0.00
ATOM    120  C   LEU A  14       5.759 -18.417 -13.020  1.00  0.55
ATOM    121  O   LEU A  14       5.887 -19.465 -12.365  1.00 -0.55
ATOM    122  N   GLN A  15       4.997 -18.320 -14.103  1.00 -0.40
ATOM    123  H   GLN A  15       4.886 -17.492 -14.647  1.00  0.40
ATOM    124  CA  GLN A  15       4.271 -19.539 -14.511  1.00  0.00
ATOM    125  CB  GLN A  15       3.242 -19.235 -15.560  1.00  0.00
ATOM    126  CG  GLN A  15       1.993 -18.450 -15.209  1.00  0.00
ATOM    127  CD  GLN A  15       1.053 -18.699 -16.416  1.00  0.55
ATOM    128  OE1 GLN A  15       1.315 -18.171 -17.517  1.00 -0.55
ATOM    129  NE2 GLN A  15       0.048 -19.519 -16.139  1.00 -0.78
ATOM    130 HE21 GLN A  15      -0.620 -19.749 -16.847  1.00  0.39
ATOM    131 HE22 GLN A  15      -0.043 -19.908 -15.222  1.00  0.39
ATOM    132  C   GLN A  15       5.193 -20.634 -15.081  1.00  0.55
ATOM    133  O   GLN A  15       4.839 -21.802 -14.957  1.00 -0.55
ATOM    134  N   THR A  16       6.284 -20.233 -15.716  1.00 -0.40
ATOM    135  H   THR A  16       6.514 -19.270 -15.831  1.00  0.40
ATOM    136  CA  THR A  16       7.211 -21.195 -16.283  1.00  0.00
ATOM    137  CB  THR A  16       8.108 -20.626 -17.410  1.00  0.00
ATOM    138  OG1 THR A  16       7.259 -19.900 -18.296  1.00 -0.49
ATOM    139  HG1 THR A  16       6.981 -19.117 -17.815  1.00  0.49
ATOM    140  CG2 THR A  16       8.810 -21.765 -18.173  1.00  0.00
ATOM    141  C   THR A  16       8.162 -21.733 -15.234  1.00  0.55
ATOM    142  O   THR A  16       8.299 -22.967 -15.218  1.00 -0.55
ATOM    143  N   TYR A  17       8.773 -20.886 -14.447  1.00 -0.40
ATOM    144  H   TYR A  17       8.625 -19.901 -14.488  1.00  0.40
ATOM    145  CA  TYR A  17       9.721 -21.377 -13.449  1.00  0.00
ATOM    146  CB  TYR A  17      11.033 -20.515 -13.591  1.00  0.12
ATOM    147  CG  TYR A  17      11.478 -20.514 -15.040  1.00 -0.12
ATOM    148  CD1 TYR A  17      12.130 -21.636 -15.596  1.00 -0.12
ATOM    149  HD1 TYR A  17      12.305 -22.500 -14.973  1.00  0.12
ATOM    150  CE1 TYR A  17      12.555 -21.666 -16.925  1.00 -0.12
ATOM    151  HE1 TYR A  17      13.056 -22.528 -17.340  1.00  0.12
ATOM    152  CZ  TYR A  17      12.302 -20.532 -17.687  1.00  0.06
ATOM    153  OH  TYR A  17      12.619 -20.477 -19.033  1.00 -0.49
ATOM    154  HH  TYR A  17      12.363 -19.613 -19.363  1.00  0.43
ATOM    155  CD2 TYR A  17      11.256 -19.401 -15.851  1.00 -0.12
ATOM    156  HD2 TYR A  17      10.767 -18.530 -15.440  1.00  0.12
ATOM    157  CE2 TYR A  17      11.655 -19.401 -17.171  1.00 -0.12
ATOM    158  HE2 TYR A  17      11.471 -18.541 -17.798  1.00  0.12
ATOM    159  C   TYR A  17       9.234 -21.420 -12.010  1.00  0.55
ATOM    160  O   TYR A  17      10.026 -21.911 -11.202  1.00 -0.55
ATOM    161  N   HSD A  18       8.058 -20.995 -11.640  1.00 -0.40
ATOM    162  H   HSD A  18       7.420 -20.623 -12.308  1.00  0.40
ATOM    163  CA  HSD A  18       7.567 -21.013 -10.282  1.00  0.00
ATOM    164  CB  HSD A  18       7.255 -22.412  -9.742  1.00  0.12
ATOM    165  ND1 HSD A  18       5.350 -22.085 -11.391  1.00 -0.40
ATOM    166  HD1 HSD A  18       5.522 -21.119 -11.582  1.00  0.40
ATOM    167  CG  HSD A  18       6.073 -22.863 -10.532  1.00 -0.12
ATOM    168  CE1 HSD A  18       4.387 -22.849 -11.917  1.00  0.15
ATOM    169  HE1 HSD A  18       3.667 -22.489 -12.652  1.00  0.12
ATOM    170  NE2 HSD A  18       4.445 -24.074 -11.420  1.00 -0.56
ATOM    171  CD2 HSD A  18       5.512 -24.100 -10.552  1.00  0.15
ATOM    172  HD2 HSD A  18       5.776 -25.007 -10.022  1.00  0.12
ATOM    173  C   HSD A  18       8.486 -20.307  -9.289  1.00  0.55
ATOM    174  O   HSD A  18       8.646 -20.775  -8.185  1.00 -0.55
ATOM    175  N   LYS A  19       8.996 -19.177  -9.676  1.00 -0.40
ATOM    176  H   LYS A  19       8.837 -18.844 -10.601  1.00  0.40
ATOM    177  CA  LYS A  19       9.813 -18.307  -8.860  1.00  0.00
ATOM    178  CB  LYS A  19      11.113 -19.018  -8.541  1.00  0.00
ATOM    179  CG  LYS A  19      11.991 -19.124  -9.779  1.00  0.00
ATOM    180  CD  LYS A  19      13.185 -20.018  -9.647  1.00  0.00
ATOM    181  CE  LYS A  19      14.249 -19.494 -10.618  1.00  0.33
ATOM    182  NZ  LYS A  19      15.420 -20.420 -10.717  1.00 -0.32
ATOM    183  HZ1 LYS A  19      15.100 -21.350 -11.056  1.00  0.33
ATOM    184  HZ2 LYS A  19      15.859 -20.525  -9.780  1.00  0.33
ATOM    185  HZ3 LYS A  19      16.116 -20.029 -11.384  1.00  0.33
ATOM    186  C   LYS A  19       9.993 -17.020  -9.667  1.00  0.55
ATOM    187  O   LYS A  19       9.771 -16.952 -10.895  1.00 -0.55
ATOM    188  N   LEU A  20      10.378 -15.979  -8.953  1.00 -0.40
ATOM    189  H   LEU A  20      10.494 -16.018  -7.964  1.00  0.40
ATOM    190  CA  LEU A  20      10.655 -14.702  -9.595  1.00  0.00
ATOM    191  CB  LEU A  20      10.775 -13.519  -8.588  1.00  0.00
ATOM    192  CG  LEU A  20       9.470 -12.962  -7.959  1.00  0.00
ATOM    193  CD1 LEU A  20       9.842 -11.945  -6.902  1.00  0.00
ATOM    194  CD2 LEU A  20       8.540 -12.320  -8.967  1.00  0.00
ATOM    195  C   LEU A  20      12.022 -14.693 -10.299  1.00  0.55
ATOM    196  O   LEU A  20      12.918 -15.398  -9.815  1.00 -0.55
ATOM    197  N   PRO A  21      12.156 -13.855 -11.321  1.00 -0.20
ATOM    198  CD  PRO A  21      11.077 -13.073 -11.927  1.00  0.10
ATOM    199  CA  PRO A  21      13.437 -13.676 -12.023  1.00  0.10
ATOM    200  CB  PRO A  21      13.188 -12.626 -13.078  1.00  0.00
ATOM    201  CG  PRO A  21      11.739 -12.352 -13.069  1.00  0.00
ATOM    202  C   PRO A  21      14.474 -13.211 -11.006  1.00  0.55
ATOM    203  O   PRO A  21      14.181 -12.619  -9.964  1.00 -0.55
ATOM    204  N   ASP A  22      15.740 -13.397 -11.342  1.00 -0.40
ATOM    205  H   ASP A  22      15.985 -13.802 -12.219  1.00  0.40
ATOM    206  CA  ASP A  22      16.859 -13.044 -10.498  1.00  0.00
ATOM    207  CB  ASP A  22      18.200 -13.555 -11.095  1.00  0.00
ATOM    208  CG  ASP A  22      18.099 -15.082 -11.055  1.00  0.10
ATOM    209  OD1 ASP A  22      17.236 -15.690 -10.347  1.00 -0.55
ATOM    210  OD2 ASP A  22      18.916 -15.723 -11.777  1.00 -0.55
ATOM    211  C   ASP A  22      17.038 -11.587 -10.209  1.00  0.55
ATOM    212  O   ASP A  22      17.916 -11.326  -9.369  1.00 -0.55
ATOM    213  N   ASN A  23      16.341 -10.659 -10.820  1.00 -0.40
ATOM    214  H   ASN A  23      15.639 -10.870 -11.497  1.00  0.40
ATOM    215  CA  ASN A  23      16.571  -9.236 -10.524  1.00  0.00
ATOM    216  CB  ASN A  23      16.326  -8.442 -11.803  1.00  0.00
ATOM    217  CG  ASN A  23      14.973  -8.757 -12.424  1.00  0.55
ATOM    218  OD1 ASN A  23      14.761  -9.889 -12.907  1.00 -0.55
ATOM    219  ND2 ASN A  23      14.083  -7.761 -12.405  1.00 -0.78
ATOM    220 HD21 ASN A  23      14.327  -6.880 -12.000  1.00  0.39
ATOM    221 HD22 ASN A  23      13.173  -7.897 -12.796  1.00  0.39
ATOM    222  C   ASN A  23      15.722  -8.732  -9.359  1.00  0.55
ATOM    223  O   ASN A  23      15.748  -7.539  -9.060  1.00 -0.55
ATOM    224  N   TYR A  24      14.997  -9.618  -8.725  1.00 -0.40
ATOM    225  H   TYR A  24      14.985 -10.578  -8.994  1.00  0.40
ATOM    226  CA  TYR A  24      14.162  -9.268  -7.591  1.00  0.00
ATOM    227  CB  TYR A  24      12.841 -10.106  -7.635  1.00  0.12
ATOM    228  CG  TYR A  24      11.971  -9.391  -8.629  1.00 -0.12
ATOM    229  CD1 TYR A  24      11.299  -8.220  -8.263  1.00 -0.12
ATOM    230  HD1 TYR A  24      11.365  -7.877  -7.242  1.00  0.12
ATOM    231  CE1 TYR A  24      10.553  -7.490  -9.169  1.00 -0.12
ATOM    232  HE1 TYR A  24      10.056  -6.578  -8.872  1.00  0.12
ATOM    233  CZ  TYR A  24      10.462  -7.963 -10.476  1.00  0.06
ATOM    234  OH  TYR A  24       9.680  -7.287 -11.405  1.00 -0.49
ATOM    235  HH  TYR A  24       9.165  -6.627 -10.936  1.00  0.43
ATOM    236  CD2 TYR A  24      11.913  -9.820  -9.940  1.00 -0.12
ATOM    237  HD2 TYR A  24      12.470 -10.692 -10.252  1.00  0.12
ATOM    238  CE2 TYR A  24      11.130  -9.119 -10.862  1.00 -0.12
ATOM    239  HE2 TYR A  24      11.043  -9.477 -11.878  1.00  0.12
ATOM    240  C   TYR A  24      14.764  -9.534  -6.232  1.00  0.55
ATOM    241  O   TYR A  24      15.365 -10.597  -6.153  1.00 -0.55
ATOM    242  N   ILE A  25      14.561  -8.696  -5.232  1.00 -0.40
ATOM    243  H   ILE A  25      14.067  -7.840  -5.361  1.00  0.40
ATOM    244  CA  ILE A  25      15.038  -8.950  -3.877  1.00  0.00
ATOM    245  CB  ILE A  25      16.326  -8.192  -3.481  1.00  0.00
ATOM    246  CG2 ILE A  25      17.566  -8.889  -4.056  1.00  0.00
ATOM    247  CG1 ILE A  25      16.322  -6.709  -3.870  1.00  0.00
ATOM    248  CD1 ILE A  25      17.601  -6.045  -3.346  1.00  0.00
ATOM    249  C   ILE A  25      13.950  -8.515  -2.886  1.00  0.55
ATOM    250  O   ILE A  25      13.309  -7.552  -3.241  1.00 -0.55
ATOM    251  N   THR A  26      13.773  -9.140  -1.750  1.00 -0.40
ATOM    252  H   THR A  26      14.311  -9.942  -1.503  1.00  0.40
ATOM    253  CA  THR A  26      12.783  -8.716  -0.770  1.00  0.00
ATOM    254  CB  THR A  26      12.528  -9.786   0.303  1.00  0.00
ATOM    255  OG1 THR A  26      13.694  -9.881   1.116  1.00 -0.49
ATOM    256  HG1 THR A  26      13.504 -10.554   1.773  1.00  0.49
ATOM    257  CG2 THR A  26      12.324 -11.127  -0.344  1.00  0.00
ATOM    258  C   THR A  26      13.224  -7.400  -0.140  1.00  0.55
ATOM    259  O   THR A  26      14.357  -6.901  -0.315  1.00 -0.55
ATOM    260  N   LYS A  27      12.287  -6.769   0.542  1.00 -0.40
ATOM    261  H   LYS A  27      11.367  -7.146   0.596  1.00  0.40
ATOM    262  CA  LYS A  27      12.460  -5.526   1.257  1.00  0.00
ATOM    263  CB  LYS A  27      11.181  -4.959   1.855  1.00  0.00
ATOM    264  CG  LYS A  27      10.102  -4.405   0.945  1.00  0.00
ATOM    265  CD  LYS A  27       8.750  -4.452   1.677  1.00  0.00
ATOM    266  CE  LYS A  27       7.559  -4.131   0.800  1.00  0.33
ATOM    267  NZ  LYS A  27       6.252  -4.452   1.438  1.00 -0.32
ATOM    268  HZ1 LYS A  27       6.150  -3.905   2.316  1.00  0.33
ATOM    269  HZ2 LYS A  27       6.214  -5.468   1.657  1.00  0.33
ATOM    270  HZ3 LYS A  27       5.479  -4.210   0.786  1.00  0.33
ATOM    271  C   LYS A  27      13.546  -5.724   2.363  1.00  0.55
ATOM    272  O   LYS A  27      14.371  -4.798   2.524  1.00 -0.55
ATOM    273  N   SER A  28      13.524  -6.835   3.061  1.00 -0.40
ATOM    274  H   SER A  28      12.843  -7.551   2.929  1.00  0.40
ATOM    275  CA  SER A  28      14.554  -7.060   4.102  1.00  0.00
ATOM    276  CB  SER A  28      14.180  -8.226   4.985  1.00  0.00
ATOM    277  OG  SER A  28      14.628  -9.515   4.622  1.00 -0.49
ATOM    278  HG  SER A  28      14.293 -10.111   5.296  1.00  0.49
ATOM    279  C   SER A  28      15.937  -7.179   3.452  1.00  0.55
ATOM    280  O   SER A  28      16.867  -6.489   3.907  1.00 -0.55
ATOM    281  N   GLU A  29      16.051  -7.999   2.392  1.00 -0.40
ATOM    282  H   GLU A  29      15.287  -8.547   2.061  1.00  0.40
ATOM    283  CA  GLU A  29      17.290  -8.135   1.672  1.00  0.00
ATOM    284  CB  GLU A  29      17.101  -8.912   0.350  1.00  0.00
ATOM    285  CG  GLU A  29      17.067 -10.380   0.712  1.00  0.00
ATOM    286  CD  GLU A  29      16.359 -11.242  -0.303  1.00  0.10
ATOM    287  OE1 GLU A  29      16.171 -10.866  -1.480  1.00 -0.55
ATOM    288  OE2 GLU A  29      15.927 -12.350   0.128  1.00 -0.55
ATOM    289  C   GLU A  29      17.900  -6.827   1.208  1.00  0.55
ATOM    290  O   GLU A  29      19.127  -6.597   1.301  1.00 -0.55
ATOM    291  N   ALA A  30      17.009  -6.004   0.662  1.00 -0.40
ATOM    292  H   ALA A  30      16.044  -6.240   0.586  1.00  0.40
ATOM    293  CA  ALA A  30      17.400  -4.684   0.135  1.00  0.00
ATOM    294  CB  ALA A  30      16.185  -4.078  -0.557  1.00  0.00
ATOM    295  C   ALA A  30      18.008  -3.761   1.193  1.00  0.55
ATOM    296  O   ALA A  30      19.015  -3.059   1.036  1.00 -0.55
ATOM    297  N   GLN A  31      17.328  -3.779   2.338  1.00 -0.40
ATOM    298  H   GLN A  31      16.515  -4.344   2.445  1.00  0.40
ATOM    299  CA  GLN A  31      17.698  -2.998   3.511  1.00  0.00
ATOM    300  CB  GLN A  31      16.700  -3.141   4.643  1.00  0.00
ATOM    301  CG  GLN A  31      15.300  -2.718   4.234  1.00  0.00
ATOM    302  CD  GLN A  31      14.294  -2.788   5.368  1.00  0.55
ATOM    303  OE1 GLN A  31      13.963  -1.687   5.817  1.00 -0.55
ATOM    304  NE2 GLN A  31      13.796  -3.926   5.881  1.00 -0.78
ATOM    305 HE21 GLN A  31      13.134  -3.889   6.630  1.00  0.39
ATOM    306 HE22 GLN A  31      14.086  -4.810   5.513  1.00  0.39
ATOM    307  C   GLN A  31      19.099  -3.444   3.943  1.00  0.55
ATOM    308  O   GLN A  31      19.888  -2.569   4.269  1.00 -0.55
ATOM    309  N   ALA A  32      19.253  -4.754   3.872  1.00 -0.40
ATOM    310  H   ALA A  32      18.510  -5.349   3.577  1.00  0.40
ATOM    311  CA  ALA A  32      20.500  -5.431   4.211  1.00  0.00
ATOM    312  CB  ALA A  32      20.493  -6.930   4.090  1.00  0.00
ATOM    313  C   ALA A  32      21.607  -4.845   3.322  1.00  0.55
ATOM    314  O   ALA A  32      22.731  -4.739   3.833  1.00 -0.55
ATOM    315  N   LEU A  33      21.311  -4.450   2.092  1.00 -0.40
ATOM    316  H   LEU A  33      20.398  -4.519   1.698  1.00  0.40
ATOM    317  CA  LEU A  33      22.357  -3.884   1.258  1.00  0.00
ATOM    318  CB  LEU A  33      22.135  -4.136  -0.238  1.00  0.00
ATOM    319  CG  LEU A  33      21.779  -5.612  -0.475  1.00  0.00
ATOM    320  CD1 LEU A  33      21.481  -5.834  -1.940  1.00  0.00
ATOM    321  CD2 LEU A  33      22.911  -6.488   0.024  1.00  0.00
ATOM    322  C   LEU A  33      22.450  -2.396   1.468  1.00  0.55
ATOM    323  O   LEU A  33      23.265  -1.801   0.764  1.00 -0.55
ATOM    324  N   GLY A  34      21.641  -1.829   2.330  1.00 -0.40
ATOM    325  H   GLY A  34      20.958  -2.311   2.872  1.00  0.40
ATOM    326  CA  GLY A  34      21.774  -0.373   2.490  1.00  0.00
ATOM    327  C   GLY A  34      20.646   0.455   1.912  1.00  0.55
ATOM    328  O   GLY A  34      20.850   1.663   1.794  1.00 -0.55
ATOM    329  N   TRP A  35      19.542  -0.227   1.591  1.00 -0.40
ATOM    330  H   TRP A  35      19.459  -1.214   1.705  1.00  0.40
ATOM    331  CA  TRP A  35      18.395   0.472   1.052  1.00  0.00
ATOM    332  CB  TRP A  35      17.413  -0.521   0.459  1.00  0.12
ATOM    333  CG  TRP A  35      16.126   0.047  -0.111  1.00 -0.12
ATOM    334  CD1 TRP A  35      15.966   1.059  -1.031  1.00 -0.12
ATOM    335  HD1 TRP A  35      16.756   1.653  -1.465  1.00  0.12
ATOM    336  NE1 TRP A  35      14.618   1.180  -1.300  1.00 -0.40
ATOM    337  HE1 TRP A  35      14.236   1.815  -1.935  1.00  0.40
ATOM    338  CE2 TRP A  35      13.885   0.291  -0.560  1.00  0.00
ATOM    339  CD2 TRP A  35      14.793  -0.438   0.202  1.00  0.00
ATOM    340  CE3 TRP A  35      14.327  -1.408   1.089  1.00 -0.12
ATOM    341  HE3 TRP A  35      14.989  -1.960   1.741  1.00  0.12
ATOM    342  CZ3 TRP A  35      12.972  -1.648   1.111  1.00 -0.12
ATOM    343  HZ3 TRP A  35      12.582  -2.429   1.748  1.00  0.12
ATOM    344  CZ2 TRP A  35      12.492   0.088  -0.535  1.00 -0.12
ATOM    345  HZ2 TRP A  35      11.788   0.648  -1.131  1.00  0.12
ATOM    346  CH2 TRP A  35      12.092  -0.902   0.328  1.00 -0.12
ATOM    347  HH2 TRP A  35      11.036  -1.115   0.404  1.00  0.12
ATOM    348  C   TRP A  35      17.652   1.229   2.157  1.00  0.55
ATOM    349  O   TRP A  35      17.319   0.631   3.180  1.00 -0.55
ATOM    350  N   VAL A  36      17.398   2.503   1.833  1.00 -0.40
ATOM    351  H   VAL A  36      17.709   2.885   0.966  1.00  0.40
ATOM    352  CA  VAL A  36      16.660   3.433   2.691  1.00  0.00
ATOM    353  CB  VAL A  36      17.450   4.649   3.192  1.00  0.00
ATOM    354  CG1 VAL A  36      16.648   5.384   4.245  1.00  0.00
ATOM    355  CG2 VAL A  36      18.811   4.283   3.760  1.00  0.00
ATOM    356  C   VAL A  36      15.551   3.940   1.762  1.00  0.55
ATOM    357  O   VAL A  36      15.938   4.746   0.898  1.00 -0.55
ATOM    358  N   ALA A  37      14.332   3.417   1.956  1.00 -0.40
ATOM    359  H   ALA A  37      14.129   2.772   2.689  1.00  0.40
ATOM    360  CA  ALA A  37      13.223   3.787   1.069  1.00  0.00
ATOM    361  CB  ALA A  37      11.904   3.144   1.465  1.00  0.00
ATOM    362  C   ALA A  37      13.120   5.297   0.914  1.00  0.55
ATOM    363  O   ALA A  37      12.985   5.735  -0.250  1.00 -0.55
ATOM    364  N   SER A  38      13.155   6.050   1.998  1.00 -0.40
ATOM    365  H   SER A  38      13.251   5.705   2.928  1.00  0.40
ATOM    366  CA  SER A  38      13.042   7.494   1.789  1.00  0.00
ATOM    367  CB  SER A  38      12.904   8.310   3.079  1.00  0.00
ATOM    368  OG  SER A  38      13.873   7.799   3.987  1.00 -0.49
ATOM    369  HG  SER A  38      13.492   7.000   4.359  1.00  0.49
ATOM    370  C   SER A  38      14.220   8.080   1.002  1.00  0.55
ATOM    371  O   SER A  38      14.056   9.224   0.533  1.00 -0.55
ATOM    372  N   LYS A  39      15.343   7.430   0.811  1.00 -0.40
ATOM    373  H   LYS A  39      15.518   6.513   1.164  1.00  0.40
ATOM    374  CA  LYS A  39      16.410   8.079   0.036  1.00  0.00
ATOM    375  CB  LYS A  39      17.766   7.511   0.382  1.00  0.00
ATOM    376  CG  LYS A  39      17.926   6.529   1.525  1.00  0.00
ATOM    377  CD  LYS A  39      19.285   6.772   2.215  1.00  0.00
ATOM    378  CE  LYS A  39      19.281   8.268   2.589  1.00  0.33
ATOM    379  NZ  LYS A  39      18.012   8.835   1.990  1.00 -0.32
ATOM    380  HZ1 LYS A  39      17.341   8.063   1.802  1.00  0.33
ATOM    381  HZ2 LYS A  39      18.236   9.324   1.100  1.00  0.33
ATOM    382  HZ3 LYS A  39      17.585   9.510   2.658  1.00  0.33
ATOM    383  C   LYS A  39      16.149   7.836  -1.458  1.00  0.55
ATOM    384  O   LYS A  39      16.607   8.608  -2.310  1.00 -0.55
ATOM    385  N   GLY A  40      15.420   6.748  -1.705  1.00 -0.40
ATOM    386  H   GLY A  40      15.044   6.158  -0.995  1.00  0.40
ATOM    387  CA  GLY A  40      15.152   6.388  -3.115  1.00  0.00
ATOM    388  C   GLY A  40      16.499   5.869  -3.682  1.00  0.55
ATOM    389  O   GLY A  40      16.691   6.012  -4.881  1.00 -0.55
ATOM    390  N   ASN A  41      17.345   5.248  -2.879  1.00 -0.40
ATOM    391  H   ASN A  41      17.125   5.077  -1.923  1.00  0.40
ATOM    392  CA  ASN A  41      18.656   4.768  -3.321  1.00  0.00
ATOM    393  CB  ASN A  41      19.660   5.137  -2.190  1.00  0.00
ATOM    394  CG  ASN A  41      19.415   4.159  -1.063  1.00  0.55
ATOM    395  OD1 ASN A  41      18.331   3.582  -0.908  1.00 -0.55
ATOM    396  ND2 ASN A  41      20.429   3.913  -0.227  1.00 -0.78
ATOM    397 HD21 ASN A  41      20.307   3.273   0.532  1.00  0.39
ATOM    398 HD22 ASN A  41      21.308   4.370  -0.359  1.00  0.39
ATOM    399  C   ASN A  41      18.791   3.299  -3.673  1.00  0.55
ATOM    400  O   ASN A  41      19.893   2.721  -3.645  1.00 -0.55
ATOM    401  N   LEU A  42      17.706   2.602  -4.035  1.00 -0.40
ATOM    402  H   LEU A  42      16.800   3.014  -4.097  1.00  0.40
ATOM    403  CA  LEU A  42      17.801   1.167  -4.366  1.00  0.00
ATOM    404  CB  LEU A  42      16.422   0.571  -4.646  1.00  0.00
ATOM    405  CG  LEU A  42      16.306  -0.921  -4.883  1.00  0.00
ATOM    406  CD1 LEU A  42      16.789  -1.705  -3.667  1.00  0.00
ATOM    407  CD2 LEU A  42      14.872  -1.264  -5.270  1.00  0.00
ATOM    408  C   LEU A  42      18.772   0.859  -5.524  1.00  0.55
ATOM    409  O   LEU A  42      19.554  -0.096  -5.416  1.00 -0.55
ATOM    410  N   ALA A  43      18.691   1.648  -6.583  1.00 -0.40
ATOM    411  H   ALA A  43      18.078   2.431  -6.657  1.00  0.40
ATOM    412  CA  ALA A  43      19.569   1.338  -7.721  1.00  0.00
ATOM    413  CB  ALA A  43      18.966   2.065  -8.911  1.00  0.00
ATOM    414  C   ALA A  43      21.023   1.663  -7.424  1.00  0.55
ATOM    415  O   ALA A  43      21.910   1.165  -8.140  1.00 -0.55
ATOM    416  N   ASP A  44      21.277   2.449  -6.389  1.00 -0.40
ATOM    417  H   ASP A  44      20.549   2.839  -5.831  1.00  0.40
ATOM    418  CA  ASP A  44      22.631   2.795  -6.000  1.00  0.00
ATOM    419  CB  ASP A  44      22.782   3.960  -5.026  1.00  0.00
ATOM    420  CG  ASP A  44      21.953   5.126  -5.520  1.00  0.10
ATOM    421  OD1 ASP A  44      22.010   5.282  -6.761  1.00 -0.55
ATOM    422  OD2 ASP A  44      21.287   5.844  -4.743  1.00 -0.55
ATOM    423  C   ASP A  44      23.228   1.635  -5.195  1.00  0.55
ATOM    424  O   ASP A  44      24.440   1.429  -5.311  1.00 -0.55
ATOM    425  N   VAL A  45      22.369   0.991  -4.428  1.00 -0.40
ATOM    426  H   VAL A  45      21.396   1.201  -4.378  1.00  0.40
ATOM    427  CA  VAL A  45      22.884  -0.101  -3.600  1.00  0.00
ATOM    428  CB  VAL A  45      22.219   0.010  -2.191  1.00  0.00
ATOM    429  CG1 VAL A  45      22.421   1.426  -1.646  1.00  0.00
ATOM    430  CG2 VAL A  45      20.743  -0.327  -2.180  1.00  0.00
ATOM    431  C   VAL A  45      22.741  -1.504  -4.160  1.00  0.55
ATOM    432  O   VAL A  45      23.317  -2.484  -3.636  1.00 -0.55
ATOM    433  N   ALA A  46      21.930  -1.649  -5.197  1.00 -0.40
ATOM    434  H   ALA A  46      21.481  -0.861  -5.608  1.00  0.40
ATOM    435  CA  ALA A  46      21.617  -2.936  -5.830  1.00  0.00
ATOM    436  CB  ALA A  46      20.573  -3.708  -5.029  1.00  0.00
ATOM    437  C   ALA A  46      21.151  -2.620  -7.241  1.00  0.55
ATOM    438  O   ALA A  46      19.974  -2.679  -7.582  1.00 -0.55
ATOM    439  N   PRO A  47      22.177  -2.290  -8.036  1.00 -0.20
ATOM    440  CD  PRO A  47      23.616  -2.206  -7.719  1.00  0.10
ATOM    441  CA  PRO A  47      21.898  -1.931  -9.444  1.00  0.10
ATOM    442  CB  PRO A  47      23.244  -1.460  -9.974  1.00  0.00
ATOM    443  CG  PRO A  47      24.088  -1.185  -8.761  1.00  0.00
ATOM    444  C   PRO A  47      21.214  -3.138 -10.098  1.00  0.55
ATOM    445  O   PRO A  47      21.542  -4.317  -9.806  1.00 -0.55
ATOM    446  N   GLY A  48      20.258  -2.779 -10.942  1.00 -0.40
ATOM    447  H   GLY A  48      20.020  -1.826 -11.115  1.00  0.40
ATOM    448  CA  GLY A  48      19.500  -3.787 -11.667  1.00  0.00
ATOM    449  C   GLY A  48      18.460  -4.570 -10.889  1.00  0.55
ATOM    450  O   GLY A  48      17.785  -5.350 -11.547  1.00 -0.55
ATOM    451  N   LYS A  49      18.335  -4.351  -9.587  1.00 -0.40
ATOM    452  H   LYS A  49      18.914  -3.687  -9.122  1.00  0.40
ATOM    453  CA  LYS A  49      17.375  -5.032  -8.729  1.00  0.00
ATOM    454  CB  LYS A  49      17.926  -5.170  -7.312  1.00  0.00
ATOM    455  CG  LYS A  49      19.054  -6.088  -7.059  1.00  0.00
ATOM    456  CD  LYS A  49      18.842  -7.363  -7.836  1.00  0.00
ATOM    457  CE  LYS A  49      20.240  -7.929  -8.118  1.00  0.33
ATOM    458  NZ  LYS A  49      20.148  -9.389  -8.459  1.00 -0.32
ATOM    459  HZ1 LYS A  49      19.554  -9.511  -9.304  1.00  0.33
ATOM    460  HZ2 LYS A  49      19.725  -9.906  -7.661  1.00  0.33
ATOM    461  HZ3 LYS A  49      21.100  -9.762  -8.648  1.00  0.33
ATOM    462  C   LYS A  49      16.086  -4.197  -8.577  1.00  0.55
ATOM    463  O   LYS A  49      16.107  -2.958  -8.682  1.00 -0.55
ATOM    464  N   SER A  50      15.029  -4.926  -8.243  1.00 -0.40
ATOM    465  H   SER A  50      15.101  -5.913  -8.135  1.00  0.40
ATOM    466  CA  SER A  50      13.711  -4.380  -8.011  1.00  0.00
ATOM    467  CB  SER A  50      12.781  -4.725  -9.188  1.00  0.00
ATOM    468  OG  SER A  50      12.867  -4.002 -10.390  1.00 -0.49
ATOM    469  HG  SER A  50      12.033  -4.143 -10.844  1.00  0.49
ATOM    470  C   SER A  50      13.192  -5.095  -6.760  1.00  0.55
ATOM    471  O   SER A  50      13.549  -6.266  -6.525  1.00 -0.55
ATOM    472  N   ILE A  51      12.381  -4.448  -5.965  1.00 -0.40
ATOM    473  H   ILE A  51      12.132  -3.499  -6.138  1.00  0.40
ATOM    474  CA  ILE A  51      11.777  -5.049  -4.775  1.00  0.00
ATOM    475  CB  ILE A  51      11.084  -3.944  -3.913  1.00  0.00
ATOM    476  CG2 ILE A  51      10.270  -4.546  -2.766  1.00  0.00
ATOM    477  CG1 ILE A  51      12.133  -2.913  -3.492  1.00  0.00
ATOM    478  CD1 ILE A  51      13.226  -3.409  -2.600  1.00  0.00
ATOM    479  C   ILE A  51      10.739  -6.054  -5.232  1.00  0.55
ATOM    480  O   ILE A  51       9.897  -5.770  -6.131  1.00 -0.55
ATOM    481  N   GLY A  52      10.688  -7.239  -4.682  1.00 -0.40
ATOM    482  H   GLY A  52      11.340  -7.517  -3.981  1.00  0.40
ATOM    483  CA  GLY A  52       9.696  -8.229  -5.038  1.00  0.00
ATOM    484  C   GLY A  52       9.954  -9.502  -4.256  1.00  0.55
ATOM    485  O   GLY A  52      11.108  -9.792  -3.885  1.00 -0.55
ATOM    486  N   GLY A  53       8.846 -10.212  -4.027  1.00 -0.40
ATOM    487  H   GLY A  53       7.963  -9.891  -4.357  1.00  0.40
ATOM    488  CA  GLY A  53       8.797 -11.458  -3.317  1.00  0.00
ATOM    489  C   GLY A  53       8.214 -11.485  -1.916  1.00  0.55
ATOM    490  O   GLY A  53       7.977 -12.598  -1.430  1.00 -0.55
ATOM    491  N   ASP A  54       7.920 -10.323  -1.341  1.00 -0.40
ATOM    492  H   ASP A  54       8.103  -9.451  -1.788  1.00  0.40
ATOM    493  CA  ASP A  54       7.303 -10.247   0.001  1.00  0.00
ATOM    494  CB  ASP A  54       7.322  -8.786   0.474  1.00  0.00
ATOM    495  CG  ASP A  54       8.784  -8.444   0.755  1.00  0.10
ATOM    496  OD1 ASP A  54       9.238  -9.072   1.746  1.00 -0.55
ATOM    497  OD2 ASP A  54       9.364  -7.643  -0.019  1.00 -0.55
ATOM    498  C   ASP A  54       5.869 -10.753   0.005  1.00  0.55
ATOM    499  O   ASP A  54       5.163 -10.704  -1.011  1.00 -0.55
ATOM    500  N   ILE A  55       5.396 -11.225   1.127  1.00 -0.40
ATOM    501  H   ILE A  55       5.969 -11.292   1.940  1.00  0.40
ATOM    502  CA  ILE A  55       4.013 -11.689   1.300  1.00  0.00
ATOM    503  CB  ILE A  55       3.725 -12.284   2.698  1.00  0.00
ATOM    504  CG2 ILE A  55       2.232 -12.551   2.971  1.00  0.00
ATOM    505  CG1 ILE A  55       4.558 -13.587   2.828  1.00  0.00
ATOM    506  CD1 ILE A  55       3.737 -14.705   2.189  1.00  0.00
ATOM    507  C   ILE A  55       3.134 -10.440   1.118  1.00  0.55
ATOM    508  O   ILE A  55       3.504  -9.331   1.510  1.00 -0.55
ATOM    509  N   PHE A  56       2.000 -10.681   0.522  1.00 -0.40
ATOM    510  H   PHE A  56       1.791 -11.609   0.231  1.00  0.40
ATOM    511  CA  PHE A  56       0.953  -9.735   0.210  1.00  0.00
ATOM    512  CB  PHE A  56       0.565  -9.717  -1.293  1.00  0.12
ATOM    513  CG  PHE A  56      -0.506  -8.676  -1.530  1.00 -0.12
ATOM    514  CD1 PHE A  56      -0.206  -7.327  -1.368  1.00 -0.12
ATOM    515  HD1 PHE A  56       0.798  -7.040  -1.093  1.00  0.12
ATOM    516  CE1 PHE A  56      -1.158  -6.350  -1.549  1.00 -0.12
ATOM    517  HE1 PHE A  56      -0.909  -5.309  -1.405  1.00  0.12
ATOM    518  CZ  PHE A  56      -2.424  -6.716  -1.915  1.00 -0.12
ATOM    519  HZ  PHE A  56      -3.172  -5.952  -2.069  1.00  0.12
ATOM    520  CD2 PHE A  56      -1.807  -9.048  -1.893  1.00 -0.12
ATOM    521  HD2 PHE A  56      -2.067 -10.089  -2.017  1.00  0.12
ATOM    522  CE2 PHE A  56      -2.764  -8.044  -2.091  1.00 -0.12
ATOM    523  HE2 PHE A  56      -3.770  -8.308  -2.383  1.00  0.12
ATOM    524  C   PHE A  56      -0.213 -10.175   1.079  1.00  0.55
ATOM    525  O   PHE A  56      -0.703 -11.289   0.808  1.00 -0.55
ATOM    526  N   SER A  57      -0.570  -9.300   2.033  1.00 -0.40
ATOM    527  H   SER A  57      -0.160  -8.405   2.184  1.00  0.40
ATOM    528  CA  SER A  57      -1.681  -9.759   2.914  1.00  0.00
ATOM    529  CB  SER A  57      -1.460  -9.230   4.340  1.00  0.00
ATOM    530  OG  SER A  57      -0.176  -9.733   4.729  1.00 -0.49
ATOM    531  HG  SER A  57      -0.024  -9.410   5.620  1.00  0.49
ATOM    532  C   SER A  57      -3.088  -9.504   2.431  1.00  0.55
ATOM    533  O   SER A  57      -3.984  -9.914   3.203  1.00 -0.55
ATOM    534  N   ASN A  58      -3.285  -8.888   1.254  1.00 -0.40
ATOM    535  H   ASN A  58      -2.529  -8.536   0.708  1.00  0.40
ATOM    536  CA  ASN A  58      -4.616  -8.693   0.703  1.00  0.00
ATOM    537  CB  ASN A  58      -5.010 -10.107   0.212  1.00  0.00
ATOM    538  CG  ASN A  58      -6.288 -10.275  -0.572  1.00  0.55
ATOM    539  OD1 ASN A  58      -6.557  -9.283  -1.273  1.00 -0.55
ATOM    540  ND2 ASN A  58      -7.075 -11.330  -0.604  1.00 -0.78
ATOM    541 HD21 ASN A  58      -7.901 -11.320  -1.166  1.00  0.39
ATOM    542 HD22 ASN A  58      -6.846 -12.140  -0.065  1.00  0.39
ATOM    543  C   ASN A  58      -5.583  -8.193   1.776  1.00  0.55
ATOM    544  O   ASN A  58      -6.665  -8.769   2.054  1.00 -0.55
ATOM    545  N   ARG A  59      -5.176  -7.077   2.340  1.00 -0.40
ATOM    546  H   ARG A  59      -4.348  -6.625   2.019  1.00  0.40
ATOM    547  CA  ARG A  59      -5.845  -6.392   3.447  1.00  0.00
ATOM    548  CB  ARG A  59      -4.946  -5.301   4.041  1.00  0.00
ATOM    549  CG  ARG A  59      -3.604  -5.874   4.524  1.00  0.00
ATOM    550  CD  ARG A  59      -2.601  -4.742   4.785  1.00  0.35
ATOM    551  NE  ARG A  59      -1.233  -5.331   4.940  1.00 -0.35
ATOM    552  HE  ARG A  59      -0.623  -5.392   4.150  1.00  0.45
ATOM    553  CZ  ARG A  59      -0.828  -5.775   6.128  1.00  0.35
ATOM    554  NH1 ARG A  59      -1.603  -5.671   7.203  1.00 -0.70
ATOM    555 HH11 ARG A  59      -2.509  -5.253   7.129  1.00  0.40
ATOM    556 HH12 ARG A  59      -1.281  -6.011   8.087  1.00  0.40
ATOM    557  NH2 ARG A  59       0.344  -6.329   6.307  1.00 -0.70
ATOM    558 HH21 ARG A  59       0.972  -6.431   5.536  1.00  0.40
ATOM    559 HH22 ARG A  59       0.611  -6.650   7.216  1.00  0.40
ATOM    560  C   ARG A  59      -7.222  -5.897   3.110  1.00  0.55
ATOM    561  O   ARG A  59      -8.036  -5.881   4.032  1.00 -0.55
ATOM    562  N   GLU A  60      -7.547  -5.491   1.914  1.00 -0.40
ATOM    563  H   GLU A  60      -6.864  -5.461   1.190  1.00  0.40
ATOM    564  CA  GLU A  60      -8.873  -5.052   1.506  1.00  0.00
ATOM    565  CB  GLU A  60      -8.790  -4.022   0.385  1.00  0.00
ATOM    566  CG  GLU A  60      -8.003  -2.794   0.795  1.00  0.00
ATOM    567  CD  GLU A  60      -8.842  -1.911   1.675  1.00  0.10
ATOM    568  OE1 GLU A  60     -10.028  -2.229   1.907  1.00 -0.55
ATOM    569  OE2 GLU A  60      -8.438  -0.880   2.210  1.00 -0.55
ATOM    570  C   GLU A  60      -9.672  -6.237   1.029  1.00  0.55
ATOM    571  O   GLU A  60     -10.820  -6.034   0.703  1.00 -0.55
ATOM    572  N   GLY A  61      -9.182  -7.448   0.933  1.00 -0.40
ATOM    573  H   GLY A  61      -8.238  -7.601   1.205  1.00  0.40
ATOM    574  CA  GLY A  61      -9.823  -8.650   0.476  1.00  0.00
ATOM    575  C   GLY A  61     -10.221  -8.623  -1.000  1.00  0.55
ATOM    576  O   GLY A  61     -11.150  -9.354  -1.387  1.00 -0.55
ATOM    577  N   LYS A  62      -9.558  -7.847  -1.837  1.00 -0.40
ATOM    578  H   LYS A  62      -8.801  -7.280  -1.524  1.00  0.40
ATOM    579  CA  LYS A  62      -9.862  -7.746  -3.271  1.00  0.00
ATOM    580  CB  LYS A  62      -9.299  -6.428  -3.823  1.00  0.00
ATOM    581  CG  LYS A  62      -9.955  -5.251  -3.095  1.00  0.00
ATOM    582  CD  LYS A  62      -9.833  -4.014  -3.951  1.00  0.00
ATOM    583  CE  LYS A  62     -10.111  -2.726  -3.163  1.00  0.33
ATOM    584  NZ  LYS A  62      -8.855  -1.875  -3.145  1.00 -0.32
ATOM    585  HZ1 LYS A  62      -8.583  -1.636  -4.120  1.00  0.33
ATOM    586  HZ2 LYS A  62      -8.084  -2.403  -2.690  1.00  0.33
ATOM    587  HZ3 LYS A  62      -9.036  -1.000  -2.612  1.00  0.33
ATOM    588  C   LYS A  62      -9.403  -8.959  -4.069  1.00  0.55
ATOM    589  O   LYS A  62     -10.074  -9.230  -5.090  1.00 -0.55
ATOM    590  N   LEU A  63      -8.368  -9.681  -3.706  1.00 -0.40
ATOM    591  H   LEU A  63      -7.811  -9.440  -2.915  1.00  0.40
ATOM    592  CA  LEU A  63      -7.960 -10.884  -4.430  1.00  0.00
ATOM    593  CB  LEU A  63      -6.432 -11.095  -4.423  1.00  0.00
ATOM    594  CG  LEU A  63      -5.644  -9.882  -4.989  1.00  0.00
ATOM    595  CD1 LEU A  63      -4.143  -9.996  -4.817  1.00  0.00
ATOM    596  CD2 LEU A  63      -6.001  -9.806  -6.465  1.00  0.00
ATOM    597  C   LEU A  63      -8.704 -12.067  -3.791  1.00  0.55
ATOM    598  O   LEU A  63      -8.974 -12.112  -2.583  1.00 -0.55
ATOM    599  N   PRO A  64      -8.946 -13.064  -4.635  1.00 -0.20
ATOM    600  CD  PRO A  64      -8.616 -13.098  -6.071  1.00  0.10
ATOM    601  CA  PRO A  64      -9.680 -14.243  -4.193  1.00  0.10
ATOM    602  CB  PRO A  64     -10.035 -14.971  -5.498  1.00  0.00
ATOM    603  CG  PRO A  64      -8.896 -14.535  -6.437  1.00  0.00
ATOM    604  C   PRO A  64      -8.932 -15.036  -3.169  1.00  0.55
ATOM    605  O   PRO A  64      -7.748 -15.314  -3.329  1.00 -0.55
ATOM    606  N   GLY A  65      -9.622 -15.448  -2.114  1.00 -0.40
ATOM    607  H   GLY A  65     -10.591 -15.258  -1.979  1.00  0.40
ATOM    608  CA  GLY A  65      -8.929 -16.230  -1.079  1.00  0.00
ATOM    609  C   GLY A  65      -9.336 -17.673  -1.158  1.00  0.55
ATOM    610  O   GLY A  65     -10.357 -17.964  -1.787  1.00 -0.55
ATOM    611  N   LYS A  66      -8.598 -18.534  -0.512  1.00 -0.40
ATOM    612  H   LYS A  66      -7.799 -18.218  -0.010  1.00  0.40
ATOM    613  CA  LYS A  66      -8.804 -19.969  -0.429  1.00  0.00
ATOM    614  CB  LYS A  66      -8.493 -20.623  -1.763  1.00  0.00
ATOM    615  CG  LYS A  66      -8.773 -22.095  -1.893  1.00  0.00
ATOM    616  CD  LYS A  66      -8.151 -22.739  -3.120  1.00  0.00
ATOM    617  CE  LYS A  66      -8.794 -24.090  -3.404  1.00  0.33
ATOM    618  NZ  LYS A  66     -10.320 -24.058  -3.435  1.00 -0.32
ATOM    619  HZ1 LYS A  66     -10.639 -23.405  -4.178  1.00  0.33
ATOM    620  HZ2 LYS A  66     -10.678 -23.737  -2.513  1.00  0.33
ATOM    621  HZ3 LYS A  66     -10.682 -25.013  -3.633  1.00  0.33
ATOM    622  C   LYS A  66      -7.904 -20.498   0.687  1.00  0.55
ATOM    623  O   LYS A  66      -6.818 -19.964   0.929  1.00 -0.55
ATOM    624  N   SER A  67      -8.376 -21.555   1.351  1.00 -0.40
ATOM    625  H   SER A  67      -9.266 -21.959   1.159  1.00  0.40
ATOM    626  CA  SER A  67      -7.582 -22.179   2.419  1.00  0.00
ATOM    627  CB  SER A  67      -8.465 -23.182   3.180  1.00  0.00
ATOM    628  OG  SER A  67      -7.609 -23.855   4.133  1.00 -0.49
ATOM    629  HG  SER A  67      -8.171 -24.477   4.600  1.00  0.49
ATOM    630  C   SER A  67      -6.353 -22.792   1.744  1.00  0.55
ATOM    631  O   SER A  67      -6.455 -23.458   0.714  1.00 -0.55
ATOM    632  N   GLY A  68      -5.187 -22.444   2.261  1.00 -0.40
ATOM    633  H   GLY A  68      -5.171 -21.843   3.053  1.00  0.40
ATOM    634  CA  GLY A  68      -3.857 -22.835   1.817  1.00  0.00
ATOM    635  C   GLY A  68      -3.157 -21.869   0.859  1.00  0.55
ATOM    636  O   GLY A  68      -1.969 -21.990   0.526  1.00 -0.55
ATOM    637  N   ARG A  69      -3.898 -20.897   0.347  1.00 -0.40
ATOM    638  H   ARG A  69      -4.852 -20.788   0.614  1.00  0.40
ATOM    639  CA  ARG A  69      -3.420 -19.922  -0.618  1.00  0.00
ATOM    640  CB  ARG A  69      -4.593 -19.453  -1.539  1.00  0.00
ATOM    641  CG  ARG A  69      -3.949 -18.459  -2.558  1.00  0.00
ATOM    642  CD  ARG A  69      -5.020 -17.790  -3.423  1.00  0.35
ATOM    643  NE  ARG A  69      -5.569 -18.845  -4.263  1.00 -0.35
ATOM    644  HE  ARG A  69      -4.930 -19.576  -4.487  1.00  0.45
ATOM    645  CZ  ARG A  69      -6.773 -18.987  -4.771  1.00  0.35
ATOM    646  NH1 ARG A  69      -7.723 -18.092  -4.526  1.00 -0.70
ATOM    647 HH11 ARG A  69      -7.525 -17.299  -3.949  1.00  0.40
ATOM    648 HH12 ARG A  69      -8.635 -18.210  -4.918  1.00  0.40
ATOM    649  NH2 ARG A  69      -7.106 -20.029  -5.527  1.00 -0.70
ATOM    650 HH21 ARG A  69      -6.430 -20.739  -5.726  1.00  0.40
ATOM    651 HH22 ARG A  69      -8.032 -20.103  -5.897  1.00  0.40
ATOM    652  C   ARG A  69      -2.755 -18.741   0.004  1.00  0.55
ATOM    653  O   ARG A  69      -3.392 -18.094   0.829  1.00 -0.55
ATOM    654  N   THR A  70      -1.512 -18.467  -0.352  1.00 -0.40
ATOM    655  H   THR A  70      -0.984 -19.053  -0.962  1.00  0.40
ATOM    656  CA  THR A  70      -0.845 -17.260   0.147  1.00  0.00
ATOM    657  CB  THR A  70       0.375 -17.431   1.060  1.00  0.00
ATOM    658  OG1 THR A  70       1.278 -18.350   0.481  1.00 -0.49
ATOM    659  HG1 THR A  70       2.081 -18.298   1.005  1.00  0.49
ATOM    660  CG2 THR A  70      -0.077 -17.997   2.412  1.00  0.00
ATOM    661  C   THR A  70      -0.515 -16.414  -1.109  1.00  0.55
ATOM    662  O   THR A  70      -0.403 -16.961  -2.240  1.00 -0.55
ATOM    663  N   TRP A  71      -0.442 -15.093  -0.917  1.00 -0.40
ATOM    664  H   TRP A  71      -0.595 -14.693  -0.017  1.00  0.40
ATOM    665  CA  TRP A  71      -0.142 -14.139  -1.974  1.00  0.00
ATOM    666  CB  TRP A  71      -1.236 -13.052  -2.114  1.00  0.12
ATOM    667  CG  TRP A  71      -2.573 -13.520  -2.599  1.00 -0.12
ATOM    668  CD1 TRP A  71      -3.654 -13.963  -1.879  1.00 -0.12
ATOM    669  HD1 TRP A  71      -3.679 -14.015  -0.801  1.00  0.12
ATOM    670  NE1 TRP A  71      -4.709 -14.335  -2.695  1.00 -0.40
ATOM    671  HE1 TRP A  71      -5.582 -14.660  -2.405  1.00  0.40
ATOM    672  CE2 TRP A  71      -4.290 -14.158  -3.995  1.00  0.00
ATOM    673  CD2 TRP A  71      -2.951 -13.683  -3.979  1.00  0.00
ATOM    674  CE3 TRP A  71      -2.286 -13.434  -5.189  1.00 -0.12
ATOM    675  HE3 TRP A  71      -1.264 -13.085  -5.203  1.00  0.12
ATOM    676  CZ3 TRP A  71      -2.943 -13.635  -6.387  1.00 -0.12
ATOM    677  HZ3 TRP A  71      -2.463 -13.385  -7.322  1.00  0.12
ATOM    678  CZ2 TRP A  71      -4.942 -14.452  -5.192  1.00 -0.12
ATOM    679  HZ2 TRP A  71      -5.935 -14.875  -5.217  1.00  0.12
ATOM    680  CH2 TRP A  71      -4.270 -14.181  -6.377  1.00 -0.12
ATOM    681  HH2 TRP A  71      -4.760 -14.386  -7.317  1.00  0.12
ATOM    682  C   TRP A  71       1.190 -13.494  -1.627  1.00  0.55
ATOM    683  O   TRP A  71       1.667 -13.324  -0.489  1.00 -0.55
ATOM    684  N   ARG A  72       1.831 -13.074  -2.687  1.00 -0.40
ATOM    685  H   ARG A  72       1.451 -13.261  -3.587  1.00  0.40
ATOM    686  CA  ARG A  72       3.100 -12.324  -2.739  1.00  0.00
ATOM    687  CB  ARG A  72       4.302 -13.264  -2.989  1.00  0.00
ATOM    688  CG  ARG A  72       4.494 -14.152  -1.772  1.00  0.00
ATOM    689  CD  ARG A  72       5.720 -15.003  -2.058  1.00  0.35
ATOM    690  NE  ARG A  72       5.747 -16.081  -1.063  1.00 -0.35
ATOM    691  HE  ARG A  72       5.221 -16.921  -1.193  1.00  0.45
ATOM    692  CZ  ARG A  72       6.503 -15.894   0.024  1.00  0.35
ATOM    693  NH1 ARG A  72       7.212 -14.795   0.222  1.00 -0.70
ATOM    694 HH11 ARG A  72       7.196 -14.061  -0.458  1.00  0.40
ATOM    695 HH12 ARG A  72       7.764 -14.698   1.050  1.00  0.40
ATOM    696  NH2 ARG A  72       6.483 -16.901   0.903  1.00 -0.70
ATOM    697 HH21 ARG A  72       5.930 -17.714   0.720  1.00  0.40
ATOM    698 HH22 ARG A  72       7.021 -16.842   1.744  1.00  0.40
ATOM    699  C   ARG A  72       3.036 -11.243  -3.820  1.00  0.55
ATOM    700  O   ARG A  72       2.191 -11.355  -4.728  1.00 -0.55
ATOM    701  N   GLU A  73       3.936 -10.264  -3.747  1.00 -0.40
ATOM    702  H   GLU A  73       4.656 -10.222  -3.058  1.00  0.40
ATOM    703  CA  GLU A  73       3.873  -9.186  -4.728  1.00  0.00
ATOM    704  CB  GLU A  73       3.262  -7.930  -4.072  1.00  0.00
ATOM    705  CG  GLU A  73       3.925  -7.446  -2.787  1.00  0.00
ATOM    706  CD  GLU A  73       3.393  -6.054  -2.446  1.00  0.10
ATOM    707  OE1 GLU A  73       3.359  -5.139  -3.333  1.00 -0.55
ATOM    708  OE2 GLU A  73       2.988  -5.860  -1.259  1.00 -0.55
ATOM    709  C   GLU A  73       5.237  -8.767  -5.225  1.00  0.55
ATOM    710  O   GLU A  73       6.147  -9.124  -4.472  1.00 -0.55
ATOM    711  N   ALA A  74       5.340  -8.078  -6.346  1.00 -0.40
ATOM    712  H   ALA A  74       4.554  -7.833  -6.908  1.00  0.40
ATOM    713  CA  ALA A  74       6.661  -7.638  -6.813  1.00  0.00
ATOM    714  CB  ALA A  74       7.345  -8.552  -7.808  1.00  0.00
ATOM    715  C   ALA A  74       6.452  -6.318  -7.536  1.00  0.55
ATOM    716  O   ALA A  74       5.351  -6.256  -8.102  1.00 -0.55
ATOM    717  N   ASP A  75       7.435  -5.465  -7.492  1.00 -0.40
ATOM    718  H   ASP A  75       8.271  -5.635  -6.976  1.00  0.40
ATOM    719  CA  ASP A  75       7.355  -4.202  -8.207  1.00  0.00
ATOM    720  CB  ASP A  75       8.469  -3.255  -7.795  1.00  0.00
ATOM    721  CG  ASP A  75       8.228  -2.602  -6.463  1.00  0.10
ATOM    722  OD1 ASP A  75       7.365  -3.160  -5.733  1.00 -0.55
ATOM    723  OD2 ASP A  75       8.891  -1.609  -6.198  1.00 -0.55
ATOM    724  C   ASP A  75       7.536  -4.453  -9.705  1.00  0.55
ATOM    725  O   ASP A  75       8.358  -5.336 -10.033  1.00 -0.55
ATOM    726  N   ILE A  76       6.809  -3.715 -10.509  1.00 -0.40
ATOM    727  H   ILE A  76       6.172  -3.036 -10.152  1.00  0.40
ATOM    728  CA  ILE A  76       6.860  -3.816 -11.972  1.00  0.00
ATOM    729  CB  ILE A  76       5.529  -4.362 -12.506  1.00  0.00
ATOM    730  CG2 ILE A  76       5.432  -4.066 -14.023  1.00  0.00
ATOM    731  CG1 ILE A  76       5.271  -5.825 -12.139  1.00  0.00
ATOM    732  CD1 ILE A  76       6.091  -6.968 -12.724  1.00  0.00
ATOM    733  C   ILE A  76       7.239  -2.425 -12.523  1.00  0.55
ATOM    734  O   ILE A  76       6.950  -1.332 -11.965  1.00 -0.55
ATOM    735  N   ASN A  77       7.960  -2.449 -13.657  1.00 -0.40
ATOM    736  H   ASN A  77       8.202  -3.326 -14.059  1.00  0.40
ATOM    737  CA  ASN A  77       8.457  -1.322 -14.407  1.00  0.00
ATOM    738  CB  ASN A  77       7.333  -0.411 -14.971  1.00  0.00
ATOM    739  CG  ASN A  77       6.344  -1.111 -15.869  1.00  0.55
ATOM    740  OD1 ASN A  77       6.741  -1.975 -16.656  1.00 -0.55
ATOM    741  ND2 ASN A  77       5.006  -0.926 -15.789  1.00 -0.78
ATOM    742 HD21 ASN A  77       4.628  -0.299 -15.108  1.00  0.39
ATOM    743 HD22 ASN A  77       4.396  -1.417 -16.411  1.00  0.39
ATOM    744  C   ASN A  77       9.403  -0.463 -13.600  1.00  0.55
ATOM    745  O   ASN A  77       9.554   0.735 -13.921  1.00 -0.55
ATOM    746  N   TYR A  78      10.054  -1.014 -12.586  1.00 -0.40
ATOM    747  H   TYR A  78       9.953  -1.964 -12.302  1.00  0.40
ATOM    748  CA  TYR A  78      10.987  -0.153 -11.835  1.00  0.00
ATOM    749  CB  TYR A  78      11.114  -0.635 -10.369  1.00  0.12
ATOM    750  CG  TYR A  78      12.127   0.157  -9.553  1.00 -0.12
ATOM    751  CD1 TYR A  78      11.822   1.381  -8.970  1.00 -0.12
ATOM    752  HD1 TYR A  78      10.822   1.770  -9.090  1.00  0.12
ATOM    753  CE1 TYR A  78      12.738   2.130  -8.242  1.00 -0.12
ATOM    754  HE1 TYR A  78      12.455   3.087  -7.829  1.00  0.12
ATOM    755  CZ  TYR A  78      14.026   1.634  -8.049  1.00  0.06
ATOM    756  OH  TYR A  78      14.967   2.306  -7.295  1.00 -0.49
ATOM    757  HH  TYR A  78      14.564   3.114  -6.969  1.00  0.43
ATOM    758  CD2 TYR A  78      13.432  -0.306  -9.349  1.00 -0.12
ATOM    759  HD2 TYR A  78      13.728  -1.265  -9.749  1.00  0.12
ATOM    760  CE2 TYR A  78      14.337   0.446  -8.645  1.00 -0.12
ATOM    761  HE2 TYR A  78      15.349   0.079  -8.557  1.00  0.12
ATOM    762  C   TYR A  78      12.413  -0.178 -12.438  1.00  0.55
ATOM    763  O   TYR A  78      12.862  -1.299 -12.778  1.00 -0.55
ATOM    764  N   THR A  79      13.055   0.967 -12.505  1.00 -0.40
ATOM    765  H   THR A  79      12.647   1.843 -12.260  1.00  0.40
ATOM    766  CA  THR A  79      14.483   0.970 -12.976  1.00  0.00
ATOM    767  CB  THR A  79      14.803   1.592 -14.328  1.00  0.00
ATOM    768  OG1 THR A  79      14.385   2.971 -14.262  1.00 -0.49
ATOM    769  HG1 THR A  79      14.733   3.391 -15.052  1.00  0.49
ATOM    770  CG2 THR A  79      14.002   0.959 -15.436  1.00  0.00
ATOM    771  C   THR A  79      15.351   1.637 -11.894  1.00  0.55
ATOM    772  O   THR A  79      16.349   1.032 -11.473  1.00 -0.55
ATOM    773  N   SER A  80      14.989   2.808 -11.405  1.00 -0.40
ATOM    774  H   SER A  80      14.188   3.302 -11.733  1.00  0.40
ATOM    775  CA  SER A  80      15.764   3.450 -10.337  1.00  0.00
ATOM    776  CB  SER A  80      17.074   3.985 -10.954  1.00  0.00
ATOM    777  OG  SER A  80      16.689   5.130 -11.727  1.00 -0.49
ATOM    778  HG  SER A  80      17.498   5.471 -12.116  1.00  0.49
ATOM    779  C   SER A  80      14.995   4.586  -9.689  1.00  0.55
ATOM    780  O   SER A  80      13.962   4.988 -10.246  1.00 -0.55
ATOM    781  N   GLY A  81      15.469   5.095  -8.565  1.00 -0.40
ATOM    782  H   GLY A  81      16.296   4.761  -8.118  1.00  0.40
ATOM    783  CA  GLY A  81      14.744   6.232  -7.911  1.00  0.00
ATOM    784  C   GLY A  81      13.677   5.692  -6.949  1.00  0.55
ATOM    785  O   GLY A  81      13.793   4.526  -6.518  1.00 -0.55
ATOM    786  N   PHE A  82      12.681   6.519  -6.644  1.00 -0.40
ATOM    787  H   PHE A  82      12.620   7.452  -6.989  1.00  0.40
ATOM    788  CA  PHE A  82      11.607   6.060  -5.759  1.00  0.00
ATOM    789  CB  PHE A  82      10.687   7.209  -5.302  1.00  0.12
ATOM    790  CG  PHE A  82      11.526   8.242  -4.598  1.00 -0.12
ATOM    791  CD1 PHE A  82      11.807   8.097  -3.257  1.00 -0.12
ATOM    792  HD1 PHE A  82      11.405   7.252  -2.718  1.00  0.12
ATOM    793  CE1 PHE A  82      12.593   9.014  -2.594  1.00 -0.12
ATOM    794  HE1 PHE A  82      12.797   8.896  -1.541  1.00  0.12
ATOM    795  CZ  PHE A  82      13.119  10.090  -3.292  1.00 -0.12
ATOM    796  HZ  PHE A  82      13.742  10.812  -2.785  1.00  0.12
ATOM    797  CD2 PHE A  82      12.054   9.308  -5.287  1.00 -0.12
ATOM    798  HD2 PHE A  82      11.848   9.417  -6.341  1.00  0.12
ATOM    799  CE2 PHE A  82      12.843  10.237  -4.648  1.00 -0.12
ATOM    800  HE2 PHE A  82      13.245  11.076  -5.197  1.00  0.12
ATOM    801  C   PHE A  82      10.689   5.067  -6.458  1.00  0.55
ATOM    802  O   PHE A  82      10.541   5.028  -7.685  1.00 -0.55
ATOM    803  N   ARG A  83      10.019   4.261  -5.655  1.00 -0.40
ATOM    804  H   ARG A  83      10.149   4.295  -4.667  1.00  0.40
ATOM    805  CA  ARG A  83       9.043   3.261  -6.122  1.00  0.00
ATOM    806  CB  ARG A  83       8.697   2.313  -4.945  1.00  0.00
ATOM    807  CG  ARG A  83       9.990   1.615  -4.482  1.00  0.00
ATOM    808  CD  ARG A  83       9.798   0.556  -3.425  1.00  0.35
ATOM    809  NE  ARG A  83       8.754  -0.437  -3.613  1.00 -0.35
ATOM    810  HE  ARG A  83       8.876  -1.054  -4.388  1.00  0.45
ATOM    811  CZ  ARG A  83       7.655  -0.631  -2.887  1.00  0.35
ATOM    812  NH1 ARG A  83       7.369   0.129  -1.831  1.00 -0.70
ATOM    813 HH11 ARG A  83       7.986   0.870  -1.566  1.00  0.40
ATOM    814 HH12 ARG A  83       6.536  -0.040  -1.304  1.00  0.40
ATOM    815  NH2 ARG A  83       6.774  -1.594  -3.154  1.00 -0.70
ATOM    816 HH21 ARG A  83       6.925  -2.208  -3.929  1.00  0.40
ATOM    817 HH22 ARG A  83       5.962  -1.702  -2.580  1.00  0.40
ATOM    818  C   ARG A  83       7.834   3.943  -6.767  1.00  0.55
ATOM    819  O   ARG A  83       7.395   5.065  -6.449  1.00 -0.55
ATOM    820  N   ASN A  84       7.340   3.188  -7.727  1.00 -0.40
ATOM    821  H   ASN A  84       7.763   2.313  -7.946  1.00  0.40
ATOM    822  CA  ASN A  84       6.178   3.516  -8.546  1.00  0.00
ATOM    823  CB  ASN A  84       6.461   3.215 -10.027  1.00  0.00
ATOM    824  CG  ASN A  84       6.530   1.715 -10.328  1.00  0.55
ATOM    825  OD1 ASN A  84       6.118   0.808  -9.561  1.00 -0.55
ATOM    826  ND2 ASN A  84       7.092   1.413 -11.499  1.00 -0.78
ATOM    827 HD21 ASN A  84       7.180   0.457 -11.780  1.00  0.39
ATOM    828 HD22 ASN A  84       7.426   2.142 -12.097  1.00  0.39
ATOM    829  C   ASN A  84       4.912   2.804  -8.005  1.00  0.55
ATOM    830  O   ASN A  84       4.898   2.211  -6.893  1.00 -0.55
ATOM    831  N   SER A  85       3.849   2.897  -8.803  1.00 -0.40
ATOM    832  H   SER A  85       3.863   3.364  -9.684  1.00  0.40
ATOM    833  CA  SER A  85       2.600   2.296  -8.389  1.00  0.00
ATOM    834  CB  SER A  85       1.400   3.258  -8.610  1.00  0.00
ATOM    835  OG  SER A  85       1.363   3.519 -10.013  1.00 -0.49
ATOM    836  HG  SER A  85       0.933   2.759 -10.412  1.00  0.49
ATOM    837  C   SER A  85       2.221   0.984  -9.053  1.00  0.55
ATOM    838  O   SER A  85       1.044   0.610  -8.845  1.00 -0.55
ATOM    839  N   ASP A  86       3.146   0.340  -9.755  1.00 -0.40
ATOM    840  H   ASP A  86       4.082   0.672  -9.841  1.00  0.40
ATOM    841  CA  ASP A  86       2.827  -0.907 -10.449  1.00  0.00
ATOM    842  CB  ASP A  86       3.455  -1.040 -11.864  1.00  0.00
ATOM    843  CG  ASP A  86       3.076   0.125 -12.755  1.00  0.10
ATOM    844  OD1 ASP A  86       2.013   0.732 -12.592  1.00 -0.55
ATOM    845  OD2 ASP A  86       3.874   0.510 -13.633  1.00 -0.55
ATOM    846  C   ASP A  86       3.309  -2.123  -9.685  1.00  0.55
ATOM    847  O   ASP A  86       4.450  -2.136  -9.298  1.00 -0.55
ATOM    848  N   ARG A  87       2.418  -3.073  -9.560  1.00 -0.40
ATOM    849  H   ARG A  87       1.495  -2.973  -9.923  1.00  0.40
ATOM    850  CA  ARG A  87       2.695  -4.322  -8.898  1.00  0.00
ATOM    851  CB  ARG A  87       2.186  -4.266  -7.449  1.00  0.00
ATOM    852  CG  ARG A  87       2.501  -3.028  -6.643  1.00  0.00
ATOM    853  CD  ARG A  87       3.927  -3.018  -6.062  1.00  0.35
ATOM    854  NE  ARG A  87       4.185  -1.826  -5.266  1.00 -0.35
ATOM    855  HE  ARG A  87       3.949  -1.886  -4.299  1.00  0.45
ATOM    856  CZ  ARG A  87       4.695  -0.674  -5.669  1.00  0.35
ATOM    857  NH1 ARG A  87       5.029  -0.598  -6.963  1.00 -0.70
ATOM    858 HH11 ARG A  87       4.888  -1.385  -7.563  1.00  0.40
ATOM    859 HH12 ARG A  87       5.420   0.247  -7.330  1.00  0.40
ATOM    860  NH2 ARG A  87       4.911   0.384  -4.927  1.00 -0.70
ATOM    861 HH21 ARG A  87       4.684   0.367  -3.954  1.00  0.40
ATOM    862 HH22 ARG A  87       5.303   1.209  -5.335  1.00  0.40
ATOM    863  C   ARG A  87       2.048  -5.511  -9.595  1.00  0.55
ATOM    864  O   ARG A  87       0.994  -5.440 -10.212  1.00 -0.55
ATOM    865  N   ILE A  88       2.744  -6.631  -9.463  1.00 -0.40
ATOM    866  H   ILE A  88       3.645  -6.618  -9.039  1.00  0.40
ATOM    867  CA  ILE A  88       2.297  -7.968  -9.903  1.00  0.00
ATOM    868  CB  ILE A  88       3.279  -8.666 -10.869  1.00  0.00
ATOM    869  CG2 ILE A  88       4.568  -9.025 -10.151  1.00  0.00
ATOM    870  CG1 ILE A  88       2.604  -9.907 -11.470  1.00  0.00
ATOM    871  CD1 ILE A  88       3.230 -10.387 -12.771  1.00  0.00
ATOM    872  C   ILE A  88       2.014  -8.740  -8.581  1.00  0.55
ATOM    873  O   ILE A  88       2.796  -8.689  -7.605  1.00 -0.55
ATOM    874  N   LEU A  89       0.906  -9.435  -8.514  1.00 -0.40
ATOM    875  H   LEU A  89       0.301  -9.474  -9.304  1.00  0.40
ATOM    876  CA  LEU A  89       0.422 -10.198  -7.370  1.00  0.00
ATOM    877  CB  LEU A  89      -0.936  -9.722  -6.850  1.00  0.00
ATOM    878  CG  LEU A  89      -1.060  -8.282  -6.388  1.00  0.00
ATOM    879  CD1 LEU A  89       0.068  -7.958  -5.417  1.00  0.00
ATOM    880  CD2 LEU A  89      -0.990  -7.185  -7.456  1.00  0.00
ATOM    881  C   LEU A  89       0.316 -11.659  -7.794  1.00  0.55
ATOM    882  O   LEU A  89      -0.360 -11.902  -8.797  1.00 -0.55
ATOM    883  N   TYR A  90       0.908 -12.566  -7.023  1.00 -0.40
ATOM    884  H   TYR A  90       1.371 -12.347  -6.168  1.00  0.40
ATOM    885  CA  TYR A  90       0.884 -13.963  -7.441  1.00  0.00
ATOM    886  CB  TYR A  90       2.172 -14.422  -8.208  1.00  0.12
ATOM    887  CG  TYR A  90       3.446 -14.287  -7.438  1.00 -0.12
ATOM    888  CD1 TYR A  90       4.100 -13.045  -7.404  1.00 -0.12
ATOM    889  HD1 TYR A  90       3.669 -12.221  -7.953  1.00  0.12
ATOM    890  CE1 TYR A  90       5.273 -12.827  -6.699  1.00 -0.12
ATOM    891  HE1 TYR A  90       5.736 -11.854  -6.635  1.00  0.12
ATOM    892  CZ  TYR A  90       5.813 -13.953  -6.078  1.00  0.06
ATOM    893  OH  TYR A  90       6.969 -13.746  -5.370  1.00 -0.49
ATOM    894  HH  TYR A  90       7.197 -12.816  -5.440  1.00  0.43
ATOM    895  CD2 TYR A  90       4.026 -15.368  -6.790  1.00 -0.12
ATOM    896  HD2 TYR A  90       3.552 -16.338  -6.801  1.00  0.12
ATOM    897  CE2 TYR A  90       5.253 -15.170  -6.113  1.00 -0.12
ATOM    898  HE2 TYR A  90       5.739 -16.001  -5.624  1.00  0.12
ATOM    899  C   TYR A  90       0.581 -14.892  -6.289  1.00  0.55
ATOM    900  O   TYR A  90       1.215 -14.626  -5.262  1.00 -0.55
ATOM    901  N   SER A  91      -0.266 -15.872  -6.538  1.00 -0.40
ATOM    902  H   SER A  91      -0.685 -16.009  -7.432  1.00  0.40
ATOM    903  CA  SER A  91      -0.626 -16.802  -5.505  1.00  0.00
ATOM    904  CB  SER A  91      -2.109 -17.180  -5.662  1.00  0.00
ATOM    905  OG  SER A  91      -2.301 -18.070  -6.727  1.00 -0.49
ATOM    906  HG  SER A  91      -2.954 -18.706  -6.426  1.00  0.49
ATOM    907  C   SER A  91       0.272 -18.036  -5.528  1.00  0.55
ATOM    908  O   SER A  91       0.994 -18.317  -6.485  1.00 -0.55
ATOM    909  N   SER A  92       0.154 -18.722  -4.378  1.00 -0.40
ATOM    910  H   SER A  92      -0.432 -18.414  -3.633  1.00  0.40
ATOM    911  CA  SER A  92       0.884 -19.964  -4.154  1.00  0.00
ATOM    912  CB  SER A  92       0.831 -20.353  -2.679  1.00  0.00
ATOM    913  OG  SER A  92      -0.513 -20.530  -2.278  1.00 -0.49
ATOM    914  HG  SER A  92      -0.479 -20.922  -1.403  1.00  0.49
ATOM    915  C   SER A  92       0.390 -21.039  -5.129  1.00  0.55
ATOM    916  O   SER A  92       1.127 -21.989  -5.426  1.00 -0.55
ATOM    917  N   ASP A  93      -0.778 -20.906  -5.732  1.00 -0.40
ATOM    918  H   ASP A  93      -1.379 -20.138  -5.530  1.00  0.40
ATOM    919  CA  ASP A  93      -1.287 -21.848  -6.726  1.00  0.00
ATOM    920  CB  ASP A  93      -2.691 -22.343  -6.453  1.00  0.00
ATOM    921  CG  ASP A  93      -3.671 -21.242  -6.076  1.00  0.10
ATOM    922  OD1 ASP A  93      -3.367 -20.079  -5.749  1.00 -0.55
ATOM    923  OD2 ASP A  93      -4.855 -21.640  -6.131  1.00 -0.55
ATOM    924  C   ASP A  93      -1.232 -21.182  -8.105  1.00  0.55
ATOM    925  O   ASP A  93      -1.992 -21.530  -8.982  1.00 -0.55
ATOM    926  N   TRP A  94      -0.371 -20.179  -8.258  1.00 -0.40
ATOM    927  H   TRP A  94       0.151 -19.850  -7.476  1.00  0.40
ATOM    928  CA  TRP A  94      -0.086 -19.468  -9.499  1.00  0.00
ATOM    929  CB  TRP A  94       0.615 -20.545 -10.450  1.00  0.12
ATOM    930  CG  TRP A  94       1.720 -21.194  -9.659  1.00 -0.12
ATOM    931  CD1 TRP A  94       1.734 -22.469  -9.143  1.00 -0.12
ATOM    932  HD1 TRP A  94       0.961 -23.208  -9.296  1.00  0.12
ATOM    933  NE1 TRP A  94       2.881 -22.665  -8.398  1.00 -0.40
ATOM    934  HE1 TRP A  94       3.133 -23.493  -7.948  1.00  0.40
ATOM    935  CE2 TRP A  94       3.608 -21.503  -8.399  1.00  0.00
ATOM    936  CD2 TRP A  94       2.905 -20.559  -9.166  1.00  0.00
ATOM    937  CE3 TRP A  94       3.447 -19.269  -9.311  1.00 -0.12
ATOM    938  HE3 TRP A  94       2.939 -18.513  -9.892  1.00  0.12
ATOM    939  CZ3 TRP A  94       4.640 -18.954  -8.708  1.00 -0.12
ATOM    940  HZ3 TRP A  94       5.055 -17.962  -8.810  1.00  0.12
ATOM    941  CZ2 TRP A  94       4.831 -21.206  -7.801  1.00 -0.12
ATOM    942  HZ2 TRP A  94       5.388 -21.936  -7.234  1.00  0.12
ATOM    943  CH2 TRP A  94       5.320 -19.930  -7.957  1.00 -0.12
ATOM    944  HH2 TRP A  94       6.256 -19.669  -7.487  1.00  0.12
ATOM    945  C   TRP A  94      -1.135 -18.672 -10.216  1.00  0.55
ATOM    946  O   TRP A  94      -1.172 -18.617 -11.466  1.00 -0.55
ATOM    947  N   LEU A  95      -2.045 -17.991  -9.476  1.00 -0.40
ATOM    948  H   LEU A  95      -2.087 -18.102  -8.487  1.00  0.40
ATOM    949  CA  LEU A  95      -3.019 -17.059 -10.033  1.00  0.00
ATOM    950  CB  LEU A  95      -4.249 -16.736  -9.215  1.00  0.00
ATOM    951  CG  LEU A  95      -4.981 -17.956  -8.647  1.00  0.00
ATOM    952  CD1 LEU A  95      -6.141 -17.489  -7.795  1.00  0.00
ATOM    953  CD2 LEU A  95      -5.394 -18.804  -9.822  1.00  0.00
ATOM    954  C   LEU A  95      -2.183 -15.767 -10.115  1.00  0.55
ATOM    955  O   LEU A  95      -1.391 -15.526  -9.183  1.00 -0.55
ATOM    956  N   ILE A  96      -2.350 -14.969 -11.173  1.00 -0.40
ATOM    957  H   ILE A  96      -3.004 -15.148 -11.904  1.00  0.40
ATOM    958  CA  ILE A  96      -1.528 -13.756 -11.274  1.00  0.00
ATOM    959  CB  ILE A  96      -0.381 -13.880 -12.300  1.00  0.00
ATOM    960  CG2 ILE A  96       0.434 -12.570 -12.326  1.00  0.00
ATOM    961  CG1 ILE A  96       0.552 -15.049 -11.966  1.00  0.00
ATOM    962  CD1 ILE A  96       1.359 -15.644 -13.094  1.00  0.00
ATOM    963  C   ILE A  96      -2.428 -12.567 -11.569  1.00  0.55
ATOM    964  O   ILE A  96      -3.256 -12.702 -12.456  1.00 -0.55
ATOM    965  N   TYR A  97      -2.273 -11.523 -10.806  1.00 -0.40
ATOM    966  H   TYR A  97      -1.616 -11.511 -10.057  1.00  0.40
ATOM    967  CA  TYR A  97      -3.044 -10.308 -10.991  1.00  0.00
ATOM    968  CB  TYR A  97      -3.919 -10.043  -9.792  1.00  0.12
ATOM    969  CG  TYR A  97      -5.226 -10.809  -9.750  1.00 -0.12
ATOM    970  CD1 TYR A  97      -5.196 -12.184  -9.444  1.00 -0.12
ATOM    971  HD1 TYR A  97      -4.236 -12.645  -9.267  1.00  0.12
ATOM    972  CE1 TYR A  97      -6.317 -12.973  -9.357  1.00 -0.12
ATOM    973  HE1 TYR A  97      -6.276 -14.023  -9.115  1.00  0.12
ATOM    974  CZ  TYR A  97      -7.511 -12.304  -9.608  1.00  0.06
ATOM    975  OH  TYR A  97      -8.676 -13.049  -9.514  1.00 -0.49
ATOM    976  HH  TYR A  97      -9.416 -12.470  -9.709  1.00  0.43
ATOM    977  CD2 TYR A  97      -6.428 -10.195  -9.968  1.00 -0.12
ATOM    978  HD2 TYR A  97      -6.474  -9.138 -10.182  1.00  0.12
ATOM    979  CE2 TYR A  97      -7.590 -10.956  -9.909  1.00 -0.12
ATOM    980  HE2 TYR A  97      -8.549 -10.497 -10.098  1.00  0.12
ATOM    981  C   TYR A  97      -2.040  -9.171 -11.080  1.00  0.55
ATOM    982  O   TYR A  97      -0.864  -9.320 -10.775  1.00 -0.55
ATOM    983  N   LYS A  98      -2.511  -8.023 -11.528  1.00 -0.40
ATOM    984  H   LYS A  98      -3.458  -7.922 -11.824  1.00  0.40
ATOM    985  CA  LYS A  98      -1.682  -6.823 -11.623  1.00  0.00
ATOM    986  CB  LYS A  98      -1.267  -6.397 -13.030  1.00  0.00
ATOM    987  CG  LYS A  98      -2.423  -6.238 -14.033  1.00  0.00
ATOM    988  CD  LYS A  98      -1.763  -5.578 -15.243  1.00  0.00
ATOM    989  CE  LYS A  98      -2.779  -5.455 -16.388  1.00  0.33
ATOM    990  NZ  LYS A  98      -1.989  -4.690 -17.428  1.00 -0.32
ATOM    991  HZ1 LYS A  98      -1.142  -5.234 -17.690  1.00  0.33
ATOM    992  HZ2 LYS A  98      -1.702  -3.770 -17.038  1.00  0.33
ATOM    993  HZ3 LYS A  98      -2.579  -4.540 -18.271  1.00  0.33
ATOM    994  C   LYS A  98      -2.508  -5.646 -11.076  1.00  0.55
ATOM    995  O   LYS A  98      -3.746  -5.754 -11.079  1.00 -0.55
ATOM    996  N   THR A  99      -1.767  -4.637 -10.656  1.00 -0.40
ATOM    997  H   THR A  99      -0.772  -4.688 -10.623  1.00  0.40
ATOM    998  CA  THR A  99      -2.365  -3.374 -10.209  1.00  0.00
ATOM    999  CB  THR A  99      -2.539  -3.181  -8.693  1.00  0.00
ATOM   1000  OG1 THR A  99      -3.186  -1.925  -8.521  1.00 -0.49
ATOM   1001  HG1 THR A  99      -4.083  -2.043  -8.841  1.00  0.49
ATOM   1002  CG2 THR A  99      -1.269  -3.233  -7.864  1.00  0.00
ATOM   1003  C   THR A  99      -1.510  -2.252 -10.854  1.00  0.55
ATOM   1004  O   THR A  99      -0.297  -2.457 -10.902  1.00 -0.55
ATOM   1005  N   THR A 100      -2.091  -1.180 -11.357  1.00 -0.40
ATOM   1006  H   THR A 100      -3.081  -1.066 -11.390  1.00  0.40
ATOM   1007  CA  THR A 100      -1.275  -0.078 -11.905  1.00  0.00
ATOM   1008  CB  THR A 100      -1.430   0.155 -13.401  1.00  0.00
ATOM   1009  OG1 THR A 100      -2.812   0.306 -13.700  1.00 -0.49
ATOM   1010  HG1 THR A 100      -3.074   1.149 -13.324  1.00  0.49
ATOM   1011  CG2 THR A 100      -0.849  -1.057 -14.127  1.00  0.00
ATOM   1012  C   THR A 100      -1.677   1.166 -11.130  1.00  0.55
ATOM   1013  O   THR A 100      -1.249   2.298 -11.334  1.00 -0.55
ATOM   1014  N   ASP A 101      -2.578   0.927 -10.160  1.00 -0.40
ATOM   1015  H   ASP A 101      -2.957   0.032  -9.941  1.00  0.40
ATOM   1016  CA  ASP A 101      -3.013   2.086  -9.389  1.00  0.00
ATOM   1017  CB  ASP A 101      -4.462   2.336  -9.813  1.00  0.00
ATOM   1018  CG  ASP A 101      -5.432   1.228  -9.484  1.00  0.10
ATOM   1019  OD1 ASP A 101      -5.078   0.282  -8.737  1.00 -0.55
ATOM   1020  OD2 ASP A 101      -6.560   1.342 -10.035  1.00 -0.55
ATOM   1021  C   ASP A 101      -2.837   1.999  -7.888  1.00  0.55
ATOM   1022  O   ASP A 101      -3.689   2.473  -7.088  1.00 -0.55
ATOM   1023  N   HSE A 102      -1.733   1.427  -7.449  1.00 -0.40
ATOM   1024  H   HSE A 102      -1.066   1.018  -8.067  1.00  0.40
ATOM   1025  CA  HSE A 102      -1.411   1.355  -6.008  1.00  0.00
ATOM   1026  CB  HSE A 102      -1.004   2.754  -5.489  1.00  0.12
ATOM   1027  ND1 HSE A 102      -0.079   3.321  -3.194  1.00 -0.56
ATOM   1028  CG  HSE A 102      -0.007   2.658  -4.394  1.00  0.15
ATOM   1029  CE1 HSE A 102       0.996   3.010  -2.457  1.00  0.15
ATOM   1030  HE1 HSE A 102       1.265   3.434  -1.490  1.00  0.12
ATOM   1031  NE2 HSE A 102       1.719   2.077  -3.095  1.00 -0.40
ATOM   1032  HE2 HSE A 102       2.540   1.617  -2.759  1.00  0.40
ATOM   1033  CD2 HSE A 102       1.122   1.859  -4.317  1.00 -0.12
ATOM   1034  HD2 HSE A 102       1.517   1.167  -5.051  1.00  0.12
ATOM   1035  C   HSE A 102      -2.487   0.687  -5.182  1.00  0.55
ATOM   1036  O   HSE A 102      -2.957   1.161  -4.174  1.00 -0.55
ATOM   1037  N   TYR A 103      -2.809  -0.480  -5.671  1.00 -0.40
ATOM   1038  H   TYR A 103      -2.386  -0.756  -6.526  1.00  0.40
ATOM   1039  CA  TYR A 103      -3.710  -1.487  -5.170  1.00  0.00
ATOM   1040  CB  TYR A 103      -3.181  -1.946  -3.773  1.00  0.12
ATOM   1041  CG  TYR A 103      -1.698  -2.158  -3.566  1.00 -0.12
ATOM   1042  CD1 TYR A 103      -0.815  -1.152  -3.187  1.00 -0.12
ATOM   1043  HD1 TYR A 103      -1.192  -0.155  -3.018  1.00  0.12
ATOM   1044  CE1 TYR A 103       0.563  -1.407  -3.020  1.00 -0.12
ATOM   1045  HE1 TYR A 103       1.249  -0.612  -2.768  1.00  0.12
ATOM   1046  CZ  TYR A 103       1.011  -2.711  -3.188  1.00  0.06
ATOM   1047  OH  TYR A 103       2.357  -2.992  -3.007  1.00 -0.49
ATOM   1048  HH  TYR A 103       2.487  -3.931  -3.161  1.00  0.43
ATOM   1049  CD2 TYR A 103      -1.190  -3.460  -3.722  1.00 -0.12
ATOM   1050  HD2 TYR A 103      -1.860  -4.262  -3.996  1.00  0.12
ATOM   1051  CE2 TYR A 103       0.164  -3.734  -3.529  1.00 -0.12
ATOM   1052  HE2 TYR A 103       0.541  -4.739  -3.648  1.00  0.12
ATOM   1053  C   TYR A 103      -5.166  -1.089  -5.069  1.00  0.55
ATOM   1054  O   TYR A 103      -5.859  -1.746  -4.266  1.00 -0.55
ATOM   1055  N   GLN A 104      -5.632  -0.111  -5.829  1.00 -0.40
ATOM   1056  H   GLN A 104      -5.066   0.419  -6.455  1.00  0.40
ATOM   1057  CA  GLN A 104      -7.080   0.227  -5.753  1.00  0.00
ATOM   1058  CB  GLN A 104      -7.348   1.631  -6.269  1.00  0.00
ATOM   1059  CG  GLN A 104      -6.927   2.641  -5.216  1.00  0.00
ATOM   1060  CD  GLN A 104      -7.058   4.059  -5.769  1.00  0.55
ATOM   1061  OE1 GLN A 104      -8.170   4.586  -5.679  1.00 -0.55
ATOM   1062  NE2 GLN A 104      -6.008   4.655  -6.288  1.00 -0.78
ATOM   1063 HE21 GLN A 104      -5.128   4.181  -6.319  1.00  0.39
ATOM   1064 HE22 GLN A 104      -6.089   5.583  -6.651  1.00  0.39
ATOM   1065  C   GLN A 104      -7.845  -0.793  -6.558  1.00  0.55
ATOM   1066  O   GLN A 104      -8.872  -1.301  -6.125  1.00 -0.55
ATOM   1067  N   THR A 105      -7.273  -1.130  -7.714  1.00 -0.40
ATOM   1068  H   THR A 105      -6.421  -0.729  -8.043  1.00  0.40
ATOM   1069  CA  THR A 105      -7.907  -2.131  -8.550  1.00  0.00
ATOM   1070  CB  THR A 105      -8.713  -1.535  -9.742  1.00  0.00
ATOM   1071  OG1 THR A 105      -7.857  -0.796 -10.621  1.00 -0.49
ATOM   1072  HG1 THR A 105      -7.475  -0.094 -10.089  1.00  0.49
ATOM   1073  CG2 THR A 105      -9.790  -0.563  -9.261  1.00  0.00
ATOM   1074  C   THR A 105      -6.882  -3.151  -9.067  1.00  0.55
ATOM   1075  O   THR A 105      -5.715  -2.810  -9.239  1.00 -0.55
ATOM   1076  N   PHE A 106      -7.417  -4.346  -9.310  1.00 -0.40
ATOM   1077  H   PHE A 106      -8.386  -4.536  -9.172  1.00  0.40
ATOM   1078  CA  PHE A 106      -6.610  -5.441  -9.792  1.00  0.00
ATOM   1079  CB  PHE A 106      -6.643  -6.591  -8.717  1.00  0.12
ATOM   1080  CG  PHE A 106      -6.053  -6.076  -7.438  1.00 -0.12
ATOM   1081  CD1 PHE A 106      -4.666  -6.044  -7.288  1.00 -0.12
ATOM   1082  HD1 PHE A 106      -4.036  -6.392  -8.093  1.00  0.12
ATOM   1083  CE1 PHE A 106      -4.083  -5.569  -6.117  1.00 -0.12
ATOM   1084  HE1 PHE A 106      -3.009  -5.587  -6.007  1.00  0.12
ATOM   1085  CZ  PHE A 106      -4.873  -5.075  -5.093  1.00 -0.12
ATOM   1086  HZ  PHE A 106      -4.426  -4.714  -4.179  1.00  0.12
ATOM   1087  CD2 PHE A 106      -6.822  -5.539  -6.412  1.00 -0.12
ATOM   1088  HD2 PHE A 106      -7.896  -5.503  -6.519  1.00  0.12
ATOM   1089  CE2 PHE A 106      -6.244  -5.053  -5.265  1.00 -0.12
ATOM   1090  HE2 PHE A 106      -6.871  -4.648  -4.485  1.00  0.12
ATOM   1091  C   PHE A 106      -7.134  -6.040 -11.062  1.00  0.55
ATOM   1092  O   PHE A 106      -8.385  -6.061 -11.138  1.00 -0.55
ATOM   1093  N   THR A 107      -6.265  -6.594 -11.897  1.00 -0.40
ATOM   1094  H   THR A 107      -5.278  -6.577 -11.762  1.00  0.40
ATOM   1095  CA  THR A 107      -6.784  -7.276 -13.100  1.00  0.00
ATOM   1096  CB  THR A 107      -6.359  -6.514 -14.394  1.00  0.00
ATOM   1097  OG1 THR A 107      -6.932  -5.207 -14.335  1.00 -0.49
ATOM   1098  HG1 THR A 107      -6.576  -4.798 -13.543  1.00  0.49
ATOM   1099  CG2 THR A 107      -6.738  -7.243 -15.665  1.00  0.00
ATOM   1100  C   THR A 107      -6.238  -8.704 -13.152  1.00  0.55
ATOM   1101  O   THR A 107      -4.999  -8.820 -12.996  1.00 -0.55
ATOM   1102  N   LYS A 108      -6.966  -9.752 -13.395  1.00 -0.40
ATOM   1103  H   LYS A 108      -7.953  -9.679 -13.518  1.00  0.40
ATOM   1104  CA  LYS A 108      -6.426 -11.092 -13.506  1.00  0.00
ATOM   1105  CB  LYS A 108      -7.484 -12.168 -13.326  1.00  0.00
ATOM   1106  CG  LYS A 108      -7.063 -13.599 -13.637  1.00  0.00
ATOM   1107  CD  LYS A 108      -8.260 -14.480 -13.254  1.00  0.00
ATOM   1108  CE  LYS A 108      -8.052 -15.924 -13.565  1.00  0.33
ATOM   1109  NZ  LYS A 108      -6.830 -16.338 -12.806  1.00 -0.32
ATOM   1110  HZ1 LYS A 108      -6.987 -16.192 -11.789  1.00  0.33
ATOM   1111  HZ2 LYS A 108      -6.018 -15.767 -13.117  1.00  0.33
ATOM   1112  HZ3 LYS A 108      -6.634 -17.344 -12.986  1.00  0.33
ATOM   1113  C   LYS A 108      -5.738 -11.176 -14.879  1.00  0.55
ATOM   1114  O   LYS A 108      -6.340 -10.805 -15.914  1.00 -0.55
ATOM   1115  N   ILE A 109      -4.491 -11.648 -14.792  1.00 -0.40
ATOM   1116  H   ILE A 109      -4.065 -11.936 -13.938  1.00  0.40
ATOM   1117  CA  ILE A 109      -3.692 -11.752 -16.036  1.00  0.00
ATOM   1118  CB  ILE A 109      -2.569 -10.700 -16.179  1.00  0.00
ATOM   1119  CG2 ILE A 109      -3.217  -9.306 -16.363  1.00  0.00
ATOM   1120  CG1 ILE A 109      -1.537 -10.718 -15.039  1.00  0.00
ATOM   1121  CD1 ILE A 109      -0.333  -9.817 -15.258  1.00  0.00
ATOM   1122  C   ILE A 109      -3.218 -13.164 -16.336  1.00  0.55
ATOM   1123  O   ILE A 109      -2.784 -13.384 -17.466  1.00 -0.55
ATOM   1124  N   ARG A 110      -3.316 -14.101 -15.439  1.00 -0.40
ATOM   1125  H   ARG A 110      -3.640 -13.891 -14.521  1.00  0.40
ATOM   1126  CA  ARG A 110      -2.973 -15.527 -15.662  1.00  0.00
ATOM   1127  CB  ARG A 110      -1.579 -16.054 -15.438  1.00  0.00
ATOM   1128  CG  ARG A 110      -0.500 -15.290 -16.203  1.00  0.00
ATOM   1129  CD  ARG A 110      -0.667 -15.630 -17.709  1.00  0.35
ATOM   1130  NE  ARG A 110       0.476 -14.972 -18.415  1.00 -0.35
ATOM   1131  HE  ARG A 110       1.215 -15.591 -18.660  1.00  0.45
ATOM   1132  CZ  ARG A 110       0.680 -13.724 -18.768  1.00  0.35
ATOM   1133  NH1 ARG A 110      -0.226 -12.764 -18.506  1.00 -0.70
ATOM   1134 HH11 ARG A 110      -1.077 -12.994 -18.033  1.00  0.40
ATOM   1135 HH12 ARG A 110      -0.049 -11.820 -18.785  1.00  0.40
ATOM   1136  NH2 ARG A 110       1.829 -13.302 -19.392  1.00 -0.70
ATOM   1137 HH21 ARG A 110       2.557 -13.957 -19.596  1.00  0.40
ATOM   1138 HH22 ARG A 110       1.938 -12.340 -19.642  1.00  0.40
ATOM   1139  C   ARG A 110      -3.979 -16.223 -14.705  1.00  0.10
ATOM   1140  O   ARG A 110      -4.428 -15.785 -13.298  1.00 -0.55
ATOM   1141  OXT ARG A 110      -4.544 -17.244 -15.111  1.00 -0.55
ATOM   1142  N   LYS D   1      10.837  12.720  11.813  1.00 -0.32
ATOM   1143  HT1 LYS D   1      10.799  13.407  12.592  1.00  0.33
ATOM   1144  HT2 LYS D   1      11.532  13.034  11.107  1.00  0.33
ATOM   1145  HT3 LYS D   1      11.116  11.790  12.184  1.00  0.33
ATOM   1146  CA  LYS D   1       9.479  12.615  11.168  1.00  0.33
ATOM   1147  CB  LYS D   1       9.550  11.600  10.046  1.00  0.00
ATOM   1148  CG  LYS D   1       8.410  11.229   9.168  1.00  0.00
ATOM   1149  CD  LYS D   1       7.464  12.307   8.723  1.00  0.00
ATOM   1150  CE  LYS D   1       7.915  13.001   7.442  1.00  0.33
ATOM   1151  NZ  LYS D   1       6.956  14.060   6.992  1.00 -0.32
ATOM   1152  HZ1 LYS D   1       6.866  14.784   7.733  1.00  0.33
ATOM   1153  HZ2 LYS D   1       6.026  13.631   6.812  1.00  0.33
ATOM   1154  HZ3 LYS D   1       7.309  14.500   6.119  1.00  0.33
ATOM   1155  C   LYS D   1       8.330  12.375  12.151  1.00  0.55
ATOM   1156  O   LYS D   1       8.082  11.329  12.791  1.00 -0.55
ATOM   1157  N   LYS D   2       7.512  13.385  12.320  1.00 -0.40
ATOM   1158  H   LYS D   2       7.662  14.232  11.818  1.00  0.40
ATOM   1159  CA  LYS D   2       6.350  13.422  13.196  1.00  0.00
ATOM   1160  CB  LYS D   2       6.583  14.659  14.071  1.00  0.00
ATOM   1161  CG  LYS D   2       5.341  15.027  14.844  1.00  0.00
ATOM   1162  CD  LYS D   2       5.217  14.081  16.018  1.00  0.00
ATOM   1163  CE  LYS D   2       4.223  14.621  17.023  1.00  0.33
ATOM   1164  NZ  LYS D   2       4.836  15.648  17.904  1.00 -0.32
ATOM   1165  HZ1 LYS D   2       5.181  16.440  17.325  1.00  0.33
ATOM   1166  HZ2 LYS D   2       5.632  15.227  18.424  1.00  0.33
ATOM   1167  HZ3 LYS D   2       4.126  15.995  18.579  1.00  0.33
ATOM   1168  C   LYS D   2       5.072  13.653  12.418  1.00  0.55
ATOM   1169  O   LYS D   2       5.136  14.615  11.627  1.00 -0.55
ATOM   1170  N   ALA D   3       4.036  12.908  12.578  1.00 -0.40
ATOM   1171  H   ALA D   3       4.117  12.166  13.230  1.00  0.40
ATOM   1172  CA  ALA D   3       2.736  12.926  11.989  1.00  0.00
ATOM   1173  CB  ALA D   3       2.495  11.628  11.241  1.00  0.00
ATOM   1174  C   ALA D   3       1.691  13.094  13.111  1.00  0.55
ATOM   1175  O   ALA D   3       1.698  12.458  14.184  1.00 -0.55
ATOM   1176  N   VAL D   4       0.770  14.023  12.964  1.00 -0.40
ATOM   1177  H   VAL D   4       0.734  14.589  12.145  1.00  0.40
ATOM   1178  CA  VAL D   4      -0.264  14.307  13.961  1.00  0.00
ATOM   1179  CB  VAL D   4      -0.179  15.755  14.505  1.00  0.00
ATOM   1180  CG1 VAL D   4      -1.321  16.050  15.500  1.00  0.00
ATOM   1181  CG2 VAL D   4       1.139  16.046  15.203  1.00  0.00
ATOM   1182  C   VAL D   4      -1.637  14.087  13.326  1.00  0.55
ATOM   1183  O   VAL D   4      -1.881  14.568  12.212  1.00 -0.55
ATOM   1184  N   ILE D   5      -2.484  13.340  14.017  1.00 -0.40
ATOM   1185  H   ILE D   5      -2.237  12.892  14.873  1.00  0.40
ATOM   1186  CA  ILE D   5      -3.860  13.139  13.534  1.00  0.00
ATOM   1187  CB  ILE D   5      -4.279  11.661  13.403  1.00  0.00
ATOM   1188  CG2 ILE D   5      -5.753  11.531  13.027  1.00  0.00
ATOM   1189  CG1 ILE D   5      -3.329  10.955  12.397  1.00  0.00
ATOM   1190  CD1 ILE D   5      -3.510   9.444  12.356  1.00  0.00
ATOM   1191  C   ILE D   5      -4.824  13.844  14.512  1.00  0.55
ATOM   1192  O   ILE D   5      -4.788  13.413  15.684  1.00 -0.55
ATOM   1193  N   ASN D   6      -5.591  14.855  14.172  1.00 -0.40
ATOM   1194  H   ASN D   6      -5.567  15.264  13.263  1.00  0.40
ATOM   1195  CA  ASN D   6      -6.558  15.453  15.150  1.00  0.00
ATOM   1196  CB  ASN D   6      -6.694  16.948  14.996  1.00  0.00
ATOM   1197  CG  ASN D   6      -5.359  17.590  15.377  1.00  0.55
ATOM   1198  OD1 ASN D   6      -4.932  17.661  16.539  1.00 -0.55
ATOM   1199  ND2 ASN D   6      -4.610  18.120  14.422  1.00 -0.78
ATOM   1200 HD21 ASN D   6      -3.734  18.544  14.650  1.00  0.39
ATOM   1201 HD22 ASN D   6      -4.920  18.095  13.471  1.00  0.39
ATOM   1202  C   ASN D   6      -7.840  14.650  14.939  1.00  0.55
ATOM   1203  O   ASN D   6      -8.655  14.949  14.052  1.00 -0.55
ATOM   1204  N   GLY D   7      -8.008  13.565  15.683  1.00 -0.40
ATOM   1205  H   GLY D   7      -7.361  13.324  16.402  1.00  0.40
ATOM   1206  CA  GLY D   7      -9.099  12.675  15.524  1.00  0.00
ATOM   1207  C   GLY D   7     -10.448  13.371  15.424  1.00  0.55
ATOM   1208  O   GLY D   7     -11.304  12.800  14.751  1.00 -0.55
ATOM   1209  N   GLU D   8     -10.629  14.510  16.096  1.00 -0.40
ATOM   1210  H   GLU D   8      -9.927  14.956  16.645  1.00  0.40
ATOM   1211  CA  GLU D   8     -11.950  15.135  16.015  1.00  0.00
ATOM   1212  CB  GLU D   8     -12.154  16.061  17.221  1.00  0.00
ATOM   1213  CG  GLU D   8     -11.491  17.399  16.944  1.00  0.00
ATOM   1214  CD  GLU D   8      -9.990  17.441  17.055  1.00  0.10
ATOM   1215  OE1 GLU D   8      -9.327  16.430  17.336  1.00 -0.55
ATOM   1216  OE2 GLU D   8      -9.482  18.567  16.827  1.00 -0.55
ATOM   1217  C   GLU D   8     -12.160  15.786  14.653  1.00  0.55
ATOM   1218  O   GLU D   8     -13.340  15.975  14.300  1.00 -0.55
ATOM   1219  N   GLN D   9     -11.168  16.081  13.856  1.00 -0.40
ATOM   1220  H   GLN D   9     -10.216  15.936  14.118  1.00  0.40
ATOM   1221  CA  GLN D   9     -11.393  16.649  12.517  1.00  0.00
ATOM   1222  CB  GLN D   9     -10.188  17.547  12.194  1.00  0.00
ATOM   1223  CG  GLN D   9     -10.158  18.792  13.073  1.00  0.00
ATOM   1224  CD  GLN D   9      -8.817  19.470  13.106  1.00  0.55
ATOM   1225  OE1 GLN D   9      -8.038  19.565  12.140  1.00 -0.55
ATOM   1226  NE2 GLN D   9      -8.474  20.041  14.268  1.00 -0.78
ATOM   1227 HE21 GLN D   9      -9.097  20.000  15.048  1.00  0.39
ATOM   1228 HE22 GLN D   9      -7.594  20.508  14.354  1.00  0.39
ATOM   1229  C   GLN D   9     -11.628  15.597  11.449  1.00  0.55
ATOM   1230  O   GLN D   9     -11.897  15.909  10.281  1.00 -0.55
ATOM   1231  N   ILE D  10     -11.585  14.301  11.710  1.00 -0.40
ATOM   1232  H   ILE D  10     -11.418  13.989  12.640  1.00  0.40
ATOM   1233  CA  ILE D  10     -11.762  13.223  10.752  1.00  0.00
ATOM   1234  CB  ILE D  10     -10.929  11.970  11.118  1.00  0.00
ATOM   1235  CG2 ILE D  10     -11.143  10.867  10.071  1.00  0.00
ATOM   1236  CG1 ILE D  10      -9.445  12.202  11.385  1.00  0.00
ATOM   1237  CD1 ILE D  10      -8.725  13.026  10.376  1.00  0.00
ATOM   1238  C   ILE D  10     -13.256  12.868  10.671  1.00  0.55
ATOM   1239  O   ILE D  10     -13.879  12.271  11.557  1.00 -0.55
ATOM   1240  N   ARG D  11     -13.843  13.231   9.533  1.00 -0.40
ATOM   1241  H   ARG D  11     -13.336  13.672   8.796  1.00  0.40
ATOM   1242  CA  ARG D  11     -15.272  13.007   9.283  1.00  0.00
ATOM   1243  CB  ARG D  11     -15.988  14.282   8.861  1.00  0.00
ATOM   1244  CG  ARG D  11     -15.557  15.597   9.460  1.00  0.00
ATOM   1245  CD  ARG D  11     -16.060  16.033  10.821  1.00  0.35
ATOM   1246  NE  ARG D  11     -17.517  16.059  10.865  1.00 -0.35
ATOM   1247  HE  ARG D  11     -17.955  15.635  10.079  1.00  0.45
ATOM   1248  CZ  ARG D  11     -18.374  16.550  11.767  1.00  0.35
ATOM   1249  NH1 ARG D  11     -17.832  17.119  12.840  1.00 -0.70
ATOM   1250 HH11 ARG D  11     -16.837  17.160  12.936  1.00  0.40
ATOM   1251 HH12 ARG D  11     -18.419  17.505  13.552  1.00  0.40
ATOM   1252  NH2 ARG D  11     -19.697  16.398  11.598  1.00 -0.70
ATOM   1253 HH21 ARG D  11     -20.047  15.916  10.795  1.00  0.40
ATOM   1254 HH22 ARG D  11     -20.333  16.767  12.276  1.00  0.40
ATOM   1255  C   ARG D  11     -15.545  11.831   8.355  1.00  0.55
ATOM   1256  O   ARG D  11     -16.760  11.500   8.277  1.00 -0.55
ATOM   1257  N   SER D  12     -14.518  11.171   7.794  1.00 -0.40
ATOM   1258  H   SER D  12     -13.577  11.470   7.927  1.00  0.40
ATOM   1259  CA  SER D  12     -14.682   9.987   6.962  1.00  0.00
ATOM   1260  CB  SER D  12     -15.166  10.289   5.540  1.00  0.00
ATOM   1261  OG  SER D  12     -14.238  11.149   4.909  1.00 -0.49
ATOM   1262  HG  SER D  12     -14.325  11.999   5.347  1.00  0.49
ATOM   1263  C   SER D  12     -13.353   9.253   6.799  1.00  0.55
ATOM   1264  O   SER D  12     -12.334   9.885   7.137  1.00 -0.55
ATOM   1265  N   ILE D  13     -13.435   8.080   6.215  1.00 -0.40
ATOM   1266  H   ILE D  13     -14.299   7.677   5.925  1.00  0.40
ATOM   1267  CA  ILE D  13     -12.213   7.295   5.961  1.00  0.00
ATOM   1268  CB  ILE D  13     -12.530   5.855   5.565  1.00  0.00
ATOM   1269  CG2 ILE D  13     -13.201   5.817   4.198  1.00  0.00
ATOM   1270  CG1 ILE D  13     -11.269   4.992   5.580  1.00  0.00
ATOM   1271  CD1 ILE D  13     -10.409   5.043   6.837  1.00  0.00
ATOM   1272  C   ILE D  13     -11.318   8.032   4.977  1.00  0.55
ATOM   1273  O   ILE D  13     -10.089   8.069   5.122  1.00 -0.55
ATOM   1274  N   SER D  14     -11.855   8.701   3.993  1.00 -0.40
ATOM   1275  H   SER D  14     -12.841   8.689   3.854  1.00  0.40
ATOM   1276  CA  SER D  14     -11.115   9.512   3.017  1.00  0.00
ATOM   1277  CB  SER D  14     -12.075  10.103   1.974  1.00  0.00
ATOM   1278  OG  SER D  14     -12.908   9.125   1.375  1.00 -0.49
ATOM   1279  HG  SER D  14     -13.460   9.597   0.747  1.00  0.49
ATOM   1280  C   SER D  14     -10.339  10.614   3.718  1.00  0.55
ATOM   1281  O   SER D  14      -9.217  10.944   3.352  1.00 -0.55
ATOM   1282  N   ASP D  15     -10.958  11.217   4.734  1.00 -0.40
ATOM   1283  H   ASP D  15     -11.884  10.971   5.010  1.00  0.40
ATOM   1284  CA  ASP D  15     -10.320  12.272   5.508  1.00  0.00
ATOM   1285  CB  ASP D  15     -11.100  12.753   6.737  1.00  0.00
ATOM   1286  CG  ASP D  15     -12.145  13.769   6.401  1.00  0.10
ATOM   1287  OD1 ASP D  15     -12.184  14.173   5.221  1.00 -0.55
ATOM   1288  OD2 ASP D  15     -12.941  14.177   7.254  1.00 -0.55
ATOM   1289  C   ASP D  15      -9.032  11.708   6.129  1.00  0.55
ATOM   1290  O   ASP D  15      -7.992  12.349   6.118  1.00 -0.55
ATOM   1291  N   LEU D  16      -9.231  10.526   6.699  1.00 -0.40
ATOM   1292  H   LEU D  16     -10.118  10.072   6.723  1.00  0.40
ATOM   1293  CA  LEU D  16      -8.104   9.835   7.332  1.00  0.00
ATOM   1294  CB  LEU D  16      -8.588   8.543   8.013  1.00  0.00
ATOM   1295  CG  LEU D  16      -7.610   7.814   8.959  1.00  0.00
ATOM   1296  CD1 LEU D  16      -6.826   8.788   9.833  1.00  0.00
ATOM   1297  CD2 LEU D  16      -8.334   6.699   9.743  1.00  0.00
ATOM   1298  C   LEU D  16      -7.001   9.633   6.293  1.00  0.55
ATOM   1299  O   LEU D  16      -5.911  10.068   6.640  1.00 -0.55
ATOM   1300  N   HSE D  17      -7.271   9.016   5.151  1.00 -0.40
ATOM   1301  H   HSE D  17      -8.176   8.662   4.931  1.00  0.40
ATOM   1302  CA  HSE D  17      -6.228   8.825   4.142  1.00  0.00
ATOM   1303  CB  HSE D  17      -6.773   7.987   2.971  1.00  0.12
ATOM   1304  ND1 HSE D  17      -5.799   5.763   3.648  1.00 -0.56
ATOM   1305  CG  HSE D  17      -6.915   6.551   3.394  1.00  0.15
ATOM   1306  CE1 HSE D  17      -6.216   4.544   4.024  1.00  0.15
ATOM   1307  HE1 HSE D  17      -5.591   3.698   4.305  1.00  0.12
ATOM   1308  NE2 HSE D  17      -7.546   4.520   4.002  1.00 -0.40
ATOM   1309  HE2 HSE D  17      -8.133   3.742   4.228  1.00  0.40
ATOM   1310  CD2 HSE D  17      -7.996   5.770   3.609  1.00 -0.12
ATOM   1311  HD2 HSE D  17      -9.046   6.016   3.510  1.00  0.12
ATOM   1312  C   HSE D  17      -5.568  10.106   3.624  1.00  0.55
ATOM   1313  O   HSE D  17      -4.363  10.167   3.255  1.00 -0.55
ATOM   1314  N   GLN D  18      -6.406  11.142   3.561  1.00 -0.40
ATOM   1315  H   GLN D  18      -7.365  11.084   3.827  1.00  0.40
ATOM   1316  CA  GLN D  18      -5.917  12.454   3.079  1.00  0.00
ATOM   1317  CB  GLN D  18      -6.982  13.480   2.748  1.00  0.00
ATOM   1318  CG  GLN D  18      -7.927  13.254   1.589  1.00  0.00
ATOM   1319  CD  GLN D  18      -7.165  12.708   0.398  1.00  0.55
ATOM   1320  OE1 GLN D  18      -6.291  13.388  -0.164  1.00 -0.55
ATOM   1321  NE2 GLN D  18      -7.463  11.461   0.031  1.00 -0.78
ATOM   1322 HE21 GLN D  18      -6.994  11.045  -0.748  1.00  0.39
ATOM   1323 HE22 GLN D  18      -8.154  10.943   0.535  1.00  0.39
ATOM   1324  C   GLN D  18      -4.921  13.010   4.118  1.00  0.55
ATOM   1325  O   GLN D  18      -3.843  13.531   3.743  1.00 -0.55
ATOM   1326  N   THR D  19      -5.270  12.914   5.402  1.00 -0.40
ATOM   1327  H   THR D  19      -6.145  12.540   5.700  1.00  0.40
ATOM   1328  CA  THR D  19      -4.347  13.370   6.452  1.00  0.00
ATOM   1329  CB  THR D  19      -5.040  13.198   7.826  1.00  0.00
ATOM   1330  OG1 THR D  19      -6.162  14.064   7.645  1.00 -0.49
ATOM   1331  HG1 THR D  19      -6.802  13.565   7.133  1.00  0.49
ATOM   1332  CG2 THR D  19      -4.222  13.673   8.990  1.00  0.00
ATOM   1333  C   THR D  19      -3.004  12.641   6.491  1.00  0.55
ATOM   1334  O   THR D  19      -1.975  13.266   6.707  1.00 -0.55
ATOM   1335  N   LEU D  20      -3.112  11.331   6.313  1.00 -0.40
ATOM   1336  H   LEU D  20      -4.001  10.900   6.184  1.00  0.40
ATOM   1337  CA  LEU D  20      -1.970  10.416   6.289  1.00  0.00
ATOM   1338  CB  LEU D  20      -2.341   8.934   6.164  1.00  0.00
ATOM   1339  CG  LEU D  20      -3.009   8.220   7.311  1.00  0.00
ATOM   1340  CD1 LEU D  20      -3.243   6.729   7.128  1.00  0.00
ATOM   1341  CD2 LEU D  20      -2.235   8.405   8.583  1.00  0.00
ATOM   1342  C   LEU D  20      -1.068  10.816   5.110  1.00  0.55
ATOM   1343  O   LEU D  20       0.142  10.861   5.301  1.00 -0.55
ATOM   1344  N   LYS D  21      -1.739  11.059   3.977  1.00 -0.40
ATOM   1345  H   LYS D  21      -2.731  10.994   3.903  1.00  0.40
ATOM   1346  CA  LYS D  21      -0.998  11.442   2.770  1.00  0.00
ATOM   1347  CB  LYS D  21      -2.022  11.607   1.633  1.00  0.00
ATOM   1348  CG  LYS D  21      -1.215  11.770   0.314  1.00  0.00
ATOM   1349  CD  LYS D  21      -2.152  12.065  -0.827  1.00  0.00
ATOM   1350  CE  LYS D  21      -1.385  12.442  -2.122  1.00  0.33
ATOM   1351  NZ  LYS D  21      -2.280  11.990  -3.242  1.00 -0.32
ATOM   1352  HZ1 LYS D  21      -3.193  12.483  -3.177  1.00  0.33
ATOM   1353  HZ2 LYS D  21      -2.434  10.964  -3.170  1.00  0.33
ATOM   1354  HZ3 LYS D  21      -1.831  12.209  -4.154  1.00  0.33
ATOM   1355  C   LYS D  21      -0.121  12.651   3.003  1.00  0.55
ATOM   1356  O   LYS D  21       1.053  12.680   2.615  1.00 -0.55
ATOM   1357  N   LYS D  22      -0.633  13.684   3.622  1.00 -0.40
ATOM   1358  H   LYS D  22      -1.588  13.682   3.906  1.00  0.40
ATOM   1359  CA  LYS D  22       0.095  14.903   3.954  1.00  0.00
ATOM   1360  CB  LYS D  22      -0.969  15.931   4.371  1.00  0.00
ATOM   1361  CG  LYS D  22      -0.269  17.074   5.058  1.00  0.00
ATOM   1362  CD  LYS D  22       0.682  17.752   4.021  1.00  0.00
ATOM   1363  CE  LYS D  22       1.736  18.520   4.810  1.00  0.33
ATOM   1364  NZ  LYS D  22       2.606  19.302   3.911  1.00 -0.32
ATOM   1365  HZ1 LYS D  22       2.031  19.982   3.375  1.00  0.33
ATOM   1366  HZ2 LYS D  22       3.089  18.659   3.250  1.00  0.33
ATOM   1367  HZ3 LYS D  22       3.315  19.815   4.474  1.00  0.33
ATOM   1368  C   LYS D  22       1.089  14.693   5.087  1.00  0.55
ATOM   1369  O   LYS D  22       2.316  14.902   4.956  1.00 -0.55
ATOM   1370  N   GLU D  23       0.575  14.210   6.231  1.00 -0.40
ATOM   1371  H   GLU D  23      -0.396  14.006   6.324  1.00  0.40
ATOM   1372  CA  GLU D  23       1.402  13.945   7.429  1.00  0.00
ATOM   1373  CB  GLU D  23       0.482  13.445   8.572  1.00  0.00
ATOM   1374  CG  GLU D  23      -0.445  14.498   9.175  1.00  0.00
ATOM   1375  CD  GLU D  23       0.257  15.735   9.708  1.00  0.10
ATOM   1376  OE1 GLU D  23       1.109  15.746  10.618  1.00 -0.55
ATOM   1377  OE2 GLU D  23       0.015  16.877   9.247  1.00 -0.55
ATOM   1378  C   GLU D  23       2.578  12.990   7.203  1.00  0.55
ATOM   1379  O   GLU D  23       3.647  13.220   7.798  1.00 -0.55
ATOM   1380  N   LEU D  24       2.455  11.985   6.349  1.00 -0.40
ATOM   1381  H   LEU D  24       1.609  11.815   5.851  1.00  0.40
ATOM   1382  CA  LEU D  24       3.556  11.059   6.082  1.00  0.00
ATOM   1383  CB  LEU D  24       3.032   9.626   6.048  1.00  0.00
ATOM   1384  CG  LEU D  24       2.305   9.080   7.293  1.00  0.00
ATOM   1385  CD1 LEU D  24       1.749   7.653   7.103  1.00  0.00
ATOM   1386  CD2 LEU D  24       3.197   9.076   8.537  1.00  0.00
ATOM   1387  C   LEU D  24       4.285  11.384   4.788  1.00  0.55
ATOM   1388  O   LEU D  24       5.180  10.597   4.470  1.00 -0.55
ATOM   1389  N   ALA D  25       3.894  12.440   4.088  1.00 -0.40
ATOM   1390  H   ALA D  25       3.161  13.043   4.395  1.00  0.40
ATOM   1391  CA  ALA D  25       4.534  12.787   2.797  1.00  0.00
ATOM   1392  CB  ALA D  25       5.925  13.295   3.143  1.00  0.00
ATOM   1393  C   ALA D  25       4.500  11.585   1.870  1.00  0.55
ATOM   1394  O   ALA D  25       5.453  11.073   1.292  1.00 -0.55
ATOM   1395  N   LEU D  26       3.314  10.981   1.741  1.00 -0.40
ATOM   1396  H   LEU D  26       2.510  11.309   2.231  1.00  0.40
ATOM   1397  CA  LEU D  26       3.092   9.817   0.892  1.00  0.00
ATOM   1398  CB  LEU D  26       1.747   9.175   1.246  1.00  0.00
ATOM   1399  CG  LEU D  26       1.648   8.611   2.663  1.00  0.00
ATOM   1400  CD1 LEU D  26       0.402   7.757   2.931  1.00  0.00
ATOM   1401  CD2 LEU D  26       2.850   7.722   2.990  1.00  0.00
ATOM   1402  C   LEU D  26       3.156  10.205  -0.591  1.00  0.55
ATOM   1403  O   LEU D  26       2.960  11.376  -0.928  1.00 -0.55
ATOM   1404  N   PRO D  27       3.428   9.230  -1.459  1.00 -0.20
ATOM   1405  CD  PRO D  27       3.648   7.825  -1.075  1.00  0.10
ATOM   1406  CA  PRO D  27       3.483   9.456  -2.903  1.00  0.10
ATOM   1407  CB  PRO D  27       3.743   8.043  -3.473  1.00  0.00
ATOM   1408  CG  PRO D  27       3.349   7.085  -2.374  1.00  0.00
ATOM   1409  C   PRO D  27       2.191  10.036  -3.461  1.00  0.55
ATOM   1410  O   PRO D  27       1.088   9.718  -2.938  1.00 -0.55
ATOM   1411  N   GLU D  28       2.304  10.810  -4.541  1.00 -0.40
ATOM   1412  H   GLU D  28       3.172  11.032  -4.977  1.00  0.40
ATOM   1413  CA  GLU D  28       1.074  11.373  -5.127  1.00  0.00
ATOM   1414  CB  GLU D  28       1.350  12.306  -6.280  1.00  0.00
ATOM   1415  CG  GLU D  28       0.990  13.782  -6.213  1.00  0.00
ATOM   1416  CD  GLU D  28       0.328  14.403  -4.996  1.00  0.10
ATOM   1417  OE1 GLU D  28       1.056  14.702  -4.000  1.00 -0.55
ATOM   1418  OE2 GLU D  28      -0.926  14.612  -4.974  1.00 -0.55
ATOM   1419  C   GLU D  28       0.118  10.296  -5.616  1.00  0.55
ATOM   1420  O   GLU D  28      -1.104  10.558  -5.638  1.00 -0.55
ATOM   1421  N   TYR D  29       0.629   9.101  -5.967  1.00 -0.40
ATOM   1422  H   TYR D  29       1.607   8.914  -5.918  1.00  0.40
ATOM   1423  CA  TYR D  29      -0.215   7.989  -6.445  1.00  0.00
ATOM   1424  CB  TYR D  29       0.585   7.023  -7.353  1.00  0.12
ATOM   1425  CG  TYR D  29       1.847   6.428  -6.773  1.00 -0.12
ATOM   1426  CD1 TYR D  29       1.754   5.407  -5.806  1.00 -0.12
ATOM   1427  HD1 TYR D  29       0.774   5.072  -5.504  1.00  0.12
ATOM   1428  CE1 TYR D  29       2.865   4.812  -5.225  1.00 -0.12
ATOM   1429  HE1 TYR D  29       2.756   4.024  -4.495  1.00  0.12
ATOM   1430  CZ  TYR D  29       4.119   5.259  -5.609  1.00  0.06
ATOM   1431  OH  TYR D  29       5.205   4.686  -5.003  1.00 -0.49
ATOM   1432  HH  TYR D  29       5.992   4.973  -5.471  1.00  0.43
ATOM   1433  CD2 TYR D  29       3.145   6.852  -7.127  1.00 -0.12
ATOM   1434  HD2 TYR D  29       3.258   7.634  -7.863  1.00  0.12
ATOM   1435  CE2 TYR D  29       4.291   6.291  -6.554  1.00 -0.12
ATOM   1436  HE2 TYR D  29       5.277   6.637  -6.827  1.00  0.12
ATOM   1437  C   TYR D  29      -0.840   7.206  -5.295  1.00  0.55
ATOM   1438  O   TYR D  29      -1.552   6.249  -5.622  1.00 -0.55
ATOM   1439  N   TYR D  30      -0.556   7.619  -4.077  1.00 -0.40
ATOM   1440  H   TYR D  30       0.015   8.420  -3.913  1.00  0.40
ATOM   1441  CA  TYR D  30      -1.057   6.932  -2.879  1.00  0.00
ATOM   1442  CB  TYR D  30      -0.895   7.796  -1.635  1.00  0.12
ATOM   1443  CG  TYR D  30      -1.474   7.164  -0.387  1.00 -0.12
ATOM   1444  CD1 TYR D  30      -1.006   5.928   0.042  1.00 -0.12
ATOM   1445  HD1 TYR D  30      -0.208   5.435  -0.493  1.00  0.12
ATOM   1446  CE1 TYR D  30      -1.564   5.331   1.152  1.00 -0.12
ATOM   1447  HE1 TYR D  30      -1.198   4.364   1.463  1.00  0.12
ATOM   1448  CZ  TYR D  30      -2.579   5.927   1.882  1.00  0.06
ATOM   1449  OH  TYR D  30      -3.019   5.254   2.986  1.00 -0.49
ATOM   1450  HH  TYR D  30      -3.814   5.690   3.302  1.00  0.43
ATOM   1451  CD2 TYR D  30      -2.498   7.771   0.358  1.00 -0.12
ATOM   1452  HD2 TYR D  30      -2.864   8.738   0.048  1.00  0.12
ATOM   1453  CE2 TYR D  30      -3.064   7.167   1.488  1.00 -0.12
ATOM   1454  HE2 TYR D  30      -3.856   7.653   2.038  1.00  0.12
ATOM   1455  C   TYR D  30      -2.467   6.405  -3.054  1.00  0.55
ATOM   1456  O   TYR D  30      -3.510   7.046  -3.256  1.00 -0.55
ATOM   1457  N   GLY D  31      -2.543   5.073  -2.925  1.00 -0.40
ATOM   1458  H   GLY D  31      -1.745   4.512  -2.717  1.00  0.40
ATOM   1459  CA  GLY D  31      -3.818   4.356  -3.085  1.00  0.00
ATOM   1460  C   GLY D  31      -4.931   4.531  -2.105  1.00  0.55
ATOM   1461  O   GLY D  31      -6.026   4.033  -2.409  1.00 -0.55
ATOM   1462  N   GLU D  32      -4.777   5.128  -0.940  1.00 -0.40
ATOM   1463  H   GLU D  32      -3.887   5.481  -0.663  1.00  0.40
ATOM   1464  CA  GLU D  32      -5.852   5.333   0.044  1.00  0.00
ATOM   1465  CB  GLU D  32      -6.847   6.440  -0.414  1.00  0.00
ATOM   1466  CG  GLU D  32      -6.028   7.711  -0.695  1.00  0.00
ATOM   1467  CD  GLU D  32      -6.721   8.917  -1.265  1.00  0.10
ATOM   1468  OE1 GLU D  32      -7.959   8.936  -1.336  1.00 -0.55
ATOM   1469  OE2 GLU D  32      -6.182   9.963  -1.665  1.00 -0.55
ATOM   1470  C   GLU D  32      -6.635   4.097   0.373  1.00  0.55
ATOM   1471  O   GLU D  32      -7.859   4.115   0.373  1.00 -0.55
ATOM   1472  N   ASN D  33      -5.881   3.021   0.627  1.00 -0.40
ATOM   1473  H   ASN D  33      -4.887   3.047   0.564  1.00  0.40
ATOM   1474  CA  ASN D  33      -6.463   1.736   1.011  1.00  0.00
ATOM   1475  CB  ASN D  33      -6.904   0.940  -0.193  1.00  0.00
ATOM   1476  CG  ASN D  33      -5.723   0.589  -1.081  1.00  0.55
ATOM   1477  OD1 ASN D  33      -4.915  -0.237  -0.662  1.00 -0.55
ATOM   1478  ND2 ASN D  33      -5.540   1.220  -2.251  1.00 -0.78
ATOM   1479 HD21 ASN D  33      -4.760   0.983  -2.831  1.00  0.39
ATOM   1480 HD22 ASN D  33      -6.184   1.927  -2.544  1.00  0.39
ATOM   1481  C   ASN D  33      -5.448   1.119   1.989  1.00  0.55
ATOM   1482  O   ASN D  33      -4.329   1.686   2.113  1.00 -0.55
ATOM   1483  N   LEU D  34      -5.798   0.046   2.674  1.00 -0.40
ATOM   1484  H   LEU D  34      -6.687  -0.396   2.577  1.00  0.40
ATOM   1485  CA  LEU D  34      -4.848  -0.552   3.639  1.00  0.00
ATOM   1486  CB  LEU D  34      -5.653  -1.573   4.455  1.00  0.00
ATOM   1487  CG  LEU D  34      -6.878  -1.111   5.280  1.00  0.00
ATOM   1488  CD1 LEU D  34      -7.530  -2.306   5.981  1.00  0.00
ATOM   1489  CD2 LEU D  34      -6.390  -0.057   6.274  1.00  0.00
ATOM   1490  C   LEU D  34      -3.576  -1.186   3.044  1.00  0.55
ATOM   1491  O   LEU D  34      -2.509  -1.127   3.689  1.00 -0.55
ATOM   1492  N   ASP D  35      -3.721  -1.747   1.830  1.00 -0.40
ATOM   1493  H   ASP D  35      -4.606  -1.773   1.373  1.00  0.40
ATOM   1494  CA  ASP D  35      -2.591  -2.368   1.074  1.00  0.00
ATOM   1495  CB  ASP D  35      -2.988  -3.218  -0.140  1.00  0.00
ATOM   1496  CG  ASP D  35      -3.871  -4.390   0.287  1.00  0.10
ATOM   1497  OD1 ASP D  35      -3.376  -5.195   1.116  1.00 -0.55
ATOM   1498  OD2 ASP D  35      -5.033  -4.572  -0.142  1.00 -0.55
ATOM   1499  C   ASP D  35      -1.637  -1.267   0.634  1.00  0.55
ATOM   1500  O   ASP D  35      -0.406  -1.479   0.755  1.00 -0.55
ATOM   1501  N   ALA D  36      -2.150  -0.139   0.194  1.00 -0.40
ATOM   1502  H   ALA D  36      -3.136  -0.023   0.118  1.00  0.40
ATOM   1503  CA  ALA D  36      -1.370   1.013  -0.213  1.00  0.00
ATOM   1504  CB  ALA D  36      -2.154   2.147  -0.822  1.00  0.00
ATOM   1505  C   ALA D  36      -0.690   1.552   1.056  1.00  0.55
ATOM   1506  O   ALA D  36       0.487   1.935   0.924  1.00 -0.55
ATOM   1507  N   LEU D  37      -1.398   1.542   2.181  1.00 -0.40
ATOM   1508  H   LEU D  37      -2.333   1.203   2.247  1.00  0.40
ATOM   1509  CA  LEU D  37      -0.762   2.065   3.413  1.00  0.00
ATOM   1510  CB  LEU D  37      -1.778   2.238   4.552  1.00  0.00
ATOM   1511  CG  LEU D  37      -1.137   2.789   5.844  1.00  0.00
ATOM   1512  CD1 LEU D  37      -0.428   4.154   5.720  1.00  0.00
ATOM   1513  CD2 LEU D  37      -2.230   2.845   6.916  1.00  0.00
ATOM   1514  C   LEU D  37       0.423   1.212   3.869  1.00  0.55
ATOM   1515  O   LEU D  37       1.480   1.693   4.256  1.00 -0.55
ATOM   1516  N   TRP D  38       0.209  -0.116   3.840  1.00 -0.40
ATOM   1517  H   TRP D  38      -0.673  -0.506   3.586  1.00  0.40
ATOM   1518  CA  TRP D  38       1.263  -1.072   4.181  1.00  0.00
ATOM   1519  CB  TRP D  38       0.720  -2.493   4.073  1.00  0.12
ATOM   1520  CG  TRP D  38       1.805  -3.513   4.292  1.00 -0.12
ATOM   1521  CD1 TRP D  38       2.450  -4.198   3.298  1.00 -0.12
ATOM   1522  HD1 TRP D  38       2.257  -4.097   2.240  1.00  0.12
ATOM   1523  NE1 TRP D  38       3.384  -5.033   3.864  1.00 -0.40
ATOM   1524  HE1 TRP D  38       3.958  -5.643   3.363  1.00  0.40
ATOM   1525  CE2 TRP D  38       3.400  -4.897   5.210  1.00  0.00
ATOM   1526  CD2 TRP D  38       2.411  -3.932   5.514  1.00  0.00
ATOM   1527  CE3 TRP D  38       2.241  -3.567   6.849  1.00 -0.12
ATOM   1528  HE3 TRP D  38       1.539  -2.807   7.159  1.00  0.12
ATOM   1529  CZ3 TRP D  38       3.027  -4.234   7.790  1.00 -0.12
ATOM   1530  HZ3 TRP D  38       2.886  -3.987   8.831  1.00  0.12
ATOM   1531  CZ2 TRP D  38       4.214  -5.532   6.152  1.00 -0.12
ATOM   1532  HZ2 TRP D  38       4.980  -6.240   5.873  1.00  0.12
ATOM   1533  CH2 TRP D  38       4.002  -5.219   7.464  1.00 -0.12
ATOM   1534  HH2 TRP D  38       4.566  -5.711   8.242  1.00  0.12
ATOM   1535  C   TRP D  38       2.519  -0.879   3.305  1.00  0.55
ATOM   1536  O   TRP D  38       3.670  -0.929   3.790  1.00 -0.55
ATOM   1537  N   ASP D  39       2.293  -0.718   1.985  1.00 -0.40
ATOM   1538  H   ASP D  39       1.367  -0.723   1.618  1.00  0.40
ATOM   1539  CA  ASP D  39       3.344  -0.529   1.000  1.00  0.00
ATOM   1540  CB  ASP D  39       2.801  -0.475  -0.445  1.00  0.00
ATOM   1541  CG  ASP D  39       3.950  -0.444  -1.449  1.00  0.10
ATOM   1542  OD1 ASP D  39       4.875  -1.308  -1.558  1.00 -0.55
ATOM   1543  OD2 ASP D  39       3.903   0.568  -2.188  1.00 -0.55
ATOM   1544  C   ASP D  39       4.147   0.720   1.341  1.00  0.55
ATOM   1545  O   ASP D  39       5.375   0.701   1.287  1.00 -0.55
ATOM   1546  N   ALA D  40       3.425   1.781   1.670  1.00 -0.40
ATOM   1547  H   ALA D  40       2.429   1.780   1.701  1.00  0.40
ATOM   1548  CA  ALA D  40       4.098   3.008   2.005  1.00  0.00
ATOM   1549  CB  ALA D  40       3.108   4.192   2.046  1.00  0.00
ATOM   1550  C   ALA D  40       4.847   2.945   3.326  1.00  0.55
ATOM   1551  O   ALA D  40       5.942   3.565   3.414  1.00 -0.55
ATOM   1552  N   LEU D  41       4.279   2.302   4.337  1.00 -0.40
ATOM   1553  H   LEU D  41       3.398   1.839   4.287  1.00  0.40
ATOM   1554  CA  LEU D  41       5.018   2.279   5.625  1.00  0.00
ATOM   1555  CB  LEU D  41       4.104   1.734   6.716  1.00  0.00
ATOM   1556  CG  LEU D  41       2.933   2.617   7.138  1.00  0.00
ATOM   1557  CD1 LEU D  41       2.060   1.972   8.183  1.00  0.00
ATOM   1558  CD2 LEU D  41       3.429   3.981   7.603  1.00  0.00
ATOM   1559  C   LEU D  41       6.320   1.472   5.499  1.00  0.55
ATOM   1560  O   LEU D  41       7.373   1.764   6.055  1.00 -0.55
ATOM   1561  N   THR D  42       6.293   0.426   4.701  1.00 -0.40
ATOM   1562  H   THR D  42       5.460   0.203   4.203  1.00  0.40
ATOM   1563  CA  THR D  42       7.387  -0.483   4.450  1.00  0.00
ATOM   1564  CB  THR D  42       6.874  -1.938   4.297  1.00  0.00
ATOM   1565  OG1 THR D  42       5.911  -2.164   3.266  1.00 -0.49
ATOM   1566  HG1 THR D  42       5.104  -1.733   3.558  1.00  0.49
ATOM   1567  CG2 THR D  42       6.164  -2.300   5.617  1.00  0.00
ATOM   1568  C   THR D  42       8.225  -0.153   3.239  1.00  0.55
ATOM   1569  O   THR D  42       9.248  -0.869   3.171  1.00 -0.55
ATOM   1570  N   GLY D  43       7.890   0.727   2.339  1.00 -0.40
ATOM   1571  H   GLY D  43       7.055   1.270   2.390  1.00  0.40
ATOM   1572  CA  GLY D  43       8.758   0.948   1.196  1.00  0.00
ATOM   1573  C   GLY D  43       8.665   2.366   0.674  1.00  0.55
ATOM   1574  O   GLY D  43       8.721   2.567  -0.555  1.00 -0.55
ATOM   1575  N   TRP D  44       8.490   3.341   1.571  1.00 -0.40
ATOM   1576  H   TRP D  44       8.410   3.177   2.551  1.00  0.40
ATOM   1577  CA  TRP D  44       8.409   4.732   1.110  1.00  0.00
ATOM   1578  CB  TRP D  44       7.004   5.048   0.545  1.00  0.12
ATOM   1579  CG  TRP D  44       6.933   6.467   0.075  1.00 -0.12
ATOM   1580  CD1 TRP D  44       6.740   7.637   0.790  1.00 -0.12
ATOM   1581  HD1 TRP D  44       6.566   7.678   1.855  1.00  0.12
ATOM   1582  NE1 TRP D  44       6.797   8.735  -0.026  1.00 -0.40
ATOM   1583  HE1 TRP D  44       6.692   9.666   0.248  1.00  0.40
ATOM   1584  CE2 TRP D  44       7.035   8.275  -1.323  1.00  0.00
ATOM   1585  CD2 TRP D  44       7.122   6.855  -1.288  1.00  0.00
ATOM   1586  CE3 TRP D  44       7.348   6.145  -2.457  1.00 -0.12
ATOM   1587  HE3 TRP D  44       7.395   5.066  -2.470  1.00  0.12
ATOM   1588  CZ3 TRP D  44       7.515   6.851  -3.622  1.00 -0.12
ATOM   1589  HZ3 TRP D  44       7.702   6.315  -4.541  1.00  0.12
ATOM   1590  CZ2 TRP D  44       7.195   9.000  -2.513  1.00 -0.12
ATOM   1591  HZ2 TRP D  44       7.126  10.077  -2.558  1.00  0.12
ATOM   1592  CH2 TRP D  44       7.449   8.258  -3.651  1.00 -0.12
ATOM   1593  HH2 TRP D  44       7.602   8.771  -4.588  1.00  0.12
ATOM   1594  C   TRP D  44       8.786   5.747   2.198  1.00  0.55
ATOM   1595  O   TRP D  44       9.672   6.603   2.086  1.00 -0.55
ATOM   1596  N   VAL D  45       8.005   5.604   3.279  1.00 -0.40
ATOM   1597  H   VAL D  45       7.311   4.890   3.312  1.00  0.40
ATOM   1598  CA  VAL D  45       8.075   6.430   4.464  1.00  0.00
ATOM   1599  CB  VAL D  45       6.953   5.970   5.438  1.00  0.00
ATOM   1600  CG1 VAL D  45       7.110   6.443   6.852  1.00  0.00
ATOM   1601  CG2 VAL D  45       5.606   6.537   4.950  1.00  0.00
ATOM   1602  C   VAL D  45       9.460   6.454   5.114  1.00  0.55
ATOM   1603  O   VAL D  45      10.276   5.517   5.166  1.00 -0.55
ATOM   1604  N   GLU D  46       9.732   7.643   5.654  1.00 -0.40
ATOM   1605  H   GLU D  46       9.093   8.405   5.581  1.00  0.40
ATOM   1606  CA  GLU D  46      10.952   7.922   6.378  1.00  0.00
ATOM   1607  CB  GLU D  46      11.231   9.411   6.216  1.00  0.00
ATOM   1608  CG  GLU D  46      11.733   9.969   7.551  1.00  0.00
ATOM   1609  CD  GLU D  46      12.329  11.292   7.061  1.00  0.10
ATOM   1610  OE1 GLU D  46      11.753  11.888   6.109  1.00 -0.55
ATOM   1611  OE2 GLU D  46      13.376  11.685   7.570  1.00 -0.55
ATOM   1612  C   GLU D  46      10.875   7.591   7.862  1.00  0.55
ATOM   1613  O   GLU D  46       9.865   7.851   8.528  1.00 -0.55
ATOM   1614  N   TYR D  47      11.920   6.996   8.374  1.00 -0.40
ATOM   1615  H   TYR D  47      12.708   6.741   7.820  1.00  0.40
ATOM   1616  CA  TYR D  47      11.998   6.663   9.802  1.00  0.00
ATOM   1617  CB  TYR D  47      12.083   5.131  10.011  1.00  0.12
ATOM   1618  CG  TYR D  47      10.832   4.440   9.490  1.00 -0.12
ATOM   1619  CD1 TYR D  47       9.648   4.560  10.219  1.00 -0.12
ATOM   1620  HD1 TYR D  47       9.660   5.101  11.154  1.00  0.12
ATOM   1621  CE1 TYR D  47       8.467   4.009   9.782  1.00 -0.12
ATOM   1622  HE1 TYR D  47       7.557   4.135  10.350  1.00  0.12
ATOM   1623  CZ  TYR D  47       8.467   3.293   8.607  1.00  0.06
ATOM   1624  OH  TYR D  47       7.260   2.729   8.196  1.00 -0.49
ATOM   1625  HH  TYR D  47       7.444   2.139   7.461  1.00  0.43
ATOM   1626  CD2 TYR D  47      10.810   3.746   8.302  1.00 -0.12
ATOM   1627  HD2 TYR D  47      11.700   3.672   7.694  1.00  0.12
ATOM   1628  CE2 TYR D  47       9.624   3.142   7.895  1.00 -0.12
ATOM   1629  HE2 TYR D  47       9.617   2.541   6.998  1.00  0.12
ATOM   1630  C   TYR D  47      13.186   7.368  10.451  1.00  0.55
ATOM   1631  O   TYR D  47      14.047   7.815   9.694  1.00 -0.55
ATOM   1632  N   PRO D  48      13.294   7.505  11.762  1.00 -0.20
ATOM   1633  CD  PRO D  48      14.470   8.151  12.386  1.00  0.10
ATOM   1634  CA  PRO D  48      12.284   7.055  12.730  1.00  0.10
ATOM   1635  CB  PRO D  48      12.919   7.270  14.080  1.00  0.00
ATOM   1636  CG  PRO D  48      14.271   7.889  13.861  1.00  0.00
ATOM   1637  C   PRO D  48      11.047   7.941  12.524  1.00  0.55
ATOM   1638  O   PRO D  48      11.081   9.081  12.063  1.00 -0.55
ATOM   1639  N   LEU D  49       9.912   7.361  12.877  1.00 -0.40
ATOM   1640  H   LEU D  49       9.887   6.430  13.232  1.00  0.40
ATOM   1641  CA  LEU D  49       8.621   8.033  12.774  1.00  0.00
ATOM   1642  CB  LEU D  49       7.784   7.318  11.695  1.00  0.00
ATOM   1643  CG  LEU D  49       6.285   7.624  11.556  1.00  0.00
ATOM   1644  CD1 LEU D  49       6.170   8.993  10.909  1.00  0.00
ATOM   1645  CD2 LEU D  49       5.534   6.587  10.745  1.00  0.00
ATOM   1646  C   LEU D  49       7.856   8.067  14.095  1.00  0.55
ATOM   1647  O   LEU D  49       7.833   7.093  14.840  1.00 -0.55
ATOM   1648  N   VAL D  50       7.237   9.202  14.328  1.00 -0.40
ATOM   1649  H   VAL D  50       7.338   9.990  13.726  1.00  0.40
ATOM   1650  CA  VAL D  50       6.360   9.389  15.485  1.00  0.00
ATOM   1651  CB  VAL D  50       6.864  10.392  16.505  1.00  0.00
ATOM   1652  CG1 VAL D  50       5.976  10.585  17.728  1.00  0.00
ATOM   1653  CG2 VAL D  50       8.289   9.908  16.835  1.00  0.00
ATOM   1654  C   VAL D  50       4.957   9.722  14.982  1.00  0.55
ATOM   1655  O   VAL D  50       4.694  10.693  14.290  1.00 -0.55
ATOM   1656  N   LEU D  51       4.022   8.814  15.295  1.00 -0.40
ATOM   1657  H   LEU D  51       4.266   7.972  15.768  1.00  0.40
ATOM   1658  CA  LEU D  51       2.617   8.954  14.992  1.00  0.00
ATOM   1659  CB  LEU D  51       1.964   7.666  14.508  1.00  0.00
ATOM   1660  CG  LEU D  51       0.431   7.899  14.255  1.00  0.00
ATOM   1661  CD1 LEU D  51       0.344   8.946  13.166  1.00  0.00
ATOM   1662  CD2 LEU D  51      -0.313   6.653  13.870  1.00  0.00
ATOM   1663  C   LEU D  51       1.850   9.395  16.268  1.00  0.55
ATOM   1664  O   LEU D  51       1.715   8.557  17.200  1.00 -0.55
ATOM   1665  N   GLU D  52       1.399  10.648  16.303  1.00 -0.40
ATOM   1666  H   GLU D  52       1.576  11.296  15.567  1.00  0.40
ATOM   1667  CA  GLU D  52       0.603  11.155  17.441  1.00  0.00
ATOM   1668  CB  GLU D  52       1.049  12.512  17.974  1.00  0.00
ATOM   1669  CG  GLU D  52       0.120  12.881  19.125  1.00  0.00
ATOM   1670  CD  GLU D  52       0.505  14.125  19.876  1.00  0.10
ATOM   1671  OE1 GLU D  52       1.453  14.804  19.421  1.00 -0.55
ATOM   1672  OE2 GLU D  52      -0.122  14.438  20.921  1.00 -0.55
ATOM   1673  C   GLU D  52      -0.851  11.240  16.971  1.00  0.55
ATOM   1674  O   GLU D  52      -1.195  12.071  16.136  1.00 -0.55
ATOM   1675  N   TRP D  53      -1.679  10.348  17.439  1.00 -0.40
ATOM   1676  H   TRP D  53      -1.353   9.670  18.090  1.00  0.40
ATOM   1677  CA  TRP D  53      -3.079  10.211  17.117  1.00  0.00
ATOM   1678  CB  TRP D  53      -3.360   8.765  16.698  1.00  0.12
ATOM   1679  CG  TRP D  53      -4.647   8.560  15.930  1.00 -0.12
ATOM   1680  CD1 TRP D  53      -5.830   9.254  16.037  1.00 -0.12
ATOM   1681  HD1 TRP D  53      -5.990  10.091  16.700  1.00  0.12
ATOM   1682  NE1 TRP D  53      -6.779   8.743  15.192  1.00 -0.40
ATOM   1683  HE1 TRP D  53      -7.701   9.054  15.116  1.00  0.40
ATOM   1684  CE2 TRP D  53      -6.220   7.726  14.472  1.00  0.00
ATOM   1685  CD2 TRP D  53      -4.896   7.559  14.926  1.00  0.00
ATOM   1686  CE3 TRP D  53      -4.097   6.557  14.345  1.00 -0.12
ATOM   1687  HE3 TRP D  53      -3.072   6.398  14.648  1.00  0.12
ATOM   1688  CZ3 TRP D  53      -4.656   5.760  13.355  1.00 -0.12
ATOM   1689  HZ3 TRP D  53      -4.053   5.001  12.880  1.00  0.12
ATOM   1690  CZ2 TRP D  53      -6.798   6.909  13.491  1.00 -0.12
ATOM   1691  HZ2 TRP D  53      -7.817   7.029  13.153  1.00  0.12
ATOM   1692  CH2 TRP D  53      -5.987   5.924  12.965  1.00 -0.12
ATOM   1693  HH2 TRP D  53      -6.397   5.254  12.225  1.00  0.12
ATOM   1694  C   TRP D  53      -3.992  10.680  18.260  1.00  0.55
ATOM   1695  O   TRP D  53      -4.260   9.961  19.231  1.00 -0.55
ATOM   1696  N   ARG D  54      -4.509  11.889  18.138  1.00 -0.40
ATOM   1697  H   ARG D  54      -4.297  12.469  17.356  1.00  0.40
ATOM   1698  CA  ARG D  54      -5.423  12.471  19.124  1.00  0.00
ATOM   1699  CB  ARG D  54      -5.277  13.968  19.169  1.00  0.00
ATOM   1700  CG  ARG D  54      -3.840  14.366  19.208  1.00  0.00
ATOM   1701  CD  ARG D  54      -3.763  15.882  19.059  1.00  0.35
ATOM   1702  NE  ARG D  54      -2.370  16.200  19.424  1.00 -0.35
ATOM   1703  HE  ARG D  54      -1.843  15.590  20.014  1.00  0.45
ATOM   1704  CZ  ARG D  54      -1.827  17.333  18.943  1.00  0.35
ATOM   1705  NH1 ARG D  54      -2.595  18.101  18.159  1.00 -0.70
ATOM   1706 HH11 ARG D  54      -3.533  17.824  17.951  1.00  0.40
ATOM   1707 HH12 ARG D  54      -2.229  18.952  17.780  1.00  0.40
ATOM   1708  NH2 ARG D  54      -0.573  17.686  19.232  1.00 -0.70
ATOM   1709 HH21 ARG D  54      -0.013  17.103  19.820  1.00  0.40
ATOM   1710 HH22 ARG D  54      -0.194  18.534  18.861  1.00  0.40
ATOM   1711  C   ARG D  54      -6.883  12.189  18.811  1.00  0.55
ATOM   1712  O   ARG D  54      -7.318  12.067  17.663  1.00 -0.55
ATOM   1713  N   GLN D  55      -7.648  12.139  19.909  1.00 -0.40
ATOM   1714  H   GLN D  55      -7.251  12.312  20.806  1.00  0.40
ATOM   1715  CA  GLN D  55      -9.090  11.838  19.932  1.00  0.00
ATOM   1716  CB  GLN D  55      -9.990  12.899  19.315  1.00  0.00
ATOM   1717  CG  GLN D  55      -9.701  14.322  19.634  1.00  0.00
ATOM   1718  CD  GLN D  55      -9.928  14.596  21.112  1.00  0.55
ATOM   1719  OE1 GLN D  55     -10.852  14.070  21.754  1.00 -0.55
ATOM   1720  NE2 GLN D  55      -8.987  15.444  21.557  1.00 -0.78
ATOM   1721 HE21 GLN D  55      -8.987  15.733  22.514  1.00  0.39
ATOM   1722 HE22 GLN D  55      -8.286  15.786  20.931  1.00  0.39
ATOM   1723  C   GLN D  55      -9.358  10.579  19.102  1.00  0.55
ATOM   1724  O   GLN D  55     -10.206  10.650  18.206  1.00 -0.55
ATOM   1725  N   PHE D  56      -8.638   9.514  19.326  1.00 -0.40
ATOM   1726  H   PHE D  56      -7.951   9.489  20.048  1.00  0.40
ATOM   1727  CA  PHE D  56      -8.780   8.290  18.548  1.00  0.00
ATOM   1728  CB  PHE D  56      -7.884   7.117  19.070  1.00  0.12
ATOM   1729  CG  PHE D  56      -8.059   5.866  18.234  1.00 -0.12
ATOM   1730  CD1 PHE D  56      -7.308   5.644  17.095  1.00 -0.12
ATOM   1731  HD1 PHE D  56      -6.549   6.362  16.823  1.00  0.12
ATOM   1732  CE1 PHE D  56      -7.495   4.539  16.295  1.00 -0.12
ATOM   1733  HE1 PHE D  56      -6.903   4.414  15.401  1.00  0.12
ATOM   1734  CZ  PHE D  56      -8.437   3.593  16.637  1.00 -0.12
ATOM   1735  HZ  PHE D  56      -8.574   2.713  16.027  1.00  0.12
ATOM   1736  CD2 PHE D  56      -9.016   4.915  18.567  1.00 -0.12
ATOM   1737  HD2 PHE D  56      -9.616   5.057  19.453  1.00  0.12
ATOM   1738  CE2 PHE D  56      -9.215   3.789  17.786  1.00 -0.12
ATOM   1739  HE2 PHE D  56      -9.967   3.064  18.062  1.00  0.12
ATOM   1740  C   PHE D  56     -10.235   7.888  18.459  1.00  0.55
ATOM   1741  O   PHE D  56     -10.788   7.583  17.403  1.00 -0.55
ATOM   1742  N   GLU D  57     -10.875   7.847  19.613  1.00 -0.40
ATOM   1743  H   GLU D  57     -10.450   8.088  20.482  1.00  0.40
ATOM   1744  CA  GLU D  57     -12.286   7.428  19.647  1.00  0.00
ATOM   1745  CB  GLU D  57     -12.731   7.447  21.119  1.00  0.00
ATOM   1746  CG  GLU D  57     -11.827   6.468  21.903  1.00  0.00
ATOM   1747  CD  GLU D  57     -12.309   5.086  21.422  1.00  0.10
ATOM   1748  OE1 GLU D  57     -13.539   4.903  21.167  1.00 -0.55
ATOM   1749  OE2 GLU D  57     -11.350   4.280  21.344  1.00 -0.55
ATOM   1750  C   GLU D  57     -13.226   8.238  18.785  1.00  0.55
ATOM   1751  O   GLU D  57     -14.159   7.640  18.238  1.00 -0.55
ATOM   1752  N   GLN D  58     -13.059   9.541  18.646  1.00 -0.40
ATOM   1753  H   GLN D  58     -12.314  10.041  19.082  1.00  0.40
ATOM   1754  CA  GLN D  58     -13.991  10.327  17.818  1.00  0.00
ATOM   1755  CB  GLN D  58     -13.777  11.833  17.959  1.00  0.00
ATOM   1756  CG  GLN D  58     -14.045  12.422  19.347  1.00  0.00
ATOM   1757  CD  GLN D  58     -14.151  13.951  19.313  1.00  0.55
ATOM   1758  OE1 GLN D  58     -13.373  14.649  19.970  1.00 -0.55
ATOM   1759  NE2 GLN D  58     -15.159  14.475  18.554  1.00 -0.78
ATOM   1760 HE21 GLN D  58     -15.276  15.466  18.494  1.00  0.39
ATOM   1761 HE22 GLN D  58     -15.779  13.867  18.058  1.00  0.39
ATOM   1762  C   GLN D  58     -13.871   9.932  16.352  1.00  0.55
ATOM   1763  O   GLN D  58     -14.823   9.873  15.599  1.00 -0.55
ATOM   1764  N   SER D  59     -12.600   9.707  15.980  1.00 -0.40
ATOM   1765  H   SER D  59     -11.840   9.789  16.619  1.00  0.40
ATOM   1766  CA  SER D  59     -12.252   9.329  14.618  1.00  0.00
ATOM   1767  CB  SER D  59     -10.742   9.419  14.380  1.00  0.00
ATOM   1768  OG  SER D  59      -9.985   8.432  15.041  1.00 -0.49
ATOM   1769  HG  SER D  59     -10.278   8.443  15.956  1.00  0.49
ATOM   1770  C   SER D  59     -12.830   7.960  14.320  1.00  0.55
ATOM   1771  O   SER D  59     -13.230   7.743  13.205  1.00 -0.55
ATOM   1772  N   LYS D  60     -12.866   7.106  15.304  1.00 -0.40
ATOM   1773  H   LYS D  60     -12.537   7.370  16.206  1.00  0.40
ATOM   1774  CA  LYS D  60     -13.365   5.724  15.227  1.00  0.00
ATOM   1775  CB  LYS D  60     -13.110   4.995  16.529  1.00  0.00
ATOM   1776  CG  LYS D  60     -13.121   3.478  16.440  1.00  0.00
ATOM   1777  CD  LYS D  60     -12.430   2.997  17.729  1.00  0.00
ATOM   1778  CE  LYS D  60     -13.148   1.784  18.292  1.00  0.33
ATOM   1779  NZ  LYS D  60     -12.399   1.290  19.472  1.00 -0.32
ATOM   1780  HZ1 LYS D  60     -12.355   2.038  20.193  1.00  0.33
ATOM   1781  HZ2 LYS D  60     -11.435   1.026  19.185  1.00  0.33
ATOM   1782  HZ3 LYS D  60     -12.883   0.457  19.865  1.00  0.33
ATOM   1783  C   LYS D  60     -14.840   5.709  14.855  1.00  0.55
ATOM   1784  O   LYS D  60     -15.294   4.964  13.999  1.00 -0.55
ATOM   1785  N   GLN D  61     -15.563   6.587  15.514  1.00 -0.40
ATOM   1786  H   GLN D  61     -15.147   7.174  16.202  1.00  0.40
ATOM   1787  CA  GLN D  61     -16.974   6.791  15.323  1.00  0.00
ATOM   1788  CB  GLN D  61     -17.413   8.029  16.136  1.00  0.00
ATOM   1789  CG  GLN D  61     -18.944   8.176  16.256  1.00  0.00
ATOM   1790  CD  GLN D  61     -19.297   9.331  17.201  1.00  0.55
ATOM   1791  OE1 GLN D  61     -19.913   9.119  18.251  1.00 -0.55
ATOM   1792  NE2 GLN D  61     -18.898  10.577  16.812  1.00 -0.78
ATOM   1793 HE21 GLN D  61     -19.100  11.369  17.388  1.00  0.39
ATOM   1794 HE22 GLN D  61     -18.403  10.698  15.951  1.00  0.39
ATOM   1795  C   GLN D  61     -17.233   7.100  13.848  1.00  0.55
ATOM   1796  O   GLN D  61     -17.981   6.445  13.120  1.00 -0.55
ATOM   1797  N   LEU D  62     -16.547   8.148  13.427  1.00 -0.40
ATOM   1798  H   LEU D  62     -15.919   8.610  14.046  1.00  0.40
ATOM   1799  CA  LEU D  62     -16.601   8.738  12.101  1.00  0.00
ATOM   1800  CB  LEU D  62     -15.842  10.101  12.247  1.00  0.00
ATOM   1801  CG  LEU D  62     -16.854  11.115  12.832  1.00  0.00
ATOM   1802  CD1 LEU D  62     -17.240  12.196  11.827  1.00  0.00
ATOM   1803  CD2 LEU D  62     -18.114  10.377  13.286  1.00  0.00
ATOM   1804  C   LEU D  62     -16.118   7.892  10.956  1.00  0.55
ATOM   1805  O   LEU D  62     -16.510   8.045   9.779  1.00 -0.55
ATOM   1806  N   THR D  63     -15.268   6.909  11.229  1.00 -0.40
ATOM   1807  H   THR D  63     -14.924   6.703  12.141  1.00  0.40
ATOM   1808  CA  THR D  63     -14.809   6.078  10.112  1.00  0.00
ATOM   1809  CB  THR D  63     -13.275   6.049  10.159  1.00  0.00
ATOM   1810  OG1 THR D  63     -12.968   5.535  11.475  1.00 -0.49
ATOM   1811  HG1 THR D  63     -13.062   6.277  12.078  1.00  0.49
ATOM   1812  CG2 THR D  63     -12.700   7.428   9.897  1.00  0.00
ATOM   1813  C   THR D  63     -15.493   4.720  10.164  1.00  0.55
ATOM   1814  O   THR D  63     -14.992   4.004   9.273  1.00 -0.55
ATOM   1815  NT  THR D  63     -16.459   4.412  11.052  1.00 -0.40
ATOM   1816  HNT THR D  63     -16.796   5.070  11.721  1.00  0.40
ATOM   1817  CAT THR D  63     -17.059   3.109  11.084  1.00  0.00
ATOM   1818  CAY GLY G  66     -12.960  -1.116  11.692  1.00  0.00
ATOM   1819  CY  GLY G  66     -12.513  -0.187  10.615  1.00  0.55
ATOM   1820  OY  GLY G  66     -12.282  -0.603   9.482  1.00 -0.55
ATOM   1821  N   GLY G  66     -12.378   1.109  10.964  1.00 -0.40
ATOM   1822  H   GLY G  66     -12.595   1.425  11.884  1.00  0.40
ATOM   1823  CA  GLY G  66     -11.909   2.150  10.033  1.00  0.00
ATOM   1824  C   GLY G  66     -10.541   2.627  10.581  1.00  0.55
ATOM   1825  O   GLY G  66      -9.479   2.186  10.140  1.00 -0.55
ATOM   1826  N   ALA G  67     -10.644   3.517  11.543  1.00 -0.40
ATOM   1827  H   ALA G  67     -11.543   3.858  11.799  1.00  0.40
ATOM   1828  CA  ALA G  67      -9.576   4.090  12.313  1.00  0.00
ATOM   1829  CB  ALA G  67     -10.169   4.921  13.447  1.00  0.00
ATOM   1830  C   ALA G  67      -8.761   2.939  12.931  1.00  0.55
ATOM   1831  O   ALA G  67      -7.522   2.967  13.050  1.00 -0.55
ATOM   1832  N   GLU G  68      -9.525   1.909  13.351  1.00 -0.40
ATOM   1833  H   GLU G  68     -10.518   1.886  13.256  1.00  0.40
ATOM   1834  CA  GLU G  68      -8.876   0.746  13.986  1.00  0.00
ATOM   1835  CB  GLU G  68      -9.983  -0.057  14.687  1.00  0.00
ATOM   1836  CG  GLU G  68      -9.472  -1.035  15.701  1.00  0.00
ATOM   1837  CD  GLU G  68      -8.727  -0.387  16.879  1.00  0.10
ATOM   1838  OE1 GLU G  68      -9.359   0.488  17.513  1.00 -0.55
ATOM   1839  OE2 GLU G  68      -7.592  -0.906  17.014  1.00 -0.55
ATOM   1840  C   GLU G  68      -8.033  -0.111  13.048  1.00  0.55
ATOM   1841  O   GLU G  68      -6.927  -0.547  13.412  1.00 -0.55
ATOM   1842  N   SER G  69      -8.527  -0.352  11.857  1.00 -0.40
ATOM   1843  H   SER G  69      -9.436  -0.021  11.628  1.00  0.40
ATOM   1844  CA  SER G  69      -7.888  -1.074  10.777  1.00  0.00
ATOM   1845  CB  SER G  69      -8.774  -0.979   9.511  1.00  0.00
ATOM   1846  OG  SER G  69      -9.593  -2.109   9.552  1.00 -0.49
ATOM   1847  HG  SER G  69     -10.252  -1.983   8.865  1.00  0.49
ATOM   1848  C   SER G  69      -6.558  -0.395  10.368  1.00  0.55
ATOM   1849  O   SER G  69      -5.604  -1.113  10.134  1.00 -0.55
ATOM   1850  N   VAL G  70      -6.605   0.929  10.302  1.00 -0.40
ATOM   1851  H   VAL G  70      -7.448   1.425  10.493  1.00  0.40
ATOM   1852  CA  VAL G  70      -5.467   1.763   9.956  1.00  0.00
ATOM   1853  CB  VAL G  70      -5.878   3.215   9.666  1.00  0.00
ATOM   1854  CG1 VAL G  70      -4.593   4.063   9.684  1.00  0.00
ATOM   1855  CG2 VAL G  70      -6.650   3.348   8.374  1.00  0.00
ATOM   1856  C   VAL G  70      -4.416   1.703  11.050  1.00  0.55
ATOM   1857  O   VAL G  70      -3.219   1.521  10.780  1.00 -0.55
ATOM   1858  N   LEU G  71      -4.823   1.827  12.294  1.00 -0.40
ATOM   1859  H   LEU G  71      -5.783   1.989  12.505  1.00  0.40
ATOM   1860  CA  LEU G  71      -3.941   1.743  13.460  1.00  0.00
ATOM   1861  CB  LEU G  71      -4.709   1.896  14.781  1.00  0.00
ATOM   1862  CG  LEU G  71      -3.916   1.706  16.088  1.00  0.00
ATOM   1863  CD1 LEU G  71      -2.763   2.700  16.152  1.00  0.00
ATOM   1864  CD2 LEU G  71      -4.773   1.843  17.339  1.00  0.00
ATOM   1865  C   LEU G  71      -3.216   0.371  13.430  1.00  0.55
ATOM   1866  O   LEU G  71      -2.013   0.270  13.737  1.00 -0.55
ATOM   1867  N   GLN G  72      -3.966  -0.653  13.113  1.00 -0.40
ATOM   1868  H   GLN G  72      -4.931  -0.518  12.912  1.00  0.40
ATOM   1869  CA  GLN G  72      -3.532  -2.041  13.016  1.00  0.00
ATOM   1870  CB  GLN G  72      -4.764  -2.898  12.742  1.00  0.00
ATOM   1871  CG  GLN G  72      -4.505  -4.377  12.508  1.00  0.00
ATOM   1872  CD  GLN G  72      -5.823  -5.164  12.367  1.00  0.55
ATOM   1873  OE1 GLN G  72      -6.871  -4.943  13.028  1.00 -0.55
ATOM   1874  NE2 GLN G  72      -5.884  -6.188  11.485  1.00 -0.78
ATOM   1875 HE21 GLN G  72      -6.731  -6.709  11.381  1.00  0.39
ATOM   1876 HE22 GLN G  72      -5.081  -6.424  10.937  1.00  0.39
ATOM   1877  C   GLN G  72      -2.402  -2.187  11.996  1.00  0.55
ATOM   1878  O   GLN G  72      -1.461  -2.936  12.285  1.00 -0.55
ATOM   1879  N   VAL G  73      -2.455  -1.510  10.866  1.00 -0.40
ATOM   1880  H   VAL G  73      -3.245  -0.950  10.630  1.00  0.40
ATOM   1881  CA  VAL G  73      -1.376  -1.526   9.881  1.00  0.00
ATOM   1882  CB  VAL G  73      -1.773  -0.826   8.592  1.00  0.00
ATOM   1883  CG1 VAL G  73      -0.577  -0.684   7.662  1.00  0.00
ATOM   1884  CG2 VAL G  73      -2.900  -1.681   7.986  1.00  0.00
ATOM   1885  C   VAL G  73      -0.110  -0.909  10.458  1.00  0.55
ATOM   1886  O   VAL G  73       1.014  -1.391  10.272  1.00 -0.55
ATOM   1887  N   PHE G  74      -0.235   0.192  11.184  1.00 -0.40
ATOM   1888  H   PHE G  74      -1.115   0.639  11.325  1.00  0.40
ATOM   1889  CA  PHE G  74       0.915   0.819  11.822  1.00  0.00
ATOM   1890  CB  PHE G  74       0.508   2.100  12.543  1.00  0.12
ATOM   1891  CG  PHE G  74       0.485   3.308  11.662  1.00 -0.12
ATOM   1892  CD1 PHE G  74       1.627   4.021  11.375  1.00 -0.12
ATOM   1893  HD1 PHE G  74       2.570   3.712  11.802  1.00  0.12
ATOM   1894  CE1 PHE G  74       1.584   5.136  10.543  1.00 -0.12
ATOM   1895  HE1 PHE G  74       2.486   5.690  10.331  1.00  0.12
ATOM   1896  CZ  PHE G  74       0.363   5.535   9.984  1.00 -0.12
ATOM   1897  HZ  PHE G  74       0.324   6.400   9.339  1.00  0.12
ATOM   1898  CD2 PHE G  74      -0.730   3.707  11.100  1.00 -0.12
ATOM   1899  HD2 PHE G  74      -1.628   3.149  11.321  1.00  0.12
ATOM   1900  CE2 PHE G  74      -0.797   4.819  10.257  1.00 -0.12
ATOM   1901  HE2 PHE G  74      -1.740   5.119   9.823  1.00  0.12
ATOM   1902  C   PHE G  74       1.531  -0.165  12.819  1.00  0.55
ATOM   1903  O   PHE G  74       2.754  -0.281  12.934  1.00 -0.55
ATOM   1904  N   ARG G  75       0.737  -0.869  13.575  1.00 -0.40
ATOM   1905  H   ARG G  75      -0.255  -0.805  13.506  1.00  0.40
ATOM   1906  CA  ARG G  75       1.263  -1.817  14.592  1.00  0.00
ATOM   1907  CB  ARG G  75       0.127  -2.208  15.541  1.00  0.00
ATOM   1908  CG  ARG G  75      -0.181  -0.900  16.312  1.00  0.00
ATOM   1909  CD  ARG G  75      -0.113  -1.130  17.786  1.00  0.35
ATOM   1910  NE  ARG G  75      -1.036  -2.075  18.265  1.00 -0.35
ATOM   1911  HE  ARG G  75      -1.940  -1.843  17.953  1.00  0.45
ATOM   1912  CZ  ARG G  75      -1.085  -3.168  18.993  1.00  0.35
ATOM   1913  NH1 ARG G  75      -0.052  -3.761  19.550  1.00 -0.70
ATOM   1914 HH11 ARG G  75       0.866  -3.381  19.433  1.00  0.40
ATOM   1915 HH12 ARG G  75      -0.183  -4.592  20.089  1.00  0.40
ATOM   1916  NH2 ARG G  75      -2.308  -3.705  19.156  1.00 -0.70
ATOM   1917 HH21 ARG G  75      -3.105  -3.272  18.734  1.00  0.40
ATOM   1918 HH22 ARG G  75      -2.421  -4.537  19.698  1.00  0.40
ATOM   1919  C   ARG G  75       1.977  -3.000  13.985  1.00  0.55
ATOM   1920  O   ARG G  75       3.032  -3.351  14.563  1.00 -0.55
ATOM   1921  N   GLU G  76       1.495  -3.530  12.860  1.00 -0.40
ATOM   1922  H   GLU G  76       0.657  -3.196  12.436  1.00  0.40
ATOM   1923  CA  GLU G  76       2.161  -4.633  12.176  1.00  0.00
ATOM   1924  CB  GLU G  76       1.411  -5.141  10.964  1.00  0.00
ATOM   1925  CG  GLU G  76      -0.014  -5.502  11.262  1.00  0.00
ATOM   1926  CD  GLU G  76      -0.574  -6.428  10.170  1.00  0.10
ATOM   1927  OE1 GLU G  76       0.212  -6.826   9.244  1.00 -0.55
ATOM   1928  OE2 GLU G  76      -1.781  -6.717  10.403  1.00 -0.55
ATOM   1929  C   GLU G  76       3.495  -4.204  11.555  1.00  0.55
ATOM   1930  O   GLU G  76       4.452  -4.972  11.483  1.00 -0.55
ATOM   1931  N   ALA G  77       3.440  -2.964  11.113  1.00 -0.40
ATOM   1932  H   ALA G  77       2.638  -2.376  11.172  1.00  0.40
ATOM   1933  CA  ALA G  77       4.669  -2.427  10.486  1.00  0.00
ATOM   1934  CB  ALA G  77       4.400  -1.145   9.729  1.00  0.00
ATOM   1935  C   ALA G  77       5.746  -2.313  11.570  1.00  0.55
ATOM   1936  O   ALA G  77       6.948  -2.589  11.381  1.00 -0.55
ATOM   1937  N   LYS G  78       5.325  -1.900  12.747  1.00 -0.40
ATOM   1938  H   LYS G  78       4.372  -1.665  12.921  1.00  0.40
ATOM   1939  CA  LYS G  78       6.230  -1.765  13.862  1.00  0.00
ATOM   1940  CB  LYS G  78       5.574  -1.070  15.047  1.00  0.00
ATOM   1941  CG  LYS G  78       6.523  -0.801  16.189  1.00  0.00
ATOM   1942  CD  LYS G  78       5.895  -0.261  17.443  1.00  0.00
ATOM   1943  CE  LYS G  78       6.865   0.463  18.370  1.00  0.33
ATOM   1944  NZ  LYS G  78       8.325   0.396  18.074  1.00 -0.32
ATOM   1945  HZ1 LYS G  78       8.508   0.801  17.134  1.00  0.33
ATOM   1946  HZ2 LYS G  78       8.637  -0.596  18.091  1.00  0.33
ATOM   1947  HZ3 LYS G  78       8.850   0.935  18.792  1.00  0.33
ATOM   1948  C   LYS G  78       6.640  -3.190  14.279  1.00  0.55
ATOM   1949  O   LYS G  78       7.845  -3.410  14.482  1.00 -0.55
ATOM   1950  N   ALA G  79       5.695  -4.098  14.415  1.00 -0.40
ATOM   1951  H   ALA G  79       4.738  -3.902  14.214  1.00  0.40
ATOM   1952  CA  ALA G  79       5.992  -5.457  14.875  1.00  0.00
ATOM   1953  CB  ALA G  79       4.819  -6.381  14.762  1.00  0.00
ATOM   1954  C   ALA G  79       7.169  -5.998  14.080  1.00  0.55
ATOM   1955  O   ALA G  79       8.109  -6.576  14.609  1.00 -0.55
ATOM   1956  N   GLU G  80       7.032  -5.746  12.794  1.00 -0.40
ATOM   1957  H   GLU G  80       6.244  -5.251  12.436  1.00  0.40
ATOM   1958  CA  GLU G  80       8.014  -6.168  11.811  1.00  0.00
ATOM   1959  CB  GLU G  80       7.380  -6.019  10.421  1.00  0.00
ATOM   1960  CG  GLU G  80       6.445  -7.204  10.122  1.00  0.00
ATOM   1961  CD  GLU G  80       6.491  -7.524   8.632  1.00  0.10
ATOM   1962  OE1 GLU G  80       7.419  -7.057   7.921  1.00 -0.55
ATOM   1963  OE2 GLU G  80       5.564  -8.231   8.176  1.00 -0.55
ATOM   1964  C   GLU G  80       9.295  -5.394  11.884  1.00  0.55
ATOM   1965  O   GLU G  80      10.083  -5.640  10.966  1.00 -0.55
ATOM   1966  N   GLY G  81       9.579  -4.506  12.807  1.00 -0.40
ATOM   1967  H   GLY G  81       8.929  -4.298  13.533  1.00  0.40
ATOM   1968  CA  GLY G  81      10.801  -3.770  12.868  1.00  0.00
ATOM   1969  C   GLY G  81      10.933  -2.318  12.522  1.00  0.55
ATOM   1970  O   GLY G  81      12.002  -1.736  12.861  1.00 -0.55
ATOM   1971  N   ALA G  82       9.966  -1.695  11.857  1.00 -0.40
ATOM   1972  H   ALA G  82       9.147  -2.181  11.564  1.00  0.40
ATOM   1973  CA  ALA G  82      10.009  -0.266  11.498  1.00  0.00
ATOM   1974  CB  ALA G  82       8.849   0.132  10.625  1.00  0.00
ATOM   1975  C   ALA G  82       9.959   0.484  12.824  1.00  0.55
ATOM   1976  O   ALA G  82       9.249   0.068  13.753  1.00 -0.55
ATOM   1977  N   ASP G  83      10.738   1.516  12.867  1.00 -0.40
ATOM   1978  H   ASP G  83      11.292   1.754  12.075  1.00  0.40
ATOM   1979  CA  ASP G  83      10.905   2.421  14.005  1.00  0.00
ATOM   1980  CB  ASP G  83      12.284   3.089  13.972  1.00  0.00
ATOM   1981  CG  ASP G  83      12.602   3.800  15.278  1.00  0.10
ATOM   1982  OD1 ASP G  83      11.694   3.935  16.136  1.00 -0.55
ATOM   1983  OD2 ASP G  83      13.758   4.251  15.473  1.00 -0.55
ATOM   1984  C   ASP G  83       9.802   3.502  14.064  1.00  0.55
ATOM   1985  O   ASP G  83       9.939   4.665  13.652  1.00 -0.55
ATOM   1986  N   ILE G  84       8.688   3.016  14.606  1.00 -0.40
ATOM   1987  H   ILE G  84       8.629   2.072  14.921  1.00  0.40
ATOM   1988  CA  ILE G  84       7.490   3.812  14.780  1.00  0.00
ATOM   1989  CB  ILE G  84       6.274   3.175  14.036  1.00  0.00
ATOM   1990  CG2 ILE G  84       4.984   3.976  14.218  1.00  0.00
ATOM   1991  CG1 ILE G  84       6.656   3.114  12.558  1.00  0.00
ATOM   1992  CD1 ILE G  84       5.693   2.333  11.708  1.00  0.00
ATOM   1993  C   ILE G  84       7.063   3.937  16.236  1.00  0.55
ATOM   1994  O   ILE G  84       6.835   2.864  16.847  1.00 -0.55
ATOM   1995  N   THR G  85       6.993   5.171  16.703  1.00 -0.40
ATOM   1996  H   THR G  85       7.276   5.971  16.180  1.00  0.40
ATOM   1997  CA  THR G  85       6.475   5.399  18.054  1.00  0.00
ATOM   1998  CB  THR G  85       7.217   6.462  18.836  1.00  0.00
ATOM   1999  OG1 THR G  85       8.511   5.902  18.938  1.00 -0.49
ATOM   2000  HG1 THR G  85       8.941   6.075  18.097  1.00  0.49
ATOM   2001  CG2 THR G  85       6.576   6.611  20.210  1.00  0.00
ATOM   2002  C   THR G  85       4.997   5.803  17.919  1.00  0.55
ATOM   2003  O   THR G  85       4.675   6.727  17.167  1.00 -0.55
ATOM   2004  N   ILE G  86       4.078   5.148  18.570  1.00 -0.40
ATOM   2005  H   ILE G  86       4.309   4.387  19.170  1.00  0.40
ATOM   2006  CA  ILE G  86       2.637   5.469  18.479  1.00  0.00
ATOM   2007  CB  ILE G  86       1.859   4.226  18.078  1.00  0.00
ATOM   2008  CG2 ILE G  86       0.377   4.422  17.914  1.00  0.00
ATOM   2009  CG1 ILE G  86       2.429   3.665  16.757  1.00  0.00
ATOM   2010  CD1 ILE G  86       1.787   2.267  16.571  1.00  0.00
ATOM   2011  C   ILE G  86       2.132   6.026  19.794  1.00  0.55
ATOM   2012  O   ILE G  86       2.241   5.386  20.845  1.00 -0.55
ATOM   2013  N   ILE G  87       1.599   7.224  19.769  1.00 -0.40
ATOM   2014  H   ILE G  87       1.546   7.740  18.919  1.00  0.40
ATOM   2015  CA  ILE G  87       1.044   7.911  20.939  1.00  0.00
ATOM   2016  CB  ILE G  87       1.652   9.299  21.168  1.00  0.00
ATOM   2017  CG2 ILE G  87       1.021   9.964  22.386  1.00  0.00
ATOM   2018  CG1 ILE G  87       3.175   9.136  21.237  1.00  0.00
ATOM   2019  CD1 ILE G  87       3.880  10.454  20.993  1.00  0.00
ATOM   2020  C   ILE G  87      -0.451   8.061  20.692  1.00  0.55
ATOM   2021  O   ILE G  87      -0.907   8.575  19.679  1.00 -0.55
ATOM   2022  N   LEU G  88      -1.191   7.480  21.604  1.00 -0.40
ATOM   2023  H   LEU G  88      -0.783   7.018  22.387  1.00  0.40
ATOM   2024  CA  LEU G  88      -2.651   7.457  21.552  1.00  0.00
ATOM   2025  CB  LEU G  88      -3.173   6.041  21.669  1.00  0.00
ATOM   2026  CG  LEU G  88      -2.883   5.096  20.508  1.00  0.00
ATOM   2027  CD1 LEU G  88      -3.165   3.672  20.943  1.00  0.00
ATOM   2028  CD2 LEU G  88      -3.762   5.443  19.307  1.00  0.00
ATOM   2029  C   LEU G  88      -3.136   8.384  22.664  1.00  0.55
ATOM   2030  O   LEU G  88      -3.051   8.033  23.837  1.00 -0.55
ATOM   2031  N   SER G  89      -3.544   9.564  22.223  1.00 -0.40
ATOM   2032  H   SER G  89      -3.506   9.841  21.266  1.00  0.40
ATOM   2033  CA  SER G  89      -4.097  10.545  23.216  1.00  0.00
ATOM   2034  CB  SER G  89      -3.200  11.750  23.349  1.00  0.00
ATOM   2035  OG  SER G  89      -2.458  12.041  22.184  1.00 -0.49
ATOM   2036  HG  SER G  89      -1.933  12.818  22.391  1.00  0.49
ATOM   2037  C   SER G  89      -5.548  10.818  22.817  1.00  0.10
ATOM   2038  O   SER G  89      -6.176   9.872  22.206  1.00 -0.55
ATOM   2039  OXT SER G  89      -6.064  11.936  23.072  1.00 -0.55
ATOM   2040  OH2 OH2 R 111       8.502   0.276  -8.217  1.00 -0.83
ATOM   2041  H1  OH2 R 111       8.689  -0.355  -7.522  1.00  0.42
ATOM   2042  H2  OH2 R 111       7.573   0.153  -8.410  1.00  0.42
ATOM   2043  OH2 OH2 R 113      10.492  -3.800 -11.608  1.00 -0.83
ATOM   2044  H1  OH2 R 113       9.830  -3.548 -12.252  1.00  0.42
ATOM   2045  H2  OH2 R 113      10.016  -4.329 -10.968  1.00  0.42
ATOM   2046  OH2 OH2 R 116      14.846  -5.228 -11.862  1.00 -0.83
ATOM   2047  H1  OH2 R 116      15.761  -5.150 -11.593  1.00  0.42
ATOM   2048  H2  OH2 R 116      14.359  -4.727 -11.207  1.00  0.42
ATOM   2049  OH2 OH2 R 117      -4.838  -1.322 -11.603  1.00 -0.83
ATOM   2050  H1  OH2 R 117      -5.439  -0.718 -12.039  1.00  0.42
ATOM   2051  H2  OH2 R 117      -5.344  -1.680 -10.873  1.00  0.42
ATOM   2052  OH2 OH2 R 119      -6.721  -6.520  -1.235  1.00 -0.83
ATOM   2053  H1  OH2 R 119      -6.037  -6.006  -0.806  1.00  0.42
ATOM   2054  H2  OH2 R 119      -6.447  -7.430  -1.117  1.00  0.42
ATOM   2055  OH2 OH2 R 121       4.286  -3.705  -0.445  1.00 -0.83
ATOM   2056  H1  OH2 R 121       4.373  -2.950  -1.027  1.00  0.42
ATOM   2057  H2  OH2 R 121       3.788  -4.344  -0.954  1.00  0.42
ATOM   2058  OH2 OH2 R 122       7.999  -7.454  -2.394  1.00 -0.83
ATOM   2059  H1  OH2 R 122       8.515  -7.360  -1.594  1.00  0.42
ATOM   2060  H2  OH2 R 122       8.052  -6.596  -2.815  1.00  0.42
ATOM   2061  OH2 OH2 R 125       3.756  -6.702   1.167  1.00 -0.83
ATOM   2062  H1  OH2 R 125       3.469  -6.457   0.287  1.00  0.42
ATOM   2063  H2  OH2 R 125       3.634  -7.650   1.205  1.00  0.42
ATOM   2064  OH2 OH2 R 130      15.071 -16.819 -11.114  1.00 -0.83
ATOM   2065  H1  OH2 R 130      15.917 -16.390 -10.990  1.00  0.42
ATOM   2066  H2  OH2 R 130      14.725 -16.930 -10.228  1.00  0.42
ATOM   2067  OH2 OH2 R 150      17.614   4.363  -7.037  1.00 -0.83
ATOM   2068  H1  OH2 R 150      17.306   4.913  -6.317  1.00  0.42
ATOM   2069  H2  OH2 R 150      18.477   4.715  -7.256  1.00  0.42
ATOM   2070  OH2 OH2 R 151      11.838   3.422 -12.105  1.00 -0.83
ATOM   2071  H1  OH2 R 151      12.195   3.913 -11.364  1.00  0.42
ATOM   2072  H2  OH2 R 151      10.916   3.290 -11.882  1.00  0.42
ATOM   2073  OH2 OH2 L  90      10.339   6.177  16.690  1.00 -0.83
ATOM   2074  H1  OH2 L  90      10.739   5.310  16.620  1.00  0.42
ATOM   2075  H2  OH2 L  90      10.745   6.686  15.988  1.00  0.42
ATOM   2076  OH2 OH2 L  92       9.532   2.896   4.459  1.00 -0.83
ATOM   2077  H1  OH2 L  92       8.821   2.594   5.025  1.00  0.42
ATOM   2078  H2  OH2 L  92       9.720   3.784   4.764  1.00  0.42
ATOM   2079  OH2 OH2 R  94      12.915   5.185   4.604  1.00 -0.83
ATOM   2080  H1  OH2 R  94      11.986   5.302   4.802  1.00  0.42
ATOM   2081  H2  OH2 R  94      13.066   4.246   4.711  1.00  0.42
ATOM   2082  OH2 OH2 L  97      -3.661   9.823  -2.989  1.00 -0.83
ATOM   2083  H1  OH2 L  97      -4.505   9.902  -2.544  1.00  0.42
ATOM   2084  H2  OH2 L  97      -3.542   8.882  -3.114  1.00  0.42
ATOM   2085  OH2 OH2 R 105      -6.339  -3.423  -2.182  1.00 -0.83
ATOM   2086  H1  OH2 R 105      -5.737  -2.879  -2.691  1.00  0.42
ATOM   2087  H2  OH2 R 105      -5.797  -3.790  -1.483  1.00  0.42
ATOM   2088  OH2 OH2 L 110     -14.375  12.579  14.012  1.00 -0.83
ATOM   2089  H1  OH2 L 110     -13.437  12.641  14.194  1.00  0.42
ATOM   2090  H2  OH2 L 110     -14.428  12.451  13.065  1.00  0.42
ATOM   2091 DUM1 DUM W 214      95.840  91.508  95.237  1.00  0.00
ATOM   2092 DUM2 DUM W 214     -91.333 -96.013 -92.818  1.00  0.00
ATOM   2093  AAA AAA X 214     -42.146  65.229 -77.310  1.00  0.00
ATOM   2094  AAB AAB X 215      47.977   9.180 -50.737  1.00  0.00
ATOM   2095  AAC AAC X 216     -41.809 -14.141  81.709  1.00  0.00
ATOM   2096  AAD AAD X 217      21.096  41.017 -75.626  1.00  0.00
ATOM   2097  AAE AAE X 218     -30.848   2.463 -58.363  1.00  0.00
ATOM   2098  AAF AAF X 219      64.395  47.872  16.931  1.00  0.00
ATOM   2099  AAG AAG X 220       9.842  -8.641  36.496  1.00  0.00
ATOM   2100  AAH AAH X 221     -27.955  48.071  59.742  1.00  0.00
ATOM   2101  AAI AAI X 222      73.316  59.300 -12.662  1.00  0.00
ATOM   2102  AAJ AAJ X 223     -15.728  11.553  52.578  1.00  0.00
ATOM   2103  AAK AAK X 224     -78.466 -49.843  61.104  1.00  0.00
ATOM   2104  AAL AAL X 225     -64.731  15.443  36.426  1.00  0.00
ATOM   2105  AAM AAM X 226      34.177  -9.895  -9.109  1.00  0.00
ATOM   2106  AAN AAN X 227      -7.258  24.859 -49.462  1.00  0.00
ATOM   2107  AAO AAO X 228      13.608  -7.773 -37.217  1.00  0.00
ATOM   2108  AAP AAP X 229      72.268 -21.649  68.128  1.00  0.00
ATOM   2109  AAQ AAQ X 230      16.201 -48.065  69.069  1.00  0.00
ATOM   2110  AAR AAR X 231     -37.586   9.318 -19.769  1.00  0.00
ATOM   2111  AAS AAS X 232      44.231  58.067  51.322  1.00  0.00
ATOM   2112  AAT AAT X 233     -61.981  33.843 -54.463  1.00  0.00
ATOM   2113  AAU AAU X 234     -34.199  -9.245  39.901  1.00  0.00
ATOM   2114  AAV AAV X 235      28.088  29.182  55.651  1.00  0.00
ATOM   2115  AAW AAW X 236      63.108  75.807  22.871  1.00  0.00
ATOM   2116  AAX AAX X 237       0.372 -17.577 -74.726  1.00  0.00
ATOM   2117  AAY AAY X 238     -47.875 -39.996 -38.911  1.00  0.00
ATOM   2118  AAZ AAZ X 239       7.521  43.856 -13.388  1.00  0.00
ATOM   2119  ABA ABA X 240      87.723  32.715 -18.720  1.00  0.00
ATOM   2120  ABB ABB X 241      -7.015 -74.476 -39.861  1.00  0.00
ATOM   2121  ABC ABC X 242     -74.372  15.182 -33.976  1.00  0.00
ATOM   2122  ABD ABD X 243     -77.192  66.291  30.222  1.00  0.00
ATOM   2123  ABE ABE X 244     -25.036 -42.291  19.788  1.00  0.00
ATOM   2124  ABF ABF X 245     -21.355  41.584 -64.043  1.00  0.00
ATOM   2125  ABG ABG X 246     -46.841  46.620 -15.183  1.00  0.00
ATOM   2126  ABH ABH X 247       6.611  55.718  21.419  1.00  0.00
ATOM   2127  ABI ABI X 248      13.192   3.330 -63.907  1.00  0.00
ATOM   2128  ABJ ABJ X 249     -74.138  75.037 -30.703  1.00  0.00
ATOM   2129  ABK ABK X 250      81.116  54.669  88.019  1.00  0.00
ATOM   2130  ABL ABL X 251      32.464  77.201  73.058  1.00  0.00
ATOM   2131  ABM ABM X 252      35.092  57.207 -45.798  1.00  0.00
ATOM   2132  ABN ABN X 253     -71.832 -49.372  81.652  1.00  0.00
ATOM   2133  ABO ABO X 254     -70.509  -9.129 -56.900  1.00  0.00
ATOM   2134  ABP ABP X 255      16.625  77.794 -13.834  1.00  0.00
ATOM   2135  ABQ ABQ X 256      18.527 -41.465 -63.807  1.00  0.00
ATOM   2136  ABR ABR X 257     -81.985  -6.096  59.266  1.00  0.00
ATOM   2137  ABS ABS X 258       9.236 -83.263  61.451  1.00  0.00
ATOM   2138  ABT ABT X 259     -69.805 -61.879 -69.840  1.00  0.00
ATOM   2139  ABU ABU X 260     -54.091  67.159  42.520  1.00  0.00
ATOM   2140  ABV ABV X 261      83.036 -34.629  -2.581  1.00  0.00
ATOM   2141  ABW ABW X 262      82.685  22.380  63.973  1.00  0.00
ATOM   2142  ABX ABX X 263      37.963 -63.411 -60.546  1.00  0.00
ATOM   2143  ABY ABY X 264      -2.582  45.101  51.122  1.00  0.00
ATOM   2144  ABZ ABZ X 265      42.916  -2.144  43.755  1.00  0.00
ATOM   2145  ACA ACA X 266      76.144 -74.739  28.003  1.00  0.00
ATOM   2146  ACB ACB X 267      49.670 -81.973  72.912  1.00  0.00
ATOM   2147  ACC ACC X 268      17.817  77.069  15.424  1.00  0.00
ATOM   2148  ACD ACD X 269     -76.276 -45.832 -36.214  1.00  0.00
ATOM   2149  ACE ACE X 270     -27.081 -86.424 -46.201  1.00  0.00
ATOM   2150  ACF ACF X 271     -10.548   5.766  85.621  1.00  0.00
ATOM   2151  ACG ACG X 272      -1.083 -46.348  47.262  1.00  0.00
ATOM   2152  ACH ACH X 273      -5.455  40.544 -77.001  1.00  0.00
ATOM   2153  ACI ACI X 274       8.823  65.393  75.646  1.00  0.00
ATOM   2154  ACJ ACJ X 275      32.197  35.575  26.474  1.00  0.00
ATOM   2155  ACK ACK X 276     -71.180  67.643 -55.964  1.00  0.00
ATOM   2156  ACL ACL X 277      33.622 -77.802  57.851  1.00  0.00
ATOM   2157  ACM ACM X 278     -50.349 -33.016  76.727  1.00  0.00
ATOM   2158  ACN ACN X 279      17.308 -88.489 -77.774  1.00  0.00
ATOM   2159  ACO ACO X 280      15.709 -65.337  20.621  1.00  0.00
ATOM   2160  ACP ACP X 281      79.009 -75.052 -23.609  1.00  0.00
ATOM   2161  ACQ ACQ X 282     -50.762 -74.110  -6.802  1.00  0.00
ATOM   2162  ACR ACR X 283     -80.589  -0.504 -38.566  1.00  0.00
ATOM   2163  ACS ACS X 284      84.819  77.636 -24.226  1.00  0.00
ATOM   2164  ACT ACT X 285     -22.540  63.242 -56.085  1.00  0.00
ATOM   2165  ACU ACU X 286     -81.828 -33.234 -65.626  1.00  0.00
ATOM   2166  ACV ACV X 287      40.288 -43.157  39.339  1.00  0.00
ATOM   2167  ACW ACW X 288      79.814  24.768  31.151  1.00  0.00
ATOM   2168  ACX ACX X 289      56.976  -9.797 -36.900  1.00  0.00
ATOM   2169  ACY ACY X 290      52.667  -9.297  18.804  1.00  0.00
ATOM   2170  ACZ ACZ X 291     -21.014 -65.629  -4.262  1.00  0.00
ATOM   2171  ADA ADA X 292      62.471  30.097 -33.338  1.00  0.00
ATOM   2172  ADB ADB X 293     -73.314 -88.988 -41.492  1.00  0.00
ATOM   2173  ADC ADC X 294     -77.210   1.007  87.566  1.00  0.00
ATOM   2174  ADD ADD X 295     -76.641 -57.236  11.422  1.00  0.00
ATOM   2175  ADE ADE X 296      30.513  -4.935  69.013  1.00  0.00
ATOM   2176  ADF ADF X 297       9.187  63.694 -57.384  1.00  0.00
ATOM   2177  ADG ADG X 298      -5.387  85.482 -69.421  1.00  0.00
ATOM   2178  ADH ADH X 299      17.064 -27.042  10.220  1.00  0.00
ATOM   2179  ADI ADI X 300      -4.628 -51.756  -6.690  1.00  0.00
ATOM   2180  ADJ ADJ X 301      49.316 -81.173   2.884  1.00  0.00
ATOM   2181  ADK ADK X 302      78.837 -88.219   9.829  1.00  0.00
ATOM   2182  ADL ADL X 303      64.637 -10.840 -57.369  1.00  0.00
ATOM   2183  ADM ADM X 304       9.367 -85.933 -31.794  1.00  0.00
ATOM   2184  ADN ADN X 305     -60.509  69.532  16.971  1.00  0.00
ATOM   2185  ADO ADO X 306      26.320   9.789 -27.502  1.00  0.00
ATOM   2186  ADP ADP X 307      31.635 -68.825 -21.058  1.00  0.00
ATOM   2187  ADQ ADQ X 308     -36.346  77.088 -29.776  1.00  0.00
ATOM   2188  ADR ADR X 309     -78.858  17.675   4.274  1.00  0.00
ATOM   2189  ADS ADS X 310      23.020 -83.989  26.444  1.00  0.00
ATOM   2190  ADT ADT X 311     -47.680  43.769  12.091  1.00  0.00
ATOM   2191  ADU ADU X 312      83.563  -8.618 -69.285  1.00  0.00
ATOM   2192  ADV ADV X 313      54.889  32.933 -11.116  1.00  0.00
ATOM   2193  ADW ADW X 314     -78.051 -48.443  40.169  1.00  0.00
ATOM   2194  ADX ADX X 315      44.205  62.298  -5.326  1.00  0.00
ATOM   2195  ADY ADY X 316      63.957  64.573 -40.739  1.00  0.00
ATOM   2196  ADZ ADZ X 317      68.842 -73.453  58.964  1.00  0.00
ATOM   2197  AEA AEA X 318     -44.538  -7.065   4.711  1.00  0.00
ATOM   2198  AEB AEB X 319     -11.085  16.645 -28.038  1.00  0.00
ATOM   2199  AEC AEC X 320     -15.972  32.570  31.441  1.00  0.00
ATOM   2200  AED AED X 321     -60.922  77.985  72.427  1.00  0.00
ATOM   2201  AEE AEE X 322     -38.382  59.575   3.141  1.00  0.00
ATOM   2202  AEF AEF X 323     -17.601 -36.507 -81.791  1.00  0.00
ATOM   2203  AEG AEG X 324      57.516 -55.398  75.023  1.00  0.00
ATOM   2204  AEH AEH X 325      -3.170 -84.097  20.329  1.00  0.00
ATOM   2205  AEI AEI X 326     -71.827 -31.789 -20.781  1.00  0.00
ATOM   2206  AEJ AEJ X 327     -17.000  17.027 -76.470  1.00  0.00
ATOM   2207  AEK AEK X 328      62.571  80.301 -19.254  1.00  0.00
ATOM   2208  AEL AEL X 329     -41.048  19.211 -76.115  1.00  0.00
ATOM   2209  AEM AEM X 330      27.710 -70.196  42.676  1.00  0.00
ATOM   2210  AEN AEN X 331      37.486 -37.165 -15.508  1.00  0.00
ATOM   2211  AEO AEO X 332      64.568 -32.131  33.637  1.00  0.00
ATOM   2212  AEP AEP X 333     -70.210 -15.951 -76.481  1.00  0.00
ATOM   2213  AEQ AEQ X 334      74.089 -51.371 -58.977  1.00  0.00
ATOM   2214  AER AER X 335     -71.215 -57.014 -20.863  1.00  0.00
ATOM   2215  AES AES X 336      83.891 -60.015 -74.978  1.00  0.00
ATOM   2216  AET AET X 337      53.884   3.521 -18.754  1.00  0.00
ATOM   2217  AEU AEU X 338     -41.674 -70.948  14.620  1.00  0.00
ATOM   2218  AEV AEV X 339      -0.641 -80.330 -84.956  1.00  0.00
ATOM   2219  AEW AEW X 340      33.226 -51.527  -2.450  1.00  0.00
ATOM   2220  AEX AEX X 341      68.838  -3.087  48.475  1.00  0.00
ATOM   2221  AEY AEY X 342     -11.438 -38.131 -62.234  1.00  0.00
ATOM   2222  AEZ AEZ X 343     -51.266  38.956  40.735  1.00  0.00
ATOM   2223  AFA AFA X 344     -10.382  39.387   9.223  1.00  0.00
ATOM   2224  AFB AFB X 345     -52.601 -52.438  68.001  1.00  0.00
ATOM   2225  AFC AFC X 346      -3.154 -27.503  46.296  1.00  0.00
ATOM   2226  AFD AFD X 347      87.102 -34.435  58.660  1.00  0.00
ATOM   2227  AFE AFE X 348      76.695  14.894 -55.800  1.00  0.00
ATOM   2228  AFF AFF X 349     -42.769 -73.107  42.456  1.00  0.00
ATOM   2229  AFG AFG X 350      71.049  38.033 -61.352  1.00  0.00
ATOM   2230  AFH AFH X 351      -4.014 -57.412 -69.047  1.00  0.00
ATOM   2231  AFI AFI X 352      40.082  52.906   8.689  1.00  0.00
ATOM   2232  AFJ AFJ X 353      -5.813  50.739 -60.520  1.00  0.00
ATOM   2233  AFK AFK X 354      -9.267 -62.030  56.335  1.00  0.00
ATOM   2234  AFL AFL X 355      89.021 -71.993  58.291  1.00  0.00
ATOM   2235  AFM AFM X 356       5.215  32.039  72.306  1.00  0.00
ATOM   2236  AFN AFN X 357      24.086 -32.196   1.443  1.00  0.00
ATOM   2237  AFO AFO X 358      34.751 -48.219 -30.172  1.00  0.00
ATOM   2238  AFP AFP X 359      59.049 -66.700 -17.241  1.00  0.00
ATOM   2239  AFQ AFQ X 360      69.144 -48.835  20.324  1.00  0.00
ATOM   2240  AFR AFR X 361      16.286  82.396  57.992  1.00  0.00
ATOM   2241  AFS AFS X 362      24.956 -77.519  73.041  1.00  0.00
ATOM   2242  AFT AFT X 363     -33.898  80.754  13.807  1.00  0.00
ATOM   2243  AFU AFU X 364      48.338  28.947  32.995  1.00  0.00
ATOM   2244  AFV AFV X 365      78.576 -80.586  77.838  1.00  0.00
ATOM   2245  AFW AFW X 366     -17.884  73.113  21.223  1.00  0.00
ATOM   2246  AFX AFX X 367     -27.331 -46.646  67.044  1.00  0.00
ATOM   2247  AFY AFY X 368      41.510  54.506  81.762  1.00  0.00
ATOM   2248  AFZ AFZ X 369     -55.767  23.283  23.881  1.00  0.00
ATOM   2249  AGA AGA X 370      38.807 -35.466 -44.152  1.00  0.00
ATOM   2250  AGB AGB X 371     -64.354  28.135  75.715  1.00  0.00
ATOM   2251  AGC AGC X 372      83.029  76.742  75.723  1.00  0.00
ATOM   2252  AGD AGD X 373      79.677 -86.224 -63.513  1.00  0.00
ATOM   2253  AGE AGE X 374      66.842 -25.787 -37.265  1.00  0.00
ATOM   2254  AGF AGF X 375      85.823 -47.413  82.328  1.00  0.00
ATOM   2255  AGG AGG X 376     -24.807 -32.258  84.303  1.00  0.00
ATOM   2256  AGH AGH X 377      50.822  64.973 -23.162  1.00  0.00
ATOM   2257  AGI AGI X 378      29.890   5.348  33.341  1.00  0.00
ATOM   2258  AGJ AGJ X 379       5.133  -9.713  74.039  1.00  0.00
ATOM   2259  AGK AGK X 380      -1.458  70.326  61.350  1.00  0.00
ATOM   2260  AGL AGL X 381     -16.202  21.090  40.610  1.00  0.00
ATOM   2261  AGM AGM X 382      79.086 -46.031   9.140  1.00  0.00
ATOM   2262  AGN AGN X 383      64.632  26.733  12.777  1.00  0.00
ATOM   2263  AGO AGO X 384      18.383  44.269  58.090  1.00  0.00
ATOM   2264  AGP AGP X 385      15.946 -52.766 -27.069  1.00  0.00
ATOM   2265  AGQ AGQ X 386     -52.110 -41.355  31.673  1.00  0.00
ATOM   2266  AGR AGR X 387      66.724 -47.668 -33.674  1.00  0.00
ATOM   2267  AGS AGS X 388      83.072  45.239 -40.349  1.00  0.00
ATOM   2268  AGT AGT X 389     -28.494  -1.370  88.224  1.00  0.00
ATOM   2269  AGU AGU X 390     -33.123 -30.292 -61.695  1.00  0.00
ATOM   2270  AGV AGV X 391      76.547  63.022 -79.949  1.00  0.00
ATOM   2271  AGW AGW X 392      43.569 -58.930 -33.528  1.00  0.00
ATOM   2272  AGX AGX X 393      72.201  29.595 -43.902  1.00  0.00
ATOM   2273  AGY AGY X 394     -31.171  65.444  52.515  1.00  0.00
ATOM   2274  AGZ AGZ X 395      12.985 -51.829 -52.511  1.00  0.00
ATOM   2275  AHA AHA X 396      87.238  43.647  56.121  1.00  0.00
ATOM   2276  AHB AHB X 397     -41.072 -67.623 -44.551  1.00  0.00
ATOM   2277  AHC AHC X 398      23.474  13.959 -46.316  1.00  0.00
ATOM   2278  AHD AHD X 399      72.246 -23.619 -50.375  1.00  0.00
ATOM   2279  AHE AHE X 400     -67.556  -1.521  27.328  1.00  0.00
ATOM   2280  AHF AHF X 401      26.146  69.000  62.569  1.00  0.00
ATOM   2281  AHG AHG X 402     -23.366  76.663  56.428  1.00  0.00
ATOM   2282  AHH AHH X 403      43.661  85.361  55.128  1.00  0.00
ATOM   2283  AHI AHI X 404       9.903 -41.002 -18.762  1.00  0.00
ATOM   2284  AHJ AHJ X 405     -28.068  47.041  16.835  1.00  0.00
ATOM   2285  AHK AHK X 406      45.359  79.634  70.913  1.00  0.00
ATOM   2286  AHL AHL X 407     -25.964 -55.131 -60.236  1.00  0.00
ATOM   2287  AHM AHM X 408     -41.499 -71.658  73.775  1.00  0.00
ATOM   2288  AHN AHN X 409      29.174 -21.440  27.398  1.00  0.00
ATOM   2289  AHO AHO X 410      46.721 -61.540  50.965  1.00  0.00
ATOM   2290  AHP AHP X 411     -30.701  78.873  -9.308  1.00  0.00
ATOM   2291  AHQ AHQ X 412     -68.308 -10.435   8.197  1.00  0.00
ATOM   2292  AHR AHR X 413     -42.808  58.624  76.025  1.00  0.00
ATOM   2293  AHS AHS X 414     -71.857 -12.112  77.786  1.00  0.00
ATOM   2294  AHT AHT X 415     -44.733  14.900  53.945  1.00  0.00
ATOM   2295  AHU AHU X 416      -5.139 -25.765 -38.572  1.00  0.00
ATOM   2296  AHV AHV X 417     -77.604  15.090  58.628  1.00  0.00
ATOM   2297  AHW AHW X 418      23.200  -3.447 -78.071  1.00  0.00
ATOM   2298  AHX AHX X 419      19.122 -17.180 -58.592  1.00  0.00
ATOM   2299  AHY AHY X 420      37.869  16.721   2.671  1.00  0.00
ATOM   2300  AHZ AHZ X 421     -57.671   7.237 -37.987  1.00  0.00
ATOM   2301  AIA AIA X 422      11.014 -47.889   2.639  1.00  0.00
ATOM   2302  AIB AIB X 423      46.412  42.334 -68.009  1.00  0.00
ATOM   2303  AIC AIC X 424     -65.357  63.062   3.299  1.00  0.00
ATOM   2304  AID AID X 425     -42.495  15.627  15.359  1.00  0.00
ATOM   2305  AIE AIE X 426     -80.573  21.165  37.966  1.00  0.00
ATOM   2306  AIF AIF X 427     -49.721 -36.209  -5.532  1.00  0.00
ATOM   2307  AIG AIG X 428      44.042  10.507 -76.455  1.00  0.00
ATOM   2308  AIH AIH X 429     -30.907 -13.622 -84.350  1.00  0.00
ATOM   2309  AII AII X 430      20.831  80.440 -37.393  1.00  0.00
ATOM   2310  AIJ AIJ X 431      48.328  29.367  72.800  1.00  0.00
ATOM   2311  AIK AIK X 432       1.536  51.396 -78.677  1.00  0.00
ATOM   2312  AIL AIL X 433      -8.175  76.542 -33.629  1.00  0.00
ATOM   2313  AIM AIM X 434      57.803  71.581  78.550  1.00  0.00
ATOM   2314  AIN AIN X 435      36.479  65.500 -79.389  1.00  0.00
ATOM   2315  AIO AIO X 436      33.387  19.195  74.732  1.00  0.00
ATOM   2316  AIP AIP X 437      26.525  34.872 -49.922  1.00  0.00
ATOM   2317  AIQ AIQ X 438      79.164  57.289 -53.584  1.00  0.00
ATOM   2318  AIR AIR X 439      75.542  61.006  44.629  1.00  0.00
ATOM   2319  AIS AIS X 440     -68.881  58.111 -16.457  1.00  0.00
ATOM   2320  AIT AIT X 441      50.446 -59.232  10.765  1.00  0.00
ATOM   2321  AIU AIU X 442       9.749  76.789  33.756  1.00  0.00
ATOM   2322  AIV AIV X 443     -37.883 -12.673 -39.299  1.00  0.00
ATOM   2323  AIW AIW X 444      64.711 -44.216  51.091  1.00  0.00
ATOM   2324  AIX AIX X 445      54.151  59.950 -78.160  1.00  0.00
ATOM   2325  AIY AIY X 446      59.302 -20.624 -28.118  1.00  0.00
ATOM   2326  AIZ AIZ X 447      65.585 -82.844  -4.755  1.00  0.00
ATOM   2327  AJA AJA X 448     -67.135 -76.789 -46.111  1.00  0.00
ATOM   2328  AJB AJB X 449     -31.865 -21.660 -18.277  1.00  0.00
ATOM   2329  AJC AJC X 450      86.282 -16.992   0.756  1.00  0.00
ATOM   2330  AJD AJD X 451      41.943 -26.127 -84.014  1.00  0.00
ATOM   2331  AJE AJE X 452      -7.633   7.616  39.330  1.00  0.00
ATOM   2332  AJF AJF X 453      30.182  85.462 -77.741  1.00  0.00
ATOM   2333  AJG AJG X 454      83.730  23.270  -6.474  1.00  0.00
ATOM   2334  AJH AJH X 455      20.685  78.687 -62.437  1.00  0.00
ATOM   2335  AJI AJI X 456     -20.127  -4.460  -5.638  1.00  0.00
ATOM   2336  AJJ AJJ X 457      24.205 -15.619  50.574  1.00  0.00
ATOM   2337  AJK AJK X 458      80.846 -41.378 -83.750  1.00  0.00
ATOM   2338  AJL AJL X 459      86.568  11.249  41.995  1.00  0.00
ATOM   2339  AJM AJM X 460      22.263   8.615 -71.650  1.00  0.00
ATOM   2340  AJN AJN X 461     -35.723 -77.641 -26.841  1.00  0.00
ATOM   2341  AJO AJO X 462      68.480 -82.902 -59.334  1.00  0.00
ATOM   2342  AJP AJP X 463       8.816 -84.759  -2.498  1.00  0.00
ATOM   2343  AJQ AJQ X 464     -48.473 -23.692 -74.992  1.00  0.00
ATOM   2344  AJR AJR X 465      63.876 -73.402 -43.952  1.00  0.00
ATOM   2345  AJS AJS X 466     -80.528 -28.718  73.158  1.00  0.00
ATOM   2346  AJT AJT X 467      62.030 -31.977  87.527  1.00  0.00
ATOM   2347  AJU AJU X 468     -77.301 -14.415  -5.599  1.00  0.00
ATOM   2348  AJV AJV X 469      71.473 -30.350 -84.023  1.00  0.00
ATOM   2349  AJW AJW X 470      67.163   9.940   7.247  1.00  0.00
ATOM   2350  AJX AJX X 471      87.323  79.386   9.608  1.00  0.00
ATOM   2351  AJY AJY X 472     -76.432 -25.589  36.251  1.00  0.00
ATOM   2352  AJZ AJZ X 473      -9.623 -26.157 -14.018  1.00  0.00
ATOM   2353  AKA AKA X 474      -6.816  59.846  60.083  1.00  0.00
ATOM   2354  AKB AKB X 475     -82.788 -45.865 -85.793  1.00  0.00
ATOM   2355  AKC AKC X 476     -33.292   3.501  67.734  1.00  0.00
ATOM   2356  AKD AKD X 477       5.787  21.300  45.134  1.00  0.00
ATOM   2357  AKE AKE X 478     -19.031 -42.813 -19.756  1.00  0.00
ATOM   2358  AKF AKF X 479      42.793  36.548  13.437  1.00  0.00
ATOM   2359  AKG AKG X 480      86.246  66.353  56.868  1.00  0.00
ATOM   2360  AKH AKH X 481     -10.720 -32.137   3.363  1.00  0.00
ATOM   2361  AKI AKI X 482      80.539  -3.400 -45.496  1.00  0.00
ATOM   2362  AKJ AKJ X 483      45.155  35.996  83.998  1.00  0.00
ATOM   2363  AKK AKK X 484      33.043 -68.179  13.580  1.00  0.00
ATOM   2364  AKL AKL X 485     -51.193  36.968  59.497  1.00  0.00
ATOM   2365  AKM AKM X 486     -27.888  47.597  -0.939  1.00  0.00
ATOM   2366  AKN AKN X 487      33.911  35.415 -35.793  1.00  0.00
ATOM   2367  AKO AKO X 488      -2.424  21.947 -13.574  1.00  0.00
ATOM   2368  AKP AKP X 489      52.614 -80.902  44.818  1.00  0.00
ATOM   2369  AKQ AKQ X 490     -66.894 -59.435  31.472  1.00  0.00
ATOM   2370  AKR AKR X 491     -68.849  23.001 -19.750  1.00  0.00
ATOM   2371  AKS AKS X 492     -28.111  50.603  85.205  1.00  0.00
ATOM   2372  AKT AKT X 493     -80.692  -9.867 -20.325  1.00  0.00
ATOM   2373  AKU AKU X 494     -11.795 -12.087  52.724  1.00  0.00
ATOM   2374  AKV AKV X 495      87.891  -7.238  40.047  1.00  0.00
ATOM   2375  AKW AKW X 496     -83.114 -50.669 -13.670  1.00  0.00
ATOM   2376  AKX AKX X 497      58.389 -33.491 -71.340  1.00  0.00
ATOM   2377  AKY AKY X 498     -73.525  81.935  42.611  1.00  0.00
ATOM   2378  AKZ AKZ X 499     -31.869  25.944  35.841  1.00  0.00
ATOM   2379  ALA ALA X 500     -30.743 -77.395 -80.988  1.00  0.00
ATOM   2380  ALB ALB X 501       7.042 -24.979   0.302  1.00  0.00
ATOM   2381  ALC ALC X 502      78.562  11.705 -22.380  1.00  0.00
ATOM   2382  ALD ALD X 503      62.813 -41.677 -18.672  1.00  0.00
ATOM   2383  ALE ALE X 504     -72.949  58.596  78.735  1.00  0.00
ATOM   2384  ALF ALF X 505      57.472  77.256 -56.268  1.00  0.00
ATOM   2385  ALG ALG X 506      53.104 -86.018 -35.526  1.00  0.00
ATOM   2386  ALH ALH X 507     -60.894 -74.674  64.339  1.00  0.00
ATOM   2387  ALI ALI X 508      -4.124  36.629  83.954  1.00  0.00
ATOM   2388  ALJ ALJ X 509      16.698 -35.880  37.433  1.00  0.00
ATOM   2389  ALK ALK X 510     -82.480  48.904  44.567  1.00  0.00
ATOM   2390  ALL ALL X 511     -41.707 -59.424  -5.983  1.00  0.00
ATOM   2391  ALM ALM X 512      52.510  12.308  68.091  1.00  0.00
ATOM   2392  ALN ALN X 513     -81.381 -78.710  51.452  1.00  0.00
ATOM   2393  ALO ALO X 514       8.377  28.877 -29.509  1.00  0.00
ATOM   2394  ALP ALP X 515      67.340  38.495  37.234  1.00  0.00
ATOM   2395  ALQ ALQ X 516     -59.499 -43.431  49.339  1.00  0.00
ATOM   2396  ALR ALR X 517     -45.066 -17.145 -56.341  1.00  0.00
ATOM   2397  ALS ALS X 518      15.832  31.741  41.370  1.00  0.00
ATOM   2398  ALT ALT X 519     -81.224 -74.662 -22.836  1.00  0.00
ATOM   2399  ALU ALU X 520      17.645  26.872  83.492  1.00  0.00
ATOM   2400  ALV ALV X 521      47.589  -3.848  62.265  1.00  0.00
ATOM   2401  ALW ALW X 522     -16.799 -68.772 -53.350  1.00  0.00
ATOM   2402  ALX ALX X 523      28.588  17.777  39.864  1.00  0.00
ATOM   2403  ALY ALY X 524      85.736 -54.470  44.498  1.00  0.00
ATOM   2404  ALZ ALZ X 525     -64.614 -77.165  40.639  1.00  0.00
ATOM   2405  AMA AMA X 526     -77.972 -64.263 -11.026  1.00  0.00
ATOM   2406  AMB AMB X 527     -56.060  85.209  -0.070  1.00  0.00
ATOM   2407  AMC AMC X 528      38.417 -30.286  54.597  1.00  0.00
ATOM   2408  AMD AMD X 529      -3.658  -5.461 -50.491  1.00  0.00
ATOM   2409  AME AME X 530     -58.308 -37.683 -73.842  1.00  0.00
ATOM   2410  AMF AMF X 531      79.786 -33.077 -44.709  1.00  0.00
ATOM   2411  AMG AMG X 532     -80.184  83.896  89.724  1.00  0.00
ATOM   2412  AMH AMH X 533      25.461 -29.157 -26.606  1.00  0.00
ATOM   2413  AMI AMI X 534      10.982  69.231 -36.971  1.00  0.00
ATOM   2414  AMJ AMJ X 535      73.982  24.463 -73.499  1.00  0.00
ATOM   2415  AMK AMK X 536      34.393  55.762  30.558  1.00  0.00
ATOM   2416  AML AML X 537     -46.967 -75.128 -70.569  1.00  0.00
ATOM   2417  AMM AMM X 538     -28.849  32.425 -28.646  1.00  0.00
ATOM   2418  AMN AMN X 539      19.843  -6.365  85.424  1.00  0.00
ATOM   2419  AMO AMO X 540      -6.107 -54.410  87.026  1.00  0.00
ATOM   2420  AMP AMP X 541     -84.089 -86.912   0.089  1.00  0.00
ATOM   2421  AMQ AMQ X 542     -44.996 -82.486 -56.485  1.00  0.00
ATOM   2422  AMR AMR X 543      45.852 -20.303  62.203  1.00  0.00
ATOM   2423  AMS AMS X 544      88.593 -40.164  22.522  1.00  0.00
ATOM   2424  AMT AMT X 545     -35.352 -26.226   5.379  1.00  0.00
ATOM   2425  AMU AMU X 546      -5.340 -29.850  23.672  1.00  0.00
ATOM   2426  AMV AMV X 547      -5.418 -54.015  13.106  1.00  0.00
ATOM   2427  AMW AMW X 548      12.531 -76.635  36.910  1.00  0.00
ATOM   2428  AMX AMX X 549      -2.699  62.656 -43.515  1.00  0.00
ATOM   2429  AMY AMY X 550     -67.596 -16.429  51.863  1.00  0.00
ATOM   2430  AMZ AMZ X 551     -84.556   8.442  29.892  1.00  0.00
ATOM   2431  ANA ANA X 552     -77.242  23.899  18.652  1.00  0.00
ATOM   2432  ANB ANB X 553      19.703  18.927  10.148  1.00  0.00
ATOM   2433  ANC ANC X 554      59.747 -30.740  -3.168  1.00  0.00
ATOM   2434  AND AND X 555     -48.870 -52.066  89.540  1.00  0.00
ATOM   2435  ANE ANE X 556      62.384 -27.965 -55.579  1.00  0.00
ATOM   2436  ANF ANF X 557      86.776  73.628  24.088  1.00  0.00
ATOM   2437  ANG ANG X 558     -16.214   3.344 -34.336  1.00  0.00
ATOM   2438  ANH ANH X 559      75.309 -15.823 -19.693  1.00  0.00
ATOM   2439  ANI ANI X 560      80.245  43.276   4.725  1.00  0.00
ATOM   2440  ANJ ANJ X 561     -79.668 -86.358 -69.501  1.00  0.00
ATOM   2441  ANK ANK X 562      81.623 -21.848  38.493  1.00  0.00
ATOM   2442  ANL ANL X 563     -66.014 -28.249   8.428  1.00  0.00
ATOM   2443  ANM ANM X 564      -2.869 -26.528  78.124  1.00  0.00
ATOM   2444  ANN ANN X 565     -68.618 -62.445 -39.845  1.00  0.00
ATOM   2445  ANO ANO X 566     -65.487   2.471 -14.129  1.00  0.00
ATOM   2446  ANP ANP X 567     -60.194  26.063  13.107  1.00  0.00
ATOM   2447  ANQ ANQ X 568     -54.906 -79.696 -84.136  1.00  0.00
ATOM   2448  ANR ANR X 569      34.213  31.011   3.970  1.00  0.00
ATOM   2449  ANS ANS X 570     -34.263 -44.664 -82.117  1.00  0.00
ATOM   2450  ANT ANT X 571     -19.559 -24.587  64.367  1.00  0.00
ATOM   2451  ANU ANU X 572     -60.424   1.286  62.208  1.00  0.00
ATOM   2452  ANV ANV X 573       0.829   8.102  72.776  1.00  0.00
ATOM   2453  ANW ANW X 574      74.876  36.366  81.553  1.00  0.00
ATOM   2454  ANX ANX X 575      28.416 -48.183  19.898  1.00  0.00
ATOM   2455  ANY ANY X 576      89.485 -89.908  72.855  1.00  0.00
ATOM   2456  ANZ ANZ X 577     -64.111   4.542   2.626  1.00  0.00
ATOM   2457  AOA AOA X 578      61.331  22.279   1.863  1.00  0.00
ATOM   2458  AOB AOB X 579      -0.289 -73.621  82.801  1.00  0.00
ATOM   2459  AOC AOC X 580     -22.135  67.604 -84.363  1.00  0.00
ATOM   2460  AOD AOD X 581     -62.002  70.307 -79.942  1.00  0.00
ATOM   2461  AOE AOE X 582     -80.394 -76.659  78.680  1.00  0.00
ATOM   2462  AOF AOF X 583     -69.347 -84.742 -19.357  1.00  0.00
ATOM   2463  AOG AOG X 584     -27.736  59.023 -29.173  1.00  0.00
ATOM   2464  AOH AOH X 585     -13.772 -82.053  54.314  1.00  0.00
ATOM   2465  AOI AOI X 586     -15.203 -16.241   6.598  1.00  0.00
ATOM   2466  AOJ AOJ X 587      11.417 -60.207 -80.278  1.00  0.00
ATOM   2467  AOK AOK X 588      -8.549  82.656  80.838  1.00  0.00
ATOM   2468  AOL AOL X 589     -17.548  -0.187 -83.803  1.00  0.00
ATOM   2469  AOM AOM X 590      26.780   8.121  14.685  1.00  0.00
ATOM   2470  AON AON X 591      -9.863 -11.906  79.048  1.00  0.00
ATOM   2471  AOO AOO X 592       3.901 -30.403  14.010  1.00  0.00
ATOM   2472  AOP AOP X 593     -12.161  54.154 -31.714  1.00  0.00
ATOM   2473  AOQ AOQ X 594     -83.129  42.553 -70.569  1.00  0.00
ATOM   2474  AOR AOR X 595     -57.771  73.326 -20.666  1.00  0.00
ATOM   2475  AOS AOS X 596     -21.648 -85.795  21.935  1.00  0.00
ATOM   2476  AOT AOT X 597     -41.916  58.680 -43.204  1.00  0.00
ATOM   2477  AOU AOU X 598     -72.340 -61.579  45.400  1.00  0.00
ATOM   2478  AOV AOV X 599      34.751 -88.849  35.943  1.00  0.00
ATOM   2479  AOW AOW X 600     -24.150  63.102  73.203  1.00  0.00
ATOM   2480  AOX AOX X 601     -77.083  64.048  56.122  1.00  0.00
ATOM   2481  AOY AOY X 602      -3.778 -67.522  38.521  1.00  0.00
ATOM   2482  AOZ AOZ X 603      62.410 -83.641  65.929  1.00  0.00
ATOM   2483  APA APA X 604     -21.466  20.457  84.471  1.00  0.00
ATOM   2484  APB APB X 605      65.512   4.000 -78.035  1.00  0.00
ATOM   2485  APC APC X 606      66.432  38.181  61.447  1.00  0.00
ATOM   2486  APD APD X 607     -13.824   1.949 -16.157  1.00  0.00
ATOM   2487  APE APE X 608      22.138  51.757   1.918  1.00  0.00
ATOM   2488  APF APF X 609     -10.829  31.595  70.001  1.00  0.00
ATOM   2489  APG APG X 610      35.718  19.797  17.327  1.00  0.00
ATOM   2490  APH APH X 611      11.346 -74.520 -52.846  1.00  0.00
ATOM   2491  API API X 612      64.799 -10.067  83.674  1.00  0.00
ATOM   2492  APJ APJ X 613      22.638 -40.278 -41.277  1.00  0.00
ATOM   2493  APK APK X 614      84.941  50.318  20.577  1.00  0.00
ATOM   2494  APL APL X 615      -5.445 -48.666 -48.006  1.00  0.00
ATOM   2495  APM APM X 616     -20.932  -9.528 -74.885  1.00  0.00
ATOM   2496  APN APN X 617      83.676 -33.696  12.008  1.00  0.00
ATOM   2497  APO APO X 618      25.576  39.464  14.844  1.00  0.00
ATOM   2498  APP APP X 619      59.660  34.906  48.913  1.00  0.00
ATOM   2499  APQ APQ X 620      63.147  12.749  84.805  1.00  0.00
ATOM   2500  APR APR X 621     -49.649   2.206 -73.602  1.00  0.00
ATOM   2501  APS APS X 622      84.197 -84.536  49.263  1.00  0.00
ATOM   2502  APT APT X 623      38.442  77.776   1.015  1.00  0.00
ATOM   2503  APU APU X 624      -9.335 -84.159  85.775  1.00  0.00
ATOM   2504  APV APV X 625      15.527  20.812 -68.234  1.00  0.00
ATOM   2505  APW APW X 626     -55.100 -60.927   3.764  1.00  0.00
ATOM   2506  APX APX X 627     -64.068 -88.866  78.145  1.00  0.00
ATOM   2507  APY APY X 628     -31.450  54.244  33.135  1.00  0.00
ATOM   2508  APZ APZ X 629     -22.680 -59.456  41.728  1.00  0.00
ATOM   2509  AQA AQA X 630     -61.286  48.392 -85.722  1.00  0.00
ATOM   2510  AQB AQB X 631     -18.009  23.479 -10.982  1.00  0.00
ATOM   2511  AQC AQC X 632      -6.303  75.555  -5.691  1.00  0.00
ATOM   2512  AQD AQD X 633     -48.356 -29.137  21.833  1.00  0.00
ATOM   2513  AQE AQE X 634     -35.235  77.431  41.451  1.00  0.00
ATOM   2514  AQF AQF X 635     -53.592  69.487 -41.361  1.00  0.00
ATOM   2515  AQG AQG X 636      23.360 -78.128   7.728  1.00  0.00
ATOM   2516  AQH AQH X 637      37.269  77.683 -30.734  1.00  0.00
ATOM   2517  AQI AQI X 638      -4.345 -39.979 -12.693  1.00  0.00
ATOM   2518  AQJ AQJ X 639     -26.850  31.502  18.270  1.00  0.00
ATOM   2519  AQK AQK X 640       2.750  77.332 -82.689  1.00  0.00
ATOM   2520  AQL AQL X 641      54.863  58.241   4.698  1.00  0.00
ATOM   2521  AQM AQM X 642     -77.565  75.302  -5.808  1.00  0.00
ATOM   2522  AQN AQN X 643      82.230 -63.157   3.432  1.00  0.00
ATOM   2523  AQO AQO X 644     -37.815 -35.209  54.214  1.00  0.00
ATOM   2524  AQP AQP X 645     -82.614 -87.370 -82.183  1.00  0.00
ATOM   2525  AQQ AQQ X 646     -23.981 -27.512 -39.171  1.00  0.00
ATOM   2526  AQR AQR X 647      41.018   6.642  82.914  1.00  0.00
ATOM   2527  AQS AQS X 648      78.565 -40.320 -15.218  1.00  0.00
ATOM   2528  AQT AQT X 649      67.213  82.453   2.934  1.00  0.00
ATOM   2529  AQU AQU X 650     -84.687  38.290  50.676  1.00  0.00
ATOM   2530  AQV AQV X 651     -13.126 -65.412  18.513  1.00  0.00
ATOM   2531  AQW AQW X 652       4.303  35.070  29.730  1.00  0.00
ATOM   2532  AQX AQX X 653      37.789 -26.989  87.916  1.00  0.00
ATOM   2533  AQY AQY X 654     -64.095 -62.657  -4.970  1.00  0.00
ATOM   2534  AQZ AQZ X 655      27.106  40.895  -7.751  1.00  0.00
ATOM   2535  ARA ARA X 656     -56.805 -81.179  22.581  1.00  0.00
ATOM   2536  ARB ARB X 657      77.505   0.706  27.271  1.00  0.00
ATOM   2537  ARC ARC X 658     -55.692 -64.914 -53.229  1.00  0.00
ATOM   2538  ARD ARD X 659      -6.643 -60.091 -28.692  1.00  0.00
ATOM   2539  ARE ARE X 660       8.320 -33.127 -32.814  1.00  0.00
ATOM   2540  ARF ARF X 661      35.048 -16.044  48.223  1.00  0.00
ATOM   2541  ARG ARG X 662      44.528 -37.602   9.969  1.00  0.00
ATOM   2542  ARH ARH X 663      40.165  70.827  22.601  1.00  0.00
ATOM   2543  ARI ARI X 664      88.825  50.441  46.983  1.00  0.00
ATOM   2544  ARJ ARJ X 665      52.833  55.900 -57.778  1.00  0.00
ATOM   2545  ARK ARK X 666      71.412 -53.152  37.763  1.00  0.00
ATOM   2546  ARL ARL X 667      84.137 -76.974 -72.028  1.00  0.00
ATOM   2547  ARM ARM X 668      62.858  22.352  59.778  1.00  0.00
ATOM   2548  ARN ARN X 669      -6.641  77.459  39.786  1.00  0.00
ATOM   2549  ARO ARO X 670     -13.663  63.729  -2.198  1.00  0.00
ATOM   2550  ARP ARP X 671     -68.236  77.141   2.096  1.00  0.00
ATOM   2551  ARQ ARQ X 672       8.349 -71.739 -15.204  1.00  0.00
ATOM   2552  ARR ARR X 673      71.824  56.728  64.576  1.00  0.00
ATOM   2553  ARS ARS X 674      80.433   0.325  67.244  1.00  0.00
ATOM   2554  ART ART X 675      45.418  41.673 -26.330  1.00  0.00
ATOM   2555  ARU ARU X 676      82.495  80.786  58.146  1.00  0.00
ATOM   2556  ARV ARV X 677     -14.699 -33.076  39.516  1.00  0.00
ATOM   2557  ARW ARW X 678      37.451 -90.119  -9.376  1.00  0.00
ATOM   2558  ARX ARX X 679      59.490  38.457 -53.385  1.00  0.00
ATOM   2559  ARY ARY X 680      47.514  47.260 -17.038  1.00  0.00
ATOM   2560  ARZ ARZ X 681     -64.620 -45.244  26.140  1.00  0.00
ATOM   2561  ASA ASA X 682     -34.380  34.758 -75.616  1.00  0.00
ATOM   2562  ASB ASB X 683      31.272 -76.160  90.043  1.00  0.00
ATOM   2563  ASC ASC X 684     -80.813   8.172 -76.851  1.00  0.00
ATOM   2564  ASD ASD X 685      58.385  26.914 -67.188  1.00  0.00
ATOM   2565  ASE ASE X 686      -8.757  -0.541 -27.542  1.00  0.00
ATOM   2566  ASF ASF X 687     -75.472   7.602 -66.923  1.00  0.00
ATOM   2567  ASG ASG X 688     -43.870  79.690 -49.105  1.00  0.00
ATOM   2568  ASH ASH X 689      54.736  21.318  48.541  1.00  0.00
ATOM   2569  ASI ASI X 690      16.075  17.896  66.436  1.00  0.00
ATOM   2570  ASJ ASJ X 691      51.959  80.658 -34.773  1.00  0.00
ATOM   2571  ASK ASK X 692     -26.309  21.768   9.275  1.00  0.00
ATOM   2572  ASL ASL X 693     -16.130 -54.401 -39.848  1.00  0.00
ATOM   2573  ASM ASM X 694      21.663  29.392 -34.972  1.00  0.00
ATOM   2574  ASN ASN X 695       6.160  60.979 -29.565  1.00  0.00
ATOM   2575  ASO ASO X 696      22.642 -76.632 -86.170  1.00  0.00
ATOM   2576  ASP ASP X 697     -60.187 -28.287  40.031  1.00  0.00
ATOM   2577  ASQ ASQ X 698      86.875  11.751  15.926  1.00  0.00
ATOM   2578  ASR ASR X 699     -22.049 -62.724 -27.752  1.00  0.00
ATOM   2579  ASS ASS X 700     -65.295  76.951  27.642  1.00  0.00
ATOM   2580  AST AST X 701      77.492 -90.529  60.571  1.00  0.00
ATOM   2581  ASU ASU X 702     -73.463  37.663  -0.652  1.00  0.00
ATOM   2582  ASV ASV X 703     -79.034  37.245  34.538  1.00  0.00
ATOM   2583  ASW ASW X 704      38.038 -18.562 -72.319  1.00  0.00
ATOM   2584  ASX ASX X 705      72.539  76.829 -35.845  1.00  0.00
ATOM   2585  ASY ASY X 706     -85.653 -61.088 -31.593  1.00  0.00
ATOM   2586  ASZ ASZ X 707      19.785 -22.914  61.654  1.00  0.00
ATOM   2587  ATA ATA X 708      49.194 -45.059  51.864  1.00  0.00
ATOM   2588  ATB ATB X 709      37.719  25.023 -18.561  1.00  0.00
ATOM   2589  ATC ATC X 710     -66.315  13.235 -78.407  1.00  0.00
ATOM   2590  ATD ATD X 711      77.887 -33.399  87.202  1.00  0.00
ATOM   2591  ATE ATE X 712      -0.190 -87.321  43.820  1.00  0.00
ATOM   2592  ATF ATF X 713     -74.787  32.005  58.368  1.00  0.00
ATOM   2593  ATG ATG X 714      40.397  34.371  51.381  1.00  0.00
ATOM   2594  ATH ATH X 715      19.512 -43.074 -79.814  1.00  0.00
ATOM   2595  ATI ATI X 716      35.822 -13.961 -41.521  1.00  0.00
ATOM   2596  ATJ ATJ X 717      77.164  65.216  32.997  1.00  0.00
ATOM   2597  ATK ATK X 718     -26.793 -13.951 -52.951  1.00  0.00
ATOM   2598  ATL ATL X 719      73.543  83.761 -63.648  1.00  0.00
ATOM   2599  ATM ATM X 720     -65.171  -3.927 -31.758  1.00  0.00
ATOM   2600  ATN ATN X 721     -53.984  61.225 -24.416  1.00  0.00
ATOM   2601  ATO ATO X 722      78.701  80.026  44.528  1.00  0.00
ATOM   2602  ATP ATP X 723      15.591  85.423  45.234  1.00  0.00
ATOM   2603  ATQ ATQ X 724     -24.968 -83.627  73.062  1.00  0.00
ATOM   2604  ATR ATR X 725     -44.297 -45.548 -60.694  1.00  0.00
ATOM   2605  ATS ATS X 726     -26.382  42.647 -37.734  1.00  0.00
ATOM   2606  ATT ATT X 727      88.265  41.224 -86.130  1.00  0.00
ATOM   2607  ATU ATU X 728     -28.492 -86.168  51.628  1.00  0.00
ATOM   2608  ATV ATV X 729      28.830  77.360 -18.042  1.00  0.00
ATOM   2609  ATW ATW X 730      -2.763 -35.913 -86.328  1.00  0.00
ATOM   2610  ATX ATX X 731       5.397 -70.348 -68.608  1.00  0.00
ATOM   2611  ATY ATY X 732      22.366 -85.162 -14.235  1.00  0.00
ATOM   2612  ATZ ATZ X 733     -40.541  67.529 -16.305  1.00  0.00
ATOM   2613  AUA AUA X 734     -10.912 -16.997  31.684  1.00  0.00
ATOM   2614  AUB AUB X 735      17.105  48.405  75.631  1.00  0.00
ATOM   2615  AUC AUC X 736     -23.643  14.483  68.726  1.00  0.00
ATOM   2616  AUD AUD X 737       5.632 -53.715 -12.923  1.00  0.00
ATOM   2617  AUE AUE X 738     -14.749 -60.033 -78.909  1.00  0.00
ATOM   2618  AUF AUF X 739      59.976 -86.141 -83.484  1.00  0.00
ATOM   2619  AUG AUG X 740     -30.224  82.167  83.979  1.00  0.00
ATOM   2620  AUH AUH X 741     -54.648   9.646  76.261  1.00  0.00
ATOM   2621  AUI AUI X 742      35.987 -20.515 -57.937  1.00  0.00
ATOM   2622  AUJ AUJ X 743      12.459  -5.209  61.794  1.00  0.00
ATOM   2623  AUK AUK X 744     -67.396 -30.436  -7.483  1.00  0.00
ATOM   2624  AUL AUL X 745      88.874  24.838   2.895  1.00  0.00
ATOM   2625  AUM AUM X 746      68.123 -89.837   5.123  1.00  0.00
ATOM   2626  AUN AUN X 747      89.676 -55.804 -85.837  1.00  0.00
ATOM   2627  AUO AUO X 748     -70.911 -23.392 -63.009  1.00  0.00
ATOM   2628  AUP AUP X 749      87.421 -66.674  84.864  1.00  0.00
ATOM   2629  AUQ AUQ X 750      85.703   3.312 -86.626  1.00  0.00
ATOM   2630  AUR AUR X 751      66.445  25.157  45.670  1.00  0.00
ATOM   2631  AUS AUS X 752       8.847 -19.575  59.832  1.00  0.00
ATOM   2632  AUT AUT X 753      15.770 -18.409  75.778  1.00  0.00
ATOM   2633  AUU AUU X 754      64.492  80.519  65.643  1.00  0.00
ATOM   2634  AUV AUV X 755     -13.489 -85.474 -10.535  1.00  0.00
ATOM   2635  AUW AUW X 756      26.192  75.386 -84.483  1.00  0.00
ATOM   2636  AUX AUX X 757      -8.740 -89.672 -69.232  1.00  0.00
ATOM   2637  AUY AUY X 758     -37.349 -88.788  61.439  1.00  0.00
ATOM   2638  AUZ AUZ X 759      10.671 -90.487   7.695  1.00  0.00
ATOM   2639  AVA AVA X 760       7.419  47.914 -42.922  1.00  0.00
ATOM   2640  AVB AVB X 761      43.597  24.496 -82.231  1.00  0.00
ATOM   2641  AVC AVC X 762      68.162 -75.083 -70.069  1.00  0.00
ATOM   2642  AVD AVD X 763     -80.464  44.649  78.692  1.00  0.00
ATOM   2643  AVE AVE X 764      43.885 -26.419   0.273  1.00  0.00
ATOM   2644  AVF AVF X 765      71.976 -20.158  -4.252  1.00  0.00
ATOM   2645  AVG AVG X 766     -29.636  43.727 -86.805  1.00  0.00
ATOM   2646  AVH AVH X 767      -6.712  61.241 -67.369  1.00  0.00
ATOM   2647  AVI AVI X 768     -81.455  84.663  65.869  1.00  0.00
ATOM   2648  AVJ AVJ X 769      50.526  79.177 -11.356  1.00  0.00
ATOM   2649  AVK AVK X 770     -33.861 -89.807 -19.506  1.00  0.00
ATOM   2650  AVL AVL X 771       2.201  79.095 -15.730  1.00  0.00
ATOM   2651  AVM AVM X 772      -9.801  55.915  83.472  1.00  0.00
ATOM   2652  AVN AVN X 773     -35.243 -86.714  24.012  1.00  0.00
ATOM   2653  AVO AVO X 774      47.851 -71.862  88.828  1.00  0.00
ATOM   2654  AVP AVP X 775      12.020   6.634  54.644  1.00  0.00
ATOM   2655  AVQ AVQ X 776     -38.096  -9.858 -69.242  1.00  0.00
ATOM   2656  AVR AVR X 777     -82.430 -81.524 -51.219  1.00  0.00
ATOM   2657  AVS AVS X 778      68.769  83.623  83.262  1.00  0.00
ATOM   2658  AVT AVT X 779      41.283 -44.446  84.999  1.00  0.00
ATOM   2659  AVU AVU X 780      13.359  29.590   2.030  1.00  0.00
ATOM   2660  AVV AVV X 781     -75.905  47.029  64.600  1.00  0.00
ATOM   2661  AVW AVW X 782     -52.511 -66.583 -26.807  1.00  0.00
ATOM   2662  AVX AVX X 783     -76.718 -35.207  87.826  1.00  0.00
ATOM   2663  AVY AVY X 784      42.423 -83.598  21.831  1.00  0.00
ATOM   2664  AVZ AVZ X 785      22.724  63.436  37.730  1.00  0.00
ATOM   2665  AWA AWA X 786     -27.710  66.138  39.075  1.00  0.00
ATOM   2666  AWB AWB X 787     -60.274 -87.513 -58.901  1.00  0.00
ATOM   2667  AWC AWC X 788      85.387 -18.394 -27.945  1.00  0.00
ATOM   2668  AWD AWD X 789      56.813  75.117  -0.637  1.00  0.00
ATOM   2669  AWE AWE X 790     -49.985  -2.301  19.382  1.00  0.00
ATOM   2670  AWF AWF X 791     -82.458  -8.066  18.191  1.00  0.00
ATOM   2671  AWG AWG X 792     -85.848  11.171 -13.856  1.00  0.00
ATOM   2672  AWH AWH X 793     -17.897  64.847 -32.955  1.00  0.00
ATOM   2673  AWI AWI X 794      72.406  -4.125 -33.182  1.00  0.00
ATOM   2674  AWJ AWJ X 795     -84.342  83.408  20.491  1.00  0.00
ATOM   2675  AWK AWK X 796     -19.787  -1.454  67.211  1.00  0.00
ATOM   2676  AWL AWL X 797     -48.830 -10.985 -28.299  1.00  0.00
ATOM   2677  AWM AWM X 798     -82.550  74.593  13.021  1.00  0.00
ATOM   2678  AWN AWN X 799     -30.196  31.008  73.011  1.00  0.00
ATOM   2679  AWO AWO X 800      76.875   4.923  87.987  1.00  0.00
ATOM   2680  AWP AWP X 801      72.468 -11.246 -68.495  1.00  0.00
ATOM   2681  AWQ AWQ X 802     -61.900 -89.898   7.917  1.00  0.00
ATOM   2682  AWR AWR X 803       0.895 -18.467  17.952  1.00  0.00
ATOM   2683  AWS AWS X 804     -56.108 -56.625 -13.848  1.00  0.00
ATOM   2684  AWT AWT X 805      15.836  64.219 -83.067  1.00  0.00
ATOM   2685  AWU AWU X 806     -41.757  68.947  57.368  1.00  0.00
ATOM   2686  AWV AWV X 807     -18.593 -23.596 -70.896  1.00  0.00
ATOM   2687  AWW AWW X 808      13.084 -27.944  87.029  1.00  0.00
ATOM   2688  AWX AWX X 809      28.024 -54.115  47.588  1.00  0.00
ATOM   2689  AWY AWY X 810     -61.042  55.516  67.355  1.00  0.00
ATOM   2690  AWZ AWZ X 811      43.139 -89.619 -74.410  1.00  0.00
ATOM   2691  AXA AXA X 812      71.409 -88.964  47.613  1.00  0.00
ATOM   2692  AXB AXB X 813      83.730 -77.082   7.356  1.00  0.00
ATOM   2693  AXC AXC X 814      60.053  45.062 -30.486  1.00  0.00
ATOM   2694  AXD AXD X 815     -77.792 -89.467  83.273  1.00  0.00
ATOM   2695  AXE AXE X 816       6.920  11.018 -17.393  1.00  0.00
ATOM   2696  AXF AXF X 817     -51.801  75.615 -68.622  1.00  0.00
ATOM   2697  AXG AXG X 818      53.933  24.806  85.390  1.00  0.00
ATOM   2698  AXH AXH X 819     -83.529  77.042 -67.810  1.00  0.00
ATOM   2699  AXI AXI X 820     -52.350 -48.332  18.234  1.00  0.00
ATOM   2700  AXJ AXJ X 821      -7.950  53.006  35.368  1.00  0.00
ATOM   2701  AXK AXK X 822     -45.714 -52.253 -16.476  1.00  0.00
ATOM   2702  AXL AXL X 823      88.489 -41.163 -24.411  1.00  0.00
ATOM   2703  AXM AXM X 824      24.718  75.926  86.986  1.00  0.00
ATOM   2704  AXN AXN X 825      66.692 -33.774  13.610  1.00  0.00
ATOM   2705  AXO AXO X 826     -14.361  56.764  26.128  1.00  0.00
ATOM   2706  AXP AXP X 827      47.006  -8.237  84.236  1.00  0.00
ATOM   2707  AXQ AXQ X 828      -3.095 -50.622  33.226  1.00  0.00
ATOM   2708  AXR AXR X 829      16.477 -26.827 -43.956  1.00  0.00
ATOM   2709  AXS AXS X 830      85.806  24.123 -38.106  1.00  0.00
ATOM   2710  AXT AXT X 831      11.173  54.795  43.838  1.00  0.00
ATOM   2711  AXU AXU X 832     -28.073  35.337  -8.595  1.00  0.00
ATOM   2712  AXV AXV X 833     -50.575  70.942   8.195  1.00  0.00
ATOM   2713  AXW AXW X 834      -6.156  82.968  54.757  1.00  0.00
ATOM   2714  AXX AXX X 835      65.018  42.000 -80.859  1.00  0.00
ATOM   2715  AXY AXY X 836     -82.074  85.085 -79.087  1.00  0.00
ATOM   2716  AXZ AXZ X 837     -69.376 -80.178  -0.421  1.00  0.00
ATOM   2717  AYA AYA X 838     -59.918  16.586   6.468  1.00  0.00
ATOM   2718  AYB AYB X 839     -15.433  81.739 -75.442  1.00  0.00
ATOM   2719  AYC AYC X 840     -12.349  37.584 -24.892  1.00  0.00
ATOM   2720  AYD AYD X 841       0.605  -1.760  52.979  1.00  0.00
ATOM   2721  AYE AYE X 842     -72.844  57.507 -80.914  1.00  0.00
ATOM   2722  AYF AYF X 843      61.684 -70.772  -5.291  1.00  0.00
ATOM   2723  AYG AYG X 844      89.552 -41.095 -67.067  1.00  0.00
ATOM   2724  AYH AYH X 845     -65.512  47.307 -28.536  1.00  0.00
ATOM   2725  AYI AYI X 846     -54.963 -19.940 -84.520  1.00  0.00
ATOM   2726  AYJ AYJ X 847     -37.222  84.415 -75.941  1.00  0.00
ATOM   2727  AYK AYK X 848      56.911 -47.301  -1.786  1.00  0.00
ATOM   2728  AYL AYL X 849       8.176  36.419  10.712  1.00  0.00
ATOM   2729  AYM AYM X 850     -57.431  84.830 -74.386  1.00  0.00
ATOM   2730  AYN AYN X 851     -85.075 -22.746  10.694  1.00  0.00
ATOM   2731  AYO AYO X 852      47.789 -16.730 -12.828  1.00  0.00
ATOM   2732  AYP AYP X 853     -82.544  45.620 -25.148  1.00  0.00
ATOM   2733  AYQ AYQ X 854     -47.694  61.430 -61.782  1.00  0.00
ATOM   2734  AYR AYR X 855      64.550 -53.796 -80.763  1.00  0.00
ATOM   2735  AYS AYS X 856      38.057 -13.459 -25.170  1.00  0.00
ATOM   2736  AYT AYT X 857      41.751  79.580 -51.540  1.00  0.00
ATOM   2737  AYU AYU X 858       9.483 -61.082  87.550  1.00  0.00
ATOM   2738  AYV AYV X 859     -40.381  36.350  89.006  1.00  0.00
ATOM   2739  AYW AYW X 860     -10.888  68.145  70.806  1.00  0.00
ATOM   2740  AYX AYX X 861     -66.545 -39.456  76.455  1.00  0.00
ATOM   2741  AYY AYY X 862      45.844 -26.522  40.995  1.00  0.00
ATOM   2742  AYZ AYZ X 863     -63.512  32.288 -84.558  1.00  0.00
ATOM   2743  AZA AZA X 864      86.760  29.875 -65.777  1.00  0.00
ATOM   2744  AZB AZB X 865      87.787  69.663 -61.670  1.00  0.00
ATOM   2745  AZC AZC X 866     -55.710 -11.684  -2.996  1.00  0.00
ATOM   2746  AZD AZD X 867     -68.199 -75.310  76.296  1.00  0.00
ATOM   2747  AZE AZE X 868     -18.455  59.944  11.824  1.00  0.00
ATOM   2748  AZF AZF X 869     -66.786  60.385 -39.633  1.00  0.00
ATOM   2749  AZG AZG X 870      29.430  19.036 -85.800  1.00  0.00
ATOM   2750  AZH AZH X 871     -29.361  41.843  44.531  1.00  0.00
ATOM   2751  AZI AZI X 872     -79.254  54.072  22.992  1.00  0.00
ATOM   2752  AZJ AZJ X 873      84.876 -75.042 -57.787  1.00  0.00
ATOM   2753  AZK AZK X 874      46.432 -65.292  33.853  1.00  0.00
ATOM   2754  AZL AZL X 875      63.152 -59.910   2.567  1.00  0.00
ATOM   2755  AZM AZM X 876      74.469 -55.537  87.740  1.00  0.00
ATOM   2756  AZN AZN X 877     -21.601  65.796  87.518  1.00  0.00
ATOM   2757  AZO AZO X 878     -74.636 -72.608  27.402  1.00  0.00
ATOM   2758  AZP AZP X 879      37.394  -0.332 -86.914  1.00  0.00
ATOM   2759  AZQ AZQ X 880     -76.970   3.785  44.397  1.00  0.00
ATOM   2760  AZR AZR X 881      85.028 -23.885 -66.418  1.00  0.00
ATOM   2761  AZS AZS X 882       2.483  78.685 -52.384  1.00  0.00
ATOM   2762  AZT AZT X 883     -60.512 -29.010  86.095  1.00  0.00
ATOM   2763  AZU AZU X 884     -54.538  27.889  -7.016  1.00  0.00
ATOM   2764  AZV AZV X 885      88.107 -53.346 -14.108  1.00  0.00
ATOM   2765  AZW AZW X 886     -41.965  15.261  87.265  1.00  0.00
ATOM   2766  AZX AZX X 887      69.798 -62.798  54.236  1.00  0.00
ATOM   2767  AZY AZY X 888     -81.449 -28.895  -1.324  1.00  0.00
ATOM   2768  AZZ AZZ X 889     -59.157  15.427  58.291  1.00  0.00
ATOM   2769  BAA BAA X 890     -47.260  49.666 -82.705  1.00  0.00
ATOM   2770  BAB BAB X 891     -59.080 -12.148  66.684  1.00  0.00
ATOM   2771  BAC BAC X 892      42.464 -74.034 -37.323  1.00  0.00
ATOM   2772  BAD BAD X 893     -49.091  16.957  36.979  1.00  0.00
ATOM   2773  BAE BAE X 894     -78.495  25.228 -79.447  1.00  0.00
ATOM   2774  BAF BAF X 895      13.703 -70.889  57.632  1.00  0.00
ATOM   2775  BAG BAG X 896      -7.091  62.794  47.867  1.00  0.00
ATOM   2776  BAH BAH X 897      21.411 -61.866   2.352  1.00  0.00
ATOM   2777  BAI BAI X 898     -84.105 -19.860  46.830  1.00  0.00
ATOM   2778  BAJ BAJ X 899      29.569  17.100 -69.569  1.00  0.00
ATOM   2779  BAK BAK X 900      66.522  49.850 -42.043  1.00  0.00
ATOM   2780  BAL BAL X 901      -0.387  25.230  57.729  1.00  0.00
ATOM   2781  BAM BAM X 902     -79.359  84.279 -47.384  1.00  0.00
ATOM   2782  BAN BAN X 903      23.830  49.717  38.823  1.00  0.00
ATOM   2783  BAO BAO X 904     -74.261 -77.043  13.250  1.00  0.00
ATOM   2784  BAP BAP X 905      79.410  35.049 -29.479  1.00  0.00
ATOM   2785  BAQ BAQ X 906     -74.807  41.930 -85.127  1.00  0.00
ATOM   2786  BAR BAR X 907      29.615 -33.151 -69.768  1.00  0.00
ATOM   2787  BAS BAS X 908       7.464  37.000 -62.247  1.00  0.00
ATOM   2788  BAT BAT X 909      56.052 -58.601 -39.119  1.00  0.00
ATOM   2789  BAU BAU X 910     -83.310 -17.584 -29.842  1.00  0.00
ATOM   2790  BAV BAV X 911     -78.773   6.741   8.183  1.00  0.00
ATOM   2791  BAW BAW X 912     -76.531 -85.982  35.396  1.00  0.00
ATOM   2792  BAX BAX X 913       7.513  62.935   1.952  1.00  0.00
ATOM   2793  BAY BAY X 914     -15.591  84.034 -13.400  1.00  0.00
ATOM   2794  BAZ BAZ X 915     -44.777  79.829  -0.426  1.00  0.00
ATOM   2795  BBA BBA X 916       9.596 -30.391 -53.144  1.00  0.00
ATOM   2796  BBB BBB X 917     -50.008  -5.477 -39.125  1.00  0.00
ATOM   2797  BBC BBC X 918      -1.027  84.081  23.164  1.00  0.00
ATOM   2798  BBD BBD X 919     -59.026 -33.429  58.974  1.00  0.00
ATOM   2799  BBE BBE X 920      60.823  75.634 -82.656  1.00  0.00
ATOM   2800  BBF BBF X 921      -6.560 -74.676  70.068  1.00  0.00
ATOM   2801  BBG BBG X 922      21.380  19.403  25.751  1.00  0.00
ATOM   2802  BBH BBH X 923     -84.578  51.791  10.385  1.00  0.00
ATOM   2803  BBI BBI X 924     -85.284  63.080 -82.069  1.00  0.00
ATOM   2804  BBJ BBJ X 925     -18.234  47.457 -78.568  1.00  0.00
ATOM   2805  BBK BBK X 926      14.674  23.623 -18.307  1.00  0.00
ATOM   2806  BBL BBL X 927     -64.776 -62.427  76.273  1.00  0.00
ATOM   2807  BBM BBM X 928     -52.236  25.646 -87.524  1.00  0.00
ATOM   2808  BBN BBN X 929     -11.481 -84.953 -28.570  1.00  0.00
ATOM   2809  BBO BBO X 930      27.266   7.947  85.450  1.00  0.00
ATOM   2810  BBP BBP X 931     -83.762  23.969 -25.827  1.00  0.00
ATOM   2811  BBQ BBQ X 932     -43.099  77.566  79.314  1.00  0.00
ATOM   2812  BBR BBR X 933     -30.355 -13.816   6.399  1.00  0.00
ATOM   2813  BBS BBS X 934     -39.189  19.323 -42.675  1.00  0.00
ATOM   2814  BBT BBT X 935      83.168 -85.751  -3.217  1.00  0.00
ATOM   2815  BBU BBU X 936     -55.036 -27.473 -21.352  1.00  0.00
ATOM   2816  BBV BBV X 937      86.036 -27.753 -14.726  1.00  0.00
ATOM   2817  BBW BBW X 938     -60.247  79.797 -45.560  1.00  0.00
ATOM   2818  BBX BBX X 939     -55.096 -90.381 -29.596  1.00  0.00
ATOM   2819  BBY BBY X 940      29.872  79.016  36.979  1.00  0.00
ATOM   2820  BBZ BBZ X 941     -36.950 -56.881 -28.784  1.00  0.00
ATOM   2821  BCA BCA X 942      31.373  79.437  53.919  1.00  0.00
ATOM   2822  BCB BCB X 943     -79.583  -2.954  74.656  1.00  0.00
ATOM   2823  BCC BCC X 944      89.658 -10.053  59.250  1.00  0.00
ATOM   2824  BCD BCD X 945      53.900 -51.994  35.188  1.00  0.00
ATOM   2825  BCE BCE X 946     -26.820  57.749 -12.482  1.00  0.00
ATOM   2826  BCF BCF X 947     -73.181   9.140 -50.576  1.00  0.00
ATOM   2827  BCG BCG X 948      24.863  -4.625  18.105  1.00  0.00
ATOM   2828  BCH BCH X 949     -57.699 -18.850  12.463  1.00  0.00
ATOM   2829  BCI BCI X 950     -81.122 -85.292 -31.676  1.00  0.00
ATOM   2830  BCJ BCJ X 951       7.400 -88.488  76.513  1.00  0.00
ATOM   2831  BCK BCK X 952       1.683 -73.873 -23.196  1.00  0.00
ATOM   2832  BCL BCL X 953      18.350 -16.756  14.138  1.00  0.00
ATOM   2833  BCM BCM X 954     -34.319  34.284   5.446  1.00  0.00
ATOM   2834  BCN BCN X 955      31.365  66.128 -25.673  1.00  0.00
ATOM   2835  BCO BCO X 956     -11.645  -2.803 -72.614  1.00  0.00
ATOM   2836  BCP BCP X 957     -64.971 -35.150 -59.092  1.00  0.00
ATOM   2837  BCQ BCQ X 958     -11.315  11.131 -10.124  1.00  0.00
ATOM   2838  BCR BCR X 959     -83.691 -65.383  74.181  1.00  0.00
ATOM   2839  BCS BCS X 960     -44.375 -62.413 -66.193  1.00  0.00
ATOM   2840  BCT BCT X 961     -59.374  38.191  22.247  1.00  0.00
ATOM   2841  BCU BCU X 962      70.023  -1.537  -8.019  1.00  0.00
ATOM   2842  BCV BCV X 963     -22.127 -59.303  86.268  1.00  0.00
ATOM   2843  BCW BCW X 964     -46.315  21.190  71.290  1.00  0.00
ATOM   2844  BCX BCX X 965     -24.876 -89.405 -27.504  1.00  0.00
ATOM   2845  BCY BCY X 966      87.480 -55.077 -40.655  1.00  0.00
ATOM   2846  BCZ BCZ X 967     -64.508 -88.516  57.184  1.00  0.00
ATOM   2847  BDA BDA X 968      47.170 -12.899 -85.760  1.00  0.00
ATOM   2848  BDB BDB X 969      86.683  82.645 -43.873  1.00  0.00
ATOM   2849  BDC BDC X 970      17.040  11.577 -81.888  1.00  0.00
ATOM   2850  BDD BDD X 971      11.030 -27.281  25.282  1.00  0.00
ATOM   2851  BDE BDE X 972      -0.467 -46.977 -75.706  1.00  0.00
ATOM   2852  BDF BDF X 973      67.094  50.220  52.080  1.00  0.00
ATOM   2853  BDG BDG X 974     -67.581 -16.368 -28.393  1.00  0.00
ATOM   2854  BDH BDH X 975      51.225 -44.715 -28.807  1.00  0.00
ATOM   2855  BDI BDI X 976      79.090 -34.470  29.216  1.00  0.00
ATOM   2856  BDJ BDJ X 977      87.951   9.231 -47.874  1.00  0.00
ATOM   2857  BDK BDK X 978      -6.261 -77.710 -70.717  1.00  0.00
ATOM   2858  BDL BDL X 979      54.807 -21.121 -44.956  1.00  0.00
ATOM   2859  BDM BDM X 980      34.985 -65.837  73.640  1.00  0.00
ATOM   2860  BDN BDN X 981      82.923   8.654  -1.896  1.00  0.00
ATOM   2861  BDO BDO X 982     -22.607  22.980  26.777  1.00  0.00
ATOM   2862  BDP BDP X 983      67.929  13.017  38.048  1.00  0.00
ATOM   2863  BDQ BDQ X 984     -83.792 -47.860  84.953  1.00  0.00
ATOM   2864  BDR BDR X 985      42.508  16.140  49.961  1.00  0.00
ATOM   2865  BDS BDS X 986      65.700   9.634  -5.809  1.00  0.00
ATOM   2866  BDT BDT X 987       4.680 -45.298 -32.015  1.00  0.00
ATOM   2867  BDU BDU X 988      18.991 -89.052 -48.016  1.00  0.00
ATOM   2868  BDV BDV X 989      85.672 -38.259  45.400  1.00  0.00
ATOM   2869  BDW BDW X 990      26.492  40.049  69.023  1.00  0.00
ATOM   2870  BDX BDX X 991      29.578 -56.876  30.762  1.00  0.00
ATOM   2871  BDY BDY X 992     -50.684 -59.133  23.511  1.00  0.00
ATOM   2872  BDZ BDZ X 993     -11.218 -89.392  35.027  1.00  0.00
ATOM   2873  BEA BEA X 994      47.662 -57.544 -15.196  1.00  0.00
ATOM   2874  BEB BEB X 995      88.836  81.719 -73.605  1.00  0.00
ATOM   2875  BEC BEC X 996       8.492 -59.047 -23.566  1.00  0.00
ATOM   2876  BED BED X 997      19.870  56.549  54.363  1.00  0.00
ATOM   2877  BEE BEE X 998     -59.197 -71.149  83.723  1.00  0.00
ATOM   2878  BEF BEF X 999     -48.943  83.541 -16.154  1.00  0.00
ATOM   2879  BEG BEG X1000      39.069 -24.569 -31.523  1.00  0.00
ATOM   2880  BEH BEH X1001     -29.902 -23.728 -48.623  1.00  0.00
ATOM   2881  BEI BEI X1002      74.838 -50.959  60.805  1.00  0.00
ATOM   2882  BEJ BEJ X1003       3.040 -89.317 -14.813  1.00  0.00
ATOM   2883  BEK BEK X1004     -12.892  44.999  64.745  1.00  0.00
ATOM   2884  BEL BEL X1005     -17.589  70.969  42.870  1.00  0.00
ATOM   2885  BEM BEM X1006     -44.775  75.712  28.035  1.00  0.00
ATOM   2886  BEN BEN X1007      42.305 -33.689  25.001  1.00  0.00
ATOM   2887  BEO BEO X1008      17.435 -89.030  49.874  1.00  0.00
ATOM   2888  BEP BEP X1009       9.967 -72.628   6.799  1.00  0.00
ATOM   2889  BEQ BEQ X1010      44.675  83.895  85.560  1.00  0.00
ATOM   2890  BER BER X1011      14.187  42.064  87.875  1.00  0.00
ATOM   2891  BES BES X1012     -82.609   0.037 -86.118  1.00  0.00
ATOM   2892  BET BET X1013       4.043  14.701 -78.803  1.00  0.00
ATOM   2893  BEU BEU X1014      89.117  52.819 -69.472  1.00  0.00
ATOM   2894  BEV BEV X1015      62.769 -88.604  82.850  1.00  0.00
ATOM   2895  BEW BEW X1016      87.445 -86.132 -82.754  1.00  0.00
ATOM   2896  BEX BEX X1017      38.974 -31.956  71.773  1.00  0.00
ATOM   2897  BEY BEY X1018      60.396 -69.933  88.225  1.00  0.00
ATOM   2898  BEZ BEZ X1019      81.047  39.916  46.396  1.00  0.00
ATOM   2899  BFA BFA X1020     -69.284  12.353  87.158  1.00  0.00
ATOM   2900  BFB BFB X1021     -74.203 -23.901 -40.493  1.00  0.00
ATOM   2901  BFC BFC X1022     -14.023 -64.732  76.512  1.00  0.00
ATOM   2902  BFD BFD X1023     -63.004  51.502  13.716  1.00  0.00
ATOM   2903  BFE BFE X1024      77.791  16.758 -85.566  1.00  0.00
ATOM   2904  BFF BFF X1025      23.382  59.857  87.988  1.00  0.00
ATOM   2905  BFG BFG X1026      34.279 -87.463 -50.261  1.00  0.00
ATOM   2906  BFH BFH X1027     -49.226 -53.034 -79.597  1.00  0.00
ATOM   2907  BFI BFI X1028      84.444 -19.800  14.902  1.00  0.00
ATOM   2908  BFJ BFJ X1029     -57.681 -16.250 -44.340  1.00  0.00
ATOM   2909  BFK BFK X1030      85.479  -6.591  89.266  1.00  0.00
ATOM   2910  BFL BFL X1031      56.519 -34.459  64.446  1.00  0.00
ATOM   2911  BFM BFM X1032     -63.168 -20.377  31.888  1.00  0.00
ATOM   2912  BFN BFN X1033     -57.109   1.183 -51.896  1.00  0.00
ATOM   2913  BFO BFO X1034     -14.721  34.246  43.698  1.00  0.00
ATOM   2914  BFP BFP X1035     -85.452 -52.734 -56.670  1.00  0.00
ATOM   2915  BFQ BFQ X1036      81.816  -3.673   8.453  1.00  0.00
ATOM   2916  BFR BFR X1037      27.429  67.668  -7.000  1.00  0.00
ATOM   2917  BFS BFS X1038       1.337 -36.297  39.114  1.00  0.00
ATOM   2918  BFT BFT X1039     -33.688  28.493 -56.470  1.00  0.00
ATOM   2919  BFU BFU X1040      16.286 -51.667 -38.688  1.00  0.00
ATOM   2920  BFV BFV X1041     -82.468 -20.697 -14.454  1.00  0.00
ATOM   2921  BFW BFW X1042     -33.004  47.512 -62.794  1.00  0.00
ATOM   2922  BFX BFX X1043     -50.412  84.997 -31.643  1.00  0.00
ATOM   2923  BFY BFY X1044      -0.747 -62.424   4.449  1.00  0.00
ATOM   2924  BFZ BFZ X1045      85.638  80.009  -9.313  1.00  0.00
ATOM   2925  BGA BGA X1046      68.824  12.738  55.582  1.00  0.00
ATOM   2926  BGB BGB X1047      68.745  59.507  81.989  1.00  0.00
ATOM   2927  BGC BGC X1048      24.788  25.884 -11.246  1.00  0.00
ATOM   2928  BGD BGD X1049      86.210  48.735 -26.423  1.00  0.00
ATOM   2929  BGE BGE X1050      28.158  -4.089 -62.538  1.00  0.00
ATOM   2930  BGF BGF X1051      51.661  33.785 -85.214  1.00  0.00
ATOM   2931  BGG BGG X1052     -39.201  28.941  22.305  1.00  0.00
ATOM   2932  BGH BGH X1053     -12.985  59.759 -15.056  1.00  0.00
ATOM   2933  BGI BGI X1054      64.925 -68.888 -79.195  1.00  0.00
ATOM   2934  BGJ BGJ X1055     -69.783 -24.940  22.540  1.00  0.00
ATOM   2935  BGK BGK X1056     -65.645  45.641  56.015  1.00  0.00
ATOM   2936  BGL BGL X1057     -38.566 -49.383  47.842  1.00  0.00
ATOM   2937  BGM BGM X1058       5.133 -41.513 -65.809  1.00  0.00
ATOM   2938  BGN BGN X1059     -30.837 -86.824   9.442  1.00  0.00
ATOM   2939  BGO BGO X1060      30.061  49.956 -23.322  1.00  0.00
ATOM   2940  BGP BGP X1061      14.849 -71.280  84.608  1.00  0.00
ATOM   2941  BGQ BGQ X1062      17.557  69.381 -26.649  1.00  0.00
ATOM   2942  BGR BGR X1063      58.653 -56.898  24.136  1.00  0.00
ATOM   2943  BGS BGS X1064      24.346 -20.618 -81.736  1.00  0.00
ATOM   2944  BGT BGT X1065       5.551 -70.214  70.093  1.00  0.00
ATOM   2945  BGU BGU X1066     -67.320  82.366 -14.651  1.00  0.00
ATOM   2946  BGV BGV X1067      49.260 -67.444  61.940  1.00  0.00
ATOM   2947  BGW BGW X1068     -41.787  55.335  50.360  1.00  0.00
ATOM   2948  BGX BGX X1069      15.521  50.031 -56.736  1.00  0.00
ATOM   2949  BGY BGY X1070      62.483 -14.552 -79.201  1.00  0.00
ATOM   2950  BGZ BGZ X1071     -73.826  68.212  14.199  1.00  0.00
ATOM   2951  BHA BHA X1072     -82.267 -31.959 -51.661  1.00  0.00
ATOM   2952  BHB BHB X1073     -50.536  81.464 -85.591  1.00  0.00
ATOM   2953  BHC BHC X1074      75.489 -29.413 -22.536  1.00  0.00
ATOM   2954  BHD BHD X1075      83.250 -18.620  51.497  1.00  0.00
ATOM   2955  BHE BHE X1076     -62.301 -45.773 -57.009  1.00  0.00
ATOM   2956  BHF BHF X1077      10.208 -48.757  21.309  1.00  0.00
ATOM   2957  BHG BHG X1078      80.166  64.504   9.017  1.00  0.00
ATOM   2958  BHH BHH X1079     -42.105  61.566  21.487  1.00  0.00
ATOM   2959  BHI BHI X1080     -51.593 -89.751 -82.625  1.00  0.00
ATOM   2960  BHJ BHJ X1081      16.828 -67.913 -35.404  1.00  0.00
ATOM   2961  BHK BHK X1082      56.382 -79.287 -20.910  1.00  0.00
ATOM   2962  BHL BHL X1083      47.608 -24.853 -57.221  1.00  0.00
ATOM   2963  BHM BHM X1084      60.884  51.714  79.366  1.00  0.00
ATOM   2964  BHN BHN X1085     -21.340 -45.578  42.228  1.00  0.00
ATOM   2965  BHO BHO X1086     -41.376 -86.447 -38.611  1.00  0.00
ATOM   2966  BHP BHP X1087      22.628 -35.388 -11.576  1.00  0.00
ATOM   2967  BHQ BHQ X1088      89.406   3.751  55.148  1.00  0.00
ATOM   2968  BHR BHR X1089      75.414 -33.889 -33.496  1.00  0.00
ATOM   2969  BHS BHS X1090      78.850  32.404 -85.582  1.00  0.00
ATOM   2970  BHT BHT X1091     -77.570 -34.297  19.251  1.00  0.00
ATOM   2971  BHU BHU X1092      46.916 -25.588 -23.801  1.00  0.00
ATOM   2972  BHV BHV X1093       1.095   4.828  88.786  1.00  0.00
ATOM   2973  BHW BHW X1094     -57.051  58.659  86.363  1.00  0.00
ATOM   2974  BHX BHX X1095     -67.292  -2.439 -81.938  1.00  0.00
ATOM   2975  BHY BHY X1096      40.450  21.248 -31.280  1.00  0.00
ATOM   2976  BHZ BHZ X1097     -51.205  85.177  44.033  1.00  0.00
ATOM   2977  BIA BIA X1098      62.811  82.889  49.084  1.00  0.00
ATOM   2978  BIB BIB X1099     -59.634  55.181 -73.155  1.00  0.00
ATOM   2979  BIC BIC X1100     -13.940 -38.712  52.821  1.00  0.00
ATOM   2980  BID BID X1101     -59.296  -0.410  89.451  1.00  0.00
ATOM   2981  BIE BIE X1102      87.962  70.764 -39.444  1.00  0.00
ATOM   2982  BIF BIF X1103      50.905  33.129  62.473  1.00  0.00
ATOM   2983  BIG BIG X1104     -29.653  84.863 -47.454  1.00  0.00
ATOM   2984  BIH BIH X1105      26.348 -36.132  49.959  1.00  0.00
ATOM   2985  BII BII X1106     -28.931 -63.073  30.384  1.00  0.00
ATOM   2986  BIJ BIJ X1107      53.939  10.666  -0.426  1.00  0.00
ATOM   2987  BIK BIK X1108      55.549 -41.638 -53.630  1.00  0.00
ATOM   2988  BIL BIL X1109     -41.787 -23.142  64.011  1.00  0.00
ATOM   2989  BIM BIM X1110     -15.958 -28.405 -24.476  1.00  0.00
ATOM   2990  BIN BIN X1111      86.249 -68.110 -48.268  1.00  0.00
ATOM   2991  BIO BIO X1112      74.567  50.562  31.129  1.00  0.00
ATOM   2992  BIP BIP X1113      -9.649  19.008  68.838  1.00  0.00
ATOM   2993  BIQ BIQ X1114     -17.212  81.466 -57.654  1.00  0.00
ATOM   2994  BIR BIR X1115     -85.064   6.549 -50.626  1.00  0.00
ATOM   2995  BIS BIS X1116       2.065   4.247 -35.416  1.00  0.00
ATOM   2996  BIT BIT X1117      43.138 -66.812  20.707  1.00  0.00
ATOM   2997  BIU BIU X1118      84.185  57.932  72.288  1.00  0.00
ATOM   2998  BIV BIV X1119      56.121 -26.802  52.619  1.00  0.00
ATOM   2999  BIW BIW X1120     -69.240 -82.685 -80.528  1.00  0.00
ATOM   3000  BIX BIX X1121      77.091  19.397  83.079  1.00  0.00
ATOM   3001  BIY BIY X1122     -74.492 -34.904 -85.311  1.00  0.00
ATOM   3002  BIZ BIZ X1123     -27.322 -71.632  62.529  1.00  0.00
ATOM   3003  BJA BJA X1124     -70.383 -35.421  45.365  1.00  0.00
ATOM   3004  BJB BJB X1125     -71.414 -26.134  56.996  1.00  0.00
ATOM   3005  BJC BJC X1126      31.575  12.550  59.593  1.00  0.00
ATOM   3006  BJD BJD X1127      54.901 -41.276  25.498  1.00  0.00
ATOM   3007  BJE BJE X1128     -16.536 -40.562 -41.183  1.00  0.00
ATOM   3008  BJF BJF X1129      15.750  15.464  45.546  1.00  0.00
ATOM   3009  BJG BJG X1130      26.409  59.475  21.916  1.00  0.00
ATOM   3010  BJH BJH X1131      59.372  38.442  87.669  1.00  0.00
ATOM   3011  BJI BJI X1132     -68.756 -25.234 -51.262  1.00  0.00
ATOM   3012  BJJ BJJ X1133     -28.713   7.192  11.727  1.00  0.00
ATOM   3013  BJK BJK X1134     -85.302  31.489  77.218  1.00  0.00
ATOM   3014  BJL BJL X1135     -32.344  -0.198 -85.102  1.00  0.00
ATOM   3015  BJM BJM X1136      -6.580  61.092  11.025  1.00  0.00
ATOM   3016  BJN BJN X1137      69.716  71.091  44.074  1.00  0.00
ATOM   3017  BJO BJO X1138     -64.822  -9.775  87.363  1.00  0.00
ATOM   3018  BJP BJP X1139     -73.849 -85.305  70.179  1.00  0.00
ATOM   3019  BJQ BJQ X1140      30.024 -87.173 -28.655  1.00  0.00
ATOM   3020  BJR BJR X1141      53.283 -87.671 -53.678  1.00  0.00
ATOM   3021  BJS BJS X1142      27.984 -23.504  77.951  1.00  0.00
ATOM   3022  BJT BJT X1143      27.878 -49.659 -38.951  1.00  0.00
ATOM   3023  BJU BJU X1144      87.803 -60.995  68.209  1.00  0.00
ATOM   3024  BJV BJV X1145      88.222  37.315  32.551  1.00  0.00
ATOM   3025  BJW BJW X1146     -71.781  27.988  48.865  1.00  0.00
ATOM   3026  BJX BJX X1147     -67.970  39.183 -20.236  1.00  0.00
ATOM   3027  BJY BJY X1148     -45.055 -35.278  40.581  1.00  0.00
ATOM   3028  BJZ BJZ X1149      81.621  28.299  17.063  1.00  0.00
ATOM   3029  BKA BKA X1150       1.231  10.211  58.139  1.00  0.00
ATOM   3030  BKB BKB X1151      51.807  -6.782 -72.431  1.00  0.00
ATOM   3031  BKC BKC X1152     -62.551  53.453  37.584  1.00  0.00
ATOM   3032  BKD BKD X1153      26.803  65.824  77.069  1.00  0.00
ATOM   3033  BKE BKE X1154      36.933 -50.152 -86.080  1.00  0.00
ATOM   3034  BKF BKF X1155     -85.255 -11.710  88.892  1.00  0.00
ATOM   3035  BKG BKG X1156     -48.992 -34.407 -84.578  1.00  0.00
ATOM   3036  BKH BKH X1157     -60.204 -65.546  17.909  1.00  0.00
ATOM   3037  BKI BKI X1158     -43.614 -54.317   8.887  1.00  0.00
ATOM   3038  BKJ BKJ X1159     -53.418 -76.629 -39.576  1.00  0.00
ATOM   3039  BKK BKK X1160      16.407 -65.346  -8.945  1.00  0.00
ATOM   3040  BKL BKL X1161      62.141   2.248  67.235  1.00  0.00
ATOM   3041  BKM BKM X1162     -38.150  67.499  87.819  1.00  0.00
ATOM   3042  BKN BKN X1163     -77.360  39.418  20.441  1.00  0.00
ATOM   3043  BKO BKO X1164      86.301 -83.010  63.261  1.00  0.00
ATOM   3044  BKP BKP X1165      -7.697 -77.322 -57.961  1.00  0.00
ATOM   3045  BKQ BKQ X1166     -33.016  18.272  61.336  1.00  0.00
ATOM   3046  BKR BKR X1167      88.093 -23.206 -46.788  1.00  0.00
ATOM   3047  BKS BKS X1168      -4.888 -79.976   3.486  1.00  0.00
ATOM   3048  BKT BKT X1169     -30.110  55.272 -76.883  1.00  0.00
ATOM   3049  BKU BKU X1170      82.232 -40.119  69.639  1.00  0.00
ATOM   3050  BKV BKV X1171     -46.009 -88.086  83.371  1.00  0.00
ATOM   3051  BKW BKW X1172     -47.998  30.142 -31.807  1.00  0.00
ATOM   3052  BKX BKX X1173     -84.043 -18.805 -87.577  1.00  0.00
ATOM   3053  BKY BKY X1174     -14.886 -68.973 -66.220  1.00  0.00
ATOM   3054  BKZ BKZ X1175     -45.470   1.409  66.892  1.00  0.00
ATOM   3055  BLA BLA X1176       2.279  48.529  85.108  1.00  0.00
ATOM   3056  BLB BLB X1177     -57.483  -9.236  52.249  1.00  0.00
ATOM   3057  BLC BLC X1178     -57.623  10.789  89.005  1.00  0.00
ATOM   3058  BLD BLD X1179       5.333  29.666 -74.483  1.00  0.00
ATOM   3059  BLE BLE X1180     -40.056 -61.466  88.119  1.00  0.00
ATOM   3060  BLF BLF X1181      50.415  76.039 -69.827  1.00  0.00
ATOM   3061  BLG BLG Y1182      59.448 -74.184  64.736  1.00  0.00
ATOM   3062  BLH BLH Y1183      73.580  15.606  -0.623  1.00  0.00
ATOM   3063  BLI BLI Y1184     -26.123  66.336 -23.257  1.00  0.00
ATOM   3064  BLJ BLJ Y1185      72.841 -63.750   5.557  1.00  0.00
ATOM   3065  BLK BLK Y1186      27.175  19.516 -21.902  1.00  0.00
ATOM   3066  BLL BLL Y1187     -26.214 -41.773 -12.900  1.00  0.00
ATOM   3067  BLM BLM Y1188     -62.660   4.292 -78.270  1.00  0.00
ATOM   3068  BLN BLN Y1189      38.190 -32.601  79.457  1.00  0.00
ATOM   3069  BLO BLO Y1190     -57.391 -25.811  72.802  1.00  0.00
ATOM   3070  BLP BLP Y1191     -53.814  22.323  47.554  1.00  0.00
ATOM   3071  BLQ BLQ Y1192     -19.807 -73.117  42.715  1.00  0.00
ATOM   3072  BLR BLR Y1193      59.946  83.724  46.668  1.00  0.00
ATOM   3073  BLS BLS Y1194      19.464  53.698 -50.343  1.00  0.00
ATOM   3074  BLT BLT Y1195      10.566 -41.998   5.939  1.00  0.00
ATOM   3075  BLU BLU Y1196      40.886  70.644 -68.312  1.00  0.00
ATOM   3076  BLV BLV Y1197     -62.771 -68.537  63.706  1.00  0.00
ATOM   3077  BLW BLW Y1198      54.024  30.040  56.483  1.00  0.00
ATOM   3078  BLX BLX Y1199      11.474  52.515  39.920  1.00  0.00
ATOM   3079  BLY BLY Y1200     -26.498  81.632  31.369  1.00  0.00
ATOM   3080  BLZ BLZ Y1201      23.735   9.638  74.820  1.00  0.00
ATOM   3081  BMA BMA Y1202     -43.182 -44.767 -47.481  1.00  0.00
ATOM   3082  BMB BMB Y1203      -0.248 -83.841 -65.007  1.00  0.00
ATOM   3083  BMC BMC Y1204      30.403  62.137  73.732  1.00  0.00
ATOM   3084  BMD BMD Y1205     -31.135  58.832  45.259  1.00  0.00
ATOM   3085  BME BME Y1206      44.277  75.191 -18.717  1.00  0.00
ATOM   3086  BMF BMF Y1207     -43.243   0.544  -6.034  1.00  0.00
ATOM   3087  BMG BMG Y1208      64.100 -35.337   2.045  1.00  0.00
ATOM   3088  BMH BMH Y1209     -78.394  66.113 -58.477  1.00  0.00
ATOM   3089  BMI BMI Y1210      35.342 -54.854  69.520  1.00  0.00
ATOM   3090  BMJ BMJ Y1211      67.331 -34.860 -82.024  1.00  0.00
ATOM   3091  BMK BMK Y1212      63.789 -61.352 -73.742  1.00  0.00
ATOM   3092  BML BML Y1213      63.657  48.216 -16.986  1.00  0.00
ATOM   3093  BMM BMM Y1214      62.579  45.479 -75.361  1.00  0.00
ATOM   3094  BMN BMN Y1215      -9.515 -32.917  62.468  1.00  0.00
ATOM   3095  BMO BMO Y1216      84.322  -6.694  77.248  1.00  0.00
ATOM   3096  BMP BMP Y1217     -15.127  36.508 -83.377  1.00  0.00
ATOM   3097  BMQ BMQ Y1218     -53.647   2.664 -28.373  1.00  0.00
ATOM   3098  BMR BMR Y1219      86.424   0.417  39.228  1.00  0.00
ATOM   3099  BMS BMS Y1220      21.130 -87.978 -44.155  1.00  0.00
ATOM   3100  BMT BMT Y1221     -30.015  43.565  25.316  1.00  0.00
ATOM   3101  BMU BMU Y1222     -30.956  71.051 -51.559  1.00  0.00
ATOM   3102  BMV BMV Y1223      83.338 -80.675 -27.242  1.00  0.00
ATOM   3103  BMW BMW Y1224      72.294 -52.066  48.476  1.00  0.00
ATOM   3104  BMX BMX Y1225      77.526  56.261 -38.427  1.00  0.00
ATOM   3105  BMY BMY Y1226      52.592  27.351 -54.879  1.00  0.00
ATOM   3106  BMZ BMZ Y1227      38.764 -11.243  30.215  1.00  0.00
ATOM   3107  BNA BNA Y1228     -33.099  41.740 -35.728  1.00  0.00
ATOM   3108  BNB BNB Y1229     -63.784 -74.649 -81.850  1.00  0.00
ATOM   3109  BNC BNC Y1230     -49.603 -12.707 -45.190  1.00  0.00
ATOM   3110  BND BND Y1231       1.839 -51.692 -61.629  1.00  0.00
ATOM   3111  BNE BNE Y1232      66.382  74.766 -80.010  1.00  0.00
ATOM   3112  BNF BNF Y1233      17.563 -63.962 -68.414  1.00  0.00
ATOM   3113  BNG BNG Y1234     -20.852 -74.665 -68.582  1.00  0.00
ATOM   3114  BNH BNH Y1235      -2.960  31.388  28.858  1.00  0.00
ATOM   3115  BNI BNI Y1236     -27.514  24.885   3.417  1.00  0.00
ATOM   3116  BNJ BNJ Y1237      42.751  59.467  34.605  1.00  0.00
ATOM   3117  BNK BNK Y1238     -42.734 -83.628  25.952  1.00  0.00
ATOM   3118  BNL BNL Y1239      38.806 -63.508   2.098  1.00  0.00
ATOM   3119  BNM BNM Y1240     -18.693 -64.187  74.354  1.00  0.00
ATOM   3120  BNN BNN Y1241     -23.098  61.446 -71.156  1.00  0.00
ATOM   3121  BNO BNO Y1242      10.399  61.334  -1.654  1.00  0.00
ATOM   3122  BNP BNP Y1243     -64.028  69.593  24.859  1.00  0.00
ATOM   3123  BNQ BNQ Y1244     -15.042   0.180  70.833  1.00  0.00
ATOM   3124  BNR BNR Y1245     -32.273 -59.021  27.496  1.00  0.00
ATOM   3125  BNS BNS Y1246      -0.855 -29.810 -43.088  1.00  0.00
ATOM   3126  BNT BNT Y1247      69.568   3.099  27.146  1.00  0.00
ATOM   3127  BNU BNU Y1248     -40.365  10.852  79.104  1.00  0.00
ATOM   3128  BNV BNV Y1249      -1.140   0.389 -73.921  1.00  0.00
ATOM   3129  BNW BNW Y1250     -59.451 -69.756  20.948  1.00  0.00
ATOM   3130  BNX BNX Y1251     -24.952  14.384 -61.780  1.00  0.00
ATOM   3131  BNY BNY Y1252     -33.324  -9.792 -48.875  1.00  0.00
ATOM   3132  BNZ BNZ Y1253      55.520 -71.229  40.179  1.00  0.00
ATOM   3133  BOA BOA Y1254      67.565  79.692  65.661  1.00  0.00
ATOM   3134  BOB BOB Y1255      57.195  -8.774  75.596  1.00  0.00
ATOM   3135  BOC BOC Y1256      19.672  78.344 -36.301  1.00  0.00
ATOM   3136  BOD BOD Y1257      30.730 -66.712  55.059  1.00  0.00
ATOM   3137  BOE BOE Y1258     -74.697  35.318  53.389  1.00  0.00
ATOM   3138  BOF BOF Y1259      77.275  64.052 -17.483  1.00  0.00
ATOM   3139  BOG BOG Y1260     -79.798  34.552  -7.996  1.00  0.00
ATOM   3140  BOH BOH Y1261      -3.452 -17.695 -10.243  1.00  0.00
ATOM   3141  BOI BOI Y1262     -42.443  38.887 -83.521  1.00  0.00
ATOM   3142  BOJ BOJ Y1263      69.087 -45.255 -32.440  1.00  0.00
ATOM   3143  BOK BOK Y1264      68.141  25.627 -34.864  1.00  0.00
ATOM   3144  BOL BOL Y1265     -64.790  -5.989  27.539  1.00  0.00
ATOM   3145  BOM BOM Y1266       6.160  20.676 -47.239  1.00  0.00
ATOM   3146  BON BON Y1267     -30.619  35.612 -64.512  1.00  0.00
ATOM   3147  BOO BOO Y1268     -77.900 -18.954  12.801  1.00  0.00
ATOM   3148  BOP BOP Y1269     -32.218 -74.886 -49.156  1.00  0.00
ATOM   3149  BOQ BOQ Y1270     -70.995 -27.841 -70.562  1.00  0.00
ATOM   3150  BOR BOR Y1271      64.538  69.830  11.205  1.00  0.00
ATOM   3151  BOS BOS Y1272     -57.999 -52.603  -6.289  1.00  0.00
ATOM   3152  BOT BOT Y1273     -19.709  49.211  87.176  1.00  0.00
ATOM   3153  BOU BOU Y1274     -67.076 -49.952 -82.667  1.00  0.00
ATOM   3154  BOV BOV Y1275      -4.599  71.195  77.552  1.00  0.00
ATOM   3155  BOW BOW Y1276     -35.424 -73.322 -63.618  1.00  0.00
ATOM   3156  BOX BOX Y1277      62.941  31.167  24.393  1.00  0.00
ATOM   3157  BOY BOY Y1278      73.794 -16.788  29.805  1.00  0.00
ATOM   3158  BOZ BOZ Y1279     -13.153  57.122 -48.986  1.00  0.00
ATOM   3159  BPA BPA Y1280     -11.482  66.034  53.787  1.00  0.00
ATOM   3160  BPB BPB Y1281     -57.230  31.261  88.463  1.00  0.00
ATOM   3161  BPC BPC Y1282      24.804  25.192 -77.927  1.00  0.00
ATOM   3162  BPD BPD Y1283      70.365  46.182  29.840  1.00  0.00
ATOM   3163  BPE BPE Y1284     -63.053  79.033 -23.675  1.00  0.00
ATOM   3164  BPF BPF Y1285      30.623 -68.608 -30.337  1.00  0.00
ATOM   3165  BPG BPG Y1286      -5.858 -79.404  -2.206  1.00  0.00
ATOM   3166  BPH BPH Y1287     -26.860  27.188 -22.229  1.00  0.00
ATOM   3167  BPI BPI Y1288      80.918  64.345 -65.952  1.00  0.00
ATOM   3168  BPJ BPJ Y1289     -63.722  60.096 -78.377  1.00  0.00
ATOM   3169  BPK BPK Y1290     -82.500  77.959 -26.310  1.00  0.00
ATOM   3170  BPL BPL Y1291      62.401 -13.751 -50.775  1.00  0.00
ATOM   3171  BPM BPM Y1292     -46.522  63.743  78.460  1.00  0.00
ATOM   3172  BPN BPN Y1293      81.909  37.788  38.165  1.00  0.00
ATOM   3173  BPO BPO Y1294      21.570 -28.948 -61.323  1.00  0.00
ATOM   3174  BPP BPP Y1295     -39.609  71.864  -8.754  1.00  0.00
ATOM   3175  BPQ BPQ Y1296     -82.222  71.012  64.469  1.00  0.00
ATOM   3176  BPR BPR Y1297      77.911  43.416  86.831  1.00  0.00
ATOM   3177  BPS BPS Y1298     -11.032  18.758  57.962  1.00  0.00
ATOM   3178  BPT BPT Y1299      44.328 -80.706  12.337  1.00  0.00
ATOM   3179  BPU BPU Y1300      22.751  24.546 -61.486  1.00  0.00
ATOM   3180  BPV BPV Y1301      36.353 -56.930 -77.742  1.00  0.00
ATOM   3181  BPW BPW Y1302     -11.220  47.688   6.263  1.00  0.00
ATOM   3182  BPX BPX Y1303      72.014 -27.320  72.611  1.00  0.00
ATOM   3183  BPY BPY Y1304      -8.956 -71.691 -58.594  1.00  0.00
ATOM   3184  BPZ BPZ Y1305     -65.169  67.993  69.309  1.00  0.00
ATOM   3185  BQA BQA Y1306     -25.546  70.351   5.687  1.00  0.00
ATOM   3186  BQB BQB Y1307      49.667  38.293  -9.855  1.00  0.00
ATOM   3187  BQC BQC Y1308     -58.004 -74.039 -42.953  1.00  0.00
ATOM   3188  BQD BQD Y1309      15.615 -62.481  85.449  1.00  0.00
ATOM   3189  BQE BQE Y1310       0.265 -56.684  50.286  1.00  0.00
ATOM   3190  BQF BQF Y1311     -12.388 -69.598   9.857  1.00  0.00
ATOM   3191  BQG BQG Y1312      66.109  12.213 -54.419  1.00  0.00
ATOM   3192  BQH BQH Y1313      25.876  -3.963 -37.766  1.00  0.00
ATOM   3193  BQI BQI Y1314     -70.285  -5.251 -25.928  1.00  0.00
ATOM   3194  BQJ BQJ Y1315      27.668 -74.137  -4.626  1.00  0.00
ATOM   3195  BQK BQK Y1316     -62.374   9.583  10.758  1.00  0.00
ATOM   3196  BQL BQL Y1317     -29.159  45.919  72.895  1.00  0.00
ATOM   3197  BQM BQM Y1318      13.570 -59.678 -84.155  1.00  0.00
ATOM   3198  BQN BQN Y1319      44.976  80.749 -55.586  1.00  0.00
ATOM   3199  BQO BQO Y1320      12.186  36.117  82.395  1.00  0.00
ATOM   3200  BQP BQP Y1321      35.314 -29.045 -16.354  1.00  0.00
ATOM   3201  BQQ BQQ Y1322     -11.170 -88.105 -43.946  1.00  0.00
ATOM   3202  BQR BQR Y1323      32.187   7.250 -47.789  1.00  0.00
ATOM   3203  BQS BQS Y1324      20.840 -81.990  71.356  1.00  0.00
ATOM   3204  BQT BQT Y1325      37.916 -22.249 -80.024  1.00  0.00
ATOM   3205  BQU BQU Y1326     -27.894 -86.020 -11.369  1.00  0.00
ATOM   3206  BQV BQV Y1327      41.960  27.888  22.016  1.00  0.00
ATOM   3207  BQW BQW Y1328     -26.697 -20.775  17.556  1.00  0.00
ATOM   3208  BQX BQX Y1329     -26.699 -79.856 -36.020  1.00  0.00
ATOM   3209  BQY BQY Y1330     -59.601  19.605 -50.162  1.00  0.00
ATOM   3210  BQZ BQZ Y1331      88.125  -6.712 -59.210  1.00  0.00
ATOM   3211  BRA BRA Y1332     -53.289 -45.529  36.966  1.00  0.00
ATOM   3212  BRB BRB Y1333      70.895 -13.352 -77.790  1.00  0.00
ATOM   3213  BRC BRC Y1334      -6.131  35.408  61.646  1.00  0.00
ATOM   3214  BRD BRD Y1335      85.833 -54.661  62.739  1.00  0.00
ATOM   3215  BRE BRE Y1336     -72.521 -42.221 -42.514  1.00  0.00
ATOM   3216  BRF BRF Y1337     -69.508  40.821 -55.492  1.00  0.00
ATOM   3217  BRG BRG Y1338     -78.769  81.078  -5.718  1.00  0.00
ATOM   3218  BRH BRH Y1339      51.830  62.514  -1.050  1.00  0.00
ATOM   3219  BRI BRI Y1340      82.975  63.433  25.253  1.00  0.00
ATOM   3220  BRJ BRJ Y1341       8.092 -81.729  85.867  1.00  0.00
ATOM   3221  BRK BRK Y1342      44.596   4.153  56.304  1.00  0.00
ATOM   3222  BRL BRL Y1343     -47.483 -73.305  11.563  1.00  0.00
ATOM   3223  BRM BRM Y1344     -52.858  68.196 -63.712  1.00  0.00
ATOM   3224  BRN BRN Y1345     -60.217  25.583   9.094  1.00  0.00
ATOM   3225  BRO BRO Y1346     -11.929  49.121 -14.078  1.00  0.00
ATOM   3226  BRP BRP Y1347      72.649  -6.697 -26.853  1.00  0.00
ATOM   3227  BRQ BRQ Y1348      41.591  45.701   9.142  1.00  0.00
ATOM   3228  BRR BRR Y1349     -43.188  76.617  51.976  1.00  0.00
ATOM   3229  BRS BRS Y1350     -80.791  -0.682 -51.176  1.00  0.00
ATOM   3230  BRT BRT Y1351      57.640 -69.617 -22.366  1.00  0.00
ATOM   3231  BRU BRU Y1352     -77.087 -72.392 -37.317  1.00  0.00
ATOM   3232  BRV BRV Y1353      50.121   6.847 -68.994  1.00  0.00
ATOM   3233  BRW BRW Y1354      67.594 -88.521 -51.242  1.00  0.00
ATOM   3234  BRX BRX Y1355     -19.461  44.537 -71.856  1.00  0.00
ATOM   3235  BRY BRY Y1356     -46.718  35.754  -9.387  1.00  0.00
ATOM   3236  BRZ BRZ Y1357     -84.651  21.883  85.406  1.00  0.00
ATOM   3237  BSA BSA Y1358      80.817 -85.472 -82.411  1.00  0.00
ATOM   3238  BSB BSB Y1359      38.988 -36.937 -41.019  1.00  0.00
ATOM   3239  BSC BSC Y1360      67.158 -31.705 -55.912  1.00  0.00
ATOM   3240  BSD BSD Y1361     -46.981  55.894 -83.229  1.00  0.00
ATOM   3241  BSE BSE Y1362     -75.818  26.318 -48.087  1.00  0.00
ATOM   3242  BSF BSF Y1363      44.964 -75.819 -64.969  1.00  0.00
ATOM   3243  BSG BSG Y1364      45.050 -76.735  78.794  1.00  0.00
ATOM   3244  BSH BSH Y1365     -40.757 -21.822 -85.422  1.00  0.00
ATOM   3245  BSI BSI Y1366      80.982  29.176  59.664  1.00  0.00
ATOM   3246  BSJ BSJ Y1367      60.557 -58.488  31.861  1.00  0.00
ATOM   3247  BSK BSK Y1368     -31.794 -11.085 -72.130  1.00  0.00
ATOM   3248  BSL BSL Y1369     -74.877  31.060  36.220  1.00  0.00
ATOM   3249  BSM BSM Y1370      -7.924  81.530 -78.561  1.00  0.00
ATOM   3250  BSN BSN Y1371      74.555  14.876  32.203  1.00  0.00
ATOM   3251  BSO BSO Y1372     -53.374 -13.156  44.084  1.00  0.00
ATOM   3252  BSP BSP Y1373     -65.282  -7.277 -48.762  1.00  0.00
ATOM   3253  BSQ BSQ Y1374      27.722 -13.297  -0.563  1.00  0.00
ATOM   3254  BSR BSR Y1375     -66.950   1.469 -42.080  1.00  0.00
ATOM   3255  BSS BSS Y1376       4.763  84.165  19.227  1.00  0.00
ATOM   3256  BST BST Y1377     -11.898 -25.078 -63.904  1.00  0.00
ATOM   3257  BSU BSU Y1378      29.659 -42.005 -52.648  1.00  0.00
ATOM   3258  BSV BSV Y1379      87.215 -39.567 -28.240  1.00  0.00
ATOM   3259  BSW BSW Y1380      81.815 -52.322 -60.348  1.00  0.00
ATOM   3260  BSX BSX Y1381     -83.129 -78.777  52.368  1.00  0.00
ATOM   3261  BSY BSY Y1382      48.869 -81.162 -40.255  1.00  0.00
ATOM   3262  BSZ BSZ Y1383       8.009 -83.297  10.413  1.00  0.00
ATOM   3263  BTA BTA Y1384      73.726  70.748  -1.350  1.00  0.00
ATOM   3264  BTB BTB Y1385      83.230  15.696  80.558  1.00  0.00
ATOM   3265  BTC BTC Y1386     -56.558 -25.712   8.903  1.00  0.00
ATOM   3266  BTD BTD Y1387      -0.943  -3.414  60.803  1.00  0.00
ATOM   3267  BTE BTE Y1388     -43.993  65.894 -29.764  1.00  0.00
ATOM   3268  BTF BTF Y1389      76.758 -82.897  53.493  1.00  0.00
ATOM   3269  BTG BTG Y1390     -82.180 -60.000 -24.556  1.00  0.00
ATOM   3270  BTH BTH Y1391      -3.770 -66.692 -43.412  1.00  0.00
ATOM   3271  BTI BTI Y1392      55.950 -88.245  -7.578  1.00  0.00
ATOM   3272  BTJ BTJ Y1393      70.608 -75.611  83.960  1.00  0.00
ATOM   3273  BTK BTK Y1394      35.791  -6.859 -44.756  1.00  0.00
ATOM   3274  BTL BTL Y1395     -75.180 -85.890 -56.839  1.00  0.00
ATOM   3275  BTM BTM Y1396     -23.259  13.874 -24.863  1.00  0.00
ATOM   3276  BTN BTN Y1397      75.710  36.304 -83.098  1.00  0.00
ATOM   3277  BTO BTO Y1398      29.536 -46.080  45.134  1.00  0.00
ATOM   3278  BTP BTP Y1399     -80.483 -81.920 -16.514  1.00  0.00
ATOM   3279  BTQ BTQ Y1400     -80.397  15.755 -61.308  1.00  0.00
ATOM   3280  BTR BTR Y1401      86.129  -6.237 -23.824  1.00  0.00
ATOM   3281  BTS BTS Y1402      30.589  75.826  -3.968  1.00  0.00
ATOM   3282  BTT BTT Y1403     -28.940 -33.500 -79.385  1.00  0.00
ATOM   3283  BTU BTU Y1404      10.747  32.314  50.895  1.00  0.00
ATOM   3284  BTV BTV Y1405      82.372  61.175  74.965  1.00  0.00
ATOM   3285  BTW BTW Y1406     -26.957  33.375  41.826  1.00  0.00
ATOM   3286  BTX BTX Y1407      64.488  75.494  29.513  1.00  0.00
ATOM   3287  BTY BTY Y1408     -74.748  79.454 -38.938  1.00  0.00
ATOM   3288  BTZ BTZ Y1409      86.015  83.673  43.241  1.00  0.00
ATOM   3289  BUA BUA Y1410      85.201 -24.004  42.916  1.00  0.00
ATOM   3290  BUB BUB Y1411      78.729  65.798  44.916  1.00  0.00
ATOM   3291  BUC BUC Y1412      22.668  69.204 -23.974  1.00  0.00
ATOM   3292  BUD BUD Y1413      15.179  79.136 -67.545  1.00  0.00
ATOM   3293  BUE BUE Y1414      20.292  10.993 -60.220  1.00  0.00
ATOM   3294  BUF BUF Y1415      -0.501   8.724  47.273  1.00  0.00
ATOM   3295  BUG BUG Y1416      87.120  31.517  80.538  1.00  0.00
ATOM   3296  BUH BUH Y1417      24.685 -82.974  43.218  1.00  0.00
ATOM   3297  BUI BUI Y1418     -16.989 -88.764 -57.566  1.00  0.00
ATOM   3298  BUJ BUJ Y1419     -70.441 -80.415  17.992  1.00  0.00
ATOM   3299  BUK BUK Y1420     -56.295  75.414  56.616  1.00  0.00
ATOM   3300  BUL BUL Y1421      10.330  61.078 -75.602  1.00  0.00
ATOM   3301  BUM BUM Y1422      -2.792 -77.070 -17.264  1.00  0.00
ATOM   3302  BUN BUN Y1423     -39.536   7.125 -81.290  1.00  0.00
ATOM   3303  BUO BUO Y1424     -60.826  50.874 -18.689  1.00  0.00
ATOM   3304  BUP BUP Y1425     -80.171 -58.479  41.386  1.00  0.00
ATOM   3305  BUQ BUQ Y1426     -44.074 -74.178  84.321  1.00  0.00
ATOM   3306  BUR BUR Y1427     -42.518 -43.931 -75.551  1.00  0.00
ATOM   3307  BUS BUS Y1428     -24.820  39.818  -3.798  1.00  0.00
ATOM   3308  BUT BUT Y1429      15.532 -87.152  50.725  1.00  0.00
ATOM   3309  BUU BUU Y1430     -69.446  55.906  52.480  1.00  0.00
ATOM   3310  BUV BUV Y1431      66.902 -57.643  75.049  1.00  0.00
ATOM   3311  BUW BUW Y1432     -76.414  -8.981  85.137  1.00  0.00
ATOM   3312  BUX BUX Y1433     -32.062  79.944  47.157  1.00  0.00
ATOM   3313  BUY BUY Y1434     -11.008  69.187  19.595  1.00  0.00
ATOM   3314  BUZ BUZ Y1435     -38.185 -13.178  53.450  1.00  0.00
ATOM   3315  BVA BVA Y1436     -21.617   2.718  40.792  1.00  0.00
ATOM   3316  BVB BVB Y1437     -51.795  43.385 -56.849  1.00  0.00
ATOM   3317  BVC BVC Y1438      73.757 -10.917 -11.109  1.00  0.00
ATOM   3318  BVD BVD Y1439      27.316 -86.487  23.760  1.00  0.00
ATOM   3319  BVE BVE Y1440     -46.919  56.456  42.806  1.00  0.00
ATOM   3320  BVF BVF Y1441      40.719  46.431 -78.046  1.00  0.00
ATOM   3321  BVG BVG Y1442      48.154 -46.519 -23.879  1.00  0.00
ATOM   3322  BVH BVH Y1443     -56.824  19.361 -24.593  1.00  0.00
ATOM   3323  BVI BVI Y1444      50.203 -23.759 -38.785  1.00  0.00
ATOM   3324  BVJ BVJ Y1445      78.272 -62.258 -26.263  1.00  0.00
ATOM   3325  BVK BVK Y1446     -10.952 -57.453 -15.972  1.00  0.00
ATOM   3326  BVL BVL Y1447     -16.824 -46.536  21.698  1.00  0.00
ATOM   3327  BVM BVM Y1448     -18.232  75.480 -11.879  1.00  0.00
ATOM   3328  BVN BVN Y1449      -2.772  45.117  85.248  1.00  0.00
ATOM   3329  BVO BVO Y1450      47.973 -66.550  23.807  1.00  0.00
ATOM   3330  BVP BVP Y1451       7.306  38.722 -82.014  1.00  0.00
ATOM   3331  BVQ BVQ Y1452     -17.477 -55.564 -77.897  1.00  0.00
ATOM   3332  BVR BVR Y1453      30.403  -6.695 -60.949  1.00  0.00
ATOM   3333  BVS BVS Y1454     -76.141  13.102  78.774  1.00  0.00
ATOM   3334  BVT BVT Y1455      27.359  25.843  11.522  1.00  0.00
ATOM   3335  BVU BVU Y1456      28.920  37.218  68.191  1.00  0.00
ATOM   3336  BVV BVV Y1457      73.810 -32.023 -22.452  1.00  0.00
ATOM   3337  BVW BVW Y1458     -38.786  59.758   8.948  1.00  0.00
ATOM   3338  BVX BVX Y1459     -24.811 -81.667  10.376  1.00  0.00
ATOM   3339  BVY BVY Y1460      -6.650  66.356 -62.351  1.00  0.00
ATOM   3340  BVZ BVZ Y1461     -27.894 -58.636  51.926  1.00  0.00
ATOM   3341  BWA BWA Y1462     -62.501 -88.695  10.222  1.00  0.00
ATOM   3342  BWB BWB Y1463      72.504  55.504  16.831  1.00  0.00
ATOM   3343  BWC BWC Y1464      -0.871   9.857  83.478  1.00  0.00
ATOM   3344  BWD BWD Y1465     -45.244 -75.458  42.588  1.00  0.00
ATOM   3345  BWE BWE Y1466     -81.056 -89.654  25.782  1.00  0.00
ATOM   3346  BWF BWF Y1467      75.456  -1.637 -57.891  1.00  0.00
ATOM   3347  BWG BWG Y1468      86.645 -31.590 -55.537  1.00  0.00
ATOM   3348  BWH BWH Y1469      57.444  70.538 -31.873  1.00  0.00
ATOM   3349  BWI BWI Y1470      -0.605 -52.090  83.667  1.00  0.00
ATOM   3350  BWJ BWJ Y1471      76.641  45.082 -63.126  1.00  0.00
ATOM   3351  BWK BWK Y1472      82.094  19.263 -39.295  1.00  0.00
ATOM   3352  BWL BWL Y1473       8.593 -38.418 -65.411  1.00  0.00
ATOM   3353  BWM BWM Y1474      56.414  37.665 -35.881  1.00  0.00
ATOM   3354  BWN BWN Y1475      77.426  34.776 -35.743  1.00  0.00
ATOM   3355  BWO BWO Y1476     -33.263 -66.858 -23.513  1.00  0.00
ATOM   3356  BWP BWP Y1477      75.309 -68.710 -43.356  1.00  0.00
ATOM   3357  BWQ BWQ Y1478      79.510   1.093  21.297  1.00  0.00
ATOM   3358  BWR BWR Y1479      68.114   0.745  50.968  1.00  0.00
ATOM   3359  BWS BWS Y1480      -6.371  51.312 -32.735  1.00  0.00
ATOM   3360  BWT BWT Y1481      60.057  64.242 -16.883  1.00  0.00
ATOM   3361  BWU BWU Y1482     -80.193  54.254 -30.194  1.00  0.00
ATOM   3362  BWV BWV Y1483     -72.387 -75.762  38.638  1.00  0.00
ATOM   3363  BWW BWW Y1484      43.341 -44.981  -1.102  1.00  0.00
ATOM   3364  BWX BWX Y1485      23.488  13.362 -73.304  1.00  0.00
ATOM   3365  BWY BWY Y1486      11.636  41.786  12.600  1.00  0.00
ATOM   3366  BWZ BWZ Y1487      25.084   8.665   3.489  1.00  0.00
ATOM   3367  BXA BXA Y1488     -74.724  13.310 -12.904  1.00  0.00
ATOM   3368  BXB BXB Y1489      66.571  50.996 -54.184  1.00  0.00
ATOM   3369  BXC BXC Y1490      85.965  19.744 -60.595  1.00  0.00
ATOM   3370  BXD BXD Y1491      44.809 -56.796  41.843  1.00  0.00
ATOM   3371  BXE BXE Y1492     -78.637 -18.084 -48.460  1.00  0.00
ATOM   3372  BXF BXF Y1493     -48.852  82.316  68.929  1.00  0.00
ATOM   3373  BXG BXG Y1494     -79.799 -60.219 -74.715  1.00  0.00
ATOM   3374  BXH BXH Y1495     -77.186  49.200  78.628  1.00  0.00
ATOM   3375  BXI BXI Y1496     -78.837 -32.593 -16.873  1.00  0.00
ATOM   3376  BXJ BXJ Y1497      55.360 -18.763 -10.101  1.00  0.00
ATOM   3377  BXK BXK Y1498      20.045  82.687  39.271  1.00  0.00
ATOM   3378  BXL BXL Y1499     -24.572  13.028 -40.166  1.00  0.00
ATOM   3379  BXM BXM Y1500      13.328 -45.262  36.952  1.00  0.00
ATOM   3380  BXN BXN Y1501      63.883   0.693 -39.214  1.00  0.00
ATOM   3381  BXO BXO Y1502      59.554  21.389  86.905  1.00  0.00
ATOM   3382  BXP BXP Y1503      19.033 -18.856 -70.748  1.00  0.00
ATOM   3383  BXQ BXQ Y1504     -39.577 -78.269  71.418  1.00  0.00
ATOM   3384  BXR BXR Y1505      60.839 -59.972 -38.219  1.00  0.00
ATOM   3385  BXS BXS Y1506     -44.063   0.180  36.378  1.00  0.00
ATOM   3386  BXT BXT Y1507      26.643 -23.560 -33.579  1.00  0.00
ATOM   3387  BXU BXU Y1508      64.576  79.826 -58.794  1.00  0.00
ATOM   3388  BXV BXV Y1509      84.960  41.782  10.927  1.00  0.00
ATOM   3389  BXW BXW Y1510     -80.838 -40.455  60.068  1.00  0.00
ATOM   3390  BXX BXX Y1511     -14.411  84.739 -45.391  1.00  0.00
ATOM   3391  BXY BXY Y1512     -74.122  42.109  88.646  1.00  0.00
ATOM   3392  BXZ BXZ Y1513      53.989  28.166 -78.813  1.00  0.00
ATOM   3393  BYA BYA Y1514      42.502 -89.383 -31.676  1.00  0.00
ATOM   3394  BYB BYB Y1515      71.594 -32.063  17.666  1.00  0.00
ATOM   3395  BYC BYC Y1516       6.571 -75.436  58.866  1.00  0.00
ATOM   3396  BYD BYD Y1517      24.503 -78.524   7.577  1.00  0.00
ATOM   3397  BYE BYE Y1518     -58.939  34.088  28.349  1.00  0.00
ATOM   3398  BYF BYF Y1519     -15.733 -59.899 -32.571  1.00  0.00
ATOM   3399  BYG BYG Y1520     -17.448  29.671 -52.003  1.00  0.00
ATOM   3400  BYH BYH Y1521      19.562 -52.036 -74.506  1.00  0.00
ATOM   3401  BYI BYI Y1522      40.111 -77.628 -12.110  1.00  0.00
ATOM   3402  BYJ BYJ Y1523     -63.373 -22.154 -40.313  1.00  0.00
ATOM   3403  BYK BYK Y1524     -32.873 -65.593 -75.379  1.00  0.00
ATOM   3404  BYL BYL Y1525       0.085  83.562   6.206  1.00  0.00
ATOM   3405  BYM BYM Y1526      38.857 -53.879  24.763  1.00  0.00
ATOM   3406  BYN BYN Y1527      24.587  43.871  30.873  1.00  0.00
ATOM   3407  BYO BYO Y1528      -2.362 -72.447  29.790  1.00  0.00
ATOM   3408  BYP BYP Y1529      80.334 -41.777  16.907  1.00  0.00
ATOM   3409  BYQ BYQ Y1530      46.768  -6.754 -14.853  1.00  0.00
ATOM   3410  BYR BYR Y1531      82.980  33.692 -52.989  1.00  0.00
ATOM   3411  BYS BYS Y1532      17.338 -77.324 -81.089  1.00  0.00
ATOM   3412  BYT BYT Y1533      75.873 -10.807 -50.581  1.00  0.00
ATOM   3413  BYU BYU Y1534     -80.866  69.415  84.240  1.00  0.00
ATOM   3414  BYV BYV Y1535     -34.636 -85.990  55.342  1.00  0.00
ATOM   3415  BYW BYW Y1536      29.490 -15.752  88.771  1.00  0.00
ATOM   3416  BYX BYX Y1537      30.047  72.185 -83.039  1.00  0.00
ATOM   3417  BYY BYY Y1538       0.325  74.026 -40.755  1.00  0.00
ATOM   3418  BYZ BYZ Y1539      35.296  75.990  12.352  1.00  0.00
ATOM   3419  BZA BZA Y1540      32.803  48.958 -27.074  1.00  0.00
ATOM   3420  BZB BZB Y1541     -19.019  -3.180 -15.250  1.00  0.00
ATOM   3421  BZC BZC Y1542      31.857  29.890  85.862  1.00  0.00
ATOM   3422  BZD BZD Y1543      52.159 -90.151  43.330  1.00  0.00
ATOM   3423  BZE BZE Y1544     -75.364 -51.409  82.518  1.00  0.00
ATOM   3424  BZF BZF Y1545      47.016  56.676 -43.866  1.00  0.00
ATOM   3425  BZG BZG Y1546     -18.356  31.085 -11.590  1.00  0.00
ATOM   3426  BZH BZH Y1547     -84.346  33.870 -68.190  1.00  0.00
ATOM   3427  BZI BZI Y1548      67.043  81.581 -11.620  1.00  0.00
ATOM   3428  BZJ BZJ Y1549     -64.510  75.400 -50.905  1.00  0.00
ATOM   3429  BZK BZK Y1550      13.181  34.682   1.564  1.00  0.00
ATOM   3430  BZL BZL Y1551      39.373 -33.615  54.310  1.00  0.00
ATOM   3431  BZM BZM Y1552     -14.692  24.582  83.733  1.00  0.00
ATOM   3432  BZN BZN Y1553      54.107 -48.581 -55.737  1.00  0.00
ATOM   3433  BZO BZO Y1554     -74.872 -88.613 -76.728  1.00  0.00
ATOM   3434  BZP BZP Y1555      88.380 -68.884  46.370  1.00  0.00
ATOM   3435  BZQ BZQ Y1556     -62.175 -89.763  28.981  1.00  0.00
ATOM   3436  BZR BZR Y1557      27.379  39.394  48.243  1.00  0.00
ATOM   3437  BZS BZS Y1558     -80.817 -69.747 -57.348  1.00  0.00
ATOM   3438  BZT BZT Y1559      86.183 -85.970 -49.434  1.00  0.00
ATOM   3439  BZU BZU Y1560      53.254 -29.426  66.372  1.00  0.00
ATOM   3440  BZV BZV Y1561     -52.328 -18.615 -30.301  1.00  0.00
ATOM   3441  BZW BZW Y1562      71.800 -86.440  -0.860  1.00  0.00
ATOM   3442  BZX BZX Y1563     -30.955 -38.288  83.889  1.00  0.00
ATOM   3443  BZY BZY Y1564     -75.279  81.473 -82.456  1.00  0.00
ATOM   3444  BZZ BZZ Y1565     -49.792 -61.795 -80.429  1.00  0.00
ATOM   3445  CAA CAA Y1566     -12.397  28.313 -26.151  1.00  0.00
ATOM   3446  CAB CAB Y1567     -76.358  19.474  20.557  1.00  0.00
ATOM   3447  CAC CAC Y1568      67.386  56.868  87.699  1.00  0.00
ATOM   3448  CAD CAD Y1569     -45.872  -0.493  54.046  1.00  0.00
ATOM   3449  CAE CAE Y1570      -3.878  68.990 -28.846  1.00  0.00
ATOM   3450  CAF CAF Y1571      62.885 -33.883  51.144  1.00  0.00
ATOM   3451  CAG CAG Y1572      21.717 -46.632 -32.492  1.00  0.00
ATOM   3452  CAH CAH Y1573      82.835  49.334  62.982  1.00  0.00
ATOM   3453  CAI CAI Y1574       1.812  68.807  33.657  1.00  0.00
ATOM   3454  CAJ CAJ Y1575       1.875   1.873 -41.536  1.00  0.00
ATOM   3455  CAK CAK Y1576      82.496  76.319  86.093  1.00  0.00
ATOM   3456  CAL CAL Y1577      32.038  19.421  43.289  1.00  0.00
ATOM   3457  CAM CAM Y1578      50.199 -30.547 -61.736  1.00  0.00
ATOM   3458  CAN CAN Y1579      55.385   8.330  75.112  1.00  0.00
ATOM   3459  CAO CAO Y1580     -48.179  20.084  19.085  1.00  0.00
ATOM   3460  CAP CAP Y1581     -71.758   0.155  47.312  1.00  0.00
ATOM   3461  CAQ CAQ Y1582      82.605 -52.583 -78.699  1.00  0.00
ATOM   3462  CAR CAR Y1583      -8.703 -87.128  33.632  1.00  0.00
ATOM   3463  CAS CAS Y1584      -0.795   1.908 -18.521  1.00  0.00
ATOM   3464  CAT CAT Y1585      34.734 -40.395 -77.787  1.00  0.00
ATOM   3465  CAU CAU Y1586      87.103 -68.992  24.010  1.00  0.00
ATOM   3466  CAV CAV Y1587      -4.563  34.995 -58.887  1.00  0.00
ATOM   3467  CAW CAW Y1588      -4.267  34.630 -74.054  1.00  0.00
ATOM   3468  CAX CAX Y1589     -56.756   2.050 -57.110  1.00  0.00
ATOM   3469  CAY CAY Y1590      81.095  81.212 -49.025  1.00  0.00
ATOM   3470  CAZ CAZ Y1591     -44.743  41.141  28.764  1.00  0.00
ATOM   3471  CBA CBA Y1592      19.105 -13.499 -21.514  1.00  0.00
ATOM   3472  CBB CBB Y1593     -11.736  21.397 -67.121  1.00  0.00
ATOM   3473  CBC CBC Y1594     -26.099  -7.676 -36.795  1.00  0.00
ATOM   3474  CBD CBD Y1595     -33.858  17.516  21.234  1.00  0.00
ATOM   3475  CBE CBE Y1596     -27.030 -41.027  36.282  1.00  0.00
ATOM   3476  CBF CBF Y1597      37.343 -85.484 -77.782  1.00  0.00
ATOM   3477  CBG CBG Y1598     -31.277 -85.219 -82.759  1.00  0.00
ATOM   3478  CBH CBH Y1599      64.675  44.946   9.092  1.00  0.00
ATOM   3479  CBI CBI Y1600     -68.844  -4.248  -4.698  1.00  0.00
ATOM   3480  CBJ CBJ Y1601      76.178  64.694  60.007  1.00  0.00
ATOM   3481  CBK CBK Y1602     -11.396  32.222 -38.815  1.00  0.00
ATOM   3482  CBL CBL Y1603      32.653  38.587 -38.771  1.00  0.00
ATOM   3483  CBM CBM Y1604       1.734  -7.772 -29.043  1.00  0.00
ATOM   3484  CBN CBN Y1605      -2.509 -38.155 -80.617  1.00  0.00
ATOM   3485  CBO CBO Y1606     -38.686 -45.622  15.284  1.00  0.00
ATOM   3486  CBP CBP Y1607     -31.525  27.235  69.444  1.00  0.00
ATOM   3487  CBQ CBQ Y1608      35.633  -5.558 -84.841  1.00  0.00
ATOM   3488  CBR CBR Y1609     -52.762  33.818 -41.419  1.00  0.00
ATOM   3489  CBS CBS Y1610     -71.220  -0.224  70.337  1.00  0.00
ATOM   3490  CBT CBT Y1611     -33.059  52.183 -18.493  1.00  0.00
ATOM   3491  CBU CBU Y1612     -50.964 -15.218  12.437  1.00  0.00
ATOM   3492  CBV CBV Y1613     -45.268  22.760 -60.966  1.00  0.00
ATOM   3493  CBW CBW Y1614      69.685  65.538  31.618  1.00  0.00
ATOM   3494  CBX CBX Y1615      51.485 -66.550 -87.414  1.00  0.00
ATOM   3495  CBY CBY Y1616      46.429   1.791 -42.297  1.00  0.00
ATOM   3496  CBZ CBZ Y1617      54.420  69.743 -64.014  1.00  0.00
ATOM   3497  CCA CCA Y1618       7.394  74.136  59.443  1.00  0.00
ATOM   3498  CCB CCB Y1619       4.611 -35.043  35.053  1.00  0.00
ATOM   3499  CCC CCC Y1620     -83.831  25.461 -33.187  1.00  0.00
ATOM   3500  CCD CCD Y1621      60.079 -13.448 -33.235  1.00  0.00
ATOM   3501  CCE CCE Y1622     -34.752   2.949  24.952  1.00  0.00
ATOM   3502  CCF CCF Y1623      59.242  82.961 -38.670  1.00  0.00
ATOM   3503  CCG CCG Y1624      65.319  59.415  55.076  1.00  0.00
ATOM   3504  CCH CCH Y1625     -25.689 -46.699   6.472  1.00  0.00
ATOM   3505  CCI CCI Y1626     -48.424  22.540 -79.793  1.00  0.00
ATOM   3506  CCJ CCJ Y1627     -18.560 -34.895  86.970  1.00  0.00
ATOM   3507  CCK CCK Y1628      54.050  78.759   8.511  1.00  0.00
ATOM   3508  CCL CCL Y1629      26.123  36.269  22.296  1.00  0.00
ATOM   3509  CCM CCM Y1630      28.640 -65.053  33.076  1.00  0.00
ATOM   3510  CCN CCN Y1631      78.576 -14.806  51.343  1.00  0.00
ATOM   3511  CCO CCO Y1632     -26.877 -21.892 -25.310  1.00  0.00
ATOM   3512  CCP CCP Y1633     -36.111  35.700  85.851  1.00  0.00
ATOM   3513  CCQ CCQ Y1634      87.290 -52.093 -38.327  1.00  0.00
ATOM   3514  CCR CCR Y1635      -1.574  23.170 -81.833  1.00  0.00
ATOM   3515  CCS CCS Y1636      86.627 -20.098  16.015  1.00  0.00
ATOM   3516  CCT CCT Y1637     -64.439 -85.234  -6.516  1.00  0.00
ATOM   3517  CCU CCU Y1638      27.012 -82.447 -60.831  1.00  0.00
ATOM   3518  CCV CCV Y1639     -63.930  47.944 -84.370  1.00  0.00
ATOM   3519  CCW CCW Y1640     -11.499 -46.749  35.581  1.00  0.00
ATOM   3520  CCX CCX Y1641     -33.762 -47.934  68.988  1.00  0.00
ATOM   3521  CCY CCY Y1642       3.544  24.664  68.876  1.00  0.00
ATOM   3522  CCZ CCZ Y1643     -80.158  11.502 -39.072  1.00  0.00
ATOM   3523  CDA CDA Y1644     -69.720  26.627  79.594  1.00  0.00
ATOM   3524  CDB CDB Y1645      84.272  82.309 -69.050  1.00  0.00
ATOM   3525  CDC CDC Y1646     -62.391 -79.419 -21.142  1.00  0.00
ATOM   3526  CDD CDD Y1647      70.058 -18.255 -36.963  1.00  0.00
ATOM   3527  CDE CDE Y1648     -45.077 -28.134  29.341  1.00  0.00
ATOM   3528  CDF CDF Y1649     -30.226  80.891 -83.795  1.00  0.00
ATOM   3529  CDG CDG Y1650     -84.151 -57.757 -10.212  1.00  0.00
ATOM   3530  CDH CDH Y1651     -58.603  40.869  76.609  1.00  0.00
ATOM   3531  CDI CDI Y1652     -29.354  72.522  58.559  1.00  0.00
ATOM   3532  CDJ CDJ Y1653     -49.193 -33.999  18.384  1.00  0.00
ATOM   3533  CDK CDK Y1654      34.114  84.184 -72.522  1.00  0.00
ATOM   3534  CDL CDL Y1655     -34.041 -28.777  54.702  1.00  0.00
ATOM   3535  CDM CDM Y1656     -50.634  73.911 -80.587  1.00  0.00
ATOM   3536  CDN CDN Y1657     -83.943  40.409  13.185  1.00  0.00
ATOM   3537  CDO CDO Y1658     -69.508  37.385 -35.310  1.00  0.00
ATOM   3538  CDP CDP Y1659     -64.297  49.119  67.970  1.00  0.00
ATOM   3539  CDQ CDQ Y1660      15.551  -3.983 -49.384  1.00  0.00
ATOM   3540  CDR CDR Y1661     -76.544 -77.504  80.168  1.00  0.00
ATOM   3541  CDS CDS Y1662      22.122 -57.756  70.611  1.00  0.00
ATOM   3542  CDT CDT Y1663      83.354  10.231 -75.668  1.00  0.00
ATOM   3543  CDU CDU Y1664     -41.738  44.007  53.288  1.00  0.00
ATOM   3544  CDV CDV Y1665      13.310  83.408 -22.491  1.00  0.00
ATOM   3545  CDW CDW Y1666      86.807  83.279   3.825  1.00  0.00
ATOM   3546  CDX CDX Y1667      65.712 -16.858  55.549  1.00  0.00
ATOM   3547  CDY CDY Y1668      85.649 -10.387  63.247  1.00  0.00
ATOM   3548  CDZ CDZ Y1669      86.754 -48.896  33.786  1.00  0.00
ATOM   3549  CEA CEA Y1670     -58.266  21.349  73.118  1.00  0.00
ATOM   3550  CEB CEB Y1671      52.263 -45.637  61.953  1.00  0.00
ATOM   3551  CEC CEC Y1672      33.971 -54.049  88.432  1.00  0.00
ATOM   3552  CED CED Y1673     -25.986  84.475 -29.653  1.00  0.00
ATOM   3553  CEE CEE Y1674      45.251  52.342 -28.994  1.00  0.00
ATOM   3554  CEF CEF Y1675     -82.185 -29.768 -32.701  1.00  0.00
ATOM   3555  CEG CEG Y1676     -16.151  11.195  74.458  1.00  0.00
ATOM   3556  CEH CEH Y1677     -84.890  50.578 -80.413  1.00  0.00
ATOM   3557  CEI CEI Y1678      38.489 -86.773  48.046  1.00  0.00
ATOM   3558  CEJ CEJ Y1679      18.931  32.737  34.795  1.00  0.00
ATOM   3559  CEK CEK Y1680      19.555 -18.269  58.273  1.00  0.00
ATOM   3560  CEL CEL Y1681     -79.326 -37.975  23.224  1.00  0.00
ATOM   3561  CEM CEM Y1682      53.234  10.830 -30.905  1.00  0.00
ATOM   3562  CEN CEN Y1683      72.713   2.708 -69.441  1.00  0.00
ATOM   3563  CEO CEO Y1684      89.902 -89.238  33.259  1.00  0.00
ATOM   3564  CEP CEP Y1685     -62.979  67.261 -38.837  1.00  0.00
ATOM   3565  CEQ CEQ Y1686     -84.744 -65.856  87.493  1.00  0.00
ATOM   3566  CER CER Y1687       5.275  48.649 -66.877  1.00  0.00
ATOM   3567  CES CES Y1688     -39.632 -68.058  21.949  1.00  0.00
ATOM   3568  CET CET Y1689      63.496 -84.590  29.027  1.00  0.00
ATOM   3569  CEU CEU Y1690      86.400  72.949  15.163  1.00  0.00
ATOM   3570  CEV CEV Y1691      51.861  14.740  24.477  1.00  0.00
ATOM   3571  CEW CEW Y1692     -78.289  46.258  64.630  1.00  0.00
ATOM   3572  CEX CEX Y1693      73.601 -74.057 -60.083  1.00  0.00
ATOM   3573  CEY CEY Y1694      58.562 -59.316  88.590  1.00  0.00
ATOM   3574  CEZ CEZ Y1695     -46.782 -78.032 -74.729  1.00  0.00
ATOM   3575  CFA CFA Y1696     -55.539  52.064 -43.619  1.00  0.00
ATOM   3576  CFB CFB Y1697     -17.828 -86.343  65.097  1.00  0.00
ATOM   3577  CFC CFC Y1698      44.998   4.651  -2.518  1.00  0.00
ATOM   3578  CFD CFD Y1699     -80.540 -18.284  61.775  1.00  0.00
ATOM   3579  CFE CFE Y1700      44.197  47.778 -56.489  1.00  0.00
ATOM   3580  CFF CFF Y1701     -16.045 -59.407  22.251  1.00  0.00
ATOM   3581  CFG CFG Y1702     -17.839  -3.088  82.976  1.00  0.00
ATOM   3582  CFH CFH Y1703      38.547 -12.177  76.137  1.00  0.00
ATOM   3583  CFI CFI Y1704      88.759  -3.560  13.545  1.00  0.00
ATOM   3584  CFJ CFJ Y1705     -60.701 -12.582 -16.224  1.00  0.00
ATOM   3585  CFK CFK Y1706     -71.948 -58.601 -48.542  1.00  0.00
ATOM   3586  CFL CFL Y1707     -13.610  46.327  49.872  1.00  0.00
ATOM   3587  CFM CFM Y1708       9.531  47.252  59.355  1.00  0.00
ATOM   3588  CFN CFN Y1709     -15.041 -21.114 -76.692  1.00  0.00
ATOM   3589  CFO CFO Y1710     -54.640  69.720  -9.766  1.00  0.00
ATOM   3590  CFP CFP Y1711      85.002   1.049 -46.959  1.00  0.00
ATOM   3591  CFQ CFQ Y1712     -40.744  54.478 -62.519  1.00  0.00
ATOM   3592  CFR CFR Y1713     -55.560  50.781  53.887  1.00  0.00
ATOM   3593  CFS CFS Y1714     -41.946 -22.150 -15.737  1.00  0.00
ATOM   3594  CFT CFT Y1715      -7.071  76.475  40.215  1.00  0.00
ATOM   3595  CFU CFU Y1716      10.439  21.556  89.704  1.00  0.00
ATOM   3596  CFV CFV Y1717     -80.124  -5.135 -81.330  1.00  0.00
ATOM   3597  CFW CFW Y1718     -67.206   4.287  88.758  1.00  0.00
ATOM   3598  CFX CFX Y1719     -82.431   3.392 -22.756  1.00  0.00
ATOM   3599  CFY CFY Y1720     -33.804 -76.795  32.638  1.00  0.00
ATOM   3600  CFZ CFZ Y1721      -8.024 -13.359  82.243  1.00  0.00
ATOM   3601  CGA CGA Y1722     -21.244 -72.195 -84.782  1.00  0.00
ATOM   3602  CGB CGB Y1723      88.942 -76.276  -2.402  1.00  0.00
ATOM   3603  CGC CGC Y1724     -72.447  80.765 -67.610  1.00  0.00
ATOM   3604  CGD CGD Y1725      55.245  70.868  75.723  1.00  0.00
ATOM   3605  CGE CGE Y1726     -80.874  50.999   0.674  1.00  0.00
ATOM   3606  CGF CGF Y1727      -3.175  46.795  70.571  1.00  0.00
ATOM   3607  CGG CGG Y1728     -84.347   2.330  16.345  1.00  0.00
ATOM   3608  CGH CGH Y1729      83.988 -15.210 -42.504  1.00  0.00
ATOM   3609  CGI CGI Y1730     -38.180 -10.931 -29.313  1.00  0.00
ATOM   3610  CGJ CGJ Y1731      46.583  84.680  88.844  1.00  0.00
ATOM   3611  CGK CGK Y1732      40.793  13.535 -53.124  1.00  0.00
ATOM   3612  CGL CGL Y1733      85.617 -30.548  -4.744  1.00  0.00
ATOM   3613  CGM CGM Y1734     -37.128 -33.684  -0.644  1.00  0.00
ATOM   3614  CGN CGN Y1735      86.891  34.441 -28.167  1.00  0.00
ATOM   3615  CGO CGO Y1736     -74.653 -38.717  39.159  1.00  0.00
ATOM   3616  CGP CGP Y1737     -48.642 -82.014 -35.678  1.00  0.00
ATOM   3617  CGQ CGQ Y1738      82.913  59.556 -84.152  1.00  0.00
ATOM   3618  CGR CGR Y1739     -17.074 -53.747  47.539  1.00  0.00
ATOM   3619  CGS CGS Y1740     -24.658   0.129 -47.814  1.00  0.00
ATOM   3620  CGT CGT Y1741      13.239 -60.209 -21.142  1.00  0.00
ATOM   3621  CGU CGU Y1742     -35.198  78.594   7.413  1.00  0.00
ATOM   3622  CGV CGV Y1743     -35.973  14.031  58.169  1.00  0.00
ATOM   3623  CGW CGW Y1744      46.577 -62.171  55.734  1.00  0.00
ATOM   3624  CGX CGX Y1745      38.254  83.465  35.210  1.00  0.00
ATOM   3625  CGY CGY Y1746      15.588 -90.133 -66.671  1.00  0.00
ATOM   3626  CGZ CGZ Y1747      16.925  81.975  58.563  1.00  0.00
ATOM   3627  CHA CHA Y1748     -48.363  -6.059  24.762  1.00  0.00
ATOM   3628  CHB CHB Y1749      73.429 -60.582  31.813  1.00  0.00
ATOM   3629  CHC CHC Y1750     -50.993  78.989  87.854  1.00  0.00
ATOM   3630  CHD CHD Y1751      53.316  -5.034  59.379  1.00  0.00
ATOM   3631  CHE CHE Y1752      77.631  22.916 -78.958  1.00  0.00
ATOM   3632  CHF CHF Y1753      65.881 -84.700 -85.697  1.00  0.00
ATOM   3633  CHG CHG Y1754      50.454 -33.494 -81.018  1.00  0.00
ATOM   3634  CHH CHH Y1755      11.614   7.321  56.689  1.00  0.00
ATOM   3635  CHI CHI Y1756     -71.053 -46.733  18.821  1.00  0.00
ATOM   3636  CHJ CHJ Y1757     -59.245 -85.378  84.023  1.00  0.00
ATOM   3637  CHK CHK Y1758      33.110  59.540 -77.271  1.00  0.00
ATOM   3638  CHL CHL Y1759      72.043  41.439 -45.007  1.00  0.00
ATOM   3639  CHM CHM Y1760     -29.289 -13.917  69.803  1.00  0.00
ATOM   3640  CHN CHN Y1761     -79.309 -16.605  41.132  1.00  0.00
ATOM   3641  CHO CHO Y1762       0.027  37.477 -12.943  1.00  0.00
ATOM   3642  CHP CHP Y1763     -46.052  81.537 -63.612  1.00  0.00
ATOM   3643  CHQ CHQ Y1764      -0.215  -3.025  32.976  1.00  0.00
ATOM   3644  CHR CHR Y1765      40.687  79.205  57.226  1.00  0.00
ATOM   3645  CHS CHS Y1766     -19.756  79.667 -70.681  1.00  0.00
ATOM   3646  CHT CHT Y1767      11.901 -63.019 -47.779  1.00  0.00
ATOM   3647  CHU CHU Y1768      21.881 -42.432  77.214  1.00  0.00
ATOM   3648  CHV CHV Y1769      -2.757 -17.687  27.651  1.00  0.00
ATOM   3649  CHW CHW Y1770      11.135 -88.316  -6.902  1.00  0.00
ATOM   3650  CHX CHX Y1771      83.067 -87.662 -11.035  1.00  0.00
ATOM   3651  CHY CHY Y1772      18.097 -21.565  73.298  1.00  0.00
ATOM   3652  CHZ CHZ Y1773     -30.022 -87.295 -57.490  1.00  0.00
ATOM   3653  CIA CIA Y1774     -67.108  41.262  18.196  1.00  0.00
ATOM   3654  CIB CIB Y1775     -38.011  66.526  32.512  1.00  0.00
ATOM   3655  CIC CIC Y1776      53.993 -42.844  31.900  1.00  0.00
ATOM   3656  CID CID Y1777      40.580  52.389 -17.523  1.00  0.00
ATOM   3657  CIE CIE Y1778     -65.893  28.227 -72.998  1.00  0.00
ATOM   3658  CIF CIF Y1779      75.470  -3.286  65.265  1.00  0.00
ATOM   3659  CIG CIG Y1780      38.377  77.546 -37.490  1.00  0.00
ATOM   3660  CIH CIH Y1781      59.869 -67.276  23.501  1.00  0.00
ATOM   3661  CII CII Y1782      85.514  16.135  65.514  1.00  0.00
ATOM   3662  CIJ CIJ Y1783      54.975   4.567 -18.566  1.00  0.00
ATOM   3663  CIK CIK Y1784      44.250 -87.561  66.969  1.00  0.00
ATOM   3664  CIL CIL Y1785     -64.647 -65.073 -62.754  1.00  0.00
ATOM   3665  CIM CIM Y1786      80.458  81.858 -16.002  1.00  0.00
ATOM   3666  CIN CIN Y1787      38.545 -51.582 -60.350  1.00  0.00
ATOM   3667  CIO CIO Y1788      85.485   4.623  63.279  1.00  0.00
ATOM   3668  CIP CIP Y1789      54.117  33.912  83.045  1.00  0.00
ATOM   3669  CIQ CIQ Y1790     -57.296  -2.872  11.499  1.00  0.00
ATOM   3670  CIR CIR Y1791      18.741 -35.895  62.968  1.00  0.00
ATOM   3671  CIS CIS Y1792     -62.620 -28.395  24.251  1.00  0.00
ATOM   3672  CIT CIT Y1793      -3.675  22.019 -33.038  1.00  0.00
ATOM   3673  CIU CIU Y1794     -11.334  24.864 -84.831  1.00  0.00
ATOM   3674  CIV CIV Y1795      25.166 -30.316 -45.908  1.00  0.00
ATOM   3675  CIW CIW Y1796      53.884 -89.171 -77.208  1.00  0.00
ATOM   3676  CIX CIX Y1797      62.557 -12.517   7.779  1.00  0.00
ATOM   3677  CIY CIY Y1798      69.283 -74.611  27.240  1.00  0.00
ATOM   3678  CIZ CIZ Y1799     -43.344 -29.502  44.065  1.00  0.00
ATOM   3679  CJA CJA Y1800       0.877 -79.762 -81.598  1.00  0.00
ATOM   3680  CJB CJB Y1801     -39.792 -48.974  86.629  1.00  0.00
ATOM   3681  CJC CJC Y1802     -44.328 -21.441 -66.939  1.00  0.00
ATOM   3682  CJD CJD Y1803      80.922  77.698 -32.020  1.00  0.00
ATOM   3683  CJE CJE Y1804     -81.395  64.657 -13.941  1.00  0.00
ATOM   3684  CJF CJF Y1805      61.077 -77.750 -44.973  1.00  0.00
ATOM   3685  CJG CJG Y1806     -82.710  32.509  69.531  1.00  0.00
ATOM   3686  CJH CJH Y1807     -81.761  50.252  39.006  1.00  0.00
ATOM   3687  CJI CJI Y1808      70.635  31.145 -64.908  1.00  0.00
ATOM   3688  CJJ CJJ Y1809     -10.433  10.931 -27.136  1.00  0.00
ATOM   3689  CJK CJK Y1810     -67.122 -54.465 -34.342  1.00  0.00
ATOM   3690  CJL CJL Y1811     -37.318  55.801  27.338  1.00  0.00
ATOM   3691  CJM CJM Y1812     -84.958 -72.772   5.106  1.00  0.00
ATOM   3692  CJN CJN Y1813      85.860   6.284 -31.769  1.00  0.00
ATOM   3693  CJO CJO Y1814     -82.845  50.448 -51.380  1.00  0.00
ATOM   3694  CJP CJP Y1815     -83.720 -49.981 -49.734  1.00  0.00
ATOM   3695  CJQ CJQ Y1816     -11.350 -53.819 -50.290  1.00  0.00
ATOM   3696  CJR CJR Y1817      52.102 -45.330 -86.900  1.00  0.00
ATOM   3697  CJS CJS Y1818     -52.995  48.946 -28.877  1.00  0.00
ATOM   3698  CJT CJT Y1819       7.849 -46.716 -24.305  1.00  0.00
ATOM   3699  CJU CJU Y1820      11.508 -20.541  87.215  1.00  0.00
ATOM   3700  CJV CJV Y1821      18.501 -48.272 -46.998  1.00  0.00
ATOM   3701  CJW CJW Y1822      -9.851  35.375  73.298  1.00  0.00
ATOM   3702  CJX CJX Y1823      21.979  40.153 -71.509  1.00  0.00
ATOM   3703  CJY CJY Y1824     -14.389 -35.239  -7.801  1.00  0.00
ATOM   3704  CJZ CJZ Y1825      24.215 -49.977 -60.672  1.00  0.00
ATOM   3705  CKA CKA Y1826     -18.876 -70.031 -54.236  1.00  0.00
ATOM   3706  CKB CKB Y1827      62.428  78.089  86.742  1.00  0.00
ATOM   3707  CKC CKC Y1828      81.240  44.222  74.503  1.00  0.00
ATOM   3708  CKD CKD Y1829      46.134  38.245 -27.301  1.00  0.00
ATOM   3709  CKE CKE Y1830     -46.779  30.346 -29.665  1.00  0.00
ATOM   3710  CKF CKF Y1831      46.337 -58.424  74.590  1.00  0.00
ATOM   3711  CKG CKG Y1832      16.332 -42.727 -80.741  1.00  0.00
ATOM   3712  CKH CKH Y1833      67.009 -85.096 -70.388  1.00  0.00
ATOM   3713  CKI CKI Y1834      79.471 -88.200  14.000  1.00  0.00
ATOM   3714  CKJ CKJ Y1835      62.645   2.157 -85.607  1.00  0.00
ATOM   3715  CKK CKK Y1836     -24.800  30.258  20.305  1.00  0.00
ATOM   3716  CKL CKL Y1837     -24.316  83.531  59.590  1.00  0.00
ATOM   3717  CKM CKM Y1838      78.383  20.772  44.396  1.00  0.00
ATOM   3718  CKN CKN Y1839      10.313  -7.497  50.375  1.00  0.00
ATOM   3719  CKO CKO Y1840      88.187  27.445  21.355  1.00  0.00
ATOM   3720  CKP CKP Y1841     -69.150  80.951  78.828  1.00  0.00
ATOM   3721  CKQ CKQ Y1842      74.563 -90.446  68.461  1.00  0.00
ATOM   3722  CKR CKR Y1843      76.716  27.542  32.626  1.00  0.00
ATOM   3723  CKS CKS Y1844      14.020  -8.381 -34.147  1.00  0.00
ATOM   3724  CKT CKT Y1845     -36.866  77.593 -25.090  1.00  0.00
ATOM   3725  CKU CKU Y1846     -12.280 -35.035  30.004  1.00  0.00
ATOM   3726  CKV CKV Y1847      84.277  83.809  57.520  1.00  0.00
ATOM   3727  CKW CKW Y1848      77.556 -26.926 -42.366  1.00  0.00
ATOM   3728  CKX CKX Y1849     -47.573  35.310  74.864  1.00  0.00
ATOM   3729  CKY CKY Y1850       9.613   4.644  27.436  1.00  0.00
ATOM   3730  CKZ CKZ Y1851      54.520  56.941 -60.720  1.00  0.00
ATOM   3731  CLA CLA Y1852     -25.061 -19.028  42.853  1.00  0.00
ATOM   3732  CLB CLB Y1853     -39.489 -80.360  -2.408  1.00  0.00
ATOM   3733  CLC CLC Y1854     -58.812  57.488  -4.079  1.00  0.00
ATOM   3734  CLD CLD Y1855     -22.894 -70.577  26.210  1.00  0.00
ATOM   3735  CLE CLE Y1856      88.593 -80.908  68.332  1.00  0.00
ATOM   3736  CLF CLF Y1857     -27.910  27.952 -83.578  1.00  0.00
ATOM   3737  CLG CLG Y1858     -45.049 -85.256 -56.867  1.00  0.00
ATOM   3738  CLH CLH Y1859      54.844 -55.734  19.697  1.00  0.00
ATOM   3739  CLI CLI Y1860      43.267  30.377 -70.466  1.00  0.00
ATOM   3740  CLJ CLJ Y1861       4.484 -84.533 -30.337  1.00  0.00
ATOM   3741  CLK CLK Y1862       8.674  -3.940  -8.005  1.00  0.00
ATOM   3742  CLL CLL Y1863      68.641   6.436  74.280  1.00  0.00
ATOM   3743  CLM CLM Y1864      -2.726 -76.226  73.647  1.00  0.00
ATOM   3744  CLN CLN Y1865     -23.628 -52.301  88.350  1.00  0.00
ATOM   3745  CLO CLO Y1866     -76.748 -65.738  18.991  1.00  0.00
ATOM   3746  CLP CLP Y1867      17.157  79.121  88.452  1.00  0.00
ATOM   3747  CLQ CLQ Y1868     -82.766 -11.804  -5.927  1.00  0.00
ATOM   3748  CLR CLR Y1869      39.233  20.260 -82.271  1.00  0.00
ATOM   3749  CLS CLS Y1870      25.572  50.579  18.004  1.00  0.00
ATOM   3750  CLT CLT Y1871      66.147  54.022  72.376  1.00  0.00
ATOM   3751  CLU CLU Y1872      12.651  74.253  28.570  1.00  0.00
ATOM   3752  CLV CLV Y1873     -38.882 -60.330  76.049  1.00  0.00
ATOM   3753  CLW CLW Y1874     -15.428 -88.774 -25.215  1.00  0.00
ATOM   3754  CLX CLX Y1875       6.813 -10.308  77.682  1.00  0.00
ATOM   3755  CLY CLY Y1876      80.710 -23.569 -67.798  1.00  0.00
ATOM   3756  CLZ CLZ Y1877     -61.672 -19.555  -2.827  1.00  0.00
ATOM   3757  CMA CMA Y1878      90.084 -83.633  12.346  1.00  0.00
ATOM   3758  CMB CMB Y1879     -50.368  46.177  14.836  1.00  0.00
ATOM   3759  CMC CMC Y1880     -84.829 -58.564   4.487  1.00  0.00
ATOM   3760  CMD CMD Y1881      54.393  71.422  18.409  1.00  0.00
ATOM   3761  CME CME Y1882      53.291 -21.116  85.139  1.00  0.00
ATOM   3762  CMF CMF Y1883      15.379   5.809  42.603  1.00  0.00
ATOM   3763  CMG CMG Y1884     -13.863 -88.664  84.000  1.00  0.00
ATOM   3764  CMH CMH Y1885      80.562 -45.717 -14.587  1.00  0.00
ATOM   3765  CMI CMI Y1886     -23.085 -40.458 -28.606  1.00  0.00
ATOM   3766  CMJ CMJ Y1887     -24.430   6.018   7.380  1.00  0.00
ATOM   3767  CMK CMK Y1888      81.161 -29.167  33.194  1.00  0.00
ATOM   3768  CML CML Y1889     -59.409 -67.798  36.807  1.00  0.00
ATOM   3769  CMM CMM Y1890     -50.067 -86.972 -11.900  1.00  0.00
ATOM   3770  CMN CMN Y1891      -5.091 -64.122 -77.605  1.00  0.00
ATOM   3771  CMO CMO Y1892     -13.764 -41.499 -56.197  1.00  0.00
ATOM   3772  CMP CMP Y1893       5.121 -16.792  41.290  1.00  0.00
ATOM   3773  CMQ CMQ Y1894     -27.338  61.756  25.204  1.00  0.00
ATOM   3774  CMR CMR Y1895      15.565 -64.657  43.967  1.00  0.00
ATOM   3775  CMS CMS Y1896      79.125  81.976  27.781  1.00  0.00
ATOM   3776  CMT CMT Y1897      11.104 -17.441 -56.097  1.00  0.00
ATOM   3777  CMU CMU Y1898     -39.750  38.896 -52.504  1.00  0.00
ATOM   3778  CMV CMV Y1899     -42.825  56.943  -7.219  1.00  0.00
ATOM   3779  CMW CMW Y1900     -56.922 -78.346  35.001  1.00  0.00
ATOM   3780  CMX CMX Y1901     -28.366   6.612  61.539  1.00  0.00
ATOM   3781  CMY CMY Y1902      88.244  58.700  54.388  1.00  0.00
ATOM   3782  CMZ CMZ Y1903     -83.617   3.839  -1.227  1.00  0.00
ATOM   3783  CNA CNA Y1904     -30.580  81.304  72.790  1.00  0.00
ATOM   3784  CNB CNB Y1905     -34.834  76.480  86.547  1.00  0.00
ATOM   3785  CNC CNC Y1906      52.384  83.760  23.199  1.00  0.00
ATOM   3786  CND CND Y1907     -81.284 -87.623  65.630  1.00  0.00
ATOM   3787  CNE CNE Y1908      81.606 -77.317  37.224  1.00  0.00
ATOM   3788  CNF CNF Y1909      -9.789  -5.190 -46.114  1.00  0.00
ATOM   3789  CNG CNG Y1910     -82.427 -87.036 -42.699  1.00  0.00
ATOM   3790  CNH CNH Y1911      37.356 -25.995 -54.929  1.00  0.00
ATOM   3791  CNI CNI Y1912      33.906  34.232 -77.850  1.00  0.00
ATOM   3792  CNJ CNJ Y1913     -63.535  41.111   4.349  1.00  0.00
ATOM   3793  CNK CNK Y1914     -24.221  61.662  79.158  1.00  0.00
ATOM   3794  CNL CNL Y1915      -9.660  12.575 -13.510  1.00  0.00
ATOM   3795  CNM CNM Y1916     -46.762  84.010 -42.937  1.00  0.00
ATOM   3796  CNN CNN Y1917      55.339  84.316  70.160  1.00  0.00
ATOM   3797  CNO CNO Y1918     -60.551  46.679  43.445  1.00  0.00
ATOM   3798  CNP CNP Y1919     -38.252  44.525   8.923  1.00  0.00
ATOM   3799  CNQ CNQ Y1920      -0.342  48.198 -82.877  1.00  0.00
ATOM   3800  CNR CNR Y1921      57.765 -57.937 -10.339  1.00  0.00
ATOM   3801  CNS CNS Y1922     -45.671   6.828 -43.075  1.00  0.00
ATOM   3802  CNT CNT Y1923      10.251  50.151  84.646  1.00  0.00
ATOM   3803  CNU CNU Y1924     -83.915 -35.978  77.992  1.00  0.00
ATOM   3804  CNV CNV Y1925      21.407  69.766  41.772  1.00  0.00
ATOM   3805  CNW CNW Y1926      86.263 -22.802  85.410  1.00  0.00
ATOM   3806  CNX CNX Y1927      -9.589 -49.135 -29.685  1.00  0.00
ATOM   3807  CNY CNY Y1928     -59.818 -54.514  86.216  1.00  0.00
ATOM   3808  CNZ CNZ Y1929      24.973 -89.617 -14.731  1.00  0.00
ATOM   3809  COA COA Y1930      47.597 -57.311 -40.065  1.00  0.00
ATOM   3810  COB COB Y1931      84.526 -50.100  76.548  1.00  0.00
ATOM   3811  COC COC Y1932     -82.898  26.459 -82.424  1.00  0.00
ATOM   3812  COD COD Y1933      20.644 -30.082  89.398  1.00  0.00
ATOM   3813  COE COE Y1934     -22.390 -55.355  35.215  1.00  0.00
ATOM   3814  COF COF Y1935       7.970  28.431 -38.661  1.00  0.00
ATOM   3815  COG COG Y1936       6.655  79.197 -77.981  1.00  0.00
ATOM   3816  COH COH Y1937     -18.283  82.400  46.600  1.00  0.00
ATOM   3817  COI COI Y1938      89.300 -88.215  79.903  1.00  0.00
ATOM   3818  COJ COJ Y1939      43.384 -78.513  57.501  1.00  0.00
ATOM   3819  COK COK Y1940      88.496 -19.449 -86.481  1.00  0.00
ATOM   3820  COL COL Y1941     -32.463  84.517 -67.860  1.00  0.00
ATOM   3821  COM COM Y1942      47.743   0.806  83.679  1.00  0.00
ATOM   3822  CON CON Y1943       9.779 -72.048  -5.017  1.00  0.00
ATOM   3823  COO COO Y1944       7.794 -69.680  13.398  1.00  0.00
ATOM   3824  COP COP Y1945     -11.711  80.751   4.739  1.00  0.00
ATOM   3825  COQ COQ Y1946     -26.401 -58.727  -2.862  1.00  0.00
ATOM   3826  COR COR Y1947      46.791  84.818 -81.459  1.00  0.00
ATOM   3827  COS COS Y1948      20.654 -67.668 -12.388  1.00  0.00
ATOM   3828  COT COT Z1949      48.218 -26.012  57.966  1.00  0.00
ATOM   3829  COU COU Z1950      15.557 -79.601  79.012  1.00  0.00
ATOM   3830  COV COV Z1951     -67.864   1.052  58.696  1.00  0.00
ATOM   3831  COW COW Z1952      27.176  75.814  37.125  1.00  0.00
ATOM   3832  COX COX Z1953      81.079  -4.568  67.841  1.00  0.00
ATOM   3833  COY COY Z1954     -50.379 -50.362  50.177  1.00  0.00
ATOM   3834  COZ COZ Z1955     -13.843 -42.537 -38.916  1.00  0.00
ATOM   3835  CPA CPA Z1956       7.703 -77.767  65.184  1.00  0.00
ATOM   3836  CPB CPB Z1957      -2.552 -30.064  71.003  1.00  0.00
ATOM   3837  CPC CPC Z1958     -28.944 -81.111 -33.032  1.00  0.00
ATOM   3838  CPD CPD Z1959      55.801   4.533  25.356  1.00  0.00
ATOM   3839  CPE CPE Z1960     -61.497  40.135 -18.858  1.00  0.00
ATOM   3840  CPF CPF Z1961      -2.340 -35.751   9.042  1.00  0.00
ATOM   3841  CPG CPG Z1962       7.365  60.573  18.979  1.00  0.00
ATOM   3842  CPH CPH Z1963     -37.383  -7.782 -56.233  1.00  0.00
ATOM   3843  CPI CPI Z1964      29.102 -62.619  -8.083  1.00  0.00
ATOM   3844  CPJ CPJ Z1965     -72.490 -84.437  32.887  1.00  0.00
ATOM   3845  CPK CPK Z1966     -58.447  19.335 -62.222  1.00  0.00
ATOM   3846  CPL CPL Z1967      49.303 -61.290 -57.028  1.00  0.00
ATOM   3847  CPM CPM Z1968      54.386  41.772 -60.059  1.00  0.00
ATOM   3848  CPN CPN Z1969     -27.788 -70.924  19.234  1.00  0.00
ATOM   3849  CPO CPO Z1970      43.922  25.551  29.494  1.00  0.00
ATOM   3850  CPP CPP Z1971      15.517   2.118 -51.240  1.00  0.00
ATOM   3851  CPQ CPQ Z1972      60.410 -89.019  52.693  1.00  0.00
ATOM   3852  CPR CPR Z1973     -21.474  63.674  59.639  1.00  0.00
ATOM   3853  CPS CPS Z1974     -37.519  61.413   9.472  1.00  0.00
ATOM   3854  CPT CPT Z1975     -55.690  53.229 -51.241  1.00  0.00
ATOM   3855  CPU CPU Z1976      37.954 -79.163  70.239  1.00  0.00
ATOM   3856  CPV CPV Z1977     -52.098 -79.915 -22.297  1.00  0.00
ATOM   3857  CPW CPW Z1978      52.615  44.676  13.710  1.00  0.00
ATOM   3858  CPX CPX Z1979     -45.820 -30.843 -24.254  1.00  0.00
ATOM   3859  CPY CPY Z1980     -41.610  20.370  48.017  1.00  0.00
ATOM   3860  CPZ CPZ Z1981       4.784  19.074  21.478  1.00  0.00
ATOM   3861  CQA CQA Z1982     -65.785   5.720   1.640  1.00  0.00
ATOM   3862  CQB CQB Z1983     -22.274 -52.882  39.459  1.00  0.00
ATOM   3863  CQC CQC Z1984      62.229  23.987  28.935  1.00  0.00
ATOM   3864  CQD CQD Z1985      67.732 -17.964 -64.336  1.00  0.00
ATOM   3865  CQE CQE Z1986      50.784   2.739  66.262  1.00  0.00
ATOM   3866  CQF CQF Z1987     -23.856  27.419  13.101  1.00  0.00
ATOM   3867  CQG CQG Z1988     -16.854  26.997 -63.141  1.00  0.00
ATOM   3868  CQH CQH Z1989     -56.173  59.181  35.842  1.00  0.00
ATOM   3869  CQI CQI Z1990      75.225 -11.270 -29.829  1.00  0.00
ATOM   3870  CQJ CQJ Z1991      47.591  12.418 -22.854  1.00  0.00
ATOM   3871  CQK CQK Z1992      70.224 -19.216  21.794  1.00  0.00
ATOM   3872  CQL CQL Z1993      59.695 -28.667 -36.123  1.00  0.00
ATOM   3873  CQM CQM Z1994      -1.892 -52.258 -80.736  1.00  0.00
ATOM   3874  CQN CQN Z1995      48.668  61.336 -59.079  1.00  0.00
ATOM   3875  CQO CQO Z1996      37.249  42.089  66.222  1.00  0.00
ATOM   3876  CQP CQP Z1997     -32.059 -74.174 -56.512  1.00  0.00
ATOM   3877  CQQ CQQ Z1998      32.777  -2.144  -3.557  1.00  0.00
ATOM   3878  CQR CQR Z1999      31.486  70.112 -23.709  1.00  0.00
ATOM   3879  CQS CQS Z2000     -24.479  75.851 -77.362  1.00  0.00
ATOM   3880  CQT CQT Z2001     -60.163 -44.608  -7.975  1.00  0.00
ATOM   3881  CQU CQU Z2002      32.695 -29.514 -60.555  1.00  0.00
ATOM   3882  CQV CQV Z2003     -59.588  47.008  83.180  1.00  0.00
ATOM   3883  CQW CQW Z2004      56.707 -75.461  31.709  1.00  0.00
ATOM   3884  CQX CQX Z2005     -75.213 -30.114  73.108  1.00  0.00
ATOM   3885  CQY CQY Z2006     -31.324  41.624  -8.259  1.00  0.00
ATOM   3886  CQZ CQZ Z2007      72.403 -80.762  -2.725  1.00  0.00
ATOM   3887  CRA CRA Z2008      85.554   2.320 -50.932  1.00  0.00
ATOM   3888  CRB CRB Z2009      22.009 -66.884  29.676  1.00  0.00
ATOM   3889  CRC CRC Z2010      24.970  63.804 -52.645  1.00  0.00
ATOM   3890  CRD CRD Z2011     -72.232  53.635  10.340  1.00  0.00
ATOM   3891  CRE CRE Z2012       2.560 -61.072  77.308  1.00  0.00
ATOM   3892  CRF CRF Z2013      15.107  22.255  37.816  1.00  0.00
ATOM   3893  CRG CRG Z2014     -18.856 -78.559  -6.589  1.00  0.00
ATOM   3894  CRH CRH Z2015      19.169 -80.157 -11.161  1.00  0.00
ATOM   3895  CRI CRI Z2016      42.093 -35.823 -80.776  1.00  0.00
ATOM   3896  CRJ CRJ Z2017      70.101  47.732 -20.786  1.00  0.00
ATOM   3897  CRK CRK Z2018      14.726 -26.355  22.478  1.00  0.00
ATOM   3898  CRL CRL Z2019     -16.418 -49.900  -6.554  1.00  0.00
ATOM   3899  CRM CRM Z2020     -21.027 -28.172  33.936  1.00  0.00
ATOM   3900  CRN CRN Z2021      -6.000 -15.511  88.184  1.00  0.00
ATOM   3901  CRO CRO Z2022      67.567  28.993  81.616  1.00  0.00
ATOM   3902  CRP CRP Z2023     -37.987 -81.047  61.087  1.00  0.00
ATOM   3903  CRQ CRQ Z2024     -67.023 -49.367 -46.838  1.00  0.00
ATOM   3904  CRR CRR Z2025     -80.183  50.436  -4.927  1.00  0.00
ATOM   3905  CRS CRS Z2026      41.320  78.129  15.638  1.00  0.00
ATOM   3906  CRT CRT Z2027      13.218 -20.107 -27.126  1.00  0.00
ATOM   3907  CRU CRU Z2028      -8.672 -86.286 -68.418  1.00  0.00
ATOM   3908  CRV CRV Z2029     -85.496  71.839 -61.364  1.00  0.00
ATOM   3909  CRW CRW Z2030      54.864 -70.649 -28.933  1.00  0.00
ATOM   3910  CRX CRX Z2031     -58.453  79.064 -31.122  1.00  0.00
ATOM   3911  CRY CRY Z2032      27.213  -6.799  31.956  1.00  0.00
ATOM   3912  CRZ CRZ Z2033     -12.558  14.965  67.974  1.00  0.00
ATOM   3913  CSA CSA Z2034      77.748 -82.627 -75.452  1.00  0.00
ATOM   3914  CSB CSB Z2035     -43.644 -58.835 -70.636  1.00  0.00
ATOM   3915  CSC CSC Z2036      10.243 -75.578 -53.829  1.00  0.00
ATOM   3916  CSD CSD Z2037      72.297  35.250  55.570  1.00  0.00
ATOM   3917  CSE CSE Z2038      37.738  72.182 -73.403  1.00  0.00
ATOM   3918  CSF CSF Z2039      16.113  39.219  55.098  1.00  0.00
ATOM   3919  CSG CSG Z2040     -26.791  60.649 -34.245  1.00  0.00
ATOM   3920  CSH CSH Z2041     -53.873 -82.217  88.228  1.00  0.00
ATOM   3921  CSI CSI Z2042     -21.325 -76.394 -74.108  1.00  0.00
ATOM   3922  CSJ CSJ Z2043      14.757 -69.363 -34.062  1.00  0.00
ATOM   3923  CSK CSK Z2044      21.917 -32.238   0.866  1.00  0.00
ATOM   3924  CSL CSL Z2045      26.237  19.206 -55.433  1.00  0.00
ATOM   3925  CSM CSM Z2046     -66.561   1.573 -54.305  1.00  0.00
ATOM   3926  CSN CSN Z2047      -3.417 -16.470 -82.119  1.00  0.00
ATOM   3927  CSO CSO Z2048      37.854 -50.692  13.817  1.00  0.00
ATOM   3928  CSP CSP Z2049      68.055 -86.564 -53.097  1.00  0.00
ATOM   3929  CSQ CSQ Z2050     -56.325  70.832  -5.474  1.00  0.00
ATOM   3930  CSR CSR Z2051     -55.473  72.456 -76.023  1.00  0.00
ATOM   3931  CSS CSS Z2052      81.683  14.353 -80.393  1.00  0.00
ATOM   3932  CST CST Z2053      66.373  81.795 -75.158  1.00  0.00
ATOM   3933  CSU CSU Z2054      18.100  -1.761  44.672  1.00  0.00
ATOM   3934  CSV CSV Z2055      32.492  14.846   1.377  1.00  0.00
ATOM   3935  CSW CSW Z2056     -60.120 -29.759  -9.710  1.00  0.00
ATOM   3936  CSX CSX Z2057      69.453 -13.118 -86.035  1.00  0.00
ATOM   3937  CSY CSY Z2058      19.869  34.236 -41.645  1.00  0.00
ATOM   3938  CSZ CSZ Z2059      80.968  67.673  22.418  1.00  0.00
ATOM   3939  CTA CTA Z2060      76.451  76.775  64.947  1.00  0.00
ATOM   3940  CTB CTB Z2061      70.086 -70.315  17.529  1.00  0.00
ATOM   3941  CTC CTC Z2062      86.000  22.171   6.235  1.00  0.00
ATOM   3942  CTD CTD Z2063     -44.730 -78.293 -45.756  1.00  0.00
ATOM   3943  CTE CTE Z2064      66.456  24.562  12.965  1.00  0.00
ATOM   3944  CTF CTF Z2065      29.911 -24.774  35.217  1.00  0.00
ATOM   3945  CTG CTG Z2066     -24.239  56.651 -52.873  1.00  0.00
ATOM   3946  CTH CTH Z2067      82.187  67.472 -64.452  1.00  0.00
ATOM   3947  CTI CTI Z2068     -46.140  29.867   5.475  1.00  0.00
ATOM   3948  CTJ CTJ Z2069      49.407 -55.844  -1.973  1.00  0.00
ATOM   3949  CTK CTK Z2070      18.403  -9.883 -76.861  1.00  0.00
ATOM   3950  CTL CTL Z2071     -35.702 -43.897  12.287  1.00  0.00
ATOM   3951  CTM CTM Z2072     -48.802 -28.395  24.028  1.00  0.00
ATOM   3952  CTN CTN Z2073     -70.108 -49.129   2.744  1.00  0.00
ATOM   3953  CTO CTO Z2074     -44.429 -13.667 -81.954  1.00  0.00
ATOM   3954  CTP CTP Z2075     -10.882  74.330 -54.461  1.00  0.00
ATOM   3955  CTQ CTQ Z2076      -9.549  21.907 -16.732  1.00  0.00
ATOM   3956  CTR CTR Z2077     -63.468  -1.148 -76.530  1.00  0.00
ATOM   3957  CTS CTS Z2078      41.326  15.256 -64.337  1.00  0.00
ATOM   3958  CTT CTT Z2079       2.478 -80.595  27.420  1.00  0.00
ATOM   3959  CTU CTU Z2080      77.039  10.423  37.393  1.00  0.00
ATOM   3960  CTV CTV Z2081     -56.644 -65.066  13.106  1.00  0.00
ATOM   3961  CTW CTW Z2082     -55.587 -53.301  83.049  1.00  0.00
ATOM   3962  CTX CTX Z2083     -69.583 -86.840 -59.500  1.00  0.00
ATOM   3963  CTY CTY Z2084      67.387 -58.508  58.904  1.00  0.00
ATOM   3964  CTZ CTZ Z2085       8.980 -47.995  46.004  1.00  0.00
ATOM   3965  CUA CUA Z2086      39.825 -87.007  24.479  1.00  0.00
ATOM   3966  CUB CUB Z2087     -60.798 -65.344 -79.520  1.00  0.00
ATOM   3967  CUC CUC Z2088     -47.852 -13.903  72.950  1.00  0.00
ATOM   3968  CUD CUD Z2089     -36.950 -22.765  -0.476  1.00  0.00
ATOM   3969  CUE CUE Z2090      34.352  43.484 -49.052  1.00  0.00
ATOM   3970  CUF CUF Z2091      44.799 -76.516 -17.533  1.00  0.00
ATOM   3971  CUG CUG Z2092      80.601 -26.348  86.874  1.00  0.00
ATOM   3972  CUH CUH Z2093      62.282  55.909  40.290  1.00  0.00
ATOM   3973  CUI CUI Z2094      50.075  81.417 -34.005  1.00  0.00
ATOM   3974  CUJ CUJ Z2095     -69.499  32.661 -39.160  1.00  0.00
ATOM   3975  CUK CUK Z2096      74.002 -52.989 -36.150  1.00  0.00
ATOM   3976  CUL CUL Z2097     -40.146  67.436  81.176  1.00  0.00
ATOM   3977  CUM CUM Z2098     -73.640  43.352  64.350  1.00  0.00
ATOM   3978  CUN CUN Z2099      65.033 -38.176 -72.540  1.00  0.00
ATOM   3979  CUO CUO Z2100     -12.666 -48.022  15.474  1.00  0.00
ATOM   3980  CUP CUP Z2101     -69.467 -21.310  27.900  1.00  0.00
ATOM   3981  CUQ CUQ Z2102     -41.026 -53.741  84.496  1.00  0.00
ATOM   3982  CUR CUR Z2103     -64.074 -57.012 -27.112  1.00  0.00
ATOM   3983  CUS CUS Z2104      25.399  -1.782  63.004  1.00  0.00
ATOM   3984  CUT CUT Z2105     -37.528  63.938 -53.682  1.00  0.00
ATOM   3985  CUU CUU Z2106     -54.146  19.395  25.862  1.00  0.00
ATOM   3986  CUV CUV Z2107      87.490 -81.212 -39.018  1.00  0.00
ATOM   3987  CUW CUW Z2108      47.997  67.800  66.243  1.00  0.00
ATOM   3988  CUX CUX Z2109     -21.501 -22.987  -1.581  1.00  0.00
ATOM   3989  CUY CUY Z2110      39.691  31.806 -78.962  1.00  0.00
ATOM   3990  CUZ CUZ Z2111       9.547  32.962  -0.039  1.00  0.00
ATOM   3991  CVA CVA Z2112     -85.185   0.261 -34.661  1.00  0.00
ATOM   3992  CVB CVB Z2113     -11.702   4.752 -28.311  1.00  0.00
ATOM   3993  CVC CVC Z2114     -68.018 -24.159   5.196  1.00  0.00
ATOM   3994  CVD CVD Z2115     -10.842  42.698   6.066  1.00  0.00
ATOM   3995  CVE CVE Z2116     -20.008   5.825  31.735  1.00  0.00
ATOM   3996  CVF CVF Z2117      61.180  31.805 -42.072  1.00  0.00
ATOM   3997  CVG CVG Z2118     -36.127  46.088 -27.789  1.00  0.00
ATOM   3998  CVH CVH Z2119      36.782 -21.957  85.075  1.00  0.00
ATOM   3999  CVI CVI Z2120     -17.823 -81.855  10.641  1.00  0.00
ATOM   4000  CVJ CVJ Z2121      21.142  76.723  49.090  1.00  0.00
ATOM   4001  CVK CVK Z2122     -57.916  26.361  82.942  1.00  0.00
ATOM   4002  CVL CVL Z2123      25.630 -55.887 -53.639  1.00  0.00
ATOM   4003  CVM CVM Z2124     -67.277  83.784  70.627  1.00  0.00
ATOM   4004  CVN CVN Z2125      57.507  57.054 -80.632  1.00  0.00
ATOM   4005  CVO CVO Z2126      44.372 -44.200  83.628  1.00  0.00
ATOM   4006  CVP CVP Z2127      58.382 -22.861 -82.000  1.00  0.00
ATOM   4007  CVQ CVQ Z2128      70.388  72.606  45.772  1.00  0.00
ATOM   4008  CVR CVR Z2129     -68.418 -26.131 -67.308  1.00  0.00
ATOM   4009  CVS CVS Z2130      27.537  12.082 -67.336  1.00  0.00
ATOM   4010  CVT CVT Z2131       4.839  20.744 -84.740  1.00  0.00
ATOM   4011  CVU CVU Z2132       5.458 -16.685  49.073  1.00  0.00
ATOM   4012  CVV CVV Z2133       0.223 -65.548  10.856  1.00  0.00
ATOM   4013  CVW CVW Z2134      -0.392 -84.692 -23.420  1.00  0.00
ATOM   4014  CVX CVX Z2135     -17.474  84.662  15.029  1.00  0.00
ATOM   4015  CVY CVY Z2136      47.081 -79.480  42.149  1.00  0.00
ATOM   4016  CVZ CVZ Z2137     -27.589  -8.219 -27.883  1.00  0.00
ATOM   4017  CWA CWA Z2138      45.907 -60.630  34.941  1.00  0.00
ATOM   4018  CWB CWB Z2139     -18.230 -78.521  87.087  1.00  0.00
ATOM   4019  CWC CWC Z2140      45.499  82.691  36.372  1.00  0.00
ATOM   4020  CWD CWD Z2141      20.683  34.251 -19.420  1.00  0.00
ATOM   4021  CWE CWE Z2142      11.902  69.666  79.732  1.00  0.00
ATOM   4022  CWF CWF Z2143     -83.647 -88.160  77.012  1.00  0.00
ATOM   4023  CWG CWG Z2144      72.570 -34.832  70.487  1.00  0.00
ATOM   4024  CWH CWH Z2145      59.390   0.708  45.196  1.00  0.00
ATOM   4025  CWI CWI Z2146      74.565  29.823 -67.155  1.00  0.00
ATOM   4026  CWJ CWJ Z2147      77.370 -17.461 -74.716  1.00  0.00
ATOM   4027  CWK CWK Z2148      47.150   7.171   2.517  1.00  0.00
ATOM   4028  CWL CWL Z2149      47.311 -31.177 -18.963  1.00  0.00
ATOM   4029  CWM CWM Z2150     -32.525 -56.232 -11.752  1.00  0.00
ATOM   4030  CWN CWN Z2151      85.363  56.506   3.145  1.00  0.00
ATOM   4031  CWO CWO Z2152     -24.580 -63.887 -46.621  1.00  0.00
ATOM   4032  CWP CWP Z2153     -18.905  79.389  84.420  1.00  0.00
ATOM   4033  CWQ CWQ Z2154     -55.984  15.204  74.037  1.00  0.00
ATOM   4034  CWR CWR Z2155     -27.990  76.686  41.286  1.00  0.00
ATOM   4035  CWS CWS Z2156       9.859 -68.943 -76.990  1.00  0.00
ATOM   4036  CWT CWT Z2157     -32.692 -27.307 -83.747  1.00  0.00
ATOM   4037  CWU CWU Z2158      54.852  24.134 -68.754  1.00  0.00
ATOM   4038  CWV CWV Z2159      69.649  60.142  60.510  1.00  0.00
ATOM   4039  CWW CWW Z2160     -80.772 -72.434 -39.892  1.00  0.00
ATOM   4040  CWX CWX Z2161     -48.199 -86.941   2.497  1.00  0.00
ATOM   4041  CWY CWY Z2162      29.147 -40.374 -15.186  1.00  0.00
ATOM   4042  CWZ CWZ Z2163     -27.334 -57.034 -82.416  1.00  0.00
ATOM   4043  CXA CXA Z2164       7.227  51.851 -47.793  1.00  0.00
ATOM   4044  CXB CXB Z2165      86.228  50.171  83.523  1.00  0.00
ATOM   4045  CXC CXC Z2166      79.815  45.549   9.989  1.00  0.00
ATOM   4046  CXD CXD Z2167      24.544 -47.194  74.826  1.00  0.00
ATOM   4047  CXE CXE Z2168     -58.897 -89.062 -48.054  1.00  0.00
ATOM   4048  CXF CXF Z2169      10.580 -42.335 -28.643  1.00  0.00
ATOM   4049  CXG CXG Z2170      82.085 -49.552 -77.182  1.00  0.00
ATOM   4050  CXH CXH Z2171      11.207 -49.238 -41.562  1.00  0.00
ATOM   4051  CXI CXI Z2172      71.377 -55.599 -11.918  1.00  0.00
ATOM   4052  CXJ CXJ Z2173       6.341 -28.079 -43.603  1.00  0.00
ATOM   4053  CXK CXK Z2174     -78.264  68.073  66.613  1.00  0.00
ATOM   4054  CXL CXL Z2175     -11.852 -86.777  37.348  1.00  0.00
ATOM   4055  CXM CXM Z2176     -66.657 -82.552  71.069  1.00  0.00
ATOM   4056  CXN CXN Z2177       2.354 -78.118  -5.631  1.00  0.00
ATOM   4057  CXO CXO Z2178      35.011   7.946 -55.769  1.00  0.00
ATOM   4058  CXP CXP Z2179      -1.410 -23.095 -52.618  1.00  0.00
ATOM   4059  CXQ CXQ Z2180     -38.436  -7.484 -14.879  1.00  0.00
ATOM   4060  CXR CXR Z2181     -80.257 -56.388 -18.094  1.00  0.00
ATOM   4061  CXS CXS Z2182     -71.268 -48.868  68.080  1.00  0.00
ATOM   4062  CXT CXT Z2183      81.592 -85.826  68.935  1.00  0.00
ATOM   4063  CXU CXU Z2184       8.162  45.893  76.054  1.00  0.00
ATOM   4064  CXV CXV Z2185     -34.123 -52.142 -54.302  1.00  0.00
ATOM   4065  CXW CXW Z2186     -37.501   8.503   7.987  1.00  0.00
ATOM   4066  CXX CXX Z2187     -46.771  53.560 -82.155  1.00  0.00
ATOM   4067  CXY CXY Z2188     -47.346 -68.302 -35.513  1.00  0.00
ATOM   4068  CXZ CXZ Z2189      57.283  46.062  76.687  1.00  0.00
ATOM   4069  CYA CYA Z2190      28.890   4.669  14.818  1.00  0.00
ATOM   4070  CYB CYB Z2191     -42.924  19.274 -31.536  1.00  0.00
ATOM   4071  CYC CYC Z2192     -27.113 -37.164  61.089  1.00  0.00
ATOM   4072  CYD CYD Z2193     -22.766 -10.354  80.413  1.00  0.00
ATOM   4073  CYE CYE Z2194     -40.407   5.616  68.012  1.00  0.00
ATOM   4074  CYF CYF Z2195      -9.367  74.832  39.210  1.00  0.00
ATOM   4075  CYG CYG Z2196      52.499  71.549 -11.395  1.00  0.00
ATOM   4076  CYH CYH Z2197     -74.078 -17.390 -35.656  1.00  0.00
ATOM   4077  CYI CYI Z2198      82.653 -49.987   5.046  1.00  0.00
ATOM   4078  CYJ CYJ Z2199      -3.253 -50.623  29.426  1.00  0.00
ATOM   4079  CYK CYK Z2200       4.677  79.940  57.928  1.00  0.00
ATOM   4080  CYL CYL Z2201      85.276   8.224 -12.377  1.00  0.00
ATOM   4081  CYM CYM Z2202      15.774 -86.979 -42.858  1.00  0.00
ATOM   4082  CYN CYN Z2203     -23.301   9.361 -84.815  1.00  0.00
ATOM   4083  CYO CYO Z2204      43.931 -86.294 -27.562  1.00  0.00
ATOM   4084  CYP CYP Z2205      84.688  33.171  84.821  1.00  0.00
ATOM   4085  CYQ CYQ Z2206      44.278 -32.233   8.317  1.00  0.00
ATOM   4086  CYR CYR Z2207      25.623 -28.024  73.886  1.00  0.00
ATOM   4087  CYS CYS Z2208     -17.383  -3.039 -81.584  1.00  0.00
ATOM   4088  CYT CYT Z2209      22.149  46.207 -72.253  1.00  0.00
ATOM   4089  CYU CYU Z2210     -79.780  79.366   0.339  1.00  0.00
ATOM   4090  CYV CYV Z2211     -36.687 -15.203  37.964  1.00  0.00
ATOM   4091  CYW CYW Z2212      40.379  -4.690  45.259  1.00  0.00
ATOM   4092  CYX CYX Z2213     -34.890  79.433  23.610  1.00  0.00
ATOM   4093  CYY CYY Z2214       0.942  53.706 -17.862  1.00  0.00
ATOM   4094  CYZ CYZ Z2215      68.456 -73.714 -38.679  1.00  0.00
ATOM   4095  CZA CZA Z2216     -78.377  39.885   1.243  1.00  0.00
ATOM   4096  CZB CZB Z2217     -11.922  85.641  53.358  1.00  0.00
ATOM   4097  CZC CZC Z2218     -58.608  36.871 -77.069  1.00  0.00
ATOM   4098  CZD CZD Z2219      -7.894 -89.991  19.570  1.00  0.00
ATOM   4099  CZE CZE Z2220      32.259   7.787  82.680  1.00  0.00
ATOM   4100  CZF CZF Z2221      78.554  68.467  79.990  1.00  0.00
ATOM   4101  CZG CZG Z2222     -24.848  39.984  38.947  1.00  0.00
ATOM   4102  CZH CZH Z2223      50.503 -50.650 -25.293  1.00  0.00
ATOM   4103  CZI CZI Z2224     -16.812 -78.194 -51.290  1.00  0.00
ATOM   4104  CZJ CZJ Z2225      21.457 -76.435   6.301  1.00  0.00
ATOM   4105  CZK CZK Z2226     -48.331 -33.621 -51.511  1.00  0.00
ATOM   4106  CZL CZL Z2227     -13.152  77.126  -1.923  1.00  0.00
ATOM   4107  CZM CZM Z2228     -50.593 -49.445  21.228  1.00  0.00
ATOM   4108  CZN CZN Z2229      44.679  22.071  69.408  1.00  0.00
ATOM   4109  CZO CZO Z2230      42.393 -12.267  13.107  1.00  0.00
ATOM   4110  CZP CZP Z2231       2.423  -0.099 -77.772  1.00  0.00
ATOM   4111  CZQ CZQ Z2232     -70.017  33.977  82.658  1.00  0.00
ATOM   4112  CZR CZR Z2233      61.657   3.448 -61.556  1.00  0.00
ATOM   4113  CZS CZS Z2234      53.558  72.953 -67.226  1.00  0.00
ATOM   4114  CZT CZT Z2235      64.606  79.369  -0.013  1.00  0.00
ATOM   4115  CZU CZU Z2236      29.459  23.681  39.853  1.00  0.00
ATOM   4116  CZV CZV Z2237      -2.173 -80.705 -84.422  1.00  0.00
ATOM   4117  CZW CZW Z2238      -9.586  51.505  89.016  1.00  0.00
ATOM   4118  CZX CZX Z2239      73.222  50.733 -57.407  1.00  0.00
ATOM   4119  CZY CZY Z2240     -62.441 -51.314 -78.221  1.00  0.00
ATOM   4120  CZZ CZZ Z2241      83.827 -29.035 -22.234  1.00  0.00
ATOM   4121  DAA DAA Z2242      69.611 -86.891  39.767  1.00  0.00
ATOM   4122  DAB DAB Z2243      35.834  55.311  -4.501  1.00  0.00
ATOM   4123  DAC DAC Z2244      43.928 -84.640  -3.908  1.00  0.00
ATOM   4124  DAD DAD Z2245      35.379 -82.915 -38.715  1.00  0.00
ATOM   4125  DAE DAE Z2246     -45.561  46.702  69.736  1.00  0.00
ATOM   4126  DAF DAF Z2247     -84.458  27.400  87.491  1.00  0.00
ATOM   4127  DAG DAG Z2248     -38.261  28.506  87.353  1.00  0.00
ATOM   4128  DAH DAH Z2249      23.218  84.412  72.702  1.00  0.00
ATOM   4129  DAI DAI Z2250      82.242 -84.280 -25.276  1.00  0.00
ATOM   4130  DAJ DAJ Z2251     -78.017  56.050 -30.267  1.00  0.00
ATOM   4131  DAK DAK Z2252      68.818  21.344 -74.233  1.00  0.00
ATOM   4132  DAL DAL Z2253      13.078 -69.340  52.262  1.00  0.00
ATOM   4133  DAM DAM Z2254     -65.549  61.773  85.025  1.00  0.00
ATOM   4134  DAN DAN Z2255      66.107 -34.407  -4.030  1.00  0.00
ATOM   4135  DAO DAO Z2256     -67.803  -2.350 -39.211  1.00  0.00
ATOM   4136  DAP DAP Z2257     -74.401 -26.850  50.768  1.00  0.00
ATOM   4137  DAQ DAQ Z2258      31.335   9.520 -43.390  1.00  0.00
ATOM   4138  DAR DAR Z2259     -14.272 -63.958   4.886  1.00  0.00
ATOM   4139  DAS DAS Z2260      86.985  17.562  62.085  1.00  0.00
ATOM   4140  DAT DAT Z2261      15.482 -34.686  50.577  1.00  0.00
ATOM   4141  DAU DAU Z2262      50.742  25.948 -42.458  1.00  0.00
ATOM   4142  DAV DAV Z2263       1.495  -2.218  12.078  1.00  0.00
ATOM   4143  DAW DAW Z2264      36.493  23.161 -41.806  1.00  0.00
ATOM   4144  DAX DAX Z2265      -5.936  51.009 -84.084  1.00  0.00
ATOM   4145  DAY DAY Z2266      16.410  62.440 -78.066  1.00  0.00
ATOM   4146  DAZ DAZ Z2267     -14.102 -53.762  72.275  1.00  0.00
ATOM   4147  DBA DBA Z2268       3.613 -47.866 -10.703  1.00  0.00
ATOM   4148  DBB DBB Z2269      69.700  12.589  74.706  1.00  0.00
ATOM   4149  DBC DBC Z2270       6.814   1.643  57.325  1.00  0.00
ATOM   4150  DBD DBD Z2271      44.382  23.570 -52.890  1.00  0.00
ATOM   4151  DBE DBE Z2272      81.642  49.138 -85.427  1.00  0.00
ATOM   4152  DBF DBF Z2273     -61.686  50.655   0.211  1.00  0.00
ATOM   4153  DBG DBG Z2274      -3.577  41.545  52.671  1.00  0.00
ATOM   4154  DBH DBH Z2275     -10.511  -8.004  56.075  1.00  0.00
ATOM   4155  DBI DBI Z2276      62.884  82.296  39.169  1.00  0.00
ATOM   4156  DBJ DBJ Z2277       4.257 -88.310 -59.453  1.00  0.00
ATOM   4157  DBK DBK Z2278      -5.162 -12.931 -29.605  1.00  0.00
ATOM   4158  DBL DBL Z2279      39.401  33.105 -63.746  1.00  0.00
ATOM   4159  DBM DBM Z2280      56.626 -57.802 -82.903  1.00  0.00
ATOM   4160  DBN DBN Z2281     -48.574 -51.182 -21.961  1.00  0.00
ATOM   4161  DBO DBO Z2282      36.232  42.340  30.609  1.00  0.00
ATOM   4162  DBP DBP Z2283      30.791  35.886  10.506  1.00  0.00
ATOM   4163  DBQ DBQ Z2284     -74.166 -19.709 -19.477  1.00  0.00
ATOM   4164  DBR DBR Z2285      59.023  77.154 -56.605  1.00  0.00
ATOM   4165  DBS DBS Z2286      86.761 -72.819   9.259  1.00  0.00
ATOM   4166  DBT DBT Z2287      81.358  19.499 -32.703  1.00  0.00
ATOM   4167  DBU DBU Z2288       9.626  67.288 -20.177  1.00  0.00
ATOM   4168  DBV DBV Z2289     -74.828  77.005 -83.301  1.00  0.00
ATOM   4169  DBW DBW Z2290      87.731  42.082 -73.384  1.00  0.00
ATOM   4170  DBX DBX Z2291     -40.628 -41.319 -38.359  1.00  0.00
ATOM   4171  DBY DBY Z2292     -73.644 -36.196  21.178  1.00  0.00
ATOM   4172  DBZ DBZ Z2293     -44.662  76.495 -51.137  1.00  0.00
ATOM   4173  DCA DCA Z2294      16.609  54.290 -38.423  1.00  0.00
ATOM   4174  DCB DCB Z2295       5.982 -78.458  42.367  1.00  0.00
ATOM   4175  DCC DCC Z2296      42.768  -2.594 -83.402  1.00  0.00
ATOM   4176  DCD DCD Z2297       8.848  -1.701  30.331  1.00  0.00
ATOM   4177  DCE DCE Z2298      57.807 -15.664 -13.302  1.00  0.00
ATOM   4178  DCF DCF Z2299     -60.476 -88.196   4.749  1.00  0.00
ATOM   4179  DCG DCG Z2300      52.944 -19.684  89.288  1.00  0.00
ATOM   4180  DCH DCH Z2301     -69.586 -80.751 -19.324  1.00  0.00
ATOM   4181  DCI DCI Z2302      14.222   8.309  69.199  1.00  0.00
ATOM   4182  DCJ DCJ Z2303     -79.348 -13.933  83.718  1.00  0.00
ATOM   4183  DCK DCK Z2304      86.254  25.080 -54.094  1.00  0.00
ATOM   4184  DCL DCL Z2305      88.016 -73.353 -65.840  1.00  0.00
ATOM   4185  DCM DCM Z2306     -70.616  73.841 -62.607  1.00  0.00
ATOM   4186  DCN DCN Z2307      48.608 -32.888 -57.058  1.00  0.00
ATOM   4187  DCO DCO Z2308      -1.795  22.347  84.358  1.00  0.00
ATOM   4188  DCP DCP Z2309      27.575 -27.803 -31.752  1.00  0.00
ATOM   4189  DCQ DCQ Z2310     -33.558 -19.415  86.359  1.00  0.00
ATOM   4190  DCR DCR Z2311      -1.326 -63.956 -44.041  1.00  0.00
ATOM   4191  DCS DCS Z2312      89.656 -37.047  70.457  1.00  0.00
ATOM   4192  DCT DCT Z2313      84.711  70.106  -2.133  1.00  0.00
ATOM   4193  DCU DCU Z2314      67.534  13.981  -9.740  1.00  0.00
ATOM   4194  DCV DCV Z2315      52.874  42.661 -75.517  1.00  0.00
ATOM   4195  DCW DCW Z2316     -79.576  72.017 -26.851  1.00  0.00
ATOM   4196  DCX DCX Z2317     -45.332 -35.212  80.410  1.00  0.00
ATOM   4197  DCY DCY Z2318     -77.479  41.913 -66.234  1.00  0.00
ATOM   4198  DCZ DCZ Z2319     -76.132 -71.641 -63.978  1.00  0.00
ATOM   4199  DDA DDA Z2320     -83.917 -28.454  38.946  1.00  0.00
ATOM   4200  DDB DDB Z2321      58.019 -87.151  74.869  1.00  0.00
ATOM   4201  DDC DDC Z2322      76.655   7.717 -27.505  1.00  0.00
ATOM   4202  DDD DDD Z2323      11.619 -46.137 -59.165  1.00  0.00
ATOM   4203  DDE DDE Z2324      27.686 -81.154 -65.070  1.00  0.00
ATOM   4204  DDF DDF Z2325      44.711 -35.750  25.153  1.00  0.00
ATOM   4205  DDG DDG Z2326      72.548  31.439  33.921  1.00  0.00
ATOM   4206  DDH DDH Z2327      78.432 -85.570  26.866  1.00  0.00
ATOM   4207  DDI DDI Z2328     -17.646 -64.831  53.471  1.00  0.00
ATOM   4208  DDJ DDJ Z2329     -38.047 -38.279 -65.200  1.00  0.00
ATOM   4209  DDK DDK Z2330      28.801  -9.647 -63.133  1.00  0.00
ATOM   4210  DDL DDL Z2331      -2.140  18.693 -36.106  1.00  0.00
ATOM   4211  DDM DDM Z2332      -9.468  32.608 -35.506  1.00  0.00
ATOM   4212  DDN DDN Z2333      21.813  54.545  51.712  1.00  0.00
ATOM   4213  DDO DDO Z2334     -12.301 -27.731 -66.319  1.00  0.00
ATOM   4214  DDP DDP Z2335      18.211 -65.369  61.354  1.00  0.00
ATOM   4215  DDQ DDQ Z2336      -6.134 -65.730  22.964  1.00  0.00
ATOM   4216  DDR DDR Z2337     -29.892  39.183  69.024  1.00  0.00
ATOM   4217  DDS DDS Z2338     -67.995  -1.894  86.084  1.00  0.00
ATOM   4218  DDT DDT Z2339      61.636   1.270  81.698  1.00  0.00
ATOM   4219  DDU DDU Z2340     -46.298 -76.595  33.000  1.00  0.00
ATOM   4220  DDV DDV Z2341      55.059 -67.257  82.298  1.00  0.00
ATOM   4221  DDW DDW Z2342      60.865  -2.772 -80.240  1.00  0.00
ATOM   4222  DDX DDX Z2343     -70.277 -68.114  36.174  1.00  0.00
ATOM   4223  DDY DDY Z2344      20.779   5.107 -26.722  1.00  0.00
ATOM   4224  DDZ DDZ Z2345     -72.276  29.229  21.972  1.00  0.00
ATOM   4225  DEA DEA Z2346      15.756  18.871 -32.380  1.00  0.00
ATOM   4226  DEB DEB Z2347      39.186  36.171  -6.106  1.00  0.00
ATOM   4227  DEC DEC Z2348     -68.684  84.634  31.027  1.00  0.00
ATOM   4228  DED DED Z2349      32.051  84.123 -45.053  1.00  0.00
ATOM   4229  DEE DEE Z2350      74.077   7.010  22.943  1.00  0.00
ATOM   4230  DEF DEF Z2351     -54.986   3.794  36.336  1.00  0.00
ATOM   4231  DEG DEG Z2352     -81.737  14.038 -79.811  1.00  0.00
ATOM   4232  DEH DEH Z2353     -79.011  58.872 -47.836  1.00  0.00
ATOM   4233  DEI DEI Z2354     -30.160  69.580 -13.355  1.00  0.00
ATOM   4234  DEJ DEJ Z2355      71.426   4.491   1.279  1.00  0.00
ATOM   4235  DEK DEK Z2356      34.337 -50.145  46.202  1.00  0.00
ATOM   4236  DEL DEL Z2357      32.959 -69.377 -27.426  1.00  0.00
ATOM   4237  DEM DEM Z2358      41.638 -71.940   6.805  1.00  0.00
ATOM   4238  DEN DEN Z2359      82.402 -62.504  81.671  1.00  0.00
ATOM   4239  DEO DEO Z2360      -2.267  85.706 -20.093  1.00  0.00
ATOM   4240  DEP DEP Z2361     -78.121 -42.776  41.148  1.00  0.00
ATOM   4241  DEQ DEQ Z2362     -44.571 -56.459  10.688  1.00  0.00
ATOM   4242  DER DER Z2363     -82.541 -75.165  23.718  1.00  0.00
ATOM   4243  DES DES Z2364      83.590 -34.036 -55.162  1.00  0.00
ATOM   4244  DET DET Z2365     -47.432 -41.172 -83.133  1.00  0.00
ATOM   4245  DEU DEU Z2366      -7.446 -71.140 -75.201  1.00  0.00
ATOM   4246  DEV DEV Z2367      53.036  75.230 -79.613  1.00  0.00
ATOM   4247  DEW DEW Z2368     -30.813 -61.796   5.659  1.00  0.00
ATOM   4248  DEX DEX Z2369     -45.058  16.669 -81.758  1.00  0.00
ATOM   4249  DEY DEY Z2370     -29.716 -87.446 -82.354  1.00  0.00
ATOM   4250  DEZ DEZ Z2371      83.384  81.781 -31.473  1.00  0.00
ATOM   4251  DFA DFA Z2372      74.137  14.302 -57.543  1.00  0.00
ATOM   4252  DFB DFB Z2373     -81.322 -60.964  68.306  1.00  0.00
ATOM   4253  DFC DFC Z2374     -41.692  -5.106  33.648  1.00  0.00
ATOM   4254  DFD DFD Z2375     -75.570  18.640 -43.727  1.00  0.00
ATOM   4255  DFE DFE Z2376     -24.201  59.056 -87.262  1.00  0.00
ATOM   4256  DFF DFF Z2377      38.568 -14.676 -41.415  1.00  0.00
ATOM   4257  DFG DFG Z2378       0.011  62.661 -35.230  1.00  0.00
ATOM   4258  DFH DFH Z2379     -16.169  46.598 -16.953  1.00  0.00
ATOM   4259  DFI DFI Z2380     -56.210  -3.664  25.679  1.00  0.00
ATOM   4260  DFJ DFJ Z2381       3.741  29.809 -32.598  1.00  0.00
ATOM   4261  DFK DFK Z2382     -37.318  46.439  82.528  1.00  0.00
ATOM   4262  DFL DFL Z2383      -7.500 -79.329  57.211  1.00  0.00
ATOM   4263  DFM DFM Z2384     -14.342  32.728  84.102  1.00  0.00
ATOM   4264  DFN DFN Z2385     -75.988  82.642  21.263  1.00  0.00
ATOM   4265  DFO DFO Z2386     -26.925  75.862 -35.299  1.00  0.00
ATOM   4266  DFP DFP Z2387      70.946  29.690 -83.980  1.00  0.00
ATOM   4267  DFQ DFQ Z2388      -3.708 -44.199  47.715  1.00  0.00
ATOM   4268  DFR DFR Z2389     -77.515  -7.604  37.001  1.00  0.00
ATOM   4269  DFS DFS Z2390      20.420 -83.210  46.438  1.00  0.00
ATOM   4270  DFT DFT Z2391     -83.929  -3.269  78.736  1.00  0.00
ATOM   4271  DFU DFU Z2392     -34.576 -85.733  80.280  1.00  0.00
ATOM   4272  DFV DFV Z2393      88.374 -36.425  -2.577  1.00  0.00
ATOM   4273  DFW DFW Z2394      16.032  21.416  57.987  1.00  0.00
ATOM   4274  DFX DFX Z2395     -84.851 -87.793 -70.414  1.00  0.00
ATOM   4275  DFY DFY Z2396      62.823  77.566  75.181  1.00  0.00
ATOM   4276  DFZ DFZ Z2397      15.979 -17.057  64.641  1.00  0.00
ATOM   4277  DGA DGA Z2398      69.665  82.665 -49.036  1.00  0.00
ATOM   4278  DGB DGB Z2399      17.702  14.805  -8.105  1.00  0.00
ATOM   4279  DGC DGC Z2400      30.694 -52.548 -43.189  1.00  0.00
ATOM   4280  DGD DGD Z2401     -55.049 -76.320 -84.640  1.00  0.00
ATOM   4281  DGE DGE Z2402     -10.477  49.269 -46.103  1.00  0.00
ATOM   4282  DGF DGF Z2403      37.929  19.546  82.555  1.00  0.00
ATOM   4283  DGG DGG Z2404     -62.987 -77.979 -32.635  1.00  0.00
ATOM   4284  DGH DGH Z2405     -32.739 -18.811  50.860  1.00  0.00
ATOM   4285  DGI DGI Z2406      62.969  77.485  18.087  1.00  0.00
ATOM   4286  DGJ DGJ Z2407      12.165 -26.158 -74.821  1.00  0.00
ATOM   4287  DGK DGK Z2408     -84.326  37.942 -78.682  1.00  0.00
ATOM   4288  DGL DGL Z2409      29.341   0.191 -73.985  1.00  0.00
ATOM   4289  DGM DGM Z2410       1.112  75.263 -19.635  1.00  0.00
ATOM   4290  DGN DGN Z2411      37.253 -88.703  49.046  1.00  0.00
ATOM   4291  DGO DGO Z2412      77.853 -48.162  25.329  1.00  0.00
ATOM   4292  DGP DGP Z2413     -83.539 -55.212  14.630  1.00  0.00
ATOM   4293  DGQ DGQ Z2414      28.053 -21.068 -10.935  1.00  0.00
ATOM   4294  DGR DGR Z2415      88.004 -63.663 -57.720  1.00  0.00
ATOM   4295  DGS DGS Z2416     -54.741  62.031 -59.945  1.00  0.00
ATOM   4296  DGT DGT Z2417     -85.740  -7.553 -57.156  1.00  0.00
ATOM   4297  DGU DGU Z2418     -22.976 -88.433  43.691  1.00  0.00
ATOM   4298  DGV DGV Z2419      13.640 -55.706   8.095  1.00  0.00
ATOM   4299  DGW DGW Z2420     -56.966 -88.184  17.608  1.00  0.00
ATOM   4300  DGX DGX Z2421     -47.654  46.295 -63.947  1.00  0.00
ATOM   4301  DGY DGY Z2422       6.267  74.090 -70.446  1.00  0.00
ATOM   4302  DGZ DGZ Z2423     -34.874 -10.421   6.742  1.00  0.00
ATOM   4303  DHA DHA Z2424      80.307 -85.655  53.573  1.00  0.00
ATOM   4304  DHB DHB Z2425     -71.829 -77.243   2.208  1.00  0.00
ATOM   4305  DHC DHC Z2426      81.819  40.434  72.014  1.00  0.00
ATOM   4306  DHD DHD Z2427      79.840  65.262  46.798  1.00  0.00
ATOM   4307  DHE DHE Z2428      27.549 -18.240  48.396  1.00  0.00
ATOM   4308  DHF DHF Z2429      42.560  27.549  51.480  1.00  0.00
ATOM   4309  DHG DHG Z2430     -72.150 -59.495 -75.620  1.00  0.00
ATOM   4310  DHH DHH Z2431      81.877  -2.906 -72.072  1.00  0.00
ATOM   4311  DHI DHI Z2432     -50.403  30.802  66.776  1.00  0.00
ATOM   4312  DHJ DHJ Z2433      12.137 -15.655 -64.704  1.00  0.00
ATOM   4313  DHK DHK Z2434     -68.535  14.834 -27.141  1.00  0.00
ATOM   4314  DHL DHL Z2435      -2.870 -68.302  40.016  1.00  0.00
ATOM   4315  DHM DHM Z2436      68.423  -4.283 -51.705  1.00  0.00
ATOM   4316  DHN DHN Z2437      55.747  14.539 -48.281  1.00  0.00
ATOM   4317  DHO DHO Z2438      39.610 -17.964 -71.744  1.00  0.00
ATOM   4318  DHP DHP Z2439     -74.067  36.653  46.207  1.00  0.00
ATOM   4319  DHQ DHQ Z2440      62.639  77.043 -28.394  1.00  0.00
ATOM   4320  DHR DHR Z2441     -82.570 -37.899 -30.421  1.00  0.00
ATOM   4321  DHS DHS Z2442      50.377  18.562 -84.228  1.00  0.00
ATOM   4322  DHT DHT Z2443     -75.272  56.421 -64.068  1.00  0.00
ATOM   4323  DHU DHU Z2444      89.522 -27.077 -38.284  1.00  0.00
ATOM   4324  DHV DHV Z2445     -54.994  79.215  63.589  1.00  0.00
ATOM   4325  DHW DHW Z2446      81.815  16.123  84.737  1.00  0.00
ATOM   4326  DHX DHX Z2447     -26.074  53.165 -75.114  1.00  0.00
ATOM   4327  DHY DHY Z2448     -42.830 -67.608   0.038  1.00  0.00
ATOM   4328  DHZ DHZ Z2449      -5.586  82.767 -31.401  1.00  0.00
ATOM   4329  DIA DIA Z2450      34.760 -28.666  23.491  1.00  0.00
ATOM   4330  DIB DIB Z2451     -21.309  -3.414  57.617  1.00  0.00
ATOM   4331  DIC DIC Z2452     -79.351  80.603  44.956  1.00  0.00
ATOM   4332  DID DID Z2453     -11.485   1.594 -50.372  1.00  0.00
ATOM   4333  DIE DIE Z2454     -41.835  23.157  -6.102  1.00  0.00
ATOM   4334  DIF DIF Z2455     -69.035 -84.262 -84.194  1.00  0.00
ATOM   4335  DIG DIG Z2456      51.162 -85.790 -40.992  1.00  0.00
ATOM   4336  DIH DIH Z2457     -49.216 -22.891   6.123  1.00  0.00
ATOM   4337  DII DII Z2458      66.679  39.680 -74.641  1.00  0.00
ATOM   4338  DIJ DIJ Z2459      88.618 -89.990 -67.639  1.00  0.00
ATOM   4339  DIK DIK Z2460     -44.616  65.011 -41.095  1.00  0.00
ATOM   4340  DIL DIL Z2461     -24.962  -6.364  -1.714  1.00  0.00
ATOM   4341  DIM DIM Z2462      52.645  17.505  43.220  1.00  0.00
ATOM   4342  DIN DIN Z2463     -43.147 -67.048  22.527  1.00  0.00
ATOM   4343  DIO DIO Z2464      21.288  18.621  77.351  1.00  0.00
ATOM   4344  DIP DIP Z2465      54.895 -74.566 -78.607  1.00  0.00
ATOM   4345  DIQ DIQ Z2466     -21.241 -70.867  74.777  1.00  0.00
ATOM   4346  DIR DIR Z2467      68.045 -36.623 -22.820  1.00  0.00
ATOM   4347  DIS DIS Z2468     -62.978 -45.084 -28.991  1.00  0.00
ATOM   4348  DIT DIT Z2469     -84.155  58.980 -13.025  1.00  0.00
ATOM   4349  DIU DIU Z2470     -57.397  25.806 -84.479  1.00  0.00
ATOM   4350  DIV DIV Z2471      20.156  57.979  70.725  1.00  0.00
ATOM   4351  DIW DIW Z2472      54.517  81.908 -19.074  1.00  0.00
ATOM   4352  DIX DIX Z2473     -84.171  79.356 -71.147  1.00  0.00
ATOM   4353  DIY DIY Z2474     -77.461  13.581  41.612  1.00  0.00
ATOM   4354  DIZ DIZ Z2475      23.926 -60.398  83.138  1.00  0.00
ATOM   4355  DJA DJA Z2476      65.594 -38.168  85.945  1.00  0.00
ATOM   4356  DJB DJB Z2477      -5.563 -22.985  11.806  1.00  0.00
ATOM   4357  DJC DJC Z2478      52.392 -25.166 -50.786  1.00  0.00
ATOM   4358  DJD DJD Z2479     -58.407 -71.057  -8.566  1.00  0.00
ATOM   4359  DJE DJE Z2480      87.307 -67.831 -14.342  1.00  0.00
ATOM   4360  DJF DJF Z2481      40.713  49.890 -67.642  1.00  0.00
ATOM   4361  DJG DJG Z2482      41.635 -57.955  65.647  1.00  0.00
ATOM   4362  DJH DJH Z2483      50.976  64.770 -41.102  1.00  0.00
ATOM   4363  DJI DJI Z2484     -36.816 -36.390  -8.261  1.00  0.00
ATOM   4364  DJJ DJJ Z2485     -18.905 -18.589 -32.652  1.00  0.00
ATOM   4365  DJK DJK Z2486      57.938  22.059   2.136  1.00  0.00
ATOM   4366  DJL DJL Z2487     -65.507 -54.416 -14.146  1.00  0.00
ATOM   4367  DJM DJM Z2488     -78.104  43.085  27.525  1.00  0.00
ATOM   4368  DJN DJN Z2489      79.030 -64.093 -83.837  1.00  0.00
ATOM   4369  DJO DJO Z2490      82.435 -26.905  60.933  1.00  0.00
ATOM   4370  DJP DJP Z2491      71.541 -37.116 -50.416  1.00  0.00
ATOM   4371  DJQ DJQ Z2492     -70.431 -75.891  84.736  1.00  0.00
ATOM   4372  DJR DJR Z2493     -83.428  46.884  77.348  1.00  0.00
ATOM   4373  DJS DJS Z2494      -1.857 -15.779  29.103  1.00  0.00
ATOM   4374  DJT DJT Z2495      49.445  -0.600  88.285  1.00  0.00
ATOM   4375  DJU DJU Z2496      33.650  37.802  47.627  1.00  0.00
ATOM   4376  DJV DJV Z2497      63.233  85.909  54.040  1.00  0.00
ATOM   4377  DJW DJW Z2498     -83.247  12.483 -58.634  1.00  0.00
ATOM   4378  DJX DJX Z2499      73.659  52.371  26.612  1.00  0.00
ATOM   4379  DJY DJY Z2500      74.602 -71.464 -20.853  1.00  0.00
ATOM   4380  DJZ DJZ Z2501     -61.742  36.562  56.589  1.00  0.00
ATOM   4381  DKA DKA Z2502      -2.589 -31.793 -19.398  1.00  0.00
ATOM   4382  DKB DKB Z2503      53.762  69.647   4.534  1.00  0.00
ATOM   4383  DKC DKC Z2504     -15.669 -26.560  10.834  1.00  0.00
ATOM   4384  DKD DKD Z2505     -21.747  33.887 -35.366  1.00  0.00
ATOM   4385  DKE DKE Z2506       3.316  84.647 -86.595  1.00  0.00
ATOM   4386  DKF DKF Z2507     -83.372  24.500  30.986  1.00  0.00
ATOM   4387  DKG DKG Z2508      27.382  52.341  87.026  1.00  0.00
ATOM   4388  DKH DKH Z2509      24.677 -49.103 -71.380  1.00  0.00
ATOM   4389  DKI DKI Z2510     -41.052  44.059 -45.858  1.00  0.00
ATOM   4390  DKJ DKJ Z2511     -40.787 -17.866 -32.303  1.00  0.00
ATOM   4391  DKK DKK Z2512      34.102  65.411  44.081  1.00  0.00
ATOM   4392  DKL DKL Z2513      89.906  80.799  66.061  1.00  0.00
ATOM   4393  DKM DKM Z2514      88.082  82.381  86.416  1.00  0.00
ATOM   4394  DKN DKN Z2515     -59.342  56.151 -27.959  1.00  0.00
ATOM   4395  DKO DKO Z2516     -46.812  43.593  16.509  1.00  0.00
ATOM   4396  DKP DKP Z2517      24.161  17.481 -82.806  1.00  0.00
ATOM   4397  DKQ DKQ Z2518      26.575 -86.850  87.873  1.00  0.00
ATOM   4398  DKR DKR Z2519      11.099  80.518 -39.564  1.00  0.00
ATOM   4399  DKS DKS Z2520      87.741  46.028  42.487  1.00  0.00
ATOM   4400  DKT DKT Z2521     -63.157 -11.287  81.931  1.00  0.00
ATOM   4401  DKU DKU Z2522      48.532  -9.071 -55.588  1.00  0.00
ATOM   4402  DKV DKV Z2523     -16.087  11.469   5.406  1.00  0.00
ATOM   4403  DKW DKW Z2524      81.857 -46.521  77.844  1.00  0.00
ATOM   4404  DKX DKX Z2525      19.748 -49.506 -22.590  1.00  0.00
ATOM   4405  DKY DKY Z2526      55.651 -86.360 -16.385  1.00  0.00
ATOM   4406  DKZ DKZ Z2527      26.722  27.034  24.149  1.00  0.00
ATOM   4407  DLA DLA Z2528     -20.942 -23.026  55.954  1.00  0.00
ATOM   4408  DLB DLB Z2529     -38.403 -87.414  23.641  1.00  0.00
ATOM   4409  DLC DLC Z2530     -20.119 -50.678 -66.846  1.00  0.00
ATOM   4410  DLD DLD Z2531     -46.988 -87.170  47.469  1.00  0.00
ATOM   4411  DLE DLE Z2532      48.396  81.841  86.405  1.00  0.00
ATOM   4412  DLF DLF Z2533     -72.302 -81.303  51.196  1.00  0.00
ATOM   4413  DLG DLG Z2534       5.824 -38.927  86.963  1.00  0.00
ATOM   4414  DLH DLH Z2535      -8.659  58.262 -69.021  1.00  0.00
ATOM   4415  DLI DLI Z2536       8.097  82.640  39.751  1.00  0.00
ATOM   4416  DLJ DLJ Z2537      -0.296 -67.511 -12.340  1.00  0.00
ATOM   4417  DLK DLK Z2538      41.491   9.591  53.268  1.00  0.00
ATOM   4418  DLL DLL Z2539       6.696 -44.308  13.152  1.00  0.00
ATOM   4419  DLM DLM Z2540      85.042 -15.649 -83.609  1.00  0.00
ATOM   4420  DLN DLN Z2541     -43.719 -76.292 -70.418  1.00  0.00
ATOM   4421  DLO DLO Z2542     -80.929  34.482 -15.215  1.00  0.00
ATOM   4422  DLP DLP Z2543     -52.303 -26.492  85.003  1.00  0.00
ATOM   4423  DLQ DLQ Z2544       4.434  38.849 -82.261  1.00  0.00
ATOM   4424  DLR DLR Z2545     -71.756  13.077  80.625  1.00  0.00
ATOM   4425  DLS DLS Z2546     -77.887  85.613 -21.544  1.00  0.00
ATOM   4426  DLT DLT Z2547       0.860  -2.057  70.733  1.00  0.00
ATOM   4427  DLU DLU Z2548      12.701 -35.981 -39.857  1.00  0.00
ATOM   4428  DLV DLV Z2549     -23.854  52.385   9.106  1.00  0.00
ATOM   4429  DLW DLW Z2550     -77.476  18.508  68.626  1.00  0.00
ATOM   4430  DLX DLX Z2551      18.685  -7.908  86.716  1.00  0.00
ATOM   4431  DLY DLY Z2552     -26.232 -57.687  65.109  1.00  0.00
ATOM   4432  DLZ DLZ Z2553     -10.077 -29.562 -85.569  1.00  0.00
ATOM   4433  DMA DMA Z2554      87.331  70.517 -39.134  1.00  0.00
ATOM   4434  DMB DMB Z2555     -81.767 -86.116 -50.563  1.00  0.00
ATOM   4435  DMC DMC Z2556      72.326 -70.017  34.242  1.00  0.00
ATOM   4436  DMD DMD Z2557      38.862  59.652  84.227  1.00  0.00
ATOM   4437  DME DME Z2558      84.690 -39.846  87.745  1.00  0.00
ATOM   4438  DMF DMF Z2559      81.520 -51.777 -61.483  1.00  0.00
ATOM   4439  DMG DMG Z2560     -59.320 -36.012   9.446  1.00  0.00
ATOM   4440  DMH DMH Z2561      -3.473  67.609 -83.291  1.00  0.00
ATOM   4441  DMI DMI Z2562     -56.788 -14.166 -20.548  1.00  0.00
ATOM   4442  DMJ DMJ Z2563     -80.434  10.047 -21.755  1.00  0.00
ATOM   4443  DMK DMK Z2564      87.934 -14.869  49.612  1.00  0.00
ATOM   4444  DML DML Z2565      21.655  81.782 -79.216  1.00  0.00
ATOM   4445  DMM DMM Z2566     -10.131 -63.633 -24.073  1.00  0.00
ATOM   4446  DMN DMN Z2567      30.049 -14.523 -22.661  1.00  0.00
ATOM   4447  DMO DMO Z2568      88.826  70.052  57.540  1.00  0.00
ATOM   4448  DMP DMP Z2569       0.509 -12.515  62.068  1.00  0.00
ATOM   4449  DMQ DMQ Z2570      39.728  84.520  53.905  1.00  0.00
ATOM   4450  DMR DMR Z2571       8.346  13.554  43.940  1.00  0.00
ATOM   4451  DMS DMS Z2572      46.749 -42.211 -41.699  1.00  0.00
ATOM   4452  DMT DMT Z2573     -18.831  76.382  32.295  1.00  0.00
ATOM   4453  DMU DMU Z2574       2.849   3.641 -29.081  1.00  0.00
ATOM   4454  DMV DMV Z2575      49.598 -10.480 -76.420  1.00  0.00
ATOM   4455  DMW DMW Z2576     -84.086 -83.462 -25.477  1.00  0.00
ATOM   4456  DMX DMX Z2577      86.958  63.590  89.112  1.00  0.00
ATOM   4457  DMY DMY Z2578      37.228 -85.483   8.163  1.00  0.00
ATOM   4458  DMZ DMZ Z2579      22.552  35.759 -57.053  1.00  0.00
ATOM   4459  DNA DNA Z2580      79.698  -7.537  -9.353  1.00  0.00
ATOM   4460  DNB DNB Z2581     -10.069 -63.647 -61.102  1.00  0.00
ATOM   4461  DNC DNC Z2582     -79.636  -0.630 -69.361  1.00  0.00
ATOM   4462  DND DND Z2583      58.253   2.260   3.590  1.00  0.00
ATOM   4463  DNE DNE Z2584      46.178  57.937  34.182  1.00  0.00
ATOM   4464  DNF DNF Z2585      87.047  36.163  31.524  1.00  0.00
ATOM   4465  DNG DNG Z2586     -85.024  36.450  39.265  1.00  0.00
ATOM   4466  DNH DNH Z2587      27.445 -87.972 -86.929  1.00  0.00
ATOM   4467  DNI DNI Z2588     -49.332 -17.312  45.634  1.00  0.00
ATOM   4468  DNJ DNJ Z2589     -57.488  82.858  19.838  1.00  0.00
ATOM   4469  DNK DNK Z2590     -54.714 -18.431  -2.505  1.00  0.00
ATOM   4470  DNL DNL Z2591      -2.128 -59.850  51.139  1.00  0.00
ATOM   4471  DNM DNM Z2592     -14.307 -15.701 -23.682  1.00  0.00
ATOM   4472  DNN DNN Z2593     -44.136 -88.900 -64.603  1.00  0.00
ATOM   4473  DNO DNO Z2594      52.781   8.223 -70.595  1.00  0.00
ATOM   4474  DNP DNP Z2595     -28.519 -19.872 -19.677  1.00  0.00
ATOM   4475  DNQ DNQ Z2596      43.151 -56.957  87.787  1.00  0.00
ATOM   4476  DNR DNR Z2597      -2.194 -50.802  63.236  1.00  0.00
ATOM   4477  DNS DNS Z2598     -76.532  55.439  53.279  1.00  0.00
ATOM   4478  DNT DNT Z2599     -53.778   6.459 -82.639  1.00  0.00
ATOM   4479  DNU DNU Z2600     -38.156 -27.168  62.076  1.00  0.00
ATOM   4480  DNV DNV Z2601       8.349  15.304 -15.576  1.00  0.00
ATOM   4481  DNW DNW Z2602      41.846 -84.503 -82.294  1.00  0.00
ATOM   4482  DNX DNX Z2603      27.072  83.775 -58.317  1.00  0.00
ATOM   4483  DNY DNY Z2604     -28.956 -78.681  46.525  1.00  0.00
ATOM   4484  DNZ DNZ Z2605       9.674 -89.152  11.205  1.00  0.00
ATOM   4485  DOA DOA Z2606      87.140 -60.928  39.014  1.00  0.00
ATOM   4486  DOB DOB Z2607     -83.765  27.708  16.764  1.00  0.00
ATOM   4487  DOC DOC Z2608     -45.066 -13.006  11.406  1.00  0.00
ATOM   4488  DOD DOD Z2609      42.580   1.805  24.288  1.00  0.00
ATOM   4489  DOE DOE Z2610     -30.240  12.707  -2.543  1.00  0.00
ATOM   4490  DOF DOF Z2611     -65.923  53.525 -86.407  1.00  0.00
ATOM   4491  DOG DOG Z2612      28.338  46.938   0.095  1.00  0.00
ATOM   4492  DOH DOH Z2613     -30.631 -87.678  -7.572  1.00  0.00
ATOM   4493  DOI DOI Z2614      -5.888 -86.112 -42.828  1.00  0.00
ATOM   4494  DOJ DOJ Z2615     -44.275  68.614 -22.999  1.00  0.00
ATOM   4495  DOK DOK Z2616     -57.785  41.192 -45.835  1.00  0.00
ATOM   4496  DOL DOL Z2617      58.019 -50.125  21.267  1.00  0.00
ATOM   4497  DOM DOM Z2618      28.069  83.891  -1.649  1.00  0.00
ATOM   4498  DON DON Z2619      15.413 -32.780 -19.107  1.00  0.00
ATOM   4499  DOO DOO Z2620       5.307 -30.888 -83.584  1.00  0.00
ATOM   4500  DOP DOP Z2621     -25.240  28.024  80.395  1.00  0.00
ATOM   4501  DOQ DOQ Z2622      -2.057 -82.771  79.869  1.00  0.00
ATOM   4502  DOR DOR Z2623      64.565  66.810 -87.006  1.00  0.00
ATOM   4503  DOS DOS Z2624      29.033 -64.413  52.064  1.00  0.00
ATOM   4504  DOT DOT Z2625     -48.104 -63.839  76.263  1.00  0.00
ATOM   4505  DOU DOU Z2626      54.513  84.771 -86.801  1.00  0.00
ATOM   4506  DOV DOV Z2627     -17.429  48.007  22.650  1.00  0.00
ATOM   4507  DOW DOW Z2628     -53.184 -33.091  69.558  1.00  0.00
ATOM   4508  DOX DOX Z2629     -68.646  31.311 -82.108  1.00  0.00
ATOM   4509  DOY DOY Z2630     -25.372   3.309 -12.266  1.00  0.00
ATOM   4510  DOZ DOZ Z2631      84.956 -32.545 -79.887  1.00  0.00
ATOM   4511  DPA DPA Z2632       0.458 -24.539  40.855  1.00  0.00
ATOM   4512  DPB DPB Z2633     -78.938 -64.720   6.707  1.00  0.00
ATOM   4513  DPC DPC Z2634     -55.039 -23.053 -42.228  1.00  0.00
ATOM   4514  DPD DPD Z2635      88.182  77.307 -13.138  1.00  0.00
ATOM   4515  DPE DPE Z2636     -62.687 -19.020  41.777  1.00  0.00
ATOM   4516  DPF DPF Z2637      80.742 -33.576  42.272  1.00  0.00
ATOM   4517  DPG DPG Z2638     -83.590  79.452  83.127  1.00  0.00
ATOM   4518  DPH DPH Z2639      73.081  77.530 -22.289  1.00  0.00
ATOM   4519  DPI DPI Z2640     -16.882  58.887  -7.346  1.00  0.00
ATOM   4520  DPJ DPJ Z2641      88.766  -4.724  36.221  1.00  0.00
ATOM   4521  DPK DPK Z2642      49.855  68.382  50.335  1.00  0.00
ATOM   4522  DPL DPL Z2643     -42.499 -85.579 -12.044  1.00  0.00
ATOM   4523  DPM DPM Z2644     -64.958  72.108  12.431  1.00  0.00
ATOM   4524  DPN DPN Z2645     -61.554  76.268  89.201  1.00  0.00
ATOM   4525  DPO DPO Z2646      60.943 -88.963  64.158  1.00  0.00
ATOM   4526  DPP DPP Z2647      41.247  44.147 -16.231  1.00  0.00
ATOM   4527  DPQ DPQ Z2648      87.643 -77.445 -86.336  1.00  0.00
ATOM   4528  DPR DPR Z2649      86.093  47.250 -59.042  1.00  0.00
ATOM   4529  DPS DPS Z2650     -15.251  -4.935   9.499  1.00  0.00
ATOM   4530  DPT DPT Z2651      58.471 -87.009 -68.164  1.00  0.00
ATOM   4531  DPU DPU Z2652      87.978 -21.016 -10.472  1.00  0.00
ATOM   4532  DPV DPV Z2653      -6.113  13.185  49.105  1.00  0.00
ATOM   4533  DPW DPW Z2654     -12.486  42.747  73.265  1.00  0.00
ATOM   4534  DPX DPX Z2655     -80.412 -28.016  -4.223  1.00  0.00
ATOM   4535  DPY DPY Z2656      41.539 -36.189 -34.799  1.00  0.00
ATOM   4536  DPZ DPZ Z2657      61.147 -90.506  89.151  1.00  0.00
ATOM   4537  DQA DQA Z2658     -26.661  40.736  87.500  1.00  0.00
ATOM   4538  DQB DQB Z2659     -62.933 -66.879  74.367  1.00  0.00
ATOM   4539  DQC DQC Z2660     -30.290 -61.426 -28.904  1.00  0.00
ATOM   4540  DQD DQD Z2661     -32.735 -45.033  77.654  1.00  0.00
ATOM   4541  DQE DQE Z2662      35.106   7.379 -80.724  1.00  0.00
ATOM   4542  DQF DQF Z2663      36.080 -45.358  58.917  1.00  0.00
ATOM   4543  DQG DQG Z2664      24.960 -38.928  37.551  1.00  0.00
ATOM   4544  DQH DQH Z2665      41.464   1.479 -65.112  1.00  0.00
ATOM   4545  DQI DQI Z2666      50.313  24.172  16.089  1.00  0.00
ATOM   4546  DQJ DQJ Z2667      47.256 -80.624 -73.519  1.00  0.00
ATOM   4547  DQK DQK Z2668       4.472  69.813  -9.368  1.00  0.00
ATOM   4548  DQL DQL Z2669      -0.674  60.251  75.737  1.00  0.00
ATOM   4549  DQM DQM Z2670     -49.927  52.535  -3.814  1.00  0.00
ATOM   4550  DQN DQN Z2671     -60.939 -69.111 -51.819  1.00  0.00
ATOM   4551  DQO DQO Z2672     -66.762   6.582 -84.459  1.00  0.00
ATOM   4552  DQP DQP Z2673      17.901  51.447  -6.031  1.00  0.00
ATOM   4553  DQQ DQQ Z2674      11.669  53.720 -85.588  1.00  0.00
ATOM   4554  DQR DQR Z2675      57.785  53.523 -47.644  1.00  0.00
ATOM   4555  DQS DQS Z2676      40.814  48.713 -29.680  1.00  0.00
ATOM   4556  DQT DQT Z2677      52.513 -46.370  37.570  1.00  0.00
ATOM   4557  DQU DQU Z2678      63.590  12.868  56.241  1.00  0.00
ATOM   4558  DQV DQV Z2679     -72.048 -61.927  54.527  1.00  0.00
ATOM   4559  DQW DQW Z2680     -26.111  64.128  28.827  1.00  0.00
ATOM   4560  DQX DQX Z2681       4.798  51.991 -66.449  1.00  0.00
ATOM   4561  DQY DQY Z2682     -82.683  53.828 -81.828  1.00  0.00
ATOM   4562  DQZ DQZ Z2683      26.843   8.078  28.082  1.00  0.00
ATOM   4563  DRA DRA Z2684     -21.406 -55.340  20.198  1.00  0.00
ATOM   4564  DRB DRB Z2685     -11.745 -39.298  87.887  1.00  0.00
ATOM   4565  DRC DRC Z2686     -83.058 -89.893   9.911  1.00  0.00
ATOM   4566  DRD DRD Z2687      10.176 -75.057  16.238  1.00  0.00
ATOM   4567  DRE DRE Z2688      33.242 -22.202   1.539  1.00  0.00
ATOM   4568  DRF DRF Z2689      46.282  79.418  -6.570  1.00  0.00
ATOM   4569  DRG DRG Z2690     -45.435  29.760  18.007  1.00  0.00
ATOM   4570  DRH DRH Z2691      90.226 -50.635  89.821  1.00  0.00
ATOM   4571  DRI DRI Z2692     -82.795 -42.133 -44.838  1.00  0.00
ATOM   4572  DRJ DRJ Z2693      14.545 -62.639 -58.863  1.00  0.00
ATOM   4573  DRK DRK Z2694      53.980  67.953  87.395  1.00  0.00
ATOM   4574  DRL DRL Z2695     -78.585  78.095 -46.908  1.00  0.00
ATOM   4575  DRM DRM Z2696     -72.591 -48.664  87.118  1.00  0.00
ATOM   4576  DRN DRN Z2697     -77.605  61.542  -1.679  1.00  0.00
ATOM   4577  DRO DRO Z2698     -81.376 -77.395  73.283  1.00  0.00
ATOM   4578  DRP DRP Z2699      90.332  55.140 -79.835  1.00  0.00
ATOM   4579  DRQ DRQ Z2700     -50.128 -90.581 -87.054  1.00  0.00
ATOM   4580  DRR DRR Z2701      44.944 -10.021 -17.817  1.00  0.00
ATOM   4581  DRS DRS Z2702     -82.979 -14.645  58.667  1.00  0.00
ATOM   4582  DRT DRT Z2703     -56.914  85.417 -65.400  1.00  0.00
ATOM   4583  DRU DRU Z2704     -61.498 -88.533 -66.995  1.00  0.00
ATOM   4584  DRV DRV Z2705      86.719  63.130  71.895  1.00  0.00
ATOM   4585  DRW DRW Z2706     -77.789  41.149 -55.405  1.00  0.00
ATOM   4586  DRX DRX Z2707     -34.154 -31.863 -44.964  1.00  0.00
ATOM   4587  DRY DRY Z2708      -7.440  85.237  22.936  1.00  0.00
ATOM   4588  DRZ DRZ Z2709      47.374  77.244 -47.333  1.00  0.00
ATOM   4589  DSA DSA Z2710     -48.761 -53.077  -9.384  1.00  0.00
ATOM   4590  DSB DSB Z2711     -84.075  48.204  46.455  1.00  0.00
ATOM   4591  DSC DSC Z2712     -48.055 -73.642 -58.931  1.00  0.00
ATOM   4592  DSD DSD Z2713      45.618  51.257  88.329  1.00  0.00
ATOM   4593  DSE DSE Z2714     -67.485  60.897 -18.437  1.00  0.00
ATOM   4594  DSF DSF Z2715      68.645 -24.058 -50.717  1.00  0.00
ATOM   4595  DSG DSG Z2716       2.733  60.719  54.434  1.00  0.00
ATOM   4596  DSH DSH Z2717      21.709 -40.046 -78.739  1.00  0.00
ATOM   4597  DSI DSI Z2718     -11.074  -8.439 -63.465  1.00  0.00
ATOM   4598  DSJ DSJ Z2719      81.569 -13.317 -53.745  1.00  0.00
ATOM   4599  DSK DSK Z2720      88.009 -82.480  45.406  1.00  0.00
ATOM   4600  DSL DSL Z2721      22.465 -85.744  25.156  1.00  0.00
ATOM   4601  DSM DSM Z2722      44.269 -13.767  77.878  1.00  0.00
ATOM   4602  DSN DSN Z2723      -8.422  65.626  86.272  1.00  0.00
ATOM   4603  DSO DSO Z2724     -47.707  -4.238  47.886  1.00  0.00
ATOM   4604  DSP DSP Z2725      18.349  11.270  38.744  1.00  0.00
ATOM   4605  DSQ DSQ Z2726     -32.979 -70.746  -9.943  1.00  0.00
ATOM   4606  DSR DSR Z2727     -36.557  12.156  85.157  1.00  0.00
ATOM   4607  DSS DSS Z2728      38.039 -44.707  33.677  1.00  0.00
ATOM   4608  DST DST Z2729      25.438 -65.928 -47.660  1.00  0.00
ATOM   4609  DSU DSU Z2730     -15.467   2.539  85.490  1.00  0.00
ATOM   4610  DSV DSV Z2731      51.919 -72.871  -5.238  1.00  0.00
ATOM   4611  DSW DSW Z2732     -43.338  71.661  60.760  1.00  0.00
ATOM   4612  DSX DSX Z2733      47.771  46.689 -46.290  1.00  0.00
ATOM   4613  DSY DSY Z2734      14.271  32.866  43.151  1.00  0.00
ATOM   4614  DSZ DSZ Z2735      45.228 -21.817  30.450  1.00  0.00
ATOM   4615  DTA DTA Z2736      77.379 -87.070  84.647  1.00  0.00
ATOM   4616  DTB DTB Z2737       7.097 -83.949 -74.343  1.00  0.00
ATOM   4617  DTC DTC Z2738      55.819 -55.329  86.687  1.00  0.00
ATOM   4618  DTD DTD Z2739      -9.853  29.528  32.943  1.00  0.00
ATOM   4619  DTE DTE Z2740      66.970 -36.195 -86.954  1.00  0.00
ATOM   4620  DTF DTF Z2741      87.810  -7.635  88.040  1.00  0.00
ATOM   4621  DTG DTG Z2742     -77.816  -6.440 -84.309  1.00  0.00
ATOM   4622  DTH DTH Z2743      88.742 -43.548  53.592  1.00  0.00
ATOM   4623  DTI DTI Z2744      88.921  48.520  25.133  1.00  0.00
ATOM   4624  DTJ DTJ Z2745      69.898  37.628 -55.284  1.00  0.00
ATOM   4625  DTK DTK Z2746      44.008  36.075 -29.943  1.00  0.00
ATOM   4626  DTL DTL Z2747       2.826  84.221  83.598  1.00  0.00
ATOM   4627  DTM DTM Z2748     -84.038  45.881 -41.102  1.00  0.00
ATOM   4628  DTN DTN Z2749      83.722  31.167 -80.838  1.00  0.00
ATOM   4629  DTO DTO Z2750      90.524  47.502  60.986  1.00  0.00
ATOM   4630  DTP DTP Z2751      68.547 -55.792 -70.819  1.00  0.00
ATOM   4631  DTQ DTQ Z2752      27.804  31.149 -85.050  1.00  0.00
ATOM   4632  DTR DTR Z2753      31.332 -54.084 -83.960  1.00  0.00
ATOM   4633  DTS DTS Z2754       6.960  13.200  78.054  1.00  0.00
ATOM   4634  DTT DTT Z2755      48.738  48.054  47.810  1.00  0.00
ATOM   4635  DTU DTU Z2756     -43.687  82.817  75.510  1.00  0.00
ATOM   4636  DTV DTV Z2757     -36.723  -1.287  88.141  1.00  0.00
ATOM   4637  DTW DTW Z2758     -25.961  82.785 -12.502  1.00  0.00
ATOM   4638  DTX DTX Z2759     -36.556 -82.223   5.777  1.00  0.00
ATOM   4639  DTY DTY Z2760     -85.006 -13.974 -37.739  1.00  0.00
ATOM   4640  DTZ DTZ Z2761     -73.528 -64.549  -5.672  1.00  0.00
ATOM   4641  DUA DUA Z2762     -55.890 -11.689 -33.336  1.00  0.00
ATOM   4642  DUB DUB Z2763      48.353 -89.430  55.290  1.00  0.00
ATOM   4643  DUC DUC Z2764      82.322  83.578  35.992  1.00  0.00
ATOM   4644  DUD DUD Z2765     -59.649  63.131  62.793  1.00  0.00
ATOM   4645  DUE DUE Z2766      63.544  73.764  28.306  1.00  0.00
ATOM   4646  DUF DUF Z2767     -17.602 -62.451  80.838  1.00  0.00
ATOM   4647  DUG DUG Z2768     -25.705 -31.245  78.114  1.00  0.00
ATOM   4648  DUH DUH Z2769     -35.096  42.192  23.572  1.00  0.00
ATOM   4649  DUI DUI Z2770       7.867 -58.595  60.762  1.00  0.00
ATOM   4650  DUJ DUJ Z2771     -57.227  38.479   5.651  1.00  0.00
ATOM   4651  DUK DUK Z2772     -72.813  24.857  50.720  1.00  0.00
ATOM   4652  DUL DUL Z2773      32.303  20.756  55.575  1.00  0.00
ATOM   4653  DUM DUM Z2774      60.181 -84.556  17.576  1.00  0.00
ATOM   4654  DUN DUN Z2775      44.361  34.715  86.906  1.00  0.00
ATOM   4655  DUO DUO Z2776      74.273  67.641 -45.011  1.00  0.00
ATOM   4656  DUP DUP Z2777     -63.391  30.023  45.155  1.00  0.00
ATOM   4657  DUQ DUQ Z2778     -35.400  -3.770 -82.567  1.00  0.00
ATOM   4658  DUR DUR Z2779     -17.682 -42.643  50.593  1.00  0.00
ATOM   4659  DUS DUS Z2780      31.816 -11.233  88.520  1.00  0.00
ATOM   4660  DUT DUT Z2781      89.750  25.973 -21.135  1.00  0.00
ATOM   4661  DUU DUU Z2782      89.996 -11.600 -59.602  1.00  0.00
ATOM   4662  DUV DUV Z2783      79.480 -34.394 -13.450  1.00  0.00
ATOM   4663  DUW DUW Z2784      46.062  48.901  -5.119  1.00  0.00
ATOM   4664  DUX DUX Z2785      72.857 -21.879  50.570  1.00  0.00
ATOM   4665  DUY DUY Z2786      -7.744  43.554 -34.497  1.00  0.00
ATOM   4666  DUZ DUZ Z2787     -21.571 -14.764  16.850  1.00  0.00
ATOM   4667  DVA DVA Z2788     -49.795  84.684  41.537  1.00  0.00
ATOM   4668  DVB DVB Z2789      -4.290  34.414  -2.177  1.00  0.00
ATOM   4669  DVC DVC Z2790     -79.580  32.237  75.434  1.00  0.00
ATOM   4670  DVD DVD Z2791      53.373  35.306  41.670  1.00  0.00
ATOM   4671  DVE DVE Z2792     -64.489  50.236 -73.802  1.00  0.00
ATOM   4672  DVF DVF Z2793      19.621 -54.313  49.347  1.00  0.00
ATOM   4673  DVG DVG Z2794      87.670   2.909  11.626  1.00  0.00
ATOM   4674  DVH DVH Z2795      13.574  11.257 -73.871  1.00  0.00
END
