# Supplementary material for: The Effect of Macromolecular Crowding on the Electrostatic Component of Barnase–Barstar Binding: A Computational, Implicit Solvent-Based Study
Source: PLoS One. 2014 Jun 10;9(6):e98618. doi: 10.1371/journal.pone.0098618 (PMC4051634; doi:10.1371/journal.pone.0098618)
Supplement: File S1 — Contains sample pdb files used in our analyses; each contains the barnase/barstar complex with a specific random placement of crowders of varying radii at 30% crowding density. Also included are files specifying, for each pdb file, the radii of each atom and model crowder. (TAR) [file pone.0098618.s005.tar › vary30percent_pdb/with_crowders-37.pdb]

ATOM      1  CAY VAL A   3      18.329  -9.767 -18.786  1.00  0.00
ATOM      2  CY  VAL A   3      17.463  -9.299 -17.665  1.00  0.55
ATOM      3  OY  VAL A   3      17.203 -10.038 -16.718  1.00 -0.55
ATOM      4  N   VAL A   3      16.993  -8.037 -17.760  1.00 -0.40
ATOM      5  H   VAL A   3      17.222  -7.453 -18.535  1.00  0.40
ATOM      6  CA  VAL A   3      16.107  -7.419 -16.733  1.00  0.00
ATOM      7  CB  VAL A   3      16.269  -5.903 -16.535  1.00  0.00
ATOM      8  CG1 VAL A   3      15.283  -5.404 -15.502  1.00  0.00
ATOM      9  CG2 VAL A   3      17.666  -5.466 -16.113  1.00  0.00
ATOM     10  C   VAL A   3      14.669  -7.755 -17.123  1.00  0.55
ATOM     11  O   VAL A   3      14.125  -7.204 -18.095  1.00 -0.55
ATOM     12  N   ILE A   4      14.072  -8.639 -16.383  1.00 -0.40
ATOM     13  H   ILE A   4      14.512  -9.101 -15.616  1.00  0.40
ATOM     14  CA  ILE A   4      12.656  -8.995 -16.677  1.00  0.00
ATOM     15  CB  ILE A   4      12.546 -10.506 -16.596  1.00  0.00
ATOM     16  CG2 ILE A   4      11.132 -11.017 -16.786  1.00  0.00
ATOM     17  CG1 ILE A   4      13.586 -11.052 -17.616  1.00  0.00
ATOM     18  CD1 ILE A   4      13.725 -12.568 -17.376  1.00  0.00
ATOM     19  C   ILE A   4      11.850  -8.257 -15.632  1.00  0.55
ATOM     20  O   ILE A   4      11.950  -8.686 -14.487  1.00 -0.55
ATOM     21  N   ASN A   5      11.188  -7.189 -15.991  1.00 -0.40
ATOM     22  H   ASN A   5      11.172  -6.861 -16.933  1.00  0.40
ATOM     23  CA  ASN A   5      10.424  -6.409 -15.014  1.00  0.00
ATOM     24  CB  ASN A   5      11.345  -5.293 -14.478  1.00  0.00
ATOM     25  CG  ASN A   5      11.507  -4.197 -15.497  1.00  0.55
ATOM     26  OD1 ASN A   5      11.426  -4.466 -16.699  1.00 -0.55
ATOM     27  ND2 ASN A   5      11.717  -2.929 -15.181  1.00 -0.78
ATOM     28 HD21 ASN A   5      11.776  -2.656 -14.221  1.00  0.39
ATOM     29 HD22 ASN A   5      11.817  -2.244 -15.903  1.00  0.39
ATOM     30  C   ASN A   5       9.146  -5.812 -15.561  1.00  0.55
ATOM     31  O   ASN A   5       8.660  -4.755 -15.093  1.00 -0.55
ATOM     32  N   THR A   6       8.573  -6.475 -16.564  1.00 -0.40
ATOM     33  H   THR A   6       8.954  -7.320 -16.930  1.00  0.40
ATOM     34  CA  THR A   6       7.336  -5.993 -17.193  1.00  0.00
ATOM     35  CB  THR A   6       7.495  -6.026 -18.718  1.00  0.00
ATOM     36  OG1 THR A   6       7.625  -7.403 -19.111  1.00 -0.49
ATOM     37  HG1 THR A   6       7.563  -7.412 -20.069  1.00  0.49
ATOM     38  CG2 THR A   6       8.740  -5.225 -19.136  1.00  0.00
ATOM     39  C   THR A   6       6.232  -6.939 -16.733  1.00  0.55
ATOM     40  O   THR A   6       6.611  -8.029 -16.299  1.00 -0.55
ATOM     41  N   PHE A   7       4.972  -6.560 -16.843  1.00 -0.40
ATOM     42  H   PHE A   7       4.688  -5.677 -17.207  1.00  0.40
ATOM     43  CA  PHE A   7       3.912  -7.502 -16.400  1.00  0.00
ATOM     44  CB  PHE A   7       2.545  -6.816 -16.648  1.00  0.12
ATOM     45  CG  PHE A   7       2.234  -5.716 -15.659  1.00 -0.12
ATOM     46  CD1 PHE A   7       2.080  -6.016 -14.292  1.00 -0.12
ATOM     47  HD1 PHE A   7       2.188  -7.032 -13.942  1.00  0.12
ATOM     48  CE1 PHE A   7       1.787  -4.996 -13.396  1.00 -0.12
ATOM     49  HE1 PHE A   7       1.638  -5.215 -12.349  1.00  0.12
ATOM     50  CZ  PHE A   7       1.687  -3.671 -13.868  1.00 -0.12
ATOM     51  HZ  PHE A   7       1.486  -2.873 -13.169  1.00  0.12
ATOM     52  CD2 PHE A   7       2.089  -4.405 -16.107  1.00 -0.12
ATOM     53  HD2 PHE A   7       2.168  -4.189 -17.162  1.00  0.12
ATOM     54  CE2 PHE A   7       1.843  -3.376 -15.212  1.00 -0.12
ATOM     55  HE2 PHE A   7       1.773  -2.355 -15.558  1.00  0.12
ATOM     56  C   PHE A   7       3.988  -8.873 -17.043  1.00  0.55
ATOM     57  O   PHE A   7       3.930  -9.931 -16.338  1.00 -0.55
ATOM     58  N   ASP A   8       4.076  -8.953 -18.383  1.00 -0.40
ATOM     59  H   ASP A   8       4.106  -8.140 -18.960  1.00  0.40
ATOM     60  CA  ASP A   8       4.135 -10.249 -19.088  1.00  0.00
ATOM     61  CB  ASP A   8       4.031 -10.089 -20.627  1.00  0.00
ATOM     62  CG  ASP A   8       2.588  -9.770 -20.943  1.00  0.10
ATOM     63  OD1 ASP A   8       1.754 -10.653 -20.640  1.00 -0.55
ATOM     64  OD2 ASP A   8       2.462  -8.627 -21.418  1.00 -0.55
ATOM     65  C   ASP A   8       5.421 -11.049 -18.947  1.00  0.55
ATOM     66  O   ASP A   8       5.378 -12.269 -18.851  1.00 -0.55
ATOM     67  N   GLY A   9       6.548 -10.322 -19.006  1.00 -0.40
ATOM     68  H   GLY A   9       6.591  -9.338 -19.155  1.00  0.40
ATOM     69  CA  GLY A   9       7.803 -11.083 -18.828  1.00  0.00
ATOM     70  C   GLY A   9       7.792 -11.756 -17.443  1.00  0.55
ATOM     71  O   GLY A   9       8.086 -12.963 -17.360  1.00 -0.55
ATOM     72  N   VAL A  10       7.485 -11.016 -16.366  1.00 -0.40
ATOM     73  H   VAL A  10       7.259 -10.048 -16.433  1.00  0.40
ATOM     74  CA  VAL A  10       7.464 -11.599 -15.010  1.00  0.00
ATOM     75  CB  VAL A  10       7.388 -10.553 -13.892  1.00  0.00
ATOM     76  CG1 VAL A  10       7.386 -11.181 -12.494  1.00  0.00
ATOM     77  CG2 VAL A  10       8.560  -9.576 -13.991  1.00  0.00
ATOM     78  C   VAL A  10       6.322 -12.605 -14.848  1.00  0.55
ATOM     79  O   VAL A  10       6.519 -13.655 -14.242  1.00 -0.55
ATOM     80  N   ALA A  11       5.167 -12.365 -15.417  1.00 -0.40
ATOM     81  H   ALA A  11       5.009 -11.540 -15.953  1.00  0.40
ATOM     82  CA  ALA A  11       4.038 -13.274 -15.314  1.00  0.00
ATOM     83  CB  ALA A  11       2.713 -12.733 -15.889  1.00  0.00
ATOM     84  C   ALA A  11       4.389 -14.583 -16.026  1.00  0.55
ATOM     85  O   ALA A  11       4.042 -15.634 -15.517  1.00 -0.55
ATOM     86  N   ASP A  12       5.050 -14.457 -17.191  1.00 -0.40
ATOM     87  H   ASP A  12       5.317 -13.590 -17.603  1.00  0.40
ATOM     88  CA  ASP A  12       5.392 -15.710 -17.887  1.00  0.00
ATOM     89  CB  ASP A  12       5.950 -15.433 -19.272  1.00  0.00
ATOM     90  CG  ASP A  12       4.809 -15.091 -20.202  1.00  0.10
ATOM     91  OD1 ASP A  12       3.608 -15.246 -19.848  1.00 -0.55
ATOM     92  OD2 ASP A  12       5.220 -14.674 -21.315  1.00 -0.55
ATOM     93  C   ASP A  12       6.440 -16.470 -17.120  1.00  0.55
ATOM     94  O   ASP A  12       6.401 -17.688 -17.034  1.00 -0.55
ATOM     95  N   TYR A  13       7.400 -15.716 -16.618  1.00 -0.40
ATOM     96  H   TYR A  13       7.421 -14.726 -16.734  1.00  0.40
ATOM     97  CA  TYR A  13       8.517 -16.321 -15.838  1.00  0.00
ATOM     98  CB  TYR A  13       9.528 -15.218 -15.495  1.00  0.12
ATOM     99  CG  TYR A  13      10.857 -15.763 -15.081  1.00 -0.12
ATOM    100  CD1 TYR A  13      11.025 -16.287 -13.802  1.00 -0.12
ATOM    101  HD1 TYR A  13      10.183 -16.269 -13.127  1.00  0.12
ATOM    102  CE1 TYR A  13      12.217 -16.831 -13.348  1.00 -0.12
ATOM    103  HE1 TYR A  13      12.310 -17.255 -12.360  1.00  0.12
ATOM    104  CZ  TYR A  13      13.280 -16.800 -14.232  1.00  0.06
ATOM    105  OH  TYR A  13      14.503 -17.285 -13.795  1.00 -0.49
ATOM    106  HH  TYR A  13      14.497 -17.283 -12.835  1.00  0.43
ATOM    107  CD2 TYR A  13      11.943 -15.767 -15.969  1.00 -0.12
ATOM    108  HD2 TYR A  13      11.846 -15.372 -16.969  1.00  0.12
ATOM    109  CE2 TYR A  13      13.153 -16.297 -15.519  1.00 -0.12
ATOM    110  HE2 TYR A  13      14.005 -16.316 -16.183  1.00  0.12
ATOM    111  C   TYR A  13       8.019 -17.119 -14.644  1.00  0.55
ATOM    112  O   TYR A  13       8.424 -18.276 -14.395  1.00 -0.55
ATOM    113  N   LEU A  14       7.100 -16.494 -13.897  1.00 -0.40
ATOM    114  H   LEU A  14       6.793 -15.571 -14.114  1.00  0.40
ATOM    115  CA  LEU A  14       6.466 -17.116 -12.696  1.00  0.00
ATOM    116  CB  LEU A  14       5.439 -16.167 -12.076  1.00  0.00
ATOM    117  CG  LEU A  14       6.026 -14.992 -11.281  1.00  0.00
ATOM    118  CD1 LEU A  14       4.925 -13.953 -11.038  1.00  0.00
ATOM    119  CD2 LEU A  14       6.608 -15.537  -9.993  1.00  0.00
ATOM    120  C   LEU A  14       5.759 -18.417 -13.020  1.00  0.55
ATOM    121  O   LEU A  14       5.887 -19.465 -12.365  1.00 -0.55
ATOM    122  N   GLN A  15       4.997 -18.320 -14.103  1.00 -0.40
ATOM    123  H   GLN A  15       4.886 -17.492 -14.647  1.00  0.40
ATOM    124  CA  GLN A  15       4.271 -19.539 -14.511  1.00  0.00
ATOM    125  CB  GLN A  15       3.242 -19.235 -15.560  1.00  0.00
ATOM    126  CG  GLN A  15       1.993 -18.450 -15.209  1.00  0.00
ATOM    127  CD  GLN A  15       1.053 -18.699 -16.416  1.00  0.55
ATOM    128  OE1 GLN A  15       1.315 -18.171 -17.517  1.00 -0.55
ATOM    129  NE2 GLN A  15       0.048 -19.519 -16.139  1.00 -0.78
ATOM    130 HE21 GLN A  15      -0.620 -19.749 -16.847  1.00  0.39
ATOM    131 HE22 GLN A  15      -0.043 -19.908 -15.222  1.00  0.39
ATOM    132  C   GLN A  15       5.193 -20.634 -15.081  1.00  0.55
ATOM    133  O   GLN A  15       4.839 -21.802 -14.957  1.00 -0.55
ATOM    134  N   THR A  16       6.284 -20.233 -15.716  1.00 -0.40
ATOM    135  H   THR A  16       6.514 -19.270 -15.831  1.00  0.40
ATOM    136  CA  THR A  16       7.211 -21.195 -16.283  1.00  0.00
ATOM    137  CB  THR A  16       8.108 -20.626 -17.410  1.00  0.00
ATOM    138  OG1 THR A  16       7.259 -19.900 -18.296  1.00 -0.49
ATOM    139  HG1 THR A  16       6.981 -19.117 -17.815  1.00  0.49
ATOM    140  CG2 THR A  16       8.810 -21.765 -18.173  1.00  0.00
ATOM    141  C   THR A  16       8.162 -21.733 -15.234  1.00  0.55
ATOM    142  O   THR A  16       8.299 -22.967 -15.218  1.00 -0.55
ATOM    143  N   TYR A  17       8.773 -20.886 -14.447  1.00 -0.40
ATOM    144  H   TYR A  17       8.625 -19.901 -14.488  1.00  0.40
ATOM    145  CA  TYR A  17       9.721 -21.377 -13.449  1.00  0.00
ATOM    146  CB  TYR A  17      11.033 -20.515 -13.591  1.00  0.12
ATOM    147  CG  TYR A  17      11.478 -20.514 -15.040  1.00 -0.12
ATOM    148  CD1 TYR A  17      12.130 -21.636 -15.596  1.00 -0.12
ATOM    149  HD1 TYR A  17      12.305 -22.500 -14.973  1.00  0.12
ATOM    150  CE1 TYR A  17      12.555 -21.666 -16.925  1.00 -0.12
ATOM    151  HE1 TYR A  17      13.056 -22.528 -17.340  1.00  0.12
ATOM    152  CZ  TYR A  17      12.302 -20.532 -17.687  1.00  0.06
ATOM    153  OH  TYR A  17      12.619 -20.477 -19.033  1.00 -0.49
ATOM    154  HH  TYR A  17      12.363 -19.613 -19.363  1.00  0.43
ATOM    155  CD2 TYR A  17      11.256 -19.401 -15.851  1.00 -0.12
ATOM    156  HD2 TYR A  17      10.767 -18.530 -15.440  1.00  0.12
ATOM    157  CE2 TYR A  17      11.655 -19.401 -17.171  1.00 -0.12
ATOM    158  HE2 TYR A  17      11.471 -18.541 -17.798  1.00  0.12
ATOM    159  C   TYR A  17       9.234 -21.420 -12.010  1.00  0.55
ATOM    160  O   TYR A  17      10.026 -21.911 -11.202  1.00 -0.55
ATOM    161  N   HSD A  18       8.058 -20.995 -11.640  1.00 -0.40
ATOM    162  H   HSD A  18       7.420 -20.623 -12.308  1.00  0.40
ATOM    163  CA  HSD A  18       7.567 -21.013 -10.282  1.00  0.00
ATOM    164  CB  HSD A  18       7.255 -22.412  -9.742  1.00  0.12
ATOM    165  ND1 HSD A  18       5.350 -22.085 -11.391  1.00 -0.40
ATOM    166  HD1 HSD A  18       5.522 -21.119 -11.582  1.00  0.40
ATOM    167  CG  HSD A  18       6.073 -22.863 -10.532  1.00 -0.12
ATOM    168  CE1 HSD A  18       4.387 -22.849 -11.917  1.00  0.15
ATOM    169  HE1 HSD A  18       3.667 -22.489 -12.652  1.00  0.12
ATOM    170  NE2 HSD A  18       4.445 -24.074 -11.420  1.00 -0.56
ATOM    171  CD2 HSD A  18       5.512 -24.100 -10.552  1.00  0.15
ATOM    172  HD2 HSD A  18       5.776 -25.007 -10.022  1.00  0.12
ATOM    173  C   HSD A  18       8.486 -20.307  -9.289  1.00  0.55
ATOM    174  O   HSD A  18       8.646 -20.775  -8.185  1.00 -0.55
ATOM    175  N   LYS A  19       8.996 -19.177  -9.676  1.00 -0.40
ATOM    176  H   LYS A  19       8.837 -18.844 -10.601  1.00  0.40
ATOM    177  CA  LYS A  19       9.813 -18.307  -8.860  1.00  0.00
ATOM    178  CB  LYS A  19      11.113 -19.018  -8.541  1.00  0.00
ATOM    179  CG  LYS A  19      11.991 -19.124  -9.779  1.00  0.00
ATOM    180  CD  LYS A  19      13.185 -20.018  -9.647  1.00  0.00
ATOM    181  CE  LYS A  19      14.249 -19.494 -10.618  1.00  0.33
ATOM    182  NZ  LYS A  19      15.420 -20.420 -10.717  1.00 -0.32
ATOM    183  HZ1 LYS A  19      15.100 -21.350 -11.056  1.00  0.33
ATOM    184  HZ2 LYS A  19      15.859 -20.525  -9.780  1.00  0.33
ATOM    185  HZ3 LYS A  19      16.116 -20.029 -11.384  1.00  0.33
ATOM    186  C   LYS A  19       9.993 -17.020  -9.667  1.00  0.55
ATOM    187  O   LYS A  19       9.771 -16.952 -10.895  1.00 -0.55
ATOM    188  N   LEU A  20      10.378 -15.979  -8.953  1.00 -0.40
ATOM    189  H   LEU A  20      10.494 -16.018  -7.964  1.00  0.40
ATOM    190  CA  LEU A  20      10.655 -14.702  -9.595  1.00  0.00
ATOM    191  CB  LEU A  20      10.775 -13.519  -8.588  1.00  0.00
ATOM    192  CG  LEU A  20       9.470 -12.962  -7.959  1.00  0.00
ATOM    193  CD1 LEU A  20       9.842 -11.945  -6.902  1.00  0.00
ATOM    194  CD2 LEU A  20       8.540 -12.320  -8.967  1.00  0.00
ATOM    195  C   LEU A  20      12.022 -14.693 -10.299  1.00  0.55
ATOM    196  O   LEU A  20      12.918 -15.398  -9.815  1.00 -0.55
ATOM    197  N   PRO A  21      12.156 -13.855 -11.321  1.00 -0.20
ATOM    198  CD  PRO A  21      11.077 -13.073 -11.927  1.00  0.10
ATOM    199  CA  PRO A  21      13.437 -13.676 -12.023  1.00  0.10
ATOM    200  CB  PRO A  21      13.188 -12.626 -13.078  1.00  0.00
ATOM    201  CG  PRO A  21      11.739 -12.352 -13.069  1.00  0.00
ATOM    202  C   PRO A  21      14.474 -13.211 -11.006  1.00  0.55
ATOM    203  O   PRO A  21      14.181 -12.619  -9.964  1.00 -0.55
ATOM    204  N   ASP A  22      15.740 -13.397 -11.342  1.00 -0.40
ATOM    205  H   ASP A  22      15.985 -13.802 -12.219  1.00  0.40
ATOM    206  CA  ASP A  22      16.859 -13.044 -10.498  1.00  0.00
ATOM    207  CB  ASP A  22      18.200 -13.555 -11.095  1.00  0.00
ATOM    208  CG  ASP A  22      18.099 -15.082 -11.055  1.00  0.10
ATOM    209  OD1 ASP A  22      17.236 -15.690 -10.347  1.00 -0.55
ATOM    210  OD2 ASP A  22      18.916 -15.723 -11.777  1.00 -0.55
ATOM    211  C   ASP A  22      17.038 -11.587 -10.209  1.00  0.55
ATOM    212  O   ASP A  22      17.916 -11.326  -9.369  1.00 -0.55
ATOM    213  N   ASN A  23      16.341 -10.659 -10.820  1.00 -0.40
ATOM    214  H   ASN A  23      15.639 -10.870 -11.497  1.00  0.40
ATOM    215  CA  ASN A  23      16.571  -9.236 -10.524  1.00  0.00
ATOM    216  CB  ASN A  23      16.326  -8.442 -11.803  1.00  0.00
ATOM    217  CG  ASN A  23      14.973  -8.757 -12.424  1.00  0.55
ATOM    218  OD1 ASN A  23      14.761  -9.889 -12.907  1.00 -0.55
ATOM    219  ND2 ASN A  23      14.083  -7.761 -12.405  1.00 -0.78
ATOM    220 HD21 ASN A  23      14.327  -6.880 -12.000  1.00  0.39
ATOM    221 HD22 ASN A  23      13.173  -7.897 -12.796  1.00  0.39
ATOM    222  C   ASN A  23      15.722  -8.732  -9.359  1.00  0.55
ATOM    223  O   ASN A  23      15.748  -7.539  -9.060  1.00 -0.55
ATOM    224  N   TYR A  24      14.997  -9.618  -8.725  1.00 -0.40
ATOM    225  H   TYR A  24      14.985 -10.578  -8.994  1.00  0.40
ATOM    226  CA  TYR A  24      14.162  -9.268  -7.591  1.00  0.00
ATOM    227  CB  TYR A  24      12.841 -10.106  -7.635  1.00  0.12
ATOM    228  CG  TYR A  24      11.971  -9.391  -8.629  1.00 -0.12
ATOM    229  CD1 TYR A  24      11.299  -8.220  -8.263  1.00 -0.12
ATOM    230  HD1 TYR A  24      11.365  -7.877  -7.242  1.00  0.12
ATOM    231  CE1 TYR A  24      10.553  -7.490  -9.169  1.00 -0.12
ATOM    232  HE1 TYR A  24      10.056  -6.578  -8.872  1.00  0.12
ATOM    233  CZ  TYR A  24      10.462  -7.963 -10.476  1.00  0.06
ATOM    234  OH  TYR A  24       9.680  -7.287 -11.405  1.00 -0.49
ATOM    235  HH  TYR A  24       9.165  -6.627 -10.936  1.00  0.43
ATOM    236  CD2 TYR A  24      11.913  -9.820  -9.940  1.00 -0.12
ATOM    237  HD2 TYR A  24      12.470 -10.692 -10.252  1.00  0.12
ATOM    238  CE2 TYR A  24      11.130  -9.119 -10.862  1.00 -0.12
ATOM    239  HE2 TYR A  24      11.043  -9.477 -11.878  1.00  0.12
ATOM    240  C   TYR A  24      14.764  -9.534  -6.232  1.00  0.55
ATOM    241  O   TYR A  24      15.365 -10.597  -6.153  1.00 -0.55
ATOM    242  N   ILE A  25      14.561  -8.696  -5.232  1.00 -0.40
ATOM    243  H   ILE A  25      14.067  -7.840  -5.361  1.00  0.40
ATOM    244  CA  ILE A  25      15.038  -8.950  -3.877  1.00  0.00
ATOM    245  CB  ILE A  25      16.326  -8.192  -3.481  1.00  0.00
ATOM    246  CG2 ILE A  25      17.566  -8.889  -4.056  1.00  0.00
ATOM    247  CG1 ILE A  25      16.322  -6.709  -3.870  1.00  0.00
ATOM    248  CD1 ILE A  25      17.601  -6.045  -3.346  1.00  0.00
ATOM    249  C   ILE A  25      13.950  -8.515  -2.886  1.00  0.55
ATOM    250  O   ILE A  25      13.309  -7.552  -3.241  1.00 -0.55
ATOM    251  N   THR A  26      13.773  -9.140  -1.750  1.00 -0.40
ATOM    252  H   THR A  26      14.311  -9.942  -1.503  1.00  0.40
ATOM    253  CA  THR A  26      12.783  -8.716  -0.770  1.00  0.00
ATOM    254  CB  THR A  26      12.528  -9.786   0.303  1.00  0.00
ATOM    255  OG1 THR A  26      13.694  -9.881   1.116  1.00 -0.49
ATOM    256  HG1 THR A  26      13.504 -10.554   1.773  1.00  0.49
ATOM    257  CG2 THR A  26      12.324 -11.127  -0.344  1.00  0.00
ATOM    258  C   THR A  26      13.224  -7.400  -0.140  1.00  0.55
ATOM    259  O   THR A  26      14.357  -6.901  -0.315  1.00 -0.55
ATOM    260  N   LYS A  27      12.287  -6.769   0.542  1.00 -0.40
ATOM    261  H   LYS A  27      11.367  -7.146   0.596  1.00  0.40
ATOM    262  CA  LYS A  27      12.460  -5.526   1.257  1.00  0.00
ATOM    263  CB  LYS A  27      11.181  -4.959   1.855  1.00  0.00
ATOM    264  CG  LYS A  27      10.102  -4.405   0.945  1.00  0.00
ATOM    265  CD  LYS A  27       8.750  -4.452   1.677  1.00  0.00
ATOM    266  CE  LYS A  27       7.559  -4.131   0.800  1.00  0.33
ATOM    267  NZ  LYS A  27       6.252  -4.452   1.438  1.00 -0.32
ATOM    268  HZ1 LYS A  27       6.150  -3.905   2.316  1.00  0.33
ATOM    269  HZ2 LYS A  27       6.214  -5.468   1.657  1.00  0.33
ATOM    270  HZ3 LYS A  27       5.479  -4.210   0.786  1.00  0.33
ATOM    271  C   LYS A  27      13.546  -5.724   2.363  1.00  0.55
ATOM    272  O   LYS A  27      14.371  -4.798   2.524  1.00 -0.55
ATOM    273  N   SER A  28      13.524  -6.835   3.061  1.00 -0.40
ATOM    274  H   SER A  28      12.843  -7.551   2.929  1.00  0.40
ATOM    275  CA  SER A  28      14.554  -7.060   4.102  1.00  0.00
ATOM    276  CB  SER A  28      14.180  -8.226   4.985  1.00  0.00
ATOM    277  OG  SER A  28      14.628  -9.515   4.622  1.00 -0.49
ATOM    278  HG  SER A  28      14.293 -10.111   5.296  1.00  0.49
ATOM    279  C   SER A  28      15.937  -7.179   3.452  1.00  0.55
ATOM    280  O   SER A  28      16.867  -6.489   3.907  1.00 -0.55
ATOM    281  N   GLU A  29      16.051  -7.999   2.392  1.00 -0.40
ATOM    282  H   GLU A  29      15.287  -8.547   2.061  1.00  0.40
ATOM    283  CA  GLU A  29      17.290  -8.135   1.672  1.00  0.00
ATOM    284  CB  GLU A  29      17.101  -8.912   0.350  1.00  0.00
ATOM    285  CG  GLU A  29      17.067 -10.380   0.712  1.00  0.00
ATOM    286  CD  GLU A  29      16.359 -11.242  -0.303  1.00  0.10
ATOM    287  OE1 GLU A  29      16.171 -10.866  -1.480  1.00 -0.55
ATOM    288  OE2 GLU A  29      15.927 -12.350   0.128  1.00 -0.55
ATOM    289  C   GLU A  29      17.900  -6.827   1.208  1.00  0.55
ATOM    290  O   GLU A  29      19.127  -6.597   1.301  1.00 -0.55
ATOM    291  N   ALA A  30      17.009  -6.004   0.662  1.00 -0.40
ATOM    292  H   ALA A  30      16.044  -6.240   0.586  1.00  0.40
ATOM    293  CA  ALA A  30      17.400  -4.684   0.135  1.00  0.00
ATOM    294  CB  ALA A  30      16.185  -4.078  -0.557  1.00  0.00
ATOM    295  C   ALA A  30      18.008  -3.761   1.193  1.00  0.55
ATOM    296  O   ALA A  30      19.015  -3.059   1.036  1.00 -0.55
ATOM    297  N   GLN A  31      17.328  -3.779   2.338  1.00 -0.40
ATOM    298  H   GLN A  31      16.515  -4.344   2.445  1.00  0.40
ATOM    299  CA  GLN A  31      17.698  -2.998   3.511  1.00  0.00
ATOM    300  CB  GLN A  31      16.700  -3.141   4.643  1.00  0.00
ATOM    301  CG  GLN A  31      15.300  -2.718   4.234  1.00  0.00
ATOM    302  CD  GLN A  31      14.294  -2.788   5.368  1.00  0.55
ATOM    303  OE1 GLN A  31      13.963  -1.687   5.817  1.00 -0.55
ATOM    304  NE2 GLN A  31      13.796  -3.926   5.881  1.00 -0.78
ATOM    305 HE21 GLN A  31      13.134  -3.889   6.630  1.00  0.39
ATOM    306 HE22 GLN A  31      14.086  -4.810   5.513  1.00  0.39
ATOM    307  C   GLN A  31      19.099  -3.444   3.943  1.00  0.55
ATOM    308  O   GLN A  31      19.888  -2.569   4.269  1.00 -0.55
ATOM    309  N   ALA A  32      19.253  -4.754   3.872  1.00 -0.40
ATOM    310  H   ALA A  32      18.510  -5.349   3.577  1.00  0.40
ATOM    311  CA  ALA A  32      20.500  -5.431   4.211  1.00  0.00
ATOM    312  CB  ALA A  32      20.493  -6.930   4.090  1.00  0.00
ATOM    313  C   ALA A  32      21.607  -4.845   3.322  1.00  0.55
ATOM    314  O   ALA A  32      22.731  -4.739   3.833  1.00 -0.55
ATOM    315  N   LEU A  33      21.311  -4.450   2.092  1.00 -0.40
ATOM    316  H   LEU A  33      20.398  -4.519   1.698  1.00  0.40
ATOM    317  CA  LEU A  33      22.357  -3.884   1.258  1.00  0.00
ATOM    318  CB  LEU A  33      22.135  -4.136  -0.238  1.00  0.00
ATOM    319  CG  LEU A  33      21.779  -5.612  -0.475  1.00  0.00
ATOM    320  CD1 LEU A  33      21.481  -5.834  -1.940  1.00  0.00
ATOM    321  CD2 LEU A  33      22.911  -6.488   0.024  1.00  0.00
ATOM    322  C   LEU A  33      22.450  -2.396   1.468  1.00  0.55
ATOM    323  O   LEU A  33      23.265  -1.801   0.764  1.00 -0.55
ATOM    324  N   GLY A  34      21.641  -1.829   2.330  1.00 -0.40
ATOM    325  H   GLY A  34      20.958  -2.311   2.872  1.00  0.40
ATOM    326  CA  GLY A  34      21.774  -0.373   2.490  1.00  0.00
ATOM    327  C   GLY A  34      20.646   0.455   1.912  1.00  0.55
ATOM    328  O   GLY A  34      20.850   1.663   1.794  1.00 -0.55
ATOM    329  N   TRP A  35      19.542  -0.227   1.591  1.00 -0.40
ATOM    330  H   TRP A  35      19.459  -1.214   1.705  1.00  0.40
ATOM    331  CA  TRP A  35      18.395   0.472   1.052  1.00  0.00
ATOM    332  CB  TRP A  35      17.413  -0.521   0.459  1.00  0.12
ATOM    333  CG  TRP A  35      16.126   0.047  -0.111  1.00 -0.12
ATOM    334  CD1 TRP A  35      15.966   1.059  -1.031  1.00 -0.12
ATOM    335  HD1 TRP A  35      16.756   1.653  -1.465  1.00  0.12
ATOM    336  NE1 TRP A  35      14.618   1.180  -1.300  1.00 -0.40
ATOM    337  HE1 TRP A  35      14.236   1.815  -1.935  1.00  0.40
ATOM    338  CE2 TRP A  35      13.885   0.291  -0.560  1.00  0.00
ATOM    339  CD2 TRP A  35      14.793  -0.438   0.202  1.00  0.00
ATOM    340  CE3 TRP A  35      14.327  -1.408   1.089  1.00 -0.12
ATOM    341  HE3 TRP A  35      14.989  -1.960   1.741  1.00  0.12
ATOM    342  CZ3 TRP A  35      12.972  -1.648   1.111  1.00 -0.12
ATOM    343  HZ3 TRP A  35      12.582  -2.429   1.748  1.00  0.12
ATOM    344  CZ2 TRP A  35      12.492   0.088  -0.535  1.00 -0.12
ATOM    345  HZ2 TRP A  35      11.788   0.648  -1.131  1.00  0.12
ATOM    346  CH2 TRP A  35      12.092  -0.902   0.328  1.00 -0.12
ATOM    347  HH2 TRP A  35      11.036  -1.115   0.404  1.00  0.12
ATOM    348  C   TRP A  35      17.652   1.229   2.157  1.00  0.55
ATOM    349  O   TRP A  35      17.319   0.631   3.180  1.00 -0.55
ATOM    350  N   VAL A  36      17.398   2.503   1.833  1.00 -0.40
ATOM    351  H   VAL A  36      17.709   2.885   0.966  1.00  0.40
ATOM    352  CA  VAL A  36      16.660   3.433   2.691  1.00  0.00
ATOM    353  CB  VAL A  36      17.450   4.649   3.192  1.00  0.00
ATOM    354  CG1 VAL A  36      16.648   5.384   4.245  1.00  0.00
ATOM    355  CG2 VAL A  36      18.811   4.283   3.760  1.00  0.00
ATOM    356  C   VAL A  36      15.551   3.940   1.762  1.00  0.55
ATOM    357  O   VAL A  36      15.938   4.746   0.898  1.00 -0.55
ATOM    358  N   ALA A  37      14.332   3.417   1.956  1.00 -0.40
ATOM    359  H   ALA A  37      14.129   2.772   2.689  1.00  0.40
ATOM    360  CA  ALA A  37      13.223   3.787   1.069  1.00  0.00
ATOM    361  CB  ALA A  37      11.904   3.144   1.465  1.00  0.00
ATOM    362  C   ALA A  37      13.120   5.297   0.914  1.00  0.55
ATOM    363  O   ALA A  37      12.985   5.735  -0.250  1.00 -0.55
ATOM    364  N   SER A  38      13.155   6.050   1.998  1.00 -0.40
ATOM    365  H   SER A  38      13.251   5.705   2.928  1.00  0.40
ATOM    366  CA  SER A  38      13.042   7.494   1.789  1.00  0.00
ATOM    367  CB  SER A  38      12.904   8.310   3.079  1.00  0.00
ATOM    368  OG  SER A  38      13.873   7.799   3.987  1.00 -0.49
ATOM    369  HG  SER A  38      13.492   7.000   4.359  1.00  0.49
ATOM    370  C   SER A  38      14.220   8.080   1.002  1.00  0.55
ATOM    371  O   SER A  38      14.056   9.224   0.533  1.00 -0.55
ATOM    372  N   LYS A  39      15.343   7.430   0.811  1.00 -0.40
ATOM    373  H   LYS A  39      15.518   6.513   1.164  1.00  0.40
ATOM    374  CA  LYS A  39      16.410   8.079   0.036  1.00  0.00
ATOM    375  CB  LYS A  39      17.766   7.511   0.382  1.00  0.00
ATOM    376  CG  LYS A  39      17.926   6.529   1.525  1.00  0.00
ATOM    377  CD  LYS A  39      19.285   6.772   2.215  1.00  0.00
ATOM    378  CE  LYS A  39      19.281   8.268   2.589  1.00  0.33
ATOM    379  NZ  LYS A  39      18.012   8.835   1.990  1.00 -0.32
ATOM    380  HZ1 LYS A  39      17.341   8.063   1.802  1.00  0.33
ATOM    381  HZ2 LYS A  39      18.236   9.324   1.100  1.00  0.33
ATOM    382  HZ3 LYS A  39      17.585   9.510   2.658  1.00  0.33
ATOM    383  C   LYS A  39      16.149   7.836  -1.458  1.00  0.55
ATOM    384  O   LYS A  39      16.607   8.608  -2.310  1.00 -0.55
ATOM    385  N   GLY A  40      15.420   6.748  -1.705  1.00 -0.40
ATOM    386  H   GLY A  40      15.044   6.158  -0.995  1.00  0.40
ATOM    387  CA  GLY A  40      15.152   6.388  -3.115  1.00  0.00
ATOM    388  C   GLY A  40      16.499   5.869  -3.682  1.00  0.55
ATOM    389  O   GLY A  40      16.691   6.012  -4.881  1.00 -0.55
ATOM    390  N   ASN A  41      17.345   5.248  -2.879  1.00 -0.40
ATOM    391  H   ASN A  41      17.125   5.077  -1.923  1.00  0.40
ATOM    392  CA  ASN A  41      18.656   4.768  -3.321  1.00  0.00
ATOM    393  CB  ASN A  41      19.660   5.137  -2.190  1.00  0.00
ATOM    394  CG  ASN A  41      19.415   4.159  -1.063  1.00  0.55
ATOM    395  OD1 ASN A  41      18.331   3.582  -0.908  1.00 -0.55
ATOM    396  ND2 ASN A  41      20.429   3.913  -0.227  1.00 -0.78
ATOM    397 HD21 ASN A  41      20.307   3.273   0.532  1.00  0.39
ATOM    398 HD22 ASN A  41      21.308   4.370  -0.359  1.00  0.39
ATOM    399  C   ASN A  41      18.791   3.299  -3.673  1.00  0.55
ATOM    400  O   ASN A  41      19.893   2.721  -3.645  1.00 -0.55
ATOM    401  N   LEU A  42      17.706   2.602  -4.035  1.00 -0.40
ATOM    402  H   LEU A  42      16.800   3.014  -4.097  1.00  0.40
ATOM    403  CA  LEU A  42      17.801   1.167  -4.366  1.00  0.00
ATOM    404  CB  LEU A  42      16.422   0.571  -4.646  1.00  0.00
ATOM    405  CG  LEU A  42      16.306  -0.921  -4.883  1.00  0.00
ATOM    406  CD1 LEU A  42      16.789  -1.705  -3.667  1.00  0.00
ATOM    407  CD2 LEU A  42      14.872  -1.264  -5.270  1.00  0.00
ATOM    408  C   LEU A  42      18.772   0.859  -5.524  1.00  0.55
ATOM    409  O   LEU A  42      19.554  -0.096  -5.416  1.00 -0.55
ATOM    410  N   ALA A  43      18.691   1.648  -6.583  1.00 -0.40
ATOM    411  H   ALA A  43      18.078   2.431  -6.657  1.00  0.40
ATOM    412  CA  ALA A  43      19.569   1.338  -7.721  1.00  0.00
ATOM    413  CB  ALA A  43      18.966   2.065  -8.911  1.00  0.00
ATOM    414  C   ALA A  43      21.023   1.663  -7.424  1.00  0.55
ATOM    415  O   ALA A  43      21.910   1.165  -8.140  1.00 -0.55
ATOM    416  N   ASP A  44      21.277   2.449  -6.389  1.00 -0.40
ATOM    417  H   ASP A  44      20.549   2.839  -5.831  1.00  0.40
ATOM    418  CA  ASP A  44      22.631   2.795  -6.000  1.00  0.00
ATOM    419  CB  ASP A  44      22.782   3.960  -5.026  1.00  0.00
ATOM    420  CG  ASP A  44      21.953   5.126  -5.520  1.00  0.10
ATOM    421  OD1 ASP A  44      22.010   5.282  -6.761  1.00 -0.55
ATOM    422  OD2 ASP A  44      21.287   5.844  -4.743  1.00 -0.55
ATOM    423  C   ASP A  44      23.228   1.635  -5.195  1.00  0.55
ATOM    424  O   ASP A  44      24.440   1.429  -5.311  1.00 -0.55
ATOM    425  N   VAL A  45      22.369   0.991  -4.428  1.00 -0.40
ATOM    426  H   VAL A  45      21.396   1.201  -4.378  1.00  0.40
ATOM    427  CA  VAL A  45      22.884  -0.101  -3.600  1.00  0.00
ATOM    428  CB  VAL A  45      22.219   0.010  -2.191  1.00  0.00
ATOM    429  CG1 VAL A  45      22.421   1.426  -1.646  1.00  0.00
ATOM    430  CG2 VAL A  45      20.743  -0.327  -2.180  1.00  0.00
ATOM    431  C   VAL A  45      22.741  -1.504  -4.160  1.00  0.55
ATOM    432  O   VAL A  45      23.317  -2.484  -3.636  1.00 -0.55
ATOM    433  N   ALA A  46      21.930  -1.649  -5.197  1.00 -0.40
ATOM    434  H   ALA A  46      21.481  -0.861  -5.608  1.00  0.40
ATOM    435  CA  ALA A  46      21.617  -2.936  -5.830  1.00  0.00
ATOM    436  CB  ALA A  46      20.573  -3.708  -5.029  1.00  0.00
ATOM    437  C   ALA A  46      21.151  -2.620  -7.241  1.00  0.55
ATOM    438  O   ALA A  46      19.974  -2.679  -7.582  1.00 -0.55
ATOM    439  N   PRO A  47      22.177  -2.290  -8.036  1.00 -0.20
ATOM    440  CD  PRO A  47      23.616  -2.206  -7.719  1.00  0.10
ATOM    441  CA  PRO A  47      21.898  -1.931  -9.444  1.00  0.10
ATOM    442  CB  PRO A  47      23.244  -1.460  -9.974  1.00  0.00
ATOM    443  CG  PRO A  47      24.088  -1.185  -8.761  1.00  0.00
ATOM    444  C   PRO A  47      21.214  -3.138 -10.098  1.00  0.55
ATOM    445  O   PRO A  47      21.542  -4.317  -9.806  1.00 -0.55
ATOM    446  N   GLY A  48      20.258  -2.779 -10.942  1.00 -0.40
ATOM    447  H   GLY A  48      20.020  -1.826 -11.115  1.00  0.40
ATOM    448  CA  GLY A  48      19.500  -3.787 -11.667  1.00  0.00
ATOM    449  C   GLY A  48      18.460  -4.570 -10.889  1.00  0.55
ATOM    450  O   GLY A  48      17.785  -5.350 -11.547  1.00 -0.55
ATOM    451  N   LYS A  49      18.335  -4.351  -9.587  1.00 -0.40
ATOM    452  H   LYS A  49      18.914  -3.687  -9.122  1.00  0.40
ATOM    453  CA  LYS A  49      17.375  -5.032  -8.729  1.00  0.00
ATOM    454  CB  LYS A  49      17.926  -5.170  -7.312  1.00  0.00
ATOM    455  CG  LYS A  49      19.054  -6.088  -7.059  1.00  0.00
ATOM    456  CD  LYS A  49      18.842  -7.363  -7.836  1.00  0.00
ATOM    457  CE  LYS A  49      20.240  -7.929  -8.118  1.00  0.33
ATOM    458  NZ  LYS A  49      20.148  -9.389  -8.459  1.00 -0.32
ATOM    459  HZ1 LYS A  49      19.554  -9.511  -9.304  1.00  0.33
ATOM    460  HZ2 LYS A  49      19.725  -9.906  -7.661  1.00  0.33
ATOM    461  HZ3 LYS A  49      21.100  -9.762  -8.648  1.00  0.33
ATOM    462  C   LYS A  49      16.086  -4.197  -8.577  1.00  0.55
ATOM    463  O   LYS A  49      16.107  -2.958  -8.682  1.00 -0.55
ATOM    464  N   SER A  50      15.029  -4.926  -8.243  1.00 -0.40
ATOM    465  H   SER A  50      15.101  -5.913  -8.135  1.00  0.40
ATOM    466  CA  SER A  50      13.711  -4.380  -8.011  1.00  0.00
ATOM    467  CB  SER A  50      12.781  -4.725  -9.188  1.00  0.00
ATOM    468  OG  SER A  50      12.867  -4.002 -10.390  1.00 -0.49
ATOM    469  HG  SER A  50      12.033  -4.143 -10.844  1.00  0.49
ATOM    470  C   SER A  50      13.192  -5.095  -6.760  1.00  0.55
ATOM    471  O   SER A  50      13.549  -6.266  -6.525  1.00 -0.55
ATOM    472  N   ILE A  51      12.381  -4.448  -5.965  1.00 -0.40
ATOM    473  H   ILE A  51      12.132  -3.499  -6.138  1.00  0.40
ATOM    474  CA  ILE A  51      11.777  -5.049  -4.775  1.00  0.00
ATOM    475  CB  ILE A  51      11.084  -3.944  -3.913  1.00  0.00
ATOM    476  CG2 ILE A  51      10.270  -4.546  -2.766  1.00  0.00
ATOM    477  CG1 ILE A  51      12.133  -2.913  -3.492  1.00  0.00
ATOM    478  CD1 ILE A  51      13.226  -3.409  -2.600  1.00  0.00
ATOM    479  C   ILE A  51      10.739  -6.054  -5.232  1.00  0.55
ATOM    480  O   ILE A  51       9.897  -5.770  -6.131  1.00 -0.55
ATOM    481  N   GLY A  52      10.688  -7.239  -4.682  1.00 -0.40
ATOM    482  H   GLY A  52      11.340  -7.517  -3.981  1.00  0.40
ATOM    483  CA  GLY A  52       9.696  -8.229  -5.038  1.00  0.00
ATOM    484  C   GLY A  52       9.954  -9.502  -4.256  1.00  0.55
ATOM    485  O   GLY A  52      11.108  -9.792  -3.885  1.00 -0.55
ATOM    486  N   GLY A  53       8.846 -10.212  -4.027  1.00 -0.40
ATOM    487  H   GLY A  53       7.963  -9.891  -4.357  1.00  0.40
ATOM    488  CA  GLY A  53       8.797 -11.458  -3.317  1.00  0.00
ATOM    489  C   GLY A  53       8.214 -11.485  -1.916  1.00  0.55
ATOM    490  O   GLY A  53       7.977 -12.598  -1.430  1.00 -0.55
ATOM    491  N   ASP A  54       7.920 -10.323  -1.341  1.00 -0.40
ATOM    492  H   ASP A  54       8.103  -9.451  -1.788  1.00  0.40
ATOM    493  CA  ASP A  54       7.303 -10.247   0.001  1.00  0.00
ATOM    494  CB  ASP A  54       7.322  -8.786   0.474  1.00  0.00
ATOM    495  CG  ASP A  54       8.784  -8.444   0.755  1.00  0.10
ATOM    496  OD1 ASP A  54       9.238  -9.072   1.746  1.00 -0.55
ATOM    497  OD2 ASP A  54       9.364  -7.643  -0.019  1.00 -0.55
ATOM    498  C   ASP A  54       5.869 -10.753   0.005  1.00  0.55
ATOM    499  O   ASP A  54       5.163 -10.704  -1.011  1.00 -0.55
ATOM    500  N   ILE A  55       5.396 -11.225   1.127  1.00 -0.40
ATOM    501  H   ILE A  55       5.969 -11.292   1.940  1.00  0.40
ATOM    502  CA  ILE A  55       4.013 -11.689   1.300  1.00  0.00
ATOM    503  CB  ILE A  55       3.725 -12.284   2.698  1.00  0.00
ATOM    504  CG2 ILE A  55       2.232 -12.551   2.971  1.00  0.00
ATOM    505  CG1 ILE A  55       4.558 -13.587   2.828  1.00  0.00
ATOM    506  CD1 ILE A  55       3.737 -14.705   2.189  1.00  0.00
ATOM    507  C   ILE A  55       3.134 -10.440   1.118  1.00  0.55
ATOM    508  O   ILE A  55       3.504  -9.331   1.510  1.00 -0.55
ATOM    509  N   PHE A  56       2.000 -10.681   0.522  1.00 -0.40
ATOM    510  H   PHE A  56       1.791 -11.609   0.231  1.00  0.40
ATOM    511  CA  PHE A  56       0.953  -9.735   0.210  1.00  0.00
ATOM    512  CB  PHE A  56       0.565  -9.717  -1.293  1.00  0.12
ATOM    513  CG  PHE A  56      -0.506  -8.676  -1.530  1.00 -0.12
ATOM    514  CD1 PHE A  56      -0.206  -7.327  -1.368  1.00 -0.12
ATOM    515  HD1 PHE A  56       0.798  -7.040  -1.093  1.00  0.12
ATOM    516  CE1 PHE A  56      -1.158  -6.350  -1.549  1.00 -0.12
ATOM    517  HE1 PHE A  56      -0.909  -5.309  -1.405  1.00  0.12
ATOM    518  CZ  PHE A  56      -2.424  -6.716  -1.915  1.00 -0.12
ATOM    519  HZ  PHE A  56      -3.172  -5.952  -2.069  1.00  0.12
ATOM    520  CD2 PHE A  56      -1.807  -9.048  -1.893  1.00 -0.12
ATOM    521  HD2 PHE A  56      -2.067 -10.089  -2.017  1.00  0.12
ATOM    522  CE2 PHE A  56      -2.764  -8.044  -2.091  1.00 -0.12
ATOM    523  HE2 PHE A  56      -3.770  -8.308  -2.383  1.00  0.12
ATOM    524  C   PHE A  56      -0.213 -10.175   1.079  1.00  0.55
ATOM    525  O   PHE A  56      -0.703 -11.289   0.808  1.00 -0.55
ATOM    526  N   SER A  57      -0.570  -9.300   2.033  1.00 -0.40
ATOM    527  H   SER A  57      -0.160  -8.405   2.184  1.00  0.40
ATOM    528  CA  SER A  57      -1.681  -9.759   2.914  1.00  0.00
ATOM    529  CB  SER A  57      -1.460  -9.230   4.340  1.00  0.00
ATOM    530  OG  SER A  57      -0.176  -9.733   4.729  1.00 -0.49
ATOM    531  HG  SER A  57      -0.024  -9.410   5.620  1.00  0.49
ATOM    532  C   SER A  57      -3.088  -9.504   2.431  1.00  0.55
ATOM    533  O   SER A  57      -3.984  -9.914   3.203  1.00 -0.55
ATOM    534  N   ASN A  58      -3.285  -8.888   1.254  1.00 -0.40
ATOM    535  H   ASN A  58      -2.529  -8.536   0.708  1.00  0.40
ATOM    536  CA  ASN A  58      -4.616  -8.693   0.703  1.00  0.00
ATOM    537  CB  ASN A  58      -5.010 -10.107   0.212  1.00  0.00
ATOM    538  CG  ASN A  58      -6.288 -10.275  -0.572  1.00  0.55
ATOM    539  OD1 ASN A  58      -6.557  -9.283  -1.273  1.00 -0.55
ATOM    540  ND2 ASN A  58      -7.075 -11.330  -0.604  1.00 -0.78
ATOM    541 HD21 ASN A  58      -7.901 -11.320  -1.166  1.00  0.39
ATOM    542 HD22 ASN A  58      -6.846 -12.140  -0.065  1.00  0.39
ATOM    543  C   ASN A  58      -5.583  -8.193   1.776  1.00  0.55
ATOM    544  O   ASN A  58      -6.665  -8.769   2.054  1.00 -0.55
ATOM    545  N   ARG A  59      -5.176  -7.077   2.340  1.00 -0.40
ATOM    546  H   ARG A  59      -4.348  -6.625   2.019  1.00  0.40
ATOM    547  CA  ARG A  59      -5.845  -6.392   3.447  1.00  0.00
ATOM    548  CB  ARG A  59      -4.946  -5.301   4.041  1.00  0.00
ATOM    549  CG  ARG A  59      -3.604  -5.874   4.524  1.00  0.00
ATOM    550  CD  ARG A  59      -2.601  -4.742   4.785  1.00  0.35
ATOM    551  NE  ARG A  59      -1.233  -5.331   4.940  1.00 -0.35
ATOM    552  HE  ARG A  59      -0.623  -5.392   4.150  1.00  0.45
ATOM    553  CZ  ARG A  59      -0.828  -5.775   6.128  1.00  0.35
ATOM    554  NH1 ARG A  59      -1.603  -5.671   7.203  1.00 -0.70
ATOM    555 HH11 ARG A  59      -2.509  -5.253   7.129  1.00  0.40
ATOM    556 HH12 ARG A  59      -1.281  -6.011   8.087  1.00  0.40
ATOM    557  NH2 ARG A  59       0.344  -6.329   6.307  1.00 -0.70
ATOM    558 HH21 ARG A  59       0.972  -6.431   5.536  1.00  0.40
ATOM    559 HH22 ARG A  59       0.611  -6.650   7.216  1.00  0.40
ATOM    560  C   ARG A  59      -7.222  -5.897   3.110  1.00  0.55
ATOM    561  O   ARG A  59      -8.036  -5.881   4.032  1.00 -0.55
ATOM    562  N   GLU A  60      -7.547  -5.491   1.914  1.00 -0.40
ATOM    563  H   GLU A  60      -6.864  -5.461   1.190  1.00  0.40
ATOM    564  CA  GLU A  60      -8.873  -5.052   1.506  1.00  0.00
ATOM    565  CB  GLU A  60      -8.790  -4.022   0.385  1.00  0.00
ATOM    566  CG  GLU A  60      -8.003  -2.794   0.795  1.00  0.00
ATOM    567  CD  GLU A  60      -8.842  -1.911   1.675  1.00  0.10
ATOM    568  OE1 GLU A  60     -10.028  -2.229   1.907  1.00 -0.55
ATOM    569  OE2 GLU A  60      -8.438  -0.880   2.210  1.00 -0.55
ATOM    570  C   GLU A  60      -9.672  -6.237   1.029  1.00  0.55
ATOM    571  O   GLU A  60     -10.820  -6.034   0.703  1.00 -0.55
ATOM    572  N   GLY A  61      -9.182  -7.448   0.933  1.00 -0.40
ATOM    573  H   GLY A  61      -8.238  -7.601   1.205  1.00  0.40
ATOM    574  CA  GLY A  61      -9.823  -8.650   0.476  1.00  0.00
ATOM    575  C   GLY A  61     -10.221  -8.623  -1.000  1.00  0.55
ATOM    576  O   GLY A  61     -11.150  -9.354  -1.387  1.00 -0.55
ATOM    577  N   LYS A  62      -9.558  -7.847  -1.837  1.00 -0.40
ATOM    578  H   LYS A  62      -8.801  -7.280  -1.524  1.00  0.40
ATOM    579  CA  LYS A  62      -9.862  -7.746  -3.271  1.00  0.00
ATOM    580  CB  LYS A  62      -9.299  -6.428  -3.823  1.00  0.00
ATOM    581  CG  LYS A  62      -9.955  -5.251  -3.095  1.00  0.00
ATOM    582  CD  LYS A  62      -9.833  -4.014  -3.951  1.00  0.00
ATOM    583  CE  LYS A  62     -10.111  -2.726  -3.163  1.00  0.33
ATOM    584  NZ  LYS A  62      -8.855  -1.875  -3.145  1.00 -0.32
ATOM    585  HZ1 LYS A  62      -8.583  -1.636  -4.120  1.00  0.33
ATOM    586  HZ2 LYS A  62      -8.084  -2.403  -2.690  1.00  0.33
ATOM    587  HZ3 LYS A  62      -9.036  -1.000  -2.612  1.00  0.33
ATOM    588  C   LYS A  62      -9.403  -8.959  -4.069  1.00  0.55
ATOM    589  O   LYS A  62     -10.074  -9.230  -5.090  1.00 -0.55
ATOM    590  N   LEU A  63      -8.368  -9.681  -3.706  1.00 -0.40
ATOM    591  H   LEU A  63      -7.811  -9.440  -2.915  1.00  0.40
ATOM    592  CA  LEU A  63      -7.960 -10.884  -4.430  1.00  0.00
ATOM    593  CB  LEU A  63      -6.432 -11.095  -4.423  1.00  0.00
ATOM    594  CG  LEU A  63      -5.644  -9.882  -4.989  1.00  0.00
ATOM    595  CD1 LEU A  63      -4.143  -9.996  -4.817  1.00  0.00
ATOM    596  CD2 LEU A  63      -6.001  -9.806  -6.465  1.00  0.00
ATOM    597  C   LEU A  63      -8.704 -12.067  -3.791  1.00  0.55
ATOM    598  O   LEU A  63      -8.974 -12.112  -2.583  1.00 -0.55
ATOM    599  N   PRO A  64      -8.946 -13.064  -4.635  1.00 -0.20
ATOM    600  CD  PRO A  64      -8.616 -13.098  -6.071  1.00  0.10
ATOM    601  CA  PRO A  64      -9.680 -14.243  -4.193  1.00  0.10
ATOM    602  CB  PRO A  64     -10.035 -14.971  -5.498  1.00  0.00
ATOM    603  CG  PRO A  64      -8.896 -14.535  -6.437  1.00  0.00
ATOM    604  C   PRO A  64      -8.932 -15.036  -3.169  1.00  0.55
ATOM    605  O   PRO A  64      -7.748 -15.314  -3.329  1.00 -0.55
ATOM    606  N   GLY A  65      -9.622 -15.448  -2.114  1.00 -0.40
ATOM    607  H   GLY A  65     -10.591 -15.258  -1.979  1.00  0.40
ATOM    608  CA  GLY A  65      -8.929 -16.230  -1.079  1.00  0.00
ATOM    609  C   GLY A  65      -9.336 -17.673  -1.158  1.00  0.55
ATOM    610  O   GLY A  65     -10.357 -17.964  -1.787  1.00 -0.55
ATOM    611  N   LYS A  66      -8.598 -18.534  -0.512  1.00 -0.40
ATOM    612  H   LYS A  66      -7.799 -18.218  -0.010  1.00  0.40
ATOM    613  CA  LYS A  66      -8.804 -19.969  -0.429  1.00  0.00
ATOM    614  CB  LYS A  66      -8.493 -20.623  -1.763  1.00  0.00
ATOM    615  CG  LYS A  66      -8.773 -22.095  -1.893  1.00  0.00
ATOM    616  CD  LYS A  66      -8.151 -22.739  -3.120  1.00  0.00
ATOM    617  CE  LYS A  66      -8.794 -24.090  -3.404  1.00  0.33
ATOM    618  NZ  LYS A  66     -10.320 -24.058  -3.435  1.00 -0.32
ATOM    619  HZ1 LYS A  66     -10.639 -23.405  -4.178  1.00  0.33
ATOM    620  HZ2 LYS A  66     -10.678 -23.737  -2.513  1.00  0.33
ATOM    621  HZ3 LYS A  66     -10.682 -25.013  -3.633  1.00  0.33
ATOM    622  C   LYS A  66      -7.904 -20.498   0.687  1.00  0.55
ATOM    623  O   LYS A  66      -6.818 -19.964   0.929  1.00 -0.55
ATOM    624  N   SER A  67      -8.376 -21.555   1.351  1.00 -0.40
ATOM    625  H   SER A  67      -9.266 -21.959   1.159  1.00  0.40
ATOM    626  CA  SER A  67      -7.582 -22.179   2.419  1.00  0.00
ATOM    627  CB  SER A  67      -8.465 -23.182   3.180  1.00  0.00
ATOM    628  OG  SER A  67      -7.609 -23.855   4.133  1.00 -0.49
ATOM    629  HG  SER A  67      -8.171 -24.477   4.600  1.00  0.49
ATOM    630  C   SER A  67      -6.353 -22.792   1.744  1.00  0.55
ATOM    631  O   SER A  67      -6.455 -23.458   0.714  1.00 -0.55
ATOM    632  N   GLY A  68      -5.187 -22.444   2.261  1.00 -0.40
ATOM    633  H   GLY A  68      -5.171 -21.843   3.053  1.00  0.40
ATOM    634  CA  GLY A  68      -3.857 -22.835   1.817  1.00  0.00
ATOM    635  C   GLY A  68      -3.157 -21.869   0.859  1.00  0.55
ATOM    636  O   GLY A  68      -1.969 -21.990   0.526  1.00 -0.55
ATOM    637  N   ARG A  69      -3.898 -20.897   0.347  1.00 -0.40
ATOM    638  H   ARG A  69      -4.852 -20.788   0.614  1.00  0.40
ATOM    639  CA  ARG A  69      -3.420 -19.922  -0.618  1.00  0.00
ATOM    640  CB  ARG A  69      -4.593 -19.453  -1.539  1.00  0.00
ATOM    641  CG  ARG A  69      -3.949 -18.459  -2.558  1.00  0.00
ATOM    642  CD  ARG A  69      -5.020 -17.790  -3.423  1.00  0.35
ATOM    643  NE  ARG A  69      -5.569 -18.845  -4.263  1.00 -0.35
ATOM    644  HE  ARG A  69      -4.930 -19.576  -4.487  1.00  0.45
ATOM    645  CZ  ARG A  69      -6.773 -18.987  -4.771  1.00  0.35
ATOM    646  NH1 ARG A  69      -7.723 -18.092  -4.526  1.00 -0.70
ATOM    647 HH11 ARG A  69      -7.525 -17.299  -3.949  1.00  0.40
ATOM    648 HH12 ARG A  69      -8.635 -18.210  -4.918  1.00  0.40
ATOM    649  NH2 ARG A  69      -7.106 -20.029  -5.527  1.00 -0.70
ATOM    650 HH21 ARG A  69      -6.430 -20.739  -5.726  1.00  0.40
ATOM    651 HH22 ARG A  69      -8.032 -20.103  -5.897  1.00  0.40
ATOM    652  C   ARG A  69      -2.755 -18.741   0.004  1.00  0.55
ATOM    653  O   ARG A  69      -3.392 -18.094   0.829  1.00 -0.55
ATOM    654  N   THR A  70      -1.512 -18.467  -0.352  1.00 -0.40
ATOM    655  H   THR A  70      -0.984 -19.053  -0.962  1.00  0.40
ATOM    656  CA  THR A  70      -0.845 -17.260   0.147  1.00  0.00
ATOM    657  CB  THR A  70       0.375 -17.431   1.060  1.00  0.00
ATOM    658  OG1 THR A  70       1.278 -18.350   0.481  1.00 -0.49
ATOM    659  HG1 THR A  70       2.081 -18.298   1.005  1.00  0.49
ATOM    660  CG2 THR A  70      -0.077 -17.997   2.412  1.00  0.00
ATOM    661  C   THR A  70      -0.515 -16.414  -1.109  1.00  0.55
ATOM    662  O   THR A  70      -0.403 -16.961  -2.240  1.00 -0.55
ATOM    663  N   TRP A  71      -0.442 -15.093  -0.917  1.00 -0.40
ATOM    664  H   TRP A  71      -0.595 -14.693  -0.017  1.00  0.40
ATOM    665  CA  TRP A  71      -0.142 -14.139  -1.974  1.00  0.00
ATOM    666  CB  TRP A  71      -1.236 -13.052  -2.114  1.00  0.12
ATOM    667  CG  TRP A  71      -2.573 -13.520  -2.599  1.00 -0.12
ATOM    668  CD1 TRP A  71      -3.654 -13.963  -1.879  1.00 -0.12
ATOM    669  HD1 TRP A  71      -3.679 -14.015  -0.801  1.00  0.12
ATOM    670  NE1 TRP A  71      -4.709 -14.335  -2.695  1.00 -0.40
ATOM    671  HE1 TRP A  71      -5.582 -14.660  -2.405  1.00  0.40
ATOM    672  CE2 TRP A  71      -4.290 -14.158  -3.995  1.00  0.00
ATOM    673  CD2 TRP A  71      -2.951 -13.683  -3.979  1.00  0.00
ATOM    674  CE3 TRP A  71      -2.286 -13.434  -5.189  1.00 -0.12
ATOM    675  HE3 TRP A  71      -1.264 -13.085  -5.203  1.00  0.12
ATOM    676  CZ3 TRP A  71      -2.943 -13.635  -6.387  1.00 -0.12
ATOM    677  HZ3 TRP A  71      -2.463 -13.385  -7.322  1.00  0.12
ATOM    678  CZ2 TRP A  71      -4.942 -14.452  -5.192  1.00 -0.12
ATOM    679  HZ2 TRP A  71      -5.935 -14.875  -5.217  1.00  0.12
ATOM    680  CH2 TRP A  71      -4.270 -14.181  -6.377  1.00 -0.12
ATOM    681  HH2 TRP A  71      -4.760 -14.386  -7.317  1.00  0.12
ATOM    682  C   TRP A  71       1.190 -13.494  -1.627  1.00  0.55
ATOM    683  O   TRP A  71       1.667 -13.324  -0.489  1.00 -0.55
ATOM    684  N   ARG A  72       1.831 -13.074  -2.687  1.00 -0.40
ATOM    685  H   ARG A  72       1.451 -13.261  -3.587  1.00  0.40
ATOM    686  CA  ARG A  72       3.100 -12.324  -2.739  1.00  0.00
ATOM    687  CB  ARG A  72       4.302 -13.264  -2.989  1.00  0.00
ATOM    688  CG  ARG A  72       4.494 -14.152  -1.772  1.00  0.00
ATOM    689  CD  ARG A  72       5.720 -15.003  -2.058  1.00  0.35
ATOM    690  NE  ARG A  72       5.747 -16.081  -1.063  1.00 -0.35
ATOM    691  HE  ARG A  72       5.221 -16.921  -1.193  1.00  0.45
ATOM    692  CZ  ARG A  72       6.503 -15.894   0.024  1.00  0.35
ATOM    693  NH1 ARG A  72       7.212 -14.795   0.222  1.00 -0.70
ATOM    694 HH11 ARG A  72       7.196 -14.061  -0.458  1.00  0.40
ATOM    695 HH12 ARG A  72       7.764 -14.698   1.050  1.00  0.40
ATOM    696  NH2 ARG A  72       6.483 -16.901   0.903  1.00 -0.70
ATOM    697 HH21 ARG A  72       5.930 -17.714   0.720  1.00  0.40
ATOM    698 HH22 ARG A  72       7.021 -16.842   1.744  1.00  0.40
ATOM    699  C   ARG A  72       3.036 -11.243  -3.820  1.00  0.55
ATOM    700  O   ARG A  72       2.191 -11.355  -4.728  1.00 -0.55
ATOM    701  N   GLU A  73       3.936 -10.264  -3.747  1.00 -0.40
ATOM    702  H   GLU A  73       4.656 -10.222  -3.058  1.00  0.40
ATOM    703  CA  GLU A  73       3.873  -9.186  -4.728  1.00  0.00
ATOM    704  CB  GLU A  73       3.262  -7.930  -4.072  1.00  0.00
ATOM    705  CG  GLU A  73       3.925  -7.446  -2.787  1.00  0.00
ATOM    706  CD  GLU A  73       3.393  -6.054  -2.446  1.00  0.10
ATOM    707  OE1 GLU A  73       3.359  -5.139  -3.333  1.00 -0.55
ATOM    708  OE2 GLU A  73       2.988  -5.860  -1.259  1.00 -0.55
ATOM    709  C   GLU A  73       5.237  -8.767  -5.225  1.00  0.55
ATOM    710  O   GLU A  73       6.147  -9.124  -4.472  1.00 -0.55
ATOM    711  N   ALA A  74       5.340  -8.078  -6.346  1.00 -0.40
ATOM    712  H   ALA A  74       4.554  -7.833  -6.908  1.00  0.40
ATOM    713  CA  ALA A  74       6.661  -7.638  -6.813  1.00  0.00
ATOM    714  CB  ALA A  74       7.345  -8.552  -7.808  1.00  0.00
ATOM    715  C   ALA A  74       6.452  -6.318  -7.536  1.00  0.55
ATOM    716  O   ALA A  74       5.351  -6.256  -8.102  1.00 -0.55
ATOM    717  N   ASP A  75       7.435  -5.465  -7.492  1.00 -0.40
ATOM    718  H   ASP A  75       8.271  -5.635  -6.976  1.00  0.40
ATOM    719  CA  ASP A  75       7.355  -4.202  -8.207  1.00  0.00
ATOM    720  CB  ASP A  75       8.469  -3.255  -7.795  1.00  0.00
ATOM    721  CG  ASP A  75       8.228  -2.602  -6.463  1.00  0.10
ATOM    722  OD1 ASP A  75       7.365  -3.160  -5.733  1.00 -0.55
ATOM    723  OD2 ASP A  75       8.891  -1.609  -6.198  1.00 -0.55
ATOM    724  C   ASP A  75       7.536  -4.453  -9.705  1.00  0.55
ATOM    725  O   ASP A  75       8.358  -5.336 -10.033  1.00 -0.55
ATOM    726  N   ILE A  76       6.809  -3.715 -10.509  1.00 -0.40
ATOM    727  H   ILE A  76       6.172  -3.036 -10.152  1.00  0.40
ATOM    728  CA  ILE A  76       6.860  -3.816 -11.972  1.00  0.00
ATOM    729  CB  ILE A  76       5.529  -4.362 -12.506  1.00  0.00
ATOM    730  CG2 ILE A  76       5.432  -4.066 -14.023  1.00  0.00
ATOM    731  CG1 ILE A  76       5.271  -5.825 -12.139  1.00  0.00
ATOM    732  CD1 ILE A  76       6.091  -6.968 -12.724  1.00  0.00
ATOM    733  C   ILE A  76       7.239  -2.425 -12.523  1.00  0.55
ATOM    734  O   ILE A  76       6.950  -1.332 -11.965  1.00 -0.55
ATOM    735  N   ASN A  77       7.960  -2.449 -13.657  1.00 -0.40
ATOM    736  H   ASN A  77       8.202  -3.326 -14.059  1.00  0.40
ATOM    737  CA  ASN A  77       8.457  -1.322 -14.407  1.00  0.00
ATOM    738  CB  ASN A  77       7.333  -0.411 -14.971  1.00  0.00
ATOM    739  CG  ASN A  77       6.344  -1.111 -15.869  1.00  0.55
ATOM    740  OD1 ASN A  77       6.741  -1.975 -16.656  1.00 -0.55
ATOM    741  ND2 ASN A  77       5.006  -0.926 -15.789  1.00 -0.78
ATOM    742 HD21 ASN A  77       4.628  -0.299 -15.108  1.00  0.39
ATOM    743 HD22 ASN A  77       4.396  -1.417 -16.411  1.00  0.39
ATOM    744  C   ASN A  77       9.403  -0.463 -13.600  1.00  0.55
ATOM    745  O   ASN A  77       9.554   0.735 -13.921  1.00 -0.55
ATOM    746  N   TYR A  78      10.054  -1.014 -12.586  1.00 -0.40
ATOM    747  H   TYR A  78       9.953  -1.964 -12.302  1.00  0.40
ATOM    748  CA  TYR A  78      10.987  -0.153 -11.835  1.00  0.00
ATOM    749  CB  TYR A  78      11.114  -0.635 -10.369  1.00  0.12
ATOM    750  CG  TYR A  78      12.127   0.157  -9.553  1.00 -0.12
ATOM    751  CD1 TYR A  78      11.822   1.381  -8.970  1.00 -0.12
ATOM    752  HD1 TYR A  78      10.822   1.770  -9.090  1.00  0.12
ATOM    753  CE1 TYR A  78      12.738   2.130  -8.242  1.00 -0.12
ATOM    754  HE1 TYR A  78      12.455   3.087  -7.829  1.00  0.12
ATOM    755  CZ  TYR A  78      14.026   1.634  -8.049  1.00  0.06
ATOM    756  OH  TYR A  78      14.967   2.306  -7.295  1.00 -0.49
ATOM    757  HH  TYR A  78      14.564   3.114  -6.969  1.00  0.43
ATOM    758  CD2 TYR A  78      13.432  -0.306  -9.349  1.00 -0.12
ATOM    759  HD2 TYR A  78      13.728  -1.265  -9.749  1.00  0.12
ATOM    760  CE2 TYR A  78      14.337   0.446  -8.645  1.00 -0.12
ATOM    761  HE2 TYR A  78      15.349   0.079  -8.557  1.00  0.12
ATOM    762  C   TYR A  78      12.413  -0.178 -12.438  1.00  0.55
ATOM    763  O   TYR A  78      12.862  -1.299 -12.778  1.00 -0.55
ATOM    764  N   THR A  79      13.055   0.967 -12.505  1.00 -0.40
ATOM    765  H   THR A  79      12.647   1.843 -12.260  1.00  0.40
ATOM    766  CA  THR A  79      14.483   0.970 -12.976  1.00  0.00
ATOM    767  CB  THR A  79      14.803   1.592 -14.328  1.00  0.00
ATOM    768  OG1 THR A  79      14.385   2.971 -14.262  1.00 -0.49
ATOM    769  HG1 THR A  79      14.733   3.391 -15.052  1.00  0.49
ATOM    770  CG2 THR A  79      14.002   0.959 -15.436  1.00  0.00
ATOM    771  C   THR A  79      15.351   1.637 -11.894  1.00  0.55
ATOM    772  O   THR A  79      16.349   1.032 -11.473  1.00 -0.55
ATOM    773  N   SER A  80      14.989   2.808 -11.405  1.00 -0.40
ATOM    774  H   SER A  80      14.188   3.302 -11.733  1.00  0.40
ATOM    775  CA  SER A  80      15.764   3.450 -10.337  1.00  0.00
ATOM    776  CB  SER A  80      17.074   3.985 -10.954  1.00  0.00
ATOM    777  OG  SER A  80      16.689   5.130 -11.727  1.00 -0.49
ATOM    778  HG  SER A  80      17.498   5.471 -12.116  1.00  0.49
ATOM    779  C   SER A  80      14.995   4.586  -9.689  1.00  0.55
ATOM    780  O   SER A  80      13.962   4.988 -10.246  1.00 -0.55
ATOM    781  N   GLY A  81      15.469   5.095  -8.565  1.00 -0.40
ATOM    782  H   GLY A  81      16.296   4.761  -8.118  1.00  0.40
ATOM    783  CA  GLY A  81      14.744   6.232  -7.911  1.00  0.00
ATOM    784  C   GLY A  81      13.677   5.692  -6.949  1.00  0.55
ATOM    785  O   GLY A  81      13.793   4.526  -6.518  1.00 -0.55
ATOM    786  N   PHE A  82      12.681   6.519  -6.644  1.00 -0.40
ATOM    787  H   PHE A  82      12.620   7.452  -6.989  1.00  0.40
ATOM    788  CA  PHE A  82      11.607   6.060  -5.759  1.00  0.00
ATOM    789  CB  PHE A  82      10.687   7.209  -5.302  1.00  0.12
ATOM    790  CG  PHE A  82      11.526   8.242  -4.598  1.00 -0.12
ATOM    791  CD1 PHE A  82      11.807   8.097  -3.257  1.00 -0.12
ATOM    792  HD1 PHE A  82      11.405   7.252  -2.718  1.00  0.12
ATOM    793  CE1 PHE A  82      12.593   9.014  -2.594  1.00 -0.12
ATOM    794  HE1 PHE A  82      12.797   8.896  -1.541  1.00  0.12
ATOM    795  CZ  PHE A  82      13.119  10.090  -3.292  1.00 -0.12
ATOM    796  HZ  PHE A  82      13.742  10.812  -2.785  1.00  0.12
ATOM    797  CD2 PHE A  82      12.054   9.308  -5.287  1.00 -0.12
ATOM    798  HD2 PHE A  82      11.848   9.417  -6.341  1.00  0.12
ATOM    799  CE2 PHE A  82      12.843  10.237  -4.648  1.00 -0.12
ATOM    800  HE2 PHE A  82      13.245  11.076  -5.197  1.00  0.12
ATOM    801  C   PHE A  82      10.689   5.067  -6.458  1.00  0.55
ATOM    802  O   PHE A  82      10.541   5.028  -7.685  1.00 -0.55
ATOM    803  N   ARG A  83      10.019   4.261  -5.655  1.00 -0.40
ATOM    804  H   ARG A  83      10.149   4.295  -4.667  1.00  0.40
ATOM    805  CA  ARG A  83       9.043   3.261  -6.122  1.00  0.00
ATOM    806  CB  ARG A  83       8.697   2.313  -4.945  1.00  0.00
ATOM    807  CG  ARG A  83       9.990   1.615  -4.482  1.00  0.00
ATOM    808  CD  ARG A  83       9.798   0.556  -3.425  1.00  0.35
ATOM    809  NE  ARG A  83       8.754  -0.437  -3.613  1.00 -0.35
ATOM    810  HE  ARG A  83       8.876  -1.054  -4.388  1.00  0.45
ATOM    811  CZ  ARG A  83       7.655  -0.631  -2.887  1.00  0.35
ATOM    812  NH1 ARG A  83       7.369   0.129  -1.831  1.00 -0.70
ATOM    813 HH11 ARG A  83       7.986   0.870  -1.566  1.00  0.40
ATOM    814 HH12 ARG A  83       6.536  -0.040  -1.304  1.00  0.40
ATOM    815  NH2 ARG A  83       6.774  -1.594  -3.154  1.00 -0.70
ATOM    816 HH21 ARG A  83       6.925  -2.208  -3.929  1.00  0.40
ATOM    817 HH22 ARG A  83       5.962  -1.702  -2.580  1.00  0.40
ATOM    818  C   ARG A  83       7.834   3.943  -6.767  1.00  0.55
ATOM    819  O   ARG A  83       7.395   5.065  -6.449  1.00 -0.55
ATOM    820  N   ASN A  84       7.340   3.188  -7.727  1.00 -0.40
ATOM    821  H   ASN A  84       7.763   2.313  -7.946  1.00  0.40
ATOM    822  CA  ASN A  84       6.178   3.516  -8.546  1.00  0.00
ATOM    823  CB  ASN A  84       6.461   3.215 -10.027  1.00  0.00
ATOM    824  CG  ASN A  84       6.530   1.715 -10.328  1.00  0.55
ATOM    825  OD1 ASN A  84       6.118   0.808  -9.561  1.00 -0.55
ATOM    826  ND2 ASN A  84       7.092   1.413 -11.499  1.00 -0.78
ATOM    827 HD21 ASN A  84       7.180   0.457 -11.780  1.00  0.39
ATOM    828 HD22 ASN A  84       7.426   2.142 -12.097  1.00  0.39
ATOM    829  C   ASN A  84       4.912   2.804  -8.005  1.00  0.55
ATOM    830  O   ASN A  84       4.898   2.211  -6.893  1.00 -0.55
ATOM    831  N   SER A  85       3.849   2.897  -8.803  1.00 -0.40
ATOM    832  H   SER A  85       3.863   3.364  -9.684  1.00  0.40
ATOM    833  CA  SER A  85       2.600   2.296  -8.389  1.00  0.00
ATOM    834  CB  SER A  85       1.400   3.258  -8.610  1.00  0.00
ATOM    835  OG  SER A  85       1.363   3.519 -10.013  1.00 -0.49
ATOM    836  HG  SER A  85       0.933   2.759 -10.412  1.00  0.49
ATOM    837  C   SER A  85       2.221   0.984  -9.053  1.00  0.55
ATOM    838  O   SER A  85       1.044   0.610  -8.845  1.00 -0.55
ATOM    839  N   ASP A  86       3.146   0.340  -9.755  1.00 -0.40
ATOM    840  H   ASP A  86       4.082   0.672  -9.841  1.00  0.40
ATOM    841  CA  ASP A  86       2.827  -0.907 -10.449  1.00  0.00
ATOM    842  CB  ASP A  86       3.455  -1.040 -11.864  1.00  0.00
ATOM    843  CG  ASP A  86       3.076   0.125 -12.755  1.00  0.10
ATOM    844  OD1 ASP A  86       2.013   0.732 -12.592  1.00 -0.55
ATOM    845  OD2 ASP A  86       3.874   0.510 -13.633  1.00 -0.55
ATOM    846  C   ASP A  86       3.309  -2.123  -9.685  1.00  0.55
ATOM    847  O   ASP A  86       4.450  -2.136  -9.298  1.00 -0.55
ATOM    848  N   ARG A  87       2.418  -3.073  -9.560  1.00 -0.40
ATOM    849  H   ARG A  87       1.495  -2.973  -9.923  1.00  0.40
ATOM    850  CA  ARG A  87       2.695  -4.322  -8.898  1.00  0.00
ATOM    851  CB  ARG A  87       2.186  -4.266  -7.449  1.00  0.00
ATOM    852  CG  ARG A  87       2.501  -3.028  -6.643  1.00  0.00
ATOM    853  CD  ARG A  87       3.927  -3.018  -6.062  1.00  0.35
ATOM    854  NE  ARG A  87       4.185  -1.826  -5.266  1.00 -0.35
ATOM    855  HE  ARG A  87       3.949  -1.886  -4.299  1.00  0.45
ATOM    856  CZ  ARG A  87       4.695  -0.674  -5.669  1.00  0.35
ATOM    857  NH1 ARG A  87       5.029  -0.598  -6.963  1.00 -0.70
ATOM    858 HH11 ARG A  87       4.888  -1.385  -7.563  1.00  0.40
ATOM    859 HH12 ARG A  87       5.420   0.247  -7.330  1.00  0.40
ATOM    860  NH2 ARG A  87       4.911   0.384  -4.927  1.00 -0.70
ATOM    861 HH21 ARG A  87       4.684   0.367  -3.954  1.00  0.40
ATOM    862 HH22 ARG A  87       5.303   1.209  -5.335  1.00  0.40
ATOM    863  C   ARG A  87       2.048  -5.511  -9.595  1.00  0.55
ATOM    864  O   ARG A  87       0.994  -5.440 -10.212  1.00 -0.55
ATOM    865  N   ILE A  88       2.744  -6.631  -9.463  1.00 -0.40
ATOM    866  H   ILE A  88       3.645  -6.618  -9.039  1.00  0.40
ATOM    867  CA  ILE A  88       2.297  -7.968  -9.903  1.00  0.00
ATOM    868  CB  ILE A  88       3.279  -8.666 -10.869  1.00  0.00
ATOM    869  CG2 ILE A  88       4.568  -9.025 -10.151  1.00  0.00
ATOM    870  CG1 ILE A  88       2.604  -9.907 -11.470  1.00  0.00
ATOM    871  CD1 ILE A  88       3.230 -10.387 -12.771  1.00  0.00
ATOM    872  C   ILE A  88       2.014  -8.740  -8.581  1.00  0.55
ATOM    873  O   ILE A  88       2.796  -8.689  -7.605  1.00 -0.55
ATOM    874  N   LEU A  89       0.906  -9.435  -8.514  1.00 -0.40
ATOM    875  H   LEU A  89       0.301  -9.474  -9.304  1.00  0.40
ATOM    876  CA  LEU A  89       0.422 -10.198  -7.370  1.00  0.00
ATOM    877  CB  LEU A  89      -0.936  -9.722  -6.850  1.00  0.00
ATOM    878  CG  LEU A  89      -1.060  -8.282  -6.388  1.00  0.00
ATOM    879  CD1 LEU A  89       0.068  -7.958  -5.417  1.00  0.00
ATOM    880  CD2 LEU A  89      -0.990  -7.185  -7.456  1.00  0.00
ATOM    881  C   LEU A  89       0.316 -11.659  -7.794  1.00  0.55
ATOM    882  O   LEU A  89      -0.360 -11.902  -8.797  1.00 -0.55
ATOM    883  N   TYR A  90       0.908 -12.566  -7.023  1.00 -0.40
ATOM    884  H   TYR A  90       1.371 -12.347  -6.168  1.00  0.40
ATOM    885  CA  TYR A  90       0.884 -13.963  -7.441  1.00  0.00
ATOM    886  CB  TYR A  90       2.172 -14.422  -8.208  1.00  0.12
ATOM    887  CG  TYR A  90       3.446 -14.287  -7.438  1.00 -0.12
ATOM    888  CD1 TYR A  90       4.100 -13.045  -7.404  1.00 -0.12
ATOM    889  HD1 TYR A  90       3.669 -12.221  -7.953  1.00  0.12
ATOM    890  CE1 TYR A  90       5.273 -12.827  -6.699  1.00 -0.12
ATOM    891  HE1 TYR A  90       5.736 -11.854  -6.635  1.00  0.12
ATOM    892  CZ  TYR A  90       5.813 -13.953  -6.078  1.00  0.06
ATOM    893  OH  TYR A  90       6.969 -13.746  -5.370  1.00 -0.49
ATOM    894  HH  TYR A  90       7.197 -12.816  -5.440  1.00  0.43
ATOM    895  CD2 TYR A  90       4.026 -15.368  -6.790  1.00 -0.12
ATOM    896  HD2 TYR A  90       3.552 -16.338  -6.801  1.00  0.12
ATOM    897  CE2 TYR A  90       5.253 -15.170  -6.113  1.00 -0.12
ATOM    898  HE2 TYR A  90       5.739 -16.001  -5.624  1.00  0.12
ATOM    899  C   TYR A  90       0.581 -14.892  -6.289  1.00  0.55
ATOM    900  O   TYR A  90       1.215 -14.626  -5.262  1.00 -0.55
ATOM    901  N   SER A  91      -0.266 -15.872  -6.538  1.00 -0.40
ATOM    902  H   SER A  91      -0.685 -16.009  -7.432  1.00  0.40
ATOM    903  CA  SER A  91      -0.626 -16.802  -5.505  1.00  0.00
ATOM    904  CB  SER A  91      -2.109 -17.180  -5.662  1.00  0.00
ATOM    905  OG  SER A  91      -2.301 -18.070  -6.727  1.00 -0.49
ATOM    906  HG  SER A  91      -2.954 -18.706  -6.426  1.00  0.49
ATOM    907  C   SER A  91       0.272 -18.036  -5.528  1.00  0.55
ATOM    908  O   SER A  91       0.994 -18.317  -6.485  1.00 -0.55
ATOM    909  N   SER A  92       0.154 -18.722  -4.378  1.00 -0.40
ATOM    910  H   SER A  92      -0.432 -18.414  -3.633  1.00  0.40
ATOM    911  CA  SER A  92       0.884 -19.964  -4.154  1.00  0.00
ATOM    912  CB  SER A  92       0.831 -20.353  -2.679  1.00  0.00
ATOM    913  OG  SER A  92      -0.513 -20.530  -2.278  1.00 -0.49
ATOM    914  HG  SER A  92      -0.479 -20.922  -1.403  1.00  0.49
ATOM    915  C   SER A  92       0.390 -21.039  -5.129  1.00  0.55
ATOM    916  O   SER A  92       1.127 -21.989  -5.426  1.00 -0.55
ATOM    917  N   ASP A  93      -0.778 -20.906  -5.732  1.00 -0.40
ATOM    918  H   ASP A  93      -1.379 -20.138  -5.530  1.00  0.40
ATOM    919  CA  ASP A  93      -1.287 -21.848  -6.726  1.00  0.00
ATOM    920  CB  ASP A  93      -2.691 -22.343  -6.453  1.00  0.00
ATOM    921  CG  ASP A  93      -3.671 -21.242  -6.076  1.00  0.10
ATOM    922  OD1 ASP A  93      -3.367 -20.079  -5.749  1.00 -0.55
ATOM    923  OD2 ASP A  93      -4.855 -21.640  -6.131  1.00 -0.55
ATOM    924  C   ASP A  93      -1.232 -21.182  -8.105  1.00  0.55
ATOM    925  O   ASP A  93      -1.992 -21.530  -8.982  1.00 -0.55
ATOM    926  N   TRP A  94      -0.371 -20.179  -8.258  1.00 -0.40
ATOM    927  H   TRP A  94       0.151 -19.850  -7.476  1.00  0.40
ATOM    928  CA  TRP A  94      -0.086 -19.468  -9.499  1.00  0.00
ATOM    929  CB  TRP A  94       0.615 -20.545 -10.450  1.00  0.12
ATOM    930  CG  TRP A  94       1.720 -21.194  -9.659  1.00 -0.12
ATOM    931  CD1 TRP A  94       1.734 -22.469  -9.143  1.00 -0.12
ATOM    932  HD1 TRP A  94       0.961 -23.208  -9.296  1.00  0.12
ATOM    933  NE1 TRP A  94       2.881 -22.665  -8.398  1.00 -0.40
ATOM    934  HE1 TRP A  94       3.133 -23.493  -7.948  1.00  0.40
ATOM    935  CE2 TRP A  94       3.608 -21.503  -8.399  1.00  0.00
ATOM    936  CD2 TRP A  94       2.905 -20.559  -9.166  1.00  0.00
ATOM    937  CE3 TRP A  94       3.447 -19.269  -9.311  1.00 -0.12
ATOM    938  HE3 TRP A  94       2.939 -18.513  -9.892  1.00  0.12
ATOM    939  CZ3 TRP A  94       4.640 -18.954  -8.708  1.00 -0.12
ATOM    940  HZ3 TRP A  94       5.055 -17.962  -8.810  1.00  0.12
ATOM    941  CZ2 TRP A  94       4.831 -21.206  -7.801  1.00 -0.12
ATOM    942  HZ2 TRP A  94       5.388 -21.936  -7.234  1.00  0.12
ATOM    943  CH2 TRP A  94       5.320 -19.930  -7.957  1.00 -0.12
ATOM    944  HH2 TRP A  94       6.256 -19.669  -7.487  1.00  0.12
ATOM    945  C   TRP A  94      -1.135 -18.672 -10.216  1.00  0.55
ATOM    946  O   TRP A  94      -1.172 -18.617 -11.466  1.00 -0.55
ATOM    947  N   LEU A  95      -2.045 -17.991  -9.476  1.00 -0.40
ATOM    948  H   LEU A  95      -2.087 -18.102  -8.487  1.00  0.40
ATOM    949  CA  LEU A  95      -3.019 -17.059 -10.033  1.00  0.00
ATOM    950  CB  LEU A  95      -4.249 -16.736  -9.215  1.00  0.00
ATOM    951  CG  LEU A  95      -4.981 -17.956  -8.647  1.00  0.00
ATOM    952  CD1 LEU A  95      -6.141 -17.489  -7.795  1.00  0.00
ATOM    953  CD2 LEU A  95      -5.394 -18.804  -9.822  1.00  0.00
ATOM    954  C   LEU A  95      -2.183 -15.767 -10.115  1.00  0.55
ATOM    955  O   LEU A  95      -1.391 -15.526  -9.183  1.00 -0.55
ATOM    956  N   ILE A  96      -2.350 -14.969 -11.173  1.00 -0.40
ATOM    957  H   ILE A  96      -3.004 -15.148 -11.904  1.00  0.40
ATOM    958  CA  ILE A  96      -1.528 -13.756 -11.274  1.00  0.00
ATOM    959  CB  ILE A  96      -0.381 -13.880 -12.300  1.00  0.00
ATOM    960  CG2 ILE A  96       0.434 -12.570 -12.326  1.00  0.00
ATOM    961  CG1 ILE A  96       0.552 -15.049 -11.966  1.00  0.00
ATOM    962  CD1 ILE A  96       1.359 -15.644 -13.094  1.00  0.00
ATOM    963  C   ILE A  96      -2.428 -12.567 -11.569  1.00  0.55
ATOM    964  O   ILE A  96      -3.256 -12.702 -12.456  1.00 -0.55
ATOM    965  N   TYR A  97      -2.273 -11.523 -10.806  1.00 -0.40
ATOM    966  H   TYR A  97      -1.616 -11.511 -10.057  1.00  0.40
ATOM    967  CA  TYR A  97      -3.044 -10.308 -10.991  1.00  0.00
ATOM    968  CB  TYR A  97      -3.919 -10.043  -9.792  1.00  0.12
ATOM    969  CG  TYR A  97      -5.226 -10.809  -9.750  1.00 -0.12
ATOM    970  CD1 TYR A  97      -5.196 -12.184  -9.444  1.00 -0.12
ATOM    971  HD1 TYR A  97      -4.236 -12.645  -9.267  1.00  0.12
ATOM    972  CE1 TYR A  97      -6.317 -12.973  -9.357  1.00 -0.12
ATOM    973  HE1 TYR A  97      -6.276 -14.023  -9.115  1.00  0.12
ATOM    974  CZ  TYR A  97      -7.511 -12.304  -9.608  1.00  0.06
ATOM    975  OH  TYR A  97      -8.676 -13.049  -9.514  1.00 -0.49
ATOM    976  HH  TYR A  97      -9.416 -12.470  -9.709  1.00  0.43
ATOM    977  CD2 TYR A  97      -6.428 -10.195  -9.968  1.00 -0.12
ATOM    978  HD2 TYR A  97      -6.474  -9.138 -10.182  1.00  0.12
ATOM    979  CE2 TYR A  97      -7.590 -10.956  -9.909  1.00 -0.12
ATOM    980  HE2 TYR A  97      -8.549 -10.497 -10.098  1.00  0.12
ATOM    981  C   TYR A  97      -2.040  -9.171 -11.080  1.00  0.55
ATOM    982  O   TYR A  97      -0.864  -9.320 -10.775  1.00 -0.55
ATOM    983  N   LYS A  98      -2.511  -8.023 -11.528  1.00 -0.40
ATOM    984  H   LYS A  98      -3.458  -7.922 -11.824  1.00  0.40
ATOM    985  CA  LYS A  98      -1.682  -6.823 -11.623  1.00  0.00
ATOM    986  CB  LYS A  98      -1.267  -6.397 -13.030  1.00  0.00
ATOM    987  CG  LYS A  98      -2.423  -6.238 -14.033  1.00  0.00
ATOM    988  CD  LYS A  98      -1.763  -5.578 -15.243  1.00  0.00
ATOM    989  CE  LYS A  98      -2.779  -5.455 -16.388  1.00  0.33
ATOM    990  NZ  LYS A  98      -1.989  -4.690 -17.428  1.00 -0.32
ATOM    991  HZ1 LYS A  98      -1.142  -5.234 -17.690  1.00  0.33
ATOM    992  HZ2 LYS A  98      -1.702  -3.770 -17.038  1.00  0.33
ATOM    993  HZ3 LYS A  98      -2.579  -4.540 -18.271  1.00  0.33
ATOM    994  C   LYS A  98      -2.508  -5.646 -11.076  1.00  0.55
ATOM    995  O   LYS A  98      -3.746  -5.754 -11.079  1.00 -0.55
ATOM    996  N   THR A  99      -1.767  -4.637 -10.656  1.00 -0.40
ATOM    997  H   THR A  99      -0.772  -4.688 -10.623  1.00  0.40
ATOM    998  CA  THR A  99      -2.365  -3.374 -10.209  1.00  0.00
ATOM    999  CB  THR A  99      -2.539  -3.181  -8.693  1.00  0.00
ATOM   1000  OG1 THR A  99      -3.186  -1.925  -8.521  1.00 -0.49
ATOM   1001  HG1 THR A  99      -4.083  -2.043  -8.841  1.00  0.49
ATOM   1002  CG2 THR A  99      -1.269  -3.233  -7.864  1.00  0.00
ATOM   1003  C   THR A  99      -1.510  -2.252 -10.854  1.00  0.55
ATOM   1004  O   THR A  99      -0.297  -2.457 -10.902  1.00 -0.55
ATOM   1005  N   THR A 100      -2.091  -1.180 -11.357  1.00 -0.40
ATOM   1006  H   THR A 100      -3.081  -1.066 -11.390  1.00  0.40
ATOM   1007  CA  THR A 100      -1.275  -0.078 -11.905  1.00  0.00
ATOM   1008  CB  THR A 100      -1.430   0.155 -13.401  1.00  0.00
ATOM   1009  OG1 THR A 100      -2.812   0.306 -13.700  1.00 -0.49
ATOM   1010  HG1 THR A 100      -3.074   1.149 -13.324  1.00  0.49
ATOM   1011  CG2 THR A 100      -0.849  -1.057 -14.127  1.00  0.00
ATOM   1012  C   THR A 100      -1.677   1.166 -11.130  1.00  0.55
ATOM   1013  O   THR A 100      -1.249   2.298 -11.334  1.00 -0.55
ATOM   1014  N   ASP A 101      -2.578   0.927 -10.160  1.00 -0.40
ATOM   1015  H   ASP A 101      -2.957   0.032  -9.941  1.00  0.40
ATOM   1016  CA  ASP A 101      -3.013   2.086  -9.389  1.00  0.00
ATOM   1017  CB  ASP A 101      -4.462   2.336  -9.813  1.00  0.00
ATOM   1018  CG  ASP A 101      -5.432   1.228  -9.484  1.00  0.10
ATOM   1019  OD1 ASP A 101      -5.078   0.282  -8.737  1.00 -0.55
ATOM   1020  OD2 ASP A 101      -6.560   1.342 -10.035  1.00 -0.55
ATOM   1021  C   ASP A 101      -2.837   1.999  -7.888  1.00  0.55
ATOM   1022  O   ASP A 101      -3.689   2.473  -7.088  1.00 -0.55
ATOM   1023  N   HSE A 102      -1.733   1.427  -7.449  1.00 -0.40
ATOM   1024  H   HSE A 102      -1.066   1.018  -8.067  1.00  0.40
ATOM   1025  CA  HSE A 102      -1.411   1.355  -6.008  1.00  0.00
ATOM   1026  CB  HSE A 102      -1.004   2.754  -5.489  1.00  0.12
ATOM   1027  ND1 HSE A 102      -0.079   3.321  -3.194  1.00 -0.56
ATOM   1028  CG  HSE A 102      -0.007   2.658  -4.394  1.00  0.15
ATOM   1029  CE1 HSE A 102       0.996   3.010  -2.457  1.00  0.15
ATOM   1030  HE1 HSE A 102       1.265   3.434  -1.490  1.00  0.12
ATOM   1031  NE2 HSE A 102       1.719   2.077  -3.095  1.00 -0.40
ATOM   1032  HE2 HSE A 102       2.540   1.617  -2.759  1.00  0.40
ATOM   1033  CD2 HSE A 102       1.122   1.859  -4.317  1.00 -0.12
ATOM   1034  HD2 HSE A 102       1.517   1.167  -5.051  1.00  0.12
ATOM   1035  C   HSE A 102      -2.487   0.687  -5.182  1.00  0.55
ATOM   1036  O   HSE A 102      -2.957   1.161  -4.174  1.00 -0.55
ATOM   1037  N   TYR A 103      -2.809  -0.480  -5.671  1.00 -0.40
ATOM   1038  H   TYR A 103      -2.386  -0.756  -6.526  1.00  0.40
ATOM   1039  CA  TYR A 103      -3.710  -1.487  -5.170  1.00  0.00
ATOM   1040  CB  TYR A 103      -3.181  -1.946  -3.773  1.00  0.12
ATOM   1041  CG  TYR A 103      -1.698  -2.158  -3.566  1.00 -0.12
ATOM   1042  CD1 TYR A 103      -0.815  -1.152  -3.187  1.00 -0.12
ATOM   1043  HD1 TYR A 103      -1.192  -0.155  -3.018  1.00  0.12
ATOM   1044  CE1 TYR A 103       0.563  -1.407  -3.020  1.00 -0.12
ATOM   1045  HE1 TYR A 103       1.249  -0.612  -2.768  1.00  0.12
ATOM   1046  CZ  TYR A 103       1.011  -2.711  -3.188  1.00  0.06
ATOM   1047  OH  TYR A 103       2.357  -2.992  -3.007  1.00 -0.49
ATOM   1048  HH  TYR A 103       2.487  -3.931  -3.161  1.00  0.43
ATOM   1049  CD2 TYR A 103      -1.190  -3.460  -3.722  1.00 -0.12
ATOM   1050  HD2 TYR A 103      -1.860  -4.262  -3.996  1.00  0.12
ATOM   1051  CE2 TYR A 103       0.164  -3.734  -3.529  1.00 -0.12
ATOM   1052  HE2 TYR A 103       0.541  -4.739  -3.648  1.00  0.12
ATOM   1053  C   TYR A 103      -5.166  -1.089  -5.069  1.00  0.55
ATOM   1054  O   TYR A 103      -5.859  -1.746  -4.266  1.00 -0.55
ATOM   1055  N   GLN A 104      -5.632  -0.111  -5.829  1.00 -0.40
ATOM   1056  H   GLN A 104      -5.066   0.419  -6.455  1.00  0.40
ATOM   1057  CA  GLN A 104      -7.080   0.227  -5.753  1.00  0.00
ATOM   1058  CB  GLN A 104      -7.348   1.631  -6.269  1.00  0.00
ATOM   1059  CG  GLN A 104      -6.927   2.641  -5.216  1.00  0.00
ATOM   1060  CD  GLN A 104      -7.058   4.059  -5.769  1.00  0.55
ATOM   1061  OE1 GLN A 104      -8.170   4.586  -5.679  1.00 -0.55
ATOM   1062  NE2 GLN A 104      -6.008   4.655  -6.288  1.00 -0.78
ATOM   1063 HE21 GLN A 104      -5.128   4.181  -6.319  1.00  0.39
ATOM   1064 HE22 GLN A 104      -6.089   5.583  -6.651  1.00  0.39
ATOM   1065  C   GLN A 104      -7.845  -0.793  -6.558  1.00  0.55
ATOM   1066  O   GLN A 104      -8.872  -1.301  -6.125  1.00 -0.55
ATOM   1067  N   THR A 105      -7.273  -1.130  -7.714  1.00 -0.40
ATOM   1068  H   THR A 105      -6.421  -0.729  -8.043  1.00  0.40
ATOM   1069  CA  THR A 105      -7.907  -2.131  -8.550  1.00  0.00
ATOM   1070  CB  THR A 105      -8.713  -1.535  -9.742  1.00  0.00
ATOM   1071  OG1 THR A 105      -7.857  -0.796 -10.621  1.00 -0.49
ATOM   1072  HG1 THR A 105      -7.475  -0.094 -10.089  1.00  0.49
ATOM   1073  CG2 THR A 105      -9.790  -0.563  -9.261  1.00  0.00
ATOM   1074  C   THR A 105      -6.882  -3.151  -9.067  1.00  0.55
ATOM   1075  O   THR A 105      -5.715  -2.810  -9.239  1.00 -0.55
ATOM   1076  N   PHE A 106      -7.417  -4.346  -9.310  1.00 -0.40
ATOM   1077  H   PHE A 106      -8.386  -4.536  -9.172  1.00  0.40
ATOM   1078  CA  PHE A 106      -6.610  -5.441  -9.792  1.00  0.00
ATOM   1079  CB  PHE A 106      -6.643  -6.591  -8.717  1.00  0.12
ATOM   1080  CG  PHE A 106      -6.053  -6.076  -7.438  1.00 -0.12
ATOM   1081  CD1 PHE A 106      -4.666  -6.044  -7.288  1.00 -0.12
ATOM   1082  HD1 PHE A 106      -4.036  -6.392  -8.093  1.00  0.12
ATOM   1083  CE1 PHE A 106      -4.083  -5.569  -6.117  1.00 -0.12
ATOM   1084  HE1 PHE A 106      -3.009  -5.587  -6.007  1.00  0.12
ATOM   1085  CZ  PHE A 106      -4.873  -5.075  -5.093  1.00 -0.12
ATOM   1086  HZ  PHE A 106      -4.426  -4.714  -4.179  1.00  0.12
ATOM   1087  CD2 PHE A 106      -6.822  -5.539  -6.412  1.00 -0.12
ATOM   1088  HD2 PHE A 106      -7.896  -5.503  -6.519  1.00  0.12
ATOM   1089  CE2 PHE A 106      -6.244  -5.053  -5.265  1.00 -0.12
ATOM   1090  HE2 PHE A 106      -6.871  -4.648  -4.485  1.00  0.12
ATOM   1091  C   PHE A 106      -7.134  -6.040 -11.062  1.00  0.55
ATOM   1092  O   PHE A 106      -8.385  -6.061 -11.138  1.00 -0.55
ATOM   1093  N   THR A 107      -6.265  -6.594 -11.897  1.00 -0.40
ATOM   1094  H   THR A 107      -5.278  -6.577 -11.762  1.00  0.40
ATOM   1095  CA  THR A 107      -6.784  -7.276 -13.100  1.00  0.00
ATOM   1096  CB  THR A 107      -6.359  -6.514 -14.394  1.00  0.00
ATOM   1097  OG1 THR A 107      -6.932  -5.207 -14.335  1.00 -0.49
ATOM   1098  HG1 THR A 107      -6.576  -4.798 -13.543  1.00  0.49
ATOM   1099  CG2 THR A 107      -6.738  -7.243 -15.665  1.00  0.00
ATOM   1100  C   THR A 107      -6.238  -8.704 -13.152  1.00  0.55
ATOM   1101  O   THR A 107      -4.999  -8.820 -12.996  1.00 -0.55
ATOM   1102  N   LYS A 108      -6.966  -9.752 -13.395  1.00 -0.40
ATOM   1103  H   LYS A 108      -7.953  -9.679 -13.518  1.00  0.40
ATOM   1104  CA  LYS A 108      -6.426 -11.092 -13.506  1.00  0.00
ATOM   1105  CB  LYS A 108      -7.484 -12.168 -13.326  1.00  0.00
ATOM   1106  CG  LYS A 108      -7.063 -13.599 -13.637  1.00  0.00
ATOM   1107  CD  LYS A 108      -8.260 -14.480 -13.254  1.00  0.00
ATOM   1108  CE  LYS A 108      -8.052 -15.924 -13.565  1.00  0.33
ATOM   1109  NZ  LYS A 108      -6.830 -16.338 -12.806  1.00 -0.32
ATOM   1110  HZ1 LYS A 108      -6.987 -16.192 -11.789  1.00  0.33
ATOM   1111  HZ2 LYS A 108      -6.018 -15.767 -13.117  1.00  0.33
ATOM   1112  HZ3 LYS A 108      -6.634 -17.344 -12.986  1.00  0.33
ATOM   1113  C   LYS A 108      -5.738 -11.176 -14.879  1.00  0.55
ATOM   1114  O   LYS A 108      -6.340 -10.805 -15.914  1.00 -0.55
ATOM   1115  N   ILE A 109      -4.491 -11.648 -14.792  1.00 -0.40
ATOM   1116  H   ILE A 109      -4.065 -11.936 -13.938  1.00  0.40
ATOM   1117  CA  ILE A 109      -3.692 -11.752 -16.036  1.00  0.00
ATOM   1118  CB  ILE A 109      -2.569 -10.700 -16.179  1.00  0.00
ATOM   1119  CG2 ILE A 109      -3.217  -9.306 -16.363  1.00  0.00
ATOM   1120  CG1 ILE A 109      -1.537 -10.718 -15.039  1.00  0.00
ATOM   1121  CD1 ILE A 109      -0.333  -9.817 -15.258  1.00  0.00
ATOM   1122  C   ILE A 109      -3.218 -13.164 -16.336  1.00  0.55
ATOM   1123  O   ILE A 109      -2.784 -13.384 -17.466  1.00 -0.55
ATOM   1124  N   ARG A 110      -3.316 -14.101 -15.439  1.00 -0.40
ATOM   1125  H   ARG A 110      -3.640 -13.891 -14.521  1.00  0.40
ATOM   1126  CA  ARG A 110      -2.973 -15.527 -15.662  1.00  0.00
ATOM   1127  CB  ARG A 110      -1.579 -16.054 -15.438  1.00  0.00
ATOM   1128  CG  ARG A 110      -0.500 -15.290 -16.203  1.00  0.00
ATOM   1129  CD  ARG A 110      -0.667 -15.630 -17.709  1.00  0.35
ATOM   1130  NE  ARG A 110       0.476 -14.972 -18.415  1.00 -0.35
ATOM   1131  HE  ARG A 110       1.215 -15.591 -18.660  1.00  0.45
ATOM   1132  CZ  ARG A 110       0.680 -13.724 -18.768  1.00  0.35
ATOM   1133  NH1 ARG A 110      -0.226 -12.764 -18.506  1.00 -0.70
ATOM   1134 HH11 ARG A 110      -1.077 -12.994 -18.033  1.00  0.40
ATOM   1135 HH12 ARG A 110      -0.049 -11.820 -18.785  1.00  0.40
ATOM   1136  NH2 ARG A 110       1.829 -13.302 -19.392  1.00 -0.70
ATOM   1137 HH21 ARG A 110       2.557 -13.957 -19.596  1.00  0.40
ATOM   1138 HH22 ARG A 110       1.938 -12.340 -19.642  1.00  0.40
ATOM   1139  C   ARG A 110      -3.979 -16.223 -14.705  1.00  0.10
ATOM   1140  O   ARG A 110      -4.428 -15.785 -13.298  1.00 -0.55
ATOM   1141  OXT ARG A 110      -4.544 -17.244 -15.111  1.00 -0.55
ATOM   1142  N   LYS D   1      10.837  12.720  11.813  1.00 -0.32
ATOM   1143  HT1 LYS D   1      10.799  13.407  12.592  1.00  0.33
ATOM   1144  HT2 LYS D   1      11.532  13.034  11.107  1.00  0.33
ATOM   1145  HT3 LYS D   1      11.116  11.790  12.184  1.00  0.33
ATOM   1146  CA  LYS D   1       9.479  12.615  11.168  1.00  0.33
ATOM   1147  CB  LYS D   1       9.550  11.600  10.046  1.00  0.00
ATOM   1148  CG  LYS D   1       8.410  11.229   9.168  1.00  0.00
ATOM   1149  CD  LYS D   1       7.464  12.307   8.723  1.00  0.00
ATOM   1150  CE  LYS D   1       7.915  13.001   7.442  1.00  0.33
ATOM   1151  NZ  LYS D   1       6.956  14.060   6.992  1.00 -0.32
ATOM   1152  HZ1 LYS D   1       6.866  14.784   7.733  1.00  0.33
ATOM   1153  HZ2 LYS D   1       6.026  13.631   6.812  1.00  0.33
ATOM   1154  HZ3 LYS D   1       7.309  14.500   6.119  1.00  0.33
ATOM   1155  C   LYS D   1       8.330  12.375  12.151  1.00  0.55
ATOM   1156  O   LYS D   1       8.082  11.329  12.791  1.00 -0.55
ATOM   1157  N   LYS D   2       7.512  13.385  12.320  1.00 -0.40
ATOM   1158  H   LYS D   2       7.662  14.232  11.818  1.00  0.40
ATOM   1159  CA  LYS D   2       6.350  13.422  13.196  1.00  0.00
ATOM   1160  CB  LYS D   2       6.583  14.659  14.071  1.00  0.00
ATOM   1161  CG  LYS D   2       5.341  15.027  14.844  1.00  0.00
ATOM   1162  CD  LYS D   2       5.217  14.081  16.018  1.00  0.00
ATOM   1163  CE  LYS D   2       4.223  14.621  17.023  1.00  0.33
ATOM   1164  NZ  LYS D   2       4.836  15.648  17.904  1.00 -0.32
ATOM   1165  HZ1 LYS D   2       5.181  16.440  17.325  1.00  0.33
ATOM   1166  HZ2 LYS D   2       5.632  15.227  18.424  1.00  0.33
ATOM   1167  HZ3 LYS D   2       4.126  15.995  18.579  1.00  0.33
ATOM   1168  C   LYS D   2       5.072  13.653  12.418  1.00  0.55
ATOM   1169  O   LYS D   2       5.136  14.615  11.627  1.00 -0.55
ATOM   1170  N   ALA D   3       4.036  12.908  12.578  1.00 -0.40
ATOM   1171  H   ALA D   3       4.117  12.166  13.230  1.00  0.40
ATOM   1172  CA  ALA D   3       2.736  12.926  11.989  1.00  0.00
ATOM   1173  CB  ALA D   3       2.495  11.628  11.241  1.00  0.00
ATOM   1174  C   ALA D   3       1.691  13.094  13.111  1.00  0.55
ATOM   1175  O   ALA D   3       1.698  12.458  14.184  1.00 -0.55
ATOM   1176  N   VAL D   4       0.770  14.023  12.964  1.00 -0.40
ATOM   1177  H   VAL D   4       0.734  14.589  12.145  1.00  0.40
ATOM   1178  CA  VAL D   4      -0.264  14.307  13.961  1.00  0.00
ATOM   1179  CB  VAL D   4      -0.179  15.755  14.505  1.00  0.00
ATOM   1180  CG1 VAL D   4      -1.321  16.050  15.500  1.00  0.00
ATOM   1181  CG2 VAL D   4       1.139  16.046  15.203  1.00  0.00
ATOM   1182  C   VAL D   4      -1.637  14.087  13.326  1.00  0.55
ATOM   1183  O   VAL D   4      -1.881  14.568  12.212  1.00 -0.55
ATOM   1184  N   ILE D   5      -2.484  13.340  14.017  1.00 -0.40
ATOM   1185  H   ILE D   5      -2.237  12.892  14.873  1.00  0.40
ATOM   1186  CA  ILE D   5      -3.860  13.139  13.534  1.00  0.00
ATOM   1187  CB  ILE D   5      -4.279  11.661  13.403  1.00  0.00
ATOM   1188  CG2 ILE D   5      -5.753  11.531  13.027  1.00  0.00
ATOM   1189  CG1 ILE D   5      -3.329  10.955  12.397  1.00  0.00
ATOM   1190  CD1 ILE D   5      -3.510   9.444  12.356  1.00  0.00
ATOM   1191  C   ILE D   5      -4.824  13.844  14.512  1.00  0.55
ATOM   1192  O   ILE D   5      -4.788  13.413  15.684  1.00 -0.55
ATOM   1193  N   ASN D   6      -5.591  14.855  14.172  1.00 -0.40
ATOM   1194  H   ASN D   6      -5.567  15.264  13.263  1.00  0.40
ATOM   1195  CA  ASN D   6      -6.558  15.453  15.150  1.00  0.00
ATOM   1196  CB  ASN D   6      -6.694  16.948  14.996  1.00  0.00
ATOM   1197  CG  ASN D   6      -5.359  17.590  15.377  1.00  0.55
ATOM   1198  OD1 ASN D   6      -4.932  17.661  16.539  1.00 -0.55
ATOM   1199  ND2 ASN D   6      -4.610  18.120  14.422  1.00 -0.78
ATOM   1200 HD21 ASN D   6      -3.734  18.544  14.650  1.00  0.39
ATOM   1201 HD22 ASN D   6      -4.920  18.095  13.471  1.00  0.39
ATOM   1202  C   ASN D   6      -7.840  14.650  14.939  1.00  0.55
ATOM   1203  O   ASN D   6      -8.655  14.949  14.052  1.00 -0.55
ATOM   1204  N   GLY D   7      -8.008  13.565  15.683  1.00 -0.40
ATOM   1205  H   GLY D   7      -7.361  13.324  16.402  1.00  0.40
ATOM   1206  CA  GLY D   7      -9.099  12.675  15.524  1.00  0.00
ATOM   1207  C   GLY D   7     -10.448  13.371  15.424  1.00  0.55
ATOM   1208  O   GLY D   7     -11.304  12.800  14.751  1.00 -0.55
ATOM   1209  N   GLU D   8     -10.629  14.510  16.096  1.00 -0.40
ATOM   1210  H   GLU D   8      -9.927  14.956  16.645  1.00  0.40
ATOM   1211  CA  GLU D   8     -11.950  15.135  16.015  1.00  0.00
ATOM   1212  CB  GLU D   8     -12.154  16.061  17.221  1.00  0.00
ATOM   1213  CG  GLU D   8     -11.491  17.399  16.944  1.00  0.00
ATOM   1214  CD  GLU D   8      -9.990  17.441  17.055  1.00  0.10
ATOM   1215  OE1 GLU D   8      -9.327  16.430  17.336  1.00 -0.55
ATOM   1216  OE2 GLU D   8      -9.482  18.567  16.827  1.00 -0.55
ATOM   1217  C   GLU D   8     -12.160  15.786  14.653  1.00  0.55
ATOM   1218  O   GLU D   8     -13.340  15.975  14.300  1.00 -0.55
ATOM   1219  N   GLN D   9     -11.168  16.081  13.856  1.00 -0.40
ATOM   1220  H   GLN D   9     -10.216  15.936  14.118  1.00  0.40
ATOM   1221  CA  GLN D   9     -11.393  16.649  12.517  1.00  0.00
ATOM   1222  CB  GLN D   9     -10.188  17.547  12.194  1.00  0.00
ATOM   1223  CG  GLN D   9     -10.158  18.792  13.073  1.00  0.00
ATOM   1224  CD  GLN D   9      -8.817  19.470  13.106  1.00  0.55
ATOM   1225  OE1 GLN D   9      -8.038  19.565  12.140  1.00 -0.55
ATOM   1226  NE2 GLN D   9      -8.474  20.041  14.268  1.00 -0.78
ATOM   1227 HE21 GLN D   9      -9.097  20.000  15.048  1.00  0.39
ATOM   1228 HE22 GLN D   9      -7.594  20.508  14.354  1.00  0.39
ATOM   1229  C   GLN D   9     -11.628  15.597  11.449  1.00  0.55
ATOM   1230  O   GLN D   9     -11.897  15.909  10.281  1.00 -0.55
ATOM   1231  N   ILE D  10     -11.585  14.301  11.710  1.00 -0.40
ATOM   1232  H   ILE D  10     -11.418  13.989  12.640  1.00  0.40
ATOM   1233  CA  ILE D  10     -11.762  13.223  10.752  1.00  0.00
ATOM   1234  CB  ILE D  10     -10.929  11.970  11.118  1.00  0.00
ATOM   1235  CG2 ILE D  10     -11.143  10.867  10.071  1.00  0.00
ATOM   1236  CG1 ILE D  10      -9.445  12.202  11.385  1.00  0.00
ATOM   1237  CD1 ILE D  10      -8.725  13.026  10.376  1.00  0.00
ATOM   1238  C   ILE D  10     -13.256  12.868  10.671  1.00  0.55
ATOM   1239  O   ILE D  10     -13.879  12.271  11.557  1.00 -0.55
ATOM   1240  N   ARG D  11     -13.843  13.231   9.533  1.00 -0.40
ATOM   1241  H   ARG D  11     -13.336  13.672   8.796  1.00  0.40
ATOM   1242  CA  ARG D  11     -15.272  13.007   9.283  1.00  0.00
ATOM   1243  CB  ARG D  11     -15.988  14.282   8.861  1.00  0.00
ATOM   1244  CG  ARG D  11     -15.557  15.597   9.460  1.00  0.00
ATOM   1245  CD  ARG D  11     -16.060  16.033  10.821  1.00  0.35
ATOM   1246  NE  ARG D  11     -17.517  16.059  10.865  1.00 -0.35
ATOM   1247  HE  ARG D  11     -17.955  15.635  10.079  1.00  0.45
ATOM   1248  CZ  ARG D  11     -18.374  16.550  11.767  1.00  0.35
ATOM   1249  NH1 ARG D  11     -17.832  17.119  12.840  1.00 -0.70
ATOM   1250 HH11 ARG D  11     -16.837  17.160  12.936  1.00  0.40
ATOM   1251 HH12 ARG D  11     -18.419  17.505  13.552  1.00  0.40
ATOM   1252  NH2 ARG D  11     -19.697  16.398  11.598  1.00 -0.70
ATOM   1253 HH21 ARG D  11     -20.047  15.916  10.795  1.00  0.40
ATOM   1254 HH22 ARG D  11     -20.333  16.767  12.276  1.00  0.40
ATOM   1255  C   ARG D  11     -15.545  11.831   8.355  1.00  0.55
ATOM   1256  O   ARG D  11     -16.760  11.500   8.277  1.00 -0.55
ATOM   1257  N   SER D  12     -14.518  11.171   7.794  1.00 -0.40
ATOM   1258  H   SER D  12     -13.577  11.470   7.927  1.00  0.40
ATOM   1259  CA  SER D  12     -14.682   9.987   6.962  1.00  0.00
ATOM   1260  CB  SER D  12     -15.166  10.289   5.540  1.00  0.00
ATOM   1261  OG  SER D  12     -14.238  11.149   4.909  1.00 -0.49
ATOM   1262  HG  SER D  12     -14.325  11.999   5.347  1.00  0.49
ATOM   1263  C   SER D  12     -13.353   9.253   6.799  1.00  0.55
ATOM   1264  O   SER D  12     -12.334   9.885   7.137  1.00 -0.55
ATOM   1265  N   ILE D  13     -13.435   8.080   6.215  1.00 -0.40
ATOM   1266  H   ILE D  13     -14.299   7.677   5.925  1.00  0.40
ATOM   1267  CA  ILE D  13     -12.213   7.295   5.961  1.00  0.00
ATOM   1268  CB  ILE D  13     -12.530   5.855   5.565  1.00  0.00
ATOM   1269  CG2 ILE D  13     -13.201   5.817   4.198  1.00  0.00
ATOM   1270  CG1 ILE D  13     -11.269   4.992   5.580  1.00  0.00
ATOM   1271  CD1 ILE D  13     -10.409   5.043   6.837  1.00  0.00
ATOM   1272  C   ILE D  13     -11.318   8.032   4.977  1.00  0.55
ATOM   1273  O   ILE D  13     -10.089   8.069   5.122  1.00 -0.55
ATOM   1274  N   SER D  14     -11.855   8.701   3.993  1.00 -0.40
ATOM   1275  H   SER D  14     -12.841   8.689   3.854  1.00  0.40
ATOM   1276  CA  SER D  14     -11.115   9.512   3.017  1.00  0.00
ATOM   1277  CB  SER D  14     -12.075  10.103   1.974  1.00  0.00
ATOM   1278  OG  SER D  14     -12.908   9.125   1.375  1.00 -0.49
ATOM   1279  HG  SER D  14     -13.460   9.597   0.747  1.00  0.49
ATOM   1280  C   SER D  14     -10.339  10.614   3.718  1.00  0.55
ATOM   1281  O   SER D  14      -9.217  10.944   3.352  1.00 -0.55
ATOM   1282  N   ASP D  15     -10.958  11.217   4.734  1.00 -0.40
ATOM   1283  H   ASP D  15     -11.884  10.971   5.010  1.00  0.40
ATOM   1284  CA  ASP D  15     -10.320  12.272   5.508  1.00  0.00
ATOM   1285  CB  ASP D  15     -11.100  12.753   6.737  1.00  0.00
ATOM   1286  CG  ASP D  15     -12.145  13.769   6.401  1.00  0.10
ATOM   1287  OD1 ASP D  15     -12.184  14.173   5.221  1.00 -0.55
ATOM   1288  OD2 ASP D  15     -12.941  14.177   7.254  1.00 -0.55
ATOM   1289  C   ASP D  15      -9.032  11.708   6.129  1.00  0.55
ATOM   1290  O   ASP D  15      -7.992  12.349   6.118  1.00 -0.55
ATOM   1291  N   LEU D  16      -9.231  10.526   6.699  1.00 -0.40
ATOM   1292  H   LEU D  16     -10.118  10.072   6.723  1.00  0.40
ATOM   1293  CA  LEU D  16      -8.104   9.835   7.332  1.00  0.00
ATOM   1294  CB  LEU D  16      -8.588   8.543   8.013  1.00  0.00
ATOM   1295  CG  LEU D  16      -7.610   7.814   8.959  1.00  0.00
ATOM   1296  CD1 LEU D  16      -6.826   8.788   9.833  1.00  0.00
ATOM   1297  CD2 LEU D  16      -8.334   6.699   9.743  1.00  0.00
ATOM   1298  C   LEU D  16      -7.001   9.633   6.293  1.00  0.55
ATOM   1299  O   LEU D  16      -5.911  10.068   6.640  1.00 -0.55
ATOM   1300  N   HSE D  17      -7.271   9.016   5.151  1.00 -0.40
ATOM   1301  H   HSE D  17      -8.176   8.662   4.931  1.00  0.40
ATOM   1302  CA  HSE D  17      -6.228   8.825   4.142  1.00  0.00
ATOM   1303  CB  HSE D  17      -6.773   7.987   2.971  1.00  0.12
ATOM   1304  ND1 HSE D  17      -5.799   5.763   3.648  1.00 -0.56
ATOM   1305  CG  HSE D  17      -6.915   6.551   3.394  1.00  0.15
ATOM   1306  CE1 HSE D  17      -6.216   4.544   4.024  1.00  0.15
ATOM   1307  HE1 HSE D  17      -5.591   3.698   4.305  1.00  0.12
ATOM   1308  NE2 HSE D  17      -7.546   4.520   4.002  1.00 -0.40
ATOM   1309  HE2 HSE D  17      -8.133   3.742   4.228  1.00  0.40
ATOM   1310  CD2 HSE D  17      -7.996   5.770   3.609  1.00 -0.12
ATOM   1311  HD2 HSE D  17      -9.046   6.016   3.510  1.00  0.12
ATOM   1312  C   HSE D  17      -5.568  10.106   3.624  1.00  0.55
ATOM   1313  O   HSE D  17      -4.363  10.167   3.255  1.00 -0.55
ATOM   1314  N   GLN D  18      -6.406  11.142   3.561  1.00 -0.40
ATOM   1315  H   GLN D  18      -7.365  11.084   3.827  1.00  0.40
ATOM   1316  CA  GLN D  18      -5.917  12.454   3.079  1.00  0.00
ATOM   1317  CB  GLN D  18      -6.982  13.480   2.748  1.00  0.00
ATOM   1318  CG  GLN D  18      -7.927  13.254   1.589  1.00  0.00
ATOM   1319  CD  GLN D  18      -7.165  12.708   0.398  1.00  0.55
ATOM   1320  OE1 GLN D  18      -6.291  13.388  -0.164  1.00 -0.55
ATOM   1321  NE2 GLN D  18      -7.463  11.461   0.031  1.00 -0.78
ATOM   1322 HE21 GLN D  18      -6.994  11.045  -0.748  1.00  0.39
ATOM   1323 HE22 GLN D  18      -8.154  10.943   0.535  1.00  0.39
ATOM   1324  C   GLN D  18      -4.921  13.010   4.118  1.00  0.55
ATOM   1325  O   GLN D  18      -3.843  13.531   3.743  1.00 -0.55
ATOM   1326  N   THR D  19      -5.270  12.914   5.402  1.00 -0.40
ATOM   1327  H   THR D  19      -6.145  12.540   5.700  1.00  0.40
ATOM   1328  CA  THR D  19      -4.347  13.370   6.452  1.00  0.00
ATOM   1329  CB  THR D  19      -5.040  13.198   7.826  1.00  0.00
ATOM   1330  OG1 THR D  19      -6.162  14.064   7.645  1.00 -0.49
ATOM   1331  HG1 THR D  19      -6.802  13.565   7.133  1.00  0.49
ATOM   1332  CG2 THR D  19      -4.222  13.673   8.990  1.00  0.00
ATOM   1333  C   THR D  19      -3.004  12.641   6.491  1.00  0.55
ATOM   1334  O   THR D  19      -1.975  13.266   6.707  1.00 -0.55
ATOM   1335  N   LEU D  20      -3.112  11.331   6.313  1.00 -0.40
ATOM   1336  H   LEU D  20      -4.001  10.900   6.184  1.00  0.40
ATOM   1337  CA  LEU D  20      -1.970  10.416   6.289  1.00  0.00
ATOM   1338  CB  LEU D  20      -2.341   8.934   6.164  1.00  0.00
ATOM   1339  CG  LEU D  20      -3.009   8.220   7.311  1.00  0.00
ATOM   1340  CD1 LEU D  20      -3.243   6.729   7.128  1.00  0.00
ATOM   1341  CD2 LEU D  20      -2.235   8.405   8.583  1.00  0.00
ATOM   1342  C   LEU D  20      -1.068  10.816   5.110  1.00  0.55
ATOM   1343  O   LEU D  20       0.142  10.861   5.301  1.00 -0.55
ATOM   1344  N   LYS D  21      -1.739  11.059   3.977  1.00 -0.40
ATOM   1345  H   LYS D  21      -2.731  10.994   3.903  1.00  0.40
ATOM   1346  CA  LYS D  21      -0.998  11.442   2.770  1.00  0.00
ATOM   1347  CB  LYS D  21      -2.022  11.607   1.633  1.00  0.00
ATOM   1348  CG  LYS D  21      -1.215  11.770   0.314  1.00  0.00
ATOM   1349  CD  LYS D  21      -2.152  12.065  -0.827  1.00  0.00
ATOM   1350  CE  LYS D  21      -1.385  12.442  -2.122  1.00  0.33
ATOM   1351  NZ  LYS D  21      -2.280  11.990  -3.242  1.00 -0.32
ATOM   1352  HZ1 LYS D  21      -3.193  12.483  -3.177  1.00  0.33
ATOM   1353  HZ2 LYS D  21      -2.434  10.964  -3.170  1.00  0.33
ATOM   1354  HZ3 LYS D  21      -1.831  12.209  -4.154  1.00  0.33
ATOM   1355  C   LYS D  21      -0.121  12.651   3.003  1.00  0.55
ATOM   1356  O   LYS D  21       1.053  12.680   2.615  1.00 -0.55
ATOM   1357  N   LYS D  22      -0.633  13.684   3.622  1.00 -0.40
ATOM   1358  H   LYS D  22      -1.588  13.682   3.906  1.00  0.40
ATOM   1359  CA  LYS D  22       0.095  14.903   3.954  1.00  0.00
ATOM   1360  CB  LYS D  22      -0.969  15.931   4.371  1.00  0.00
ATOM   1361  CG  LYS D  22      -0.269  17.074   5.058  1.00  0.00
ATOM   1362  CD  LYS D  22       0.682  17.752   4.021  1.00  0.00
ATOM   1363  CE  LYS D  22       1.736  18.520   4.810  1.00  0.33
ATOM   1364  NZ  LYS D  22       2.606  19.302   3.911  1.00 -0.32
ATOM   1365  HZ1 LYS D  22       2.031  19.982   3.375  1.00  0.33
ATOM   1366  HZ2 LYS D  22       3.089  18.659   3.250  1.00  0.33
ATOM   1367  HZ3 LYS D  22       3.315  19.815   4.474  1.00  0.33
ATOM   1368  C   LYS D  22       1.089  14.693   5.087  1.00  0.55
ATOM   1369  O   LYS D  22       2.316  14.902   4.956  1.00 -0.55
ATOM   1370  N   GLU D  23       0.575  14.210   6.231  1.00 -0.40
ATOM   1371  H   GLU D  23      -0.396  14.006   6.324  1.00  0.40
ATOM   1372  CA  GLU D  23       1.402  13.945   7.429  1.00  0.00
ATOM   1373  CB  GLU D  23       0.482  13.445   8.572  1.00  0.00
ATOM   1374  CG  GLU D  23      -0.445  14.498   9.175  1.00  0.00
ATOM   1375  CD  GLU D  23       0.257  15.735   9.708  1.00  0.10
ATOM   1376  OE1 GLU D  23       1.109  15.746  10.618  1.00 -0.55
ATOM   1377  OE2 GLU D  23       0.015  16.877   9.247  1.00 -0.55
ATOM   1378  C   GLU D  23       2.578  12.990   7.203  1.00  0.55
ATOM   1379  O   GLU D  23       3.647  13.220   7.798  1.00 -0.55
ATOM   1380  N   LEU D  24       2.455  11.985   6.349  1.00 -0.40
ATOM   1381  H   LEU D  24       1.609  11.815   5.851  1.00  0.40
ATOM   1382  CA  LEU D  24       3.556  11.059   6.082  1.00  0.00
ATOM   1383  CB  LEU D  24       3.032   9.626   6.048  1.00  0.00
ATOM   1384  CG  LEU D  24       2.305   9.080   7.293  1.00  0.00
ATOM   1385  CD1 LEU D  24       1.749   7.653   7.103  1.00  0.00
ATOM   1386  CD2 LEU D  24       3.197   9.076   8.537  1.00  0.00
ATOM   1387  C   LEU D  24       4.285  11.384   4.788  1.00  0.55
ATOM   1388  O   LEU D  24       5.180  10.597   4.470  1.00 -0.55
ATOM   1389  N   ALA D  25       3.894  12.440   4.088  1.00 -0.40
ATOM   1390  H   ALA D  25       3.161  13.043   4.395  1.00  0.40
ATOM   1391  CA  ALA D  25       4.534  12.787   2.797  1.00  0.00
ATOM   1392  CB  ALA D  25       5.925  13.295   3.143  1.00  0.00
ATOM   1393  C   ALA D  25       4.500  11.585   1.870  1.00  0.55
ATOM   1394  O   ALA D  25       5.453  11.073   1.292  1.00 -0.55
ATOM   1395  N   LEU D  26       3.314  10.981   1.741  1.00 -0.40
ATOM   1396  H   LEU D  26       2.510  11.309   2.231  1.00  0.40
ATOM   1397  CA  LEU D  26       3.092   9.817   0.892  1.00  0.00
ATOM   1398  CB  LEU D  26       1.747   9.175   1.246  1.00  0.00
ATOM   1399  CG  LEU D  26       1.648   8.611   2.663  1.00  0.00
ATOM   1400  CD1 LEU D  26       0.402   7.757   2.931  1.00  0.00
ATOM   1401  CD2 LEU D  26       2.850   7.722   2.990  1.00  0.00
ATOM   1402  C   LEU D  26       3.156  10.205  -0.591  1.00  0.55
ATOM   1403  O   LEU D  26       2.960  11.376  -0.928  1.00 -0.55
ATOM   1404  N   PRO D  27       3.428   9.230  -1.459  1.00 -0.20
ATOM   1405  CD  PRO D  27       3.648   7.825  -1.075  1.00  0.10
ATOM   1406  CA  PRO D  27       3.483   9.456  -2.903  1.00  0.10
ATOM   1407  CB  PRO D  27       3.743   8.043  -3.473  1.00  0.00
ATOM   1408  CG  PRO D  27       3.349   7.085  -2.374  1.00  0.00
ATOM   1409  C   PRO D  27       2.191  10.036  -3.461  1.00  0.55
ATOM   1410  O   PRO D  27       1.088   9.718  -2.938  1.00 -0.55
ATOM   1411  N   GLU D  28       2.304  10.810  -4.541  1.00 -0.40
ATOM   1412  H   GLU D  28       3.172  11.032  -4.977  1.00  0.40
ATOM   1413  CA  GLU D  28       1.074  11.373  -5.127  1.00  0.00
ATOM   1414  CB  GLU D  28       1.350  12.306  -6.280  1.00  0.00
ATOM   1415  CG  GLU D  28       0.990  13.782  -6.213  1.00  0.00
ATOM   1416  CD  GLU D  28       0.328  14.403  -4.996  1.00  0.10
ATOM   1417  OE1 GLU D  28       1.056  14.702  -4.000  1.00 -0.55
ATOM   1418  OE2 GLU D  28      -0.926  14.612  -4.974  1.00 -0.55
ATOM   1419  C   GLU D  28       0.118  10.296  -5.616  1.00  0.55
ATOM   1420  O   GLU D  28      -1.104  10.558  -5.638  1.00 -0.55
ATOM   1421  N   TYR D  29       0.629   9.101  -5.967  1.00 -0.40
ATOM   1422  H   TYR D  29       1.607   8.914  -5.918  1.00  0.40
ATOM   1423  CA  TYR D  29      -0.215   7.989  -6.445  1.00  0.00
ATOM   1424  CB  TYR D  29       0.585   7.023  -7.353  1.00  0.12
ATOM   1425  CG  TYR D  29       1.847   6.428  -6.773  1.00 -0.12
ATOM   1426  CD1 TYR D  29       1.754   5.407  -5.806  1.00 -0.12
ATOM   1427  HD1 TYR D  29       0.774   5.072  -5.504  1.00  0.12
ATOM   1428  CE1 TYR D  29       2.865   4.812  -5.225  1.00 -0.12
ATOM   1429  HE1 TYR D  29       2.756   4.024  -4.495  1.00  0.12
ATOM   1430  CZ  TYR D  29       4.119   5.259  -5.609  1.00  0.06
ATOM   1431  OH  TYR D  29       5.205   4.686  -5.003  1.00 -0.49
ATOM   1432  HH  TYR D  29       5.992   4.973  -5.471  1.00  0.43
ATOM   1433  CD2 TYR D  29       3.145   6.852  -7.127  1.00 -0.12
ATOM   1434  HD2 TYR D  29       3.258   7.634  -7.863  1.00  0.12
ATOM   1435  CE2 TYR D  29       4.291   6.291  -6.554  1.00 -0.12
ATOM   1436  HE2 TYR D  29       5.277   6.637  -6.827  1.00  0.12
ATOM   1437  C   TYR D  29      -0.840   7.206  -5.295  1.00  0.55
ATOM   1438  O   TYR D  29      -1.552   6.249  -5.622  1.00 -0.55
ATOM   1439  N   TYR D  30      -0.556   7.619  -4.077  1.00 -0.40
ATOM   1440  H   TYR D  30       0.015   8.420  -3.913  1.00  0.40
ATOM   1441  CA  TYR D  30      -1.057   6.932  -2.879  1.00  0.00
ATOM   1442  CB  TYR D  30      -0.895   7.796  -1.635  1.00  0.12
ATOM   1443  CG  TYR D  30      -1.474   7.164  -0.387  1.00 -0.12
ATOM   1444  CD1 TYR D  30      -1.006   5.928   0.042  1.00 -0.12
ATOM   1445  HD1 TYR D  30      -0.208   5.435  -0.493  1.00  0.12
ATOM   1446  CE1 TYR D  30      -1.564   5.331   1.152  1.00 -0.12
ATOM   1447  HE1 TYR D  30      -1.198   4.364   1.463  1.00  0.12
ATOM   1448  CZ  TYR D  30      -2.579   5.927   1.882  1.00  0.06
ATOM   1449  OH  TYR D  30      -3.019   5.254   2.986  1.00 -0.49
ATOM   1450  HH  TYR D  30      -3.814   5.690   3.302  1.00  0.43
ATOM   1451  CD2 TYR D  30      -2.498   7.771   0.358  1.00 -0.12
ATOM   1452  HD2 TYR D  30      -2.864   8.738   0.048  1.00  0.12
ATOM   1453  CE2 TYR D  30      -3.064   7.167   1.488  1.00 -0.12
ATOM   1454  HE2 TYR D  30      -3.856   7.653   2.038  1.00  0.12
ATOM   1455  C   TYR D  30      -2.467   6.405  -3.054  1.00  0.55
ATOM   1456  O   TYR D  30      -3.510   7.046  -3.256  1.00 -0.55
ATOM   1457  N   GLY D  31      -2.543   5.073  -2.925  1.00 -0.40
ATOM   1458  H   GLY D  31      -1.745   4.512  -2.717  1.00  0.40
ATOM   1459  CA  GLY D  31      -3.818   4.356  -3.085  1.00  0.00
ATOM   1460  C   GLY D  31      -4.931   4.531  -2.105  1.00  0.55
ATOM   1461  O   GLY D  31      -6.026   4.033  -2.409  1.00 -0.55
ATOM   1462  N   GLU D  32      -4.777   5.128  -0.940  1.00 -0.40
ATOM   1463  H   GLU D  32      -3.887   5.481  -0.663  1.00  0.40
ATOM   1464  CA  GLU D  32      -5.852   5.333   0.044  1.00  0.00
ATOM   1465  CB  GLU D  32      -6.847   6.440  -0.414  1.00  0.00
ATOM   1466  CG  GLU D  32      -6.028   7.711  -0.695  1.00  0.00
ATOM   1467  CD  GLU D  32      -6.721   8.917  -1.265  1.00  0.10
ATOM   1468  OE1 GLU D  32      -7.959   8.936  -1.336  1.00 -0.55
ATOM   1469  OE2 GLU D  32      -6.182   9.963  -1.665  1.00 -0.55
ATOM   1470  C   GLU D  32      -6.635   4.097   0.373  1.00  0.55
ATOM   1471  O   GLU D  32      -7.859   4.115   0.373  1.00 -0.55
ATOM   1472  N   ASN D  33      -5.881   3.021   0.627  1.00 -0.40
ATOM   1473  H   ASN D  33      -4.887   3.047   0.564  1.00  0.40
ATOM   1474  CA  ASN D  33      -6.463   1.736   1.011  1.00  0.00
ATOM   1475  CB  ASN D  33      -6.904   0.940  -0.193  1.00  0.00
ATOM   1476  CG  ASN D  33      -5.723   0.589  -1.081  1.00  0.55
ATOM   1477  OD1 ASN D  33      -4.915  -0.237  -0.662  1.00 -0.55
ATOM   1478  ND2 ASN D  33      -5.540   1.220  -2.251  1.00 -0.78
ATOM   1479 HD21 ASN D  33      -4.760   0.983  -2.831  1.00  0.39
ATOM   1480 HD22 ASN D  33      -6.184   1.927  -2.544  1.00  0.39
ATOM   1481  C   ASN D  33      -5.448   1.119   1.989  1.00  0.55
ATOM   1482  O   ASN D  33      -4.329   1.686   2.113  1.00 -0.55
ATOM   1483  N   LEU D  34      -5.798   0.046   2.674  1.00 -0.40
ATOM   1484  H   LEU D  34      -6.687  -0.396   2.577  1.00  0.40
ATOM   1485  CA  LEU D  34      -4.848  -0.552   3.639  1.00  0.00
ATOM   1486  CB  LEU D  34      -5.653  -1.573   4.455  1.00  0.00
ATOM   1487  CG  LEU D  34      -6.878  -1.111   5.280  1.00  0.00
ATOM   1488  CD1 LEU D  34      -7.530  -2.306   5.981  1.00  0.00
ATOM   1489  CD2 LEU D  34      -6.390  -0.057   6.274  1.00  0.00
ATOM   1490  C   LEU D  34      -3.576  -1.186   3.044  1.00  0.55
ATOM   1491  O   LEU D  34      -2.509  -1.127   3.689  1.00 -0.55
ATOM   1492  N   ASP D  35      -3.721  -1.747   1.830  1.00 -0.40
ATOM   1493  H   ASP D  35      -4.606  -1.773   1.373  1.00  0.40
ATOM   1494  CA  ASP D  35      -2.591  -2.368   1.074  1.00  0.00
ATOM   1495  CB  ASP D  35      -2.988  -3.218  -0.140  1.00  0.00
ATOM   1496  CG  ASP D  35      -3.871  -4.390   0.287  1.00  0.10
ATOM   1497  OD1 ASP D  35      -3.376  -5.195   1.116  1.00 -0.55
ATOM   1498  OD2 ASP D  35      -5.033  -4.572  -0.142  1.00 -0.55
ATOM   1499  C   ASP D  35      -1.637  -1.267   0.634  1.00  0.55
ATOM   1500  O   ASP D  35      -0.406  -1.479   0.755  1.00 -0.55
ATOM   1501  N   ALA D  36      -2.150  -0.139   0.194  1.00 -0.40
ATOM   1502  H   ALA D  36      -3.136  -0.023   0.118  1.00  0.40
ATOM   1503  CA  ALA D  36      -1.370   1.013  -0.213  1.00  0.00
ATOM   1504  CB  ALA D  36      -2.154   2.147  -0.822  1.00  0.00
ATOM   1505  C   ALA D  36      -0.690   1.552   1.056  1.00  0.55
ATOM   1506  O   ALA D  36       0.487   1.935   0.924  1.00 -0.55
ATOM   1507  N   LEU D  37      -1.398   1.542   2.181  1.00 -0.40
ATOM   1508  H   LEU D  37      -2.333   1.203   2.247  1.00  0.40
ATOM   1509  CA  LEU D  37      -0.762   2.065   3.413  1.00  0.00
ATOM   1510  CB  LEU D  37      -1.778   2.238   4.552  1.00  0.00
ATOM   1511  CG  LEU D  37      -1.137   2.789   5.844  1.00  0.00
ATOM   1512  CD1 LEU D  37      -0.428   4.154   5.720  1.00  0.00
ATOM   1513  CD2 LEU D  37      -2.230   2.845   6.916  1.00  0.00
ATOM   1514  C   LEU D  37       0.423   1.212   3.869  1.00  0.55
ATOM   1515  O   LEU D  37       1.480   1.693   4.256  1.00 -0.55
ATOM   1516  N   TRP D  38       0.209  -0.116   3.840  1.00 -0.40
ATOM   1517  H   TRP D  38      -0.673  -0.506   3.586  1.00  0.40
ATOM   1518  CA  TRP D  38       1.263  -1.072   4.181  1.00  0.00
ATOM   1519  CB  TRP D  38       0.720  -2.493   4.073  1.00  0.12
ATOM   1520  CG  TRP D  38       1.805  -3.513   4.292  1.00 -0.12
ATOM   1521  CD1 TRP D  38       2.450  -4.198   3.298  1.00 -0.12
ATOM   1522  HD1 TRP D  38       2.257  -4.097   2.240  1.00  0.12
ATOM   1523  NE1 TRP D  38       3.384  -5.033   3.864  1.00 -0.40
ATOM   1524  HE1 TRP D  38       3.958  -5.643   3.363  1.00  0.40
ATOM   1525  CE2 TRP D  38       3.400  -4.897   5.210  1.00  0.00
ATOM   1526  CD2 TRP D  38       2.411  -3.932   5.514  1.00  0.00
ATOM   1527  CE3 TRP D  38       2.241  -3.567   6.849  1.00 -0.12
ATOM   1528  HE3 TRP D  38       1.539  -2.807   7.159  1.00  0.12
ATOM   1529  CZ3 TRP D  38       3.027  -4.234   7.790  1.00 -0.12
ATOM   1530  HZ3 TRP D  38       2.886  -3.987   8.831  1.00  0.12
ATOM   1531  CZ2 TRP D  38       4.214  -5.532   6.152  1.00 -0.12
ATOM   1532  HZ2 TRP D  38       4.980  -6.240   5.873  1.00  0.12
ATOM   1533  CH2 TRP D  38       4.002  -5.219   7.464  1.00 -0.12
ATOM   1534  HH2 TRP D  38       4.566  -5.711   8.242  1.00  0.12
ATOM   1535  C   TRP D  38       2.519  -0.879   3.305  1.00  0.55
ATOM   1536  O   TRP D  38       3.670  -0.929   3.790  1.00 -0.55
ATOM   1537  N   ASP D  39       2.293  -0.718   1.985  1.00 -0.40
ATOM   1538  H   ASP D  39       1.367  -0.723   1.618  1.00  0.40
ATOM   1539  CA  ASP D  39       3.344  -0.529   1.000  1.00  0.00
ATOM   1540  CB  ASP D  39       2.801  -0.475  -0.445  1.00  0.00
ATOM   1541  CG  ASP D  39       3.950  -0.444  -1.449  1.00  0.10
ATOM   1542  OD1 ASP D  39       4.875  -1.308  -1.558  1.00 -0.55
ATOM   1543  OD2 ASP D  39       3.903   0.568  -2.188  1.00 -0.55
ATOM   1544  C   ASP D  39       4.147   0.720   1.341  1.00  0.55
ATOM   1545  O   ASP D  39       5.375   0.701   1.287  1.00 -0.55
ATOM   1546  N   ALA D  40       3.425   1.781   1.670  1.00 -0.40
ATOM   1547  H   ALA D  40       2.429   1.780   1.701  1.00  0.40
ATOM   1548  CA  ALA D  40       4.098   3.008   2.005  1.00  0.00
ATOM   1549  CB  ALA D  40       3.108   4.192   2.046  1.00  0.00
ATOM   1550  C   ALA D  40       4.847   2.945   3.326  1.00  0.55
ATOM   1551  O   ALA D  40       5.942   3.565   3.414  1.00 -0.55
ATOM   1552  N   LEU D  41       4.279   2.302   4.337  1.00 -0.40
ATOM   1553  H   LEU D  41       3.398   1.839   4.287  1.00  0.40
ATOM   1554  CA  LEU D  41       5.018   2.279   5.625  1.00  0.00
ATOM   1555  CB  LEU D  41       4.104   1.734   6.716  1.00  0.00
ATOM   1556  CG  LEU D  41       2.933   2.617   7.138  1.00  0.00
ATOM   1557  CD1 LEU D  41       2.060   1.972   8.183  1.00  0.00
ATOM   1558  CD2 LEU D  41       3.429   3.981   7.603  1.00  0.00
ATOM   1559  C   LEU D  41       6.320   1.472   5.499  1.00  0.55
ATOM   1560  O   LEU D  41       7.373   1.764   6.055  1.00 -0.55
ATOM   1561  N   THR D  42       6.293   0.426   4.701  1.00 -0.40
ATOM   1562  H   THR D  42       5.460   0.203   4.203  1.00  0.40
ATOM   1563  CA  THR D  42       7.387  -0.483   4.450  1.00  0.00
ATOM   1564  CB  THR D  42       6.874  -1.938   4.297  1.00  0.00
ATOM   1565  OG1 THR D  42       5.911  -2.164   3.266  1.00 -0.49
ATOM   1566  HG1 THR D  42       5.104  -1.733   3.558  1.00  0.49
ATOM   1567  CG2 THR D  42       6.164  -2.300   5.617  1.00  0.00
ATOM   1568  C   THR D  42       8.225  -0.153   3.239  1.00  0.55
ATOM   1569  O   THR D  42       9.248  -0.869   3.171  1.00 -0.55
ATOM   1570  N   GLY D  43       7.890   0.727   2.339  1.00 -0.40
ATOM   1571  H   GLY D  43       7.055   1.270   2.390  1.00  0.40
ATOM   1572  CA  GLY D  43       8.758   0.948   1.196  1.00  0.00
ATOM   1573  C   GLY D  43       8.665   2.366   0.674  1.00  0.55
ATOM   1574  O   GLY D  43       8.721   2.567  -0.555  1.00 -0.55
ATOM   1575  N   TRP D  44       8.490   3.341   1.571  1.00 -0.40
ATOM   1576  H   TRP D  44       8.410   3.177   2.551  1.00  0.40
ATOM   1577  CA  TRP D  44       8.409   4.732   1.110  1.00  0.00
ATOM   1578  CB  TRP D  44       7.004   5.048   0.545  1.00  0.12
ATOM   1579  CG  TRP D  44       6.933   6.467   0.075  1.00 -0.12
ATOM   1580  CD1 TRP D  44       6.740   7.637   0.790  1.00 -0.12
ATOM   1581  HD1 TRP D  44       6.566   7.678   1.855  1.00  0.12
ATOM   1582  NE1 TRP D  44       6.797   8.735  -0.026  1.00 -0.40
ATOM   1583  HE1 TRP D  44       6.692   9.666   0.248  1.00  0.40
ATOM   1584  CE2 TRP D  44       7.035   8.275  -1.323  1.00  0.00
ATOM   1585  CD2 TRP D  44       7.122   6.855  -1.288  1.00  0.00
ATOM   1586  CE3 TRP D  44       7.348   6.145  -2.457  1.00 -0.12
ATOM   1587  HE3 TRP D  44       7.395   5.066  -2.470  1.00  0.12
ATOM   1588  CZ3 TRP D  44       7.515   6.851  -3.622  1.00 -0.12
ATOM   1589  HZ3 TRP D  44       7.702   6.315  -4.541  1.00  0.12
ATOM   1590  CZ2 TRP D  44       7.195   9.000  -2.513  1.00 -0.12
ATOM   1591  HZ2 TRP D  44       7.126  10.077  -2.558  1.00  0.12
ATOM   1592  CH2 TRP D  44       7.449   8.258  -3.651  1.00 -0.12
ATOM   1593  HH2 TRP D  44       7.602   8.771  -4.588  1.00  0.12
ATOM   1594  C   TRP D  44       8.786   5.747   2.198  1.00  0.55
ATOM   1595  O   TRP D  44       9.672   6.603   2.086  1.00 -0.55
ATOM   1596  N   VAL D  45       8.005   5.604   3.279  1.00 -0.40
ATOM   1597  H   VAL D  45       7.311   4.890   3.312  1.00  0.40
ATOM   1598  CA  VAL D  45       8.075   6.430   4.464  1.00  0.00
ATOM   1599  CB  VAL D  45       6.953   5.970   5.438  1.00  0.00
ATOM   1600  CG1 VAL D  45       7.110   6.443   6.852  1.00  0.00
ATOM   1601  CG2 VAL D  45       5.606   6.537   4.950  1.00  0.00
ATOM   1602  C   VAL D  45       9.460   6.454   5.114  1.00  0.55
ATOM   1603  O   VAL D  45      10.276   5.517   5.166  1.00 -0.55
ATOM   1604  N   GLU D  46       9.732   7.643   5.654  1.00 -0.40
ATOM   1605  H   GLU D  46       9.093   8.405   5.581  1.00  0.40
ATOM   1606  CA  GLU D  46      10.952   7.922   6.378  1.00  0.00
ATOM   1607  CB  GLU D  46      11.231   9.411   6.216  1.00  0.00
ATOM   1608  CG  GLU D  46      11.733   9.969   7.551  1.00  0.00
ATOM   1609  CD  GLU D  46      12.329  11.292   7.061  1.00  0.10
ATOM   1610  OE1 GLU D  46      11.753  11.888   6.109  1.00 -0.55
ATOM   1611  OE2 GLU D  46      13.376  11.685   7.570  1.00 -0.55
ATOM   1612  C   GLU D  46      10.875   7.591   7.862  1.00  0.55
ATOM   1613  O   GLU D  46       9.865   7.851   8.528  1.00 -0.55
ATOM   1614  N   TYR D  47      11.920   6.996   8.374  1.00 -0.40
ATOM   1615  H   TYR D  47      12.708   6.741   7.820  1.00  0.40
ATOM   1616  CA  TYR D  47      11.998   6.663   9.802  1.00  0.00
ATOM   1617  CB  TYR D  47      12.083   5.131  10.011  1.00  0.12
ATOM   1618  CG  TYR D  47      10.832   4.440   9.490  1.00 -0.12
ATOM   1619  CD1 TYR D  47       9.648   4.560  10.219  1.00 -0.12
ATOM   1620  HD1 TYR D  47       9.660   5.101  11.154  1.00  0.12
ATOM   1621  CE1 TYR D  47       8.467   4.009   9.782  1.00 -0.12
ATOM   1622  HE1 TYR D  47       7.557   4.135  10.350  1.00  0.12
ATOM   1623  CZ  TYR D  47       8.467   3.293   8.607  1.00  0.06
ATOM   1624  OH  TYR D  47       7.260   2.729   8.196  1.00 -0.49
ATOM   1625  HH  TYR D  47       7.444   2.139   7.461  1.00  0.43
ATOM   1626  CD2 TYR D  47      10.810   3.746   8.302  1.00 -0.12
ATOM   1627  HD2 TYR D  47      11.700   3.672   7.694  1.00  0.12
ATOM   1628  CE2 TYR D  47       9.624   3.142   7.895  1.00 -0.12
ATOM   1629  HE2 TYR D  47       9.617   2.541   6.998  1.00  0.12
ATOM   1630  C   TYR D  47      13.186   7.368  10.451  1.00  0.55
ATOM   1631  O   TYR D  47      14.047   7.815   9.694  1.00 -0.55
ATOM   1632  N   PRO D  48      13.294   7.505  11.762  1.00 -0.20
ATOM   1633  CD  PRO D  48      14.470   8.151  12.386  1.00  0.10
ATOM   1634  CA  PRO D  48      12.284   7.055  12.730  1.00  0.10
ATOM   1635  CB  PRO D  48      12.919   7.270  14.080  1.00  0.00
ATOM   1636  CG  PRO D  48      14.271   7.889  13.861  1.00  0.00
ATOM   1637  C   PRO D  48      11.047   7.941  12.524  1.00  0.55
ATOM   1638  O   PRO D  48      11.081   9.081  12.063  1.00 -0.55
ATOM   1639  N   LEU D  49       9.912   7.361  12.877  1.00 -0.40
ATOM   1640  H   LEU D  49       9.887   6.430  13.232  1.00  0.40
ATOM   1641  CA  LEU D  49       8.621   8.033  12.774  1.00  0.00
ATOM   1642  CB  LEU D  49       7.784   7.318  11.695  1.00  0.00
ATOM   1643  CG  LEU D  49       6.285   7.624  11.556  1.00  0.00
ATOM   1644  CD1 LEU D  49       6.170   8.993  10.909  1.00  0.00
ATOM   1645  CD2 LEU D  49       5.534   6.587  10.745  1.00  0.00
ATOM   1646  C   LEU D  49       7.856   8.067  14.095  1.00  0.55
ATOM   1647  O   LEU D  49       7.833   7.093  14.840  1.00 -0.55
ATOM   1648  N   VAL D  50       7.237   9.202  14.328  1.00 -0.40
ATOM   1649  H   VAL D  50       7.338   9.990  13.726  1.00  0.40
ATOM   1650  CA  VAL D  50       6.360   9.389  15.485  1.00  0.00
ATOM   1651  CB  VAL D  50       6.864  10.392  16.505  1.00  0.00
ATOM   1652  CG1 VAL D  50       5.976  10.585  17.728  1.00  0.00
ATOM   1653  CG2 VAL D  50       8.289   9.908  16.835  1.00  0.00
ATOM   1654  C   VAL D  50       4.957   9.722  14.982  1.00  0.55
ATOM   1655  O   VAL D  50       4.694  10.693  14.290  1.00 -0.55
ATOM   1656  N   LEU D  51       4.022   8.814  15.295  1.00 -0.40
ATOM   1657  H   LEU D  51       4.266   7.972  15.768  1.00  0.40
ATOM   1658  CA  LEU D  51       2.617   8.954  14.992  1.00  0.00
ATOM   1659  CB  LEU D  51       1.964   7.666  14.508  1.00  0.00
ATOM   1660  CG  LEU D  51       0.431   7.899  14.255  1.00  0.00
ATOM   1661  CD1 LEU D  51       0.344   8.946  13.166  1.00  0.00
ATOM   1662  CD2 LEU D  51      -0.313   6.653  13.870  1.00  0.00
ATOM   1663  C   LEU D  51       1.850   9.395  16.268  1.00  0.55
ATOM   1664  O   LEU D  51       1.715   8.557  17.200  1.00 -0.55
ATOM   1665  N   GLU D  52       1.399  10.648  16.303  1.00 -0.40
ATOM   1666  H   GLU D  52       1.576  11.296  15.567  1.00  0.40
ATOM   1667  CA  GLU D  52       0.603  11.155  17.441  1.00  0.00
ATOM   1668  CB  GLU D  52       1.049  12.512  17.974  1.00  0.00
ATOM   1669  CG  GLU D  52       0.120  12.881  19.125  1.00  0.00
ATOM   1670  CD  GLU D  52       0.505  14.125  19.876  1.00  0.10
ATOM   1671  OE1 GLU D  52       1.453  14.804  19.421  1.00 -0.55
ATOM   1672  OE2 GLU D  52      -0.122  14.438  20.921  1.00 -0.55
ATOM   1673  C   GLU D  52      -0.851  11.240  16.971  1.00  0.55
ATOM   1674  O   GLU D  52      -1.195  12.071  16.136  1.00 -0.55
ATOM   1675  N   TRP D  53      -1.679  10.348  17.439  1.00 -0.40
ATOM   1676  H   TRP D  53      -1.353   9.670  18.090  1.00  0.40
ATOM   1677  CA  TRP D  53      -3.079  10.211  17.117  1.00  0.00
ATOM   1678  CB  TRP D  53      -3.360   8.765  16.698  1.00  0.12
ATOM   1679  CG  TRP D  53      -4.647   8.560  15.930  1.00 -0.12
ATOM   1680  CD1 TRP D  53      -5.830   9.254  16.037  1.00 -0.12
ATOM   1681  HD1 TRP D  53      -5.990  10.091  16.700  1.00  0.12
ATOM   1682  NE1 TRP D  53      -6.779   8.743  15.192  1.00 -0.40
ATOM   1683  HE1 TRP D  53      -7.701   9.054  15.116  1.00  0.40
ATOM   1684  CE2 TRP D  53      -6.220   7.726  14.472  1.00  0.00
ATOM   1685  CD2 TRP D  53      -4.896   7.559  14.926  1.00  0.00
ATOM   1686  CE3 TRP D  53      -4.097   6.557  14.345  1.00 -0.12
ATOM   1687  HE3 TRP D  53      -3.072   6.398  14.648  1.00  0.12
ATOM   1688  CZ3 TRP D  53      -4.656   5.760  13.355  1.00 -0.12
ATOM   1689  HZ3 TRP D  53      -4.053   5.001  12.880  1.00  0.12
ATOM   1690  CZ2 TRP D  53      -6.798   6.909  13.491  1.00 -0.12
ATOM   1691  HZ2 TRP D  53      -7.817   7.029  13.153  1.00  0.12
ATOM   1692  CH2 TRP D  53      -5.987   5.924  12.965  1.00 -0.12
ATOM   1693  HH2 TRP D  53      -6.397   5.254  12.225  1.00  0.12
ATOM   1694  C   TRP D  53      -3.992  10.680  18.260  1.00  0.55
ATOM   1695  O   TRP D  53      -4.260   9.961  19.231  1.00 -0.55
ATOM   1696  N   ARG D  54      -4.509  11.889  18.138  1.00 -0.40
ATOM   1697  H   ARG D  54      -4.297  12.469  17.356  1.00  0.40
ATOM   1698  CA  ARG D  54      -5.423  12.471  19.124  1.00  0.00
ATOM   1699  CB  ARG D  54      -5.277  13.968  19.169  1.00  0.00
ATOM   1700  CG  ARG D  54      -3.840  14.366  19.208  1.00  0.00
ATOM   1701  CD  ARG D  54      -3.763  15.882  19.059  1.00  0.35
ATOM   1702  NE  ARG D  54      -2.370  16.200  19.424  1.00 -0.35
ATOM   1703  HE  ARG D  54      -1.843  15.590  20.014  1.00  0.45
ATOM   1704  CZ  ARG D  54      -1.827  17.333  18.943  1.00  0.35
ATOM   1705  NH1 ARG D  54      -2.595  18.101  18.159  1.00 -0.70
ATOM   1706 HH11 ARG D  54      -3.533  17.824  17.951  1.00  0.40
ATOM   1707 HH12 ARG D  54      -2.229  18.952  17.780  1.00  0.40
ATOM   1708  NH2 ARG D  54      -0.573  17.686  19.232  1.00 -0.70
ATOM   1709 HH21 ARG D  54      -0.013  17.103  19.820  1.00  0.40
ATOM   1710 HH22 ARG D  54      -0.194  18.534  18.861  1.00  0.40
ATOM   1711  C   ARG D  54      -6.883  12.189  18.811  1.00  0.55
ATOM   1712  O   ARG D  54      -7.318  12.067  17.663  1.00 -0.55
ATOM   1713  N   GLN D  55      -7.648  12.139  19.909  1.00 -0.40
ATOM   1714  H   GLN D  55      -7.251  12.312  20.806  1.00  0.40
ATOM   1715  CA  GLN D  55      -9.090  11.838  19.932  1.00  0.00
ATOM   1716  CB  GLN D  55      -9.990  12.899  19.315  1.00  0.00
ATOM   1717  CG  GLN D  55      -9.701  14.322  19.634  1.00  0.00
ATOM   1718  CD  GLN D  55      -9.928  14.596  21.112  1.00  0.55
ATOM   1719  OE1 GLN D  55     -10.852  14.070  21.754  1.00 -0.55
ATOM   1720  NE2 GLN D  55      -8.987  15.444  21.557  1.00 -0.78
ATOM   1721 HE21 GLN D  55      -8.987  15.733  22.514  1.00  0.39
ATOM   1722 HE22 GLN D  55      -8.286  15.786  20.931  1.00  0.39
ATOM   1723  C   GLN D  55      -9.358  10.579  19.102  1.00  0.55
ATOM   1724  O   GLN D  55     -10.206  10.650  18.206  1.00 -0.55
ATOM   1725  N   PHE D  56      -8.638   9.514  19.326  1.00 -0.40
ATOM   1726  H   PHE D  56      -7.951   9.489  20.048  1.00  0.40
ATOM   1727  CA  PHE D  56      -8.780   8.290  18.548  1.00  0.00
ATOM   1728  CB  PHE D  56      -7.884   7.117  19.070  1.00  0.12
ATOM   1729  CG  PHE D  56      -8.059   5.866  18.234  1.00 -0.12
ATOM   1730  CD1 PHE D  56      -7.308   5.644  17.095  1.00 -0.12
ATOM   1731  HD1 PHE D  56      -6.549   6.362  16.823  1.00  0.12
ATOM   1732  CE1 PHE D  56      -7.495   4.539  16.295  1.00 -0.12
ATOM   1733  HE1 PHE D  56      -6.903   4.414  15.401  1.00  0.12
ATOM   1734  CZ  PHE D  56      -8.437   3.593  16.637  1.00 -0.12
ATOM   1735  HZ  PHE D  56      -8.574   2.713  16.027  1.00  0.12
ATOM   1736  CD2 PHE D  56      -9.016   4.915  18.567  1.00 -0.12
ATOM   1737  HD2 PHE D  56      -9.616   5.057  19.453  1.00  0.12
ATOM   1738  CE2 PHE D  56      -9.215   3.789  17.786  1.00 -0.12
ATOM   1739  HE2 PHE D  56      -9.967   3.064  18.062  1.00  0.12
ATOM   1740  C   PHE D  56     -10.235   7.888  18.459  1.00  0.55
ATOM   1741  O   PHE D  56     -10.788   7.583  17.403  1.00 -0.55
ATOM   1742  N   GLU D  57     -10.875   7.847  19.613  1.00 -0.40
ATOM   1743  H   GLU D  57     -10.450   8.088  20.482  1.00  0.40
ATOM   1744  CA  GLU D  57     -12.286   7.428  19.647  1.00  0.00
ATOM   1745  CB  GLU D  57     -12.731   7.447  21.119  1.00  0.00
ATOM   1746  CG  GLU D  57     -11.827   6.468  21.903  1.00  0.00
ATOM   1747  CD  GLU D  57     -12.309   5.086  21.422  1.00  0.10
ATOM   1748  OE1 GLU D  57     -13.539   4.903  21.167  1.00 -0.55
ATOM   1749  OE2 GLU D  57     -11.350   4.280  21.344  1.00 -0.55
ATOM   1750  C   GLU D  57     -13.226   8.238  18.785  1.00  0.55
ATOM   1751  O   GLU D  57     -14.159   7.640  18.238  1.00 -0.55
ATOM   1752  N   GLN D  58     -13.059   9.541  18.646  1.00 -0.40
ATOM   1753  H   GLN D  58     -12.314  10.041  19.082  1.00  0.40
ATOM   1754  CA  GLN D  58     -13.991  10.327  17.818  1.00  0.00
ATOM   1755  CB  GLN D  58     -13.777  11.833  17.959  1.00  0.00
ATOM   1756  CG  GLN D  58     -14.045  12.422  19.347  1.00  0.00
ATOM   1757  CD  GLN D  58     -14.151  13.951  19.313  1.00  0.55
ATOM   1758  OE1 GLN D  58     -13.373  14.649  19.970  1.00 -0.55
ATOM   1759  NE2 GLN D  58     -15.159  14.475  18.554  1.00 -0.78
ATOM   1760 HE21 GLN D  58     -15.276  15.466  18.494  1.00  0.39
ATOM   1761 HE22 GLN D  58     -15.779  13.867  18.058  1.00  0.39
ATOM   1762  C   GLN D  58     -13.871   9.932  16.352  1.00  0.55
ATOM   1763  O   GLN D  58     -14.823   9.873  15.599  1.00 -0.55
ATOM   1764  N   SER D  59     -12.600   9.707  15.980  1.00 -0.40
ATOM   1765  H   SER D  59     -11.840   9.789  16.619  1.00  0.40
ATOM   1766  CA  SER D  59     -12.252   9.329  14.618  1.00  0.00
ATOM   1767  CB  SER D  59     -10.742   9.419  14.380  1.00  0.00
ATOM   1768  OG  SER D  59      -9.985   8.432  15.041  1.00 -0.49
ATOM   1769  HG  SER D  59     -10.278   8.443  15.956  1.00  0.49
ATOM   1770  C   SER D  59     -12.830   7.960  14.320  1.00  0.55
ATOM   1771  O   SER D  59     -13.230   7.743  13.205  1.00 -0.55
ATOM   1772  N   LYS D  60     -12.866   7.106  15.304  1.00 -0.40
ATOM   1773  H   LYS D  60     -12.537   7.370  16.206  1.00  0.40
ATOM   1774  CA  LYS D  60     -13.365   5.724  15.227  1.00  0.00
ATOM   1775  CB  LYS D  60     -13.110   4.995  16.529  1.00  0.00
ATOM   1776  CG  LYS D  60     -13.121   3.478  16.440  1.00  0.00
ATOM   1777  CD  LYS D  60     -12.430   2.997  17.729  1.00  0.00
ATOM   1778  CE  LYS D  60     -13.148   1.784  18.292  1.00  0.33
ATOM   1779  NZ  LYS D  60     -12.399   1.290  19.472  1.00 -0.32
ATOM   1780  HZ1 LYS D  60     -12.355   2.038  20.193  1.00  0.33
ATOM   1781  HZ2 LYS D  60     -11.435   1.026  19.185  1.00  0.33
ATOM   1782  HZ3 LYS D  60     -12.883   0.457  19.865  1.00  0.33
ATOM   1783  C   LYS D  60     -14.840   5.709  14.855  1.00  0.55
ATOM   1784  O   LYS D  60     -15.294   4.964  13.999  1.00 -0.55
ATOM   1785  N   GLN D  61     -15.563   6.587  15.514  1.00 -0.40
ATOM   1786  H   GLN D  61     -15.147   7.174  16.202  1.00  0.40
ATOM   1787  CA  GLN D  61     -16.974   6.791  15.323  1.00  0.00
ATOM   1788  CB  GLN D  61     -17.413   8.029  16.136  1.00  0.00
ATOM   1789  CG  GLN D  61     -18.944   8.176  16.256  1.00  0.00
ATOM   1790  CD  GLN D  61     -19.297   9.331  17.201  1.00  0.55
ATOM   1791  OE1 GLN D  61     -19.913   9.119  18.251  1.00 -0.55
ATOM   1792  NE2 GLN D  61     -18.898  10.577  16.812  1.00 -0.78
ATOM   1793 HE21 GLN D  61     -19.100  11.369  17.388  1.00  0.39
ATOM   1794 HE22 GLN D  61     -18.403  10.698  15.951  1.00  0.39
ATOM   1795  C   GLN D  61     -17.233   7.100  13.848  1.00  0.55
ATOM   1796  O   GLN D  61     -17.981   6.445  13.120  1.00 -0.55
ATOM   1797  N   LEU D  62     -16.547   8.148  13.427  1.00 -0.40
ATOM   1798  H   LEU D  62     -15.919   8.610  14.046  1.00  0.40
ATOM   1799  CA  LEU D  62     -16.601   8.738  12.101  1.00  0.00
ATOM   1800  CB  LEU D  62     -15.842  10.101  12.247  1.00  0.00
ATOM   1801  CG  LEU D  62     -16.854  11.115  12.832  1.00  0.00
ATOM   1802  CD1 LEU D  62     -17.240  12.196  11.827  1.00  0.00
ATOM   1803  CD2 LEU D  62     -18.114  10.377  13.286  1.00  0.00
ATOM   1804  C   LEU D  62     -16.118   7.892  10.956  1.00  0.55
ATOM   1805  O   LEU D  62     -16.510   8.045   9.779  1.00 -0.55
ATOM   1806  N   THR D  63     -15.268   6.909  11.229  1.00 -0.40
ATOM   1807  H   THR D  63     -14.924   6.703  12.141  1.00  0.40
ATOM   1808  CA  THR D  63     -14.809   6.078  10.112  1.00  0.00
ATOM   1809  CB  THR D  63     -13.275   6.049  10.159  1.00  0.00
ATOM   1810  OG1 THR D  63     -12.968   5.535  11.475  1.00 -0.49
ATOM   1811  HG1 THR D  63     -13.062   6.277  12.078  1.00  0.49
ATOM   1812  CG2 THR D  63     -12.700   7.428   9.897  1.00  0.00
ATOM   1813  C   THR D  63     -15.493   4.720  10.164  1.00  0.55
ATOM   1814  O   THR D  63     -14.992   4.004   9.273  1.00 -0.55
ATOM   1815  NT  THR D  63     -16.459   4.412  11.052  1.00 -0.40
ATOM   1816  HNT THR D  63     -16.796   5.070  11.721  1.00  0.40
ATOM   1817  CAT THR D  63     -17.059   3.109  11.084  1.00  0.00
ATOM   1818  CAY GLY G  66     -12.960  -1.116  11.692  1.00  0.00
ATOM   1819  CY  GLY G  66     -12.513  -0.187  10.615  1.00  0.55
ATOM   1820  OY  GLY G  66     -12.282  -0.603   9.482  1.00 -0.55
ATOM   1821  N   GLY G  66     -12.378   1.109  10.964  1.00 -0.40
ATOM   1822  H   GLY G  66     -12.595   1.425  11.884  1.00  0.40
ATOM   1823  CA  GLY G  66     -11.909   2.150  10.033  1.00  0.00
ATOM   1824  C   GLY G  66     -10.541   2.627  10.581  1.00  0.55
ATOM   1825  O   GLY G  66      -9.479   2.186  10.140  1.00 -0.55
ATOM   1826  N   ALA G  67     -10.644   3.517  11.543  1.00 -0.40
ATOM   1827  H   ALA G  67     -11.543   3.858  11.799  1.00  0.40
ATOM   1828  CA  ALA G  67      -9.576   4.090  12.313  1.00  0.00
ATOM   1829  CB  ALA G  67     -10.169   4.921  13.447  1.00  0.00
ATOM   1830  C   ALA G  67      -8.761   2.939  12.931  1.00  0.55
ATOM   1831  O   ALA G  67      -7.522   2.967  13.050  1.00 -0.55
ATOM   1832  N   GLU G  68      -9.525   1.909  13.351  1.00 -0.40
ATOM   1833  H   GLU G  68     -10.518   1.886  13.256  1.00  0.40
ATOM   1834  CA  GLU G  68      -8.876   0.746  13.986  1.00  0.00
ATOM   1835  CB  GLU G  68      -9.983  -0.057  14.687  1.00  0.00
ATOM   1836  CG  GLU G  68      -9.472  -1.035  15.701  1.00  0.00
ATOM   1837  CD  GLU G  68      -8.727  -0.387  16.879  1.00  0.10
ATOM   1838  OE1 GLU G  68      -9.359   0.488  17.513  1.00 -0.55
ATOM   1839  OE2 GLU G  68      -7.592  -0.906  17.014  1.00 -0.55
ATOM   1840  C   GLU G  68      -8.033  -0.111  13.048  1.00  0.55
ATOM   1841  O   GLU G  68      -6.927  -0.547  13.412  1.00 -0.55
ATOM   1842  N   SER G  69      -8.527  -0.352  11.857  1.00 -0.40
ATOM   1843  H   SER G  69      -9.436  -0.021  11.628  1.00  0.40
ATOM   1844  CA  SER G  69      -7.888  -1.074  10.777  1.00  0.00
ATOM   1845  CB  SER G  69      -8.774  -0.979   9.511  1.00  0.00
ATOM   1846  OG  SER G  69      -9.593  -2.109   9.552  1.00 -0.49
ATOM   1847  HG  SER G  69     -10.252  -1.983   8.865  1.00  0.49
ATOM   1848  C   SER G  69      -6.558  -0.395  10.368  1.00  0.55
ATOM   1849  O   SER G  69      -5.604  -1.113  10.134  1.00 -0.55
ATOM   1850  N   VAL G  70      -6.605   0.929  10.302  1.00 -0.40
ATOM   1851  H   VAL G  70      -7.448   1.425  10.493  1.00  0.40
ATOM   1852  CA  VAL G  70      -5.467   1.763   9.956  1.00  0.00
ATOM   1853  CB  VAL G  70      -5.878   3.215   9.666  1.00  0.00
ATOM   1854  CG1 VAL G  70      -4.593   4.063   9.684  1.00  0.00
ATOM   1855  CG2 VAL G  70      -6.650   3.348   8.374  1.00  0.00
ATOM   1856  C   VAL G  70      -4.416   1.703  11.050  1.00  0.55
ATOM   1857  O   VAL G  70      -3.219   1.521  10.780  1.00 -0.55
ATOM   1858  N   LEU G  71      -4.823   1.827  12.294  1.00 -0.40
ATOM   1859  H   LEU G  71      -5.783   1.989  12.505  1.00  0.40
ATOM   1860  CA  LEU G  71      -3.941   1.743  13.460  1.00  0.00
ATOM   1861  CB  LEU G  71      -4.709   1.896  14.781  1.00  0.00
ATOM   1862  CG  LEU G  71      -3.916   1.706  16.088  1.00  0.00
ATOM   1863  CD1 LEU G  71      -2.763   2.700  16.152  1.00  0.00
ATOM   1864  CD2 LEU G  71      -4.773   1.843  17.339  1.00  0.00
ATOM   1865  C   LEU G  71      -3.216   0.371  13.430  1.00  0.55
ATOM   1866  O   LEU G  71      -2.013   0.270  13.737  1.00 -0.55
ATOM   1867  N   GLN G  72      -3.966  -0.653  13.113  1.00 -0.40
ATOM   1868  H   GLN G  72      -4.931  -0.518  12.912  1.00  0.40
ATOM   1869  CA  GLN G  72      -3.532  -2.041  13.016  1.00  0.00
ATOM   1870  CB  GLN G  72      -4.764  -2.898  12.742  1.00  0.00
ATOM   1871  CG  GLN G  72      -4.505  -4.377  12.508  1.00  0.00
ATOM   1872  CD  GLN G  72      -5.823  -5.164  12.367  1.00  0.55
ATOM   1873  OE1 GLN G  72      -6.871  -4.943  13.028  1.00 -0.55
ATOM   1874  NE2 GLN G  72      -5.884  -6.188  11.485  1.00 -0.78
ATOM   1875 HE21 GLN G  72      -6.731  -6.709  11.381  1.00  0.39
ATOM   1876 HE22 GLN G  72      -5.081  -6.424  10.937  1.00  0.39
ATOM   1877  C   GLN G  72      -2.402  -2.187  11.996  1.00  0.55
ATOM   1878  O   GLN G  72      -1.461  -2.936  12.285  1.00 -0.55
ATOM   1879  N   VAL G  73      -2.455  -1.510  10.866  1.00 -0.40
ATOM   1880  H   VAL G  73      -3.245  -0.950  10.630  1.00  0.40
ATOM   1881  CA  VAL G  73      -1.376  -1.526   9.881  1.00  0.00
ATOM   1882  CB  VAL G  73      -1.773  -0.826   8.592  1.00  0.00
ATOM   1883  CG1 VAL G  73      -0.577  -0.684   7.662  1.00  0.00
ATOM   1884  CG2 VAL G  73      -2.900  -1.681   7.986  1.00  0.00
ATOM   1885  C   VAL G  73      -0.110  -0.909  10.458  1.00  0.55
ATOM   1886  O   VAL G  73       1.014  -1.391  10.272  1.00 -0.55
ATOM   1887  N   PHE G  74      -0.235   0.192  11.184  1.00 -0.40
ATOM   1888  H   PHE G  74      -1.115   0.639  11.325  1.00  0.40
ATOM   1889  CA  PHE G  74       0.915   0.819  11.822  1.00  0.00
ATOM   1890  CB  PHE G  74       0.508   2.100  12.543  1.00  0.12
ATOM   1891  CG  PHE G  74       0.485   3.308  11.662  1.00 -0.12
ATOM   1892  CD1 PHE G  74       1.627   4.021  11.375  1.00 -0.12
ATOM   1893  HD1 PHE G  74       2.570   3.712  11.802  1.00  0.12
ATOM   1894  CE1 PHE G  74       1.584   5.136  10.543  1.00 -0.12
ATOM   1895  HE1 PHE G  74       2.486   5.690  10.331  1.00  0.12
ATOM   1896  CZ  PHE G  74       0.363   5.535   9.984  1.00 -0.12
ATOM   1897  HZ  PHE G  74       0.324   6.400   9.339  1.00  0.12
ATOM   1898  CD2 PHE G  74      -0.730   3.707  11.100  1.00 -0.12
ATOM   1899  HD2 PHE G  74      -1.628   3.149  11.321  1.00  0.12
ATOM   1900  CE2 PHE G  74      -0.797   4.819  10.257  1.00 -0.12
ATOM   1901  HE2 PHE G  74      -1.740   5.119   9.823  1.00  0.12
ATOM   1902  C   PHE G  74       1.531  -0.165  12.819  1.00  0.55
ATOM   1903  O   PHE G  74       2.754  -0.281  12.934  1.00 -0.55
ATOM   1904  N   ARG G  75       0.737  -0.869  13.575  1.00 -0.40
ATOM   1905  H   ARG G  75      -0.255  -0.805  13.506  1.00  0.40
ATOM   1906  CA  ARG G  75       1.263  -1.817  14.592  1.00  0.00
ATOM   1907  CB  ARG G  75       0.127  -2.208  15.541  1.00  0.00
ATOM   1908  CG  ARG G  75      -0.181  -0.900  16.312  1.00  0.00
ATOM   1909  CD  ARG G  75      -0.113  -1.130  17.786  1.00  0.35
ATOM   1910  NE  ARG G  75      -1.036  -2.075  18.265  1.00 -0.35
ATOM   1911  HE  ARG G  75      -1.940  -1.843  17.953  1.00  0.45
ATOM   1912  CZ  ARG G  75      -1.085  -3.168  18.993  1.00  0.35
ATOM   1913  NH1 ARG G  75      -0.052  -3.761  19.550  1.00 -0.70
ATOM   1914 HH11 ARG G  75       0.866  -3.381  19.433  1.00  0.40
ATOM   1915 HH12 ARG G  75      -0.183  -4.592  20.089  1.00  0.40
ATOM   1916  NH2 ARG G  75      -2.308  -3.705  19.156  1.00 -0.70
ATOM   1917 HH21 ARG G  75      -3.105  -3.272  18.734  1.00  0.40
ATOM   1918 HH22 ARG G  75      -2.421  -4.537  19.698  1.00  0.40
ATOM   1919  C   ARG G  75       1.977  -3.000  13.985  1.00  0.55
ATOM   1920  O   ARG G  75       3.032  -3.351  14.563  1.00 -0.55
ATOM   1921  N   GLU G  76       1.495  -3.530  12.860  1.00 -0.40
ATOM   1922  H   GLU G  76       0.657  -3.196  12.436  1.00  0.40
ATOM   1923  CA  GLU G  76       2.161  -4.633  12.176  1.00  0.00
ATOM   1924  CB  GLU G  76       1.411  -5.141  10.964  1.00  0.00
ATOM   1925  CG  GLU G  76      -0.014  -5.502  11.262  1.00  0.00
ATOM   1926  CD  GLU G  76      -0.574  -6.428  10.170  1.00  0.10
ATOM   1927  OE1 GLU G  76       0.212  -6.826   9.244  1.00 -0.55
ATOM   1928  OE2 GLU G  76      -1.781  -6.717  10.403  1.00 -0.55
ATOM   1929  C   GLU G  76       3.495  -4.204  11.555  1.00  0.55
ATOM   1930  O   GLU G  76       4.452  -4.972  11.483  1.00 -0.55
ATOM   1931  N   ALA G  77       3.440  -2.964  11.113  1.00 -0.40
ATOM   1932  H   ALA G  77       2.638  -2.376  11.172  1.00  0.40
ATOM   1933  CA  ALA G  77       4.669  -2.427  10.486  1.00  0.00
ATOM   1934  CB  ALA G  77       4.400  -1.145   9.729  1.00  0.00
ATOM   1935  C   ALA G  77       5.746  -2.313  11.570  1.00  0.55
ATOM   1936  O   ALA G  77       6.948  -2.589  11.381  1.00 -0.55
ATOM   1937  N   LYS G  78       5.325  -1.900  12.747  1.00 -0.40
ATOM   1938  H   LYS G  78       4.372  -1.665  12.921  1.00  0.40
ATOM   1939  CA  LYS G  78       6.230  -1.765  13.862  1.00  0.00
ATOM   1940  CB  LYS G  78       5.574  -1.070  15.047  1.00  0.00
ATOM   1941  CG  LYS G  78       6.523  -0.801  16.189  1.00  0.00
ATOM   1942  CD  LYS G  78       5.895  -0.261  17.443  1.00  0.00
ATOM   1943  CE  LYS G  78       6.865   0.463  18.370  1.00  0.33
ATOM   1944  NZ  LYS G  78       8.325   0.396  18.074  1.00 -0.32
ATOM   1945  HZ1 LYS G  78       8.508   0.801  17.134  1.00  0.33
ATOM   1946  HZ2 LYS G  78       8.637  -0.596  18.091  1.00  0.33
ATOM   1947  HZ3 LYS G  78       8.850   0.935  18.792  1.00  0.33
ATOM   1948  C   LYS G  78       6.640  -3.190  14.279  1.00  0.55
ATOM   1949  O   LYS G  78       7.845  -3.410  14.482  1.00 -0.55
ATOM   1950  N   ALA G  79       5.695  -4.098  14.415  1.00 -0.40
ATOM   1951  H   ALA G  79       4.738  -3.902  14.214  1.00  0.40
ATOM   1952  CA  ALA G  79       5.992  -5.457  14.875  1.00  0.00
ATOM   1953  CB  ALA G  79       4.819  -6.381  14.762  1.00  0.00
ATOM   1954  C   ALA G  79       7.169  -5.998  14.080  1.00  0.55
ATOM   1955  O   ALA G  79       8.109  -6.576  14.609  1.00 -0.55
ATOM   1956  N   GLU G  80       7.032  -5.746  12.794  1.00 -0.40
ATOM   1957  H   GLU G  80       6.244  -5.251  12.436  1.00  0.40
ATOM   1958  CA  GLU G  80       8.014  -6.168  11.811  1.00  0.00
ATOM   1959  CB  GLU G  80       7.380  -6.019  10.421  1.00  0.00
ATOM   1960  CG  GLU G  80       6.445  -7.204  10.122  1.00  0.00
ATOM   1961  CD  GLU G  80       6.491  -7.524   8.632  1.00  0.10
ATOM   1962  OE1 GLU G  80       7.419  -7.057   7.921  1.00 -0.55
ATOM   1963  OE2 GLU G  80       5.564  -8.231   8.176  1.00 -0.55
ATOM   1964  C   GLU G  80       9.295  -5.394  11.884  1.00  0.55
ATOM   1965  O   GLU G  80      10.083  -5.640  10.966  1.00 -0.55
ATOM   1966  N   GLY G  81       9.579  -4.506  12.807  1.00 -0.40
ATOM   1967  H   GLY G  81       8.929  -4.298  13.533  1.00  0.40
ATOM   1968  CA  GLY G  81      10.801  -3.770  12.868  1.00  0.00
ATOM   1969  C   GLY G  81      10.933  -2.318  12.522  1.00  0.55
ATOM   1970  O   GLY G  81      12.002  -1.736  12.861  1.00 -0.55
ATOM   1971  N   ALA G  82       9.966  -1.695  11.857  1.00 -0.40
ATOM   1972  H   ALA G  82       9.147  -2.181  11.564  1.00  0.40
ATOM   1973  CA  ALA G  82      10.009  -0.266  11.498  1.00  0.00
ATOM   1974  CB  ALA G  82       8.849   0.132  10.625  1.00  0.00
ATOM   1975  C   ALA G  82       9.959   0.484  12.824  1.00  0.55
ATOM   1976  O   ALA G  82       9.249   0.068  13.753  1.00 -0.55
ATOM   1977  N   ASP G  83      10.738   1.516  12.867  1.00 -0.40
ATOM   1978  H   ASP G  83      11.292   1.754  12.075  1.00  0.40
ATOM   1979  CA  ASP G  83      10.905   2.421  14.005  1.00  0.00
ATOM   1980  CB  ASP G  83      12.284   3.089  13.972  1.00  0.00
ATOM   1981  CG  ASP G  83      12.602   3.800  15.278  1.00  0.10
ATOM   1982  OD1 ASP G  83      11.694   3.935  16.136  1.00 -0.55
ATOM   1983  OD2 ASP G  83      13.758   4.251  15.473  1.00 -0.55
ATOM   1984  C   ASP G  83       9.802   3.502  14.064  1.00  0.55
ATOM   1985  O   ASP G  83       9.939   4.665  13.652  1.00 -0.55
ATOM   1986  N   ILE G  84       8.688   3.016  14.606  1.00 -0.40
ATOM   1987  H   ILE G  84       8.629   2.072  14.921  1.00  0.40
ATOM   1988  CA  ILE G  84       7.490   3.812  14.780  1.00  0.00
ATOM   1989  CB  ILE G  84       6.274   3.175  14.036  1.00  0.00
ATOM   1990  CG2 ILE G  84       4.984   3.976  14.218  1.00  0.00
ATOM   1991  CG1 ILE G  84       6.656   3.114  12.558  1.00  0.00
ATOM   1992  CD1 ILE G  84       5.693   2.333  11.708  1.00  0.00
ATOM   1993  C   ILE G  84       7.063   3.937  16.236  1.00  0.55
ATOM   1994  O   ILE G  84       6.835   2.864  16.847  1.00 -0.55
ATOM   1995  N   THR G  85       6.993   5.171  16.703  1.00 -0.40
ATOM   1996  H   THR G  85       7.276   5.971  16.180  1.00  0.40
ATOM   1997  CA  THR G  85       6.475   5.399  18.054  1.00  0.00
ATOM   1998  CB  THR G  85       7.217   6.462  18.836  1.00  0.00
ATOM   1999  OG1 THR G  85       8.511   5.902  18.938  1.00 -0.49
ATOM   2000  HG1 THR G  85       8.941   6.075  18.097  1.00  0.49
ATOM   2001  CG2 THR G  85       6.576   6.611  20.210  1.00  0.00
ATOM   2002  C   THR G  85       4.997   5.803  17.919  1.00  0.55
ATOM   2003  O   THR G  85       4.675   6.727  17.167  1.00 -0.55
ATOM   2004  N   ILE G  86       4.078   5.148  18.570  1.00 -0.40
ATOM   2005  H   ILE G  86       4.309   4.387  19.170  1.00  0.40
ATOM   2006  CA  ILE G  86       2.637   5.469  18.479  1.00  0.00
ATOM   2007  CB  ILE G  86       1.859   4.226  18.078  1.00  0.00
ATOM   2008  CG2 ILE G  86       0.377   4.422  17.914  1.00  0.00
ATOM   2009  CG1 ILE G  86       2.429   3.665  16.757  1.00  0.00
ATOM   2010  CD1 ILE G  86       1.787   2.267  16.571  1.00  0.00
ATOM   2011  C   ILE G  86       2.132   6.026  19.794  1.00  0.55
ATOM   2012  O   ILE G  86       2.241   5.386  20.845  1.00 -0.55
ATOM   2013  N   ILE G  87       1.599   7.224  19.769  1.00 -0.40
ATOM   2014  H   ILE G  87       1.546   7.740  18.919  1.00  0.40
ATOM   2015  CA  ILE G  87       1.044   7.911  20.939  1.00  0.00
ATOM   2016  CB  ILE G  87       1.652   9.299  21.168  1.00  0.00
ATOM   2017  CG2 ILE G  87       1.021   9.964  22.386  1.00  0.00
ATOM   2018  CG1 ILE G  87       3.175   9.136  21.237  1.00  0.00
ATOM   2019  CD1 ILE G  87       3.880  10.454  20.993  1.00  0.00
ATOM   2020  C   ILE G  87      -0.451   8.061  20.692  1.00  0.55
ATOM   2021  O   ILE G  87      -0.907   8.575  19.679  1.00 -0.55
ATOM   2022  N   LEU G  88      -1.191   7.480  21.604  1.00 -0.40
ATOM   2023  H   LEU G  88      -0.783   7.018  22.387  1.00  0.40
ATOM   2024  CA  LEU G  88      -2.651   7.457  21.552  1.00  0.00
ATOM   2025  CB  LEU G  88      -3.173   6.041  21.669  1.00  0.00
ATOM   2026  CG  LEU G  88      -2.883   5.096  20.508  1.00  0.00
ATOM   2027  CD1 LEU G  88      -3.165   3.672  20.943  1.00  0.00
ATOM   2028  CD2 LEU G  88      -3.762   5.443  19.307  1.00  0.00
ATOM   2029  C   LEU G  88      -3.136   8.384  22.664  1.00  0.55
ATOM   2030  O   LEU G  88      -3.051   8.033  23.837  1.00 -0.55
ATOM   2031  N   SER G  89      -3.544   9.564  22.223  1.00 -0.40
ATOM   2032  H   SER G  89      -3.506   9.841  21.266  1.00  0.40
ATOM   2033  CA  SER G  89      -4.097  10.545  23.216  1.00  0.00
ATOM   2034  CB  SER G  89      -3.200  11.750  23.349  1.00  0.00
ATOM   2035  OG  SER G  89      -2.458  12.041  22.184  1.00 -0.49
ATOM   2036  HG  SER G  89      -1.933  12.818  22.391  1.00  0.49
ATOM   2037  C   SER G  89      -5.548  10.818  22.817  1.00  0.10
ATOM   2038  O   SER G  89      -6.176   9.872  22.206  1.00 -0.55
ATOM   2039  OXT SER G  89      -6.064  11.936  23.072  1.00 -0.55
ATOM   2040  OH2 OH2 R 111       8.502   0.276  -8.217  1.00 -0.83
ATOM   2041  H1  OH2 R 111       8.689  -0.355  -7.522  1.00  0.42
ATOM   2042  H2  OH2 R 111       7.573   0.153  -8.410  1.00  0.42
ATOM   2043  OH2 OH2 R 113      10.492  -3.800 -11.608  1.00 -0.83
ATOM   2044  H1  OH2 R 113       9.830  -3.548 -12.252  1.00  0.42
ATOM   2045  H2  OH2 R 113      10.016  -4.329 -10.968  1.00  0.42
ATOM   2046  OH2 OH2 R 116      14.846  -5.228 -11.862  1.00 -0.83
ATOM   2047  H1  OH2 R 116      15.761  -5.150 -11.593  1.00  0.42
ATOM   2048  H2  OH2 R 116      14.359  -4.727 -11.207  1.00  0.42
ATOM   2049  OH2 OH2 R 117      -4.838  -1.322 -11.603  1.00 -0.83
ATOM   2050  H1  OH2 R 117      -5.439  -0.718 -12.039  1.00  0.42
ATOM   2051  H2  OH2 R 117      -5.344  -1.680 -10.873  1.00  0.42
ATOM   2052  OH2 OH2 R 119      -6.721  -6.520  -1.235  1.00 -0.83
ATOM   2053  H1  OH2 R 119      -6.037  -6.006  -0.806  1.00  0.42
ATOM   2054  H2  OH2 R 119      -6.447  -7.430  -1.117  1.00  0.42
ATOM   2055  OH2 OH2 R 121       4.286  -3.705  -0.445  1.00 -0.83
ATOM   2056  H1  OH2 R 121       4.373  -2.950  -1.027  1.00  0.42
ATOM   2057  H2  OH2 R 121       3.788  -4.344  -0.954  1.00  0.42
ATOM   2058  OH2 OH2 R 122       7.999  -7.454  -2.394  1.00 -0.83
ATOM   2059  H1  OH2 R 122       8.515  -7.360  -1.594  1.00  0.42
ATOM   2060  H2  OH2 R 122       8.052  -6.596  -2.815  1.00  0.42
ATOM   2061  OH2 OH2 R 125       3.756  -6.702   1.167  1.00 -0.83
ATOM   2062  H1  OH2 R 125       3.469  -6.457   0.287  1.00  0.42
ATOM   2063  H2  OH2 R 125       3.634  -7.650   1.205  1.00  0.42
ATOM   2064  OH2 OH2 R 130      15.071 -16.819 -11.114  1.00 -0.83
ATOM   2065  H1  OH2 R 130      15.917 -16.390 -10.990  1.00  0.42
ATOM   2066  H2  OH2 R 130      14.725 -16.930 -10.228  1.00  0.42
ATOM   2067  OH2 OH2 R 150      17.614   4.363  -7.037  1.00 -0.83
ATOM   2068  H1  OH2 R 150      17.306   4.913  -6.317  1.00  0.42
ATOM   2069  H2  OH2 R 150      18.477   4.715  -7.256  1.00  0.42
ATOM   2070  OH2 OH2 R 151      11.838   3.422 -12.105  1.00 -0.83
ATOM   2071  H1  OH2 R 151      12.195   3.913 -11.364  1.00  0.42
ATOM   2072  H2  OH2 R 151      10.916   3.290 -11.882  1.00  0.42
ATOM   2073  OH2 OH2 L  90      10.339   6.177  16.690  1.00 -0.83
ATOM   2074  H1  OH2 L  90      10.739   5.310  16.620  1.00  0.42
ATOM   2075  H2  OH2 L  90      10.745   6.686  15.988  1.00  0.42
ATOM   2076  OH2 OH2 L  92       9.532   2.896   4.459  1.00 -0.83
ATOM   2077  H1  OH2 L  92       8.821   2.594   5.025  1.00  0.42
ATOM   2078  H2  OH2 L  92       9.720   3.784   4.764  1.00  0.42
ATOM   2079  OH2 OH2 R  94      12.915   5.185   4.604  1.00 -0.83
ATOM   2080  H1  OH2 R  94      11.986   5.302   4.802  1.00  0.42
ATOM   2081  H2  OH2 R  94      13.066   4.246   4.711  1.00  0.42
ATOM   2082  OH2 OH2 L  97      -3.661   9.823  -2.989  1.00 -0.83
ATOM   2083  H1  OH2 L  97      -4.505   9.902  -2.544  1.00  0.42
ATOM   2084  H2  OH2 L  97      -3.542   8.882  -3.114  1.00  0.42
ATOM   2085  OH2 OH2 R 105      -6.339  -3.423  -2.182  1.00 -0.83
ATOM   2086  H1  OH2 R 105      -5.737  -2.879  -2.691  1.00  0.42
ATOM   2087  H2  OH2 R 105      -5.797  -3.790  -1.483  1.00  0.42
ATOM   2088  OH2 OH2 L 110     -14.375  12.579  14.012  1.00 -0.83
ATOM   2089  H1  OH2 L 110     -13.437  12.641  14.194  1.00  0.42
ATOM   2090  H2  OH2 L 110     -14.428  12.451  13.065  1.00  0.42
ATOM   2091 DUM1 DUM W 214      95.840  91.508  95.237  1.00  0.00
ATOM   2092 DUM2 DUM W 214     -91.333 -96.013 -92.818  1.00  0.00
ATOM   2093  AAA AAA X 214      72.090 -70.319  -9.106  1.00  0.00
ATOM   2094  AAB AAB X 215      -7.509 -41.183  13.833  1.00  0.00
ATOM   2095  AAC AAC X 216     -76.713 -15.986  19.693  1.00  0.00
ATOM   2096  AAD AAD X 217     -72.758  35.472  10.389  1.00  0.00
ATOM   2097  AAE AAE X 218      21.761  48.998  26.478  1.00  0.00
ATOM   2098  AAF AAF X 219     -25.181 -69.420 -46.021  1.00  0.00
ATOM   2099  AAG AAG X 220      40.984 -40.577  67.308  1.00  0.00
ATOM   2100  AAH AAH X 221     -19.828 -27.212  39.697  1.00  0.00
ATOM   2101  AAI AAI X 222       5.561  29.921  38.080  1.00  0.00
ATOM   2102  AAJ AAJ X 223     -53.301   0.306 -50.788  1.00  0.00
ATOM   2103  AAK AAK X 224      49.411  53.777  55.699  1.00  0.00
ATOM   2104  AAL AAL X 225     -11.292  -0.186 -54.403  1.00  0.00
ATOM   2105  AAM AAM X 226      75.713 -44.520 -43.247  1.00  0.00
ATOM   2106  AAN AAN X 227      33.926 -11.546 -25.637  1.00  0.00
ATOM   2107  AAO AAO X 228      32.358  22.567 -35.280  1.00  0.00
ATOM   2108  AAP AAP X 229     -67.379  49.049  77.743  1.00  0.00
ATOM   2109  AAQ AAQ X 230      81.685  42.199   6.834  1.00  0.00
ATOM   2110  AAR AAR X 231     -64.759  21.339  63.883  1.00  0.00
ATOM   2111  AAS AAS X 232     -14.143  63.302 -14.862  1.00  0.00
ATOM   2112  AAT AAT X 233     -64.090  56.463  37.666  1.00  0.00
ATOM   2113  AAU AAU X 234     -25.353  49.326  62.463  1.00  0.00
ATOM   2114  AAV AAV X 235     -53.956  26.538 -11.683  1.00  0.00
ATOM   2115  AAW AAW X 236     -31.769 -59.717  69.664  1.00  0.00
ATOM   2116  AAX AAX X 237      46.589 -76.535 -62.269  1.00  0.00
ATOM   2117  AAY AAY X 238      64.265   3.438  40.141  1.00  0.00
ATOM   2118  AAZ AAZ X 239       9.330 -58.544  52.730  1.00  0.00
ATOM   2119  ABA ABA X 240      23.923  43.665  76.191  1.00  0.00
ATOM   2120  ABB ABB X 241      69.306  -1.859 -42.810  1.00  0.00
ATOM   2121  ABC ABC X 242      -3.459 -60.433  -1.768  1.00  0.00
ATOM   2122  ABD ABD X 243     -24.135  47.689 -68.965  1.00  0.00
ATOM   2123  ABE ABE X 244      20.503  68.205  21.498  1.00  0.00
ATOM   2124  ABF ABF X 245     -22.578  65.194  35.884  1.00  0.00
ATOM   2125  ABG ABG X 246      69.588 -70.127  84.156  1.00  0.00
ATOM   2126  ABH ABH X 247      20.982  23.002  63.113  1.00  0.00
ATOM   2127  ABI ABI X 248      52.988  44.369 -10.505  1.00  0.00
ATOM   2128  ABJ ABJ X 249     -16.817 -88.568  35.834  1.00  0.00
ATOM   2129  ABK ABK X 250      58.031  66.480 -71.462  1.00  0.00
ATOM   2130  ABL ABL X 251      18.628   3.428  21.795  1.00  0.00
ATOM   2131  ABM ABM X 252      67.078 -13.137  11.922  1.00  0.00
ATOM   2132  ABN ABN X 253      83.816  23.891 -11.709  1.00  0.00
ATOM   2133  ABO ABO X 254      31.947 -26.139  22.687  1.00  0.00
ATOM   2134  ABP ABP X 255      15.967  36.476 -71.992  1.00  0.00
ATOM   2135  ABQ ABQ X 256     -41.689 -11.328  25.427  1.00  0.00
ATOM   2136  ABR ABR X 257      33.710 -21.636 -36.855  1.00  0.00
ATOM   2137  ABS ABS X 258     -30.476 -69.970 -78.458  1.00  0.00
ATOM   2138  ABT ABT X 259     -59.609 -46.051 -68.753  1.00  0.00
ATOM   2139  ABU ABU X 260     -69.983 -39.099  -6.620  1.00  0.00
ATOM   2140  ABV ABV X 261      11.131 -36.393 -54.658  1.00  0.00
ATOM   2141  ABW ABW X 262     -73.485 -49.960  52.164  1.00  0.00
ATOM   2142  ABX ABX X 263     -11.203 -38.975 -78.058  1.00  0.00
ATOM   2143  ABY ABY X 264      65.074  40.069  34.536  1.00  0.00
ATOM   2144  ABZ ABZ X 265     -17.629  78.872  77.462  1.00  0.00
ATOM   2145  ACA ACA X 266      -8.785 -17.594  60.054  1.00  0.00
ATOM   2146  ACB ACB X 267      37.135  -6.334  44.726  1.00  0.00
ATOM   2147  ACC ACC X 268     -25.484 -42.490 -17.777  1.00  0.00
ATOM   2148  ACD ACD X 269      58.654  10.792  11.675  1.00  0.00
ATOM   2149  ACE ACE X 270      66.597 -42.183  61.943  1.00  0.00
ATOM   2150  ACF ACF X 271      17.637 -37.160  43.061  1.00  0.00
ATOM   2151  ACG ACG X 272     -72.391 -14.271 -59.931  1.00  0.00
ATOM   2152  ACH ACH X 273     -53.617 -71.425   8.226  1.00  0.00
ATOM   2153  ACI ACI X 274     -26.211  39.711  27.133  1.00  0.00
ATOM   2154  ACJ ACJ X 275     -79.326  51.488 -26.305  1.00  0.00
ATOM   2155  ACK ACK X 276      34.027  -3.178 -67.966  1.00  0.00
ATOM   2156  ACL ACL X 277      10.376  -4.635 -75.197  1.00  0.00
ATOM   2157  ACM ACM X 278     -29.951 -44.213 -47.923  1.00  0.00
ATOM   2158  ACN ACN X 279      37.067 -84.972  -8.423  1.00  0.00
ATOM   2159  ACO ACO X 280      78.062  80.957   5.825  1.00  0.00
ATOM   2160  ACP ACP X 281     -56.194  12.947 -70.618  1.00  0.00
ATOM   2161  ACQ ACQ X 282      57.737  33.951 -17.547  1.00  0.00
ATOM   2162  ACR ACR X 283     -65.322  71.305 -74.822  1.00  0.00
ATOM   2163  ACS ACS X 284      40.559 -56.747  11.495  1.00  0.00
ATOM   2164  ACT ACT X 285     -29.916  16.293  -4.197  1.00  0.00
ATOM   2165  ACU ACU X 286      61.049 -82.404  71.845  1.00  0.00
ATOM   2166  ACV ACV X 287      38.781  62.780  14.855  1.00  0.00
ATOM   2167  ACW ACW X 288     -20.514 -87.314  79.330  1.00  0.00
ATOM   2168  ACX ACX X 289     -65.387  -9.673 -34.936  1.00  0.00
ATOM   2169  ACY ACY X 290     -26.725  19.900  61.886  1.00  0.00
ATOM   2170  ACZ ACZ X 291      39.813  37.889  75.189  1.00  0.00
ATOM   2171  ADA ADA X 292      62.383  67.977 -33.398  1.00  0.00
ATOM   2172  ADB ADB X 293     -64.240 -71.121  54.440  1.00  0.00
ATOM   2173  ADC ADC X 294      59.041  29.595 -53.900  1.00  0.00
ATOM   2174  ADD ADD X 295      45.408 -66.953  46.526  1.00  0.00
ATOM   2175  ADE ADE X 296      17.741  72.226 -32.026  1.00  0.00
ATOM   2176  ADF ADF X 297      78.638 -28.203  44.452  1.00  0.00
ATOM   2177  ADG ADG X 298      88.359  55.644 -84.900  1.00  0.00
ATOM   2178  ADH ADH X 299      79.635  75.427 -14.086  1.00  0.00
ATOM   2179  ADI ADI X 300      71.523  15.987 -67.749  1.00  0.00
ATOM   2180  ADJ ADJ X 301     -57.950 -52.098 -45.056  1.00  0.00
ATOM   2181  ADK ADK X 302     -33.315  68.511 -53.911  1.00  0.00
ATOM   2182  ADL ADL X 303     -76.866 -89.439 -69.302  1.00  0.00
ATOM   2183  ADM ADM X 304     -74.308  16.926  42.608  1.00  0.00
ATOM   2184  ADN ADN X 305      61.908  18.093  74.773  1.00  0.00
ATOM   2185  ADO ADO X 306     -23.119 -85.521  27.290  1.00  0.00
ATOM   2186  ADP ADP X 307      60.676 -25.327  -6.887  1.00  0.00
ATOM   2187  ADQ ADQ X 308      58.702  66.272  83.872  1.00  0.00
ATOM   2188  ADR ADR X 309      15.523  74.574  46.451  1.00  0.00
ATOM   2189  ADS ADS X 310      59.406 -34.291  38.843  1.00  0.00
ATOM   2190  ADT ADT X 311     -31.445  -7.185 -27.749  1.00  0.00
ATOM   2191  ADU ADU X 312      69.876  43.688 -41.173  1.00  0.00
ATOM   2192  ADV ADV X 313      47.414  44.198 -78.099  1.00  0.00
ATOM   2193  ADW ADW X 314     -74.922  68.787  83.449  1.00  0.00
ATOM   2194  ADX ADX X 315      78.980 -67.189 -80.541  1.00  0.00
ATOM   2195  ADY ADY X 316      31.718 -55.291 -27.605  1.00  0.00
ATOM   2196  ADZ ADZ X 317     -46.737 -80.380 -27.433  1.00  0.00
ATOM   2197  AEA AEA X 318     -17.756   2.619  33.447  1.00  0.00
ATOM   2198  AEB AEB X 319      77.465 -66.340  21.316  1.00  0.00
ATOM   2199  AEC AEC X 320     -49.045  74.992  44.923  1.00  0.00
ATOM   2200  AED AED X 321      47.061 -74.934 -28.028  1.00  0.00
ATOM   2201  AEE AEE X 322      -5.769  60.982  51.879  1.00  0.00
ATOM   2202  AEF AEF X 323     -75.207 -81.576 -54.744  1.00  0.00
ATOM   2203  AEG AEG X 324      46.043 -44.896  88.253  1.00  0.00
ATOM   2204  AEH AEH X 325      75.391  66.788  63.635  1.00  0.00
ATOM   2205  AEI AEI X 326      11.041 -83.562 -78.557  1.00  0.00
ATOM   2206  AEJ AEJ X 327     -29.280   8.152 -19.089  1.00  0.00
ATOM   2207  AEK AEK X 328     -29.890  29.384 -14.441  1.00  0.00
ATOM   2208  AEL AEL X 329     -48.530 -62.437 -28.846  1.00  0.00
ATOM   2209  AEM AEM X 330      29.997 -51.963  33.943  1.00  0.00
ATOM   2210  AEN AEN X 331      39.147 -24.000  83.968  1.00  0.00
ATOM   2211  AEO AEO X 332      33.549  27.890   2.406  1.00  0.00
ATOM   2212  AEP AEP X 333      32.756  -3.600  71.532  1.00  0.00
ATOM   2213  AEQ AEQ X 334      84.751 -67.915 -49.030  1.00  0.00
ATOM   2214  AER AER X 335     -63.347 -14.972  76.401  1.00  0.00
ATOM   2215  AES AES X 336      37.023  51.731 -61.242  1.00  0.00
ATOM   2216  AET AET X 337     -47.111  44.519 -16.705  1.00  0.00
ATOM   2217  AEU AEU X 338     -13.820 -65.192  86.261  1.00  0.00
ATOM   2218  AEV AEV X 339      79.258  44.005 -54.155  1.00  0.00
ATOM   2219  AEW AEW X 340     -34.169 -43.483  22.358  1.00  0.00
ATOM   2220  AEX AEX X 341      56.793 -49.111 -23.928  1.00  0.00
ATOM   2221  AEY AEY X 342      85.551  -5.294 -79.094  1.00  0.00
ATOM   2222  AEZ AEZ X 343     -68.088 -84.645 -33.128  1.00  0.00
ATOM   2223  AFA AFA X 344     -50.268 -37.170  23.261  1.00  0.00
ATOM   2224  AFB AFB X 345     -73.219  13.139  -6.102  1.00  0.00
ATOM   2225  AFC AFC X 346     -79.703 -79.931  81.428  1.00  0.00
ATOM   2226  AFD AFD X 347      78.920   8.725  77.421  1.00  0.00
ATOM   2227  AFE AFE X 348      85.338 -22.128  60.470  1.00  0.00
ATOM   2228  AFF AFF X 349       3.289  61.689  73.951  1.00  0.00
ATOM   2229  AFG AFG X 350     -15.335 -85.024 -33.610  1.00  0.00
ATOM   2230  AFH AFH X 351      85.342  -3.326  52.575  1.00  0.00
ATOM   2231  AFI AFI X 352       7.841 -56.118  87.775  1.00  0.00
ATOM   2232  AFJ AFJ X 353      76.109 -85.934  12.967  1.00  0.00
ATOM   2233  AFK AFK X 354      59.379 -43.577 -72.842  1.00  0.00
ATOM   2234  AFL AFL X 355     -36.544  56.746  82.218  1.00  0.00
ATOM   2235  AFM AFM X 356      62.526 -30.373 -31.025  1.00  0.00
ATOM   2236  AFN AFN X 357      40.269  81.864  35.543  1.00  0.00
ATOM   2237  AFO AFO X 358      -2.969  19.184  68.492  1.00  0.00
ATOM   2238  AFP AFP X 359      25.916  83.221  71.672  1.00  0.00
ATOM   2239  AFQ AFQ X 360      67.350  60.757  25.806  1.00  0.00
ATOM   2240  AFR AFR X 361     -61.962  77.497  72.871  1.00  0.00
ATOM   2241  AFS AFS X 362      78.736  29.668 -33.932  1.00  0.00
ATOM   2242  AFT AFT X 363      37.385  35.036 -56.545  1.00  0.00
ATOM   2243  AFU AFU X 364      33.414 -27.787 -85.438  1.00  0.00
ATOM   2244  AFV AFV X 365     -59.019  53.941 -43.841  1.00  0.00
ATOM   2245  AFW AFW X 366     -63.030  71.795 -15.583  1.00  0.00
ATOM   2246  AFX AFX X 367     -79.754 -49.526 -66.769  1.00  0.00
ATOM   2247  AFY AFY X 368      39.988   6.641 -59.134  1.00  0.00
ATOM   2248  AFZ AFZ X 369      -3.295 -86.284 -35.806  1.00  0.00
ATOM   2249  AGA AGA X 370     -42.189 -33.412 -42.504  1.00  0.00
ATOM   2250  AGB AGB X 371     -79.598  20.046 -50.580  1.00  0.00
ATOM   2251  AGC AGC X 372     -24.721  42.243 -32.311  1.00  0.00
ATOM   2252  AGD AGD X 373      71.632 -43.632  29.005  1.00  0.00
ATOM   2253  AGE AGE X 374     -53.123 -39.809  77.410  1.00  0.00
ATOM   2254  AGF AGF X 375      61.868 -59.030  11.058  1.00  0.00
ATOM   2255  AGG AGG X 376     -75.360 -85.404  62.643  1.00  0.00
ATOM   2256  AGH AGH X 377      28.246  71.229 -51.063  1.00  0.00
ATOM   2257  AGI AGI X 378      18.263  67.884  59.546  1.00  0.00
ATOM   2258  AGJ AGJ X 379      -5.350  -1.186  36.786  1.00  0.00
ATOM   2259  AGK AGK X 380      62.552  17.867  -7.650  1.00  0.00
ATOM   2260  AGL AGL X 381     -80.443  30.310  62.568  1.00  0.00
ATOM   2261  AGM AGM X 382      49.529  15.153 -80.803  1.00  0.00
ATOM   2262  AGN AGN X 383     -24.652  -9.266   0.812  1.00  0.00
ATOM   2263  AGO AGO X 384      63.910 -80.774  -9.397  1.00  0.00
ATOM   2264  AGP AGP X 385      79.656  59.196  85.726  1.00  0.00
ATOM   2265  AGQ AGQ X 386      51.903 -37.381   9.584  1.00  0.00
ATOM   2266  AGR AGR X 387      -2.595 -78.646  75.745  1.00  0.00
ATOM   2267  AGS AGS X 388     -76.864 -23.741 -84.891  1.00  0.00
ATOM   2268  AGT AGT X 389      74.338   4.675   6.301  1.00  0.00
ATOM   2269  AGU AGU X 390      76.365 -26.890 -83.991  1.00  0.00
ATOM   2270  AGV AGV X 391     -65.024  29.906 -67.206  1.00  0.00
ATOM   2271  AGW AGW X 392     -37.911 -73.297  85.007  1.00  0.00
ATOM   2272  AGX AGX X 393     -54.977 -11.833 -16.405  1.00  0.00
ATOM   2273  AGY AGY X 394     -63.501 -59.252 -23.840  1.00  0.00
ATOM   2274  AGZ AGZ X 395     -13.494 -78.796 -66.868  1.00  0.00
ATOM   2275  AHA AHA X 396      27.074 -59.824  -8.497  1.00  0.00
ATOM   2276  AHB AHB X 397      33.000 -33.688  -1.342  1.00  0.00
ATOM   2277  AHC AHC X 398     -51.682 -64.924 -57.156  1.00  0.00
ATOM   2278  AHD AHD X 399      70.904  21.919  20.062  1.00  0.00
ATOM   2279  AHE AHE X 400      15.101 -26.685  -1.084  1.00  0.00
ATOM   2280  AHF AHF X 401       1.304  77.079  45.863  1.00  0.00
ATOM   2281  AHG AHG X 402      24.395 -81.717  57.914  1.00  0.00
ATOM   2282  AHH AHH X 403      11.221 -75.584  27.676  1.00  0.00
ATOM   2283  AHI AHI X 404     -73.177 -52.532  67.645  1.00  0.00
ATOM   2284  AHJ AHJ X 405     -30.426  52.023 -46.539  1.00  0.00
ATOM   2285  AHK AHK X 406       6.488  33.589  83.595  1.00  0.00
ATOM   2286  AHL AHL X 407      44.098  67.940  73.385  1.00  0.00
ATOM   2287  AHM AHM X 408      73.895 -73.588  42.485  1.00  0.00
ATOM   2288  AHN AHN X 409      46.071  31.483  20.500  1.00  0.00
ATOM   2289  AHO AHO X 410     -42.091 -29.946 -62.055  1.00  0.00
ATOM   2290  AHP AHP X 411     -65.413  46.040 -74.056  1.00  0.00
ATOM   2291  AHQ AHQ X 412     -11.668 -16.291  82.868  1.00  0.00
ATOM   2292  AHR AHR X 413     -45.490  37.524  44.466  1.00  0.00
ATOM   2293  AHS AHS X 414      10.634 -30.685  69.372  1.00  0.00
ATOM   2294  AHT AHT X 415     -31.614  74.808  57.516  1.00  0.00
ATOM   2295  AHU AHU X 416      86.153  -5.009  18.099  1.00  0.00
ATOM   2296  AHV AHV X 417     -65.689  81.062 -34.395  1.00  0.00
ATOM   2297  AHW AHW X 418      12.281 -43.301  -1.447  1.00  0.00
ATOM   2298  AHX AHX X 419      56.688 -84.947   7.840  1.00  0.00
ATOM   2299  AHY AHY X 420      72.939  66.091 -57.142  1.00  0.00
ATOM   2300  AHZ AHZ X 421      20.942 -20.191 -25.931  1.00  0.00
ATOM   2301  AIA AIA X 422     -24.035  14.549  88.246  1.00  0.00
ATOM   2302  AIB AIB X 423     -16.422 -49.299 -57.208  1.00  0.00
ATOM   2303  AIC AIC X 424      56.511  25.176  48.268  1.00  0.00
ATOM   2304  AID AID X 425      16.989  59.638   5.259  1.00  0.00
ATOM   2305  AIE AIE X 426     -67.551  74.922  15.739  1.00  0.00
ATOM   2306  AIF AIF X 427      40.721  58.607  -7.529  1.00  0.00
ATOM   2307  AIG AIG X 428       5.238 -27.838  25.193  1.00  0.00
ATOM   2308  AIH AIH X 429      50.231  41.591  89.751  1.00  0.00
ATOM   2309  AII AII X 430     -45.358 -80.193  36.919  1.00  0.00
ATOM   2310  AIJ AIJ X 431     -82.992 -71.726 -33.794  1.00  0.00
ATOM   2311  AIK AIK X 432     -42.024 -87.213  56.329  1.00  0.00
ATOM   2312  AIL AIL X 433       6.785 -58.913 -80.133  1.00  0.00
ATOM   2313  AIM AIM X 434     -68.362 -57.607   2.119  1.00  0.00
ATOM   2314  AIN AIN X 435     -57.428  22.616  18.632  1.00  0.00
ATOM   2315  AIO AIO X 436     -71.169 -25.820 -48.161  1.00  0.00
ATOM   2316  AIP AIP X 437      -8.922 -61.712  54.243  1.00  0.00
ATOM   2317  AIQ AIQ X 438      48.609 -13.585 -81.134  1.00  0.00
ATOM   2318  AIR AIR X 439      25.275 -71.755 -16.002  1.00  0.00
ATOM   2319  AIS AIS X 440     -83.751  14.959  27.590  1.00  0.00
ATOM   2320  AIT AIT X 441     -80.661  67.164 -46.512  1.00  0.00
ATOM   2321  AIU AIU X 442     -71.158  50.422  -0.679  1.00  0.00
ATOM   2322  AIV AIV X 443     -11.607 -71.034  24.841  1.00  0.00
ATOM   2323  AIW AIW X 444      84.749 -24.798  23.188  1.00  0.00
ATOM   2324  AIX AIX X 445      -4.940 -62.524 -24.158  1.00  0.00
ATOM   2325  AIY AIY X 446     -43.213 -10.925  64.314  1.00  0.00
ATOM   2326  AIZ AIZ X 447      11.154  39.314 -28.071  1.00  0.00
ATOM   2327  AJA AJA X 448     -11.741 -63.808 -56.832  1.00  0.00
ATOM   2328  AJB AJB X 449      66.413  46.743 -66.749  1.00  0.00
ATOM   2329  AJC AJC X 450     -47.333  -8.324 -40.059  1.00  0.00
ATOM   2330  AJD AJD X 451     -56.067 -29.280  50.516  1.00  0.00
ATOM   2331  AJE AJE X 452     -69.609 -58.486 -58.525  1.00  0.00
ATOM   2332  AJF AJF X 453      26.238 -81.960 -34.416  1.00  0.00
ATOM   2333  AJG AJG X 454     -37.230  67.111  33.864  1.00  0.00
ATOM   2334  AJH AJH X 455      10.106 -55.956  31.251  1.00  0.00
ATOM   2335  AJI AJI X 456     -60.197   1.772 -40.132  1.00  0.00
ATOM   2336  AJJ AJJ X 457     -30.995 -37.197  69.068  1.00  0.00
ATOM   2337  AJK AJK X 458      17.446 -69.440 -40.639  1.00  0.00
ATOM   2338  AJL AJL X 459      -3.213  45.346 -50.958  1.00  0.00
ATOM   2339  AJM AJM X 460      32.291  65.785 -73.281  1.00  0.00
ATOM   2340  AJN AJN X 461      30.153 -89.923  11.578  1.00  0.00
ATOM   2341  AJO AJO X 462      82.931 -12.965 -61.780  1.00  0.00
ATOM   2342  AJP AJP X 463     -58.535 -79.511  82.800  1.00  0.00
ATOM   2343  AJQ AJQ X 464      18.782  19.309  78.707  1.00  0.00
ATOM   2344  AJR AJR X 465     -73.436 -79.371 -18.668  1.00  0.00
ATOM   2345  AJS AJS X 466      90.361 -83.151 -56.138  1.00  0.00
ATOM   2346  AJT AJT X 467      -5.864   3.037  52.998  1.00  0.00
ATOM   2347  AJU AJU X 468     -35.055  44.731 -30.067  1.00  0.00
ATOM   2348  AJV AJV X 469      -6.428 -43.112  79.125  1.00  0.00
ATOM   2349  AJW AJW X 470     -29.837 -85.858  -0.033  1.00  0.00
ATOM   2350  AJX AJX X 471     -10.879  30.547 -33.563  1.00  0.00
ATOM   2351  AJY AJY X 472     -64.382  39.602  54.672  1.00  0.00
ATOM   2352  AJZ AJZ X 473     -79.717 -45.977 -29.951  1.00  0.00
ATOM   2353  AKA AKA X 474      40.742 -37.992 -31.138  1.00  0.00
ATOM   2354  AKB AKB X 475      84.790  24.649  78.873  1.00  0.00
ATOM   2355  AKC AKC X 476     -73.805 -36.253  13.055  1.00  0.00
ATOM   2356  AKD AKD X 477     -18.940  28.911  -3.158  1.00  0.00
ATOM   2357  AKE AKE X 478       7.973  74.326 -51.635  1.00  0.00
ATOM   2358  AKF AKF X 479      -8.345  27.977 -79.424  1.00  0.00
ATOM   2359  AKG AKG X 480      -7.138  71.024 -48.642  1.00  0.00
ATOM   2360  AKH AKH X 481      31.203  50.199 -41.644  1.00  0.00
ATOM   2361  AKI AKI X 482      25.566  84.126  57.142  1.00  0.00
ATOM   2362  AKJ AKJ X 483      79.913 -22.703  -6.361  1.00  0.00
ATOM   2363  AKK AKK X 484       0.483  20.132 -23.532  1.00  0.00
ATOM   2364  AKL AKL X 485     -81.532  -4.399  86.654  1.00  0.00
ATOM   2365  AKM AKM X 486      54.932 -28.727  56.330  1.00  0.00
ATOM   2366  AKN AKN X 487     -69.751   4.265   7.284  1.00  0.00
ATOM   2367  AKO AKO X 488     -82.650 -13.746  64.425  1.00  0.00
ATOM   2368  AKP AKP X 489     -39.022  80.678  14.141  1.00  0.00
ATOM   2369  AKQ AKQ X 490      28.195   2.649 -20.864  1.00  0.00
ATOM   2370  AKR AKR X 491      13.069  43.164  -8.343  1.00  0.00
ATOM   2371  AKS AKS X 492      74.429  80.260  84.258  1.00  0.00
ATOM   2372  AKT AKT X 493      82.197 -63.002  54.480  1.00  0.00
ATOM   2373  AKU AKU X 494     -67.846 -76.107 -68.586  1.00  0.00
ATOM   2374  AKV AKV X 495     -14.854 -38.598  63.131  1.00  0.00
ATOM   2375  AKW AKW X 496     -36.166 -62.149  49.788  1.00  0.00
ATOM   2376  AKX AKX X 497      35.188  48.029  17.485  1.00  0.00
ATOM   2377  AKY AKY X 498     -54.108 -44.154 -16.052  1.00  0.00
ATOM   2378  AKZ AKZ X 499     -24.188 -75.200  33.974  1.00  0.00
ATOM   2379  ALA ALA X 500     -78.046  13.038  86.326  1.00  0.00
ATOM   2380  ALB ALB X 501      -4.088 -80.032   3.970  1.00  0.00
ATOM   2381  ALC ALC X 502      32.213  83.286 -69.035  1.00  0.00
ATOM   2382  ALD ALD X 503       1.459 -81.846 -58.856  1.00  0.00
ATOM   2383  ALE ALE X 504      44.809 -21.910 -62.887  1.00  0.00
ATOM   2384  ALF ALF X 505     -78.563  66.340  61.694  1.00  0.00
ATOM   2385  ALG ALG X 506      33.570 -53.070 -47.543  1.00  0.00
ATOM   2386  ALH ALH X 507       4.080  -0.035  82.112  1.00  0.00
ATOM   2387  ALI ALI X 508      90.195  20.174  54.355  1.00  0.00
ATOM   2388  ALJ ALJ X 509       5.681 -67.484  80.576  1.00  0.00
ATOM   2389  ALK ALK X 510      70.812 -84.400 -39.699  1.00  0.00
ATOM   2390  ALL ALL X 511     -37.680  78.728  73.348  1.00  0.00
ATOM   2391  ALM ALM X 512     -38.596  65.276 -83.608  1.00  0.00
ATOM   2392  ALN ALN X 513     -48.622  -1.211  -7.267  1.00  0.00
ATOM   2393  ALO ALO X 514      26.411 -72.554   6.529  1.00  0.00
ATOM   2394  ALP ALP X 515     -67.870 -38.346 -36.568  1.00  0.00
ATOM   2395  ALQ ALQ X 516     -73.317   3.937  68.774  1.00  0.00
ATOM   2396  ALR ALR X 517     -79.395 -77.293  11.225  1.00  0.00
ATOM   2397  ALS ALS X 518     -49.787 -33.510 -86.856  1.00  0.00
ATOM   2398  ALT ALT X 519     -59.481  64.780  62.463  1.00  0.00
ATOM   2399  ALU ALU X 520     -37.478 -18.202 -67.388  1.00  0.00
ATOM   2400  ALV ALV X 521      61.674  71.481  -2.354  1.00  0.00
ATOM   2401  ALW ALW X 522       4.892  81.195 -28.151  1.00  0.00
ATOM   2402  ALX ALX X 523     -42.512  75.712 -68.169  1.00  0.00
ATOM   2403  ALY ALY X 524     -80.481   6.075 -83.028  1.00  0.00
ATOM   2404  ALZ ALZ X 525      71.566 -46.324   1.571  1.00  0.00
ATOM   2405  AMA AMA X 526     -35.719  20.171 -69.055  1.00  0.00
ATOM   2406  AMB AMB X 527     -34.901 -11.108 -81.612  1.00  0.00
ATOM   2407  AMC AMC X 528     -39.776  65.070   7.881  1.00  0.00
ATOM   2408  AMD AMD X 529      47.889  -3.770  -8.113  1.00  0.00
ATOM   2409  AME AME X 530      19.307 -46.697  74.645  1.00  0.00
ATOM   2410  AMF AMF X 531      73.714  74.912 -76.187  1.00  0.00
ATOM   2411  AMG AMG X 532      80.748  50.772  34.640  1.00  0.00
ATOM   2412  AMH AMH X 533     -50.818 -83.763 -68.011  1.00  0.00
ATOM   2413  AMI AMI X 534       4.044 -29.086 -28.820  1.00  0.00
ATOM   2414  AMJ AMJ X 535       5.196 -82.192  47.335  1.00  0.00
ATOM   2415  AMK AMK X 536       4.028 -56.164  70.515  1.00  0.00
ATOM   2416  AML AML X 537     -60.846  84.229  62.882  1.00  0.00
ATOM   2417  AMM AMM X 538      23.090  73.886  88.948  1.00  0.00
ATOM   2418  AMN AMN X 539      71.453  34.099  58.826  1.00  0.00
ATOM   2419  AMO AMO X 540      28.224  63.109  43.273  1.00  0.00
ATOM   2420  AMP AMP X 541      -6.902 -88.131 -50.449  1.00  0.00
ATOM   2421  AMQ AMQ X 542      70.618   2.516  71.103  1.00  0.00
ATOM   2422  AMR AMR X 543      13.851 -36.945  21.465  1.00  0.00
ATOM   2423  AMS AMS X 544     -55.904  39.314 -31.491  1.00  0.00
ATOM   2424  AMT AMT X 545     -72.955 -29.548  65.496  1.00  0.00
ATOM   2425  AMU AMU X 546       6.822  78.480  66.359  1.00  0.00
ATOM   2426  AMV AMV X 547      86.496 -85.797  53.720  1.00  0.00
ATOM   2427  AMW AMW X 548     -77.085 -84.623  39.395  1.00  0.00
ATOM   2428  AMX AMX X 549      17.037  80.088  -7.312  1.00  0.00
ATOM   2429  AMY AMY X 550      81.639 -85.661  87.129  1.00  0.00
ATOM   2430  AMZ AMZ X 551     -40.750  23.175 -40.076  1.00  0.00
ATOM   2431  ANA ANA X 552     -11.323  60.020 -82.916  1.00  0.00
ATOM   2432  ANB ANB X 553      87.471 -16.383 -85.831  1.00  0.00
ATOM   2433  ANC ANC X 554     -20.534 -10.351  45.596  1.00  0.00
ATOM   2434  AND AND X 555      48.587 -89.993  37.692  1.00  0.00
ATOM   2435  ANE ANE X 556     -53.375 -56.966  43.568  1.00  0.00
ATOM   2436  ANF ANF X 557      85.385  69.654  41.408  1.00  0.00
ATOM   2437  ANG ANG X 558     -82.076  13.718 -64.664  1.00  0.00
ATOM   2438  ANH ANH X 559      59.698 -63.697  31.483  1.00  0.00
ATOM   2439  ANI ANI X 560      10.879 -62.250   9.029  1.00  0.00
ATOM   2440  ANJ ANJ X 561     -34.750  13.891 -83.112  1.00  0.00
ATOM   2441  ANK ANK X 562      17.349  49.984  88.298  1.00  0.00
ATOM   2442  ANL ANL X 563     -82.593   1.175 -28.962  1.00  0.00
ATOM   2443  ANM ANM X 564      14.574 -53.603 -18.786  1.00  0.00
ATOM   2444  ANN ANN X 565      16.314 -15.386  33.518  1.00  0.00
ATOM   2445  ANO ANO X 566      67.647 -48.387  84.648  1.00  0.00
ATOM   2446  ANP ANP X 567     -31.255 -39.892 -76.520  1.00  0.00
ATOM   2447  ANQ ANQ X 568      -2.608 -80.297 -25.161  1.00  0.00
ATOM   2448  ANR ANR X 569      76.327 -78.642 -58.483  1.00  0.00
ATOM   2449  ANS ANS X 570     -82.861 -35.114  32.588  1.00  0.00
ATOM   2450  ANT ANT X 571      37.549 -77.570  28.557  1.00  0.00
ATOM   2451  ANU ANU X 572     -53.655  81.017  -2.078  1.00  0.00
ATOM   2452  ANV ANV X 573      -6.881 -50.428  57.011  1.00  0.00
ATOM   2453  ANW ANW X 574     -38.752  44.201  80.575  1.00  0.00
ATOM   2454  ANX ANX X 575      10.396  69.766 -70.809  1.00  0.00
ATOM   2455  ANY ANY X 576      87.309  -0.735  79.526  1.00  0.00
ATOM   2456  ANZ ANZ X 577     -16.863 -82.054  60.272  1.00  0.00
ATOM   2457  AOA AOA X 578     -64.154  33.189  34.625  1.00  0.00
ATOM   2458  AOB AOB X 579     -52.442  30.450  84.303  1.00  0.00
ATOM   2459  AOC AOC X 580      28.062  -4.912 -41.577  1.00  0.00
ATOM   2460  AOD AOD X 581      67.419 -16.494  67.031  1.00  0.00
ATOM   2461  AOE AOE X 582     -84.313 -57.718  53.542  1.00  0.00
ATOM   2462  AOF AOF X 583      54.617  42.473  74.264  1.00  0.00
ATOM   2463  AOG AOG X 584      75.142 -74.130 -21.893  1.00  0.00
ATOM   2464  AOH AOH X 585      25.834  14.485 -74.356  1.00  0.00
ATOM   2465  AOI AOI X 586      87.128  -7.067  33.986  1.00  0.00
ATOM   2466  AOJ AOJ X 587     -74.836  10.111  18.685  1.00  0.00
ATOM   2467  AOK AOK X 588     -50.611  76.395 -24.231  1.00  0.00
ATOM   2468  AOL AOL X 589      57.449 -81.237  40.732  1.00  0.00
ATOM   2469  AOM AOM X 590       9.803  74.512  12.267  1.00  0.00
ATOM   2470  AON AON X 591      44.772 -14.138   6.627  1.00  0.00
ATOM   2471  AOO AOO X 592      -3.724  60.517  22.625  1.00  0.00
ATOM   2472  AOP AOP X 593     -78.925  31.938  85.570  1.00  0.00
ATOM   2473  AOQ AOQ X 594     -26.640 -58.197  19.939  1.00  0.00
ATOM   2474  AOR AOR X 595     -33.995  40.487   2.434  1.00  0.00
ATOM   2475  AOS AOS X 596     -79.341  82.608 -23.669  1.00  0.00
ATOM   2476  AOT AOT X 597     -75.409 -67.211 -46.797  1.00  0.00
ATOM   2477  AOU AOU X 598      77.038  64.203   4.462  1.00  0.00
ATOM   2478  AOV AOV X 599      78.085 -89.049  62.521  1.00  0.00
ATOM   2479  AOW AOW X 600      59.868  30.206   5.463  1.00  0.00
ATOM   2480  AOX AOX X 601     -69.996 -10.579 -78.343  1.00  0.00
ATOM   2481  AOY AOY X 602     -61.896  -1.184  45.278  1.00  0.00
ATOM   2482  AOZ AOZ X 603      42.319   5.208  27.836  1.00  0.00
ATOM   2483  APA APA X 604     -55.447  25.291  46.417  1.00  0.00
ATOM   2484  APB APB X 605     -24.081  83.848  37.622  1.00  0.00
ATOM   2485  APC APC X 606       9.121 -20.557  52.543  1.00  0.00
ATOM   2486  APD APD X 607      29.558 -54.828 -75.128  1.00  0.00
ATOM   2487  APE APE X 608     -58.974  82.171  46.128  1.00  0.00
ATOM   2488  APF APF X 609      21.567 -69.337 -83.487  1.00  0.00
ATOM   2489  APG APG X 610     -22.840  85.168   5.379  1.00  0.00
ATOM   2490  APH APH X 611       7.510  62.037  41.646  1.00  0.00
ATOM   2491  API API X 612      87.766  27.210 -83.278  1.00  0.00
ATOM   2492  APJ APJ X 613     -75.541 -72.635  29.443  1.00  0.00
ATOM   2493  APK APK X 614      84.125 -60.111  77.957  1.00  0.00
ATOM   2494  APL APL X 615      77.716 -26.073 -46.767  1.00  0.00
ATOM   2495  APM APM X 616     -46.433  44.730 -73.286  1.00  0.00
ATOM   2496  APN APN X 617      12.606 -19.171 -80.459  1.00  0.00
ATOM   2497  APO APO X 618      75.331 -86.700 -71.291  1.00  0.00
ATOM   2498  APP APP X 619      31.177   3.745   4.356  1.00  0.00
ATOM   2499  APQ APQ X 620      89.991 -45.441  73.110  1.00  0.00
ATOM   2500  APR APR X 621       4.283 -71.374 -11.994  1.00  0.00
ATOM   2501  APS APS X 622     -38.665  81.896 -34.047  1.00  0.00
ATOM   2502  APT APT X 623      73.699 -48.828 -11.725  1.00  0.00
ATOM   2503  APU APU X 624     -47.694 -22.093  -1.914  1.00  0.00
ATOM   2504  APV APV X 625      34.248  21.228  53.376  1.00  0.00
ATOM   2505  APW APW X 626      86.077  79.646 -33.117  1.00  0.00
ATOM   2506  APX APX X 627     -36.490 -83.954 -38.247  1.00  0.00
ATOM   2507  APY APY X 628      12.069 -84.623 -20.861  1.00  0.00
ATOM   2508  APZ APZ X 629      52.109  73.194  52.309  1.00  0.00
ATOM   2509  AQA AQA X 630      43.361  37.402  45.785  1.00  0.00
ATOM   2510  AQB AQB X 631     -82.257 -48.931 -48.411  1.00  0.00
ATOM   2511  AQC AQC X 632      -9.025  81.227 -75.816  1.00  0.00
ATOM   2512  AQD AQD X 633      38.313  80.327   5.934  1.00  0.00
ATOM   2513  AQE AQE X 634      12.981 -43.264 -31.089  1.00  0.00
ATOM   2514  AQF AQF X 635      21.557 -83.235 -53.092  1.00  0.00
ATOM   2515  AQG AQG X 636      37.222  34.354  60.079  1.00  0.00
ATOM   2516  AQH AQH X 637     -15.073  38.945  76.806  1.00  0.00
ATOM   2517  AQI AQI X 638      43.349  24.111  67.860  1.00  0.00
ATOM   2518  AQJ AQJ X 639      30.961 -65.403  23.746  1.00  0.00
ATOM   2519  AQK AQK X 640      -5.917 -41.673  46.449  1.00  0.00
ATOM   2520  AQL AQL X 641     -36.630  29.684 -79.320  1.00  0.00
ATOM   2521  AQM AQM X 642      -0.166  50.070  64.321  1.00  0.00
ATOM   2522  AQN AQN X 643      62.766  -9.097  57.455  1.00  0.00
ATOM   2523  AQO AQO X 644     -24.684 -48.776  49.857  1.00  0.00
ATOM   2524  AQP AQP X 645      47.401 -20.382 -27.121  1.00  0.00
ATOM   2525  AQQ AQQ X 646     -39.905  17.548  26.990  1.00  0.00
ATOM   2526  AQR AQR X 647     -71.053 -12.869  51.240  1.00  0.00
ATOM   2527  AQS AQS X 648     -49.376  46.665  13.679  1.00  0.00
ATOM   2528  AQT AQT X 649      83.665 -80.651 -80.974  1.00  0.00
ATOM   2529  AQU AQU X 650     -77.952   0.188 -46.246  1.00  0.00
ATOM   2530  AQV AQV X 651      77.087  38.362  84.893  1.00  0.00
ATOM   2531  AQW AQW X 652      32.363  82.909 -14.901  1.00  0.00
ATOM   2532  AQX AQX X 653      35.700  50.796  71.967  1.00  0.00
ATOM   2533  AQY AQY X 654      85.982 -43.752 -70.430  1.00  0.00
ATOM   2534  AQZ AQZ X 655     -42.218  85.285  -9.188  1.00  0.00
ATOM   2535  ARA ARA X 656      83.233 -82.297  34.659  1.00  0.00
ATOM   2536  ARB ARB X 657       2.594  62.267 -55.513  1.00  0.00
ATOM   2537  ARC ARC X 658      73.546  81.636  39.633  1.00  0.00
ATOM   2538  ARD ARD X 659      17.337   5.830 -60.164  1.00  0.00
ATOM   2539  ARE ARE X 660      26.952  73.698  32.473  1.00  0.00
ATOM   2540  ARF ARF X 661      33.267  59.553  85.249  1.00  0.00
ATOM   2541  ARG ARG X 662      23.486 -38.291 -26.751  1.00  0.00
ATOM   2542  ARH ARH X 663      24.236 -30.849  57.578  1.00  0.00
ATOM   2543  ARI ARI X 664      40.918  70.945 -33.406  1.00  0.00
ATOM   2544  ARJ ARJ X 665      70.378  83.946  27.050  1.00  0.00
ATOM   2545  ARK ARK X 666      14.601   1.450  34.837  1.00  0.00
ATOM   2546  ARL ARL X 667      73.921  38.685 -14.276  1.00  0.00
ATOM   2547  ARM ARM X 668      50.806  66.084 -50.796  1.00  0.00
ATOM   2548  ARN ARN X 669     -42.493  -0.707  82.995  1.00  0.00
ATOM   2549  ARO ARO X 670     -61.338 -68.957 -34.892  1.00  0.00
ATOM   2550  ARP ARP X 671      78.997 -62.113   2.022  1.00  0.00
ATOM   2551  ARQ ARQ X 672      63.529  44.804 -21.420  1.00  0.00
ATOM   2552  ARR ARR X 673      86.815  41.105  23.867  1.00  0.00
ATOM   2553  ARS ARS X 674      84.402  49.641 -28.582  1.00  0.00
ATOM   2554  ART ART X 675      47.032  59.789  32.211  1.00  0.00
ATOM   2555  ARU ARU X 676     -81.591 -14.877  -5.680  1.00  0.00
ATOM   2556  ARV ARV X 677     -78.720  27.548 -81.289  1.00  0.00
ATOM   2557  ARW ARW X 678      52.282 -44.755  -2.034  1.00  0.00
ATOM   2558  ARX ARX X 679      50.491 -16.837  81.760  1.00  0.00
ATOM   2559  ARY ARY X 680      19.773  56.210 -59.391  1.00  0.00
ATOM   2560  ARZ ARZ X 681      82.770  16.809  64.486  1.00  0.00
ATOM   2561  ASA ASA X 682     -56.351   8.710 -30.743  1.00  0.00
ATOM   2562  ASB ASB X 683      61.438 -73.686  57.678  1.00  0.00
ATOM   2563  ASC ASC X 684      87.388 -79.279 -35.521  1.00  0.00
ATOM   2564  ASD ASD X 685      72.393  26.883  37.496  1.00  0.00
ATOM   2565  ASE ASE X 686      33.854 -75.093  79.352  1.00  0.00
ATOM   2566  ASF ASF X 687      66.374 -24.584  85.081  1.00  0.00
ATOM   2567  ASG ASG X 688     -71.881 -58.050 -77.944  1.00  0.00
ATOM   2568  ASH ASH X 689      19.591 -68.749 -57.452  1.00  0.00
ATOM   2569  ASI ASI X 690     -37.066 -16.690  83.914  1.00  0.00
ATOM   2570  ASJ ASJ X 691      62.894  -4.423 -77.728  1.00  0.00
ATOM   2571  ASK ASK X 692     -68.927 -15.163 -21.445  1.00  0.00
ATOM   2572  ASL ASL X 693     -36.852  18.020  10.052  1.00  0.00
ATOM   2573  ASM ASM X 694     -29.633 -65.755   6.461  1.00  0.00
ATOM   2574  ASN ASN X 695      55.430  -4.118  18.865  1.00  0.00
ATOM   2575  ASO ASO X 696     -74.337 -48.056  18.335  1.00  0.00
ATOM   2576  ASP ASP X 697      15.204  39.761 -40.219  1.00  0.00
ATOM   2577  ASQ ASQ X 698     -35.119 -86.124  16.501  1.00  0.00
ATOM   2578  ASR ASR X 699      24.982 -88.083  -6.512  1.00  0.00
ATOM   2579  ASS ASS X 700     -39.603 -57.651 -41.317  1.00  0.00
ATOM   2580  AST AST X 701     -19.918 -44.457  36.452  1.00  0.00
ATOM   2581  ASU ASU X 702     -17.152   3.543  78.921  1.00  0.00
ATOM   2582  ASV ASV X 703      52.103  19.010  17.682  1.00  0.00
ATOM   2583  ASW ASW X 704     -10.907  58.370  88.735  1.00  0.00
ATOM   2584  ASX ASX X 705     -42.889  68.879 -37.938  1.00  0.00
ATOM   2585  ASY ASY X 706     -39.049 -61.668  30.302  1.00  0.00
ATOM   2586  ASZ ASZ X 707     -27.178 -83.076 -25.706  1.00  0.00
ATOM   2587  ATA ATA X 708      60.893  58.856 -14.009  1.00  0.00
ATOM   2588  ATB ATB X 709     -83.566  55.989  71.116  1.00  0.00
ATOM   2589  ATC ATC X 710     -63.695  -7.789  65.061  1.00  0.00
ATOM   2590  ATD ATD X 711      83.985 -81.442  -3.811  1.00  0.00
ATOM   2591  ATE ATE X 712     -23.227  21.250 -71.246  1.00  0.00
ATOM   2592  ATF ATF X 713      39.601  81.886 -36.181  1.00  0.00
ATOM   2593  ATG ATG X 714      -7.791 -59.462 -71.204  1.00  0.00
ATOM   2594  ATH ATH X 715     -55.927  74.793  88.396  1.00  0.00
ATOM   2595  ATI ATI X 716      87.327  -6.222  -2.577  1.00  0.00
ATOM   2596  ATJ ATJ X 717     -50.601 -58.911 -75.361  1.00  0.00
ATOM   2597  ATK ATK X 718     -66.207  -4.710  -3.223  1.00  0.00
ATOM   2598  ATL ATL X 719     -21.721  21.080 -85.152  1.00  0.00
ATOM   2599  ATM ATM X 720     -57.691  23.710  73.968  1.00  0.00
ATOM   2600  ATN ATN X 721      88.849  70.768  85.173  1.00  0.00
ATOM   2601  ATO ATO X 722      49.079 -88.873  83.484  1.00  0.00
ATOM   2602  ATP ATP X 723      17.634  67.006 -86.622  1.00  0.00
ATOM   2603  ATQ ATQ X 724      46.320  15.445  62.068  1.00  0.00
ATOM   2604  ATR ATR X 725     -51.148 -88.462  47.004  1.00  0.00
ATOM   2605  ATS ATS X 726      76.711  37.554 -86.918  1.00  0.00
ATOM   2606  ATT ATT X 727      78.823 -15.362 -73.219  1.00  0.00
ATOM   2607  ATU ATU X 728     -67.223  63.805 -29.431  1.00  0.00
ATOM   2608  ATV ATV X 729     -58.434  -2.060  88.599  1.00  0.00
ATOM   2609  ATW ATW X 730     -32.238 -72.396  57.103  1.00  0.00
ATOM   2610  ATX ATX X 731      59.509 -69.502  17.247  1.00  0.00
ATOM   2611  ATY ATY X 732     -58.267  51.329 -18.896  1.00  0.00
ATOM   2612  ATZ ATZ X 733     -83.594  72.094  35.974  1.00  0.00
ATOM   2613  AUA AUA X 734     -84.196 -62.845  40.284  1.00  0.00
ATOM   2614  AUB AUB X 735      50.746 -22.216  24.099  1.00  0.00
ATOM   2615  AUC AUC X 736      51.046  -4.363 -65.533  1.00  0.00
ATOM   2616  AUD AUD X 737      57.760   0.261  73.658  1.00  0.00
ATOM   2617  AUE AUE X 738      33.827  -9.058  16.640  1.00  0.00
ATOM   2618  AUF AUF X 739     -34.144 -28.382  50.393  1.00  0.00
ATOM   2619  AUG AUG X 740     -24.887 -58.008 -61.251  1.00  0.00
ATOM   2620  AUH AUH X 741     -84.675  59.201  26.490  1.00  0.00
ATOM   2621  AUI AUI X 742     -23.544 -25.067 -84.452  1.00  0.00
ATOM   2622  AUJ AUJ X 743      31.062  17.589  38.766  1.00  0.00
ATOM   2623  AUK AUK X 744      67.967 -26.186 -61.743  1.00  0.00
ATOM   2624  AUL AUL X 745      55.083  65.328  20.097  1.00  0.00
ATOM   2625  AUM AUM X 746     -41.578 -51.024   7.786  1.00  0.00
ATOM   2626  AUN AUN X 747     -78.594  73.294 -11.429  1.00  0.00
ATOM   2627  AUO AUO X 748      52.343  46.208 -42.655  1.00  0.00
ATOM   2628  AUP AUP X 749       0.614 -74.396 -68.291  1.00  0.00
ATOM   2629  AUQ AUQ X 750     -30.702  26.026  82.514  1.00  0.00
ATOM   2630  AUR AUR X 751      78.731  17.173 -87.024  1.00  0.00
ATOM   2631  AUS AUS X 752      65.829  54.821 -78.418  1.00  0.00
ATOM   2632  AUT AUT X 753      74.634 -59.493 -20.710  1.00  0.00
ATOM   2633  AUU AUU X 754     -12.136  -1.788 -23.005  1.00  0.00
ATOM   2634  AUV AUV X 755      89.471 -88.136  19.747  1.00  0.00
ATOM   2635  AUW AUW X 756     -83.608  82.477  45.569  1.00  0.00
ATOM   2636  AUX AUX X 757      85.020  23.148 -54.932  1.00  0.00
ATOM   2637  AUY AUY X 758      15.367   4.982 -37.505  1.00  0.00
ATOM   2638  AUZ AUZ X 759     -66.247 -39.712  30.133  1.00  0.00
ATOM   2639  AVA AVA X 760     -59.769 -48.674  15.368  1.00  0.00
ATOM   2640  AVB AVB X 761     -53.443 -30.211 -32.294  1.00  0.00
ATOM   2641  AVC AVC X 762      23.262  84.056  13.905  1.00  0.00
ATOM   2642  AVD AVD X 763      42.526 -72.321  -7.894  1.00  0.00
ATOM   2643  AVE AVE X 764     -29.070 -73.379  18.801  1.00  0.00
ATOM   2644  AVF AVF X 765      59.075  81.822  77.633  1.00  0.00
ATOM   2645  AVG AVG X 766      87.933  52.883  46.653  1.00  0.00
ATOM   2646  AVH AVH X 767      54.742 -55.541  87.984  1.00  0.00
ATOM   2647  AVI AVI X 768      -3.098 -56.378  41.413  1.00  0.00
ATOM   2648  AVJ AVJ X 769     -51.849 -20.462 -50.683  1.00  0.00
ATOM   2649  AVK AVK X 770      82.297  37.047  66.546  1.00  0.00
ATOM   2650  AVL AVL X 771     -70.836  33.166 -35.400  1.00  0.00
ATOM   2651  AVM AVM X 772      12.019 -25.538  13.370  1.00  0.00
ATOM   2652  AVN AVN X 773       5.341  85.803  16.626  1.00  0.00
ATOM   2653  AVO AVO X 774      84.095  40.540 -72.321  1.00  0.00
ATOM   2654  AVP AVP X 775      88.955  16.077  24.406  1.00  0.00
ATOM   2655  AVQ AVQ X 776      42.878 -11.111 -42.949  1.00  0.00
ATOM   2656  AVR AVR X 777      54.227  48.837  22.005  1.00  0.00
ATOM   2657  AVS AVS X 778      53.495 -35.600 -52.238  1.00  0.00
ATOM   2658  AVT AVT X 779      27.122 -81.879 -20.430  1.00  0.00
ATOM   2659  AVU AVU X 780      55.037 -58.147 -46.576  1.00  0.00
ATOM   2660  AVV AVV X 781     -31.333 -29.399  79.044  1.00  0.00
ATOM   2661  AVW AVW X 782     -37.611 -52.346 -79.049  1.00  0.00
ATOM   2662  AVX AVX X 783     -15.473 -26.822  24.322  1.00  0.00
ATOM   2663  AVY AVY X 784     -84.800 -65.446  88.917  1.00  0.00
ATOM   2664  AVZ AVZ X 785     -47.693 -86.485  70.039  1.00  0.00
ATOM   2665  AWA AWA X 786      83.537 -20.997  88.564  1.00  0.00
ATOM   2666  AWB AWB X 787      65.594  32.554 -74.701  1.00  0.00
ATOM   2667  AWC AWC X 788      -2.737   9.193 -84.138  1.00  0.00
ATOM   2668  AWD AWD X 789     -76.012 -23.202 -16.349  1.00  0.00
ATOM   2669  AWE AWE X 790       8.690 -82.373  68.353  1.00  0.00
ATOM   2670  AWF AWF X 791     -47.766  31.228  56.861  1.00  0.00
ATOM   2671  AWG AWG X 792     -37.878  -8.008 -61.178  1.00  0.00
ATOM   2672  AWH AWH X 793      67.155 -86.824 -81.461  1.00  0.00
ATOM   2673  AWI AWI X 794      86.447 -70.464  34.455  1.00  0.00
ATOM   2674  AWJ AWJ X 795      -6.017  62.910 -68.844  1.00  0.00
ATOM   2675  AWK AWK X 796      33.715  50.237  60.005  1.00  0.00
ATOM   2676  AWL AWL X 797     -79.415  49.759 -59.942  1.00  0.00
ATOM   2677  AWM AWM X 798      37.579 -53.753  88.018  1.00  0.00
ATOM   2678  AWN AWN X 799     -42.682  37.348  67.747  1.00  0.00
ATOM   2679  AWO AWO X 800      29.572 -60.870  59.639  1.00  0.00
ATOM   2680  AWP AWP X 801     -42.742  77.344  34.603  1.00  0.00
ATOM   2681  AWQ AWQ X 802      45.521 -13.586  32.442  1.00  0.00
ATOM   2682  AWR AWR X 803      70.735   3.429  85.187  1.00  0.00
ATOM   2683  AWS AWS X 804     -36.403  85.290  47.013  1.00  0.00
ATOM   2684  AWT AWT X 805     -23.803 -36.029  85.822  1.00  0.00
ATOM   2685  AWU AWU X 806      20.997  -0.787  48.521  1.00  0.00
ATOM   2686  AWV AWV X 807     -76.774  28.803 -17.274  1.00  0.00
ATOM   2687  AWW AWW X 808      84.757 -37.063   7.888  1.00  0.00
ATOM   2688  AWX AWX X 809      80.270  83.405 -49.509  1.00  0.00
ATOM   2689  AWY AWY X 810     -37.857 -87.537  79.211  1.00  0.00
ATOM   2690  AWZ AWZ X 811      37.985 -25.694 -15.723  1.00  0.00
ATOM   2691  AXA AXA X 812       1.177 -29.781  -3.761  1.00  0.00
ATOM   2692  AXB AXB X 813     -22.646 -59.809  35.911  1.00  0.00
ATOM   2693  AXC AXC X 814      58.165 -78.397  25.716  1.00  0.00
ATOM   2694  AXD AXD X 815      -3.087 -67.918  42.680  1.00  0.00
ATOM   2695  AXE AXE X 816      86.454  21.525  34.766  1.00  0.00
ATOM   2696  AXF AXF X 817     -56.569 -24.565 -68.659  1.00  0.00
ATOM   2697  AXG AXG X 818     -80.605 -59.038 -19.813  1.00  0.00
ATOM   2698  AXH AXH X 819      81.386   0.550 -15.239  1.00  0.00
ATOM   2699  AXI AXI X 820     -65.338 -88.018 -80.397  1.00  0.00
ATOM   2700  AXJ AXJ X 821     -50.701  84.842 -41.713  1.00  0.00
ATOM   2701  AXK AXK X 822     -24.025 -30.690 -46.040  1.00  0.00
ATOM   2702  AXL AXL X 823      22.762 -37.498  88.813  1.00  0.00
ATOM   2703  AXM AXM X 824      41.525 -51.192 -11.967  1.00  0.00
ATOM   2704  AXN AXN X 825      83.043  71.124  22.235  1.00  0.00
ATOM   2705  AXO AXO X 826     -72.568 -49.949  81.391  1.00  0.00
ATOM   2706  AXP AXP X 827     -82.054  49.859 -78.079  1.00  0.00
ATOM   2707  AXQ AXQ X 828     -55.159  30.131 -83.979  1.00  0.00
ATOM   2708  AXR AXR X 829     -29.490 -86.075 -53.347  1.00  0.00
ATOM   2709  AXS AXS X 830      89.871  43.952  77.491  1.00  0.00
ATOM   2710  AXT AXT X 831     -75.224  84.062  -9.335  1.00  0.00
ATOM   2711  AXU AXU X 832     -19.444 -71.402  -6.048  1.00  0.00
ATOM   2712  AXV AXV X 833      67.746 -33.529   5.526  1.00  0.00
ATOM   2713  AXW AXW X 834      57.670  -4.122 -20.053  1.00  0.00
ATOM   2714  AXX AXX X 835     -55.418 -33.009  13.820  1.00  0.00
ATOM   2715  AXY AXY X 836     -46.405  65.569  75.937  1.00  0.00
ATOM   2716  AXZ AXZ X 837      26.479 -15.477 -83.560  1.00  0.00
ATOM   2717  AYA AYA X 838      61.604 -62.804  -1.182  1.00  0.00
ATOM   2718  AYB AYB X 839      61.837  23.847 -25.824  1.00  0.00
ATOM   2719  AYC AYC X 840      -9.029 -14.492  43.349  1.00  0.00
ATOM   2720  AYD AYD X 841     -78.725  12.075  60.365  1.00  0.00
ATOM   2721  AYE AYE X 842     -76.816 -22.119 -33.953  1.00  0.00
ATOM   2722  AYF AYF X 843     -69.765 -20.317  39.870  1.00  0.00
ATOM   2723  AYG AYG X 844      72.520 -63.599 -48.553  1.00  0.00
ATOM   2724  AYH AYH X 845     -68.497 -65.578  76.682  1.00  0.00
ATOM   2725  AYI AYI X 846      38.797  83.133 -81.465  1.00  0.00
ATOM   2726  AYJ AYJ X 847      90.693  13.018 -84.248  1.00  0.00
ATOM   2727  AYK AYK X 848      50.574  78.956 -73.164  1.00  0.00
ATOM   2728  AYL AYL X 849       9.479  12.815  62.936  1.00  0.00
ATOM   2729  AYM AYM X 850      -2.105 -57.640 -38.033  1.00  0.00
ATOM   2730  AYN AYN X 851      13.570 -10.703 -43.454  1.00  0.00
ATOM   2731  AYO AYO X 852      13.660  11.916 -84.346  1.00  0.00
ATOM   2732  AYP AYP X 853      18.985 -63.823  18.230  1.00  0.00
ATOM   2733  AYQ AYQ X 854     -56.189 -88.558 -14.319  1.00  0.00
ATOM   2734  AYR AYR X 855      47.869  27.444 -15.974  1.00  0.00
ATOM   2735  AYS AYS X 856     -41.324 -79.866 -13.222  1.00  0.00
ATOM   2736  AYT AYT X 857     -83.239  18.405  11.677  1.00  0.00
ATOM   2737  AYU AYU X 858     -48.717 -67.028  82.437  1.00  0.00
ATOM   2738  AYV AYV X 859     -61.220 -21.899 -11.458  1.00  0.00
ATOM   2739  AYW AYW X 860     -75.913 -27.247  51.938  1.00  0.00
ATOM   2740  AYX AYX X 861      44.186 -40.929  26.916  1.00  0.00
ATOM   2741  AYY AYY X 862     -66.401 -87.713  -5.795  1.00  0.00
ATOM   2742  AYZ AYZ X 863     -68.876   0.630  87.648  1.00  0.00
ATOM   2743  AZA AZA X 864      53.987 -59.719  71.021  1.00  0.00
ATOM   2744  AZB AZB X 865     -40.235 -51.406  52.738  1.00  0.00
ATOM   2745  AZC AZC X 866      47.996  82.616 -14.452  1.00  0.00
ATOM   2746  AZD AZD X 867      87.008 -78.172 -67.089  1.00  0.00
ATOM   2747  AZE AZE X 868      48.819  26.968  85.818  1.00  0.00
ATOM   2748  AZF AZF X 869     -19.994  85.389  24.810  1.00  0.00
ATOM   2749  AZG AZG X 870      12.872 -79.478  87.301  1.00  0.00
ATOM   2750  AZH AZH X 871     -10.972  18.067  83.884  1.00  0.00
ATOM   2751  AZI AZI X 872      -4.078  28.595 -11.613  1.00  0.00
ATOM   2752  AZJ AZJ X 873     -16.031  -2.114  65.680  1.00  0.00
ATOM   2753  AZK AZK X 874     -55.790  15.289  81.307  1.00  0.00
ATOM   2754  AZL AZL X 875      89.394 -48.856 -54.154  1.00  0.00
ATOM   2755  AZM AZM X 876     -76.920  -0.727  36.227  1.00  0.00
ATOM   2756  AZN AZN X 877      69.770 -79.602   5.010  1.00  0.00
ATOM   2757  AZO AZO X 878      81.195  55.613 -14.673  1.00  0.00
ATOM   2758  AZP AZP X 879      22.616 -59.578  79.602  1.00  0.00
ATOM   2759  AZQ AZQ X 880      22.945  84.185 -31.172  1.00  0.00
ATOM   2760  AZR AZR X 881     -71.334 -52.191  41.129  1.00  0.00
ATOM   2761  AZS AZS X 882     -81.985 -24.099  79.985  1.00  0.00
ATOM   2762  AZT AZT X 883       3.210 -16.026  35.291  1.00  0.00
ATOM   2763  AZU AZU X 884      37.813  43.335  84.366  1.00  0.00
ATOM   2764  AZV AZV X 885     -65.485  72.925  49.728  1.00  0.00
ATOM   2765  AZW AZW X 886     -30.656 -87.779  41.720  1.00  0.00
ATOM   2766  AZX AZX X 887     -78.748  45.016  52.798  1.00  0.00
ATOM   2767  AZY AZY X 888     -57.263 -79.737 -53.740  1.00  0.00
ATOM   2768  AZZ AZZ X 889      46.946 -58.060 -82.813  1.00  0.00
ATOM   2769  BAA BAA X 890      22.388  57.005 -22.973  1.00  0.00
ATOM   2770  BAB BAB X 891     -71.675 -86.246  23.415  1.00  0.00
ATOM   2771  BAC BAC X 892      87.477 -31.632 -25.383  1.00  0.00
ATOM   2772  BAD BAD X 893      -2.500  45.006 -85.650  1.00  0.00
ATOM   2773  BAE BAE X 894      48.971 -37.437  46.506  1.00  0.00
ATOM   2774  BAF BAF X 895     -49.084  57.565 -86.934  1.00  0.00
ATOM   2775  BAG BAG X 896      48.471 -74.978  16.308  1.00  0.00
ATOM   2776  BAH BAH X 897      -4.920  78.230  32.116  1.00  0.00
ATOM   2777  BAI BAI X 898      44.390  79.597  61.299  1.00  0.00
ATOM   2778  BAJ BAJ X 899      58.811 -28.649   6.876  1.00  0.00
ATOM   2779  BAK BAK X 900      72.927 -28.002  18.906  1.00  0.00
ATOM   2780  BAL BAL X 901     -11.797  52.191  76.552  1.00  0.00
ATOM   2781  BAM BAM X 902     -42.768 -43.213  38.698  1.00  0.00
ATOM   2782  BAN BAN X 903     -14.378 -58.050 -42.307  1.00  0.00
ATOM   2783  BAO BAO X 904     -47.255 -20.317  82.248  1.00  0.00
ATOM   2784  BAP BAP X 905      85.925  10.010  41.647  1.00  0.00
ATOM   2785  BAQ BAQ X 906     -49.422  82.651 -62.170  1.00  0.00
ATOM   2786  BAR BAR X 907      42.163   3.008 -35.865  1.00  0.00
ATOM   2787  BAS BAS X 908      34.929  25.543  79.903  1.00  0.00
ATOM   2788  BAT BAT X 909      -4.140  -5.654 -82.899  1.00  0.00
ATOM   2789  BAU BAU X 910      63.424 -66.396 -17.515  1.00  0.00
ATOM   2790  BAV BAV X 911      84.980 -45.219  46.626  1.00  0.00
ATOM   2791  BAW BAW X 912     -40.930  54.323  47.831  1.00  0.00
ATOM   2792  BAX BAX X 913     -83.909 -37.063 -72.371  1.00  0.00
ATOM   2793  BAY BAY X 914     -22.216 -12.148 -13.454  1.00  0.00
ATOM   2794  BAZ BAZ X 915     -54.753 -88.729 -40.081  1.00  0.00
ATOM   2795  BBA BBA X 916     -43.822 -87.796 -49.571  1.00  0.00
ATOM   2796  BBB BBB X 917      86.653  42.941 -11.002  1.00  0.00
ATOM   2797  BBC BBC X 918     -44.454 -16.725 -23.194  1.00  0.00
ATOM   2798  BBD BBD X 919      83.341   2.360  64.952  1.00  0.00
ATOM   2799  BBE BBE X 920      20.886 -84.598  17.409  1.00  0.00
ATOM   2800  BBF BBF X 921      41.056 -63.291  66.845  1.00  0.00
ATOM   2801  BBG BBG X 922      13.924  71.629  77.752  1.00  0.00
ATOM   2802  BBH BBH X 923      64.138  10.213 -19.294  1.00  0.00
ATOM   2803  BBI BBI X 924     -16.101 -70.917 -22.857  1.00  0.00
ATOM   2804  BBJ BBJ X 925      58.663 -29.713  71.874  1.00  0.00
ATOM   2805  BBK BBK X 926      89.077  82.833  34.584  1.00  0.00
ATOM   2806  BBL BBL X 927      39.101  -0.741 -83.042  1.00  0.00
ATOM   2807  BBM BBM X 928      68.048 -62.134 -34.019  1.00  0.00
ATOM   2808  BBN BBN X 929     -86.064 -88.185 -77.263  1.00  0.00
ATOM   2809  BBO BBO X 930      13.219  30.784  10.629  1.00  0.00
ATOM   2810  BBP BBP X 931     -41.153  64.352 -68.848  1.00  0.00
ATOM   2811  BBQ BBQ X 932       4.631   1.040 -25.978  1.00  0.00
ATOM   2812  BBR BBR X 933     -81.489 -76.912 -82.056  1.00  0.00
ATOM   2813  BBS BBS X 934     -25.579 -71.529 -29.341  1.00  0.00
ATOM   2814  BBT BBT X 935     -27.595  75.824 -69.420  1.00  0.00
ATOM   2815  BBU BBU X 936     -49.166 -22.121 -76.739  1.00  0.00
ATOM   2816  BBV BBV X 937      65.632 -18.602  38.534  1.00  0.00
ATOM   2817  BBW BBW X 938      14.407  14.873 -24.403  1.00  0.00
ATOM   2818  BBX BBX X 939      64.550  78.447 -86.046  1.00  0.00
ATOM   2819  BBY BBY X 940     -27.870 -61.166  87.298  1.00  0.00
ATOM   2820  BBZ BBZ X 941      52.384 -17.918  48.631  1.00  0.00
ATOM   2821  BCA BCA X 942     -19.742  31.774 -50.886  1.00  0.00
ATOM   2822  BCB BCB X 943     -14.346 -13.106  10.512  1.00  0.00
ATOM   2823  BCC BCC X 944     -80.106  86.003 -56.922  1.00  0.00
ATOM   2824  BCD BCD X 945     -84.234  67.755  12.775  1.00  0.00
ATOM   2825  BCE BCE X 946     -84.763  40.671 -52.910  1.00  0.00
ATOM   2826  BCF BCF X 947     -46.294 -39.152 -72.608  1.00  0.00
ATOM   2827  BCG BCG X 948     -79.261  36.923  32.780  1.00  0.00
ATOM   2828  BCH BCH X 949      35.326 -78.691 -86.206  1.00  0.00
ATOM   2829  BCI BCI X 950      37.473  19.411  24.207  1.00  0.00
ATOM   2830  BCJ BCJ X 951       5.154 -59.642 -52.512  1.00  0.00
ATOM   2831  BCK BCK X 952     -56.951 -45.522  57.267  1.00  0.00
ATOM   2832  BCL BCL X 953     -78.309 -67.930 -72.821  1.00  0.00
ATOM   2833  BCM BCM X 954     -54.542 -68.113  71.778  1.00  0.00
ATOM   2834  BCN BCN X 955      70.390  41.695  71.509  1.00  0.00
ATOM   2835  BCO BCO X 956      87.529 -36.715 -14.835  1.00  0.00
ATOM   2836  BCP BCP X 957      60.445  74.762  36.673  1.00  0.00
ATOM   2837  BCQ BCQ X 958      57.436  50.853  -0.366  1.00  0.00
ATOM   2838  BCR BCR X 959      24.507 -15.641 -64.315  1.00  0.00
ATOM   2839  BCS BCS X 960      55.581  74.950   9.956  1.00  0.00
ATOM   2840  BCT BCT X 961     -14.362  67.921  63.857  1.00  0.00
ATOM   2841  BCU BCU X 962     -58.705  45.028  -1.552  1.00  0.00
ATOM   2842  BCV BCV X 963     -67.032  14.322 -18.942  1.00  0.00
ATOM   2843  BCW BCW X 964      64.843  -1.399  -7.054  1.00  0.00
ATOM   2844  BCX BCX X 965      34.396 -33.921 -47.465  1.00  0.00
ATOM   2845  BCY BCY X 966     -58.811 -65.859 -11.472  1.00  0.00
ATOM   2846  BCZ BCZ X 967      85.815  15.981  10.804  1.00  0.00
ATOM   2847  BDA BDA X 968      43.765  11.561  46.242  1.00  0.00
ATOM   2848  BDB BDB X 969       8.828 -23.375  84.401  1.00  0.00
ATOM   2849  BDC BDC X 970      -2.985 -67.971  65.407  1.00  0.00
ATOM   2850  BDD BDD X 971      38.664 -41.213 -60.299  1.00  0.00
ATOM   2851  BDE BDE X 972     -47.950  52.333  71.628  1.00  0.00
ATOM   2852  BDF BDF X 973     -77.709 -37.431  82.209  1.00  0.00
ATOM   2853  BDG BDG X 974      81.619  29.206  46.828  1.00  0.00
ATOM   2854  BDH BDH X 975     -46.498  13.350  68.231  1.00  0.00
ATOM   2855  BDI BDI X 976     -23.875  65.473 -80.815  1.00  0.00
ATOM   2856  BDJ BDJ X 977      44.610  28.990 -71.084  1.00  0.00
ATOM   2857  BDK BDK X 978      85.912  15.971 -74.275  1.00  0.00
ATOM   2858  BDL BDL X 979     -36.988 -46.197 -64.460  1.00  0.00
ATOM   2859  BDM BDM X 980      88.801  11.466  86.885  1.00  0.00
ATOM   2860  BDN BDN X 981      85.939 -71.511 -17.850  1.00  0.00
ATOM   2861  BDO BDO X 982     -34.765  81.750  24.380  1.00  0.00
ATOM   2862  BDP BDP X 983     -83.961  -4.673 -77.576  1.00  0.00
ATOM   2863  BDQ BDQ X 984     -23.829  17.634  20.017  1.00  0.00
ATOM   2864  BDR BDR X 985      50.596  15.580 -54.830  1.00  0.00
ATOM   2865  BDS BDS X 986      36.842 -83.896  42.160  1.00  0.00
ATOM   2866  BDT BDT X 987     -80.979 -24.045 -70.452  1.00  0.00
ATOM   2867  BDU BDU X 988      83.494 -35.985  85.125  1.00  0.00
ATOM   2868  BDV BDV X 989     -62.518 -75.340 -82.288  1.00  0.00
ATOM   2869  BDW BDW X 990      89.625  56.873  15.240  1.00  0.00
ATOM   2870  BDX BDX X 991     -83.864 -51.477  28.850  1.00  0.00
ATOM   2871  BDY BDY X 992      62.136  81.494 -12.054  1.00  0.00
ATOM   2872  BDZ BDZ X 993      28.074 -22.547  43.612  1.00  0.00
ATOM   2873  BEA BEA X 994       3.874  31.249  72.844  1.00  0.00
ATOM   2874  BEB BEB X 995     -81.901  43.178  -8.155  1.00  0.00
ATOM   2875  BEC BEC X 996     -80.599  83.835  30.713  1.00  0.00
ATOM   2876  BED BED X 997      16.363  15.221 -51.530  1.00  0.00
ATOM   2877  BEE BEE X 998     -61.852   9.841 -46.751  1.00  0.00
ATOM   2878  BEF BEF X 999     -65.272  20.016 -41.964  1.00  0.00
ATOM   2879  BEG BEG X1000      46.242  46.639  35.208  1.00  0.00
ATOM   2880  BEH BEH X1001     -40.962 -77.163  69.325  1.00  0.00
ATOM   2881  BEI BEI X1002      -0.514  71.348 -86.135  1.00  0.00
ATOM   2882  BEJ BEJ X1003     -21.505  62.884  80.748  1.00  0.00
ATOM   2883  BEK BEK X1004      88.297 -45.122 -27.044  1.00  0.00
ATOM   2884  BEL BEL X1005      44.222 -23.275 -44.797  1.00  0.00
ATOM   2885  BEM BEM X1006     -15.668  53.049  43.438  1.00  0.00
ATOM   2886  BEN BEN X1007      41.877 -88.591  64.113  1.00  0.00
ATOM   2887  BEO BEO X1008      89.612  74.685 -77.549  1.00  0.00
ATOM   2888  BEP BEP X1009       6.750 -52.554  18.998  1.00  0.00
ATOM   2889  BEQ BEQ X1010     -19.600 -26.578   8.719  1.00  0.00
ATOM   2890  BER BER X1011      30.497 -10.785  -4.756  1.00  0.00
ATOM   2891  BES BES X1012      14.423  53.965  63.511  1.00  0.00
ATOM   2892  BET BET X1013     -84.515 -16.580 -79.708  1.00  0.00
ATOM   2893  BEU BEU X1014     -47.320  12.188  -1.410  1.00  0.00
ATOM   2894  BEV BEV X1015     -21.138  17.003  34.860  1.00  0.00
ATOM   2895  BEW BEW X1016     -64.697 -30.786   9.213  1.00  0.00
ATOM   2896  BEX BEX X1017     -80.276 -74.539  68.626  1.00  0.00
ATOM   2897  BEY BEY X1018      87.998  64.971 -27.742  1.00  0.00
ATOM   2898  BEZ BEZ X1019     -46.214  48.793 -55.431  1.00  0.00
ATOM   2899  BFA BFA X1020     -52.588  -3.219 -81.071  1.00  0.00
ATOM   2900  BFB BFB X1021     -65.496   7.483  26.932  1.00  0.00
ATOM   2901  BFC BFC X1022      75.190  13.085 -22.535  1.00  0.00
ATOM   2902  BFD BFD X1023      47.207  41.849 -26.067  1.00  0.00
ATOM   2903  BFE BFE X1024      23.383 -52.719   6.415  1.00  0.00
ATOM   2904  BFF BFF X1025     -15.733 -83.423 -14.163  1.00  0.00
ATOM   2905  BFG BFG X1026       0.174  72.569  85.117  1.00  0.00
ATOM   2906  BFH BFH X1027     -66.300  23.535  88.362  1.00  0.00
ATOM   2907  BFI BFI X1028      -8.213 -74.477 -52.237  1.00  0.00
ATOM   2908  BFJ BFJ X1029      -8.838  74.421  11.040  1.00  0.00
ATOM   2909  BFK BFK X1030      76.426  15.728  89.156  1.00  0.00
ATOM   2910  BFL BFL X1031      54.166  83.082  20.127  1.00  0.00
ATOM   2911  BFM BFM X1032      75.705 -14.491  28.129  1.00  0.00
ATOM   2912  BFN BFN X1033     -59.732 -35.814 -54.328  1.00  0.00
ATOM   2913  BFO BFO X1034     -30.327 -22.686 -55.181  1.00  0.00
ATOM   2914  BFP BFP X1035      43.088 -82.481   6.567  1.00  0.00
ATOM   2915  BFQ BFQ X1036     -57.854 -44.849 -85.350  1.00  0.00
ATOM   2916  BFR BFR X1037       0.586 -43.477 -35.537  1.00  0.00
ATOM   2917  BFS BFS X1038      56.094 -50.689  46.944  1.00  0.00
ATOM   2918  BFT BFT X1039      20.159 -37.935 -79.105  1.00  0.00
ATOM   2919  BFU BFU X1040      60.579  82.598 -61.538  1.00  0.00
ATOM   2920  BFV BFV X1041      13.957  80.197  31.465  1.00  0.00
ATOM   2921  BFW BFW X1042      27.155  36.564 -17.537  1.00  0.00
ATOM   2922  BFX BFX X1043     -23.307  -2.275 -85.875  1.00  0.00
ATOM   2923  BFY BFY X1044     -56.787  11.301  43.503  1.00  0.00
ATOM   2924  BFZ BFZ X1045      42.119  83.218 -60.874  1.00  0.00
ATOM   2925  BGA BGA X1046      86.473  14.055 -28.051  1.00  0.00
ATOM   2926  BGB BGB X1047      70.085 -82.088  26.337  1.00  0.00
ATOM   2927  BGC BGC X1048      39.935  81.515  88.030  1.00  0.00
ATOM   2928  BGD BGD X1049     -24.550  83.488 -40.735  1.00  0.00
ATOM   2929  BGE BGE X1050     -52.484  47.599  54.175  1.00  0.00
ATOM   2930  BGF BGF X1051     -16.564 -34.291 -57.244  1.00  0.00
ATOM   2931  BGG BGG X1052      86.960  58.250  25.350  1.00  0.00
ATOM   2932  BGH BGH X1053     -20.963  66.569  12.818  1.00  0.00
ATOM   2933  BGI BGI X1054     -80.001  50.441  14.085  1.00  0.00
ATOM   2934  BGJ BGJ X1055      46.033  50.923  11.062  1.00  0.00
ATOM   2935  BGK BGK X1056     -79.410  79.712  69.854  1.00  0.00
ATOM   2936  BGL BGL X1057     -82.264  60.957  -2.947  1.00  0.00
ATOM   2937  BGM BGM X1058      74.758 -63.361  69.283  1.00  0.00
ATOM   2938  BGN BGN X1059      10.223  41.708  14.598  1.00  0.00
ATOM   2939  BGO BGO X1060     -79.590 -60.813  14.918  1.00  0.00
ATOM   2940  BGP BGP X1061      68.123 -64.790 -62.189  1.00  0.00
ATOM   2941  BGQ BGQ X1062      53.972 -79.516 -85.780  1.00  0.00
ATOM   2942  BGR BGR X1063      55.140 -26.281 -19.016  1.00  0.00
ATOM   2943  BGS BGS X1064     -42.401  65.783 -25.849  1.00  0.00
ATOM   2944  BGT BGT X1065     -45.756  -2.326 -25.889  1.00  0.00
ATOM   2945  BGU BGU X1066      67.678  44.628  52.222  1.00  0.00
ATOM   2946  BGV BGV X1067      20.361 -23.532  78.479  1.00  0.00
ATOM   2947  BGW BGW X1068      50.356 -60.905 -13.040  1.00  0.00
ATOM   2948  BGX BGX X1069     -83.304 -48.394 -81.917  1.00  0.00
ATOM   2949  BGY BGY X1070     -68.838 -18.712  -0.868  1.00  0.00
ATOM   2950  BGZ BGZ X1071      87.386 -20.159 -32.304  1.00  0.00
ATOM   2951  BHA BHA X1072       3.130  26.416 -45.306  1.00  0.00
ATOM   2952  BHB BHB X1073      -5.232  19.596 -33.805  1.00  0.00
ATOM   2953  BHC BHC X1074      38.020  31.049  32.314  1.00  0.00
ATOM   2954  BHD BHD X1075      87.409   8.537 -59.333  1.00  0.00
ATOM   2955  BHE BHE X1076     -29.465  37.921  78.113  1.00  0.00
ATOM   2956  BHF BHF X1077      -9.400 -52.585  31.090  1.00  0.00
ATOM   2957  BHG BHG X1078      39.738 -34.755 -71.127  1.00  0.00
ATOM   2958  BHH BHH X1079      -0.045 -36.076  36.417  1.00  0.00
ATOM   2959  BHI BHI X1080      15.259  79.928 -83.312  1.00  0.00
ATOM   2960  BHJ BHJ X1081     -73.034 -59.247 -37.562  1.00  0.00
ATOM   2961  BHK BHK X1082     -26.097 -89.039 -84.742  1.00  0.00
ATOM   2962  BHL BHL X1083     -85.314 -71.951 -62.511  1.00  0.00
ATOM   2963  BHM BHM X1084      32.958  74.199  64.092  1.00  0.00
ATOM   2964  BHN BHN X1085      -7.338 -26.886 -40.330  1.00  0.00
ATOM   2965  BHO BHO X1086      76.839 -49.571  11.689  1.00  0.00
ATOM   2966  BHP BHP X1087     -85.439 -55.835  -2.356  1.00  0.00
ATOM   2967  BHQ BHQ X1088      65.050  54.313  84.112  1.00  0.00
ATOM   2968  BHR BHR X1089     -58.342  62.022   3.684  1.00  0.00
ATOM   2969  BHS BHS X1090      -0.081  29.595   5.551  1.00  0.00
ATOM   2970  BHT BHT X1091      75.202  31.628 -50.862  1.00  0.00
ATOM   2971  BHU BHU X1092      54.933  18.490 -65.542  1.00  0.00
ATOM   2972  BHV BHV X1093      71.648 -10.274  76.071  1.00  0.00
ATOM   2973  BHW BHW X1094      59.004 -39.010  88.342  1.00  0.00
ATOM   2974  BHX BHX X1095       1.761 -37.973  57.705  1.00  0.00
ATOM   2975  BHY BHY X1096     -50.121  37.521 -58.754  1.00  0.00
ATOM   2976  BHZ BHZ X1097     -65.033 -30.517 -79.575  1.00  0.00
ATOM   2977  BIA BIA X1098      42.463  13.644 -20.316  1.00  0.00
ATOM   2978  BIB BIB X1099      79.363  40.931  40.631  1.00  0.00
ATOM   2979  BIC BIC X1100      30.455 -19.459 -52.437  1.00  0.00
ATOM   2980  BID BID X1101     -15.587  36.608 -86.838  1.00  0.00
ATOM   2981  BIE BIE X1102      44.094 -39.047 -12.275  1.00  0.00
ATOM   2982  BIF BIF X1103     -67.609  52.601 -60.261  1.00  0.00
ATOM   2983  BIG BIG X1104      22.234  32.109  89.319  1.00  0.00
ATOM   2984  BIH BIH X1105      82.135 -70.105 -31.741  1.00  0.00
ATOM   2985  BII BII X1106      57.134 -14.302  -2.488  1.00  0.00
ATOM   2986  BIJ BIJ Y1107     -54.684 -38.999  45.556  1.00  0.00
ATOM   2987  BIK BIK Y1108      -7.206 -72.351 -70.223  1.00  0.00
ATOM   2988  BIL BIL Y1109      39.112 -30.655 -38.165  1.00  0.00
ATOM   2989  BIM BIM Y1110     -13.260  82.174 -31.097  1.00  0.00
ATOM   2990  BIN BIN Y1111      44.841 -10.380  -1.117  1.00  0.00
ATOM   2991  BIO BIO Y1112      68.578 -19.336  70.764  1.00  0.00
ATOM   2992  BIP BIP Y1113      38.674  47.987  59.403  1.00  0.00
ATOM   2993  BIQ BIQ Y1114      28.498 -76.511 -59.907  1.00  0.00
ATOM   2994  BIR BIR Y1115      11.215 -66.148  -3.239  1.00  0.00
ATOM   2995  BIS BIS Y1116      23.024 -47.074   5.264  1.00  0.00
ATOM   2996  BIT BIT Y1117      59.607  22.285 -56.366  1.00  0.00
ATOM   2997  BIU BIU Y1118       2.365  54.231 -60.755  1.00  0.00
ATOM   2998  BIV BIV Y1119     -20.133 -53.039  34.023  1.00  0.00
ATOM   2999  BIW BIW Y1120      63.191 -68.898  40.746  1.00  0.00
ATOM   3000  BIX BIX Y1121      72.833 -17.507 -45.237  1.00  0.00
ATOM   3001  BIY BIY Y1122      45.484  30.332 -40.973  1.00  0.00
ATOM   3002  BIZ BIZ Y1123     -45.538  67.598 -20.563  1.00  0.00
ATOM   3003  BJA BJA Y1124     -68.202  -0.515  12.813  1.00  0.00
ATOM   3004  BJB BJB Y1125      63.131  81.323 -37.719  1.00  0.00
ATOM   3005  BJC BJC Y1126     -10.196  11.292  63.446  1.00  0.00
ATOM   3006  BJD BJD Y1127     -62.570 -20.130 -17.948  1.00  0.00
ATOM   3007  BJE BJE Y1128     -37.080 -65.228 -57.203  1.00  0.00
ATOM   3008  BJF BJF Y1129     -41.429 -45.972  -0.029  1.00  0.00
ATOM   3009  BJG BJG Y1130       1.681   6.682 -53.181  1.00  0.00
ATOM   3010  BJH BJH Y1131      -7.317  28.254  -1.621  1.00  0.00
ATOM   3011  BJI BJI Y1132     -47.416  47.636  45.576  1.00  0.00
ATOM   3012  BJJ BJJ Y1133      11.182 -30.882 -37.936  1.00  0.00
ATOM   3013  BJK BJK Y1134     -26.102  42.068 -37.252  1.00  0.00
ATOM   3014  BJL BJL Y1135      81.645 -36.934  60.016  1.00  0.00
ATOM   3015  BJM BJM Y1136      23.597 -30.482  49.200  1.00  0.00
ATOM   3016  BJN BJN Y1137     -51.998  11.612 -33.235  1.00  0.00
ATOM   3017  BJO BJO Y1138      78.733 -21.602  16.213  1.00  0.00
ATOM   3018  BJP BJP Y1139      10.135 -24.418 -52.064  1.00  0.00
ATOM   3019  BJQ BJQ Y1140      55.931 -57.515 -65.515  1.00  0.00
ATOM   3020  BJR BJR Y1141      23.099  63.895  67.085  1.00  0.00
ATOM   3021  BJS BJS Y1142     -77.552 -32.334  20.759  1.00  0.00
ATOM   3022  BJT BJT Y1143      41.880  24.649 -11.156  1.00  0.00
ATOM   3023  BJU BJU Y1144      -6.290 -23.819 -73.171  1.00  0.00
ATOM   3024  BJV BJV Y1145      52.913 -31.150 -21.477  1.00  0.00
ATOM   3025  BJW BJW Y1146     -20.877  16.477  32.567  1.00  0.00
ATOM   3026  BJX BJX Y1147     -67.291 -58.614  10.797  1.00  0.00
ATOM   3027  BJY BJY Y1148      44.010  64.485   4.415  1.00  0.00
ATOM   3028  BJZ BJZ Y1149     -12.110  72.404  24.710  1.00  0.00
ATOM   3029  BKA BKA Y1150      44.626 -74.473  83.894  1.00  0.00
ATOM   3030  BKB BKB Y1151     -52.947  -4.675 -59.529  1.00  0.00
ATOM   3031  BKC BKC Y1152     -29.262  18.345  -2.684  1.00  0.00
ATOM   3032  BKD BKD Y1153      36.922  70.403 -24.332  1.00  0.00
ATOM   3033  BKE BKE Y1154      83.182  64.863  49.229  1.00  0.00
ATOM   3034  BKF BKF Y1155       1.284 -37.158 -17.110  1.00  0.00
ATOM   3035  BKG BKG Y1156     -71.862 -25.334 -57.141  1.00  0.00
ATOM   3036  BKH BKH Y1157     -74.454 -77.941 -41.090  1.00  0.00
ATOM   3037  BKI BKI Y1158      11.500 -58.924  31.790  1.00  0.00
ATOM   3038  BKJ BKJ Y1159      59.061   6.449  41.569  1.00  0.00
ATOM   3039  BKK BKK Y1160     -40.277  68.138  83.566  1.00  0.00
ATOM   3040  BKL BKL Y1161      16.740  74.585  32.676  1.00  0.00
ATOM   3041  BKM BKM Y1162      42.129  55.459  38.815  1.00  0.00
ATOM   3042  BKN BKN Y1163     -37.877 -41.193 -57.257  1.00  0.00
ATOM   3043  BKO BKO Y1164      51.331  33.581  48.614  1.00  0.00
ATOM   3044  BKP BKP Y1165      65.703  52.565 -33.437  1.00  0.00
ATOM   3045  BKQ BKQ Y1166       1.631 -42.858   1.920  1.00  0.00
ATOM   3046  BKR BKR Y1167      38.543  54.438 -73.577  1.00  0.00
ATOM   3047  BKS BKS Y1168      48.407 -30.672  73.553  1.00  0.00
ATOM   3048  BKT BKT Y1169      39.785 -68.600 -15.332  1.00  0.00
ATOM   3049  BKU BKU Y1170     -68.387  31.092  76.453  1.00  0.00
ATOM   3050  BKV BKV Y1171     -62.317   5.985  -5.865  1.00  0.00
ATOM   3051  BKW BKW Y1172     -78.106  75.264  69.394  1.00  0.00
ATOM   3052  BKX BKX Y1173      76.123 -23.571 -75.791  1.00  0.00
ATOM   3053  BKY BKY Y1174       5.488  66.016  -7.953  1.00  0.00
ATOM   3054  BKZ BKZ Y1175     -15.372  56.016 -34.203  1.00  0.00
ATOM   3055  BLA BLA Y1176      80.187  19.410  39.288  1.00  0.00
ATOM   3056  BLB BLB Y1177      14.041  17.715  64.168  1.00  0.00
ATOM   3057  BLC BLC Y1178     -69.908  43.558   9.211  1.00  0.00
ATOM   3058  BLD BLD Y1179      85.807 -88.397 -62.763  1.00  0.00
ATOM   3059  BLE BLE Y1180     -71.020  -8.204 -80.444  1.00  0.00
ATOM   3060  BLF BLF Y1181      68.191  13.007  28.188  1.00  0.00
ATOM   3061  BLG BLG Y1182      72.401  66.349  12.761  1.00  0.00
ATOM   3062  BLH BLH Y1183     -44.782   6.218  75.161  1.00  0.00
ATOM   3063  BLI BLI Y1184     -62.935  62.826 -15.136  1.00  0.00
ATOM   3064  BLJ BLJ Y1185      62.212  23.781 -14.874  1.00  0.00
ATOM   3065  BLK BLK Y1186     -26.293 -81.361  72.768  1.00  0.00
ATOM   3066  BLL BLL Y1187      25.333  18.040 -52.941  1.00  0.00
ATOM   3067  BLM BLM Y1188      28.383   7.983 -68.976  1.00  0.00
ATOM   3068  BLN BLN Y1189      45.129 -56.307  54.178  1.00  0.00
ATOM   3069  BLO BLO Y1190      12.231  38.456  -7.041  1.00  0.00
ATOM   3070  BLP BLP Y1191     -42.212  -8.768   8.704  1.00  0.00
ATOM   3071  BLQ BLQ Y1192      78.660  43.816  26.065  1.00  0.00
ATOM   3072  BLR BLR Y1193     -20.277  40.034  66.127  1.00  0.00
ATOM   3073  BLS BLS Y1194     -30.553 -14.541 -75.438  1.00  0.00
ATOM   3074  BLT BLT Y1195      17.305 -24.049  12.799  1.00  0.00
ATOM   3075  BLU BLU Y1196     -38.428 -76.668  -7.326  1.00  0.00
ATOM   3076  BLV BLV Y1197     -58.159  74.027   8.680  1.00  0.00
ATOM   3077  BLW BLW Y1198     -46.116  76.796  60.757  1.00  0.00
ATOM   3078  BLX BLX Y1199      -8.995  60.413  63.761  1.00  0.00
ATOM   3079  BLY BLY Y1200     -42.944  32.045 -66.043  1.00  0.00
ATOM   3080  BLZ BLZ Y1201     -67.621   9.707  41.010  1.00  0.00
ATOM   3081  BMA BMA Y1202     -30.761  59.169 -29.198  1.00  0.00
ATOM   3082  BMB BMB Y1203      51.565  72.982  70.601  1.00  0.00
ATOM   3083  BMC BMC Y1204      81.448 -82.373 -28.613  1.00  0.00
ATOM   3084  BMD BMD Y1205      72.070  29.792 -61.160  1.00  0.00
ATOM   3085  BME BME Y1206     -43.081 -25.495  78.607  1.00  0.00
ATOM   3086  BMF BMF Y1207      64.654 -54.483   2.537  1.00  0.00
ATOM   3087  BMG BMG Y1208      26.174 -38.420 -77.953  1.00  0.00
ATOM   3088  BMH BMH Y1209     -76.075  39.919 -45.186  1.00  0.00
ATOM   3089  BMI BMI Y1210      41.247 -47.490  35.293  1.00  0.00
ATOM   3090  BMJ BMJ Y1211       6.846 -13.456  78.447  1.00  0.00
ATOM   3091  BMK BMK Y1212      21.793   4.759  58.405  1.00  0.00
ATOM   3092  BML BML Y1213     -75.928 -74.802  87.198  1.00  0.00
ATOM   3093  BMM BMM Y1214     -12.442  44.610  46.229  1.00  0.00
ATOM   3094  BMN BMN Y1215      73.885 -84.846 -45.474  1.00  0.00
ATOM   3095  BMO BMO Y1216     -17.199 -18.304  -7.618  1.00  0.00
ATOM   3096  BMP BMP Y1217      38.653 -43.443 -16.347  1.00  0.00
ATOM   3097  BMQ BMQ Y1218      19.994 -16.096 -64.426  1.00  0.00
ATOM   3098  BMR BMR Y1219     -19.963 -75.634  58.211  1.00  0.00
ATOM   3099  BMS BMS Y1220     -24.422  11.894 -31.128  1.00  0.00
ATOM   3100  BMT BMT Y1221      54.148  17.575  73.920  1.00  0.00
ATOM   3101  BMU BMU Y1222     -66.576 -43.781 -26.218  1.00  0.00
ATOM   3102  BMV BMV Y1223     -23.001  52.821 -15.983  1.00  0.00
ATOM   3103  BMW BMW Y1224      51.378   6.504 -65.884  1.00  0.00
ATOM   3104  BMX BMX Y1225      25.300   2.723 -37.191  1.00  0.00
ATOM   3105  BMY BMY Y1226     -72.108  31.334 -15.691  1.00  0.00
ATOM   3106  BMZ BMZ Y1227      15.110 -73.703  67.797  1.00  0.00
ATOM   3107  BNA BNA Y1228      76.531 -82.765  -2.576  1.00  0.00
ATOM   3108  BNB BNB Y1229     -83.627  10.364   0.618  1.00  0.00
ATOM   3109  BNC BNC Y1230     -81.033 -52.415 -29.185  1.00  0.00
ATOM   3110  BND BND Y1231      18.527 -59.394 -74.159  1.00  0.00
ATOM   3111  BNE BNE Y1232      69.026 -57.429  35.128  1.00  0.00
ATOM   3112  BNF BNF Y1233      66.120  15.354 -77.571  1.00  0.00
ATOM   3113  BNG BNG Y1234      72.108 -44.945  20.785  1.00  0.00
ATOM   3114  BNH BNH Y1235      27.844  -8.191  36.107  1.00  0.00
ATOM   3115  BNI BNI Y1236     -65.157 -57.760 -43.206  1.00  0.00
ATOM   3116  BNJ BNJ Y1237     -55.414  66.745 -56.894  1.00  0.00
ATOM   3117  BNK BNK Y1238      40.488 -47.042  13.037  1.00  0.00
ATOM   3118  BNL BNL Y1239      75.694  60.191 -16.492  1.00  0.00
ATOM   3119  BNM BNM Y1240      32.757  56.465  51.424  1.00  0.00
ATOM   3120  BNN BNN Y1241      -5.202 -68.207 -37.288  1.00  0.00
ATOM   3121  BNO BNO Y1242     -26.415  79.843 -12.801  1.00  0.00
ATOM   3122  BNP BNP Y1243     -47.324 -69.712  69.466  1.00  0.00
ATOM   3123  BNQ BNQ Y1244      76.869 -54.400  70.435  1.00  0.00
ATOM   3124  BNR BNR Y1245      64.683  -3.527 -83.655  1.00  0.00
ATOM   3125  BNS BNS Y1246     -52.146  45.721   0.150  1.00  0.00
ATOM   3126  BNT BNT Y1247     -42.002  46.880 -83.738  1.00  0.00
ATOM   3127  BNU BNU Y1248     -37.465  -0.985 -45.633  1.00  0.00
ATOM   3128  BNV BNV Y1249     -58.063   5.862 -85.769  1.00  0.00
ATOM   3129  BNW BNW Y1250      27.998 -15.513 -74.238  1.00  0.00
ATOM   3130  BNX BNX Y1251     -19.533 -19.313  42.229  1.00  0.00
ATOM   3131  BNY BNY Y1252      49.641 -18.170  49.712  1.00  0.00
ATOM   3132  BNZ BNZ Y1253      51.506  40.455 -71.625  1.00  0.00
ATOM   3133  BOA BOA Y1254      30.163  79.629   4.924  1.00  0.00
ATOM   3134  BOB BOB Y1255      50.499 -25.758  34.407  1.00  0.00
ATOM   3135  BOC BOC Y1256     -64.867 -11.637  85.401  1.00  0.00
ATOM   3136  BOD BOD Y1257     -78.762 -80.976  66.302  1.00  0.00
ATOM   3137  BOE BOE Y1258      61.207  79.855  39.525  1.00  0.00
ATOM   3138  BOF BOF Y1259       5.374  -5.841  38.374  1.00  0.00
ATOM   3139  BOG BOG Y1260     -20.126 -62.852   2.615  1.00  0.00
ATOM   3140  BOH BOH Y1261       2.400  72.190  52.956  1.00  0.00
ATOM   3141  BOI BOI Y1262      -5.142 -45.538  63.361  1.00  0.00
ATOM   3142  BOJ BOJ Y1263      58.307  36.508  10.912  1.00  0.00
ATOM   3143  BOK BOK Y1264     -82.015 -69.940  53.678  1.00  0.00
ATOM   3144  BOL BOL Y1265      20.991  43.126  17.160  1.00  0.00
ATOM   3145  BOM BOM Y1266     -67.948 -40.984 -71.029  1.00  0.00
ATOM   3146  BON BON Y1267      16.019  37.121  54.472  1.00  0.00
ATOM   3147  BOO BOO Y1268     -53.670  77.704  77.423  1.00  0.00
ATOM   3148  BOP BOP Y1269      19.557  19.011 -26.345  1.00  0.00
ATOM   3149  BOQ BOQ Y1270      82.359  63.198 -60.049  1.00  0.00
ATOM   3150  BOR BOR Y1271     -25.521   5.810 -48.388  1.00  0.00
ATOM   3151  BOS BOS Y1272     -51.627 -83.984  14.315  1.00  0.00
ATOM   3152  BOT BOT Y1273     -15.299  58.942   7.202  1.00  0.00
ATOM   3153  BOU BOU Y1274     -27.866 -48.352 -29.489  1.00  0.00
ATOM   3154  BOV BOV Y1275      24.350 -88.301  76.220  1.00  0.00
ATOM   3155  BOW BOW Y1276      -6.845 -22.785  34.402  1.00  0.00
ATOM   3156  BOX BOX Y1277     -43.408 -78.088 -44.947  1.00  0.00
ATOM   3157  BOY BOY Y1278     -66.727 -82.282  -8.356  1.00  0.00
ATOM   3158  BOZ BOZ Y1279      36.718  75.661  44.411  1.00  0.00
ATOM   3159  BPA BPA Y1280     -80.847 -87.070 -73.862  1.00  0.00
ATOM   3160  BPB BPB Y1281      28.865 -80.528   7.614  1.00  0.00
ATOM   3161  BPC BPC Y1282      78.400  35.984  79.509  1.00  0.00
ATOM   3162  BPD BPD Y1283      49.391 -23.227 -75.579  1.00  0.00
ATOM   3163  BPE BPE Y1284      69.956 -12.707  49.240  1.00  0.00
ATOM   3164  BPF BPF Y1285      77.228  22.051  13.064  1.00  0.00
ATOM   3165  BPG BPG Y1286      48.068 -85.902 -39.599  1.00  0.00
ATOM   3166  BPH BPH Y1287     -48.122 -37.840 -32.860  1.00  0.00
ATOM   3167  BPI BPI Y1288     -27.840  -2.476  43.288  1.00  0.00
ATOM   3168  BPJ BPJ Y1289      81.596 -67.669  62.212  1.00  0.00
ATOM   3169  BPK BPK Y1290     -33.995  25.977 -24.605  1.00  0.00
ATOM   3170  BPL BPL Y1291     -61.544  19.809   7.865  1.00  0.00
ATOM   3171  BPM BPM Y1292       7.823 -20.758 -28.118  1.00  0.00
ATOM   3172  BPN BPN Y1293     -61.890 -58.483 -26.003  1.00  0.00
ATOM   3173  BPO BPO Y1294      -9.285 -48.948 -46.980  1.00  0.00
ATOM   3174  BPP BPP Y1295     -70.276 -90.406  22.189  1.00  0.00
ATOM   3175  BPQ BPQ Y1296      -8.346 -75.067  17.663  1.00  0.00
ATOM   3176  BPR BPR Y1297     -60.970 -68.527 -86.239  1.00  0.00
ATOM   3177  BPS BPS Y1298      87.409 -71.410 -45.908  1.00  0.00
ATOM   3178  BPT BPT Y1299     -34.425 -78.770  10.808  1.00  0.00
ATOM   3179  BPU BPU Y1300      21.178 -54.444 -53.185  1.00  0.00
ATOM   3180  BPV BPV Y1301      33.914 -88.002 -74.630  1.00  0.00
ATOM   3181  BPW BPW Y1302      -4.231  80.195 -81.728  1.00  0.00
ATOM   3182  BPX BPX Y1303      -1.390  48.749  33.586  1.00  0.00
ATOM   3183  BPY BPY Y1304      -9.964  78.266  -4.804  1.00  0.00
ATOM   3184  BPZ BPZ Y1305     -30.651 -78.773 -74.952  1.00  0.00
ATOM   3185  BQA BQA Y1306      49.493 -89.186  58.601  1.00  0.00
ATOM   3186  BQB BQB Y1307     -73.429  73.306  34.045  1.00  0.00
ATOM   3187  BQC BQC Y1308     -38.343 -24.463 -40.742  1.00  0.00
ATOM   3188  BQD BQD Y1309      86.977  15.323  58.327  1.00  0.00
ATOM   3189  BQE BQE Y1310     -30.004  82.116  32.012  1.00  0.00
ATOM   3190  BQF BQF Y1311      34.884  12.925  21.280  1.00  0.00
ATOM   3191  BQG BQG Y1312      60.006  81.615 -73.296  1.00  0.00
ATOM   3192  BQH BQH Y1313      84.874  51.034  73.742  1.00  0.00
ATOM   3193  BQI BQI Y1314      -1.757 -45.021 -77.917  1.00  0.00
ATOM   3194  BQJ BQJ Y1315      -2.910 -82.685  75.047  1.00  0.00
ATOM   3195  BQK BQK Y1316     -68.749  51.808 -16.625  1.00  0.00
ATOM   3196  BQL BQL Y1317      71.696  41.538 -74.214  1.00  0.00
ATOM   3197  BQM BQM Y1318     -25.306 -58.492  78.103  1.00  0.00
ATOM   3198  BQN BQN Y1319      46.859 -86.582 -62.764  1.00  0.00
ATOM   3199  BQO BQO Y1320     -31.590  12.677 -74.153  1.00  0.00
ATOM   3200  BQP BQP Y1321      78.453  61.922 -77.234  1.00  0.00
ATOM   3201  BQQ BQQ Y1322     -33.771  48.736  13.989  1.00  0.00
ATOM   3202  BQR BQR Y1323     -21.176 -31.904   7.512  1.00  0.00
ATOM   3203  BQS BQS Y1324     -25.487  73.611  70.238  1.00  0.00
ATOM   3204  BQT BQT Y1325     -10.883 -50.466 -67.892  1.00  0.00
ATOM   3205  BQU BQU Y1326      35.531  -9.496  79.523  1.00  0.00
ATOM   3206  BQV BQV Y1327      32.987 -28.288 -19.616  1.00  0.00
ATOM   3207  BQW BQW Y1328      85.843  -0.307  84.319  1.00  0.00
ATOM   3208  BQX BQX Y1329      86.341  34.905 -52.825  1.00  0.00
ATOM   3209  BQY BQY Y1330     -78.540  61.004 -23.557  1.00  0.00
ATOM   3210  BQZ BQZ Y1331      81.298  -0.189  32.500  1.00  0.00
ATOM   3211  BRA BRA Y1332     -10.901  -1.984 -27.460  1.00  0.00
ATOM   3212  BRB BRB Y1333      -7.230 -79.245 -10.298  1.00  0.00
ATOM   3213  BRC BRC Y1334      80.139 -32.985  78.523  1.00  0.00
ATOM   3214  BRD BRD Y1335      45.875  62.539 -51.322  1.00  0.00
ATOM   3215  BRE BRE Y1336      35.936 -10.905  56.337  1.00  0.00
ATOM   3216  BRF BRF Y1337      82.122 -68.822   8.968  1.00  0.00
ATOM   3217  BRG BRG Y1338     -25.809 -19.738  20.260  1.00  0.00
ATOM   3218  BRH BRH Y1339      28.850 -57.260  65.370  1.00  0.00
ATOM   3219  BRI BRI Y1340     -40.620  41.738  81.592  1.00  0.00
ATOM   3220  BRJ BRJ Y1341     -78.874  41.293  55.039  1.00  0.00
ATOM   3221  BRK BRK Y1342     -18.783 -36.942 -83.763  1.00  0.00
ATOM   3222  BRL BRL Y1343      35.014  -5.826 -61.654  1.00  0.00
ATOM   3223  BRM BRM Y1344      21.324  35.814 -14.746  1.00  0.00
ATOM   3224  BRN BRN Y1345      20.092  24.423 -75.337  1.00  0.00
ATOM   3225  BRO BRO Y1346      18.276  52.841  -6.000  1.00  0.00
ATOM   3226  BRP BRP Y1347     -71.447 -29.499 -44.404  1.00  0.00
ATOM   3227  BRQ BRQ Y1348      30.071  32.561  85.587  1.00  0.00
ATOM   3228  BRR BRR Y1349      80.886 -38.322 -75.316  1.00  0.00
ATOM   3229  BRS BRS Y1350      66.638   0.354  82.589  1.00  0.00
ATOM   3230  BRT BRT Y1351      31.961 -49.937 -38.612  1.00  0.00
ATOM   3231  BRU BRU Y1352      31.703  10.847  42.993  1.00  0.00
ATOM   3232  BRV BRV Y1353      74.988  41.774 -45.007  1.00  0.00
ATOM   3233  BRW BRW Y1354     -18.693 -64.163  47.994  1.00  0.00
ATOM   3234  BRX BRX Y1355      70.481 -87.940  75.497  1.00  0.00
ATOM   3235  BRY BRY Y1356     -75.696  10.174 -10.810  1.00  0.00
ATOM   3236  BRZ BRZ Y1357     -48.521 -86.650  85.482  1.00  0.00
ATOM   3237  BSA BSA Y1358     -24.244  63.442  37.980  1.00  0.00
ATOM   3238  BSB BSB Y1359      -1.664  22.631  86.531  1.00  0.00
ATOM   3239  BSC BSC Y1360      81.308  23.895  87.928  1.00  0.00
ATOM   3240  BSD BSD Y1361     -76.293  -9.768 -41.759  1.00  0.00
ATOM   3241  BSE BSE Y1362      88.041   5.707 -77.706  1.00  0.00
ATOM   3242  BSF BSF Y1363     -13.879 -35.737 -66.337  1.00  0.00
ATOM   3243  BSG BSG Y1364      48.722   8.914 -83.970  1.00  0.00
ATOM   3244  BSH BSH Y1365     -38.806 -66.151  29.649  1.00  0.00
ATOM   3245  BSI BSI Y1366     -42.416 -67.463  16.196  1.00  0.00
ATOM   3246  BSJ BSJ Y1367      78.842  73.037 -31.906  1.00  0.00
ATOM   3247  BSK BSK Y1368     -19.387 -56.948 -39.466  1.00  0.00
ATOM   3248  BSL BSL Y1369     -25.731 -63.834 -13.568  1.00  0.00
ATOM   3249  BSM BSM Y1370     -24.347 -55.957 -61.462  1.00  0.00
ATOM   3250  BSN BSN Y1371      70.836  -2.348 -10.476  1.00  0.00
ATOM   3251  BSO BSO Y1372     -29.718 -82.713  35.880  1.00  0.00
ATOM   3252  BSP BSP Y1373      60.963 -76.416  13.216  1.00  0.00
ATOM   3253  BSQ BSQ Y1374      -1.266  47.980  76.044  1.00  0.00
ATOM   3254  BSR BSR Y1375     -62.823  47.325 -30.028  1.00  0.00
ATOM   3255  BSS BSS Y1376     -66.437  34.965 -80.782  1.00  0.00
ATOM   3256  BST BST Y1377      22.242 -64.949 -30.858  1.00  0.00
ATOM   3257  BSU BSU Y1378      64.415  68.402  45.249  1.00  0.00
ATOM   3258  BSV BSV Y1379      59.118  71.362  30.875  1.00  0.00
ATOM   3259  BSW BSW Y1380      13.245 -72.781 -47.546  1.00  0.00
ATOM   3260  BSX BSX Y1381      70.128 -87.583 -72.263  1.00  0.00
ATOM   3261  BSY BSY Y1382      55.910 -32.516  44.159  1.00  0.00
ATOM   3262  BSZ BSZ Y1383      -9.452  39.377 -22.478  1.00  0.00
ATOM   3263  BTA BTA Y1384     -54.896  29.576 -24.344  1.00  0.00
ATOM   3264  BTB BTB Y1385      16.059  53.513  81.295  1.00  0.00
ATOM   3265  BTC BTC Y1386     -47.079  35.568 -13.474  1.00  0.00
ATOM   3266  BTD BTD Y1387     -77.203   2.657 -24.457  1.00  0.00
ATOM   3267  BTE BTE Y1388     -79.124 -53.186  82.081  1.00  0.00
ATOM   3268  BTF BTF Y1389      56.346  44.157  80.175  1.00  0.00
ATOM   3269  BTG BTG Y1390       9.134 -73.073 -86.500  1.00  0.00
ATOM   3270  BTH BTH Y1391      80.548  23.131 -29.394  1.00  0.00
ATOM   3271  BTI BTI Y1392     -46.019 -78.716  46.517  1.00  0.00
ATOM   3272  BTJ BTJ Y1393     -76.927  23.052 -73.731  1.00  0.00
ATOM   3273  BTK BTK Y1394     -69.681  48.063  27.801  1.00  0.00
ATOM   3274  BTL BTL Y1395      50.321   2.778 -31.911  1.00  0.00
ATOM   3275  BTM BTM Y1396      42.891  10.057 -49.631  1.00  0.00
ATOM   3276  BTN BTN Y1397     -81.431 -14.715  62.193  1.00  0.00
ATOM   3277  BTO BTO Y1398      75.711  13.282  83.989  1.00  0.00
ATOM   3278  BTP BTP Y1399     -11.153 -31.683 -46.477  1.00  0.00
ATOM   3279  BTQ BTQ Y1400      25.993  32.246  -3.067  1.00  0.00
ATOM   3280  BTR BTR Y1401      79.718  -3.157   9.659  1.00  0.00
ATOM   3281  BTS BTS Y1402     -60.615 -41.404 -57.258  1.00  0.00
ATOM   3282  BTT BTT Y1403     -82.067  71.679   9.506  1.00  0.00
ATOM   3283  BTU BTU Y1404     -48.662  81.590  40.232  1.00  0.00
ATOM   3284  BTV BTV Y1405      75.917 -59.668 -36.364  1.00  0.00
ATOM   3285  BTW BTW Y1406      10.551  81.647  16.490  1.00  0.00
ATOM   3286  BTX BTX Y1407      12.430 -65.900 -60.637  1.00  0.00
ATOM   3287  BTY BTY Y1408      17.267  24.558  79.238  1.00  0.00
ATOM   3288  BTZ BTZ Y1409      87.578  16.273 -55.413  1.00  0.00
ATOM   3289  BUA BUA Y1410      81.266 -34.745  37.015  1.00  0.00
ATOM   3290  BUB BUB Y1411      62.463   0.334  18.292  1.00  0.00
ATOM   3291  BUC BUC Y1412     -15.869  27.196 -85.234  1.00  0.00
ATOM   3292  BUD BUD Y1413     -11.695 -31.282  24.623  1.00  0.00
ATOM   3293  BUE BUE Y1414     -69.145 -82.949 -63.870  1.00  0.00
ATOM   3294  BUF BUF Y1415      63.775 -71.313  69.795  1.00  0.00
ATOM   3295  BUG BUG Y1416     -13.583 -76.824  42.537  1.00  0.00
ATOM   3296  BUH BUH Y1417      39.696  73.848 -61.368  1.00  0.00
ATOM   3297  BUI BUI Y1418     -37.032 -40.851  84.758  1.00  0.00
ATOM   3298  BUJ BUJ Y1419     -23.487  23.045 -53.282  1.00  0.00
ATOM   3299  BUK BUK Y1420     -74.553  82.284 -23.036  1.00  0.00
ATOM   3300  BUL BUL Y1421     -15.569  65.453 -25.481  1.00  0.00
ATOM   3301  BUM BUM Y1422      59.168  36.817 -56.534  1.00  0.00
ATOM   3302  BUN BUN Y1423      11.033   8.515  41.572  1.00  0.00
ATOM   3303  BUO BUO Y1424       8.384  65.978  17.378  1.00  0.00
ATOM   3304  BUP BUP Y1425     -44.621  81.819  20.105  1.00  0.00
ATOM   3305  BUQ BUQ Y1426     -50.598 -57.861 -72.306  1.00  0.00
ATOM   3306  BUR BUR Y1427     -41.990 -64.382 -45.066  1.00  0.00
ATOM   3307  BUS BUS Y1428     -44.456 -43.665 -83.014  1.00  0.00
ATOM   3308  BUT BUT Y1429     -19.622  35.018 -71.195  1.00  0.00
ATOM   3309  BUU BUU Y1430     -15.923  27.397 -28.518  1.00  0.00
ATOM   3310  BUV BUV Y1431     -63.813 -42.614  83.303  1.00  0.00
ATOM   3311  BUW BUW Y1432     -73.505 -57.426  62.434  1.00  0.00
ATOM   3312  BUX BUX Y1433       5.482  37.277 -36.671  1.00  0.00
ATOM   3313  BUY BUY Y1434     -83.718 -35.794  54.848  1.00  0.00
ATOM   3314  BUZ BUZ Y1435     -20.856 -74.287  -3.096  1.00  0.00
ATOM   3315  BVA BVA Y1436      85.539  37.627  56.029  1.00  0.00
ATOM   3316  BVB BVB Y1437      70.178  48.796  49.382  1.00  0.00
ATOM   3317  BVC BVC Y1438     -30.756 -17.701  77.647  1.00  0.00
ATOM   3318  BVD BVD Y1439     -77.236  -9.344 -60.407  1.00  0.00
ATOM   3319  BVE BVE Y1440      73.390 -48.760  86.376  1.00  0.00
ATOM   3320  BVF BVF Y1441     -84.231 -60.615 -68.941  1.00  0.00
ATOM   3321  BVG BVG Y1442      37.681  17.455 -78.975  1.00  0.00
ATOM   3322  BVH BVH Y1443      -3.999  54.580 -17.066  1.00  0.00
ATOM   3323  BVI BVI Y1444      83.274  76.152  72.137  1.00  0.00
ATOM   3324  BVJ BVJ Y1445     -73.251 -16.594  23.519  1.00  0.00
ATOM   3325  BVK BVK Y1446      14.987  -1.497  27.644  1.00  0.00
ATOM   3326  BVL BVL Y1447      32.959  38.928  72.572  1.00  0.00
ATOM   3327  BVM BVM Y1448      38.767  52.316  87.209  1.00  0.00
ATOM   3328  BVN BVN Y1449      65.803 -36.190 -14.859  1.00  0.00
ATOM   3329  BVO BVO Y1450      62.825  69.377 -55.607  1.00  0.00
ATOM   3330  BVP BVP Y1451     -26.052 -64.755  20.612  1.00  0.00
ATOM   3331  BVQ BVQ Y1452     -28.185 -84.805 -22.991  1.00  0.00
ATOM   3332  BVR BVR Y1453      69.921 -75.767 -82.215  1.00  0.00
ATOM   3333  BVS BVS Y1454      24.644  66.150  21.260  1.00  0.00
ATOM   3334  BVT BVT Y1455      45.810  41.912 -17.605  1.00  0.00
ATOM   3335  BVU BVU Y1456      15.818  -6.724 -79.644  1.00  0.00
ATOM   3336  BVV BVV Y1457      29.252  39.069 -28.530  1.00  0.00
ATOM   3337  BVW BVW Y1458       2.581 -73.061  51.304  1.00  0.00
ATOM   3338  BVX BVX Y1459     -73.396   4.544 -65.071  1.00  0.00
ATOM   3339  BVY BVY Y1460      21.354  -8.226 -23.716  1.00  0.00
ATOM   3340  BVZ BVZ Y1461      57.428  50.151  64.727  1.00  0.00
ATOM   3341  BWA BWA Y1462      65.787 -58.681 -19.561  1.00  0.00
ATOM   3342  BWB BWB Y1463     -20.486 -70.930  84.338  1.00  0.00
ATOM   3343  BWC BWC Y1464     -81.371  42.666 -84.627  1.00  0.00
ATOM   3344  BWD BWD Y1465      55.948 -54.180 -39.397  1.00  0.00
ATOM   3345  BWE BWE Y1466     -32.490 -28.864  89.466  1.00  0.00
ATOM   3346  BWF BWF Y1467      87.096 -44.604  -6.383  1.00  0.00
ATOM   3347  BWG BWG Y1468      76.571 -80.396  26.119  1.00  0.00
ATOM   3348  BWH BWH Y1469      60.614  62.704 -79.837  1.00  0.00
ATOM   3349  BWI BWI Y1470      82.183  79.676 -78.675  1.00  0.00
ATOM   3350  BWJ BWJ Y1471      -8.993 -41.955 -34.653  1.00  0.00
ATOM   3351  BWK BWK Y1472     -50.753 -30.631 -77.535  1.00  0.00
ATOM   3352  BWL BWL Y1473     -55.210 -25.163 -58.256  1.00  0.00
ATOM   3353  BWM BWM Y1474      26.256  34.948 -56.463  1.00  0.00
ATOM   3354  BWN BWN Y1475      55.461  29.570   0.290  1.00  0.00
ATOM   3355  BWO BWO Y1476      83.593 -24.069  66.966  1.00  0.00
ATOM   3356  BWP BWP Y1477      90.517  33.160 -71.032  1.00  0.00
ATOM   3357  BWQ BWQ Y1478     -69.957 -56.735 -71.113  1.00  0.00
ATOM   3358  BWR BWR Y1479     -44.552  -8.178 -80.808  1.00  0.00
ATOM   3359  BWS BWS Y1480      24.327 -18.981  85.605  1.00  0.00
ATOM   3360  BWT BWT Y1481     -67.445  57.400  78.067  1.00  0.00
ATOM   3361  BWU BWU Y1482       8.457  76.055 -33.986  1.00  0.00
ATOM   3362  BWV BWV Y1483      44.581 -80.832  26.563  1.00  0.00
ATOM   3363  BWW BWW Y1484      16.280  61.285 -86.865  1.00  0.00
ATOM   3364  BWX BWX Y1485     -58.140  15.055 -67.425  1.00  0.00
ATOM   3365  BWY BWY Y1486      -6.818  75.358  88.512  1.00  0.00
ATOM   3366  BWZ BWZ Y1487       4.703  27.459  16.598  1.00  0.00
ATOM   3367  BXA BXA Y1488       9.660 -49.104 -62.677  1.00  0.00
ATOM   3368  BXB BXB Y1489     -19.379 -57.329  90.016  1.00  0.00
ATOM   3369  BXC BXC Y1490     -34.564   2.215  26.358  1.00  0.00
ATOM   3370  BXD BXD Y1491      77.575  13.179 -87.235  1.00  0.00
ATOM   3371  BXE BXE Y1492      14.597 -88.984  19.073  1.00  0.00
ATOM   3372  BXF BXF Y1493      60.029 -63.893 -31.612  1.00  0.00
ATOM   3373  BXG BXG Y1494      61.009 -83.121  33.865  1.00  0.00
ATOM   3374  BXH BXH Y1495      -2.289  15.803  40.378  1.00  0.00
ATOM   3375  BXI BXI Y1496      90.113 -78.164  83.460  1.00  0.00
ATOM   3376  BXJ BXJ Y1497     -56.480 -74.424 -56.611  1.00  0.00
ATOM   3377  BXK BXK Y1498       1.371  43.793  -6.263  1.00  0.00
ATOM   3378  BXL BXL Y1499      43.707 -63.457  21.704  1.00  0.00
ATOM   3379  BXM BXM Y1500      19.862 -85.208 -39.647  1.00  0.00
ATOM   3380  BXN BXN Y1501     -57.386 -24.211  17.034  1.00  0.00
ATOM   3381  BXO BXO Y1502      11.163 -15.473  55.493  1.00  0.00
ATOM   3382  BXP BXP Y1503      38.579 -15.424  32.372  1.00  0.00
ATOM   3383  BXQ BXQ Y1504     -56.950 -59.786 -11.344  1.00  0.00
ATOM   3384  BXR BXR Y1505     -54.330  29.634  18.718  1.00  0.00
ATOM   3385  BXS BXS Y1506      31.872  81.945 -49.840  1.00  0.00
ATOM   3386  BXT BXT Y1507      27.156 -41.477  20.931  1.00  0.00
ATOM   3387  BXU BXU Y1508      53.784  -8.396  85.716  1.00  0.00
ATOM   3388  BXV BXV Y1509     -58.554 -41.181 -87.563  1.00  0.00
ATOM   3389  BXW BXW Y1510      35.977  40.210  36.701  1.00  0.00
ATOM   3390  BXX BXX Y1511      77.712   0.927  52.064  1.00  0.00
ATOM   3391  BXY BXY Y1512      79.257 -72.719 -71.943  1.00  0.00
ATOM   3392  BXZ BXZ Y1513      34.604 -70.397 -44.293  1.00  0.00
ATOM   3393  BYA BYA Y1514      86.976 -80.601  42.072  1.00  0.00
ATOM   3394  BYB BYB Y1515     -65.221  24.230 -56.315  1.00  0.00
ATOM   3395  BYC BYC Y1516      11.536  79.595  85.500  1.00  0.00
ATOM   3396  BYD BYD Y1517      81.207  27.816 -76.618  1.00  0.00
ATOM   3397  BYE BYE Y1518     -56.010  42.207 -72.106  1.00  0.00
ATOM   3398  BYF BYF Y1519      82.360 -52.235  13.578  1.00  0.00
ATOM   3399  BYG BYG Y1520     -14.544  38.001   8.743  1.00  0.00
ATOM   3400  BYH BYH Y1521      13.456  22.584  30.791  1.00  0.00
ATOM   3401  BYI BYI Y1522     -84.458  56.347   4.429  1.00  0.00
ATOM   3402  BYJ BYJ Y1523      37.882  -0.295 -83.720  1.00  0.00
ATOM   3403  BYK BYK Y1524      87.697   9.060 -36.212  1.00  0.00
ATOM   3404  BYL BYL Y1525      64.012  62.144  34.491  1.00  0.00
ATOM   3405  BYM BYM Y1526     -84.725  55.774 -77.322  1.00  0.00
ATOM   3406  BYN BYN Y1527      37.831  -9.851 -48.178  1.00  0.00
ATOM   3407  BYO BYO Y1528     -68.406 -23.117  69.402  1.00  0.00
ATOM   3408  BYP BYP Y1529      82.258 -53.422 -74.123  1.00  0.00
ATOM   3409  BYQ BYQ Y1530      -1.058  23.932 -82.934  1.00  0.00
ATOM   3410  BYR BYR Y1531     -75.790  -0.557  -0.123  1.00  0.00
ATOM   3411  BYS BYS Y1532      38.618  69.769 -83.437  1.00  0.00
ATOM   3412  BYT BYT Y1533      59.720 -38.191  30.816  1.00  0.00
ATOM   3413  BYU BYU Y1534      86.468 -63.913  79.419  1.00  0.00
ATOM   3414  BYV BYV Y1535     -80.946  60.094  62.402  1.00  0.00
ATOM   3415  BYW BYW Y1536      85.644 -18.656  87.824  1.00  0.00
ATOM   3416  BYX BYX Y1537      18.428  53.188  37.360  1.00  0.00
ATOM   3417  BYY BYY Y1538     -22.638  44.656  26.232  1.00  0.00
ATOM   3418  BYZ BYZ Y1539     -67.749  85.771  58.903  1.00  0.00
ATOM   3419  BZA BZA Y1540      21.616  81.473  -9.123  1.00  0.00
ATOM   3420  BZB BZB Y1541      89.929  72.517 -38.509  1.00  0.00
ATOM   3421  BZC BZC Y1542      82.636 -87.649  78.341  1.00  0.00
ATOM   3422  BZD BZD Y1543      35.229  13.488 -13.348  1.00  0.00
ATOM   3423  BZE BZE Y1544      -6.679  31.642  34.182  1.00  0.00
ATOM   3424  BZF BZF Y1545     -69.564 -20.143 -75.574  1.00  0.00
ATOM   3425  BZG BZG Y1546     -37.653  20.888  56.557  1.00  0.00
ATOM   3426  BZH BZH Y1547     -18.738 -22.221 -34.177  1.00  0.00
ATOM   3427  BZI BZI Y1548     -28.974   0.227 -21.414  1.00  0.00
ATOM   3428  BZJ BZJ Y1549     -19.333 -22.065 -70.034  1.00  0.00
ATOM   3429  BZK BZK Y1550      60.438 -86.226 -16.728  1.00  0.00
ATOM   3430  BZL BZL Y1551      13.234 -52.270 -18.184  1.00  0.00
ATOM   3431  BZM BZM Y1552      75.922 -54.206  47.179  1.00  0.00
ATOM   3432  BZN BZN Y1553      63.349  -7.195  63.593  1.00  0.00
ATOM   3433  BZO BZO Y1554      48.477 -28.442 -61.566  1.00  0.00
ATOM   3434  BZP BZP Y1555      60.003  78.309  14.454  1.00  0.00
ATOM   3435  BZQ BZQ Y1556     -40.807  82.679 -80.053  1.00  0.00
ATOM   3436  BZR BZR Y1557     -45.767 -61.965 -27.015  1.00  0.00
ATOM   3437  BZS BZS Y1558     -75.009  12.148 -43.799  1.00  0.00
ATOM   3438  BZT BZT Y1559     -69.882 -44.474 -84.914  1.00  0.00
ATOM   3439  BZU BZU Y1560      19.632 -33.909 -10.610  1.00  0.00
ATOM   3440  BZV BZV Y1561     -70.304 -70.968  47.368  1.00  0.00
ATOM   3441  BZW BZW Y1562       6.130 -85.721 -32.466  1.00  0.00
ATOM   3442  BZX BZX Y1563       6.994 -18.161  34.938  1.00  0.00
ATOM   3443  BZY BZY Y1564     -68.950  31.688  30.173  1.00  0.00
ATOM   3444  BZZ BZZ Y1565     -56.334 -44.767 -40.994  1.00  0.00
ATOM   3445  CAA CAA Y1566     -71.004 -62.216 -84.086  1.00  0.00
ATOM   3446  CAB CAB Y1567      75.247 -34.513  -4.586  1.00  0.00
ATOM   3447  CAC CAC Y1568      80.532  39.733 -29.645  1.00  0.00
ATOM   3448  CAD CAD Y1569     -52.666 -58.123 -50.516  1.00  0.00
ATOM   3449  CAE CAE Y1570     -48.457  30.008 -46.893  1.00  0.00
ATOM   3450  CAF CAF Y1571      16.518   9.941  -7.243  1.00  0.00
ATOM   3451  CAG CAG Y1572      78.210 -36.672 -18.968  1.00  0.00
ATOM   3452  CAH CAH Y1573     -66.499   3.398  79.783  1.00  0.00
ATOM   3453  CAI CAI Y1574      88.204 -87.821 -77.936  1.00  0.00
ATOM   3454  CAJ CAJ Y1575      70.855  83.917  26.426  1.00  0.00
ATOM   3455  CAK CAK Y1576      69.848  13.501 -62.039  1.00  0.00
ATOM   3456  CAL CAL Y1577     -83.326 -71.467  -7.651  1.00  0.00
ATOM   3457  CAM CAM Y1578      78.311  84.067 -53.560  1.00  0.00
ATOM   3458  CAN CAN Y1579     -32.822  85.174 -54.584  1.00  0.00
ATOM   3459  CAO CAO Y1580      73.175  59.950  70.461  1.00  0.00
ATOM   3460  CAP CAP Y1581      64.780  84.110  -0.326  1.00  0.00
ATOM   3461  CAQ CAQ Y1582      31.829  28.833  30.961  1.00  0.00
ATOM   3462  CAR CAR Y1583      14.661 -81.961  45.837  1.00  0.00
ATOM   3463  CAS CAS Y1584      -7.907 -58.807   6.228  1.00  0.00
ATOM   3464  CAT CAT Y1585      31.450 -89.167 -18.744  1.00  0.00
ATOM   3465  CAU CAU Y1586      50.644  50.028 -36.311  1.00  0.00
ATOM   3466  CAV CAV Y1587      12.263 -66.169  85.367  1.00  0.00
ATOM   3467  CAW CAW Y1588      60.793 -78.183  50.598  1.00  0.00
ATOM   3468  CAX CAX Y1589      39.462 -34.628  23.982  1.00  0.00
ATOM   3469  CAY CAY Y1590     -21.473  38.963  -5.134  1.00  0.00
ATOM   3470  CAZ CAZ Y1591      -2.064 -41.492  14.765  1.00  0.00
ATOM   3471  CBA CBA Y1592      29.360  81.881  29.563  1.00  0.00
ATOM   3472  CBB CBB Y1593     -82.467 -89.021  -8.485  1.00  0.00
ATOM   3473  CBC CBC Y1594     -83.524 -20.974  -3.690  1.00  0.00
ATOM   3474  CBD CBD Y1595     -22.328  78.892  44.656  1.00  0.00
ATOM   3475  CBE CBE Y1596      -9.371  35.151 -37.946  1.00  0.00
ATOM   3476  CBF CBF Y1597       4.099   9.888 -16.889  1.00  0.00
ATOM   3477  CBG CBG Y1598     -26.695 -18.648  60.424  1.00  0.00
ATOM   3478  CBH CBH Y1599      -4.280 -20.273 -59.553  1.00  0.00
ATOM   3479  CBI CBI Y1600     -76.646  68.163  -9.846  1.00  0.00
ATOM   3480  CBJ CBJ Y1601     -49.293 -67.311  -3.414  1.00  0.00
ATOM   3481  CBK CBK Y1602     -79.728 -26.338 -82.976  1.00  0.00
ATOM   3482  CBL CBL Y1603     -74.646 -82.510  10.441  1.00  0.00
ATOM   3483  CBM CBM Y1604     -83.788 -50.204  60.661  1.00  0.00
ATOM   3484  CBN CBN Y1605      30.178 -86.969  56.398  1.00  0.00
ATOM   3485  CBO CBO Y1606     -60.334  66.422  67.013  1.00  0.00
ATOM   3486  CBP CBP Y1607      74.060 -12.260  86.217  1.00  0.00
ATOM   3487  CBQ CBQ Y1608     -24.698 -80.232 -43.066  1.00  0.00
ATOM   3488  CBR CBR Y1609      -5.680 -87.890  37.441  1.00  0.00
ATOM   3489  CBS CBS Y1610      71.074  17.927  -3.428  1.00  0.00
ATOM   3490  CBT CBT Y1611      76.533  38.587   3.968  1.00  0.00
ATOM   3491  CBU CBU Y1612      -2.052 -82.527  60.418  1.00  0.00
ATOM   3492  CBV CBV Y1613      33.675 -12.389 -28.047  1.00  0.00
ATOM   3493  CBW CBW Y1614      58.923  52.734   2.195  1.00  0.00
ATOM   3494  CBX CBX Y1615      18.313 -74.335 -74.894  1.00  0.00
ATOM   3495  CBY CBY Y1616      85.076  86.195 -33.351  1.00  0.00
ATOM   3496  CBZ CBZ Y1617     -56.029 -71.198  41.382  1.00  0.00
ATOM   3497  CCA CCA Y1618      37.460 -22.141 -87.311  1.00  0.00
ATOM   3498  CCB CCB Y1619     -71.910 -45.114  -6.263  1.00  0.00
ATOM   3499  CCC CCC Y1620     -12.247 -11.620  31.016  1.00  0.00
ATOM   3500  CCD CCD Y1621      49.442 -15.670 -27.804  1.00  0.00
ATOM   3501  CCE CCE Y1622     -51.826 -73.228 -74.751  1.00  0.00
ATOM   3502  CCF CCF Y1623       8.556 -53.664 -34.524  1.00  0.00
ATOM   3503  CCG CCG Y1624     -36.665 -23.190 -13.799  1.00  0.00
ATOM   3504  CCH CCH Y1625     -45.910  73.246 -86.206  1.00  0.00
ATOM   3505  CCI CCI Y1626      49.985 -50.794 -16.392  1.00  0.00
ATOM   3506  CCJ CCJ Y1627      23.339 -48.634  49.149  1.00  0.00
ATOM   3507  CCK CCK Y1628     -35.720 -88.992  75.973  1.00  0.00
ATOM   3508  CCL CCL Y1629     -84.141   6.019 -73.055  1.00  0.00
ATOM   3509  CCM CCM Y1630     -23.694   2.634  83.489  1.00  0.00
ATOM   3510  CCN CCN Y1631      75.103  49.940 -57.579  1.00  0.00
ATOM   3511  CCO CCO Y1632      -0.089 -78.145 -52.764  1.00  0.00
ATOM   3512  CCP CCP Y1633     -26.182  31.305  52.810  1.00  0.00
ATOM   3513  CCQ CCQ Y1634     -65.612 -80.057  77.181  1.00  0.00
ATOM   3514  CCR CCR Y1635     -13.015 -51.806  -7.334  1.00  0.00
ATOM   3515  CCS CCS Y1636     -23.912  53.226  63.713  1.00  0.00
ATOM   3516  CCT CCT Y1637      -6.580   0.937 -80.142  1.00  0.00
ATOM   3517  CCU CCU Y1638     -80.605 -83.454  39.924  1.00  0.00
ATOM   3518  CCV CCV Y1639      17.814 -87.921  -7.109  1.00  0.00
ATOM   3519  CCW CCW Y1640     -17.539  82.226 -49.098  1.00  0.00
ATOM   3520  CCX CCX Y1641      52.780  69.571 -44.256  1.00  0.00
ATOM   3521  CCY CCY Y1642      81.696  16.395  -8.514  1.00  0.00
ATOM   3522  CCZ CCZ Y1643       5.197 -44.234  86.112  1.00  0.00
ATOM   3523  CDA CDA Y1644     -38.696  32.070  19.064  1.00  0.00
ATOM   3524  CDB CDB Y1645       9.139 -83.702 -82.766  1.00  0.00
ATOM   3525  CDC CDC Y1646      23.258  75.104  87.027  1.00  0.00
ATOM   3526  CDD CDD Y1647     -79.949  44.590  19.443  1.00  0.00
ATOM   3527  CDE CDE Y1648     -29.300  72.039 -46.769  1.00  0.00
ATOM   3528  CDF CDF Y1649     -28.401  63.130   0.019  1.00  0.00
ATOM   3529  CDG CDG Y1650      41.206 -74.892 -84.466  1.00  0.00
ATOM   3530  CDH CDH Y1651     -36.396 -56.668 -77.635  1.00  0.00
ATOM   3531  CDI CDI Y1652      43.015  79.372  20.016  1.00  0.00
ATOM   3532  CDJ CDJ Y1653      52.924  23.466  14.045  1.00  0.00
ATOM   3533  CDK CDK Y1654     -79.554  53.250  43.568  1.00  0.00
ATOM   3534  CDL CDL Y1655     -76.271  17.659 -85.145  1.00  0.00
ATOM   3535  CDM CDM Y1656      -0.782  84.408  75.038  1.00  0.00
ATOM   3536  CDN CDN Y1657      75.280  21.556  70.231  1.00  0.00
ATOM   3537  CDO CDO Y1658      86.402 -33.613  11.625  1.00  0.00
ATOM   3538  CDP CDP Y1659     -16.951  61.434  84.005  1.00  0.00
ATOM   3539  CDQ CDQ Y1660      81.384 -23.644 -13.792  1.00  0.00
ATOM   3540  CDR CDR Y1661     -22.681 -31.433  51.007  1.00  0.00
ATOM   3541  CDS CDS Y1662      19.524  16.499  17.156  1.00  0.00
ATOM   3542  CDT CDT Y1663       6.808  42.076  83.958  1.00  0.00
ATOM   3543  CDU CDU Y1664     -71.521 -76.535  25.949  1.00  0.00
ATOM   3544  CDV CDV Y1665       9.042  73.267 -85.205  1.00  0.00
ATOM   3545  CDW CDW Y1666      14.909 -16.576 -11.098  1.00  0.00
ATOM   3546  CDX CDX Y1667      69.028  31.652 -84.872  1.00  0.00
ATOM   3547  CDY CDY Y1668      14.710 -89.347 -73.602  1.00  0.00
ATOM   3548  CDZ CDZ Y1669     -19.068 -19.764 -57.756  1.00  0.00
ATOM   3549  CEA CEA Y1670      -7.744 -65.781  87.388  1.00  0.00
ATOM   3550  CEB CEB Y1671     -54.799 -86.664  50.973  1.00  0.00
ATOM   3551  CEC CEC Y1672      -0.231  -6.100  -8.133  1.00  0.00
ATOM   3552  CED CED Y1673     -84.938  46.857  75.450  1.00  0.00
ATOM   3553  CEE CEE Y1674       4.627 -34.647  35.895  1.00  0.00
ATOM   3554  CEF CEF Y1675      74.592 -66.883  31.890  1.00  0.00
ATOM   3555  CEG CEG Y1676     -79.694 -30.863 -35.054  1.00  0.00
ATOM   3556  CEH CEH Y1677     -28.042  63.628 -74.055  1.00  0.00
ATOM   3557  CEI CEI Y1678     -67.850  67.508  52.144  1.00  0.00
ATOM   3558  CEJ CEJ Y1679      35.932  55.300  76.194  1.00  0.00
ATOM   3559  CEK CEK Y1680      24.140 -56.203  -8.156  1.00  0.00
ATOM   3560  CEL CEL Y1681      68.678 -21.218  -0.846  1.00  0.00
ATOM   3561  CEM CEM Y1682      75.210  25.325  58.088  1.00  0.00
ATOM   3562  CEN CEN Y1683     -25.964  61.728 -47.532  1.00  0.00
ATOM   3563  CEO CEO Y1684      67.470  54.306  26.017  1.00  0.00
ATOM   3564  CEP CEP Y1685      53.346 -44.438  41.251  1.00  0.00
ATOM   3565  CEQ CEQ Y1686       0.607 -12.347 -36.484  1.00  0.00
ATOM   3566  CER CER Y1687      84.533 -66.218 -23.181  1.00  0.00
ATOM   3567  CES CES Y1688     -81.820  11.853  80.711  1.00  0.00
ATOM   3568  CET CET Y1689      45.950  83.747 -51.526  1.00  0.00
ATOM   3569  CEU CEU Y1690     -51.007 -85.454 -23.643  1.00  0.00
ATOM   3570  CEV CEV Y1691      88.382 -66.541 -67.460  1.00  0.00
ATOM   3571  CEW CEW Y1692      86.329  42.496  40.872  1.00  0.00
ATOM   3572  CEX CEX Y1693      60.133  72.395  -7.915  1.00  0.00
ATOM   3573  CEY CEY Y1694      10.782 -73.456 -19.353  1.00  0.00
ATOM   3574  CEZ CEZ Y1695      37.511  17.707 -33.899  1.00  0.00
ATOM   3575  CFA CFA Y1696      43.625  -0.915  54.713  1.00  0.00
ATOM   3576  CFB CFB Y1697     -40.205 -52.107 -42.309  1.00  0.00
ATOM   3577  CFC CFC Y1698     -46.954  16.519 -85.748  1.00  0.00
ATOM   3578  CFD CFD Y1699      85.728 -82.159  16.604  1.00  0.00
ATOM   3579  CFE CFE Y1700     -20.770 -60.282 -76.043  1.00  0.00
ATOM   3580  CFF CFF Y1701     -53.511  85.572 -85.148  1.00  0.00
ATOM   3581  CFG CFG Y1702      59.145  77.955 -18.391  1.00  0.00
ATOM   3582  CFH CFH Y1703      68.150 -11.208  26.856  1.00  0.00
ATOM   3583  CFI CFI Y1704     -59.015 -24.168  80.882  1.00  0.00
ATOM   3584  CFJ CFJ Y1705      -2.359  62.688 -27.885  1.00  0.00
ATOM   3585  CFK CFK Y1706      -5.592 -15.560  19.441  1.00  0.00
ATOM   3586  CFL CFL Y1707     -76.883   6.572  70.975  1.00  0.00
ATOM   3587  CFM CFM Y1708     -66.193  -2.525 -44.906  1.00  0.00
ATOM   3588  CFN CFN Y1709     -23.934 -41.480 -20.509  1.00  0.00
ATOM   3589  CFO CFO Y1710     -70.372 -61.534  86.744  1.00  0.00
ATOM   3590  CFP CFP Y1711     -65.832  65.167 -85.893  1.00  0.00
ATOM   3591  CFQ CFQ Y1712      79.184  62.494  81.361  1.00  0.00
ATOM   3592  CFR CFR Y1713      22.557  11.275   4.219  1.00  0.00
ATOM   3593  CFS CFS Y1714      84.850  83.007   4.628  1.00  0.00
ATOM   3594  CFT CFT Y1715     -22.357  34.895  85.985  1.00  0.00
ATOM   3595  CFU CFU Y1716     -34.946  82.604 -38.785  1.00  0.00
ATOM   3596  CFV CFV Y1717     -78.339  28.495   6.565  1.00  0.00
ATOM   3597  CFW CFW Y1718     -42.403 -88.400 -59.715  1.00  0.00
ATOM   3598  CFX CFX Y1719      50.143  62.659 -86.459  1.00  0.00
ATOM   3599  CFY CFY Y1720     -59.594 -16.844 -42.328  1.00  0.00
ATOM   3600  CFZ CFZ Y1721      33.337  57.559 -46.984  1.00  0.00
ATOM   3601  CGA CGA Y1722     -81.096 -64.540 -23.247  1.00  0.00
ATOM   3602  CGB CGB Y1723     -81.394 -61.333  31.886  1.00  0.00
ATOM   3603  CGC CGC Y1724      47.567 -37.624 -78.549  1.00  0.00
ATOM   3604  CGD CGD Y1725     -24.740  37.402 -58.091  1.00  0.00
ATOM   3605  CGE CGE Y1726     -12.771 -74.866 -85.836  1.00  0.00
ATOM   3606  CGF CGF Y1727     -75.937 -56.628 -52.007  1.00  0.00
ATOM   3607  CGG CGG Y1728      82.645 -74.007 -85.055  1.00  0.00
ATOM   3608  CGH CGH Y1729     -77.660 -26.342  85.072  1.00  0.00
ATOM   3609  CGI CGI Y1730     -85.356  81.377 -72.731  1.00  0.00
ATOM   3610  CGJ CGJ Y1731      66.262  35.504  30.937  1.00  0.00
ATOM   3611  CGK CGK Y1732      17.472 -42.263 -22.769  1.00  0.00
ATOM   3612  CGL CGL Y1733     -81.231  12.725  18.521  1.00  0.00
ATOM   3613  CGM CGM Y1734     -81.815  78.491  44.801  1.00  0.00
ATOM   3614  CGN CGN Y1735      53.926 -36.951  -6.370  1.00  0.00
ATOM   3615  CGO CGO Y1736     -25.621  -4.152 -58.573  1.00  0.00
ATOM   3616  CGP CGP Y1737      67.823  29.797 -36.270  1.00  0.00
ATOM   3617  CGQ CGQ Y1738       8.014  56.302  66.388  1.00  0.00
ATOM   3618  CGR CGR Y1739      51.687 -51.827  88.218  1.00  0.00
ATOM   3619  CGS CGS Y1740      20.372 -32.982  76.996  1.00  0.00
ATOM   3620  CGT CGT Y1741     -55.613 -89.192  36.347  1.00  0.00
ATOM   3621  CGU CGU Y1742       4.137 -58.561 -84.906  1.00  0.00
ATOM   3622  CGV CGV Y1743      89.227 -35.949 -19.151  1.00  0.00
ATOM   3623  CGW CGW Y1744     -23.071  85.092 -63.140  1.00  0.00
ATOM   3624  CGX CGX Y1745      12.331 -44.265 -47.995  1.00  0.00
ATOM   3625  CGY CGY Y1746     -27.949 -34.510  65.870  1.00  0.00
ATOM   3626  CGZ CGZ Y1747     -81.631  60.884  20.386  1.00  0.00
ATOM   3627  CHA CHA Y1748     -47.488  44.597 -26.597  1.00  0.00
ATOM   3628  CHB CHB Y1749     -48.135  33.520  70.555  1.00  0.00
ATOM   3629  CHC CHC Y1750       3.291 -87.429   8.429  1.00  0.00
ATOM   3630  CHD CHD Y1751     -80.960 -41.212 -52.982  1.00  0.00
ATOM   3631  CHE CHE Y1752      21.264   2.342  81.383  1.00  0.00
ATOM   3632  CHF CHF Y1753      21.419 -51.845  85.998  1.00  0.00
ATOM   3633  CHG CHG Y1754      21.096 -11.239 -42.186  1.00  0.00
ATOM   3634  CHH CHH Y1755      47.205  35.618  22.377  1.00  0.00
ATOM   3635  CHI CHI Y1756      40.277 -86.571  67.609  1.00  0.00
ATOM   3636  CHJ CHJ Y1757      55.649  30.738 -27.862  1.00  0.00
ATOM   3637  CHK CHK Y1758     -18.112 -37.421 -11.506  1.00  0.00
ATOM   3638  CHL CHL Y1759     -24.111 -85.272  -7.044  1.00  0.00
ATOM   3639  CHM CHM Y1760     -81.492  71.823 -35.039  1.00  0.00
ATOM   3640  CHN CHN Y1761     -82.399  58.382  79.854  1.00  0.00
ATOM   3641  CHO CHO Y1762     -66.112 -61.908  74.374  1.00  0.00
ATOM   3642  CHP CHP Y1763     -85.124 -65.895 -54.577  1.00  0.00
ATOM   3643  CHQ CHQ Y1764      43.312  -1.922  24.854  1.00  0.00
ATOM   3644  CHR CHR Y1765     -79.816 -39.117  69.751  1.00  0.00
ATOM   3645  CHS CHS Y1766      65.429 -28.170  53.264  1.00  0.00
ATOM   3646  CHT CHT Y1767       4.769 -72.278   7.170  1.00  0.00
ATOM   3647  CHU CHU Y1768     -83.571 -12.234  12.463  1.00  0.00
ATOM   3648  CHV CHV Y1769     -19.631 -83.221   9.260  1.00  0.00
ATOM   3649  CHW CHW Y1770       6.022 -88.047 -18.710  1.00  0.00
ATOM   3650  CHX CHX Y1771      37.794  29.680 -55.251  1.00  0.00
ATOM   3651  CHY CHY Y1772      54.294 -54.896  33.744  1.00  0.00
ATOM   3652  CHZ CHZ Y1773      79.010  85.577 -16.281  1.00  0.00
ATOM   3653  CIA CIA Y1774      58.289  15.477 -36.588  1.00  0.00
ATOM   3654  CIB CIB Y1775       4.315 -89.944  42.509  1.00  0.00
ATOM   3655  CIC CIC Y1776      42.520 -65.777   5.193  1.00  0.00
ATOM   3656  CID CID Y1777      11.183 -88.782  76.316  1.00  0.00
ATOM   3657  CIE CIE Y1778      -8.082   5.358  87.869  1.00  0.00
ATOM   3658  CIF CIF Y1779       3.985  51.481 -26.887  1.00  0.00
ATOM   3659  CIG CIG Y1780      12.983 -61.851   9.528  1.00  0.00
ATOM   3660  CIH CIH Y1781     -84.459  -1.437 -13.968  1.00  0.00
ATOM   3661  CII CII Y1782      53.103  65.850 -66.169  1.00  0.00
ATOM   3662  CIJ CIJ Y1783       5.062  84.337  -7.481  1.00  0.00
ATOM   3663  CIK CIK Y1784      74.971 -71.845 -55.365  1.00  0.00
ATOM   3664  CIL CIL Y1785      56.048  43.188 -85.370  1.00  0.00
ATOM   3665  CIM CIM Y1786     -57.395 -54.939  85.963  1.00  0.00
ATOM   3666  CIN CIN Y1787      42.439  60.393  24.002  1.00  0.00
ATOM   3667  CIO CIO Y1788      15.415  26.618 -44.797  1.00  0.00
ATOM   3668  CIP CIP Y1789     -68.480  79.110  83.268  1.00  0.00
ATOM   3669  CIQ CIQ Y1790      84.576  68.192  27.874  1.00  0.00
ATOM   3670  CIR CIR Y1791      37.166  48.398  -4.115  1.00  0.00
ATOM   3671  CIS CIS Y1792      89.929   0.774  60.633  1.00  0.00
ATOM   3672  CIT CIT Y1793      48.881  80.295   2.886  1.00  0.00
ATOM   3673  CIU CIU Y1794     -13.637 -58.254  18.436  1.00  0.00
ATOM   3674  CIV CIV Y1795      -0.117 -79.416  31.341  1.00  0.00
ATOM   3675  CIW CIW Y1796     -68.022 -75.220  58.292  1.00  0.00
ATOM   3676  CIX CIX Y1797     -19.364  20.166  87.014  1.00  0.00
ATOM   3677  CIY CIY Y1798     -34.002  17.798 -39.309  1.00  0.00
ATOM   3678  CIZ CIZ Y1799      -5.984 -85.595 -28.605  1.00  0.00
ATOM   3679  CJA CJA Y1800      71.287  16.626 -43.390  1.00  0.00
ATOM   3680  CJB CJB Y1801     -78.716  35.948  37.687  1.00  0.00
ATOM   3681  CJC CJC Y1802      87.710 -60.585  32.455  1.00  0.00
ATOM   3682  CJD CJD Y1803     -21.100 -11.597  13.591  1.00  0.00
ATOM   3683  CJE CJE Y1804     -82.774  46.195  -5.430  1.00  0.00
ATOM   3684  CJF CJF Y1805      78.441 -75.544  77.656  1.00  0.00
ATOM   3685  CJG CJG Y1806     -37.737 -13.932 -26.733  1.00  0.00
ATOM   3686  CJH CJH Y1807      61.753 -30.580  16.234  1.00  0.00
ATOM   3687  CJI CJI Y1808      86.927  72.984  88.276  1.00  0.00
ATOM   3688  CJJ CJJ Y1809      19.271  81.190 -70.497  1.00  0.00
ATOM   3689  CJK CJK Y1810      28.160  64.507  35.143  1.00  0.00
ATOM   3690  CJL CJL Y1811      87.785  55.739 -41.489  1.00  0.00
ATOM   3691  CJM CJM Y1812     -71.931 -54.812 -15.699  1.00  0.00
ATOM   3692  CJN CJN Y1813     -10.228 -39.984  34.620  1.00  0.00
ATOM   3693  CJO CJO Y1814     -10.499 -87.181 -50.825  1.00  0.00
ATOM   3694  CJP CJP Y1815      77.034  52.774  59.999  1.00  0.00
ATOM   3695  CJQ CJQ Y1816       9.886 -85.635 -55.394  1.00  0.00
ATOM   3696  CJR CJR Y1817     -63.749 -34.297   6.345  1.00  0.00
ATOM   3697  CJS CJS Y1818     -13.237 -31.120  83.148  1.00  0.00
ATOM   3698  CJT CJT Y1819     -24.167  25.542 -35.250  1.00  0.00
ATOM   3699  CJU CJU Y1820     -10.157 -56.991 -21.207  1.00  0.00
ATOM   3700  CJV CJV Y1821      24.132 -73.184  51.061  1.00  0.00
ATOM   3701  CJW CJW Y1822      66.677 -46.361 -46.433  1.00  0.00
ATOM   3702  CJX CJX Y1823      89.668  -9.150 -14.479  1.00  0.00
ATOM   3703  CJY CJY Y1824     -22.714 -11.113  88.556  1.00  0.00
ATOM   3704  CJZ CJZ Y1825     -21.546 -22.208 -86.992  1.00  0.00
ATOM   3705  CKA CKA Y1826      11.062  82.863  66.790  1.00  0.00
ATOM   3706  CKB CKB Y1827     -36.359 -68.320  41.834  1.00  0.00
ATOM   3707  CKC CKC Y1828       0.820 -14.084 -70.938  1.00  0.00
ATOM   3708  CKD CKD Y1829      28.224 -76.987  25.459  1.00  0.00
ATOM   3709  CKE CKE Y1830     -76.782 -81.169 -85.078  1.00  0.00
ATOM   3710  CKF CKF Y1831     -84.690  22.566  65.306  1.00  0.00
ATOM   3711  CKG CKG Y1832     -22.799   0.297 -84.132  1.00  0.00
ATOM   3712  CKH CKH Y1833      72.550  33.104  -5.918  1.00  0.00
ATOM   3713  CKI CKI Y1834      89.410 -29.336  -0.966  1.00  0.00
ATOM   3714  CKJ CKJ Y1835      78.119  -3.515 -75.288  1.00  0.00
ATOM   3715  CKK CKK Y1836     -14.623  12.057 -86.106  1.00  0.00
ATOM   3716  CKL CKL Y1837     -60.761 -88.624  61.117  1.00  0.00
ATOM   3717  CKM CKM Y1838     -24.581 -36.077  36.201  1.00  0.00
ATOM   3718  CKN CKN Y1839      32.673 -58.036 -79.392  1.00  0.00
ATOM   3719  CKO CKO Y1840      20.414 -42.238  61.414  1.00  0.00
ATOM   3720  CKP CKP Y1841     -36.125  27.284  74.245  1.00  0.00
ATOM   3721  CKQ CKQ Y1842     -78.941 -77.649 -18.585  1.00  0.00
ATOM   3722  CKR CKR Y1843     -66.882  73.421 -30.802  1.00  0.00
ATOM   3723  CKS CKS Y1844       7.615  62.665  87.795  1.00  0.00
ATOM   3724  CKT CKT Y1845     -15.703   4.998 -68.093  1.00  0.00
ATOM   3725  CKU CKU Y1846     -68.571  58.507  -2.645  1.00  0.00
ATOM   3726  CKV CKV Y1847      -2.519 -22.661 -83.745  1.00  0.00
ATOM   3727  CKW CKW Y1848     -28.968  81.997  12.341  1.00  0.00
ATOM   3728  CKX CKX Y1849      40.820  -1.890  39.881  1.00  0.00
ATOM   3729  CKY CKY Y1850     -34.407  52.804  85.379  1.00  0.00
ATOM   3730  CKZ CKZ Y1851     -78.858 -20.980 -46.688  1.00  0.00
ATOM   3731  CLA CLA Y1852      63.584 -23.992 -85.368  1.00  0.00
ATOM   3732  CLB CLB Y1853      41.552 -24.248 -49.788  1.00  0.00
ATOM   3733  CLC CLC Y1854      57.893  84.119 -53.160  1.00  0.00
ATOM   3734  CLD CLD Y1855      64.814 -21.858  40.622  1.00  0.00
ATOM   3735  CLE CLE Y1856      69.213  40.564  62.757  1.00  0.00
ATOM   3736  CLF CLF Y1857      10.433 -19.035 -74.589  1.00  0.00
ATOM   3737  CLG CLG Y1858     -54.592  54.231  75.004  1.00  0.00
ATOM   3738  CLH CLH Y1859      26.640 -26.724 -32.771  1.00  0.00
ATOM   3739  CLI CLI Y1860      57.778 -89.641  -4.326  1.00  0.00
ATOM   3740  CLJ CLJ Y1861     -66.944 -87.039  48.663  1.00  0.00
ATOM   3741  CLK CLK Y1862      52.213  52.292 -55.554  1.00  0.00
ATOM   3742  CLL CLL Y1863      32.729  25.160  67.449  1.00  0.00
ATOM   3743  CLM CLM Y1864     -84.154  -3.052  51.863  1.00  0.00
ATOM   3744  CLN CLN Y1865     -84.645 -23.642  38.040  1.00  0.00
ATOM   3745  CLO CLO Y1866     -51.413  -4.527  55.249  1.00  0.00
ATOM   3746  CLP CLP Y1867      32.801 -82.189 -36.456  1.00  0.00
ATOM   3747  CLQ CLQ Z1868     -42.302 -48.285  38.140  1.00  0.00
ATOM   3748  CLR CLR Z1869      42.557  27.524 -47.412  1.00  0.00
ATOM   3749  CLS CLS Z1870      59.951  57.369 -24.510  1.00  0.00
ATOM   3750  CLT CLT Z1871      73.930 -34.052  18.380  1.00  0.00
ATOM   3751  CLU CLU Z1872     -74.556  73.910 -23.424  1.00  0.00
ATOM   3752  CLV CLV Z1873     -46.705  26.088  27.540  1.00  0.00
ATOM   3753  CLW CLW Z1874     -41.160 -27.742  -2.370  1.00  0.00
ATOM   3754  CLX CLX Z1875     -40.456  45.615  74.746  1.00  0.00
ATOM   3755  CLY CLY Z1876      38.430 -13.541 -43.103  1.00  0.00
ATOM   3756  CLZ CLZ Z1877     -63.646 -71.575 -69.669  1.00  0.00
ATOM   3757  CMA CMA Z1878      -4.668  27.371 -70.346  1.00  0.00
ATOM   3758  CMB CMB Z1879      61.447 -79.970  36.348  1.00  0.00
ATOM   3759  CMC CMC Z1880      -6.333 -74.384 -13.375  1.00  0.00
ATOM   3760  CMD CMD Z1881      61.460  41.546 -77.296  1.00  0.00
ATOM   3761  CME CME Z1882     -16.616  51.425 -34.459  1.00  0.00
ATOM   3762  CMF CMF Z1883      19.792  23.255  74.233  1.00  0.00
ATOM   3763  CMG CMG Z1884     -18.492 -11.158 -59.229  1.00  0.00
ATOM   3764  CMH CMH Z1885     -14.620 -22.711  46.487  1.00  0.00
ATOM   3765  CMI CMI Z1886      69.161 -53.100 -51.261  1.00  0.00
ATOM   3766  CMJ CMJ Z1887      55.505 -65.863 -79.440  1.00  0.00
ATOM   3767  CMK CMK Z1888      75.503 -62.104  60.705  1.00  0.00
ATOM   3768  CML CML Z1889      60.493  30.072  77.008  1.00  0.00
ATOM   3769  CMM CMM Z1890      -2.772  -7.359  30.696  1.00  0.00
ATOM   3770  CMN CMN Z1891     -70.828 -82.981  36.494  1.00  0.00
ATOM   3771  CMO CMO Z1892      -0.887  28.180 -14.809  1.00  0.00
ATOM   3772  CMP CMP Z1893     -24.716 -61.881  60.307  1.00  0.00
ATOM   3773  CMQ CMQ Z1894     -55.599  47.718 -36.796  1.00  0.00
ATOM   3774  CMR CMR Z1895      80.928  -1.763  -8.401  1.00  0.00
ATOM   3775  CMS CMS Z1896      36.912 -17.146  15.675  1.00  0.00
ATOM   3776  CMT CMT Z1897      13.307  52.261  -3.968  1.00  0.00
ATOM   3777  CMU CMU Z1898      27.927 -39.111  67.055  1.00  0.00
ATOM   3778  CMV CMV Z1899      29.790 -10.974  76.061  1.00  0.00
ATOM   3779  CMW CMW Z1900     -15.328 -48.153 -36.263  1.00  0.00
ATOM   3780  CMX CMX Z1901      82.255  40.221  39.942  1.00  0.00
ATOM   3781  CMY CMY Z1902       9.226 -43.082  -5.973  1.00  0.00
ATOM   3782  CMZ CMZ Z1903     -44.471  34.481  -7.851  1.00  0.00
ATOM   3783  CNA CNA Z1904      24.111  58.027 -18.566  1.00  0.00
ATOM   3784  CNB CNB Z1905      79.720   3.587  55.155  1.00  0.00
ATOM   3785  CNC CNC Z1906     -60.234  49.157  83.169  1.00  0.00
ATOM   3786  CND CND Z1907     -63.742  65.466 -67.280  1.00  0.00
ATOM   3787  CNE CNE Z1908      37.446 -12.247  49.904  1.00  0.00
ATOM   3788  CNF CNF Z1909     -19.065  11.240 -40.363  1.00  0.00
ATOM   3789  CNG CNG Z1910     -69.868 -63.079  49.664  1.00  0.00
ATOM   3790  CNH CNH Z1911      76.748 -70.888 -67.883  1.00  0.00
ATOM   3791  CNI CNI Z1912      82.406 -81.804   0.028  1.00  0.00
ATOM   3792  CNJ CNJ Z1913     -68.930 -14.208  28.246  1.00  0.00
ATOM   3793  CNK CNK Z1914      77.665  -1.525 -63.853  1.00  0.00
ATOM   3794  CNL CNL Z1915     -38.373  23.483  84.278  1.00  0.00
ATOM   3795  CNM CNM Z1916       1.762  71.733 -66.244  1.00  0.00
ATOM   3796  CNN CNN Z1917      34.455  59.354 -40.152  1.00  0.00
ATOM   3797  CNO CNO Z1918       4.965 -11.188  79.025  1.00  0.00
ATOM   3798  CNP CNP Z1919     -75.396  28.985 -56.987  1.00  0.00
ATOM   3799  CNQ CNQ Z1920     -68.104   1.666  -4.864  1.00  0.00
ATOM   3800  CNR CNR Z1921      68.131 -67.718 -23.692  1.00  0.00
ATOM   3801  CNS CNS Z1922      65.715  56.726 -64.686  1.00  0.00
ATOM   3802  CNT CNT Z1923      30.414 -70.457   5.885  1.00  0.00
ATOM   3803  CNU CNU Z1924     -51.098  37.963 -75.773  1.00  0.00
ATOM   3804  CNV CNV Z1925       0.651  71.282  68.084  1.00  0.00
ATOM   3805  CNW CNW Z1926      20.023 -74.937  49.030  1.00  0.00
ATOM   3806  CNX CNX Z1927     -53.992 -78.773   4.390  1.00  0.00
ATOM   3807  CNY CNY Z1928     -71.497  -2.916  71.200  1.00  0.00
ATOM   3808  CNZ CNZ Z1929     -11.772  62.975  16.078  1.00  0.00
ATOM   3809  COA COA Z1930      46.464  73.725  57.557  1.00  0.00
ATOM   3810  COB COB Z1931     -61.942  80.187  63.725  1.00  0.00
ATOM   3811  COC COC Z1932     -49.221   2.548 -61.846  1.00  0.00
ATOM   3812  COD COD Z1933      39.174 -61.509 -34.161  1.00  0.00
ATOM   3813  COE COE Z1934      43.922  -1.696 -84.222  1.00  0.00
ATOM   3814  COF COF Z1935      78.099  67.188   1.606  1.00  0.00
ATOM   3815  COG COG Z1936      60.213  24.761  37.901  1.00  0.00
ATOM   3816  COH COH Z1937      40.543 -90.917 -80.715  1.00  0.00
ATOM   3817  COI COI Z1938      65.141  71.628  24.877  1.00  0.00
ATOM   3818  COJ COJ Z1939     -36.510  68.053  80.886  1.00  0.00
ATOM   3819  COK COK Z1940       6.005 -20.647 -59.947  1.00  0.00
ATOM   3820  COL COL Z1941      39.911 -48.627   1.164  1.00  0.00
ATOM   3821  COM COM Z1942      53.457 -18.068  76.116  1.00  0.00
ATOM   3822  CON CON Z1943      85.787 -62.602 -56.695  1.00  0.00
ATOM   3823  COO COO Z1944     -21.503  34.189  72.073  1.00  0.00
ATOM   3824  COP COP Z1945     -50.002  59.592  44.028  1.00  0.00
ATOM   3825  COQ COQ Z1946     -24.221  69.147  41.500  1.00  0.00
ATOM   3826  COR COR Z1947     -73.270 -19.827 -49.300  1.00  0.00
ATOM   3827  COS COS Z1948      14.372 -74.047 -55.316  1.00  0.00
ATOM   3828  COT COT Z1949       9.034 -79.017  78.431  1.00  0.00
ATOM   3829  COU COU Z1950     -74.844 -36.531 -74.780  1.00  0.00
ATOM   3830  COV COV Z1951     -11.983  43.918  21.721  1.00  0.00
ATOM   3831  COW COW Z1952       2.274 -64.452 -58.848  1.00  0.00
ATOM   3832  COX COX Z1953     -47.426 -74.356 -35.112  1.00  0.00
ATOM   3833  COY COY Z1954      47.325 -79.858  73.747  1.00  0.00
ATOM   3834  COZ COZ Z1955      32.413 -40.482  39.609  1.00  0.00
ATOM   3835  CPA CPA Z1956     -82.706 -41.258  60.764  1.00  0.00
ATOM   3836  CPB CPB Z1957     -33.271 -67.499  81.831  1.00  0.00
ATOM   3837  CPC CPC Z1958     -75.650 -54.374  18.505  1.00  0.00
ATOM   3838  CPD CPD Z1959      68.807  -6.865 -77.235  1.00  0.00
ATOM   3839  CPE CPE Z1960     -20.861  -0.286  71.855  1.00  0.00
ATOM   3840  CPF CPF Z1961       6.881  58.422  40.848  1.00  0.00
ATOM   3841  CPG CPG Z1962     -73.295 -48.168 -43.504  1.00  0.00
ATOM   3842  CPH CPH Z1963      51.463 -34.686  42.601  1.00  0.00
ATOM   3843  CPI CPI Z1964     -75.909   2.344 -35.390  1.00  0.00
ATOM   3844  CPJ CPJ Z1965       7.595   6.086  53.056  1.00  0.00
ATOM   3845  CPK CPK Z1966      48.182 -57.542 -59.951  1.00  0.00
ATOM   3846  CPL CPL Z1967      81.254  29.682  -4.639  1.00  0.00
ATOM   3847  CPM CPM Z1968      41.166 -57.015  78.240  1.00  0.00
ATOM   3848  CPN CPN Z1969      59.527  46.152  16.399  1.00  0.00
ATOM   3849  CPO CPO Z1970      63.271 -86.831 -48.464  1.00  0.00
ATOM   3850  CPP CPP Z1971     -73.603  65.387  71.652  1.00  0.00
ATOM   3851  CPQ CPQ Z1972       7.248 -36.485 -56.425  1.00  0.00
ATOM   3852  CPR CPR Z1973       8.503  54.840  63.982  1.00  0.00
ATOM   3853  CPS CPS Z1974       9.393  12.386 -40.014  1.00  0.00
ATOM   3854  CPT CPT Z1975     -75.073  64.198  20.771  1.00  0.00
ATOM   3855  CPU CPU Z1976     -34.029  80.022 -45.098  1.00  0.00
ATOM   3856  CPV CPV Z1977      66.474  12.094 -41.148  1.00  0.00
ATOM   3857  CPW CPW Z1978     -44.104  61.698  24.368  1.00  0.00
ATOM   3858  CPX CPX Z1979      62.968  48.386 -49.385  1.00  0.00
ATOM   3859  CPY CPY Z1980       4.005 -59.087 -70.977  1.00  0.00
ATOM   3860  CPZ CPZ Z1981      33.621   2.049 -72.944  1.00  0.00
ATOM   3861  CQA CQA Z1982      45.891  20.973 -73.186  1.00  0.00
ATOM   3862  CQB CQB Z1983      37.663  43.669  80.255  1.00  0.00
ATOM   3863  CQC CQC Z1984      38.920  76.391  14.212  1.00  0.00
ATOM   3864  CQD CQD Z1985     -53.399   9.841 -79.102  1.00  0.00
ATOM   3865  CQE CQE Z1986     -36.778 -49.311 -77.140  1.00  0.00
ATOM   3866  CQF CQF Z1987      80.244 -46.228  67.262  1.00  0.00
ATOM   3867  CQG CQG Z1988      47.820 -71.542  41.368  1.00  0.00
ATOM   3868  CQH CQH Z1989      -2.155  33.769  43.922  1.00  0.00
ATOM   3869  CQI CQI Z1990     -18.046  17.716   9.564  1.00  0.00
ATOM   3870  CQJ CQJ Z1991     -17.597  -7.724 -31.745  1.00  0.00
ATOM   3871  CQK CQK Z1992      -9.912  -6.422  60.179  1.00  0.00
ATOM   3872  CQL CQL Z1993     -78.924  52.930 -13.910  1.00  0.00
ATOM   3873  CQM CQM Z1994     -17.884 -77.934  35.510  1.00  0.00
ATOM   3874  CQN CQN Z1995     -66.438 -49.879  76.726  1.00  0.00
ATOM   3875  CQO CQO Z1996     -69.184  12.058  67.292  1.00  0.00
ATOM   3876  CQP CQP Z1997      78.081  73.883  69.052  1.00  0.00
ATOM   3877  CQQ CQQ Z1998      -2.482 -51.114  32.243  1.00  0.00
ATOM   3878  CQR CQR Z1999      16.307  63.422 -72.506  1.00  0.00
ATOM   3879  CQS CQS Z2000      -8.535 -52.106 -61.575  1.00  0.00
ATOM   3880  CQT CQT Z2001      22.845 -17.306 -73.506  1.00  0.00
ATOM   3881  CQU CQU Z2002     -69.777 -47.729 -12.620  1.00  0.00
ATOM   3882  CQV CQV Z2003      18.899  84.100   7.854  1.00  0.00
ATOM   3883  CQW CQW Z2004     -40.523 -39.569  75.996  1.00  0.00
ATOM   3884  CQX CQX Z2005      68.143  -3.100  17.689  1.00  0.00
ATOM   3885  CQY CQY Z2006     -50.550 -39.567 -31.443  1.00  0.00
ATOM   3886  CQZ CQZ Z2007      48.711 -32.816 -21.377  1.00  0.00
ATOM   3887  CRA CRA Z2008      -2.499 -50.711  70.288  1.00  0.00
ATOM   3888  CRB CRB Z2009      69.858  -5.192  79.090  1.00  0.00
ATOM   3889  CRC CRC Z2010     -74.737 -77.201 -31.776  1.00  0.00
ATOM   3890  CRD CRD Z2011     -51.099  -9.957  57.200  1.00  0.00
ATOM   3891  CRE CRE Z2012     -33.525 -20.984  66.540  1.00  0.00
ATOM   3892  CRF CRF Z2013     -13.011  26.194  28.585  1.00  0.00
ATOM   3893  CRG CRG Z2014      70.028 -51.662  -7.066  1.00  0.00
ATOM   3894  CRH CRH Z2015     -21.718 -24.783  28.448  1.00  0.00
ATOM   3895  CRI CRI Z2016      18.698  26.127  42.294  1.00  0.00
ATOM   3896  CRJ CRJ Z2017      60.789 -61.522  29.808  1.00  0.00
ATOM   3897  CRK CRK Z2018     -13.221  41.869   5.862  1.00  0.00
ATOM   3898  CRL CRL Z2019     -55.625 -33.148 -61.813  1.00  0.00
ATOM   3899  CRM CRM Z2020      82.778 -52.357 -71.462  1.00  0.00
ATOM   3900  CRN CRN Z2021      49.958   6.287 -21.454  1.00  0.00
ATOM   3901  CRO CRO Z2022     -30.499  17.095 -26.034  1.00  0.00
ATOM   3902  CRP CRP Z2023     -37.932  -9.522 -77.679  1.00  0.00
ATOM   3903  CRQ CRQ Z2024     -44.833 -70.641 -68.959  1.00  0.00
ATOM   3904  CRR CRR Z2025     -73.251  31.256  75.831  1.00  0.00
ATOM   3905  CRS CRS Z2026     -59.336 -83.918  82.926  1.00  0.00
ATOM   3906  CRT CRT Z2027      58.283 -52.648 -18.393  1.00  0.00
ATOM   3907  CRU CRU Z2028      73.057 -29.313 -42.064  1.00  0.00
ATOM   3908  CRV CRV Z2029      45.287   6.931  64.662  1.00  0.00
ATOM   3909  CRW CRW Z2030     -70.764  12.600 -60.224  1.00  0.00
ATOM   3910  CRX CRX Z2031     -17.896  85.034 -33.381  1.00  0.00
ATOM   3911  CRY CRY Z2032     -22.091  52.155 -83.853  1.00  0.00
ATOM   3912  CRZ CRZ Z2033     -18.102 -18.049 -80.860  1.00  0.00
ATOM   3913  CSA CSA Z2034      28.267 -41.202 -14.268  1.00  0.00
ATOM   3914  CSB CSB Z2035      24.643 -59.935 -49.015  1.00  0.00
ATOM   3915  CSC CSC Z2036     -48.070  71.849 -77.795  1.00  0.00
ATOM   3916  CSD CSD Z2037      39.756  45.489   2.572  1.00  0.00
ATOM   3917  CSE CSE Z2038      -8.097  49.562 -19.387  1.00  0.00
ATOM   3918  CSF CSF Z2039      51.052  82.530 -57.087  1.00  0.00
ATOM   3919  CSG CSG Z2040     -58.725  17.586 -42.541  1.00  0.00
ATOM   3920  CSH CSH Z2041     -25.718 -85.920 -51.039  1.00  0.00
ATOM   3921  CSI CSI Z2042      48.911 -17.783 -12.506  1.00  0.00
ATOM   3922  CSJ CSJ Z2043     -64.662 -66.112  30.509  1.00  0.00
ATOM   3923  CSK CSK Z2044     -60.923  43.258  63.006  1.00  0.00
ATOM   3924  CSL CSL Z2045     -57.149  81.912  34.860  1.00  0.00
ATOM   3925  CSM CSM Z2046     -29.810  68.634   2.268  1.00  0.00
ATOM   3926  CSN CSN Z2047      -3.010  80.638 -22.719  1.00  0.00
ATOM   3927  CSO CSO Z2048     -35.654 -90.036 -71.625  1.00  0.00
ATOM   3928  CSP CSP Z2049     -76.503 -46.603  35.792  1.00  0.00
ATOM   3929  CSQ CSQ Z2050      45.092  12.892  29.843  1.00  0.00
ATOM   3930  CSR CSR Z2051     -30.526 -23.306 -47.590  1.00  0.00
ATOM   3931  CSS CSS Z2052     -56.710  15.755 -19.524  1.00  0.00
ATOM   3932  CST CST Z2053      -9.309  60.577 -68.124  1.00  0.00
ATOM   3933  CSU CSU Z2054       7.198 -17.490 -42.316  1.00  0.00
ATOM   3934  CSV CSV Z2055      31.545 -66.141 -78.268  1.00  0.00
ATOM   3935  CSW CSW Z2056      79.883  75.427 -47.497  1.00  0.00
ATOM   3936  CSX CSX Z2057     -34.122  66.295 -69.266  1.00  0.00
ATOM   3937  CSY CSY Z2058      51.558 -87.832  21.317  1.00  0.00
ATOM   3938  CSZ CSZ Z2059      80.517  38.375 -45.711  1.00  0.00
ATOM   3939  CTA CTA Z2060     -16.070   3.109  45.386  1.00  0.00
ATOM   3940  CTB CTB Z2061     -60.679  68.726  76.081  1.00  0.00
ATOM   3941  CTC CTC Z2062      -4.193  68.672 -34.089  1.00  0.00
ATOM   3942  CTD CTD Z2063      14.228 -24.013  50.073  1.00  0.00
ATOM   3943  CTE CTE Z2064     -62.501  27.293  66.263  1.00  0.00
ATOM   3944  CTF CTF Z2065      -3.856 -84.579  22.310  1.00  0.00
ATOM   3945  CTG CTG Z2066     -76.097  14.732 -25.577  1.00  0.00
ATOM   3946  CTH CTH Z2067       2.418 -81.245   6.409  1.00  0.00
ATOM   3947  CTI CTI Z2068      60.235  79.918 -10.377  1.00  0.00
ATOM   3948  CTJ CTJ Z2069      74.485  22.531  17.955  1.00  0.00
ATOM   3949  CTK CTK Z2070     -75.922  26.139  29.995  1.00  0.00
ATOM   3950  CTL CTL Z2071     -25.882 -84.340  56.500  1.00  0.00
ATOM   3951  CTM CTM Z2072     -73.776  41.603 -79.193  1.00  0.00
ATOM   3952  CTN CTN Z2073      15.346  49.937  85.516  1.00  0.00
ATOM   3953  CTO CTO Z2074      87.098 -35.124  80.823  1.00  0.00
ATOM   3954  CTP CTP Z2075     -49.329 -29.021 -43.132  1.00  0.00
ATOM   3955  CTQ CTQ Z2076      63.103   9.010 -10.004  1.00  0.00
ATOM   3956  CTR CTR Z2077     -69.890  79.523 -37.391  1.00  0.00
ATOM   3957  CTS CTS Z2078     -64.958 -22.834  76.899  1.00  0.00
ATOM   3958  CTT CTT Z2079     -63.720  46.133   2.026  1.00  0.00
ATOM   3959  CTU CTU Z2080      38.674  14.980  -0.626  1.00  0.00
ATOM   3960  CTV CTV Z2081     -82.419 -46.110  89.070  1.00  0.00
ATOM   3961  CTW CTW Z2082     -46.379  -6.167 -36.624  1.00  0.00
ATOM   3962  CTX CTX Z2083      66.624 -27.191  76.847  1.00  0.00
ATOM   3963  CTY CTY Z2084      58.171 -70.528 -31.268  1.00  0.00
ATOM   3964  CTZ CTZ Z2085     -64.029  77.841  85.988  1.00  0.00
ATOM   3965  CUA CUA Z2086      72.664 -24.577  -3.789  1.00  0.00
ATOM   3966  CUB CUB Z2087      -6.179   2.123 -32.458  1.00  0.00
ATOM   3967  CUC CUC Z2088      59.687 -25.163 -25.463  1.00  0.00
ATOM   3968  CUD CUD Z2089     -78.520  79.931  57.972  1.00  0.00
ATOM   3969  CUE CUE Z2090     -77.690 -61.241  82.780  1.00  0.00
ATOM   3970  CUF CUF Z2091     -10.206  83.085  -3.176  1.00  0.00
ATOM   3971  CUG CUG Z2092      77.766  -4.399  38.053  1.00  0.00
ATOM   3972  CUH CUH Z2093     -45.960  19.933  60.069  1.00  0.00
ATOM   3973  CUI CUI Z2094      -1.801 -12.740 -30.127  1.00  0.00
ATOM   3974  CUJ CUJ Z2095     -27.249 -53.184 -58.738  1.00  0.00
ATOM   3975  CUK CUK Z2096     -85.166   7.949  73.340  1.00  0.00
ATOM   3976  CUL CUL Z2097     -29.097  31.907 -56.091  1.00  0.00
ATOM   3977  CUM CUM Z2098       9.116 -25.032  14.930  1.00  0.00
ATOM   3978  CUN CUN Z2099     -81.671  57.011  84.080  1.00  0.00
ATOM   3979  CUO CUO Z2100      15.942  29.209  14.134  1.00  0.00
ATOM   3980  CUP CUP Z2101     -63.650  25.403  82.350  1.00  0.00
ATOM   3981  CUQ CUQ Z2102      -0.869  37.068  63.400  1.00  0.00
ATOM   3982  CUR CUR Z2103      45.254  25.406 -23.611  1.00  0.00
ATOM   3983  CUS CUS Z2104     -38.591  18.240 -46.411  1.00  0.00
ATOM   3984  CUT CUT Z2105      -6.172  81.579 -77.466  1.00  0.00
ATOM   3985  CUU CUU Z2106      15.649 -65.366 -35.362  1.00  0.00
ATOM   3986  CUV CUV Z2107      64.583 -74.367 -41.643  1.00  0.00
ATOM   3987  CUW CUW Z2108      74.839 -86.236  40.085  1.00  0.00
ATOM   3988  CUX CUX Z2109     -55.219  80.001  13.665  1.00  0.00
ATOM   3989  CUY CUY Z2110     -36.434  49.609   6.544  1.00  0.00
ATOM   3990  CUZ CUZ Z2111     -79.630 -53.980 -68.869  1.00  0.00
ATOM   3991  CVA CVA Z2112     -24.291   2.424 -70.845  1.00  0.00
ATOM   3992  CVB CVB Z2113     -82.294 -28.772  87.009  1.00  0.00
ATOM   3993  CVC CVC Z2114      23.556  46.725 -69.364  1.00  0.00
ATOM   3994  CVD CVD Z2115     -17.645 -32.476 -59.124  1.00  0.00
ATOM   3995  CVE CVE Z2116      38.415 -31.968 -68.070  1.00  0.00
ATOM   3996  CVF CVF Z2117      49.431  74.232   1.780  1.00  0.00
ATOM   3997  CVG CVG Z2118      79.444 -55.475   8.820  1.00  0.00
ATOM   3998  CVH CVH Z2119      20.000 -89.821  12.166  1.00  0.00
ATOM   3999  CVI CVI Z2120     -21.825  47.897  42.130  1.00  0.00
ATOM   4000  CVJ CVJ Z2121     -69.371  82.036   2.300  1.00  0.00
ATOM   4001  CVK CVK Z2122     -70.583 -87.358  19.164  1.00  0.00
ATOM   4002  CVL CVL Z2123      -3.997  13.093  14.613  1.00  0.00
ATOM   4003  CVM CVM Z2124     -45.369   3.422   1.652  1.00  0.00
ATOM   4004  CVN CVN Z2125     -47.033 -27.633 -76.801  1.00  0.00
ATOM   4005  CVO CVO Z2126      72.240  38.795 -28.271  1.00  0.00
ATOM   4006  CVP CVP Z2127     -81.553 -18.753  -0.725  1.00  0.00
ATOM   4007  CVQ CVQ Z2128      22.266  71.597  23.028  1.00  0.00
ATOM   4008  CVR CVR Z2129      16.565 -20.128  -1.300  1.00  0.00
ATOM   4009  CVS CVS Z2130      88.547  13.242 -38.382  1.00  0.00
ATOM   4010  CVT CVT Z2131      31.228  17.031 -77.829  1.00  0.00
ATOM   4011  CVU CVU Z2132      48.325 -40.871 -78.763  1.00  0.00
ATOM   4012  CVV CVV Z2133       4.393   1.631 -77.255  1.00  0.00
ATOM   4013  CVW CVW Z2134      29.870 -53.538  55.331  1.00  0.00
ATOM   4014  CVX CVX Z2135      42.231  68.591 -58.136  1.00  0.00
ATOM   4015  CVY CVY Z2136      -9.200 -80.647 -58.924  1.00  0.00
ATOM   4016  CVZ CVZ Z2137     -34.220 -81.791   5.048  1.00  0.00
ATOM   4017  CWA CWA Z2138      14.387  50.901  13.645  1.00  0.00
ATOM   4018  CWB CWB Z2139      69.601 -78.187  85.743  1.00  0.00
ATOM   4019  CWC CWC Z2140      74.698  16.927  38.844  1.00  0.00
ATOM   4020  CWD CWD Z2141     -84.790 -86.282 -16.575  1.00  0.00
ATOM   4021  CWE CWE Z2142      73.564 -88.230  20.379  1.00  0.00
ATOM   4022  CWF CWF Z2143      25.297  16.943  53.631  1.00  0.00
ATOM   4023  CWG CWG Z2144     -38.165 -63.068  -0.486  1.00  0.00
ATOM   4024  CWH CWH Z2145      72.005 -14.121 -21.330  1.00  0.00
ATOM   4025  CWI CWI Z2146     -45.365   4.801  79.375  1.00  0.00
ATOM   4026  CWJ CWJ Z2147       0.956 -18.692 -76.737  1.00  0.00
ATOM   4027  CWK CWK Z2148     -49.346 -83.565  35.064  1.00  0.00
ATOM   4028  CWL CWL Z2149     -71.825 -71.587   3.983  1.00  0.00
ATOM   4029  CWM CWM Z2150     -17.373 -65.344 -74.290  1.00  0.00
ATOM   4030  CWN CWN Z2151     -18.998  30.795 -34.366  1.00  0.00
ATOM   4031  CWO CWO Z2152      17.966   8.533 -82.730  1.00  0.00
ATOM   4032  CWP CWP Z2153      -9.945 -51.456  87.361  1.00  0.00
ATOM   4033  CWQ CWQ Z2154     -55.523  75.619  -7.277  1.00  0.00
ATOM   4034  CWR CWR Z2155     -78.185 -72.888  60.330  1.00  0.00
ATOM   4035  CWS CWS Z2156       7.483 -75.591 -70.810  1.00  0.00
ATOM   4036  CWT CWT Z2157     -68.864 -34.790 -39.755  1.00  0.00
ATOM   4037  CWU CWU Z2158      -4.866  12.403  82.830  1.00  0.00
ATOM   4038  CWV CWV Z2159      53.356   3.319   4.694  1.00  0.00
ATOM   4039  CWW CWW Z2160     -25.511  54.564  57.628  1.00  0.00
ATOM   4040  CWX CWX Z2161     -14.925 -85.100 -35.433  1.00  0.00
ATOM   4041  CWY CWY Z2162      -7.303 -35.875 -85.633  1.00  0.00
ATOM   4042  CWZ CWZ Z2163      73.956  60.132 -85.238  1.00  0.00
ATOM   4043  CXA CXA Z2164     -53.684 -85.384 -55.706  1.00  0.00
ATOM   4044  CXB CXB Z2165      70.923  18.988 -63.618  1.00  0.00
ATOM   4045  CXC CXC Z2166      54.373  -1.633  31.747  1.00  0.00
ATOM   4046  CXD CXD Z2167      67.831 -40.864  55.348  1.00  0.00
ATOM   4047  CXE CXE Z2168      66.809  60.644  84.885  1.00  0.00
ATOM   4048  CXF CXF Z2169      60.093 -26.226 -75.899  1.00  0.00
ATOM   4049  CXG CXG Z2170      76.912 -51.939  39.121  1.00  0.00
ATOM   4050  CXH CXH Z2171     -64.050 -48.859  47.679  1.00  0.00
ATOM   4051  CXI CXI Z2172     -45.720  82.836  69.617  1.00  0.00
ATOM   4052  CXJ CXJ Z2173      57.704  68.111  13.861  1.00  0.00
ATOM   4053  CXK CXK Z2174     -72.462 -82.933 -56.304  1.00  0.00
ATOM   4054  CXL CXL Z2175      44.401 -80.510 -72.928  1.00  0.00
ATOM   4055  CXM CXM Z2176     -39.247 -19.302  36.157  1.00  0.00
ATOM   4056  CXN CXN Z2177      78.373  70.443 -19.887  1.00  0.00
ATOM   4057  CXO CXO Z2178      28.854  83.497 -33.826  1.00  0.00
ATOM   4058  CXP CXP Z2179     -48.407 -60.950  83.907  1.00  0.00
ATOM   4059  CXQ CXQ Z2180      32.056  68.605 -68.171  1.00  0.00
ATOM   4060  CXR CXR Z2181      12.528 -51.144  81.448  1.00  0.00
ATOM   4061  CXS CXS Z2182      25.748 -71.224  78.888  1.00  0.00
ATOM   4062  CXT CXT Z2183      78.707  83.132 -10.694  1.00  0.00
ATOM   4063  CXU CXU Z2184      59.969   1.410 -72.134  1.00  0.00
ATOM   4064  CXV CXV Z2185      34.927  63.240  24.833  1.00  0.00
ATOM   4065  CXW CXW Z2186      41.580 -36.435  55.405  1.00  0.00
ATOM   4066  CXX CXX Z2187     -76.202  81.046  30.799  1.00  0.00
ATOM   4067  CXY CXY Z2188      59.215  29.404   0.246  1.00  0.00
ATOM   4068  CXZ CXZ Z2189     -49.071   6.543  61.098  1.00  0.00
ATOM   4069  CYA CYA Z2190      83.506 -58.421 -23.372  1.00  0.00
ATOM   4070  CYB CYB Z2191      32.435  77.352  -6.895  1.00  0.00
ATOM   4071  CYC CYC Z2192      68.467  14.768  49.018  1.00  0.00
ATOM   4072  CYD CYD Z2193     -45.902  58.769  -1.733  1.00  0.00
ATOM   4073  CYE CYE Z2194      71.632 -85.990 -62.579  1.00  0.00
ATOM   4074  CYF CYF Z2195     -79.508 -77.393 -80.982  1.00  0.00
ATOM   4075  CYG CYG Z2196      -2.236  57.165  -6.902  1.00  0.00
ATOM   4076  CYH CYH Z2197     -80.817  25.101  -7.247  1.00  0.00
ATOM   4077  CYI CYI Z2198      80.423  74.692 -71.348  1.00  0.00
ATOM   4078  CYJ CYJ Z2199     -30.930  59.430 -30.286  1.00  0.00
ATOM   4079  CYK CYK Z2200       7.071  80.155 -52.682  1.00  0.00
ATOM   4080  CYL CYL Z2201     -45.759 -59.699 -23.475  1.00  0.00
ATOM   4081  CYM CYM Z2202      84.831 -78.825 -40.675  1.00  0.00
ATOM   4082  CYN CYN Z2203     -25.080 -27.244  85.481  1.00  0.00
ATOM   4083  CYO CYO Z2204      45.451 -79.410 -25.249  1.00  0.00
ATOM   4084  CYP CYP Z2205      87.430 -65.855  -6.261  1.00  0.00
ATOM   4085  CYQ CYQ Z2206     -71.177 -87.517  60.130  1.00  0.00
ATOM   4086  CYR CYR Z2207     -12.546  54.383  65.752  1.00  0.00
ATOM   4087  CYS CYS Z2208      89.329 -65.639  76.658  1.00  0.00
ATOM   4088  CYT CYT Z2209      57.174  76.543 -79.136  1.00  0.00
ATOM   4089  CYU CYU Z2210      23.391 -24.616 -18.083  1.00  0.00
ATOM   4090  CYV CYV Z2211      41.957 -78.521  28.109  1.00  0.00
ATOM   4091  CYW CYW Z2212     -43.908 -69.885  28.729  1.00  0.00
ATOM   4092  CYX CYX Z2213     -25.749  72.244 -16.238  1.00  0.00
ATOM   4093  CYY CYY Z2214     -44.646 -18.503  88.082  1.00  0.00
ATOM   4094  CYZ CYZ Z2215     -30.821  44.441  60.009  1.00  0.00
ATOM   4095  CZA CZA Z2216      62.430 -87.276  70.741  1.00  0.00
ATOM   4096  CZB CZB Z2217      -6.950  53.531  79.436  1.00  0.00
ATOM   4097  CZC CZC Z2218      50.430  52.226  88.726  1.00  0.00
ATOM   4098  CZD CZD Z2219      35.061  37.898  32.134  1.00  0.00
ATOM   4099  CZE CZE Z2220      59.318 -66.534  87.023  1.00  0.00
ATOM   4100  CZF CZF Z2221     -30.736  48.274 -46.970  1.00  0.00
ATOM   4101  CZG CZG Z2222      63.483  82.422   7.463  1.00  0.00
ATOM   4102  CZH CZH Z2223      12.631  81.365 -38.579  1.00  0.00
ATOM   4103  CZI CZI Z2224       9.117  72.805   5.239  1.00  0.00
ATOM   4104  CZJ CZJ Z2225     -27.166  16.598  -6.627  1.00  0.00
ATOM   4105  CZK CZK Z2226      28.999 -64.859 -61.629  1.00  0.00
ATOM   4106  CZL CZL Z2227      53.829 -45.377 -37.070  1.00  0.00
ATOM   4107  CZM CZM Z2228     -15.986  62.156  -2.913  1.00  0.00
ATOM   4108  CZN CZN Z2229     -40.027 -83.952  66.617  1.00  0.00
ATOM   4109  CZO CZO Z2230     -73.725  13.606  87.798  1.00  0.00
ATOM   4110  CZP CZP Z2231      67.566  -1.481   5.112  1.00  0.00
ATOM   4111  CZQ CZQ Z2232      81.721  25.920 -61.232  1.00  0.00
ATOM   4112  CZR CZR Z2233      -2.364  66.737 -48.573  1.00  0.00
ATOM   4113  CZS CZS Z2234      42.956 -88.349  -8.738  1.00  0.00
ATOM   4114  CZT CZT Z2235      13.520 -52.000 -61.251  1.00  0.00
ATOM   4115  CZU CZU Z2236       0.702  32.738  82.010  1.00  0.00
ATOM   4116  CZV CZV Z2237      87.602  19.853  31.486  1.00  0.00
ATOM   4117  CZW CZW Z2238      18.303  34.239 -32.339  1.00  0.00
ATOM   4118  CZX CZX Z2239     -78.942  46.620  33.368  1.00  0.00
ATOM   4119  CZY CZY Z2240      19.115 -37.539 -40.493  1.00  0.00
ATOM   4120  CZZ CZZ Z2241      76.115 -24.838  60.039  1.00  0.00
ATOM   4121  DAA DAA Z2242      11.875  48.586 -49.006  1.00  0.00
ATOM   4122  DAB DAB Z2243      -5.723  84.706  42.758  1.00  0.00
ATOM   4123  DAC DAC Z2244      63.857 -17.615  44.254  1.00  0.00
ATOM   4124  DAD DAD Z2245      -4.501 -87.066  88.335  1.00  0.00
ATOM   4125  DAE DAE Z2246     -28.025 -18.407 -25.813  1.00  0.00
ATOM   4126  DAF DAF Z2247      74.345 -84.329 -20.569  1.00  0.00
ATOM   4127  DAG DAG Z2248      64.929 -49.376  75.318  1.00  0.00
ATOM   4128  DAH DAH Z2249     -40.476  -5.787  65.493  1.00  0.00
ATOM   4129  DAI DAI Z2250     -79.546  13.159  23.908  1.00  0.00
ATOM   4130  DAJ DAJ Z2251     -72.559  -2.638 -62.930  1.00  0.00
ATOM   4131  DAK DAK Z2252     -81.687  53.661 -56.347  1.00  0.00
ATOM   4132  DAL DAL Z2253      83.373   2.800 -47.864  1.00  0.00
ATOM   4133  DAM DAM Z2254      24.490  76.814 -65.958  1.00  0.00
ATOM   4134  DAN DAN Z2255     -82.750  59.717   2.479  1.00  0.00
ATOM   4135  DAO DAO Z2256      84.721 -13.500  70.755  1.00  0.00
ATOM   4136  DAP DAP Z2257      73.175 -72.487 -50.730  1.00  0.00
ATOM   4137  DAQ DAQ Z2258     -27.832  -4.053  16.937  1.00  0.00
ATOM   4138  DAR DAR Z2259     -24.348  61.515  73.463  1.00  0.00
ATOM   4139  DAS DAS Z2260     -63.788 -58.205 -80.145  1.00  0.00
ATOM   4140  DAT DAT Z2261      33.909  38.967 -81.998  1.00  0.00
ATOM   4141  DAU DAU Z2262      56.561  74.314 -37.265  1.00  0.00
ATOM   4142  DAV DAV Z2263     -29.435 -74.630 -12.537  1.00  0.00
ATOM   4143  DAW DAW Z2264     -62.527  27.494  -2.310  1.00  0.00
ATOM   4144  DAX DAX Z2265      -0.625  40.945 -31.290  1.00  0.00
ATOM   4145  DAY DAY Z2266      36.967  -4.791 -15.167  1.00  0.00
ATOM   4146  DAZ DAZ Z2267      61.014 -87.001 -20.492  1.00  0.00
ATOM   4147  DBA DBA Z2268      37.680 -77.408 -50.448  1.00  0.00
ATOM   4148  DBB DBB Z2269     -20.348  76.062  62.724  1.00  0.00
ATOM   4149  DBC DBC Z2270      32.504  84.554   5.235  1.00  0.00
ATOM   4150  DBD DBD Z2271      77.404  19.094  58.122  1.00  0.00
ATOM   4151  DBE DBE Z2272     -40.568  21.803 -64.332  1.00  0.00
ATOM   4152  DBF DBF Z2273      24.896 -80.038 -25.034  1.00  0.00
ATOM   4153  DBG DBG Z2274      11.801   6.882 -59.313  1.00  0.00
ATOM   4154  DBH DBH Z2275     -52.408 -82.466 -14.523  1.00  0.00
ATOM   4155  DBI DBI Z2276      55.529 -73.077   0.028  1.00  0.00
ATOM   4156  DBJ DBJ Z2277     -77.873  16.421 -73.399  1.00  0.00
ATOM   4157  DBK DBK Z2278      19.257   4.159  88.360  1.00  0.00
ATOM   4158  DBL DBL Z2279      83.139  76.506  25.789  1.00  0.00
ATOM   4159  DBM DBM Z2280     -20.298  -0.454 -13.967  1.00  0.00
ATOM   4160  DBN DBN Z2281     -82.329 -36.982 -37.116  1.00  0.00
ATOM   4161  DBO DBO Z2282      12.097  83.655 -81.824  1.00  0.00
ATOM   4162  DBP DBP Z2283     -30.148 -59.061  14.476  1.00  0.00
ATOM   4163  DBQ DBQ Z2284      26.664  36.022  71.630  1.00  0.00
ATOM   4164  DBR DBR Z2285     -45.202  84.733 -55.000  1.00  0.00
ATOM   4165  DBS DBS Z2286      75.633  55.288  55.377  1.00  0.00
ATOM   4166  DBT DBT Z2287     -71.086 -88.657  -2.968  1.00  0.00
ATOM   4167  DBU DBU Z2288      19.739   3.434  66.082  1.00  0.00
ATOM   4168  DBV DBV Z2289      84.760 -70.915  39.381  1.00  0.00
ATOM   4169  DBW DBW Z2290       9.621 -33.533  79.134  1.00  0.00
ATOM   4170  DBX DBX Z2291     -79.934 -58.610  60.480  1.00  0.00
ATOM   4171  DBY DBY Z2292      75.521   7.818 -23.585  1.00  0.00
ATOM   4172  DBZ DBZ Z2293     -26.452  63.962  28.174  1.00  0.00
ATOM   4173  DCA DCA Z2294      27.626  51.952   6.038  1.00  0.00
ATOM   4174  DCB DCB Z2295      85.567  42.953  10.015  1.00  0.00
ATOM   4175  DCC DCC Z2296     -83.688 -82.609  73.515  1.00  0.00
ATOM   4176  DCD DCD Z2297     -20.465  80.737 -58.085  1.00  0.00
ATOM   4177  DCE DCE Z2298      64.395  61.012  39.902  1.00  0.00
ATOM   4178  DCF DCF Z2299      -7.468 -86.018  55.079  1.00  0.00
ATOM   4179  DCG DCG Z2300      81.331 -18.892 -71.170  1.00  0.00
ATOM   4180  DCH DCH Z2301      -7.976 -39.756  -8.833  1.00  0.00
ATOM   4181  DCI DCI Z2302      80.489  23.814 -78.043  1.00  0.00
ATOM   4182  DCJ DCJ Z2303     -68.892   8.666 -82.294  1.00  0.00
ATOM   4183  DCK DCK Z2304      41.316   6.674 -60.151  1.00  0.00
ATOM   4184  DCL DCL Z2305     -21.351  64.286 -57.764  1.00  0.00
ATOM   4185  DCM DCM Z2306     -43.114  61.133 -81.647  1.00  0.00
ATOM   4186  DCN DCN Z2307     -56.373 -55.891  15.632  1.00  0.00
ATOM   4187  DCO DCO Z2308      87.095 -67.631 -81.462  1.00  0.00
ATOM   4188  DCP DCP Z2309      87.623 -21.886  -8.699  1.00  0.00
ATOM   4189  DCQ DCQ Z2310     -68.813   1.364  55.128  1.00  0.00
ATOM   4190  DCR DCR Z2311      24.585  32.722  -5.809  1.00  0.00
ATOM   4191  DCS DCS Z2312     -66.213 -19.799  51.724  1.00  0.00
ATOM   4192  DCT DCT Z2313      45.787  84.687  -3.396  1.00  0.00
ATOM   4193  DCU DCU Z2314      57.027 -83.095  58.839  1.00  0.00
ATOM   4194  DCV DCV Z2315      16.632 -40.562  44.626  1.00  0.00
ATOM   4195  DCW DCW Z2316      45.146 -51.471  18.242  1.00  0.00
ATOM   4196  DCX DCX Z2317       9.224 -48.618  56.138  1.00  0.00
ATOM   4197  DCY DCY Z2318      -4.795 -29.402 -23.763  1.00  0.00
ATOM   4198  DCZ DCZ Z2319     -60.802 -74.918  73.968  1.00  0.00
ATOM   4199  DDA DDA Z2320      20.933  18.622 -17.389  1.00  0.00
ATOM   4200  DDB DDB Z2321     -20.391  73.529 -84.733  1.00  0.00
ATOM   4201  DDC DDC Z2322      33.138  61.586   0.585  1.00  0.00
ATOM   4202  DDD DDD Z2323     -84.818  48.898  49.762  1.00  0.00
ATOM   4203  DDE DDE Z2324     -75.982  80.829 -78.593  1.00  0.00
ATOM   4204  DDF DDF Z2325      87.603 -80.885  49.945  1.00  0.00
ATOM   4205  DDG DDG Z2326     -17.531 -76.292  78.558  1.00  0.00
ATOM   4206  DDH DDH Z2327     -67.436 -64.410 -59.737  1.00  0.00
ATOM   4207  DDI DDI Z2328      10.930 -18.270  32.526  1.00  0.00
ATOM   4208  DDJ DDJ Z2329      86.902 -30.294  46.097  1.00  0.00
ATOM   4209  DDK DDK Z2330      61.395  26.252 -17.200  1.00  0.00
ATOM   4210  DDL DDL Z2331      77.733 -55.649 -86.810  1.00  0.00
ATOM   4211  DDM DDM Z2332     -35.344 -61.831 -46.970  1.00  0.00
ATOM   4212  DDN DDN Z2333      14.137  62.832  81.570  1.00  0.00
ATOM   4213  DDO DDO Z2334     -74.797  76.224 -47.512  1.00  0.00
ATOM   4214  DDP DDP Z2335      85.846 -15.200  85.872  1.00  0.00
ATOM   4215  DDQ DDQ Z2336      85.820 -70.679  24.130  1.00  0.00
ATOM   4216  DDR DDR Z2337     -31.416  29.496 -81.239  1.00  0.00
ATOM   4217  DDS DDS Z2338      -1.960 -34.752 -75.818  1.00  0.00
ATOM   4218  DDT DDT Z2339      28.161  52.407  44.671  1.00  0.00
ATOM   4219  DDU DDU Z2340     -32.464 -75.992  35.420  1.00  0.00
ATOM   4220  DDV DDV Z2341      47.436  66.426  87.346  1.00  0.00
ATOM   4221  DDW DDW Z2342     -33.720   8.218 -86.580  1.00  0.00
ATOM   4222  DDX DDX Z2343     -31.186  49.729 -16.026  1.00  0.00
ATOM   4223  DDY DDY Z2344     -41.107 -12.099 -59.861  1.00  0.00
ATOM   4224  DDZ DDZ Z2345     -54.234 -84.918  50.744  1.00  0.00
ATOM   4225  DEA DEA Z2346     -67.998  40.229  47.344  1.00  0.00
ATOM   4226  DEB DEB Z2347     -21.240  10.998  19.495  1.00  0.00
ATOM   4227  DEC DEC Z2348       4.285 -86.453  40.859  1.00  0.00
ATOM   4228  DED DED Z2349      10.226   4.716  29.774  1.00  0.00
ATOM   4229  DEE DEE Z2350     -20.588  26.439  57.223  1.00  0.00
ATOM   4230  DEF DEF Z2351     -12.462  83.751  11.347  1.00  0.00
ATOM   4231  DEG DEG Z2352      29.551  78.440 -49.682  1.00  0.00
ATOM   4232  DEH DEH Z2353     -54.932 -38.905  59.473  1.00  0.00
ATOM   4233  DEI DEI Z2354      -4.438  81.488  28.841  1.00  0.00
ATOM   4234  DEJ DEJ Z2355     -48.342 -51.783   8.502  1.00  0.00
ATOM   4235  DEK DEK Z2356      28.494  76.699  76.611  1.00  0.00
ATOM   4236  DEL DEL Z2357      65.771  32.971 -66.126  1.00  0.00
ATOM   4237  DEM DEM Z2358      27.431  80.879 -86.265  1.00  0.00
ATOM   4238  DEN DEN Z2359      76.979  58.126 -36.057  1.00  0.00
ATOM   4239  DEO DEO Z2360      55.410 -86.031   6.593  1.00  0.00
ATOM   4240  DEP DEP Z2361     -12.843  14.566  65.234  1.00  0.00
ATOM   4241  DEQ DEQ Z2362      10.402  24.009  28.894  1.00  0.00
ATOM   4242  DER DER Z2363     -19.663  83.106  45.954  1.00  0.00
ATOM   4243  DES DES Z2364      49.363 -44.076  33.142  1.00  0.00
ATOM   4244  DET DET Z2365      88.809  35.771 -80.278  1.00  0.00
ATOM   4245  DEU DEU Z2366     -18.811 -68.629 -55.443  1.00  0.00
ATOM   4246  DEV DEV Z2367     -18.498  31.878  86.366  1.00  0.00
ATOM   4247  DEW DEW Z2368     -48.452 -65.352  72.991  1.00  0.00
ATOM   4248  DEX DEX Z2369     -40.340  79.770 -23.700  1.00  0.00
ATOM   4249  DEY DEY Z2370      52.370  53.895  -5.109  1.00  0.00
ATOM   4250  DEZ DEZ Z2371      40.294   4.432  78.054  1.00  0.00
ATOM   4251  DFA DFA Z2372     -64.046  -7.822 -84.094  1.00  0.00
ATOM   4252  DFB DFB Z2373      46.216 -19.340 -85.702  1.00  0.00
ATOM   4253  DFC DFC Z2374       2.821 -71.760 -33.680  1.00  0.00
ATOM   4254  DFD DFD Z2375      10.506  -0.793  16.677  1.00  0.00
ATOM   4255  DFE DFE Z2376       5.422  48.942 -86.632  1.00  0.00
ATOM   4256  DFF DFF Z2377     -14.377   8.575  34.244  1.00  0.00
ATOM   4257  DFG DFG Z2378     -74.529 -25.480 -18.247  1.00  0.00
ATOM   4258  DFH DFH Z2379      40.675  48.572 -86.729  1.00  0.00
ATOM   4259  DFI DFI Z2380      43.200  64.692  36.883  1.00  0.00
ATOM   4260  DFJ DFJ Z2381     -84.573  81.357 -59.405  1.00  0.00
ATOM   4261  DFK DFK Z2382      54.842 -71.252  17.512  1.00  0.00
ATOM   4262  DFL DFL Z2383     -12.135 -20.417  65.571  1.00  0.00
ATOM   4263  DFM DFM Z2384     -58.984 -55.767  63.313  1.00  0.00
ATOM   4264  DFN DFN Z2385      -6.143 -64.555 -50.326  1.00  0.00
ATOM   4265  DFO DFO Z2386     -83.242  65.376  38.712  1.00  0.00
ATOM   4266  DFP DFP Z2387      10.819 -39.820 -81.707  1.00  0.00
ATOM   4267  DFQ DFQ Z2388     -83.093  43.143   8.800  1.00  0.00
ATOM   4268  DFR DFR Z2389     -43.729 -66.232  53.687  1.00  0.00
ATOM   4269  DFS DFS Z2390       9.532 -63.298  70.896  1.00  0.00
ATOM   4270  DFT DFT Z2391      25.089  22.367 -58.180  1.00  0.00
ATOM   4271  DFU DFU Z2392      37.232 -57.764 -15.046  1.00  0.00
ATOM   4272  DFV DFV Z2393      29.119 -29.091  53.422  1.00  0.00
ATOM   4273  DFW DFW Z2394     -18.689  49.387 -56.496  1.00  0.00
ATOM   4274  DFX DFX Z2395     -70.925  23.526 -81.947  1.00  0.00
ATOM   4275  DFY DFY Z2396     -10.344 -75.073 -38.344  1.00  0.00
ATOM   4276  DFZ DFZ Z2397     -82.698 -15.770 -33.753  1.00  0.00
ATOM   4277  DGA DGA Z2398      65.373 -62.692  44.144  1.00  0.00
ATOM   4278  DGB DGB Z2399     -80.592  15.182 -40.972  1.00  0.00
ATOM   4279  DGC DGC Z2400       0.392 -48.064 -81.509  1.00  0.00
ATOM   4280  DGD DGD Z2401      27.109  31.646 -69.180  1.00  0.00
ATOM   4281  DGE DGE Z2402      -5.908  83.156 -43.707  1.00  0.00
ATOM   4282  DGF DGF Z2403      16.648 -48.020  11.239  1.00  0.00
ATOM   4283  DGG DGG Z2404      85.359  -9.528 -26.715  1.00  0.00
ATOM   4284  DGH DGH Z2405     -56.311  62.785  13.952  1.00  0.00
ATOM   4285  DGI DGI Z2406     -42.026  66.450 -19.929  1.00  0.00
ATOM   4286  DGJ DGJ Z2407      20.598 -88.937 -80.951  1.00  0.00
ATOM   4287  DGK DGK Z2408      -6.918 -65.202   5.887  1.00  0.00
ATOM   4288  DGL DGL Z2409      68.563 -33.847  41.404  1.00  0.00
ATOM   4289  DGM DGM Z2410      67.092  21.714 -76.611  1.00  0.00
ATOM   4290  DGN DGN Z2411     -81.997 -80.575  11.228  1.00  0.00
ATOM   4291  DGO DGO Z2412      56.018  56.864 -82.903  1.00  0.00
ATOM   4292  DGP DGP Z2413     -33.696 -88.559  44.176  1.00  0.00
ATOM   4293  DGQ DGQ Z2414     -63.346 -61.745 -35.101  1.00  0.00
ATOM   4294  DGR DGR Z2415      74.991  12.163   0.852  1.00  0.00
ATOM   4295  DGS DGS Z2416      64.464 -84.493  -1.340  1.00  0.00
ATOM   4296  DGT DGT Z2417      28.034   2.351  38.161  1.00  0.00
ATOM   4297  DGU DGU Z2418      58.236  28.141 -31.739  1.00  0.00
ATOM   4298  DGV DGV Z2419     -57.383  81.194 -45.906  1.00  0.00
ATOM   4299  DGW DGW Z2420      87.577  47.762 -20.174  1.00  0.00
ATOM   4300  DGX DGX Z2421      44.561  29.195  48.712  1.00  0.00
ATOM   4301  DGY DGY Z2422      -5.843  -1.066 -86.524  1.00  0.00
ATOM   4302  DGZ DGZ Z2423      84.326   6.672  20.015  1.00  0.00
ATOM   4303  DHA DHA Z2424     -27.414 -86.638 -23.181  1.00  0.00
ATOM   4304  DHB DHB Z2425       7.472  51.620 -62.580  1.00  0.00
ATOM   4305  DHC DHC Z2426     -42.494  77.260  25.909  1.00  0.00
ATOM   4306  DHD DHD Z2427     -34.677  81.335  58.666  1.00  0.00
ATOM   4307  DHE DHE Z2428      79.137  83.245  48.639  1.00  0.00
ATOM   4308  DHF DHF Z2429       5.836  79.438  56.125  1.00  0.00
ATOM   4309  DHG DHG Z2430     -79.621 -68.079  36.090  1.00  0.00
ATOM   4310  DHH DHH Z2431     -81.337  19.926  62.223  1.00  0.00
ATOM   4311  DHI DHI Z2432      81.394  -5.076   9.462  1.00  0.00
ATOM   4312  DHJ DHJ Z2433      39.962 -41.296 -48.028  1.00  0.00
ATOM   4313  DHK DHK Z2434      17.154  71.263  63.759  1.00  0.00
ATOM   4314  DHL DHL Z2435      43.219  39.844 -22.569  1.00  0.00
ATOM   4315  DHM DHM Z2436     -72.925 -36.824  52.433  1.00  0.00
ATOM   4316  DHN DHN Z2437      89.378 -63.265  50.325  1.00  0.00
ATOM   4317  DHO DHO Z2438      71.656 -79.368  61.465  1.00  0.00
ATOM   4318  DHP DHP Z2439      24.814   7.326 -25.638  1.00  0.00
ATOM   4319  DHQ DHQ Z2440     -25.140 -79.097 -78.659  1.00  0.00
ATOM   4320  DHR DHR Z2441     -11.738 -31.792  74.175  1.00  0.00
ATOM   4321  DHS DHS Z2442     -27.476  15.847  88.067  1.00  0.00
ATOM   4322  DHT DHT Z2443     -82.281   2.704 -86.767  1.00  0.00
ATOM   4323  DHU DHU Z2444      38.005  46.346  62.609  1.00  0.00
ATOM   4324  DHV DHV Z2445     -55.001  77.058  49.827  1.00  0.00
ATOM   4325  DHW DHW Z2446      64.984 -15.519  12.773  1.00  0.00
ATOM   4326  DHX DHX Z2447      27.518 -81.412  29.347  1.00  0.00
ATOM   4327  DHY DHY Z2448     -72.687  42.811  63.990  1.00  0.00
ATOM   4328  DHZ DHZ Z2449       3.391 -58.187 -26.117  1.00  0.00
ATOM   4329  DIA DIA Z2450      21.285  76.013  46.195  1.00  0.00
ATOM   4330  DIB DIB Z2451     -58.417 -77.575 -48.044  1.00  0.00
ATOM   4331  DIC DIC Z2452      15.471 -75.137 -81.920  1.00  0.00
ATOM   4332  DID DID Z2453      60.387  -5.956  -7.815  1.00  0.00
ATOM   4333  DIE DIE Z2454      67.346 -55.165  10.598  1.00  0.00
ATOM   4334  DIF DIF Z2455      53.383 -62.811  65.180  1.00  0.00
ATOM   4335  DIG DIG Z2456      85.826  71.188  42.986  1.00  0.00
ATOM   4336  DIH DIH Z2457      84.630 -89.888 -17.692  1.00  0.00
ATOM   4337  DII DII Z2458     -50.660  62.912  81.947  1.00  0.00
ATOM   4338  DIJ DIJ Z2459     -84.182 -21.910  53.606  1.00  0.00
ATOM   4339  DIK DIK Z2460      80.269  35.213 -69.076  1.00  0.00
ATOM   4340  DIL DIL Z2461     -39.222  31.629  64.590  1.00  0.00
ATOM   4341  DIM DIM Z2462      59.191 -46.708 -70.627  1.00  0.00
ATOM   4342  DIN DIN Z2463      37.851  63.269  78.063  1.00  0.00
ATOM   4343  DIO DIO Z2464      47.583 -51.265  43.992  1.00  0.00
ATOM   4344  DIP DIP Z2465     -15.969  77.170  82.667  1.00  0.00
ATOM   4345  DIQ DIQ Z2466     -63.381 -43.155  11.289  1.00  0.00
ATOM   4346  DIR DIR Z2467     -27.731 -85.386  26.598  1.00  0.00
ATOM   4347  DIS DIS Z2468      70.790 -72.742  75.592  1.00  0.00
ATOM   4348  DIT DIT Z2469     -33.477  11.890  61.067  1.00  0.00
ATOM   4349  DIU DIU Z2470     -32.761  34.598  88.796  1.00  0.00
ATOM   4350  DIV DIV Z2471       0.469  73.433  -6.711  1.00  0.00
ATOM   4351  DIW DIW Z2472      -4.936  32.123  13.900  1.00  0.00
ATOM   4352  DIX DIX Z2473     -37.127 -36.708 -32.138  1.00  0.00
ATOM   4353  DIY DIY Z2474     -52.919 -56.411 -53.591  1.00  0.00
ATOM   4354  DIZ DIZ Z2475      -7.072  77.343  52.321  1.00  0.00
ATOM   4355  DJA DJA Z2476      13.682  -5.889 -45.964  1.00  0.00
ATOM   4356  DJB DJB Z2477      19.980 -88.345 -63.130  1.00  0.00
ATOM   4357  DJC DJC Z2478      64.555 -41.565   2.083  1.00  0.00
ATOM   4358  DJD DJD Z2479      22.843  50.782  64.213  1.00  0.00
ATOM   4359  DJE DJE Z2480     -19.609 -40.006  68.247  1.00  0.00
ATOM   4360  DJF DJF Z2481      78.022 -39.991 -13.993  1.00  0.00
ATOM   4361  DJG DJG Z2482      82.690 -38.534 -64.383  1.00  0.00
ATOM   4362  DJH DJH Z2483      -4.723 -26.075 -36.653  1.00  0.00
ATOM   4363  DJI DJI Z2484      48.143  82.439 -32.445  1.00  0.00
ATOM   4364  DJJ DJJ Z2485     -45.187  81.066  85.622  1.00  0.00
ATOM   4365  DJK DJK Z2486      36.140  83.322 -67.950  1.00  0.00
ATOM   4366  DJL DJL Z2487      79.741   9.757  80.584  1.00  0.00
ATOM   4367  DJM DJM Z2488       9.589 -87.833 -78.538  1.00  0.00
ATOM   4368  DJN DJN Z2489     -69.351  17.093  46.787  1.00  0.00
ATOM   4369  DJO DJO Z2490      85.049 -33.790 -83.682  1.00  0.00
ATOM   4370  DJP DJP Z2491      31.991 -67.669 -17.204  1.00  0.00
ATOM   4371  DJQ DJQ Z2492      82.279 -78.947 -77.826  1.00  0.00
ATOM   4372  DJR DJR Z2493       0.685 -87.416 -36.160  1.00  0.00
ATOM   4373  DJS DJS Z2494     -81.809 -59.151   0.929  1.00  0.00
ATOM   4374  DJT DJT Z2495     -17.654 -58.199   8.316  1.00  0.00
ATOM   4375  DJU DJU Z2496      -3.423  -8.596 -53.900  1.00  0.00
ATOM   4376  DJV DJV Z2497      -5.147  22.757  71.853  1.00  0.00
ATOM   4377  DJW DJW Z2498     -27.184 -10.918  54.285  1.00  0.00
ATOM   4378  DJX DJX Z2499      50.863 -83.254 -38.737  1.00  0.00
ATOM   4379  DJY DJY Z2500      52.487 -83.890 -60.805  1.00  0.00
ATOM   4380  DJZ DJZ Z2501      12.094  41.441  54.796  1.00  0.00
ATOM   4381  DKA DKA Z2502      88.869  -9.022  22.318  1.00  0.00
ATOM   4382  DKB DKB Z2503      54.456   3.897  17.453  1.00  0.00
ATOM   4383  DKC DKC Z2504     -84.191  11.158  48.790  1.00  0.00
ATOM   4384  DKD DKD Z2505      16.317  43.596 -87.677  1.00  0.00
ATOM   4385  DKE DKE Z2506     -83.560  67.532 -77.797  1.00  0.00
ATOM   4386  DKF DKF Z2507      78.684   8.074 -85.091  1.00  0.00
ATOM   4387  DKG DKG Z2508      40.391 -49.565 -72.451  1.00  0.00
ATOM   4388  DKH DKH Z2509     -41.467 -80.147  87.793  1.00  0.00
ATOM   4389  DKI DKI Z2510     -71.077  -8.812 -34.104  1.00  0.00
ATOM   4390  DKJ DKJ Z2511     -41.229 -38.198 -53.470  1.00  0.00
ATOM   4391  DKK DKK Z2512      87.301 -47.650 -41.308  1.00  0.00
ATOM   4392  DKL DKL Z2513     -17.534  -2.941 -45.324  1.00  0.00
ATOM   4393  DKM DKM Z2514     -72.264 -87.558  79.549  1.00  0.00
ATOM   4394  DKN DKN Z2515     -80.316  53.864 -83.433  1.00  0.00
ATOM   4395  DKO DKO Z2516      65.921  41.671 -13.120  1.00  0.00
ATOM   4396  DKP DKP Z2517     -82.428  37.872  55.586  1.00  0.00
ATOM   4397  DKQ DKQ Z2518      17.505 -56.308 -25.065  1.00  0.00
ATOM   4398  DKR DKR Z2519      18.693 -24.480  66.377  1.00  0.00
ATOM   4399  DKS DKS Z2520      60.577  -2.851 -31.296  1.00  0.00
ATOM   4400  DKT DKT Z2521      29.859 -47.274  28.049  1.00  0.00
ATOM   4401  DKU DKU Z2522     -85.723 -56.936 -51.412  1.00  0.00
ATOM   4402  DKV DKV Z2523      24.315  65.845 -57.103  1.00  0.00
ATOM   4403  DKW DKW Z2524      30.325 -66.406  64.918  1.00  0.00
ATOM   4404  DKX DKX Z2525      36.708 -40.545 -86.459  1.00  0.00
ATOM   4405  DKY DKY Z2526     -20.836 -47.361 -12.687  1.00  0.00
ATOM   4406  DKZ DKZ Z2527      87.797  51.275  83.500  1.00  0.00
ATOM   4407  DLA DLA Z2528      84.682 -90.088 -79.476  1.00  0.00
ATOM   4408  DLB DLB Z2529      52.651   2.268  83.323  1.00  0.00
ATOM   4409  DLC DLC Z2530      39.855  16.148  80.720  1.00  0.00
ATOM   4410  DLD DLD Z2531      56.288 -33.519  -3.135  1.00  0.00
ATOM   4411  DLE DLE Z2532      -8.101 -73.036  43.193  1.00  0.00
ATOM   4412  DLF DLF Z2533     -78.540  80.644  -7.697  1.00  0.00
ATOM   4413  DLG DLG Z2534      67.873 -84.722 -32.312  1.00  0.00
ATOM   4414  DLH DLH Z2535      30.581  38.975  12.265  1.00  0.00
ATOM   4415  DLI DLI Z2536      55.705 -36.787 -58.221  1.00  0.00
ATOM   4416  DLJ DLJ Z2537     -77.973  63.299 -33.786  1.00  0.00
ATOM   4417  DLK DLK Z2538      10.701 -79.181  19.850  1.00  0.00
ATOM   4418  DLL DLL Z2539      31.780  66.287 -81.149  1.00  0.00
ATOM   4419  DLM DLM Z2540     -54.931 -45.191  87.997  1.00  0.00
ATOM   4420  DLN DLN Z2541      85.264  27.460  86.128  1.00  0.00
ATOM   4421  DLO DLO Z2542     -48.159 -85.930 -78.484  1.00  0.00
ATOM   4422  DLP DLP Z2543     -83.126  40.205 -43.878  1.00  0.00
ATOM   4423  DLQ DLQ Z2544      41.493  21.053  62.471  1.00  0.00
ATOM   4424  DLR DLR Z2545     -58.991  68.590 -18.896  1.00  0.00
ATOM   4425  DLS DLS Z2546     -41.414  34.215 -57.052  1.00  0.00
ATOM   4426  DLT DLT Z2547      75.945 -52.615 -35.480  1.00  0.00
ATOM   4427  DLU DLU Z2548      74.182  82.496 -27.541  1.00  0.00
ATOM   4428  DLV DLV Z2549     -61.036 -75.676  44.179  1.00  0.00
ATOM   4429  DLW DLW Z2550      15.406  77.542 -10.745  1.00  0.00
ATOM   4430  DLX DLX Z2551     -42.098  84.636 -70.798  1.00  0.00
ATOM   4431  DLY DLY Z2552     -11.337 -90.466   3.798  1.00  0.00
ATOM   4432  DLZ DLZ Z2553      46.442 -43.052 -23.496  1.00  0.00
ATOM   4433  DMA DMA Z2554      41.720  12.585  48.204  1.00  0.00
ATOM   4434  DMB DMB Z2555      41.034  82.158  33.295  1.00  0.00
ATOM   4435  DMC DMC Z2556      32.373  29.965  65.558  1.00  0.00
ATOM   4436  DMD DMD Z2557      -8.388 -13.468  15.582  1.00  0.00
ATOM   4437  DME DME Z2558     -26.600  24.260  69.639  1.00  0.00
ATOM   4438  DMF DMF Z2559      49.699 -40.387   7.050  1.00  0.00
ATOM   4439  DMG DMG Z2560     -64.998  -4.281 -24.082  1.00  0.00
ATOM   4440  DMH DMH Z2561      83.500 -15.095  48.575  1.00  0.00
ATOM   4441  DMI DMI Z2562      86.288 -77.141  89.435  1.00  0.00
ATOM   4442  DMJ DMJ Z2563      47.652  62.548  24.546  1.00  0.00
ATOM   4443  DMK DMK Z2564      24.084 -44.995 -74.588  1.00  0.00
ATOM   4444  DML DML Z2565      45.587  53.357 -68.276  1.00  0.00
ATOM   4445  DMM DMM Z2566     -73.976  38.078  20.340  1.00  0.00
ATOM   4446  DMN DMN Z2567      20.473  14.266  31.575  1.00  0.00
ATOM   4447  DMO DMO Z2568     -23.065  -0.858  87.426  1.00  0.00
ATOM   4448  DMP DMP Z2569      15.420  60.226 -41.738  1.00  0.00
ATOM   4449  DMQ DMQ Z2570      59.713  10.691 -82.975  1.00  0.00
ATOM   4450  DMR DMR Z2571      -2.500 -18.907  53.755  1.00  0.00
ATOM   4451  DMS DMS Z2572     -31.079 -62.565 -19.681  1.00  0.00
ATOM   4452  DMT DMT Z2573     -35.569   6.057  47.019  1.00  0.00
ATOM   4453  DMU DMU Z2574     -82.667 -28.062  41.241  1.00  0.00
ATOM   4454  DMV DMV Z2575     -24.390  81.538  31.788  1.00  0.00
ATOM   4455  DMW DMW Z2576     -13.191 -41.221 -73.438  1.00  0.00
ATOM   4456  DMX DMX Z2577     -30.567 -30.539  48.135  1.00  0.00
ATOM   4457  DMY DMY Z2578      63.863  13.813   9.842  1.00  0.00
ATOM   4458  DMZ DMZ Z2579      31.475  74.738 -22.795  1.00  0.00
ATOM   4459  DNA DNA Z2580       2.375  75.861  87.149  1.00  0.00
ATOM   4460  DNB DNB Z2581     -28.133 -77.188 -37.260  1.00  0.00
ATOM   4461  DNC DNC Z2582     -85.339 -49.156 -30.374  1.00  0.00
ATOM   4462  DND DND Z2583      31.058 -59.785  39.426  1.00  0.00
ATOM   4463  DNE DNE Z2584      59.316   3.141 -57.922  1.00  0.00
ATOM   4464  DNF DNF Z2585      46.170 -75.677  56.478  1.00  0.00
ATOM   4465  DNG DNG Z2586      55.322  53.613  68.620  1.00  0.00
ATOM   4466  DNH DNH Z2587     -33.974 -44.590  59.054  1.00  0.00
ATOM   4467  DNI DNI Z2588      -6.734 -83.122 -82.752  1.00  0.00
ATOM   4468  DNJ DNJ Z2589      74.417  80.522 -85.887  1.00  0.00
ATOM   4469  DNK DNK Z2590      23.262  78.379  89.212  1.00  0.00
ATOM   4470  DNL DNL Z2591      83.639 -47.789  88.615  1.00  0.00
ATOM   4471  DNM DNM Z2592      87.331  44.096  68.796  1.00  0.00
ATOM   4472  DNN DNN Z2593      58.565  31.730  50.366  1.00  0.00
ATOM   4473  DNO DNO Z2594     -85.286  -2.035 -52.969  1.00  0.00
ATOM   4474  DNP DNP Z2595      85.467  68.442 -82.686  1.00  0.00
ATOM   4475  DNQ DNQ Z2596      79.256  47.450  -8.572  1.00  0.00
ATOM   4476  DNR DNR Z2597      89.964  42.255 -60.264  1.00  0.00
ATOM   4477  DNS DNS Z2598      46.528  85.310 -44.943  1.00  0.00
ATOM   4478  DNT DNT Z2599     -12.757 -18.643 -46.330  1.00  0.00
ATOM   4479  DNU DNU Z2600      32.949  11.624  66.523  1.00  0.00
ATOM   4480  DNV DNV Z2601      76.764  46.949  78.031  1.00  0.00
ATOM   4481  DNW DNW Z2602      21.406  24.202 -46.017  1.00  0.00
ATOM   4482  DNX DNX Z2603     -44.456 -26.538  49.321  1.00  0.00
ATOM   4483  DNY DNY Z2604      44.276  64.146 -11.976  1.00  0.00
ATOM   4484  DNZ DNZ Z2605      39.422 -63.424  52.630  1.00  0.00
ATOM   4485  DOA DOA Z2606     -52.757  25.181 -57.005  1.00  0.00
ATOM   4486  DOB DOB Z2607      67.936  82.793  39.153  1.00  0.00
ATOM   4487  DOC DOC Z2608     -62.744 -89.220 -27.061  1.00  0.00
ATOM   4488  DOD DOD Z2609     -37.253  81.999  38.798  1.00  0.00
ATOM   4489  DOE DOE Z2610     -83.917 -54.561 -79.473  1.00  0.00
ATOM   4490  DOF DOF Z2611      -3.471   5.857  68.767  1.00  0.00
ATOM   4491  DOG DOG Z2612      -8.070  65.611 -81.212  1.00  0.00
ATOM   4492  DOH DOH Z2613      56.468 -31.477  59.627  1.00  0.00
ATOM   4493  DOI DOI Z2614      18.006  24.257 -86.304  1.00  0.00
ATOM   4494  DOJ DOJ Z2615      46.273 -88.095  86.401  1.00  0.00
ATOM   4495  DOK DOK Z2616      35.925 -25.186  66.754  1.00  0.00
ATOM   4496  DOL DOL Z2617      88.689 -68.419 -30.413  1.00  0.00
ATOM   4497  DOM DOM Z2618      13.611 -87.008 -37.747  1.00  0.00
ATOM   4498  DON DON Z2619     -64.883 -44.216 -59.980  1.00  0.00
ATOM   4499  DOO DOO Z2620      51.463  54.617  46.374  1.00  0.00
ATOM   4500  DOP DOP Z2621     -54.195  36.714  83.426  1.00  0.00
ATOM   4501  DOQ DOQ Z2622      44.643  84.427  88.179  1.00  0.00
ATOM   4502  DOR DOR Z2623     -66.085  60.103  62.695  1.00  0.00
ATOM   4503  DOS DOS Z2624      -1.622 -31.524   0.807  1.00  0.00
ATOM   4504  DOT DOT Z2625     -60.356 -71.709 -17.286  1.00  0.00
ATOM   4505  DOU DOU Z2626     -56.018 -10.881 -71.770  1.00  0.00
ATOM   4506  DOV DOV Z2627     -81.381 -39.633  74.419  1.00  0.00
ATOM   4507  DOW DOW Z2628     -56.043 -89.118  22.704  1.00  0.00
ATOM   4508  DOX DOX Z2629      20.238  -4.110  45.343  1.00  0.00
ATOM   4509  DOY DOY Z2630      72.111 -74.466 -86.543  1.00  0.00
ATOM   4510  DOZ DOZ Z2631      88.265  14.104 -13.758  1.00  0.00
ATOM   4511  DPA DPA Z2632      74.687 -66.481 -38.408  1.00  0.00
ATOM   4512  DPB DPB Z2633       6.938  -3.561 -26.873  1.00  0.00
ATOM   4513  DPC DPC Z2634      50.059 -63.653 -10.271  1.00  0.00
ATOM   4514  DPD DPD Z2635      13.290 -33.688 -23.030  1.00  0.00
ATOM   4515  DPE DPE Z2636      85.355  32.909 -24.444  1.00  0.00
ATOM   4516  DPF DPF Z2637     -64.485  -4.039 -47.367  1.00  0.00
ATOM   4517  DPG DPG Z2638      31.497 -87.189 -38.196  1.00  0.00
ATOM   4518  DPH DPH Z2639     -19.922  83.790 -14.928  1.00  0.00
ATOM   4519  DPI DPI Z2640     -82.603  43.571  88.748  1.00  0.00
ATOM   4520  DPJ DPJ Z2641     -63.633 -66.544  82.592  1.00  0.00
ATOM   4521  DPK DPK Z2642      20.491  -0.264 -60.802  1.00  0.00
ATOM   4522  DPL DPL Z2643      27.800   9.933 -38.446  1.00  0.00
ATOM   4523  DPM DPM Z2644      89.250  54.815  25.967  1.00  0.00
ATOM   4524  DPN DPN Z2645      -2.926  84.823  77.143  1.00  0.00
ATOM   4525  DPO DPO Z2646      26.626 -86.937  87.485  1.00  0.00
ATOM   4526  DPP DPP Z2647      37.812 -89.660  31.000  1.00  0.00
ATOM   4527  DPQ DPQ Z2648      90.278 -49.691 -11.253  1.00  0.00
ATOM   4528  DPR DPR Z2649     -12.494 -19.146 -21.583  1.00  0.00
ATOM   4529  DPS DPS Z2650      26.589 -90.151  68.962  1.00  0.00
ATOM   4530  DPT DPT Z2651     -57.070 -62.942  -1.604  1.00  0.00
ATOM   4531  DPU DPU Z2652      -8.383 -15.493 -66.844  1.00  0.00
ATOM   4532  DPV DPV Z2653      64.227  14.436  60.300  1.00  0.00
ATOM   4533  DPW DPW Z2654      17.978 -35.896 -71.211  1.00  0.00
ATOM   4534  DPX DPX Z2655      -6.320 -63.777 -84.886  1.00  0.00
ATOM   4535  DPY DPY Z2656       7.482 -60.486   7.973  1.00  0.00
ATOM   4536  DPZ DPZ Z2657     -64.070  51.359  18.961  1.00  0.00
ATOM   4537  DQA DQA Z2658     -27.429  -1.799  38.795  1.00  0.00
ATOM   4538  DQB DQB Z2659     -17.197  68.407 -29.839  1.00  0.00
ATOM   4539  DQC DQC Z2660      87.161  17.046  69.366  1.00  0.00
ATOM   4540  DQD DQD Z2661       7.983  85.161  43.737  1.00  0.00
ATOM   4541  DQE DQE Z2662      45.773  36.155 -84.172  1.00  0.00
ATOM   4542  DQF DQF Z2663     -41.732 -54.505  64.406  1.00  0.00
ATOM   4543  DQG DQG Z2664      89.723  53.375 -34.475  1.00  0.00
ATOM   4544  DQH DQH Z2665      21.324  84.117  67.749  1.00  0.00
ATOM   4545  DQI DQI Z2666     -78.762  66.619  53.040  1.00  0.00
ATOM   4546  DQJ DQJ Z2667      42.674 -37.607 -13.987  1.00  0.00
ATOM   4547  DQK DQK Z2668     -33.754  66.322  56.340  1.00  0.00
ATOM   4548  DQL DQL Z2669     -16.157 -44.068   9.438  1.00  0.00
ATOM   4549  DQM DQM Z2670     -16.771 -15.184  76.949  1.00  0.00
ATOM   4550  DQN DQN Z2671     -57.355 -71.265  63.054  1.00  0.00
ATOM   4551  DQO DQO Z2672      30.918 -50.434 -61.998  1.00  0.00
ATOM   4552  DQP DQP Z2673     -64.700 -16.362 -68.017  1.00  0.00
ATOM   4553  DQQ DQQ Z2674      72.952 -34.805 -69.733  1.00  0.00
ATOM   4554  DQR DQR Z2675      13.296 -56.854 -81.984  1.00  0.00
ATOM   4555  DQS DQS Z2676     -22.894  31.033  -3.413  1.00  0.00
ATOM   4556  DQT DQT Z2677     -17.120  29.169  11.615  1.00  0.00
ATOM   4557  DQU DQU Z2678      28.325  56.047  88.167  1.00  0.00
ATOM   4558  DQV DQV Z2679     -14.129 -40.471  53.654  1.00  0.00
ATOM   4559  DQW DQW Z2680     -29.649 -23.801 -84.098  1.00  0.00
ATOM   4560  DQX DQX Z2681     -82.249  34.809 -30.494  1.00  0.00
ATOM   4561  DQY DQY Z2682     -32.614  80.989 -12.648  1.00  0.00
ATOM   4562  DQZ DQZ Z2683     -28.871  53.600  19.734  1.00  0.00
ATOM   4563  DRA DRA Z2684     -31.264  62.192 -84.140  1.00  0.00
ATOM   4564  DRB DRB Z2685     -59.255  14.738 -65.212  1.00  0.00
ATOM   4565  DRC DRC Z2686      90.529  54.081 -78.698  1.00  0.00
ATOM   4566  DRD DRD Z2687      87.346 -75.836  63.950  1.00  0.00
ATOM   4567  DRE DRE Z2688     -59.115 -43.005 -43.868  1.00  0.00
ATOM   4568  DRF DRF Z2689      -1.013 -71.438  61.731  1.00  0.00
ATOM   4569  DRG DRG Z2690      61.805  85.214  74.801  1.00  0.00
ATOM   4570  DRH DRH Z2691     -12.443  14.833  -2.499  1.00  0.00
ATOM   4571  DRI DRI Z2692      46.319  37.159 -74.024  1.00  0.00
ATOM   4572  DRJ DRJ Z2693     -83.840 -15.053  70.346  1.00  0.00
ATOM   4573  DRK DRK Z2694      -8.441 -27.102  87.283  1.00  0.00
ATOM   4574  DRL DRL Z2695     -80.266  44.118  74.718  1.00  0.00
ATOM   4575  DRM DRM Z2696      81.032 -69.896  10.765  1.00  0.00
ATOM   4576  DRN DRN Z2697      40.155 -62.533  30.628  1.00  0.00
ATOM   4577  DRO DRO Z2698      89.585 -23.878 -24.405  1.00  0.00
ATOM   4578  DRP DRP Z2699      24.949  51.494  27.576  1.00  0.00
ATOM   4579  DRQ DRQ Z2700      58.743 -84.740 -79.189  1.00  0.00
ATOM   4580  DRR DRR Z2701     -42.557 -70.931 -15.882  1.00  0.00
ATOM   4581  DRS DRS Z2702     -63.817   5.672 -35.512  1.00  0.00
ATOM   4582  DRT DRT Z2703     -13.648 -53.846  -4.444  1.00  0.00
ATOM   4583  DRU DRU Z2704     -45.364 -56.349 -10.555  1.00  0.00
ATOM   4584  DRV DRV Z2705       6.312 -20.727 -25.094  1.00  0.00
ATOM   4585  DRW DRW Z2706     -25.570  78.397 -72.172  1.00  0.00
ATOM   4586  DRX DRX Z2707      26.190 -86.786 -10.904  1.00  0.00
ATOM   4587  DRY DRY Z2708      36.775 -26.125  84.481  1.00  0.00
ATOM   4588  DRZ DRZ Z2709      75.283 -90.051  68.596  1.00  0.00
ATOM   4589  DSA DSA Z2710      -8.224  74.301   2.216  1.00  0.00
ATOM   4590  DSB DSB Z2711     -78.668  70.649  81.371  1.00  0.00
ATOM   4591  DSC DSC Z2712      45.263 -77.323 -11.617  1.00  0.00
ATOM   4592  DSD DSD Z2713      58.448  66.300  -3.126  1.00  0.00
ATOM   4593  DSE DSE Z2714       0.362  59.928 -23.793  1.00  0.00
ATOM   4594  DSF DSF Z2715     -26.346 -33.407 -72.811  1.00  0.00
ATOM   4595  DSG DSG Z2716     -85.100   3.491 -18.460  1.00  0.00
ATOM   4596  DSH DSH Z2717     -74.494  29.880   5.584  1.00  0.00
ATOM   4597  DSI DSI Z2718     -45.293  -3.983  21.906  1.00  0.00
ATOM   4598  DSJ DSJ Z2719      33.265  30.265 -26.686  1.00  0.00
ATOM   4599  DSK DSK Z2720      46.869 -12.272 -74.413  1.00  0.00
END
