# Supplementary material for: The Effect of Macromolecular Crowding on the Electrostatic Component of Barnase–Barstar Binding: A Computational, Implicit Solvent-Based Study
Source: PLoS One. 2014 Jun 10;9(6):e98618. doi: 10.1371/journal.pone.0098618 (PMC4051634; doi:10.1371/journal.pone.0098618)
Supplement: File S1 — Contains sample pdb files used in our analyses; each contains the barnase/barstar complex with a specific random placement of crowders of varying radii at 30% crowding density. Also included are files specifying, for each pdb file, the radii of each atom and model crowder. (TAR) [file pone.0098618.s005.tar › vary30percent_pdb/with_crowders-38.pdb]

ATOM      1  CAY VAL A   3      18.329  -9.767 -18.786  1.00  0.00
ATOM      2  CY  VAL A   3      17.463  -9.299 -17.665  1.00  0.55
ATOM      3  OY  VAL A   3      17.203 -10.038 -16.718  1.00 -0.55
ATOM      4  N   VAL A   3      16.993  -8.037 -17.760  1.00 -0.40
ATOM      5  H   VAL A   3      17.222  -7.453 -18.535  1.00  0.40
ATOM      6  CA  VAL A   3      16.107  -7.419 -16.733  1.00  0.00
ATOM      7  CB  VAL A   3      16.269  -5.903 -16.535  1.00  0.00
ATOM      8  CG1 VAL A   3      15.283  -5.404 -15.502  1.00  0.00
ATOM      9  CG2 VAL A   3      17.666  -5.466 -16.113  1.00  0.00
ATOM     10  C   VAL A   3      14.669  -7.755 -17.123  1.00  0.55
ATOM     11  O   VAL A   3      14.125  -7.204 -18.095  1.00 -0.55
ATOM     12  N   ILE A   4      14.072  -8.639 -16.383  1.00 -0.40
ATOM     13  H   ILE A   4      14.512  -9.101 -15.616  1.00  0.40
ATOM     14  CA  ILE A   4      12.656  -8.995 -16.677  1.00  0.00
ATOM     15  CB  ILE A   4      12.546 -10.506 -16.596  1.00  0.00
ATOM     16  CG2 ILE A   4      11.132 -11.017 -16.786  1.00  0.00
ATOM     17  CG1 ILE A   4      13.586 -11.052 -17.616  1.00  0.00
ATOM     18  CD1 ILE A   4      13.725 -12.568 -17.376  1.00  0.00
ATOM     19  C   ILE A   4      11.850  -8.257 -15.632  1.00  0.55
ATOM     20  O   ILE A   4      11.950  -8.686 -14.487  1.00 -0.55
ATOM     21  N   ASN A   5      11.188  -7.189 -15.991  1.00 -0.40
ATOM     22  H   ASN A   5      11.172  -6.861 -16.933  1.00  0.40
ATOM     23  CA  ASN A   5      10.424  -6.409 -15.014  1.00  0.00
ATOM     24  CB  ASN A   5      11.345  -5.293 -14.478  1.00  0.00
ATOM     25  CG  ASN A   5      11.507  -4.197 -15.497  1.00  0.55
ATOM     26  OD1 ASN A   5      11.426  -4.466 -16.699  1.00 -0.55
ATOM     27  ND2 ASN A   5      11.717  -2.929 -15.181  1.00 -0.78
ATOM     28 HD21 ASN A   5      11.776  -2.656 -14.221  1.00  0.39
ATOM     29 HD22 ASN A   5      11.817  -2.244 -15.903  1.00  0.39
ATOM     30  C   ASN A   5       9.146  -5.812 -15.561  1.00  0.55
ATOM     31  O   ASN A   5       8.660  -4.755 -15.093  1.00 -0.55
ATOM     32  N   THR A   6       8.573  -6.475 -16.564  1.00 -0.40
ATOM     33  H   THR A   6       8.954  -7.320 -16.930  1.00  0.40
ATOM     34  CA  THR A   6       7.336  -5.993 -17.193  1.00  0.00
ATOM     35  CB  THR A   6       7.495  -6.026 -18.718  1.00  0.00
ATOM     36  OG1 THR A   6       7.625  -7.403 -19.111  1.00 -0.49
ATOM     37  HG1 THR A   6       7.563  -7.412 -20.069  1.00  0.49
ATOM     38  CG2 THR A   6       8.740  -5.225 -19.136  1.00  0.00
ATOM     39  C   THR A   6       6.232  -6.939 -16.733  1.00  0.55
ATOM     40  O   THR A   6       6.611  -8.029 -16.299  1.00 -0.55
ATOM     41  N   PHE A   7       4.972  -6.560 -16.843  1.00 -0.40
ATOM     42  H   PHE A   7       4.688  -5.677 -17.207  1.00  0.40
ATOM     43  CA  PHE A   7       3.912  -7.502 -16.400  1.00  0.00
ATOM     44  CB  PHE A   7       2.545  -6.816 -16.648  1.00  0.12
ATOM     45  CG  PHE A   7       2.234  -5.716 -15.659  1.00 -0.12
ATOM     46  CD1 PHE A   7       2.080  -6.016 -14.292  1.00 -0.12
ATOM     47  HD1 PHE A   7       2.188  -7.032 -13.942  1.00  0.12
ATOM     48  CE1 PHE A   7       1.787  -4.996 -13.396  1.00 -0.12
ATOM     49  HE1 PHE A   7       1.638  -5.215 -12.349  1.00  0.12
ATOM     50  CZ  PHE A   7       1.687  -3.671 -13.868  1.00 -0.12
ATOM     51  HZ  PHE A   7       1.486  -2.873 -13.169  1.00  0.12
ATOM     52  CD2 PHE A   7       2.089  -4.405 -16.107  1.00 -0.12
ATOM     53  HD2 PHE A   7       2.168  -4.189 -17.162  1.00  0.12
ATOM     54  CE2 PHE A   7       1.843  -3.376 -15.212  1.00 -0.12
ATOM     55  HE2 PHE A   7       1.773  -2.355 -15.558  1.00  0.12
ATOM     56  C   PHE A   7       3.988  -8.873 -17.043  1.00  0.55
ATOM     57  O   PHE A   7       3.930  -9.931 -16.338  1.00 -0.55
ATOM     58  N   ASP A   8       4.076  -8.953 -18.383  1.00 -0.40
ATOM     59  H   ASP A   8       4.106  -8.140 -18.960  1.00  0.40
ATOM     60  CA  ASP A   8       4.135 -10.249 -19.088  1.00  0.00
ATOM     61  CB  ASP A   8       4.031 -10.089 -20.627  1.00  0.00
ATOM     62  CG  ASP A   8       2.588  -9.770 -20.943  1.00  0.10
ATOM     63  OD1 ASP A   8       1.754 -10.653 -20.640  1.00 -0.55
ATOM     64  OD2 ASP A   8       2.462  -8.627 -21.418  1.00 -0.55
ATOM     65  C   ASP A   8       5.421 -11.049 -18.947  1.00  0.55
ATOM     66  O   ASP A   8       5.378 -12.269 -18.851  1.00 -0.55
ATOM     67  N   GLY A   9       6.548 -10.322 -19.006  1.00 -0.40
ATOM     68  H   GLY A   9       6.591  -9.338 -19.155  1.00  0.40
ATOM     69  CA  GLY A   9       7.803 -11.083 -18.828  1.00  0.00
ATOM     70  C   GLY A   9       7.792 -11.756 -17.443  1.00  0.55
ATOM     71  O   GLY A   9       8.086 -12.963 -17.360  1.00 -0.55
ATOM     72  N   VAL A  10       7.485 -11.016 -16.366  1.00 -0.40
ATOM     73  H   VAL A  10       7.259 -10.048 -16.433  1.00  0.40
ATOM     74  CA  VAL A  10       7.464 -11.599 -15.010  1.00  0.00
ATOM     75  CB  VAL A  10       7.388 -10.553 -13.892  1.00  0.00
ATOM     76  CG1 VAL A  10       7.386 -11.181 -12.494  1.00  0.00
ATOM     77  CG2 VAL A  10       8.560  -9.576 -13.991  1.00  0.00
ATOM     78  C   VAL A  10       6.322 -12.605 -14.848  1.00  0.55
ATOM     79  O   VAL A  10       6.519 -13.655 -14.242  1.00 -0.55
ATOM     80  N   ALA A  11       5.167 -12.365 -15.417  1.00 -0.40
ATOM     81  H   ALA A  11       5.009 -11.540 -15.953  1.00  0.40
ATOM     82  CA  ALA A  11       4.038 -13.274 -15.314  1.00  0.00
ATOM     83  CB  ALA A  11       2.713 -12.733 -15.889  1.00  0.00
ATOM     84  C   ALA A  11       4.389 -14.583 -16.026  1.00  0.55
ATOM     85  O   ALA A  11       4.042 -15.634 -15.517  1.00 -0.55
ATOM     86  N   ASP A  12       5.050 -14.457 -17.191  1.00 -0.40
ATOM     87  H   ASP A  12       5.317 -13.590 -17.603  1.00  0.40
ATOM     88  CA  ASP A  12       5.392 -15.710 -17.887  1.00  0.00
ATOM     89  CB  ASP A  12       5.950 -15.433 -19.272  1.00  0.00
ATOM     90  CG  ASP A  12       4.809 -15.091 -20.202  1.00  0.10
ATOM     91  OD1 ASP A  12       3.608 -15.246 -19.848  1.00 -0.55
ATOM     92  OD2 ASP A  12       5.220 -14.674 -21.315  1.00 -0.55
ATOM     93  C   ASP A  12       6.440 -16.470 -17.120  1.00  0.55
ATOM     94  O   ASP A  12       6.401 -17.688 -17.034  1.00 -0.55
ATOM     95  N   TYR A  13       7.400 -15.716 -16.618  1.00 -0.40
ATOM     96  H   TYR A  13       7.421 -14.726 -16.734  1.00  0.40
ATOM     97  CA  TYR A  13       8.517 -16.321 -15.838  1.00  0.00
ATOM     98  CB  TYR A  13       9.528 -15.218 -15.495  1.00  0.12
ATOM     99  CG  TYR A  13      10.857 -15.763 -15.081  1.00 -0.12
ATOM    100  CD1 TYR A  13      11.025 -16.287 -13.802  1.00 -0.12
ATOM    101  HD1 TYR A  13      10.183 -16.269 -13.127  1.00  0.12
ATOM    102  CE1 TYR A  13      12.217 -16.831 -13.348  1.00 -0.12
ATOM    103  HE1 TYR A  13      12.310 -17.255 -12.360  1.00  0.12
ATOM    104  CZ  TYR A  13      13.280 -16.800 -14.232  1.00  0.06
ATOM    105  OH  TYR A  13      14.503 -17.285 -13.795  1.00 -0.49
ATOM    106  HH  TYR A  13      14.497 -17.283 -12.835  1.00  0.43
ATOM    107  CD2 TYR A  13      11.943 -15.767 -15.969  1.00 -0.12
ATOM    108  HD2 TYR A  13      11.846 -15.372 -16.969  1.00  0.12
ATOM    109  CE2 TYR A  13      13.153 -16.297 -15.519  1.00 -0.12
ATOM    110  HE2 TYR A  13      14.005 -16.316 -16.183  1.00  0.12
ATOM    111  C   TYR A  13       8.019 -17.119 -14.644  1.00  0.55
ATOM    112  O   TYR A  13       8.424 -18.276 -14.395  1.00 -0.55
ATOM    113  N   LEU A  14       7.100 -16.494 -13.897  1.00 -0.40
ATOM    114  H   LEU A  14       6.793 -15.571 -14.114  1.00  0.40
ATOM    115  CA  LEU A  14       6.466 -17.116 -12.696  1.00  0.00
ATOM    116  CB  LEU A  14       5.439 -16.167 -12.076  1.00  0.00
ATOM    117  CG  LEU A  14       6.026 -14.992 -11.281  1.00  0.00
ATOM    118  CD1 LEU A  14       4.925 -13.953 -11.038  1.00  0.00
ATOM    119  CD2 LEU A  14       6.608 -15.537  -9.993  1.00  0.00
ATOM    120  C   LEU A  14       5.759 -18.417 -13.020  1.00  0.55
ATOM    121  O   LEU A  14       5.887 -19.465 -12.365  1.00 -0.55
ATOM    122  N   GLN A  15       4.997 -18.320 -14.103  1.00 -0.40
ATOM    123  H   GLN A  15       4.886 -17.492 -14.647  1.00  0.40
ATOM    124  CA  GLN A  15       4.271 -19.539 -14.511  1.00  0.00
ATOM    125  CB  GLN A  15       3.242 -19.235 -15.560  1.00  0.00
ATOM    126  CG  GLN A  15       1.993 -18.450 -15.209  1.00  0.00
ATOM    127  CD  GLN A  15       1.053 -18.699 -16.416  1.00  0.55
ATOM    128  OE1 GLN A  15       1.315 -18.171 -17.517  1.00 -0.55
ATOM    129  NE2 GLN A  15       0.048 -19.519 -16.139  1.00 -0.78
ATOM    130 HE21 GLN A  15      -0.620 -19.749 -16.847  1.00  0.39
ATOM    131 HE22 GLN A  15      -0.043 -19.908 -15.222  1.00  0.39
ATOM    132  C   GLN A  15       5.193 -20.634 -15.081  1.00  0.55
ATOM    133  O   GLN A  15       4.839 -21.802 -14.957  1.00 -0.55
ATOM    134  N   THR A  16       6.284 -20.233 -15.716  1.00 -0.40
ATOM    135  H   THR A  16       6.514 -19.270 -15.831  1.00  0.40
ATOM    136  CA  THR A  16       7.211 -21.195 -16.283  1.00  0.00
ATOM    137  CB  THR A  16       8.108 -20.626 -17.410  1.00  0.00
ATOM    138  OG1 THR A  16       7.259 -19.900 -18.296  1.00 -0.49
ATOM    139  HG1 THR A  16       6.981 -19.117 -17.815  1.00  0.49
ATOM    140  CG2 THR A  16       8.810 -21.765 -18.173  1.00  0.00
ATOM    141  C   THR A  16       8.162 -21.733 -15.234  1.00  0.55
ATOM    142  O   THR A  16       8.299 -22.967 -15.218  1.00 -0.55
ATOM    143  N   TYR A  17       8.773 -20.886 -14.447  1.00 -0.40
ATOM    144  H   TYR A  17       8.625 -19.901 -14.488  1.00  0.40
ATOM    145  CA  TYR A  17       9.721 -21.377 -13.449  1.00  0.00
ATOM    146  CB  TYR A  17      11.033 -20.515 -13.591  1.00  0.12
ATOM    147  CG  TYR A  17      11.478 -20.514 -15.040  1.00 -0.12
ATOM    148  CD1 TYR A  17      12.130 -21.636 -15.596  1.00 -0.12
ATOM    149  HD1 TYR A  17      12.305 -22.500 -14.973  1.00  0.12
ATOM    150  CE1 TYR A  17      12.555 -21.666 -16.925  1.00 -0.12
ATOM    151  HE1 TYR A  17      13.056 -22.528 -17.340  1.00  0.12
ATOM    152  CZ  TYR A  17      12.302 -20.532 -17.687  1.00  0.06
ATOM    153  OH  TYR A  17      12.619 -20.477 -19.033  1.00 -0.49
ATOM    154  HH  TYR A  17      12.363 -19.613 -19.363  1.00  0.43
ATOM    155  CD2 TYR A  17      11.256 -19.401 -15.851  1.00 -0.12
ATOM    156  HD2 TYR A  17      10.767 -18.530 -15.440  1.00  0.12
ATOM    157  CE2 TYR A  17      11.655 -19.401 -17.171  1.00 -0.12
ATOM    158  HE2 TYR A  17      11.471 -18.541 -17.798  1.00  0.12
ATOM    159  C   TYR A  17       9.234 -21.420 -12.010  1.00  0.55
ATOM    160  O   TYR A  17      10.026 -21.911 -11.202  1.00 -0.55
ATOM    161  N   HSD A  18       8.058 -20.995 -11.640  1.00 -0.40
ATOM    162  H   HSD A  18       7.420 -20.623 -12.308  1.00  0.40
ATOM    163  CA  HSD A  18       7.567 -21.013 -10.282  1.00  0.00
ATOM    164  CB  HSD A  18       7.255 -22.412  -9.742  1.00  0.12
ATOM    165  ND1 HSD A  18       5.350 -22.085 -11.391  1.00 -0.40
ATOM    166  HD1 HSD A  18       5.522 -21.119 -11.582  1.00  0.40
ATOM    167  CG  HSD A  18       6.073 -22.863 -10.532  1.00 -0.12
ATOM    168  CE1 HSD A  18       4.387 -22.849 -11.917  1.00  0.15
ATOM    169  HE1 HSD A  18       3.667 -22.489 -12.652  1.00  0.12
ATOM    170  NE2 HSD A  18       4.445 -24.074 -11.420  1.00 -0.56
ATOM    171  CD2 HSD A  18       5.512 -24.100 -10.552  1.00  0.15
ATOM    172  HD2 HSD A  18       5.776 -25.007 -10.022  1.00  0.12
ATOM    173  C   HSD A  18       8.486 -20.307  -9.289  1.00  0.55
ATOM    174  O   HSD A  18       8.646 -20.775  -8.185  1.00 -0.55
ATOM    175  N   LYS A  19       8.996 -19.177  -9.676  1.00 -0.40
ATOM    176  H   LYS A  19       8.837 -18.844 -10.601  1.00  0.40
ATOM    177  CA  LYS A  19       9.813 -18.307  -8.860  1.00  0.00
ATOM    178  CB  LYS A  19      11.113 -19.018  -8.541  1.00  0.00
ATOM    179  CG  LYS A  19      11.991 -19.124  -9.779  1.00  0.00
ATOM    180  CD  LYS A  19      13.185 -20.018  -9.647  1.00  0.00
ATOM    181  CE  LYS A  19      14.249 -19.494 -10.618  1.00  0.33
ATOM    182  NZ  LYS A  19      15.420 -20.420 -10.717  1.00 -0.32
ATOM    183  HZ1 LYS A  19      15.100 -21.350 -11.056  1.00  0.33
ATOM    184  HZ2 LYS A  19      15.859 -20.525  -9.780  1.00  0.33
ATOM    185  HZ3 LYS A  19      16.116 -20.029 -11.384  1.00  0.33
ATOM    186  C   LYS A  19       9.993 -17.020  -9.667  1.00  0.55
ATOM    187  O   LYS A  19       9.771 -16.952 -10.895  1.00 -0.55
ATOM    188  N   LEU A  20      10.378 -15.979  -8.953  1.00 -0.40
ATOM    189  H   LEU A  20      10.494 -16.018  -7.964  1.00  0.40
ATOM    190  CA  LEU A  20      10.655 -14.702  -9.595  1.00  0.00
ATOM    191  CB  LEU A  20      10.775 -13.519  -8.588  1.00  0.00
ATOM    192  CG  LEU A  20       9.470 -12.962  -7.959  1.00  0.00
ATOM    193  CD1 LEU A  20       9.842 -11.945  -6.902  1.00  0.00
ATOM    194  CD2 LEU A  20       8.540 -12.320  -8.967  1.00  0.00
ATOM    195  C   LEU A  20      12.022 -14.693 -10.299  1.00  0.55
ATOM    196  O   LEU A  20      12.918 -15.398  -9.815  1.00 -0.55
ATOM    197  N   PRO A  21      12.156 -13.855 -11.321  1.00 -0.20
ATOM    198  CD  PRO A  21      11.077 -13.073 -11.927  1.00  0.10
ATOM    199  CA  PRO A  21      13.437 -13.676 -12.023  1.00  0.10
ATOM    200  CB  PRO A  21      13.188 -12.626 -13.078  1.00  0.00
ATOM    201  CG  PRO A  21      11.739 -12.352 -13.069  1.00  0.00
ATOM    202  C   PRO A  21      14.474 -13.211 -11.006  1.00  0.55
ATOM    203  O   PRO A  21      14.181 -12.619  -9.964  1.00 -0.55
ATOM    204  N   ASP A  22      15.740 -13.397 -11.342  1.00 -0.40
ATOM    205  H   ASP A  22      15.985 -13.802 -12.219  1.00  0.40
ATOM    206  CA  ASP A  22      16.859 -13.044 -10.498  1.00  0.00
ATOM    207  CB  ASP A  22      18.200 -13.555 -11.095  1.00  0.00
ATOM    208  CG  ASP A  22      18.099 -15.082 -11.055  1.00  0.10
ATOM    209  OD1 ASP A  22      17.236 -15.690 -10.347  1.00 -0.55
ATOM    210  OD2 ASP A  22      18.916 -15.723 -11.777  1.00 -0.55
ATOM    211  C   ASP A  22      17.038 -11.587 -10.209  1.00  0.55
ATOM    212  O   ASP A  22      17.916 -11.326  -9.369  1.00 -0.55
ATOM    213  N   ASN A  23      16.341 -10.659 -10.820  1.00 -0.40
ATOM    214  H   ASN A  23      15.639 -10.870 -11.497  1.00  0.40
ATOM    215  CA  ASN A  23      16.571  -9.236 -10.524  1.00  0.00
ATOM    216  CB  ASN A  23      16.326  -8.442 -11.803  1.00  0.00
ATOM    217  CG  ASN A  23      14.973  -8.757 -12.424  1.00  0.55
ATOM    218  OD1 ASN A  23      14.761  -9.889 -12.907  1.00 -0.55
ATOM    219  ND2 ASN A  23      14.083  -7.761 -12.405  1.00 -0.78
ATOM    220 HD21 ASN A  23      14.327  -6.880 -12.000  1.00  0.39
ATOM    221 HD22 ASN A  23      13.173  -7.897 -12.796  1.00  0.39
ATOM    222  C   ASN A  23      15.722  -8.732  -9.359  1.00  0.55
ATOM    223  O   ASN A  23      15.748  -7.539  -9.060  1.00 -0.55
ATOM    224  N   TYR A  24      14.997  -9.618  -8.725  1.00 -0.40
ATOM    225  H   TYR A  24      14.985 -10.578  -8.994  1.00  0.40
ATOM    226  CA  TYR A  24      14.162  -9.268  -7.591  1.00  0.00
ATOM    227  CB  TYR A  24      12.841 -10.106  -7.635  1.00  0.12
ATOM    228  CG  TYR A  24      11.971  -9.391  -8.629  1.00 -0.12
ATOM    229  CD1 TYR A  24      11.299  -8.220  -8.263  1.00 -0.12
ATOM    230  HD1 TYR A  24      11.365  -7.877  -7.242  1.00  0.12
ATOM    231  CE1 TYR A  24      10.553  -7.490  -9.169  1.00 -0.12
ATOM    232  HE1 TYR A  24      10.056  -6.578  -8.872  1.00  0.12
ATOM    233  CZ  TYR A  24      10.462  -7.963 -10.476  1.00  0.06
ATOM    234  OH  TYR A  24       9.680  -7.287 -11.405  1.00 -0.49
ATOM    235  HH  TYR A  24       9.165  -6.627 -10.936  1.00  0.43
ATOM    236  CD2 TYR A  24      11.913  -9.820  -9.940  1.00 -0.12
ATOM    237  HD2 TYR A  24      12.470 -10.692 -10.252  1.00  0.12
ATOM    238  CE2 TYR A  24      11.130  -9.119 -10.862  1.00 -0.12
ATOM    239  HE2 TYR A  24      11.043  -9.477 -11.878  1.00  0.12
ATOM    240  C   TYR A  24      14.764  -9.534  -6.232  1.00  0.55
ATOM    241  O   TYR A  24      15.365 -10.597  -6.153  1.00 -0.55
ATOM    242  N   ILE A  25      14.561  -8.696  -5.232  1.00 -0.40
ATOM    243  H   ILE A  25      14.067  -7.840  -5.361  1.00  0.40
ATOM    244  CA  ILE A  25      15.038  -8.950  -3.877  1.00  0.00
ATOM    245  CB  ILE A  25      16.326  -8.192  -3.481  1.00  0.00
ATOM    246  CG2 ILE A  25      17.566  -8.889  -4.056  1.00  0.00
ATOM    247  CG1 ILE A  25      16.322  -6.709  -3.870  1.00  0.00
ATOM    248  CD1 ILE A  25      17.601  -6.045  -3.346  1.00  0.00
ATOM    249  C   ILE A  25      13.950  -8.515  -2.886  1.00  0.55
ATOM    250  O   ILE A  25      13.309  -7.552  -3.241  1.00 -0.55
ATOM    251  N   THR A  26      13.773  -9.140  -1.750  1.00 -0.40
ATOM    252  H   THR A  26      14.311  -9.942  -1.503  1.00  0.40
ATOM    253  CA  THR A  26      12.783  -8.716  -0.770  1.00  0.00
ATOM    254  CB  THR A  26      12.528  -9.786   0.303  1.00  0.00
ATOM    255  OG1 THR A  26      13.694  -9.881   1.116  1.00 -0.49
ATOM    256  HG1 THR A  26      13.504 -10.554   1.773  1.00  0.49
ATOM    257  CG2 THR A  26      12.324 -11.127  -0.344  1.00  0.00
ATOM    258  C   THR A  26      13.224  -7.400  -0.140  1.00  0.55
ATOM    259  O   THR A  26      14.357  -6.901  -0.315  1.00 -0.55
ATOM    260  N   LYS A  27      12.287  -6.769   0.542  1.00 -0.40
ATOM    261  H   LYS A  27      11.367  -7.146   0.596  1.00  0.40
ATOM    262  CA  LYS A  27      12.460  -5.526   1.257  1.00  0.00
ATOM    263  CB  LYS A  27      11.181  -4.959   1.855  1.00  0.00
ATOM    264  CG  LYS A  27      10.102  -4.405   0.945  1.00  0.00
ATOM    265  CD  LYS A  27       8.750  -4.452   1.677  1.00  0.00
ATOM    266  CE  LYS A  27       7.559  -4.131   0.800  1.00  0.33
ATOM    267  NZ  LYS A  27       6.252  -4.452   1.438  1.00 -0.32
ATOM    268  HZ1 LYS A  27       6.150  -3.905   2.316  1.00  0.33
ATOM    269  HZ2 LYS A  27       6.214  -5.468   1.657  1.00  0.33
ATOM    270  HZ3 LYS A  27       5.479  -4.210   0.786  1.00  0.33
ATOM    271  C   LYS A  27      13.546  -5.724   2.363  1.00  0.55
ATOM    272  O   LYS A  27      14.371  -4.798   2.524  1.00 -0.55
ATOM    273  N   SER A  28      13.524  -6.835   3.061  1.00 -0.40
ATOM    274  H   SER A  28      12.843  -7.551   2.929  1.00  0.40
ATOM    275  CA  SER A  28      14.554  -7.060   4.102  1.00  0.00
ATOM    276  CB  SER A  28      14.180  -8.226   4.985  1.00  0.00
ATOM    277  OG  SER A  28      14.628  -9.515   4.622  1.00 -0.49
ATOM    278  HG  SER A  28      14.293 -10.111   5.296  1.00  0.49
ATOM    279  C   SER A  28      15.937  -7.179   3.452  1.00  0.55
ATOM    280  O   SER A  28      16.867  -6.489   3.907  1.00 -0.55
ATOM    281  N   GLU A  29      16.051  -7.999   2.392  1.00 -0.40
ATOM    282  H   GLU A  29      15.287  -8.547   2.061  1.00  0.40
ATOM    283  CA  GLU A  29      17.290  -8.135   1.672  1.00  0.00
ATOM    284  CB  GLU A  29      17.101  -8.912   0.350  1.00  0.00
ATOM    285  CG  GLU A  29      17.067 -10.380   0.712  1.00  0.00
ATOM    286  CD  GLU A  29      16.359 -11.242  -0.303  1.00  0.10
ATOM    287  OE1 GLU A  29      16.171 -10.866  -1.480  1.00 -0.55
ATOM    288  OE2 GLU A  29      15.927 -12.350   0.128  1.00 -0.55
ATOM    289  C   GLU A  29      17.900  -6.827   1.208  1.00  0.55
ATOM    290  O   GLU A  29      19.127  -6.597   1.301  1.00 -0.55
ATOM    291  N   ALA A  30      17.009  -6.004   0.662  1.00 -0.40
ATOM    292  H   ALA A  30      16.044  -6.240   0.586  1.00  0.40
ATOM    293  CA  ALA A  30      17.400  -4.684   0.135  1.00  0.00
ATOM    294  CB  ALA A  30      16.185  -4.078  -0.557  1.00  0.00
ATOM    295  C   ALA A  30      18.008  -3.761   1.193  1.00  0.55
ATOM    296  O   ALA A  30      19.015  -3.059   1.036  1.00 -0.55
ATOM    297  N   GLN A  31      17.328  -3.779   2.338  1.00 -0.40
ATOM    298  H   GLN A  31      16.515  -4.344   2.445  1.00  0.40
ATOM    299  CA  GLN A  31      17.698  -2.998   3.511  1.00  0.00
ATOM    300  CB  GLN A  31      16.700  -3.141   4.643  1.00  0.00
ATOM    301  CG  GLN A  31      15.300  -2.718   4.234  1.00  0.00
ATOM    302  CD  GLN A  31      14.294  -2.788   5.368  1.00  0.55
ATOM    303  OE1 GLN A  31      13.963  -1.687   5.817  1.00 -0.55
ATOM    304  NE2 GLN A  31      13.796  -3.926   5.881  1.00 -0.78
ATOM    305 HE21 GLN A  31      13.134  -3.889   6.630  1.00  0.39
ATOM    306 HE22 GLN A  31      14.086  -4.810   5.513  1.00  0.39
ATOM    307  C   GLN A  31      19.099  -3.444   3.943  1.00  0.55
ATOM    308  O   GLN A  31      19.888  -2.569   4.269  1.00 -0.55
ATOM    309  N   ALA A  32      19.253  -4.754   3.872  1.00 -0.40
ATOM    310  H   ALA A  32      18.510  -5.349   3.577  1.00  0.40
ATOM    311  CA  ALA A  32      20.500  -5.431   4.211  1.00  0.00
ATOM    312  CB  ALA A  32      20.493  -6.930   4.090  1.00  0.00
ATOM    313  C   ALA A  32      21.607  -4.845   3.322  1.00  0.55
ATOM    314  O   ALA A  32      22.731  -4.739   3.833  1.00 -0.55
ATOM    315  N   LEU A  33      21.311  -4.450   2.092  1.00 -0.40
ATOM    316  H   LEU A  33      20.398  -4.519   1.698  1.00  0.40
ATOM    317  CA  LEU A  33      22.357  -3.884   1.258  1.00  0.00
ATOM    318  CB  LEU A  33      22.135  -4.136  -0.238  1.00  0.00
ATOM    319  CG  LEU A  33      21.779  -5.612  -0.475  1.00  0.00
ATOM    320  CD1 LEU A  33      21.481  -5.834  -1.940  1.00  0.00
ATOM    321  CD2 LEU A  33      22.911  -6.488   0.024  1.00  0.00
ATOM    322  C   LEU A  33      22.450  -2.396   1.468  1.00  0.55
ATOM    323  O   LEU A  33      23.265  -1.801   0.764  1.00 -0.55
ATOM    324  N   GLY A  34      21.641  -1.829   2.330  1.00 -0.40
ATOM    325  H   GLY A  34      20.958  -2.311   2.872  1.00  0.40
ATOM    326  CA  GLY A  34      21.774  -0.373   2.490  1.00  0.00
ATOM    327  C   GLY A  34      20.646   0.455   1.912  1.00  0.55
ATOM    328  O   GLY A  34      20.850   1.663   1.794  1.00 -0.55
ATOM    329  N   TRP A  35      19.542  -0.227   1.591  1.00 -0.40
ATOM    330  H   TRP A  35      19.459  -1.214   1.705  1.00  0.40
ATOM    331  CA  TRP A  35      18.395   0.472   1.052  1.00  0.00
ATOM    332  CB  TRP A  35      17.413  -0.521   0.459  1.00  0.12
ATOM    333  CG  TRP A  35      16.126   0.047  -0.111  1.00 -0.12
ATOM    334  CD1 TRP A  35      15.966   1.059  -1.031  1.00 -0.12
ATOM    335  HD1 TRP A  35      16.756   1.653  -1.465  1.00  0.12
ATOM    336  NE1 TRP A  35      14.618   1.180  -1.300  1.00 -0.40
ATOM    337  HE1 TRP A  35      14.236   1.815  -1.935  1.00  0.40
ATOM    338  CE2 TRP A  35      13.885   0.291  -0.560  1.00  0.00
ATOM    339  CD2 TRP A  35      14.793  -0.438   0.202  1.00  0.00
ATOM    340  CE3 TRP A  35      14.327  -1.408   1.089  1.00 -0.12
ATOM    341  HE3 TRP A  35      14.989  -1.960   1.741  1.00  0.12
ATOM    342  CZ3 TRP A  35      12.972  -1.648   1.111  1.00 -0.12
ATOM    343  HZ3 TRP A  35      12.582  -2.429   1.748  1.00  0.12
ATOM    344  CZ2 TRP A  35      12.492   0.088  -0.535  1.00 -0.12
ATOM    345  HZ2 TRP A  35      11.788   0.648  -1.131  1.00  0.12
ATOM    346  CH2 TRP A  35      12.092  -0.902   0.328  1.00 -0.12
ATOM    347  HH2 TRP A  35      11.036  -1.115   0.404  1.00  0.12
ATOM    348  C   TRP A  35      17.652   1.229   2.157  1.00  0.55
ATOM    349  O   TRP A  35      17.319   0.631   3.180  1.00 -0.55
ATOM    350  N   VAL A  36      17.398   2.503   1.833  1.00 -0.40
ATOM    351  H   VAL A  36      17.709   2.885   0.966  1.00  0.40
ATOM    352  CA  VAL A  36      16.660   3.433   2.691  1.00  0.00
ATOM    353  CB  VAL A  36      17.450   4.649   3.192  1.00  0.00
ATOM    354  CG1 VAL A  36      16.648   5.384   4.245  1.00  0.00
ATOM    355  CG2 VAL A  36      18.811   4.283   3.760  1.00  0.00
ATOM    356  C   VAL A  36      15.551   3.940   1.762  1.00  0.55
ATOM    357  O   VAL A  36      15.938   4.746   0.898  1.00 -0.55
ATOM    358  N   ALA A  37      14.332   3.417   1.956  1.00 -0.40
ATOM    359  H   ALA A  37      14.129   2.772   2.689  1.00  0.40
ATOM    360  CA  ALA A  37      13.223   3.787   1.069  1.00  0.00
ATOM    361  CB  ALA A  37      11.904   3.144   1.465  1.00  0.00
ATOM    362  C   ALA A  37      13.120   5.297   0.914  1.00  0.55
ATOM    363  O   ALA A  37      12.985   5.735  -0.250  1.00 -0.55
ATOM    364  N   SER A  38      13.155   6.050   1.998  1.00 -0.40
ATOM    365  H   SER A  38      13.251   5.705   2.928  1.00  0.40
ATOM    366  CA  SER A  38      13.042   7.494   1.789  1.00  0.00
ATOM    367  CB  SER A  38      12.904   8.310   3.079  1.00  0.00
ATOM    368  OG  SER A  38      13.873   7.799   3.987  1.00 -0.49
ATOM    369  HG  SER A  38      13.492   7.000   4.359  1.00  0.49
ATOM    370  C   SER A  38      14.220   8.080   1.002  1.00  0.55
ATOM    371  O   SER A  38      14.056   9.224   0.533  1.00 -0.55
ATOM    372  N   LYS A  39      15.343   7.430   0.811  1.00 -0.40
ATOM    373  H   LYS A  39      15.518   6.513   1.164  1.00  0.40
ATOM    374  CA  LYS A  39      16.410   8.079   0.036  1.00  0.00
ATOM    375  CB  LYS A  39      17.766   7.511   0.382  1.00  0.00
ATOM    376  CG  LYS A  39      17.926   6.529   1.525  1.00  0.00
ATOM    377  CD  LYS A  39      19.285   6.772   2.215  1.00  0.00
ATOM    378  CE  LYS A  39      19.281   8.268   2.589  1.00  0.33
ATOM    379  NZ  LYS A  39      18.012   8.835   1.990  1.00 -0.32
ATOM    380  HZ1 LYS A  39      17.341   8.063   1.802  1.00  0.33
ATOM    381  HZ2 LYS A  39      18.236   9.324   1.100  1.00  0.33
ATOM    382  HZ3 LYS A  39      17.585   9.510   2.658  1.00  0.33
ATOM    383  C   LYS A  39      16.149   7.836  -1.458  1.00  0.55
ATOM    384  O   LYS A  39      16.607   8.608  -2.310  1.00 -0.55
ATOM    385  N   GLY A  40      15.420   6.748  -1.705  1.00 -0.40
ATOM    386  H   GLY A  40      15.044   6.158  -0.995  1.00  0.40
ATOM    387  CA  GLY A  40      15.152   6.388  -3.115  1.00  0.00
ATOM    388  C   GLY A  40      16.499   5.869  -3.682  1.00  0.55
ATOM    389  O   GLY A  40      16.691   6.012  -4.881  1.00 -0.55
ATOM    390  N   ASN A  41      17.345   5.248  -2.879  1.00 -0.40
ATOM    391  H   ASN A  41      17.125   5.077  -1.923  1.00  0.40
ATOM    392  CA  ASN A  41      18.656   4.768  -3.321  1.00  0.00
ATOM    393  CB  ASN A  41      19.660   5.137  -2.190  1.00  0.00
ATOM    394  CG  ASN A  41      19.415   4.159  -1.063  1.00  0.55
ATOM    395  OD1 ASN A  41      18.331   3.582  -0.908  1.00 -0.55
ATOM    396  ND2 ASN A  41      20.429   3.913  -0.227  1.00 -0.78
ATOM    397 HD21 ASN A  41      20.307   3.273   0.532  1.00  0.39
ATOM    398 HD22 ASN A  41      21.308   4.370  -0.359  1.00  0.39
ATOM    399  C   ASN A  41      18.791   3.299  -3.673  1.00  0.55
ATOM    400  O   ASN A  41      19.893   2.721  -3.645  1.00 -0.55
ATOM    401  N   LEU A  42      17.706   2.602  -4.035  1.00 -0.40
ATOM    402  H   LEU A  42      16.800   3.014  -4.097  1.00  0.40
ATOM    403  CA  LEU A  42      17.801   1.167  -4.366  1.00  0.00
ATOM    404  CB  LEU A  42      16.422   0.571  -4.646  1.00  0.00
ATOM    405  CG  LEU A  42      16.306  -0.921  -4.883  1.00  0.00
ATOM    406  CD1 LEU A  42      16.789  -1.705  -3.667  1.00  0.00
ATOM    407  CD2 LEU A  42      14.872  -1.264  -5.270  1.00  0.00
ATOM    408  C   LEU A  42      18.772   0.859  -5.524  1.00  0.55
ATOM    409  O   LEU A  42      19.554  -0.096  -5.416  1.00 -0.55
ATOM    410  N   ALA A  43      18.691   1.648  -6.583  1.00 -0.40
ATOM    411  H   ALA A  43      18.078   2.431  -6.657  1.00  0.40
ATOM    412  CA  ALA A  43      19.569   1.338  -7.721  1.00  0.00
ATOM    413  CB  ALA A  43      18.966   2.065  -8.911  1.00  0.00
ATOM    414  C   ALA A  43      21.023   1.663  -7.424  1.00  0.55
ATOM    415  O   ALA A  43      21.910   1.165  -8.140  1.00 -0.55
ATOM    416  N   ASP A  44      21.277   2.449  -6.389  1.00 -0.40
ATOM    417  H   ASP A  44      20.549   2.839  -5.831  1.00  0.40
ATOM    418  CA  ASP A  44      22.631   2.795  -6.000  1.00  0.00
ATOM    419  CB  ASP A  44      22.782   3.960  -5.026  1.00  0.00
ATOM    420  CG  ASP A  44      21.953   5.126  -5.520  1.00  0.10
ATOM    421  OD1 ASP A  44      22.010   5.282  -6.761  1.00 -0.55
ATOM    422  OD2 ASP A  44      21.287   5.844  -4.743  1.00 -0.55
ATOM    423  C   ASP A  44      23.228   1.635  -5.195  1.00  0.55
ATOM    424  O   ASP A  44      24.440   1.429  -5.311  1.00 -0.55
ATOM    425  N   VAL A  45      22.369   0.991  -4.428  1.00 -0.40
ATOM    426  H   VAL A  45      21.396   1.201  -4.378  1.00  0.40
ATOM    427  CA  VAL A  45      22.884  -0.101  -3.600  1.00  0.00
ATOM    428  CB  VAL A  45      22.219   0.010  -2.191  1.00  0.00
ATOM    429  CG1 VAL A  45      22.421   1.426  -1.646  1.00  0.00
ATOM    430  CG2 VAL A  45      20.743  -0.327  -2.180  1.00  0.00
ATOM    431  C   VAL A  45      22.741  -1.504  -4.160  1.00  0.55
ATOM    432  O   VAL A  45      23.317  -2.484  -3.636  1.00 -0.55
ATOM    433  N   ALA A  46      21.930  -1.649  -5.197  1.00 -0.40
ATOM    434  H   ALA A  46      21.481  -0.861  -5.608  1.00  0.40
ATOM    435  CA  ALA A  46      21.617  -2.936  -5.830  1.00  0.00
ATOM    436  CB  ALA A  46      20.573  -3.708  -5.029  1.00  0.00
ATOM    437  C   ALA A  46      21.151  -2.620  -7.241  1.00  0.55
ATOM    438  O   ALA A  46      19.974  -2.679  -7.582  1.00 -0.55
ATOM    439  N   PRO A  47      22.177  -2.290  -8.036  1.00 -0.20
ATOM    440  CD  PRO A  47      23.616  -2.206  -7.719  1.00  0.10
ATOM    441  CA  PRO A  47      21.898  -1.931  -9.444  1.00  0.10
ATOM    442  CB  PRO A  47      23.244  -1.460  -9.974  1.00  0.00
ATOM    443  CG  PRO A  47      24.088  -1.185  -8.761  1.00  0.00
ATOM    444  C   PRO A  47      21.214  -3.138 -10.098  1.00  0.55
ATOM    445  O   PRO A  47      21.542  -4.317  -9.806  1.00 -0.55
ATOM    446  N   GLY A  48      20.258  -2.779 -10.942  1.00 -0.40
ATOM    447  H   GLY A  48      20.020  -1.826 -11.115  1.00  0.40
ATOM    448  CA  GLY A  48      19.500  -3.787 -11.667  1.00  0.00
ATOM    449  C   GLY A  48      18.460  -4.570 -10.889  1.00  0.55
ATOM    450  O   GLY A  48      17.785  -5.350 -11.547  1.00 -0.55
ATOM    451  N   LYS A  49      18.335  -4.351  -9.587  1.00 -0.40
ATOM    452  H   LYS A  49      18.914  -3.687  -9.122  1.00  0.40
ATOM    453  CA  LYS A  49      17.375  -5.032  -8.729  1.00  0.00
ATOM    454  CB  LYS A  49      17.926  -5.170  -7.312  1.00  0.00
ATOM    455  CG  LYS A  49      19.054  -6.088  -7.059  1.00  0.00
ATOM    456  CD  LYS A  49      18.842  -7.363  -7.836  1.00  0.00
ATOM    457  CE  LYS A  49      20.240  -7.929  -8.118  1.00  0.33
ATOM    458  NZ  LYS A  49      20.148  -9.389  -8.459  1.00 -0.32
ATOM    459  HZ1 LYS A  49      19.554  -9.511  -9.304  1.00  0.33
ATOM    460  HZ2 LYS A  49      19.725  -9.906  -7.661  1.00  0.33
ATOM    461  HZ3 LYS A  49      21.100  -9.762  -8.648  1.00  0.33
ATOM    462  C   LYS A  49      16.086  -4.197  -8.577  1.00  0.55
ATOM    463  O   LYS A  49      16.107  -2.958  -8.682  1.00 -0.55
ATOM    464  N   SER A  50      15.029  -4.926  -8.243  1.00 -0.40
ATOM    465  H   SER A  50      15.101  -5.913  -8.135  1.00  0.40
ATOM    466  CA  SER A  50      13.711  -4.380  -8.011  1.00  0.00
ATOM    467  CB  SER A  50      12.781  -4.725  -9.188  1.00  0.00
ATOM    468  OG  SER A  50      12.867  -4.002 -10.390  1.00 -0.49
ATOM    469  HG  SER A  50      12.033  -4.143 -10.844  1.00  0.49
ATOM    470  C   SER A  50      13.192  -5.095  -6.760  1.00  0.55
ATOM    471  O   SER A  50      13.549  -6.266  -6.525  1.00 -0.55
ATOM    472  N   ILE A  51      12.381  -4.448  -5.965  1.00 -0.40
ATOM    473  H   ILE A  51      12.132  -3.499  -6.138  1.00  0.40
ATOM    474  CA  ILE A  51      11.777  -5.049  -4.775  1.00  0.00
ATOM    475  CB  ILE A  51      11.084  -3.944  -3.913  1.00  0.00
ATOM    476  CG2 ILE A  51      10.270  -4.546  -2.766  1.00  0.00
ATOM    477  CG1 ILE A  51      12.133  -2.913  -3.492  1.00  0.00
ATOM    478  CD1 ILE A  51      13.226  -3.409  -2.600  1.00  0.00
ATOM    479  C   ILE A  51      10.739  -6.054  -5.232  1.00  0.55
ATOM    480  O   ILE A  51       9.897  -5.770  -6.131  1.00 -0.55
ATOM    481  N   GLY A  52      10.688  -7.239  -4.682  1.00 -0.40
ATOM    482  H   GLY A  52      11.340  -7.517  -3.981  1.00  0.40
ATOM    483  CA  GLY A  52       9.696  -8.229  -5.038  1.00  0.00
ATOM    484  C   GLY A  52       9.954  -9.502  -4.256  1.00  0.55
ATOM    485  O   GLY A  52      11.108  -9.792  -3.885  1.00 -0.55
ATOM    486  N   GLY A  53       8.846 -10.212  -4.027  1.00 -0.40
ATOM    487  H   GLY A  53       7.963  -9.891  -4.357  1.00  0.40
ATOM    488  CA  GLY A  53       8.797 -11.458  -3.317  1.00  0.00
ATOM    489  C   GLY A  53       8.214 -11.485  -1.916  1.00  0.55
ATOM    490  O   GLY A  53       7.977 -12.598  -1.430  1.00 -0.55
ATOM    491  N   ASP A  54       7.920 -10.323  -1.341  1.00 -0.40
ATOM    492  H   ASP A  54       8.103  -9.451  -1.788  1.00  0.40
ATOM    493  CA  ASP A  54       7.303 -10.247   0.001  1.00  0.00
ATOM    494  CB  ASP A  54       7.322  -8.786   0.474  1.00  0.00
ATOM    495  CG  ASP A  54       8.784  -8.444   0.755  1.00  0.10
ATOM    496  OD1 ASP A  54       9.238  -9.072   1.746  1.00 -0.55
ATOM    497  OD2 ASP A  54       9.364  -7.643  -0.019  1.00 -0.55
ATOM    498  C   ASP A  54       5.869 -10.753   0.005  1.00  0.55
ATOM    499  O   ASP A  54       5.163 -10.704  -1.011  1.00 -0.55
ATOM    500  N   ILE A  55       5.396 -11.225   1.127  1.00 -0.40
ATOM    501  H   ILE A  55       5.969 -11.292   1.940  1.00  0.40
ATOM    502  CA  ILE A  55       4.013 -11.689   1.300  1.00  0.00
ATOM    503  CB  ILE A  55       3.725 -12.284   2.698  1.00  0.00
ATOM    504  CG2 ILE A  55       2.232 -12.551   2.971  1.00  0.00
ATOM    505  CG1 ILE A  55       4.558 -13.587   2.828  1.00  0.00
ATOM    506  CD1 ILE A  55       3.737 -14.705   2.189  1.00  0.00
ATOM    507  C   ILE A  55       3.134 -10.440   1.118  1.00  0.55
ATOM    508  O   ILE A  55       3.504  -9.331   1.510  1.00 -0.55
ATOM    509  N   PHE A  56       2.000 -10.681   0.522  1.00 -0.40
ATOM    510  H   PHE A  56       1.791 -11.609   0.231  1.00  0.40
ATOM    511  CA  PHE A  56       0.953  -9.735   0.210  1.00  0.00
ATOM    512  CB  PHE A  56       0.565  -9.717  -1.293  1.00  0.12
ATOM    513  CG  PHE A  56      -0.506  -8.676  -1.530  1.00 -0.12
ATOM    514  CD1 PHE A  56      -0.206  -7.327  -1.368  1.00 -0.12
ATOM    515  HD1 PHE A  56       0.798  -7.040  -1.093  1.00  0.12
ATOM    516  CE1 PHE A  56      -1.158  -6.350  -1.549  1.00 -0.12
ATOM    517  HE1 PHE A  56      -0.909  -5.309  -1.405  1.00  0.12
ATOM    518  CZ  PHE A  56      -2.424  -6.716  -1.915  1.00 -0.12
ATOM    519  HZ  PHE A  56      -3.172  -5.952  -2.069  1.00  0.12
ATOM    520  CD2 PHE A  56      -1.807  -9.048  -1.893  1.00 -0.12
ATOM    521  HD2 PHE A  56      -2.067 -10.089  -2.017  1.00  0.12
ATOM    522  CE2 PHE A  56      -2.764  -8.044  -2.091  1.00 -0.12
ATOM    523  HE2 PHE A  56      -3.770  -8.308  -2.383  1.00  0.12
ATOM    524  C   PHE A  56      -0.213 -10.175   1.079  1.00  0.55
ATOM    525  O   PHE A  56      -0.703 -11.289   0.808  1.00 -0.55
ATOM    526  N   SER A  57      -0.570  -9.300   2.033  1.00 -0.40
ATOM    527  H   SER A  57      -0.160  -8.405   2.184  1.00  0.40
ATOM    528  CA  SER A  57      -1.681  -9.759   2.914  1.00  0.00
ATOM    529  CB  SER A  57      -1.460  -9.230   4.340  1.00  0.00
ATOM    530  OG  SER A  57      -0.176  -9.733   4.729  1.00 -0.49
ATOM    531  HG  SER A  57      -0.024  -9.410   5.620  1.00  0.49
ATOM    532  C   SER A  57      -3.088  -9.504   2.431  1.00  0.55
ATOM    533  O   SER A  57      -3.984  -9.914   3.203  1.00 -0.55
ATOM    534  N   ASN A  58      -3.285  -8.888   1.254  1.00 -0.40
ATOM    535  H   ASN A  58      -2.529  -8.536   0.708  1.00  0.40
ATOM    536  CA  ASN A  58      -4.616  -8.693   0.703  1.00  0.00
ATOM    537  CB  ASN A  58      -5.010 -10.107   0.212  1.00  0.00
ATOM    538  CG  ASN A  58      -6.288 -10.275  -0.572  1.00  0.55
ATOM    539  OD1 ASN A  58      -6.557  -9.283  -1.273  1.00 -0.55
ATOM    540  ND2 ASN A  58      -7.075 -11.330  -0.604  1.00 -0.78
ATOM    541 HD21 ASN A  58      -7.901 -11.320  -1.166  1.00  0.39
ATOM    542 HD22 ASN A  58      -6.846 -12.140  -0.065  1.00  0.39
ATOM    543  C   ASN A  58      -5.583  -8.193   1.776  1.00  0.55
ATOM    544  O   ASN A  58      -6.665  -8.769   2.054  1.00 -0.55
ATOM    545  N   ARG A  59      -5.176  -7.077   2.340  1.00 -0.40
ATOM    546  H   ARG A  59      -4.348  -6.625   2.019  1.00  0.40
ATOM    547  CA  ARG A  59      -5.845  -6.392   3.447  1.00  0.00
ATOM    548  CB  ARG A  59      -4.946  -5.301   4.041  1.00  0.00
ATOM    549  CG  ARG A  59      -3.604  -5.874   4.524  1.00  0.00
ATOM    550  CD  ARG A  59      -2.601  -4.742   4.785  1.00  0.35
ATOM    551  NE  ARG A  59      -1.233  -5.331   4.940  1.00 -0.35
ATOM    552  HE  ARG A  59      -0.623  -5.392   4.150  1.00  0.45
ATOM    553  CZ  ARG A  59      -0.828  -5.775   6.128  1.00  0.35
ATOM    554  NH1 ARG A  59      -1.603  -5.671   7.203  1.00 -0.70
ATOM    555 HH11 ARG A  59      -2.509  -5.253   7.129  1.00  0.40
ATOM    556 HH12 ARG A  59      -1.281  -6.011   8.087  1.00  0.40
ATOM    557  NH2 ARG A  59       0.344  -6.329   6.307  1.00 -0.70
ATOM    558 HH21 ARG A  59       0.972  -6.431   5.536  1.00  0.40
ATOM    559 HH22 ARG A  59       0.611  -6.650   7.216  1.00  0.40
ATOM    560  C   ARG A  59      -7.222  -5.897   3.110  1.00  0.55
ATOM    561  O   ARG A  59      -8.036  -5.881   4.032  1.00 -0.55
ATOM    562  N   GLU A  60      -7.547  -5.491   1.914  1.00 -0.40
ATOM    563  H   GLU A  60      -6.864  -5.461   1.190  1.00  0.40
ATOM    564  CA  GLU A  60      -8.873  -5.052   1.506  1.00  0.00
ATOM    565  CB  GLU A  60      -8.790  -4.022   0.385  1.00  0.00
ATOM    566  CG  GLU A  60      -8.003  -2.794   0.795  1.00  0.00
ATOM    567  CD  GLU A  60      -8.842  -1.911   1.675  1.00  0.10
ATOM    568  OE1 GLU A  60     -10.028  -2.229   1.907  1.00 -0.55
ATOM    569  OE2 GLU A  60      -8.438  -0.880   2.210  1.00 -0.55
ATOM    570  C   GLU A  60      -9.672  -6.237   1.029  1.00  0.55
ATOM    571  O   GLU A  60     -10.820  -6.034   0.703  1.00 -0.55
ATOM    572  N   GLY A  61      -9.182  -7.448   0.933  1.00 -0.40
ATOM    573  H   GLY A  61      -8.238  -7.601   1.205  1.00  0.40
ATOM    574  CA  GLY A  61      -9.823  -8.650   0.476  1.00  0.00
ATOM    575  C   GLY A  61     -10.221  -8.623  -1.000  1.00  0.55
ATOM    576  O   GLY A  61     -11.150  -9.354  -1.387  1.00 -0.55
ATOM    577  N   LYS A  62      -9.558  -7.847  -1.837  1.00 -0.40
ATOM    578  H   LYS A  62      -8.801  -7.280  -1.524  1.00  0.40
ATOM    579  CA  LYS A  62      -9.862  -7.746  -3.271  1.00  0.00
ATOM    580  CB  LYS A  62      -9.299  -6.428  -3.823  1.00  0.00
ATOM    581  CG  LYS A  62      -9.955  -5.251  -3.095  1.00  0.00
ATOM    582  CD  LYS A  62      -9.833  -4.014  -3.951  1.00  0.00
ATOM    583  CE  LYS A  62     -10.111  -2.726  -3.163  1.00  0.33
ATOM    584  NZ  LYS A  62      -8.855  -1.875  -3.145  1.00 -0.32
ATOM    585  HZ1 LYS A  62      -8.583  -1.636  -4.120  1.00  0.33
ATOM    586  HZ2 LYS A  62      -8.084  -2.403  -2.690  1.00  0.33
ATOM    587  HZ3 LYS A  62      -9.036  -1.000  -2.612  1.00  0.33
ATOM    588  C   LYS A  62      -9.403  -8.959  -4.069  1.00  0.55
ATOM    589  O   LYS A  62     -10.074  -9.230  -5.090  1.00 -0.55
ATOM    590  N   LEU A  63      -8.368  -9.681  -3.706  1.00 -0.40
ATOM    591  H   LEU A  63      -7.811  -9.440  -2.915  1.00  0.40
ATOM    592  CA  LEU A  63      -7.960 -10.884  -4.430  1.00  0.00
ATOM    593  CB  LEU A  63      -6.432 -11.095  -4.423  1.00  0.00
ATOM    594  CG  LEU A  63      -5.644  -9.882  -4.989  1.00  0.00
ATOM    595  CD1 LEU A  63      -4.143  -9.996  -4.817  1.00  0.00
ATOM    596  CD2 LEU A  63      -6.001  -9.806  -6.465  1.00  0.00
ATOM    597  C   LEU A  63      -8.704 -12.067  -3.791  1.00  0.55
ATOM    598  O   LEU A  63      -8.974 -12.112  -2.583  1.00 -0.55
ATOM    599  N   PRO A  64      -8.946 -13.064  -4.635  1.00 -0.20
ATOM    600  CD  PRO A  64      -8.616 -13.098  -6.071  1.00  0.10
ATOM    601  CA  PRO A  64      -9.680 -14.243  -4.193  1.00  0.10
ATOM    602  CB  PRO A  64     -10.035 -14.971  -5.498  1.00  0.00
ATOM    603  CG  PRO A  64      -8.896 -14.535  -6.437  1.00  0.00
ATOM    604  C   PRO A  64      -8.932 -15.036  -3.169  1.00  0.55
ATOM    605  O   PRO A  64      -7.748 -15.314  -3.329  1.00 -0.55
ATOM    606  N   GLY A  65      -9.622 -15.448  -2.114  1.00 -0.40
ATOM    607  H   GLY A  65     -10.591 -15.258  -1.979  1.00  0.40
ATOM    608  CA  GLY A  65      -8.929 -16.230  -1.079  1.00  0.00
ATOM    609  C   GLY A  65      -9.336 -17.673  -1.158  1.00  0.55
ATOM    610  O   GLY A  65     -10.357 -17.964  -1.787  1.00 -0.55
ATOM    611  N   LYS A  66      -8.598 -18.534  -0.512  1.00 -0.40
ATOM    612  H   LYS A  66      -7.799 -18.218  -0.010  1.00  0.40
ATOM    613  CA  LYS A  66      -8.804 -19.969  -0.429  1.00  0.00
ATOM    614  CB  LYS A  66      -8.493 -20.623  -1.763  1.00  0.00
ATOM    615  CG  LYS A  66      -8.773 -22.095  -1.893  1.00  0.00
ATOM    616  CD  LYS A  66      -8.151 -22.739  -3.120  1.00  0.00
ATOM    617  CE  LYS A  66      -8.794 -24.090  -3.404  1.00  0.33
ATOM    618  NZ  LYS A  66     -10.320 -24.058  -3.435  1.00 -0.32
ATOM    619  HZ1 LYS A  66     -10.639 -23.405  -4.178  1.00  0.33
ATOM    620  HZ2 LYS A  66     -10.678 -23.737  -2.513  1.00  0.33
ATOM    621  HZ3 LYS A  66     -10.682 -25.013  -3.633  1.00  0.33
ATOM    622  C   LYS A  66      -7.904 -20.498   0.687  1.00  0.55
ATOM    623  O   LYS A  66      -6.818 -19.964   0.929  1.00 -0.55
ATOM    624  N   SER A  67      -8.376 -21.555   1.351  1.00 -0.40
ATOM    625  H   SER A  67      -9.266 -21.959   1.159  1.00  0.40
ATOM    626  CA  SER A  67      -7.582 -22.179   2.419  1.00  0.00
ATOM    627  CB  SER A  67      -8.465 -23.182   3.180  1.00  0.00
ATOM    628  OG  SER A  67      -7.609 -23.855   4.133  1.00 -0.49
ATOM    629  HG  SER A  67      -8.171 -24.477   4.600  1.00  0.49
ATOM    630  C   SER A  67      -6.353 -22.792   1.744  1.00  0.55
ATOM    631  O   SER A  67      -6.455 -23.458   0.714  1.00 -0.55
ATOM    632  N   GLY A  68      -5.187 -22.444   2.261  1.00 -0.40
ATOM    633  H   GLY A  68      -5.171 -21.843   3.053  1.00  0.40
ATOM    634  CA  GLY A  68      -3.857 -22.835   1.817  1.00  0.00
ATOM    635  C   GLY A  68      -3.157 -21.869   0.859  1.00  0.55
ATOM    636  O   GLY A  68      -1.969 -21.990   0.526  1.00 -0.55
ATOM    637  N   ARG A  69      -3.898 -20.897   0.347  1.00 -0.40
ATOM    638  H   ARG A  69      -4.852 -20.788   0.614  1.00  0.40
ATOM    639  CA  ARG A  69      -3.420 -19.922  -0.618  1.00  0.00
ATOM    640  CB  ARG A  69      -4.593 -19.453  -1.539  1.00  0.00
ATOM    641  CG  ARG A  69      -3.949 -18.459  -2.558  1.00  0.00
ATOM    642  CD  ARG A  69      -5.020 -17.790  -3.423  1.00  0.35
ATOM    643  NE  ARG A  69      -5.569 -18.845  -4.263  1.00 -0.35
ATOM    644  HE  ARG A  69      -4.930 -19.576  -4.487  1.00  0.45
ATOM    645  CZ  ARG A  69      -6.773 -18.987  -4.771  1.00  0.35
ATOM    646  NH1 ARG A  69      -7.723 -18.092  -4.526  1.00 -0.70
ATOM    647 HH11 ARG A  69      -7.525 -17.299  -3.949  1.00  0.40
ATOM    648 HH12 ARG A  69      -8.635 -18.210  -4.918  1.00  0.40
ATOM    649  NH2 ARG A  69      -7.106 -20.029  -5.527  1.00 -0.70
ATOM    650 HH21 ARG A  69      -6.430 -20.739  -5.726  1.00  0.40
ATOM    651 HH22 ARG A  69      -8.032 -20.103  -5.897  1.00  0.40
ATOM    652  C   ARG A  69      -2.755 -18.741   0.004  1.00  0.55
ATOM    653  O   ARG A  69      -3.392 -18.094   0.829  1.00 -0.55
ATOM    654  N   THR A  70      -1.512 -18.467  -0.352  1.00 -0.40
ATOM    655  H   THR A  70      -0.984 -19.053  -0.962  1.00  0.40
ATOM    656  CA  THR A  70      -0.845 -17.260   0.147  1.00  0.00
ATOM    657  CB  THR A  70       0.375 -17.431   1.060  1.00  0.00
ATOM    658  OG1 THR A  70       1.278 -18.350   0.481  1.00 -0.49
ATOM    659  HG1 THR A  70       2.081 -18.298   1.005  1.00  0.49
ATOM    660  CG2 THR A  70      -0.077 -17.997   2.412  1.00  0.00
ATOM    661  C   THR A  70      -0.515 -16.414  -1.109  1.00  0.55
ATOM    662  O   THR A  70      -0.403 -16.961  -2.240  1.00 -0.55
ATOM    663  N   TRP A  71      -0.442 -15.093  -0.917  1.00 -0.40
ATOM    664  H   TRP A  71      -0.595 -14.693  -0.017  1.00  0.40
ATOM    665  CA  TRP A  71      -0.142 -14.139  -1.974  1.00  0.00
ATOM    666  CB  TRP A  71      -1.236 -13.052  -2.114  1.00  0.12
ATOM    667  CG  TRP A  71      -2.573 -13.520  -2.599  1.00 -0.12
ATOM    668  CD1 TRP A  71      -3.654 -13.963  -1.879  1.00 -0.12
ATOM    669  HD1 TRP A  71      -3.679 -14.015  -0.801  1.00  0.12
ATOM    670  NE1 TRP A  71      -4.709 -14.335  -2.695  1.00 -0.40
ATOM    671  HE1 TRP A  71      -5.582 -14.660  -2.405  1.00  0.40
ATOM    672  CE2 TRP A  71      -4.290 -14.158  -3.995  1.00  0.00
ATOM    673  CD2 TRP A  71      -2.951 -13.683  -3.979  1.00  0.00
ATOM    674  CE3 TRP A  71      -2.286 -13.434  -5.189  1.00 -0.12
ATOM    675  HE3 TRP A  71      -1.264 -13.085  -5.203  1.00  0.12
ATOM    676  CZ3 TRP A  71      -2.943 -13.635  -6.387  1.00 -0.12
ATOM    677  HZ3 TRP A  71      -2.463 -13.385  -7.322  1.00  0.12
ATOM    678  CZ2 TRP A  71      -4.942 -14.452  -5.192  1.00 -0.12
ATOM    679  HZ2 TRP A  71      -5.935 -14.875  -5.217  1.00  0.12
ATOM    680  CH2 TRP A  71      -4.270 -14.181  -6.377  1.00 -0.12
ATOM    681  HH2 TRP A  71      -4.760 -14.386  -7.317  1.00  0.12
ATOM    682  C   TRP A  71       1.190 -13.494  -1.627  1.00  0.55
ATOM    683  O   TRP A  71       1.667 -13.324  -0.489  1.00 -0.55
ATOM    684  N   ARG A  72       1.831 -13.074  -2.687  1.00 -0.40
ATOM    685  H   ARG A  72       1.451 -13.261  -3.587  1.00  0.40
ATOM    686  CA  ARG A  72       3.100 -12.324  -2.739  1.00  0.00
ATOM    687  CB  ARG A  72       4.302 -13.264  -2.989  1.00  0.00
ATOM    688  CG  ARG A  72       4.494 -14.152  -1.772  1.00  0.00
ATOM    689  CD  ARG A  72       5.720 -15.003  -2.058  1.00  0.35
ATOM    690  NE  ARG A  72       5.747 -16.081  -1.063  1.00 -0.35
ATOM    691  HE  ARG A  72       5.221 -16.921  -1.193  1.00  0.45
ATOM    692  CZ  ARG A  72       6.503 -15.894   0.024  1.00  0.35
ATOM    693  NH1 ARG A  72       7.212 -14.795   0.222  1.00 -0.70
ATOM    694 HH11 ARG A  72       7.196 -14.061  -0.458  1.00  0.40
ATOM    695 HH12 ARG A  72       7.764 -14.698   1.050  1.00  0.40
ATOM    696  NH2 ARG A  72       6.483 -16.901   0.903  1.00 -0.70
ATOM    697 HH21 ARG A  72       5.930 -17.714   0.720  1.00  0.40
ATOM    698 HH22 ARG A  72       7.021 -16.842   1.744  1.00  0.40
ATOM    699  C   ARG A  72       3.036 -11.243  -3.820  1.00  0.55
ATOM    700  O   ARG A  72       2.191 -11.355  -4.728  1.00 -0.55
ATOM    701  N   GLU A  73       3.936 -10.264  -3.747  1.00 -0.40
ATOM    702  H   GLU A  73       4.656 -10.222  -3.058  1.00  0.40
ATOM    703  CA  GLU A  73       3.873  -9.186  -4.728  1.00  0.00
ATOM    704  CB  GLU A  73       3.262  -7.930  -4.072  1.00  0.00
ATOM    705  CG  GLU A  73       3.925  -7.446  -2.787  1.00  0.00
ATOM    706  CD  GLU A  73       3.393  -6.054  -2.446  1.00  0.10
ATOM    707  OE1 GLU A  73       3.359  -5.139  -3.333  1.00 -0.55
ATOM    708  OE2 GLU A  73       2.988  -5.860  -1.259  1.00 -0.55
ATOM    709  C   GLU A  73       5.237  -8.767  -5.225  1.00  0.55
ATOM    710  O   GLU A  73       6.147  -9.124  -4.472  1.00 -0.55
ATOM    711  N   ALA A  74       5.340  -8.078  -6.346  1.00 -0.40
ATOM    712  H   ALA A  74       4.554  -7.833  -6.908  1.00  0.40
ATOM    713  CA  ALA A  74       6.661  -7.638  -6.813  1.00  0.00
ATOM    714  CB  ALA A  74       7.345  -8.552  -7.808  1.00  0.00
ATOM    715  C   ALA A  74       6.452  -6.318  -7.536  1.00  0.55
ATOM    716  O   ALA A  74       5.351  -6.256  -8.102  1.00 -0.55
ATOM    717  N   ASP A  75       7.435  -5.465  -7.492  1.00 -0.40
ATOM    718  H   ASP A  75       8.271  -5.635  -6.976  1.00  0.40
ATOM    719  CA  ASP A  75       7.355  -4.202  -8.207  1.00  0.00
ATOM    720  CB  ASP A  75       8.469  -3.255  -7.795  1.00  0.00
ATOM    721  CG  ASP A  75       8.228  -2.602  -6.463  1.00  0.10
ATOM    722  OD1 ASP A  75       7.365  -3.160  -5.733  1.00 -0.55
ATOM    723  OD2 ASP A  75       8.891  -1.609  -6.198  1.00 -0.55
ATOM    724  C   ASP A  75       7.536  -4.453  -9.705  1.00  0.55
ATOM    725  O   ASP A  75       8.358  -5.336 -10.033  1.00 -0.55
ATOM    726  N   ILE A  76       6.809  -3.715 -10.509  1.00 -0.40
ATOM    727  H   ILE A  76       6.172  -3.036 -10.152  1.00  0.40
ATOM    728  CA  ILE A  76       6.860  -3.816 -11.972  1.00  0.00
ATOM    729  CB  ILE A  76       5.529  -4.362 -12.506  1.00  0.00
ATOM    730  CG2 ILE A  76       5.432  -4.066 -14.023  1.00  0.00
ATOM    731  CG1 ILE A  76       5.271  -5.825 -12.139  1.00  0.00
ATOM    732  CD1 ILE A  76       6.091  -6.968 -12.724  1.00  0.00
ATOM    733  C   ILE A  76       7.239  -2.425 -12.523  1.00  0.55
ATOM    734  O   ILE A  76       6.950  -1.332 -11.965  1.00 -0.55
ATOM    735  N   ASN A  77       7.960  -2.449 -13.657  1.00 -0.40
ATOM    736  H   ASN A  77       8.202  -3.326 -14.059  1.00  0.40
ATOM    737  CA  ASN A  77       8.457  -1.322 -14.407  1.00  0.00
ATOM    738  CB  ASN A  77       7.333  -0.411 -14.971  1.00  0.00
ATOM    739  CG  ASN A  77       6.344  -1.111 -15.869  1.00  0.55
ATOM    740  OD1 ASN A  77       6.741  -1.975 -16.656  1.00 -0.55
ATOM    741  ND2 ASN A  77       5.006  -0.926 -15.789  1.00 -0.78
ATOM    742 HD21 ASN A  77       4.628  -0.299 -15.108  1.00  0.39
ATOM    743 HD22 ASN A  77       4.396  -1.417 -16.411  1.00  0.39
ATOM    744  C   ASN A  77       9.403  -0.463 -13.600  1.00  0.55
ATOM    745  O   ASN A  77       9.554   0.735 -13.921  1.00 -0.55
ATOM    746  N   TYR A  78      10.054  -1.014 -12.586  1.00 -0.40
ATOM    747  H   TYR A  78       9.953  -1.964 -12.302  1.00  0.40
ATOM    748  CA  TYR A  78      10.987  -0.153 -11.835  1.00  0.00
ATOM    749  CB  TYR A  78      11.114  -0.635 -10.369  1.00  0.12
ATOM    750  CG  TYR A  78      12.127   0.157  -9.553  1.00 -0.12
ATOM    751  CD1 TYR A  78      11.822   1.381  -8.970  1.00 -0.12
ATOM    752  HD1 TYR A  78      10.822   1.770  -9.090  1.00  0.12
ATOM    753  CE1 TYR A  78      12.738   2.130  -8.242  1.00 -0.12
ATOM    754  HE1 TYR A  78      12.455   3.087  -7.829  1.00  0.12
ATOM    755  CZ  TYR A  78      14.026   1.634  -8.049  1.00  0.06
ATOM    756  OH  TYR A  78      14.967   2.306  -7.295  1.00 -0.49
ATOM    757  HH  TYR A  78      14.564   3.114  -6.969  1.00  0.43
ATOM    758  CD2 TYR A  78      13.432  -0.306  -9.349  1.00 -0.12
ATOM    759  HD2 TYR A  78      13.728  -1.265  -9.749  1.00  0.12
ATOM    760  CE2 TYR A  78      14.337   0.446  -8.645  1.00 -0.12
ATOM    761  HE2 TYR A  78      15.349   0.079  -8.557  1.00  0.12
ATOM    762  C   TYR A  78      12.413  -0.178 -12.438  1.00  0.55
ATOM    763  O   TYR A  78      12.862  -1.299 -12.778  1.00 -0.55
ATOM    764  N   THR A  79      13.055   0.967 -12.505  1.00 -0.40
ATOM    765  H   THR A  79      12.647   1.843 -12.260  1.00  0.40
ATOM    766  CA  THR A  79      14.483   0.970 -12.976  1.00  0.00
ATOM    767  CB  THR A  79      14.803   1.592 -14.328  1.00  0.00
ATOM    768  OG1 THR A  79      14.385   2.971 -14.262  1.00 -0.49
ATOM    769  HG1 THR A  79      14.733   3.391 -15.052  1.00  0.49
ATOM    770  CG2 THR A  79      14.002   0.959 -15.436  1.00  0.00
ATOM    771  C   THR A  79      15.351   1.637 -11.894  1.00  0.55
ATOM    772  O   THR A  79      16.349   1.032 -11.473  1.00 -0.55
ATOM    773  N   SER A  80      14.989   2.808 -11.405  1.00 -0.40
ATOM    774  H   SER A  80      14.188   3.302 -11.733  1.00  0.40
ATOM    775  CA  SER A  80      15.764   3.450 -10.337  1.00  0.00
ATOM    776  CB  SER A  80      17.074   3.985 -10.954  1.00  0.00
ATOM    777  OG  SER A  80      16.689   5.130 -11.727  1.00 -0.49
ATOM    778  HG  SER A  80      17.498   5.471 -12.116  1.00  0.49
ATOM    779  C   SER A  80      14.995   4.586  -9.689  1.00  0.55
ATOM    780  O   SER A  80      13.962   4.988 -10.246  1.00 -0.55
ATOM    781  N   GLY A  81      15.469   5.095  -8.565  1.00 -0.40
ATOM    782  H   GLY A  81      16.296   4.761  -8.118  1.00  0.40
ATOM    783  CA  GLY A  81      14.744   6.232  -7.911  1.00  0.00
ATOM    784  C   GLY A  81      13.677   5.692  -6.949  1.00  0.55
ATOM    785  O   GLY A  81      13.793   4.526  -6.518  1.00 -0.55
ATOM    786  N   PHE A  82      12.681   6.519  -6.644  1.00 -0.40
ATOM    787  H   PHE A  82      12.620   7.452  -6.989  1.00  0.40
ATOM    788  CA  PHE A  82      11.607   6.060  -5.759  1.00  0.00
ATOM    789  CB  PHE A  82      10.687   7.209  -5.302  1.00  0.12
ATOM    790  CG  PHE A  82      11.526   8.242  -4.598  1.00 -0.12
ATOM    791  CD1 PHE A  82      11.807   8.097  -3.257  1.00 -0.12
ATOM    792  HD1 PHE A  82      11.405   7.252  -2.718  1.00  0.12
ATOM    793  CE1 PHE A  82      12.593   9.014  -2.594  1.00 -0.12
ATOM    794  HE1 PHE A  82      12.797   8.896  -1.541  1.00  0.12
ATOM    795  CZ  PHE A  82      13.119  10.090  -3.292  1.00 -0.12
ATOM    796  HZ  PHE A  82      13.742  10.812  -2.785  1.00  0.12
ATOM    797  CD2 PHE A  82      12.054   9.308  -5.287  1.00 -0.12
ATOM    798  HD2 PHE A  82      11.848   9.417  -6.341  1.00  0.12
ATOM    799  CE2 PHE A  82      12.843  10.237  -4.648  1.00 -0.12
ATOM    800  HE2 PHE A  82      13.245  11.076  -5.197  1.00  0.12
ATOM    801  C   PHE A  82      10.689   5.067  -6.458  1.00  0.55
ATOM    802  O   PHE A  82      10.541   5.028  -7.685  1.00 -0.55
ATOM    803  N   ARG A  83      10.019   4.261  -5.655  1.00 -0.40
ATOM    804  H   ARG A  83      10.149   4.295  -4.667  1.00  0.40
ATOM    805  CA  ARG A  83       9.043   3.261  -6.122  1.00  0.00
ATOM    806  CB  ARG A  83       8.697   2.313  -4.945  1.00  0.00
ATOM    807  CG  ARG A  83       9.990   1.615  -4.482  1.00  0.00
ATOM    808  CD  ARG A  83       9.798   0.556  -3.425  1.00  0.35
ATOM    809  NE  ARG A  83       8.754  -0.437  -3.613  1.00 -0.35
ATOM    810  HE  ARG A  83       8.876  -1.054  -4.388  1.00  0.45
ATOM    811  CZ  ARG A  83       7.655  -0.631  -2.887  1.00  0.35
ATOM    812  NH1 ARG A  83       7.369   0.129  -1.831  1.00 -0.70
ATOM    813 HH11 ARG A  83       7.986   0.870  -1.566  1.00  0.40
ATOM    814 HH12 ARG A  83       6.536  -0.040  -1.304  1.00  0.40
ATOM    815  NH2 ARG A  83       6.774  -1.594  -3.154  1.00 -0.70
ATOM    816 HH21 ARG A  83       6.925  -2.208  -3.929  1.00  0.40
ATOM    817 HH22 ARG A  83       5.962  -1.702  -2.580  1.00  0.40
ATOM    818  C   ARG A  83       7.834   3.943  -6.767  1.00  0.55
ATOM    819  O   ARG A  83       7.395   5.065  -6.449  1.00 -0.55
ATOM    820  N   ASN A  84       7.340   3.188  -7.727  1.00 -0.40
ATOM    821  H   ASN A  84       7.763   2.313  -7.946  1.00  0.40
ATOM    822  CA  ASN A  84       6.178   3.516  -8.546  1.00  0.00
ATOM    823  CB  ASN A  84       6.461   3.215 -10.027  1.00  0.00
ATOM    824  CG  ASN A  84       6.530   1.715 -10.328  1.00  0.55
ATOM    825  OD1 ASN A  84       6.118   0.808  -9.561  1.00 -0.55
ATOM    826  ND2 ASN A  84       7.092   1.413 -11.499  1.00 -0.78
ATOM    827 HD21 ASN A  84       7.180   0.457 -11.780  1.00  0.39
ATOM    828 HD22 ASN A  84       7.426   2.142 -12.097  1.00  0.39
ATOM    829  C   ASN A  84       4.912   2.804  -8.005  1.00  0.55
ATOM    830  O   ASN A  84       4.898   2.211  -6.893  1.00 -0.55
ATOM    831  N   SER A  85       3.849   2.897  -8.803  1.00 -0.40
ATOM    832  H   SER A  85       3.863   3.364  -9.684  1.00  0.40
ATOM    833  CA  SER A  85       2.600   2.296  -8.389  1.00  0.00
ATOM    834  CB  SER A  85       1.400   3.258  -8.610  1.00  0.00
ATOM    835  OG  SER A  85       1.363   3.519 -10.013  1.00 -0.49
ATOM    836  HG  SER A  85       0.933   2.759 -10.412  1.00  0.49
ATOM    837  C   SER A  85       2.221   0.984  -9.053  1.00  0.55
ATOM    838  O   SER A  85       1.044   0.610  -8.845  1.00 -0.55
ATOM    839  N   ASP A  86       3.146   0.340  -9.755  1.00 -0.40
ATOM    840  H   ASP A  86       4.082   0.672  -9.841  1.00  0.40
ATOM    841  CA  ASP A  86       2.827  -0.907 -10.449  1.00  0.00
ATOM    842  CB  ASP A  86       3.455  -1.040 -11.864  1.00  0.00
ATOM    843  CG  ASP A  86       3.076   0.125 -12.755  1.00  0.10
ATOM    844  OD1 ASP A  86       2.013   0.732 -12.592  1.00 -0.55
ATOM    845  OD2 ASP A  86       3.874   0.510 -13.633  1.00 -0.55
ATOM    846  C   ASP A  86       3.309  -2.123  -9.685  1.00  0.55
ATOM    847  O   ASP A  86       4.450  -2.136  -9.298  1.00 -0.55
ATOM    848  N   ARG A  87       2.418  -3.073  -9.560  1.00 -0.40
ATOM    849  H   ARG A  87       1.495  -2.973  -9.923  1.00  0.40
ATOM    850  CA  ARG A  87       2.695  -4.322  -8.898  1.00  0.00
ATOM    851  CB  ARG A  87       2.186  -4.266  -7.449  1.00  0.00
ATOM    852  CG  ARG A  87       2.501  -3.028  -6.643  1.00  0.00
ATOM    853  CD  ARG A  87       3.927  -3.018  -6.062  1.00  0.35
ATOM    854  NE  ARG A  87       4.185  -1.826  -5.266  1.00 -0.35
ATOM    855  HE  ARG A  87       3.949  -1.886  -4.299  1.00  0.45
ATOM    856  CZ  ARG A  87       4.695  -0.674  -5.669  1.00  0.35
ATOM    857  NH1 ARG A  87       5.029  -0.598  -6.963  1.00 -0.70
ATOM    858 HH11 ARG A  87       4.888  -1.385  -7.563  1.00  0.40
ATOM    859 HH12 ARG A  87       5.420   0.247  -7.330  1.00  0.40
ATOM    860  NH2 ARG A  87       4.911   0.384  -4.927  1.00 -0.70
ATOM    861 HH21 ARG A  87       4.684   0.367  -3.954  1.00  0.40
ATOM    862 HH22 ARG A  87       5.303   1.209  -5.335  1.00  0.40
ATOM    863  C   ARG A  87       2.048  -5.511  -9.595  1.00  0.55
ATOM    864  O   ARG A  87       0.994  -5.440 -10.212  1.00 -0.55
ATOM    865  N   ILE A  88       2.744  -6.631  -9.463  1.00 -0.40
ATOM    866  H   ILE A  88       3.645  -6.618  -9.039  1.00  0.40
ATOM    867  CA  ILE A  88       2.297  -7.968  -9.903  1.00  0.00
ATOM    868  CB  ILE A  88       3.279  -8.666 -10.869  1.00  0.00
ATOM    869  CG2 ILE A  88       4.568  -9.025 -10.151  1.00  0.00
ATOM    870  CG1 ILE A  88       2.604  -9.907 -11.470  1.00  0.00
ATOM    871  CD1 ILE A  88       3.230 -10.387 -12.771  1.00  0.00
ATOM    872  C   ILE A  88       2.014  -8.740  -8.581  1.00  0.55
ATOM    873  O   ILE A  88       2.796  -8.689  -7.605  1.00 -0.55
ATOM    874  N   LEU A  89       0.906  -9.435  -8.514  1.00 -0.40
ATOM    875  H   LEU A  89       0.301  -9.474  -9.304  1.00  0.40
ATOM    876  CA  LEU A  89       0.422 -10.198  -7.370  1.00  0.00
ATOM    877  CB  LEU A  89      -0.936  -9.722  -6.850  1.00  0.00
ATOM    878  CG  LEU A  89      -1.060  -8.282  -6.388  1.00  0.00
ATOM    879  CD1 LEU A  89       0.068  -7.958  -5.417  1.00  0.00
ATOM    880  CD2 LEU A  89      -0.990  -7.185  -7.456  1.00  0.00
ATOM    881  C   LEU A  89       0.316 -11.659  -7.794  1.00  0.55
ATOM    882  O   LEU A  89      -0.360 -11.902  -8.797  1.00 -0.55
ATOM    883  N   TYR A  90       0.908 -12.566  -7.023  1.00 -0.40
ATOM    884  H   TYR A  90       1.371 -12.347  -6.168  1.00  0.40
ATOM    885  CA  TYR A  90       0.884 -13.963  -7.441  1.00  0.00
ATOM    886  CB  TYR A  90       2.172 -14.422  -8.208  1.00  0.12
ATOM    887  CG  TYR A  90       3.446 -14.287  -7.438  1.00 -0.12
ATOM    888  CD1 TYR A  90       4.100 -13.045  -7.404  1.00 -0.12
ATOM    889  HD1 TYR A  90       3.669 -12.221  -7.953  1.00  0.12
ATOM    890  CE1 TYR A  90       5.273 -12.827  -6.699  1.00 -0.12
ATOM    891  HE1 TYR A  90       5.736 -11.854  -6.635  1.00  0.12
ATOM    892  CZ  TYR A  90       5.813 -13.953  -6.078  1.00  0.06
ATOM    893  OH  TYR A  90       6.969 -13.746  -5.370  1.00 -0.49
ATOM    894  HH  TYR A  90       7.197 -12.816  -5.440  1.00  0.43
ATOM    895  CD2 TYR A  90       4.026 -15.368  -6.790  1.00 -0.12
ATOM    896  HD2 TYR A  90       3.552 -16.338  -6.801  1.00  0.12
ATOM    897  CE2 TYR A  90       5.253 -15.170  -6.113  1.00 -0.12
ATOM    898  HE2 TYR A  90       5.739 -16.001  -5.624  1.00  0.12
ATOM    899  C   TYR A  90       0.581 -14.892  -6.289  1.00  0.55
ATOM    900  O   TYR A  90       1.215 -14.626  -5.262  1.00 -0.55
ATOM    901  N   SER A  91      -0.266 -15.872  -6.538  1.00 -0.40
ATOM    902  H   SER A  91      -0.685 -16.009  -7.432  1.00  0.40
ATOM    903  CA  SER A  91      -0.626 -16.802  -5.505  1.00  0.00
ATOM    904  CB  SER A  91      -2.109 -17.180  -5.662  1.00  0.00
ATOM    905  OG  SER A  91      -2.301 -18.070  -6.727  1.00 -0.49
ATOM    906  HG  SER A  91      -2.954 -18.706  -6.426  1.00  0.49
ATOM    907  C   SER A  91       0.272 -18.036  -5.528  1.00  0.55
ATOM    908  O   SER A  91       0.994 -18.317  -6.485  1.00 -0.55
ATOM    909  N   SER A  92       0.154 -18.722  -4.378  1.00 -0.40
ATOM    910  H   SER A  92      -0.432 -18.414  -3.633  1.00  0.40
ATOM    911  CA  SER A  92       0.884 -19.964  -4.154  1.00  0.00
ATOM    912  CB  SER A  92       0.831 -20.353  -2.679  1.00  0.00
ATOM    913  OG  SER A  92      -0.513 -20.530  -2.278  1.00 -0.49
ATOM    914  HG  SER A  92      -0.479 -20.922  -1.403  1.00  0.49
ATOM    915  C   SER A  92       0.390 -21.039  -5.129  1.00  0.55
ATOM    916  O   SER A  92       1.127 -21.989  -5.426  1.00 -0.55
ATOM    917  N   ASP A  93      -0.778 -20.906  -5.732  1.00 -0.40
ATOM    918  H   ASP A  93      -1.379 -20.138  -5.530  1.00  0.40
ATOM    919  CA  ASP A  93      -1.287 -21.848  -6.726  1.00  0.00
ATOM    920  CB  ASP A  93      -2.691 -22.343  -6.453  1.00  0.00
ATOM    921  CG  ASP A  93      -3.671 -21.242  -6.076  1.00  0.10
ATOM    922  OD1 ASP A  93      -3.367 -20.079  -5.749  1.00 -0.55
ATOM    923  OD2 ASP A  93      -4.855 -21.640  -6.131  1.00 -0.55
ATOM    924  C   ASP A  93      -1.232 -21.182  -8.105  1.00  0.55
ATOM    925  O   ASP A  93      -1.992 -21.530  -8.982  1.00 -0.55
ATOM    926  N   TRP A  94      -0.371 -20.179  -8.258  1.00 -0.40
ATOM    927  H   TRP A  94       0.151 -19.850  -7.476  1.00  0.40
ATOM    928  CA  TRP A  94      -0.086 -19.468  -9.499  1.00  0.00
ATOM    929  CB  TRP A  94       0.615 -20.545 -10.450  1.00  0.12
ATOM    930  CG  TRP A  94       1.720 -21.194  -9.659  1.00 -0.12
ATOM    931  CD1 TRP A  94       1.734 -22.469  -9.143  1.00 -0.12
ATOM    932  HD1 TRP A  94       0.961 -23.208  -9.296  1.00  0.12
ATOM    933  NE1 TRP A  94       2.881 -22.665  -8.398  1.00 -0.40
ATOM    934  HE1 TRP A  94       3.133 -23.493  -7.948  1.00  0.40
ATOM    935  CE2 TRP A  94       3.608 -21.503  -8.399  1.00  0.00
ATOM    936  CD2 TRP A  94       2.905 -20.559  -9.166  1.00  0.00
ATOM    937  CE3 TRP A  94       3.447 -19.269  -9.311  1.00 -0.12
ATOM    938  HE3 TRP A  94       2.939 -18.513  -9.892  1.00  0.12
ATOM    939  CZ3 TRP A  94       4.640 -18.954  -8.708  1.00 -0.12
ATOM    940  HZ3 TRP A  94       5.055 -17.962  -8.810  1.00  0.12
ATOM    941  CZ2 TRP A  94       4.831 -21.206  -7.801  1.00 -0.12
ATOM    942  HZ2 TRP A  94       5.388 -21.936  -7.234  1.00  0.12
ATOM    943  CH2 TRP A  94       5.320 -19.930  -7.957  1.00 -0.12
ATOM    944  HH2 TRP A  94       6.256 -19.669  -7.487  1.00  0.12
ATOM    945  C   TRP A  94      -1.135 -18.672 -10.216  1.00  0.55
ATOM    946  O   TRP A  94      -1.172 -18.617 -11.466  1.00 -0.55
ATOM    947  N   LEU A  95      -2.045 -17.991  -9.476  1.00 -0.40
ATOM    948  H   LEU A  95      -2.087 -18.102  -8.487  1.00  0.40
ATOM    949  CA  LEU A  95      -3.019 -17.059 -10.033  1.00  0.00
ATOM    950  CB  LEU A  95      -4.249 -16.736  -9.215  1.00  0.00
ATOM    951  CG  LEU A  95      -4.981 -17.956  -8.647  1.00  0.00
ATOM    952  CD1 LEU A  95      -6.141 -17.489  -7.795  1.00  0.00
ATOM    953  CD2 LEU A  95      -5.394 -18.804  -9.822  1.00  0.00
ATOM    954  C   LEU A  95      -2.183 -15.767 -10.115  1.00  0.55
ATOM    955  O   LEU A  95      -1.391 -15.526  -9.183  1.00 -0.55
ATOM    956  N   ILE A  96      -2.350 -14.969 -11.173  1.00 -0.40
ATOM    957  H   ILE A  96      -3.004 -15.148 -11.904  1.00  0.40
ATOM    958  CA  ILE A  96      -1.528 -13.756 -11.274  1.00  0.00
ATOM    959  CB  ILE A  96      -0.381 -13.880 -12.300  1.00  0.00
ATOM    960  CG2 ILE A  96       0.434 -12.570 -12.326  1.00  0.00
ATOM    961  CG1 ILE A  96       0.552 -15.049 -11.966  1.00  0.00
ATOM    962  CD1 ILE A  96       1.359 -15.644 -13.094  1.00  0.00
ATOM    963  C   ILE A  96      -2.428 -12.567 -11.569  1.00  0.55
ATOM    964  O   ILE A  96      -3.256 -12.702 -12.456  1.00 -0.55
ATOM    965  N   TYR A  97      -2.273 -11.523 -10.806  1.00 -0.40
ATOM    966  H   TYR A  97      -1.616 -11.511 -10.057  1.00  0.40
ATOM    967  CA  TYR A  97      -3.044 -10.308 -10.991  1.00  0.00
ATOM    968  CB  TYR A  97      -3.919 -10.043  -9.792  1.00  0.12
ATOM    969  CG  TYR A  97      -5.226 -10.809  -9.750  1.00 -0.12
ATOM    970  CD1 TYR A  97      -5.196 -12.184  -9.444  1.00 -0.12
ATOM    971  HD1 TYR A  97      -4.236 -12.645  -9.267  1.00  0.12
ATOM    972  CE1 TYR A  97      -6.317 -12.973  -9.357  1.00 -0.12
ATOM    973  HE1 TYR A  97      -6.276 -14.023  -9.115  1.00  0.12
ATOM    974  CZ  TYR A  97      -7.511 -12.304  -9.608  1.00  0.06
ATOM    975  OH  TYR A  97      -8.676 -13.049  -9.514  1.00 -0.49
ATOM    976  HH  TYR A  97      -9.416 -12.470  -9.709  1.00  0.43
ATOM    977  CD2 TYR A  97      -6.428 -10.195  -9.968  1.00 -0.12
ATOM    978  HD2 TYR A  97      -6.474  -9.138 -10.182  1.00  0.12
ATOM    979  CE2 TYR A  97      -7.590 -10.956  -9.909  1.00 -0.12
ATOM    980  HE2 TYR A  97      -8.549 -10.497 -10.098  1.00  0.12
ATOM    981  C   TYR A  97      -2.040  -9.171 -11.080  1.00  0.55
ATOM    982  O   TYR A  97      -0.864  -9.320 -10.775  1.00 -0.55
ATOM    983  N   LYS A  98      -2.511  -8.023 -11.528  1.00 -0.40
ATOM    984  H   LYS A  98      -3.458  -7.922 -11.824  1.00  0.40
ATOM    985  CA  LYS A  98      -1.682  -6.823 -11.623  1.00  0.00
ATOM    986  CB  LYS A  98      -1.267  -6.397 -13.030  1.00  0.00
ATOM    987  CG  LYS A  98      -2.423  -6.238 -14.033  1.00  0.00
ATOM    988  CD  LYS A  98      -1.763  -5.578 -15.243  1.00  0.00
ATOM    989  CE  LYS A  98      -2.779  -5.455 -16.388  1.00  0.33
ATOM    990  NZ  LYS A  98      -1.989  -4.690 -17.428  1.00 -0.32
ATOM    991  HZ1 LYS A  98      -1.142  -5.234 -17.690  1.00  0.33
ATOM    992  HZ2 LYS A  98      -1.702  -3.770 -17.038  1.00  0.33
ATOM    993  HZ3 LYS A  98      -2.579  -4.540 -18.271  1.00  0.33
ATOM    994  C   LYS A  98      -2.508  -5.646 -11.076  1.00  0.55
ATOM    995  O   LYS A  98      -3.746  -5.754 -11.079  1.00 -0.55
ATOM    996  N   THR A  99      -1.767  -4.637 -10.656  1.00 -0.40
ATOM    997  H   THR A  99      -0.772  -4.688 -10.623  1.00  0.40
ATOM    998  CA  THR A  99      -2.365  -3.374 -10.209  1.00  0.00
ATOM    999  CB  THR A  99      -2.539  -3.181  -8.693  1.00  0.00
ATOM   1000  OG1 THR A  99      -3.186  -1.925  -8.521  1.00 -0.49
ATOM   1001  HG1 THR A  99      -4.083  -2.043  -8.841  1.00  0.49
ATOM   1002  CG2 THR A  99      -1.269  -3.233  -7.864  1.00  0.00
ATOM   1003  C   THR A  99      -1.510  -2.252 -10.854  1.00  0.55
ATOM   1004  O   THR A  99      -0.297  -2.457 -10.902  1.00 -0.55
ATOM   1005  N   THR A 100      -2.091  -1.180 -11.357  1.00 -0.40
ATOM   1006  H   THR A 100      -3.081  -1.066 -11.390  1.00  0.40
ATOM   1007  CA  THR A 100      -1.275  -0.078 -11.905  1.00  0.00
ATOM   1008  CB  THR A 100      -1.430   0.155 -13.401  1.00  0.00
ATOM   1009  OG1 THR A 100      -2.812   0.306 -13.700  1.00 -0.49
ATOM   1010  HG1 THR A 100      -3.074   1.149 -13.324  1.00  0.49
ATOM   1011  CG2 THR A 100      -0.849  -1.057 -14.127  1.00  0.00
ATOM   1012  C   THR A 100      -1.677   1.166 -11.130  1.00  0.55
ATOM   1013  O   THR A 100      -1.249   2.298 -11.334  1.00 -0.55
ATOM   1014  N   ASP A 101      -2.578   0.927 -10.160  1.00 -0.40
ATOM   1015  H   ASP A 101      -2.957   0.032  -9.941  1.00  0.40
ATOM   1016  CA  ASP A 101      -3.013   2.086  -9.389  1.00  0.00
ATOM   1017  CB  ASP A 101      -4.462   2.336  -9.813  1.00  0.00
ATOM   1018  CG  ASP A 101      -5.432   1.228  -9.484  1.00  0.10
ATOM   1019  OD1 ASP A 101      -5.078   0.282  -8.737  1.00 -0.55
ATOM   1020  OD2 ASP A 101      -6.560   1.342 -10.035  1.00 -0.55
ATOM   1021  C   ASP A 101      -2.837   1.999  -7.888  1.00  0.55
ATOM   1022  O   ASP A 101      -3.689   2.473  -7.088  1.00 -0.55
ATOM   1023  N   HSE A 102      -1.733   1.427  -7.449  1.00 -0.40
ATOM   1024  H   HSE A 102      -1.066   1.018  -8.067  1.00  0.40
ATOM   1025  CA  HSE A 102      -1.411   1.355  -6.008  1.00  0.00
ATOM   1026  CB  HSE A 102      -1.004   2.754  -5.489  1.00  0.12
ATOM   1027  ND1 HSE A 102      -0.079   3.321  -3.194  1.00 -0.56
ATOM   1028  CG  HSE A 102      -0.007   2.658  -4.394  1.00  0.15
ATOM   1029  CE1 HSE A 102       0.996   3.010  -2.457  1.00  0.15
ATOM   1030  HE1 HSE A 102       1.265   3.434  -1.490  1.00  0.12
ATOM   1031  NE2 HSE A 102       1.719   2.077  -3.095  1.00 -0.40
ATOM   1032  HE2 HSE A 102       2.540   1.617  -2.759  1.00  0.40
ATOM   1033  CD2 HSE A 102       1.122   1.859  -4.317  1.00 -0.12
ATOM   1034  HD2 HSE A 102       1.517   1.167  -5.051  1.00  0.12
ATOM   1035  C   HSE A 102      -2.487   0.687  -5.182  1.00  0.55
ATOM   1036  O   HSE A 102      -2.957   1.161  -4.174  1.00 -0.55
ATOM   1037  N   TYR A 103      -2.809  -0.480  -5.671  1.00 -0.40
ATOM   1038  H   TYR A 103      -2.386  -0.756  -6.526  1.00  0.40
ATOM   1039  CA  TYR A 103      -3.710  -1.487  -5.170  1.00  0.00
ATOM   1040  CB  TYR A 103      -3.181  -1.946  -3.773  1.00  0.12
ATOM   1041  CG  TYR A 103      -1.698  -2.158  -3.566  1.00 -0.12
ATOM   1042  CD1 TYR A 103      -0.815  -1.152  -3.187  1.00 -0.12
ATOM   1043  HD1 TYR A 103      -1.192  -0.155  -3.018  1.00  0.12
ATOM   1044  CE1 TYR A 103       0.563  -1.407  -3.020  1.00 -0.12
ATOM   1045  HE1 TYR A 103       1.249  -0.612  -2.768  1.00  0.12
ATOM   1046  CZ  TYR A 103       1.011  -2.711  -3.188  1.00  0.06
ATOM   1047  OH  TYR A 103       2.357  -2.992  -3.007  1.00 -0.49
ATOM   1048  HH  TYR A 103       2.487  -3.931  -3.161  1.00  0.43
ATOM   1049  CD2 TYR A 103      -1.190  -3.460  -3.722  1.00 -0.12
ATOM   1050  HD2 TYR A 103      -1.860  -4.262  -3.996  1.00  0.12
ATOM   1051  CE2 TYR A 103       0.164  -3.734  -3.529  1.00 -0.12
ATOM   1052  HE2 TYR A 103       0.541  -4.739  -3.648  1.00  0.12
ATOM   1053  C   TYR A 103      -5.166  -1.089  -5.069  1.00  0.55
ATOM   1054  O   TYR A 103      -5.859  -1.746  -4.266  1.00 -0.55
ATOM   1055  N   GLN A 104      -5.632  -0.111  -5.829  1.00 -0.40
ATOM   1056  H   GLN A 104      -5.066   0.419  -6.455  1.00  0.40
ATOM   1057  CA  GLN A 104      -7.080   0.227  -5.753  1.00  0.00
ATOM   1058  CB  GLN A 104      -7.348   1.631  -6.269  1.00  0.00
ATOM   1059  CG  GLN A 104      -6.927   2.641  -5.216  1.00  0.00
ATOM   1060  CD  GLN A 104      -7.058   4.059  -5.769  1.00  0.55
ATOM   1061  OE1 GLN A 104      -8.170   4.586  -5.679  1.00 -0.55
ATOM   1062  NE2 GLN A 104      -6.008   4.655  -6.288  1.00 -0.78
ATOM   1063 HE21 GLN A 104      -5.128   4.181  -6.319  1.00  0.39
ATOM   1064 HE22 GLN A 104      -6.089   5.583  -6.651  1.00  0.39
ATOM   1065  C   GLN A 104      -7.845  -0.793  -6.558  1.00  0.55
ATOM   1066  O   GLN A 104      -8.872  -1.301  -6.125  1.00 -0.55
ATOM   1067  N   THR A 105      -7.273  -1.130  -7.714  1.00 -0.40
ATOM   1068  H   THR A 105      -6.421  -0.729  -8.043  1.00  0.40
ATOM   1069  CA  THR A 105      -7.907  -2.131  -8.550  1.00  0.00
ATOM   1070  CB  THR A 105      -8.713  -1.535  -9.742  1.00  0.00
ATOM   1071  OG1 THR A 105      -7.857  -0.796 -10.621  1.00 -0.49
ATOM   1072  HG1 THR A 105      -7.475  -0.094 -10.089  1.00  0.49
ATOM   1073  CG2 THR A 105      -9.790  -0.563  -9.261  1.00  0.00
ATOM   1074  C   THR A 105      -6.882  -3.151  -9.067  1.00  0.55
ATOM   1075  O   THR A 105      -5.715  -2.810  -9.239  1.00 -0.55
ATOM   1076  N   PHE A 106      -7.417  -4.346  -9.310  1.00 -0.40
ATOM   1077  H   PHE A 106      -8.386  -4.536  -9.172  1.00  0.40
ATOM   1078  CA  PHE A 106      -6.610  -5.441  -9.792  1.00  0.00
ATOM   1079  CB  PHE A 106      -6.643  -6.591  -8.717  1.00  0.12
ATOM   1080  CG  PHE A 106      -6.053  -6.076  -7.438  1.00 -0.12
ATOM   1081  CD1 PHE A 106      -4.666  -6.044  -7.288  1.00 -0.12
ATOM   1082  HD1 PHE A 106      -4.036  -6.392  -8.093  1.00  0.12
ATOM   1083  CE1 PHE A 106      -4.083  -5.569  -6.117  1.00 -0.12
ATOM   1084  HE1 PHE A 106      -3.009  -5.587  -6.007  1.00  0.12
ATOM   1085  CZ  PHE A 106      -4.873  -5.075  -5.093  1.00 -0.12
ATOM   1086  HZ  PHE A 106      -4.426  -4.714  -4.179  1.00  0.12
ATOM   1087  CD2 PHE A 106      -6.822  -5.539  -6.412  1.00 -0.12
ATOM   1088  HD2 PHE A 106      -7.896  -5.503  -6.519  1.00  0.12
ATOM   1089  CE2 PHE A 106      -6.244  -5.053  -5.265  1.00 -0.12
ATOM   1090  HE2 PHE A 106      -6.871  -4.648  -4.485  1.00  0.12
ATOM   1091  C   PHE A 106      -7.134  -6.040 -11.062  1.00  0.55
ATOM   1092  O   PHE A 106      -8.385  -6.061 -11.138  1.00 -0.55
ATOM   1093  N   THR A 107      -6.265  -6.594 -11.897  1.00 -0.40
ATOM   1094  H   THR A 107      -5.278  -6.577 -11.762  1.00  0.40
ATOM   1095  CA  THR A 107      -6.784  -7.276 -13.100  1.00  0.00
ATOM   1096  CB  THR A 107      -6.359  -6.514 -14.394  1.00  0.00
ATOM   1097  OG1 THR A 107      -6.932  -5.207 -14.335  1.00 -0.49
ATOM   1098  HG1 THR A 107      -6.576  -4.798 -13.543  1.00  0.49
ATOM   1099  CG2 THR A 107      -6.738  -7.243 -15.665  1.00  0.00
ATOM   1100  C   THR A 107      -6.238  -8.704 -13.152  1.00  0.55
ATOM   1101  O   THR A 107      -4.999  -8.820 -12.996  1.00 -0.55
ATOM   1102  N   LYS A 108      -6.966  -9.752 -13.395  1.00 -0.40
ATOM   1103  H   LYS A 108      -7.953  -9.679 -13.518  1.00  0.40
ATOM   1104  CA  LYS A 108      -6.426 -11.092 -13.506  1.00  0.00
ATOM   1105  CB  LYS A 108      -7.484 -12.168 -13.326  1.00  0.00
ATOM   1106  CG  LYS A 108      -7.063 -13.599 -13.637  1.00  0.00
ATOM   1107  CD  LYS A 108      -8.260 -14.480 -13.254  1.00  0.00
ATOM   1108  CE  LYS A 108      -8.052 -15.924 -13.565  1.00  0.33
ATOM   1109  NZ  LYS A 108      -6.830 -16.338 -12.806  1.00 -0.32
ATOM   1110  HZ1 LYS A 108      -6.987 -16.192 -11.789  1.00  0.33
ATOM   1111  HZ2 LYS A 108      -6.018 -15.767 -13.117  1.00  0.33
ATOM   1112  HZ3 LYS A 108      -6.634 -17.344 -12.986  1.00  0.33
ATOM   1113  C   LYS A 108      -5.738 -11.176 -14.879  1.00  0.55
ATOM   1114  O   LYS A 108      -6.340 -10.805 -15.914  1.00 -0.55
ATOM   1115  N   ILE A 109      -4.491 -11.648 -14.792  1.00 -0.40
ATOM   1116  H   ILE A 109      -4.065 -11.936 -13.938  1.00  0.40
ATOM   1117  CA  ILE A 109      -3.692 -11.752 -16.036  1.00  0.00
ATOM   1118  CB  ILE A 109      -2.569 -10.700 -16.179  1.00  0.00
ATOM   1119  CG2 ILE A 109      -3.217  -9.306 -16.363  1.00  0.00
ATOM   1120  CG1 ILE A 109      -1.537 -10.718 -15.039  1.00  0.00
ATOM   1121  CD1 ILE A 109      -0.333  -9.817 -15.258  1.00  0.00
ATOM   1122  C   ILE A 109      -3.218 -13.164 -16.336  1.00  0.55
ATOM   1123  O   ILE A 109      -2.784 -13.384 -17.466  1.00 -0.55
ATOM   1124  N   ARG A 110      -3.316 -14.101 -15.439  1.00 -0.40
ATOM   1125  H   ARG A 110      -3.640 -13.891 -14.521  1.00  0.40
ATOM   1126  CA  ARG A 110      -2.973 -15.527 -15.662  1.00  0.00
ATOM   1127  CB  ARG A 110      -1.579 -16.054 -15.438  1.00  0.00
ATOM   1128  CG  ARG A 110      -0.500 -15.290 -16.203  1.00  0.00
ATOM   1129  CD  ARG A 110      -0.667 -15.630 -17.709  1.00  0.35
ATOM   1130  NE  ARG A 110       0.476 -14.972 -18.415  1.00 -0.35
ATOM   1131  HE  ARG A 110       1.215 -15.591 -18.660  1.00  0.45
ATOM   1132  CZ  ARG A 110       0.680 -13.724 -18.768  1.00  0.35
ATOM   1133  NH1 ARG A 110      -0.226 -12.764 -18.506  1.00 -0.70
ATOM   1134 HH11 ARG A 110      -1.077 -12.994 -18.033  1.00  0.40
ATOM   1135 HH12 ARG A 110      -0.049 -11.820 -18.785  1.00  0.40
ATOM   1136  NH2 ARG A 110       1.829 -13.302 -19.392  1.00 -0.70
ATOM   1137 HH21 ARG A 110       2.557 -13.957 -19.596  1.00  0.40
ATOM   1138 HH22 ARG A 110       1.938 -12.340 -19.642  1.00  0.40
ATOM   1139  C   ARG A 110      -3.979 -16.223 -14.705  1.00  0.10
ATOM   1140  O   ARG A 110      -4.428 -15.785 -13.298  1.00 -0.55
ATOM   1141  OXT ARG A 110      -4.544 -17.244 -15.111  1.00 -0.55
ATOM   1142  N   LYS D   1      10.837  12.720  11.813  1.00 -0.32
ATOM   1143  HT1 LYS D   1      10.799  13.407  12.592  1.00  0.33
ATOM   1144  HT2 LYS D   1      11.532  13.034  11.107  1.00  0.33
ATOM   1145  HT3 LYS D   1      11.116  11.790  12.184  1.00  0.33
ATOM   1146  CA  LYS D   1       9.479  12.615  11.168  1.00  0.33
ATOM   1147  CB  LYS D   1       9.550  11.600  10.046  1.00  0.00
ATOM   1148  CG  LYS D   1       8.410  11.229   9.168  1.00  0.00
ATOM   1149  CD  LYS D   1       7.464  12.307   8.723  1.00  0.00
ATOM   1150  CE  LYS D   1       7.915  13.001   7.442  1.00  0.33
ATOM   1151  NZ  LYS D   1       6.956  14.060   6.992  1.00 -0.32
ATOM   1152  HZ1 LYS D   1       6.866  14.784   7.733  1.00  0.33
ATOM   1153  HZ2 LYS D   1       6.026  13.631   6.812  1.00  0.33
ATOM   1154  HZ3 LYS D   1       7.309  14.500   6.119  1.00  0.33
ATOM   1155  C   LYS D   1       8.330  12.375  12.151  1.00  0.55
ATOM   1156  O   LYS D   1       8.082  11.329  12.791  1.00 -0.55
ATOM   1157  N   LYS D   2       7.512  13.385  12.320  1.00 -0.40
ATOM   1158  H   LYS D   2       7.662  14.232  11.818  1.00  0.40
ATOM   1159  CA  LYS D   2       6.350  13.422  13.196  1.00  0.00
ATOM   1160  CB  LYS D   2       6.583  14.659  14.071  1.00  0.00
ATOM   1161  CG  LYS D   2       5.341  15.027  14.844  1.00  0.00
ATOM   1162  CD  LYS D   2       5.217  14.081  16.018  1.00  0.00
ATOM   1163  CE  LYS D   2       4.223  14.621  17.023  1.00  0.33
ATOM   1164  NZ  LYS D   2       4.836  15.648  17.904  1.00 -0.32
ATOM   1165  HZ1 LYS D   2       5.181  16.440  17.325  1.00  0.33
ATOM   1166  HZ2 LYS D   2       5.632  15.227  18.424  1.00  0.33
ATOM   1167  HZ3 LYS D   2       4.126  15.995  18.579  1.00  0.33
ATOM   1168  C   LYS D   2       5.072  13.653  12.418  1.00  0.55
ATOM   1169  O   LYS D   2       5.136  14.615  11.627  1.00 -0.55
ATOM   1170  N   ALA D   3       4.036  12.908  12.578  1.00 -0.40
ATOM   1171  H   ALA D   3       4.117  12.166  13.230  1.00  0.40
ATOM   1172  CA  ALA D   3       2.736  12.926  11.989  1.00  0.00
ATOM   1173  CB  ALA D   3       2.495  11.628  11.241  1.00  0.00
ATOM   1174  C   ALA D   3       1.691  13.094  13.111  1.00  0.55
ATOM   1175  O   ALA D   3       1.698  12.458  14.184  1.00 -0.55
ATOM   1176  N   VAL D   4       0.770  14.023  12.964  1.00 -0.40
ATOM   1177  H   VAL D   4       0.734  14.589  12.145  1.00  0.40
ATOM   1178  CA  VAL D   4      -0.264  14.307  13.961  1.00  0.00
ATOM   1179  CB  VAL D   4      -0.179  15.755  14.505  1.00  0.00
ATOM   1180  CG1 VAL D   4      -1.321  16.050  15.500  1.00  0.00
ATOM   1181  CG2 VAL D   4       1.139  16.046  15.203  1.00  0.00
ATOM   1182  C   VAL D   4      -1.637  14.087  13.326  1.00  0.55
ATOM   1183  O   VAL D   4      -1.881  14.568  12.212  1.00 -0.55
ATOM   1184  N   ILE D   5      -2.484  13.340  14.017  1.00 -0.40
ATOM   1185  H   ILE D   5      -2.237  12.892  14.873  1.00  0.40
ATOM   1186  CA  ILE D   5      -3.860  13.139  13.534  1.00  0.00
ATOM   1187  CB  ILE D   5      -4.279  11.661  13.403  1.00  0.00
ATOM   1188  CG2 ILE D   5      -5.753  11.531  13.027  1.00  0.00
ATOM   1189  CG1 ILE D   5      -3.329  10.955  12.397  1.00  0.00
ATOM   1190  CD1 ILE D   5      -3.510   9.444  12.356  1.00  0.00
ATOM   1191  C   ILE D   5      -4.824  13.844  14.512  1.00  0.55
ATOM   1192  O   ILE D   5      -4.788  13.413  15.684  1.00 -0.55
ATOM   1193  N   ASN D   6      -5.591  14.855  14.172  1.00 -0.40
ATOM   1194  H   ASN D   6      -5.567  15.264  13.263  1.00  0.40
ATOM   1195  CA  ASN D   6      -6.558  15.453  15.150  1.00  0.00
ATOM   1196  CB  ASN D   6      -6.694  16.948  14.996  1.00  0.00
ATOM   1197  CG  ASN D   6      -5.359  17.590  15.377  1.00  0.55
ATOM   1198  OD1 ASN D   6      -4.932  17.661  16.539  1.00 -0.55
ATOM   1199  ND2 ASN D   6      -4.610  18.120  14.422  1.00 -0.78
ATOM   1200 HD21 ASN D   6      -3.734  18.544  14.650  1.00  0.39
ATOM   1201 HD22 ASN D   6      -4.920  18.095  13.471  1.00  0.39
ATOM   1202  C   ASN D   6      -7.840  14.650  14.939  1.00  0.55
ATOM   1203  O   ASN D   6      -8.655  14.949  14.052  1.00 -0.55
ATOM   1204  N   GLY D   7      -8.008  13.565  15.683  1.00 -0.40
ATOM   1205  H   GLY D   7      -7.361  13.324  16.402  1.00  0.40
ATOM   1206  CA  GLY D   7      -9.099  12.675  15.524  1.00  0.00
ATOM   1207  C   GLY D   7     -10.448  13.371  15.424  1.00  0.55
ATOM   1208  O   GLY D   7     -11.304  12.800  14.751  1.00 -0.55
ATOM   1209  N   GLU D   8     -10.629  14.510  16.096  1.00 -0.40
ATOM   1210  H   GLU D   8      -9.927  14.956  16.645  1.00  0.40
ATOM   1211  CA  GLU D   8     -11.950  15.135  16.015  1.00  0.00
ATOM   1212  CB  GLU D   8     -12.154  16.061  17.221  1.00  0.00
ATOM   1213  CG  GLU D   8     -11.491  17.399  16.944  1.00  0.00
ATOM   1214  CD  GLU D   8      -9.990  17.441  17.055  1.00  0.10
ATOM   1215  OE1 GLU D   8      -9.327  16.430  17.336  1.00 -0.55
ATOM   1216  OE2 GLU D   8      -9.482  18.567  16.827  1.00 -0.55
ATOM   1217  C   GLU D   8     -12.160  15.786  14.653  1.00  0.55
ATOM   1218  O   GLU D   8     -13.340  15.975  14.300  1.00 -0.55
ATOM   1219  N   GLN D   9     -11.168  16.081  13.856  1.00 -0.40
ATOM   1220  H   GLN D   9     -10.216  15.936  14.118  1.00  0.40
ATOM   1221  CA  GLN D   9     -11.393  16.649  12.517  1.00  0.00
ATOM   1222  CB  GLN D   9     -10.188  17.547  12.194  1.00  0.00
ATOM   1223  CG  GLN D   9     -10.158  18.792  13.073  1.00  0.00
ATOM   1224  CD  GLN D   9      -8.817  19.470  13.106  1.00  0.55
ATOM   1225  OE1 GLN D   9      -8.038  19.565  12.140  1.00 -0.55
ATOM   1226  NE2 GLN D   9      -8.474  20.041  14.268  1.00 -0.78
ATOM   1227 HE21 GLN D   9      -9.097  20.000  15.048  1.00  0.39
ATOM   1228 HE22 GLN D   9      -7.594  20.508  14.354  1.00  0.39
ATOM   1229  C   GLN D   9     -11.628  15.597  11.449  1.00  0.55
ATOM   1230  O   GLN D   9     -11.897  15.909  10.281  1.00 -0.55
ATOM   1231  N   ILE D  10     -11.585  14.301  11.710  1.00 -0.40
ATOM   1232  H   ILE D  10     -11.418  13.989  12.640  1.00  0.40
ATOM   1233  CA  ILE D  10     -11.762  13.223  10.752  1.00  0.00
ATOM   1234  CB  ILE D  10     -10.929  11.970  11.118  1.00  0.00
ATOM   1235  CG2 ILE D  10     -11.143  10.867  10.071  1.00  0.00
ATOM   1236  CG1 ILE D  10      -9.445  12.202  11.385  1.00  0.00
ATOM   1237  CD1 ILE D  10      -8.725  13.026  10.376  1.00  0.00
ATOM   1238  C   ILE D  10     -13.256  12.868  10.671  1.00  0.55
ATOM   1239  O   ILE D  10     -13.879  12.271  11.557  1.00 -0.55
ATOM   1240  N   ARG D  11     -13.843  13.231   9.533  1.00 -0.40
ATOM   1241  H   ARG D  11     -13.336  13.672   8.796  1.00  0.40
ATOM   1242  CA  ARG D  11     -15.272  13.007   9.283  1.00  0.00
ATOM   1243  CB  ARG D  11     -15.988  14.282   8.861  1.00  0.00
ATOM   1244  CG  ARG D  11     -15.557  15.597   9.460  1.00  0.00
ATOM   1245  CD  ARG D  11     -16.060  16.033  10.821  1.00  0.35
ATOM   1246  NE  ARG D  11     -17.517  16.059  10.865  1.00 -0.35
ATOM   1247  HE  ARG D  11     -17.955  15.635  10.079  1.00  0.45
ATOM   1248  CZ  ARG D  11     -18.374  16.550  11.767  1.00  0.35
ATOM   1249  NH1 ARG D  11     -17.832  17.119  12.840  1.00 -0.70
ATOM   1250 HH11 ARG D  11     -16.837  17.160  12.936  1.00  0.40
ATOM   1251 HH12 ARG D  11     -18.419  17.505  13.552  1.00  0.40
ATOM   1252  NH2 ARG D  11     -19.697  16.398  11.598  1.00 -0.70
ATOM   1253 HH21 ARG D  11     -20.047  15.916  10.795  1.00  0.40
ATOM   1254 HH22 ARG D  11     -20.333  16.767  12.276  1.00  0.40
ATOM   1255  C   ARG D  11     -15.545  11.831   8.355  1.00  0.55
ATOM   1256  O   ARG D  11     -16.760  11.500   8.277  1.00 -0.55
ATOM   1257  N   SER D  12     -14.518  11.171   7.794  1.00 -0.40
ATOM   1258  H   SER D  12     -13.577  11.470   7.927  1.00  0.40
ATOM   1259  CA  SER D  12     -14.682   9.987   6.962  1.00  0.00
ATOM   1260  CB  SER D  12     -15.166  10.289   5.540  1.00  0.00
ATOM   1261  OG  SER D  12     -14.238  11.149   4.909  1.00 -0.49
ATOM   1262  HG  SER D  12     -14.325  11.999   5.347  1.00  0.49
ATOM   1263  C   SER D  12     -13.353   9.253   6.799  1.00  0.55
ATOM   1264  O   SER D  12     -12.334   9.885   7.137  1.00 -0.55
ATOM   1265  N   ILE D  13     -13.435   8.080   6.215  1.00 -0.40
ATOM   1266  H   ILE D  13     -14.299   7.677   5.925  1.00  0.40
ATOM   1267  CA  ILE D  13     -12.213   7.295   5.961  1.00  0.00
ATOM   1268  CB  ILE D  13     -12.530   5.855   5.565  1.00  0.00
ATOM   1269  CG2 ILE D  13     -13.201   5.817   4.198  1.00  0.00
ATOM   1270  CG1 ILE D  13     -11.269   4.992   5.580  1.00  0.00
ATOM   1271  CD1 ILE D  13     -10.409   5.043   6.837  1.00  0.00
ATOM   1272  C   ILE D  13     -11.318   8.032   4.977  1.00  0.55
ATOM   1273  O   ILE D  13     -10.089   8.069   5.122  1.00 -0.55
ATOM   1274  N   SER D  14     -11.855   8.701   3.993  1.00 -0.40
ATOM   1275  H   SER D  14     -12.841   8.689   3.854  1.00  0.40
ATOM   1276  CA  SER D  14     -11.115   9.512   3.017  1.00  0.00
ATOM   1277  CB  SER D  14     -12.075  10.103   1.974  1.00  0.00
ATOM   1278  OG  SER D  14     -12.908   9.125   1.375  1.00 -0.49
ATOM   1279  HG  SER D  14     -13.460   9.597   0.747  1.00  0.49
ATOM   1280  C   SER D  14     -10.339  10.614   3.718  1.00  0.55
ATOM   1281  O   SER D  14      -9.217  10.944   3.352  1.00 -0.55
ATOM   1282  N   ASP D  15     -10.958  11.217   4.734  1.00 -0.40
ATOM   1283  H   ASP D  15     -11.884  10.971   5.010  1.00  0.40
ATOM   1284  CA  ASP D  15     -10.320  12.272   5.508  1.00  0.00
ATOM   1285  CB  ASP D  15     -11.100  12.753   6.737  1.00  0.00
ATOM   1286  CG  ASP D  15     -12.145  13.769   6.401  1.00  0.10
ATOM   1287  OD1 ASP D  15     -12.184  14.173   5.221  1.00 -0.55
ATOM   1288  OD2 ASP D  15     -12.941  14.177   7.254  1.00 -0.55
ATOM   1289  C   ASP D  15      -9.032  11.708   6.129  1.00  0.55
ATOM   1290  O   ASP D  15      -7.992  12.349   6.118  1.00 -0.55
ATOM   1291  N   LEU D  16      -9.231  10.526   6.699  1.00 -0.40
ATOM   1292  H   LEU D  16     -10.118  10.072   6.723  1.00  0.40
ATOM   1293  CA  LEU D  16      -8.104   9.835   7.332  1.00  0.00
ATOM   1294  CB  LEU D  16      -8.588   8.543   8.013  1.00  0.00
ATOM   1295  CG  LEU D  16      -7.610   7.814   8.959  1.00  0.00
ATOM   1296  CD1 LEU D  16      -6.826   8.788   9.833  1.00  0.00
ATOM   1297  CD2 LEU D  16      -8.334   6.699   9.743  1.00  0.00
ATOM   1298  C   LEU D  16      -7.001   9.633   6.293  1.00  0.55
ATOM   1299  O   LEU D  16      -5.911  10.068   6.640  1.00 -0.55
ATOM   1300  N   HSE D  17      -7.271   9.016   5.151  1.00 -0.40
ATOM   1301  H   HSE D  17      -8.176   8.662   4.931  1.00  0.40
ATOM   1302  CA  HSE D  17      -6.228   8.825   4.142  1.00  0.00
ATOM   1303  CB  HSE D  17      -6.773   7.987   2.971  1.00  0.12
ATOM   1304  ND1 HSE D  17      -5.799   5.763   3.648  1.00 -0.56
ATOM   1305  CG  HSE D  17      -6.915   6.551   3.394  1.00  0.15
ATOM   1306  CE1 HSE D  17      -6.216   4.544   4.024  1.00  0.15
ATOM   1307  HE1 HSE D  17      -5.591   3.698   4.305  1.00  0.12
ATOM   1308  NE2 HSE D  17      -7.546   4.520   4.002  1.00 -0.40
ATOM   1309  HE2 HSE D  17      -8.133   3.742   4.228  1.00  0.40
ATOM   1310  CD2 HSE D  17      -7.996   5.770   3.609  1.00 -0.12
ATOM   1311  HD2 HSE D  17      -9.046   6.016   3.510  1.00  0.12
ATOM   1312  C   HSE D  17      -5.568  10.106   3.624  1.00  0.55
ATOM   1313  O   HSE D  17      -4.363  10.167   3.255  1.00 -0.55
ATOM   1314  N   GLN D  18      -6.406  11.142   3.561  1.00 -0.40
ATOM   1315  H   GLN D  18      -7.365  11.084   3.827  1.00  0.40
ATOM   1316  CA  GLN D  18      -5.917  12.454   3.079  1.00  0.00
ATOM   1317  CB  GLN D  18      -6.982  13.480   2.748  1.00  0.00
ATOM   1318  CG  GLN D  18      -7.927  13.254   1.589  1.00  0.00
ATOM   1319  CD  GLN D  18      -7.165  12.708   0.398  1.00  0.55
ATOM   1320  OE1 GLN D  18      -6.291  13.388  -0.164  1.00 -0.55
ATOM   1321  NE2 GLN D  18      -7.463  11.461   0.031  1.00 -0.78
ATOM   1322 HE21 GLN D  18      -6.994  11.045  -0.748  1.00  0.39
ATOM   1323 HE22 GLN D  18      -8.154  10.943   0.535  1.00  0.39
ATOM   1324  C   GLN D  18      -4.921  13.010   4.118  1.00  0.55
ATOM   1325  O   GLN D  18      -3.843  13.531   3.743  1.00 -0.55
ATOM   1326  N   THR D  19      -5.270  12.914   5.402  1.00 -0.40
ATOM   1327  H   THR D  19      -6.145  12.540   5.700  1.00  0.40
ATOM   1328  CA  THR D  19      -4.347  13.370   6.452  1.00  0.00
ATOM   1329  CB  THR D  19      -5.040  13.198   7.826  1.00  0.00
ATOM   1330  OG1 THR D  19      -6.162  14.064   7.645  1.00 -0.49
ATOM   1331  HG1 THR D  19      -6.802  13.565   7.133  1.00  0.49
ATOM   1332  CG2 THR D  19      -4.222  13.673   8.990  1.00  0.00
ATOM   1333  C   THR D  19      -3.004  12.641   6.491  1.00  0.55
ATOM   1334  O   THR D  19      -1.975  13.266   6.707  1.00 -0.55
ATOM   1335  N   LEU D  20      -3.112  11.331   6.313  1.00 -0.40
ATOM   1336  H   LEU D  20      -4.001  10.900   6.184  1.00  0.40
ATOM   1337  CA  LEU D  20      -1.970  10.416   6.289  1.00  0.00
ATOM   1338  CB  LEU D  20      -2.341   8.934   6.164  1.00  0.00
ATOM   1339  CG  LEU D  20      -3.009   8.220   7.311  1.00  0.00
ATOM   1340  CD1 LEU D  20      -3.243   6.729   7.128  1.00  0.00
ATOM   1341  CD2 LEU D  20      -2.235   8.405   8.583  1.00  0.00
ATOM   1342  C   LEU D  20      -1.068  10.816   5.110  1.00  0.55
ATOM   1343  O   LEU D  20       0.142  10.861   5.301  1.00 -0.55
ATOM   1344  N   LYS D  21      -1.739  11.059   3.977  1.00 -0.40
ATOM   1345  H   LYS D  21      -2.731  10.994   3.903  1.00  0.40
ATOM   1346  CA  LYS D  21      -0.998  11.442   2.770  1.00  0.00
ATOM   1347  CB  LYS D  21      -2.022  11.607   1.633  1.00  0.00
ATOM   1348  CG  LYS D  21      -1.215  11.770   0.314  1.00  0.00
ATOM   1349  CD  LYS D  21      -2.152  12.065  -0.827  1.00  0.00
ATOM   1350  CE  LYS D  21      -1.385  12.442  -2.122  1.00  0.33
ATOM   1351  NZ  LYS D  21      -2.280  11.990  -3.242  1.00 -0.32
ATOM   1352  HZ1 LYS D  21      -3.193  12.483  -3.177  1.00  0.33
ATOM   1353  HZ2 LYS D  21      -2.434  10.964  -3.170  1.00  0.33
ATOM   1354  HZ3 LYS D  21      -1.831  12.209  -4.154  1.00  0.33
ATOM   1355  C   LYS D  21      -0.121  12.651   3.003  1.00  0.55
ATOM   1356  O   LYS D  21       1.053  12.680   2.615  1.00 -0.55
ATOM   1357  N   LYS D  22      -0.633  13.684   3.622  1.00 -0.40
ATOM   1358  H   LYS D  22      -1.588  13.682   3.906  1.00  0.40
ATOM   1359  CA  LYS D  22       0.095  14.903   3.954  1.00  0.00
ATOM   1360  CB  LYS D  22      -0.969  15.931   4.371  1.00  0.00
ATOM   1361  CG  LYS D  22      -0.269  17.074   5.058  1.00  0.00
ATOM   1362  CD  LYS D  22       0.682  17.752   4.021  1.00  0.00
ATOM   1363  CE  LYS D  22       1.736  18.520   4.810  1.00  0.33
ATOM   1364  NZ  LYS D  22       2.606  19.302   3.911  1.00 -0.32
ATOM   1365  HZ1 LYS D  22       2.031  19.982   3.375  1.00  0.33
ATOM   1366  HZ2 LYS D  22       3.089  18.659   3.250  1.00  0.33
ATOM   1367  HZ3 LYS D  22       3.315  19.815   4.474  1.00  0.33
ATOM   1368  C   LYS D  22       1.089  14.693   5.087  1.00  0.55
ATOM   1369  O   LYS D  22       2.316  14.902   4.956  1.00 -0.55
ATOM   1370  N   GLU D  23       0.575  14.210   6.231  1.00 -0.40
ATOM   1371  H   GLU D  23      -0.396  14.006   6.324  1.00  0.40
ATOM   1372  CA  GLU D  23       1.402  13.945   7.429  1.00  0.00
ATOM   1373  CB  GLU D  23       0.482  13.445   8.572  1.00  0.00
ATOM   1374  CG  GLU D  23      -0.445  14.498   9.175  1.00  0.00
ATOM   1375  CD  GLU D  23       0.257  15.735   9.708  1.00  0.10
ATOM   1376  OE1 GLU D  23       1.109  15.746  10.618  1.00 -0.55
ATOM   1377  OE2 GLU D  23       0.015  16.877   9.247  1.00 -0.55
ATOM   1378  C   GLU D  23       2.578  12.990   7.203  1.00  0.55
ATOM   1379  O   GLU D  23       3.647  13.220   7.798  1.00 -0.55
ATOM   1380  N   LEU D  24       2.455  11.985   6.349  1.00 -0.40
ATOM   1381  H   LEU D  24       1.609  11.815   5.851  1.00  0.40
ATOM   1382  CA  LEU D  24       3.556  11.059   6.082  1.00  0.00
ATOM   1383  CB  LEU D  24       3.032   9.626   6.048  1.00  0.00
ATOM   1384  CG  LEU D  24       2.305   9.080   7.293  1.00  0.00
ATOM   1385  CD1 LEU D  24       1.749   7.653   7.103  1.00  0.00
ATOM   1386  CD2 LEU D  24       3.197   9.076   8.537  1.00  0.00
ATOM   1387  C   LEU D  24       4.285  11.384   4.788  1.00  0.55
ATOM   1388  O   LEU D  24       5.180  10.597   4.470  1.00 -0.55
ATOM   1389  N   ALA D  25       3.894  12.440   4.088  1.00 -0.40
ATOM   1390  H   ALA D  25       3.161  13.043   4.395  1.00  0.40
ATOM   1391  CA  ALA D  25       4.534  12.787   2.797  1.00  0.00
ATOM   1392  CB  ALA D  25       5.925  13.295   3.143  1.00  0.00
ATOM   1393  C   ALA D  25       4.500  11.585   1.870  1.00  0.55
ATOM   1394  O   ALA D  25       5.453  11.073   1.292  1.00 -0.55
ATOM   1395  N   LEU D  26       3.314  10.981   1.741  1.00 -0.40
ATOM   1396  H   LEU D  26       2.510  11.309   2.231  1.00  0.40
ATOM   1397  CA  LEU D  26       3.092   9.817   0.892  1.00  0.00
ATOM   1398  CB  LEU D  26       1.747   9.175   1.246  1.00  0.00
ATOM   1399  CG  LEU D  26       1.648   8.611   2.663  1.00  0.00
ATOM   1400  CD1 LEU D  26       0.402   7.757   2.931  1.00  0.00
ATOM   1401  CD2 LEU D  26       2.850   7.722   2.990  1.00  0.00
ATOM   1402  C   LEU D  26       3.156  10.205  -0.591  1.00  0.55
ATOM   1403  O   LEU D  26       2.960  11.376  -0.928  1.00 -0.55
ATOM   1404  N   PRO D  27       3.428   9.230  -1.459  1.00 -0.20
ATOM   1405  CD  PRO D  27       3.648   7.825  -1.075  1.00  0.10
ATOM   1406  CA  PRO D  27       3.483   9.456  -2.903  1.00  0.10
ATOM   1407  CB  PRO D  27       3.743   8.043  -3.473  1.00  0.00
ATOM   1408  CG  PRO D  27       3.349   7.085  -2.374  1.00  0.00
ATOM   1409  C   PRO D  27       2.191  10.036  -3.461  1.00  0.55
ATOM   1410  O   PRO D  27       1.088   9.718  -2.938  1.00 -0.55
ATOM   1411  N   GLU D  28       2.304  10.810  -4.541  1.00 -0.40
ATOM   1412  H   GLU D  28       3.172  11.032  -4.977  1.00  0.40
ATOM   1413  CA  GLU D  28       1.074  11.373  -5.127  1.00  0.00
ATOM   1414  CB  GLU D  28       1.350  12.306  -6.280  1.00  0.00
ATOM   1415  CG  GLU D  28       0.990  13.782  -6.213  1.00  0.00
ATOM   1416  CD  GLU D  28       0.328  14.403  -4.996  1.00  0.10
ATOM   1417  OE1 GLU D  28       1.056  14.702  -4.000  1.00 -0.55
ATOM   1418  OE2 GLU D  28      -0.926  14.612  -4.974  1.00 -0.55
ATOM   1419  C   GLU D  28       0.118  10.296  -5.616  1.00  0.55
ATOM   1420  O   GLU D  28      -1.104  10.558  -5.638  1.00 -0.55
ATOM   1421  N   TYR D  29       0.629   9.101  -5.967  1.00 -0.40
ATOM   1422  H   TYR D  29       1.607   8.914  -5.918  1.00  0.40
ATOM   1423  CA  TYR D  29      -0.215   7.989  -6.445  1.00  0.00
ATOM   1424  CB  TYR D  29       0.585   7.023  -7.353  1.00  0.12
ATOM   1425  CG  TYR D  29       1.847   6.428  -6.773  1.00 -0.12
ATOM   1426  CD1 TYR D  29       1.754   5.407  -5.806  1.00 -0.12
ATOM   1427  HD1 TYR D  29       0.774   5.072  -5.504  1.00  0.12
ATOM   1428  CE1 TYR D  29       2.865   4.812  -5.225  1.00 -0.12
ATOM   1429  HE1 TYR D  29       2.756   4.024  -4.495  1.00  0.12
ATOM   1430  CZ  TYR D  29       4.119   5.259  -5.609  1.00  0.06
ATOM   1431  OH  TYR D  29       5.205   4.686  -5.003  1.00 -0.49
ATOM   1432  HH  TYR D  29       5.992   4.973  -5.471  1.00  0.43
ATOM   1433  CD2 TYR D  29       3.145   6.852  -7.127  1.00 -0.12
ATOM   1434  HD2 TYR D  29       3.258   7.634  -7.863  1.00  0.12
ATOM   1435  CE2 TYR D  29       4.291   6.291  -6.554  1.00 -0.12
ATOM   1436  HE2 TYR D  29       5.277   6.637  -6.827  1.00  0.12
ATOM   1437  C   TYR D  29      -0.840   7.206  -5.295  1.00  0.55
ATOM   1438  O   TYR D  29      -1.552   6.249  -5.622  1.00 -0.55
ATOM   1439  N   TYR D  30      -0.556   7.619  -4.077  1.00 -0.40
ATOM   1440  H   TYR D  30       0.015   8.420  -3.913  1.00  0.40
ATOM   1441  CA  TYR D  30      -1.057   6.932  -2.879  1.00  0.00
ATOM   1442  CB  TYR D  30      -0.895   7.796  -1.635  1.00  0.12
ATOM   1443  CG  TYR D  30      -1.474   7.164  -0.387  1.00 -0.12
ATOM   1444  CD1 TYR D  30      -1.006   5.928   0.042  1.00 -0.12
ATOM   1445  HD1 TYR D  30      -0.208   5.435  -0.493  1.00  0.12
ATOM   1446  CE1 TYR D  30      -1.564   5.331   1.152  1.00 -0.12
ATOM   1447  HE1 TYR D  30      -1.198   4.364   1.463  1.00  0.12
ATOM   1448  CZ  TYR D  30      -2.579   5.927   1.882  1.00  0.06
ATOM   1449  OH  TYR D  30      -3.019   5.254   2.986  1.00 -0.49
ATOM   1450  HH  TYR D  30      -3.814   5.690   3.302  1.00  0.43
ATOM   1451  CD2 TYR D  30      -2.498   7.771   0.358  1.00 -0.12
ATOM   1452  HD2 TYR D  30      -2.864   8.738   0.048  1.00  0.12
ATOM   1453  CE2 TYR D  30      -3.064   7.167   1.488  1.00 -0.12
ATOM   1454  HE2 TYR D  30      -3.856   7.653   2.038  1.00  0.12
ATOM   1455  C   TYR D  30      -2.467   6.405  -3.054  1.00  0.55
ATOM   1456  O   TYR D  30      -3.510   7.046  -3.256  1.00 -0.55
ATOM   1457  N   GLY D  31      -2.543   5.073  -2.925  1.00 -0.40
ATOM   1458  H   GLY D  31      -1.745   4.512  -2.717  1.00  0.40
ATOM   1459  CA  GLY D  31      -3.818   4.356  -3.085  1.00  0.00
ATOM   1460  C   GLY D  31      -4.931   4.531  -2.105  1.00  0.55
ATOM   1461  O   GLY D  31      -6.026   4.033  -2.409  1.00 -0.55
ATOM   1462  N   GLU D  32      -4.777   5.128  -0.940  1.00 -0.40
ATOM   1463  H   GLU D  32      -3.887   5.481  -0.663  1.00  0.40
ATOM   1464  CA  GLU D  32      -5.852   5.333   0.044  1.00  0.00
ATOM   1465  CB  GLU D  32      -6.847   6.440  -0.414  1.00  0.00
ATOM   1466  CG  GLU D  32      -6.028   7.711  -0.695  1.00  0.00
ATOM   1467  CD  GLU D  32      -6.721   8.917  -1.265  1.00  0.10
ATOM   1468  OE1 GLU D  32      -7.959   8.936  -1.336  1.00 -0.55
ATOM   1469  OE2 GLU D  32      -6.182   9.963  -1.665  1.00 -0.55
ATOM   1470  C   GLU D  32      -6.635   4.097   0.373  1.00  0.55
ATOM   1471  O   GLU D  32      -7.859   4.115   0.373  1.00 -0.55
ATOM   1472  N   ASN D  33      -5.881   3.021   0.627  1.00 -0.40
ATOM   1473  H   ASN D  33      -4.887   3.047   0.564  1.00  0.40
ATOM   1474  CA  ASN D  33      -6.463   1.736   1.011  1.00  0.00
ATOM   1475  CB  ASN D  33      -6.904   0.940  -0.193  1.00  0.00
ATOM   1476  CG  ASN D  33      -5.723   0.589  -1.081  1.00  0.55
ATOM   1477  OD1 ASN D  33      -4.915  -0.237  -0.662  1.00 -0.55
ATOM   1478  ND2 ASN D  33      -5.540   1.220  -2.251  1.00 -0.78
ATOM   1479 HD21 ASN D  33      -4.760   0.983  -2.831  1.00  0.39
ATOM   1480 HD22 ASN D  33      -6.184   1.927  -2.544  1.00  0.39
ATOM   1481  C   ASN D  33      -5.448   1.119   1.989  1.00  0.55
ATOM   1482  O   ASN D  33      -4.329   1.686   2.113  1.00 -0.55
ATOM   1483  N   LEU D  34      -5.798   0.046   2.674  1.00 -0.40
ATOM   1484  H   LEU D  34      -6.687  -0.396   2.577  1.00  0.40
ATOM   1485  CA  LEU D  34      -4.848  -0.552   3.639  1.00  0.00
ATOM   1486  CB  LEU D  34      -5.653  -1.573   4.455  1.00  0.00
ATOM   1487  CG  LEU D  34      -6.878  -1.111   5.280  1.00  0.00
ATOM   1488  CD1 LEU D  34      -7.530  -2.306   5.981  1.00  0.00
ATOM   1489  CD2 LEU D  34      -6.390  -0.057   6.274  1.00  0.00
ATOM   1490  C   LEU D  34      -3.576  -1.186   3.044  1.00  0.55
ATOM   1491  O   LEU D  34      -2.509  -1.127   3.689  1.00 -0.55
ATOM   1492  N   ASP D  35      -3.721  -1.747   1.830  1.00 -0.40
ATOM   1493  H   ASP D  35      -4.606  -1.773   1.373  1.00  0.40
ATOM   1494  CA  ASP D  35      -2.591  -2.368   1.074  1.00  0.00
ATOM   1495  CB  ASP D  35      -2.988  -3.218  -0.140  1.00  0.00
ATOM   1496  CG  ASP D  35      -3.871  -4.390   0.287  1.00  0.10
ATOM   1497  OD1 ASP D  35      -3.376  -5.195   1.116  1.00 -0.55
ATOM   1498  OD2 ASP D  35      -5.033  -4.572  -0.142  1.00 -0.55
ATOM   1499  C   ASP D  35      -1.637  -1.267   0.634  1.00  0.55
ATOM   1500  O   ASP D  35      -0.406  -1.479   0.755  1.00 -0.55
ATOM   1501  N   ALA D  36      -2.150  -0.139   0.194  1.00 -0.40
ATOM   1502  H   ALA D  36      -3.136  -0.023   0.118  1.00  0.40
ATOM   1503  CA  ALA D  36      -1.370   1.013  -0.213  1.00  0.00
ATOM   1504  CB  ALA D  36      -2.154   2.147  -0.822  1.00  0.00
ATOM   1505  C   ALA D  36      -0.690   1.552   1.056  1.00  0.55
ATOM   1506  O   ALA D  36       0.487   1.935   0.924  1.00 -0.55
ATOM   1507  N   LEU D  37      -1.398   1.542   2.181  1.00 -0.40
ATOM   1508  H   LEU D  37      -2.333   1.203   2.247  1.00  0.40
ATOM   1509  CA  LEU D  37      -0.762   2.065   3.413  1.00  0.00
ATOM   1510  CB  LEU D  37      -1.778   2.238   4.552  1.00  0.00
ATOM   1511  CG  LEU D  37      -1.137   2.789   5.844  1.00  0.00
ATOM   1512  CD1 LEU D  37      -0.428   4.154   5.720  1.00  0.00
ATOM   1513  CD2 LEU D  37      -2.230   2.845   6.916  1.00  0.00
ATOM   1514  C   LEU D  37       0.423   1.212   3.869  1.00  0.55
ATOM   1515  O   LEU D  37       1.480   1.693   4.256  1.00 -0.55
ATOM   1516  N   TRP D  38       0.209  -0.116   3.840  1.00 -0.40
ATOM   1517  H   TRP D  38      -0.673  -0.506   3.586  1.00  0.40
ATOM   1518  CA  TRP D  38       1.263  -1.072   4.181  1.00  0.00
ATOM   1519  CB  TRP D  38       0.720  -2.493   4.073  1.00  0.12
ATOM   1520  CG  TRP D  38       1.805  -3.513   4.292  1.00 -0.12
ATOM   1521  CD1 TRP D  38       2.450  -4.198   3.298  1.00 -0.12
ATOM   1522  HD1 TRP D  38       2.257  -4.097   2.240  1.00  0.12
ATOM   1523  NE1 TRP D  38       3.384  -5.033   3.864  1.00 -0.40
ATOM   1524  HE1 TRP D  38       3.958  -5.643   3.363  1.00  0.40
ATOM   1525  CE2 TRP D  38       3.400  -4.897   5.210  1.00  0.00
ATOM   1526  CD2 TRP D  38       2.411  -3.932   5.514  1.00  0.00
ATOM   1527  CE3 TRP D  38       2.241  -3.567   6.849  1.00 -0.12
ATOM   1528  HE3 TRP D  38       1.539  -2.807   7.159  1.00  0.12
ATOM   1529  CZ3 TRP D  38       3.027  -4.234   7.790  1.00 -0.12
ATOM   1530  HZ3 TRP D  38       2.886  -3.987   8.831  1.00  0.12
ATOM   1531  CZ2 TRP D  38       4.214  -5.532   6.152  1.00 -0.12
ATOM   1532  HZ2 TRP D  38       4.980  -6.240   5.873  1.00  0.12
ATOM   1533  CH2 TRP D  38       4.002  -5.219   7.464  1.00 -0.12
ATOM   1534  HH2 TRP D  38       4.566  -5.711   8.242  1.00  0.12
ATOM   1535  C   TRP D  38       2.519  -0.879   3.305  1.00  0.55
ATOM   1536  O   TRP D  38       3.670  -0.929   3.790  1.00 -0.55
ATOM   1537  N   ASP D  39       2.293  -0.718   1.985  1.00 -0.40
ATOM   1538  H   ASP D  39       1.367  -0.723   1.618  1.00  0.40
ATOM   1539  CA  ASP D  39       3.344  -0.529   1.000  1.00  0.00
ATOM   1540  CB  ASP D  39       2.801  -0.475  -0.445  1.00  0.00
ATOM   1541  CG  ASP D  39       3.950  -0.444  -1.449  1.00  0.10
ATOM   1542  OD1 ASP D  39       4.875  -1.308  -1.558  1.00 -0.55
ATOM   1543  OD2 ASP D  39       3.903   0.568  -2.188  1.00 -0.55
ATOM   1544  C   ASP D  39       4.147   0.720   1.341  1.00  0.55
ATOM   1545  O   ASP D  39       5.375   0.701   1.287  1.00 -0.55
ATOM   1546  N   ALA D  40       3.425   1.781   1.670  1.00 -0.40
ATOM   1547  H   ALA D  40       2.429   1.780   1.701  1.00  0.40
ATOM   1548  CA  ALA D  40       4.098   3.008   2.005  1.00  0.00
ATOM   1549  CB  ALA D  40       3.108   4.192   2.046  1.00  0.00
ATOM   1550  C   ALA D  40       4.847   2.945   3.326  1.00  0.55
ATOM   1551  O   ALA D  40       5.942   3.565   3.414  1.00 -0.55
ATOM   1552  N   LEU D  41       4.279   2.302   4.337  1.00 -0.40
ATOM   1553  H   LEU D  41       3.398   1.839   4.287  1.00  0.40
ATOM   1554  CA  LEU D  41       5.018   2.279   5.625  1.00  0.00
ATOM   1555  CB  LEU D  41       4.104   1.734   6.716  1.00  0.00
ATOM   1556  CG  LEU D  41       2.933   2.617   7.138  1.00  0.00
ATOM   1557  CD1 LEU D  41       2.060   1.972   8.183  1.00  0.00
ATOM   1558  CD2 LEU D  41       3.429   3.981   7.603  1.00  0.00
ATOM   1559  C   LEU D  41       6.320   1.472   5.499  1.00  0.55
ATOM   1560  O   LEU D  41       7.373   1.764   6.055  1.00 -0.55
ATOM   1561  N   THR D  42       6.293   0.426   4.701  1.00 -0.40
ATOM   1562  H   THR D  42       5.460   0.203   4.203  1.00  0.40
ATOM   1563  CA  THR D  42       7.387  -0.483   4.450  1.00  0.00
ATOM   1564  CB  THR D  42       6.874  -1.938   4.297  1.00  0.00
ATOM   1565  OG1 THR D  42       5.911  -2.164   3.266  1.00 -0.49
ATOM   1566  HG1 THR D  42       5.104  -1.733   3.558  1.00  0.49
ATOM   1567  CG2 THR D  42       6.164  -2.300   5.617  1.00  0.00
ATOM   1568  C   THR D  42       8.225  -0.153   3.239  1.00  0.55
ATOM   1569  O   THR D  42       9.248  -0.869   3.171  1.00 -0.55
ATOM   1570  N   GLY D  43       7.890   0.727   2.339  1.00 -0.40
ATOM   1571  H   GLY D  43       7.055   1.270   2.390  1.00  0.40
ATOM   1572  CA  GLY D  43       8.758   0.948   1.196  1.00  0.00
ATOM   1573  C   GLY D  43       8.665   2.366   0.674  1.00  0.55
ATOM   1574  O   GLY D  43       8.721   2.567  -0.555  1.00 -0.55
ATOM   1575  N   TRP D  44       8.490   3.341   1.571  1.00 -0.40
ATOM   1576  H   TRP D  44       8.410   3.177   2.551  1.00  0.40
ATOM   1577  CA  TRP D  44       8.409   4.732   1.110  1.00  0.00
ATOM   1578  CB  TRP D  44       7.004   5.048   0.545  1.00  0.12
ATOM   1579  CG  TRP D  44       6.933   6.467   0.075  1.00 -0.12
ATOM   1580  CD1 TRP D  44       6.740   7.637   0.790  1.00 -0.12
ATOM   1581  HD1 TRP D  44       6.566   7.678   1.855  1.00  0.12
ATOM   1582  NE1 TRP D  44       6.797   8.735  -0.026  1.00 -0.40
ATOM   1583  HE1 TRP D  44       6.692   9.666   0.248  1.00  0.40
ATOM   1584  CE2 TRP D  44       7.035   8.275  -1.323  1.00  0.00
ATOM   1585  CD2 TRP D  44       7.122   6.855  -1.288  1.00  0.00
ATOM   1586  CE3 TRP D  44       7.348   6.145  -2.457  1.00 -0.12
ATOM   1587  HE3 TRP D  44       7.395   5.066  -2.470  1.00  0.12
ATOM   1588  CZ3 TRP D  44       7.515   6.851  -3.622  1.00 -0.12
ATOM   1589  HZ3 TRP D  44       7.702   6.315  -4.541  1.00  0.12
ATOM   1590  CZ2 TRP D  44       7.195   9.000  -2.513  1.00 -0.12
ATOM   1591  HZ2 TRP D  44       7.126  10.077  -2.558  1.00  0.12
ATOM   1592  CH2 TRP D  44       7.449   8.258  -3.651  1.00 -0.12
ATOM   1593  HH2 TRP D  44       7.602   8.771  -4.588  1.00  0.12
ATOM   1594  C   TRP D  44       8.786   5.747   2.198  1.00  0.55
ATOM   1595  O   TRP D  44       9.672   6.603   2.086  1.00 -0.55
ATOM   1596  N   VAL D  45       8.005   5.604   3.279  1.00 -0.40
ATOM   1597  H   VAL D  45       7.311   4.890   3.312  1.00  0.40
ATOM   1598  CA  VAL D  45       8.075   6.430   4.464  1.00  0.00
ATOM   1599  CB  VAL D  45       6.953   5.970   5.438  1.00  0.00
ATOM   1600  CG1 VAL D  45       7.110   6.443   6.852  1.00  0.00
ATOM   1601  CG2 VAL D  45       5.606   6.537   4.950  1.00  0.00
ATOM   1602  C   VAL D  45       9.460   6.454   5.114  1.00  0.55
ATOM   1603  O   VAL D  45      10.276   5.517   5.166  1.00 -0.55
ATOM   1604  N   GLU D  46       9.732   7.643   5.654  1.00 -0.40
ATOM   1605  H   GLU D  46       9.093   8.405   5.581  1.00  0.40
ATOM   1606  CA  GLU D  46      10.952   7.922   6.378  1.00  0.00
ATOM   1607  CB  GLU D  46      11.231   9.411   6.216  1.00  0.00
ATOM   1608  CG  GLU D  46      11.733   9.969   7.551  1.00  0.00
ATOM   1609  CD  GLU D  46      12.329  11.292   7.061  1.00  0.10
ATOM   1610  OE1 GLU D  46      11.753  11.888   6.109  1.00 -0.55
ATOM   1611  OE2 GLU D  46      13.376  11.685   7.570  1.00 -0.55
ATOM   1612  C   GLU D  46      10.875   7.591   7.862  1.00  0.55
ATOM   1613  O   GLU D  46       9.865   7.851   8.528  1.00 -0.55
ATOM   1614  N   TYR D  47      11.920   6.996   8.374  1.00 -0.40
ATOM   1615  H   TYR D  47      12.708   6.741   7.820  1.00  0.40
ATOM   1616  CA  TYR D  47      11.998   6.663   9.802  1.00  0.00
ATOM   1617  CB  TYR D  47      12.083   5.131  10.011  1.00  0.12
ATOM   1618  CG  TYR D  47      10.832   4.440   9.490  1.00 -0.12
ATOM   1619  CD1 TYR D  47       9.648   4.560  10.219  1.00 -0.12
ATOM   1620  HD1 TYR D  47       9.660   5.101  11.154  1.00  0.12
ATOM   1621  CE1 TYR D  47       8.467   4.009   9.782  1.00 -0.12
ATOM   1622  HE1 TYR D  47       7.557   4.135  10.350  1.00  0.12
ATOM   1623  CZ  TYR D  47       8.467   3.293   8.607  1.00  0.06
ATOM   1624  OH  TYR D  47       7.260   2.729   8.196  1.00 -0.49
ATOM   1625  HH  TYR D  47       7.444   2.139   7.461  1.00  0.43
ATOM   1626  CD2 TYR D  47      10.810   3.746   8.302  1.00 -0.12
ATOM   1627  HD2 TYR D  47      11.700   3.672   7.694  1.00  0.12
ATOM   1628  CE2 TYR D  47       9.624   3.142   7.895  1.00 -0.12
ATOM   1629  HE2 TYR D  47       9.617   2.541   6.998  1.00  0.12
ATOM   1630  C   TYR D  47      13.186   7.368  10.451  1.00  0.55
ATOM   1631  O   TYR D  47      14.047   7.815   9.694  1.00 -0.55
ATOM   1632  N   PRO D  48      13.294   7.505  11.762  1.00 -0.20
ATOM   1633  CD  PRO D  48      14.470   8.151  12.386  1.00  0.10
ATOM   1634  CA  PRO D  48      12.284   7.055  12.730  1.00  0.10
ATOM   1635  CB  PRO D  48      12.919   7.270  14.080  1.00  0.00
ATOM   1636  CG  PRO D  48      14.271   7.889  13.861  1.00  0.00
ATOM   1637  C   PRO D  48      11.047   7.941  12.524  1.00  0.55
ATOM   1638  O   PRO D  48      11.081   9.081  12.063  1.00 -0.55
ATOM   1639  N   LEU D  49       9.912   7.361  12.877  1.00 -0.40
ATOM   1640  H   LEU D  49       9.887   6.430  13.232  1.00  0.40
ATOM   1641  CA  LEU D  49       8.621   8.033  12.774  1.00  0.00
ATOM   1642  CB  LEU D  49       7.784   7.318  11.695  1.00  0.00
ATOM   1643  CG  LEU D  49       6.285   7.624  11.556  1.00  0.00
ATOM   1644  CD1 LEU D  49       6.170   8.993  10.909  1.00  0.00
ATOM   1645  CD2 LEU D  49       5.534   6.587  10.745  1.00  0.00
ATOM   1646  C   LEU D  49       7.856   8.067  14.095  1.00  0.55
ATOM   1647  O   LEU D  49       7.833   7.093  14.840  1.00 -0.55
ATOM   1648  N   VAL D  50       7.237   9.202  14.328  1.00 -0.40
ATOM   1649  H   VAL D  50       7.338   9.990  13.726  1.00  0.40
ATOM   1650  CA  VAL D  50       6.360   9.389  15.485  1.00  0.00
ATOM   1651  CB  VAL D  50       6.864  10.392  16.505  1.00  0.00
ATOM   1652  CG1 VAL D  50       5.976  10.585  17.728  1.00  0.00
ATOM   1653  CG2 VAL D  50       8.289   9.908  16.835  1.00  0.00
ATOM   1654  C   VAL D  50       4.957   9.722  14.982  1.00  0.55
ATOM   1655  O   VAL D  50       4.694  10.693  14.290  1.00 -0.55
ATOM   1656  N   LEU D  51       4.022   8.814  15.295  1.00 -0.40
ATOM   1657  H   LEU D  51       4.266   7.972  15.768  1.00  0.40
ATOM   1658  CA  LEU D  51       2.617   8.954  14.992  1.00  0.00
ATOM   1659  CB  LEU D  51       1.964   7.666  14.508  1.00  0.00
ATOM   1660  CG  LEU D  51       0.431   7.899  14.255  1.00  0.00
ATOM   1661  CD1 LEU D  51       0.344   8.946  13.166  1.00  0.00
ATOM   1662  CD2 LEU D  51      -0.313   6.653  13.870  1.00  0.00
ATOM   1663  C   LEU D  51       1.850   9.395  16.268  1.00  0.55
ATOM   1664  O   LEU D  51       1.715   8.557  17.200  1.00 -0.55
ATOM   1665  N   GLU D  52       1.399  10.648  16.303  1.00 -0.40
ATOM   1666  H   GLU D  52       1.576  11.296  15.567  1.00  0.40
ATOM   1667  CA  GLU D  52       0.603  11.155  17.441  1.00  0.00
ATOM   1668  CB  GLU D  52       1.049  12.512  17.974  1.00  0.00
ATOM   1669  CG  GLU D  52       0.120  12.881  19.125  1.00  0.00
ATOM   1670  CD  GLU D  52       0.505  14.125  19.876  1.00  0.10
ATOM   1671  OE1 GLU D  52       1.453  14.804  19.421  1.00 -0.55
ATOM   1672  OE2 GLU D  52      -0.122  14.438  20.921  1.00 -0.55
ATOM   1673  C   GLU D  52      -0.851  11.240  16.971  1.00  0.55
ATOM   1674  O   GLU D  52      -1.195  12.071  16.136  1.00 -0.55
ATOM   1675  N   TRP D  53      -1.679  10.348  17.439  1.00 -0.40
ATOM   1676  H   TRP D  53      -1.353   9.670  18.090  1.00  0.40
ATOM   1677  CA  TRP D  53      -3.079  10.211  17.117  1.00  0.00
ATOM   1678  CB  TRP D  53      -3.360   8.765  16.698  1.00  0.12
ATOM   1679  CG  TRP D  53      -4.647   8.560  15.930  1.00 -0.12
ATOM   1680  CD1 TRP D  53      -5.830   9.254  16.037  1.00 -0.12
ATOM   1681  HD1 TRP D  53      -5.990  10.091  16.700  1.00  0.12
ATOM   1682  NE1 TRP D  53      -6.779   8.743  15.192  1.00 -0.40
ATOM   1683  HE1 TRP D  53      -7.701   9.054  15.116  1.00  0.40
ATOM   1684  CE2 TRP D  53      -6.220   7.726  14.472  1.00  0.00
ATOM   1685  CD2 TRP D  53      -4.896   7.559  14.926  1.00  0.00
ATOM   1686  CE3 TRP D  53      -4.097   6.557  14.345  1.00 -0.12
ATOM   1687  HE3 TRP D  53      -3.072   6.398  14.648  1.00  0.12
ATOM   1688  CZ3 TRP D  53      -4.656   5.760  13.355  1.00 -0.12
ATOM   1689  HZ3 TRP D  53      -4.053   5.001  12.880  1.00  0.12
ATOM   1690  CZ2 TRP D  53      -6.798   6.909  13.491  1.00 -0.12
ATOM   1691  HZ2 TRP D  53      -7.817   7.029  13.153  1.00  0.12
ATOM   1692  CH2 TRP D  53      -5.987   5.924  12.965  1.00 -0.12
ATOM   1693  HH2 TRP D  53      -6.397   5.254  12.225  1.00  0.12
ATOM   1694  C   TRP D  53      -3.992  10.680  18.260  1.00  0.55
ATOM   1695  O   TRP D  53      -4.260   9.961  19.231  1.00 -0.55
ATOM   1696  N   ARG D  54      -4.509  11.889  18.138  1.00 -0.40
ATOM   1697  H   ARG D  54      -4.297  12.469  17.356  1.00  0.40
ATOM   1698  CA  ARG D  54      -5.423  12.471  19.124  1.00  0.00
ATOM   1699  CB  ARG D  54      -5.277  13.968  19.169  1.00  0.00
ATOM   1700  CG  ARG D  54      -3.840  14.366  19.208  1.00  0.00
ATOM   1701  CD  ARG D  54      -3.763  15.882  19.059  1.00  0.35
ATOM   1702  NE  ARG D  54      -2.370  16.200  19.424  1.00 -0.35
ATOM   1703  HE  ARG D  54      -1.843  15.590  20.014  1.00  0.45
ATOM   1704  CZ  ARG D  54      -1.827  17.333  18.943  1.00  0.35
ATOM   1705  NH1 ARG D  54      -2.595  18.101  18.159  1.00 -0.70
ATOM   1706 HH11 ARG D  54      -3.533  17.824  17.951  1.00  0.40
ATOM   1707 HH12 ARG D  54      -2.229  18.952  17.780  1.00  0.40
ATOM   1708  NH2 ARG D  54      -0.573  17.686  19.232  1.00 -0.70
ATOM   1709 HH21 ARG D  54      -0.013  17.103  19.820  1.00  0.40
ATOM   1710 HH22 ARG D  54      -0.194  18.534  18.861  1.00  0.40
ATOM   1711  C   ARG D  54      -6.883  12.189  18.811  1.00  0.55
ATOM   1712  O   ARG D  54      -7.318  12.067  17.663  1.00 -0.55
ATOM   1713  N   GLN D  55      -7.648  12.139  19.909  1.00 -0.40
ATOM   1714  H   GLN D  55      -7.251  12.312  20.806  1.00  0.40
ATOM   1715  CA  GLN D  55      -9.090  11.838  19.932  1.00  0.00
ATOM   1716  CB  GLN D  55      -9.990  12.899  19.315  1.00  0.00
ATOM   1717  CG  GLN D  55      -9.701  14.322  19.634  1.00  0.00
ATOM   1718  CD  GLN D  55      -9.928  14.596  21.112  1.00  0.55
ATOM   1719  OE1 GLN D  55     -10.852  14.070  21.754  1.00 -0.55
ATOM   1720  NE2 GLN D  55      -8.987  15.444  21.557  1.00 -0.78
ATOM   1721 HE21 GLN D  55      -8.987  15.733  22.514  1.00  0.39
ATOM   1722 HE22 GLN D  55      -8.286  15.786  20.931  1.00  0.39
ATOM   1723  C   GLN D  55      -9.358  10.579  19.102  1.00  0.55
ATOM   1724  O   GLN D  55     -10.206  10.650  18.206  1.00 -0.55
ATOM   1725  N   PHE D  56      -8.638   9.514  19.326  1.00 -0.40
ATOM   1726  H   PHE D  56      -7.951   9.489  20.048  1.00  0.40
ATOM   1727  CA  PHE D  56      -8.780   8.290  18.548  1.00  0.00
ATOM   1728  CB  PHE D  56      -7.884   7.117  19.070  1.00  0.12
ATOM   1729  CG  PHE D  56      -8.059   5.866  18.234  1.00 -0.12
ATOM   1730  CD1 PHE D  56      -7.308   5.644  17.095  1.00 -0.12
ATOM   1731  HD1 PHE D  56      -6.549   6.362  16.823  1.00  0.12
ATOM   1732  CE1 PHE D  56      -7.495   4.539  16.295  1.00 -0.12
ATOM   1733  HE1 PHE D  56      -6.903   4.414  15.401  1.00  0.12
ATOM   1734  CZ  PHE D  56      -8.437   3.593  16.637  1.00 -0.12
ATOM   1735  HZ  PHE D  56      -8.574   2.713  16.027  1.00  0.12
ATOM   1736  CD2 PHE D  56      -9.016   4.915  18.567  1.00 -0.12
ATOM   1737  HD2 PHE D  56      -9.616   5.057  19.453  1.00  0.12
ATOM   1738  CE2 PHE D  56      -9.215   3.789  17.786  1.00 -0.12
ATOM   1739  HE2 PHE D  56      -9.967   3.064  18.062  1.00  0.12
ATOM   1740  C   PHE D  56     -10.235   7.888  18.459  1.00  0.55
ATOM   1741  O   PHE D  56     -10.788   7.583  17.403  1.00 -0.55
ATOM   1742  N   GLU D  57     -10.875   7.847  19.613  1.00 -0.40
ATOM   1743  H   GLU D  57     -10.450   8.088  20.482  1.00  0.40
ATOM   1744  CA  GLU D  57     -12.286   7.428  19.647  1.00  0.00
ATOM   1745  CB  GLU D  57     -12.731   7.447  21.119  1.00  0.00
ATOM   1746  CG  GLU D  57     -11.827   6.468  21.903  1.00  0.00
ATOM   1747  CD  GLU D  57     -12.309   5.086  21.422  1.00  0.10
ATOM   1748  OE1 GLU D  57     -13.539   4.903  21.167  1.00 -0.55
ATOM   1749  OE2 GLU D  57     -11.350   4.280  21.344  1.00 -0.55
ATOM   1750  C   GLU D  57     -13.226   8.238  18.785  1.00  0.55
ATOM   1751  O   GLU D  57     -14.159   7.640  18.238  1.00 -0.55
ATOM   1752  N   GLN D  58     -13.059   9.541  18.646  1.00 -0.40
ATOM   1753  H   GLN D  58     -12.314  10.041  19.082  1.00  0.40
ATOM   1754  CA  GLN D  58     -13.991  10.327  17.818  1.00  0.00
ATOM   1755  CB  GLN D  58     -13.777  11.833  17.959  1.00  0.00
ATOM   1756  CG  GLN D  58     -14.045  12.422  19.347  1.00  0.00
ATOM   1757  CD  GLN D  58     -14.151  13.951  19.313  1.00  0.55
ATOM   1758  OE1 GLN D  58     -13.373  14.649  19.970  1.00 -0.55
ATOM   1759  NE2 GLN D  58     -15.159  14.475  18.554  1.00 -0.78
ATOM   1760 HE21 GLN D  58     -15.276  15.466  18.494  1.00  0.39
ATOM   1761 HE22 GLN D  58     -15.779  13.867  18.058  1.00  0.39
ATOM   1762  C   GLN D  58     -13.871   9.932  16.352  1.00  0.55
ATOM   1763  O   GLN D  58     -14.823   9.873  15.599  1.00 -0.55
ATOM   1764  N   SER D  59     -12.600   9.707  15.980  1.00 -0.40
ATOM   1765  H   SER D  59     -11.840   9.789  16.619  1.00  0.40
ATOM   1766  CA  SER D  59     -12.252   9.329  14.618  1.00  0.00
ATOM   1767  CB  SER D  59     -10.742   9.419  14.380  1.00  0.00
ATOM   1768  OG  SER D  59      -9.985   8.432  15.041  1.00 -0.49
ATOM   1769  HG  SER D  59     -10.278   8.443  15.956  1.00  0.49
ATOM   1770  C   SER D  59     -12.830   7.960  14.320  1.00  0.55
ATOM   1771  O   SER D  59     -13.230   7.743  13.205  1.00 -0.55
ATOM   1772  N   LYS D  60     -12.866   7.106  15.304  1.00 -0.40
ATOM   1773  H   LYS D  60     -12.537   7.370  16.206  1.00  0.40
ATOM   1774  CA  LYS D  60     -13.365   5.724  15.227  1.00  0.00
ATOM   1775  CB  LYS D  60     -13.110   4.995  16.529  1.00  0.00
ATOM   1776  CG  LYS D  60     -13.121   3.478  16.440  1.00  0.00
ATOM   1777  CD  LYS D  60     -12.430   2.997  17.729  1.00  0.00
ATOM   1778  CE  LYS D  60     -13.148   1.784  18.292  1.00  0.33
ATOM   1779  NZ  LYS D  60     -12.399   1.290  19.472  1.00 -0.32
ATOM   1780  HZ1 LYS D  60     -12.355   2.038  20.193  1.00  0.33
ATOM   1781  HZ2 LYS D  60     -11.435   1.026  19.185  1.00  0.33
ATOM   1782  HZ3 LYS D  60     -12.883   0.457  19.865  1.00  0.33
ATOM   1783  C   LYS D  60     -14.840   5.709  14.855  1.00  0.55
ATOM   1784  O   LYS D  60     -15.294   4.964  13.999  1.00 -0.55
ATOM   1785  N   GLN D  61     -15.563   6.587  15.514  1.00 -0.40
ATOM   1786  H   GLN D  61     -15.147   7.174  16.202  1.00  0.40
ATOM   1787  CA  GLN D  61     -16.974   6.791  15.323  1.00  0.00
ATOM   1788  CB  GLN D  61     -17.413   8.029  16.136  1.00  0.00
ATOM   1789  CG  GLN D  61     -18.944   8.176  16.256  1.00  0.00
ATOM   1790  CD  GLN D  61     -19.297   9.331  17.201  1.00  0.55
ATOM   1791  OE1 GLN D  61     -19.913   9.119  18.251  1.00 -0.55
ATOM   1792  NE2 GLN D  61     -18.898  10.577  16.812  1.00 -0.78
ATOM   1793 HE21 GLN D  61     -19.100  11.369  17.388  1.00  0.39
ATOM   1794 HE22 GLN D  61     -18.403  10.698  15.951  1.00  0.39
ATOM   1795  C   GLN D  61     -17.233   7.100  13.848  1.00  0.55
ATOM   1796  O   GLN D  61     -17.981   6.445  13.120  1.00 -0.55
ATOM   1797  N   LEU D  62     -16.547   8.148  13.427  1.00 -0.40
ATOM   1798  H   LEU D  62     -15.919   8.610  14.046  1.00  0.40
ATOM   1799  CA  LEU D  62     -16.601   8.738  12.101  1.00  0.00
ATOM   1800  CB  LEU D  62     -15.842  10.101  12.247  1.00  0.00
ATOM   1801  CG  LEU D  62     -16.854  11.115  12.832  1.00  0.00
ATOM   1802  CD1 LEU D  62     -17.240  12.196  11.827  1.00  0.00
ATOM   1803  CD2 LEU D  62     -18.114  10.377  13.286  1.00  0.00
ATOM   1804  C   LEU D  62     -16.118   7.892  10.956  1.00  0.55
ATOM   1805  O   LEU D  62     -16.510   8.045   9.779  1.00 -0.55
ATOM   1806  N   THR D  63     -15.268   6.909  11.229  1.00 -0.40
ATOM   1807  H   THR D  63     -14.924   6.703  12.141  1.00  0.40
ATOM   1808  CA  THR D  63     -14.809   6.078  10.112  1.00  0.00
ATOM   1809  CB  THR D  63     -13.275   6.049  10.159  1.00  0.00
ATOM   1810  OG1 THR D  63     -12.968   5.535  11.475  1.00 -0.49
ATOM   1811  HG1 THR D  63     -13.062   6.277  12.078  1.00  0.49
ATOM   1812  CG2 THR D  63     -12.700   7.428   9.897  1.00  0.00
ATOM   1813  C   THR D  63     -15.493   4.720  10.164  1.00  0.55
ATOM   1814  O   THR D  63     -14.992   4.004   9.273  1.00 -0.55
ATOM   1815  NT  THR D  63     -16.459   4.412  11.052  1.00 -0.40
ATOM   1816  HNT THR D  63     -16.796   5.070  11.721  1.00  0.40
ATOM   1817  CAT THR D  63     -17.059   3.109  11.084  1.00  0.00
ATOM   1818  CAY GLY G  66     -12.960  -1.116  11.692  1.00  0.00
ATOM   1819  CY  GLY G  66     -12.513  -0.187  10.615  1.00  0.55
ATOM   1820  OY  GLY G  66     -12.282  -0.603   9.482  1.00 -0.55
ATOM   1821  N   GLY G  66     -12.378   1.109  10.964  1.00 -0.40
ATOM   1822  H   GLY G  66     -12.595   1.425  11.884  1.00  0.40
ATOM   1823  CA  GLY G  66     -11.909   2.150  10.033  1.00  0.00
ATOM   1824  C   GLY G  66     -10.541   2.627  10.581  1.00  0.55
ATOM   1825  O   GLY G  66      -9.479   2.186  10.140  1.00 -0.55
ATOM   1826  N   ALA G  67     -10.644   3.517  11.543  1.00 -0.40
ATOM   1827  H   ALA G  67     -11.543   3.858  11.799  1.00  0.40
ATOM   1828  CA  ALA G  67      -9.576   4.090  12.313  1.00  0.00
ATOM   1829  CB  ALA G  67     -10.169   4.921  13.447  1.00  0.00
ATOM   1830  C   ALA G  67      -8.761   2.939  12.931  1.00  0.55
ATOM   1831  O   ALA G  67      -7.522   2.967  13.050  1.00 -0.55
ATOM   1832  N   GLU G  68      -9.525   1.909  13.351  1.00 -0.40
ATOM   1833  H   GLU G  68     -10.518   1.886  13.256  1.00  0.40
ATOM   1834  CA  GLU G  68      -8.876   0.746  13.986  1.00  0.00
ATOM   1835  CB  GLU G  68      -9.983  -0.057  14.687  1.00  0.00
ATOM   1836  CG  GLU G  68      -9.472  -1.035  15.701  1.00  0.00
ATOM   1837  CD  GLU G  68      -8.727  -0.387  16.879  1.00  0.10
ATOM   1838  OE1 GLU G  68      -9.359   0.488  17.513  1.00 -0.55
ATOM   1839  OE2 GLU G  68      -7.592  -0.906  17.014  1.00 -0.55
ATOM   1840  C   GLU G  68      -8.033  -0.111  13.048  1.00  0.55
ATOM   1841  O   GLU G  68      -6.927  -0.547  13.412  1.00 -0.55
ATOM   1842  N   SER G  69      -8.527  -0.352  11.857  1.00 -0.40
ATOM   1843  H   SER G  69      -9.436  -0.021  11.628  1.00  0.40
ATOM   1844  CA  SER G  69      -7.888  -1.074  10.777  1.00  0.00
ATOM   1845  CB  SER G  69      -8.774  -0.979   9.511  1.00  0.00
ATOM   1846  OG  SER G  69      -9.593  -2.109   9.552  1.00 -0.49
ATOM   1847  HG  SER G  69     -10.252  -1.983   8.865  1.00  0.49
ATOM   1848  C   SER G  69      -6.558  -0.395  10.368  1.00  0.55
ATOM   1849  O   SER G  69      -5.604  -1.113  10.134  1.00 -0.55
ATOM   1850  N   VAL G  70      -6.605   0.929  10.302  1.00 -0.40
ATOM   1851  H   VAL G  70      -7.448   1.425  10.493  1.00  0.40
ATOM   1852  CA  VAL G  70      -5.467   1.763   9.956  1.00  0.00
ATOM   1853  CB  VAL G  70      -5.878   3.215   9.666  1.00  0.00
ATOM   1854  CG1 VAL G  70      -4.593   4.063   9.684  1.00  0.00
ATOM   1855  CG2 VAL G  70      -6.650   3.348   8.374  1.00  0.00
ATOM   1856  C   VAL G  70      -4.416   1.703  11.050  1.00  0.55
ATOM   1857  O   VAL G  70      -3.219   1.521  10.780  1.00 -0.55
ATOM   1858  N   LEU G  71      -4.823   1.827  12.294  1.00 -0.40
ATOM   1859  H   LEU G  71      -5.783   1.989  12.505  1.00  0.40
ATOM   1860  CA  LEU G  71      -3.941   1.743  13.460  1.00  0.00
ATOM   1861  CB  LEU G  71      -4.709   1.896  14.781  1.00  0.00
ATOM   1862  CG  LEU G  71      -3.916   1.706  16.088  1.00  0.00
ATOM   1863  CD1 LEU G  71      -2.763   2.700  16.152  1.00  0.00
ATOM   1864  CD2 LEU G  71      -4.773   1.843  17.339  1.00  0.00
ATOM   1865  C   LEU G  71      -3.216   0.371  13.430  1.00  0.55
ATOM   1866  O   LEU G  71      -2.013   0.270  13.737  1.00 -0.55
ATOM   1867  N   GLN G  72      -3.966  -0.653  13.113  1.00 -0.40
ATOM   1868  H   GLN G  72      -4.931  -0.518  12.912  1.00  0.40
ATOM   1869  CA  GLN G  72      -3.532  -2.041  13.016  1.00  0.00
ATOM   1870  CB  GLN G  72      -4.764  -2.898  12.742  1.00  0.00
ATOM   1871  CG  GLN G  72      -4.505  -4.377  12.508  1.00  0.00
ATOM   1872  CD  GLN G  72      -5.823  -5.164  12.367  1.00  0.55
ATOM   1873  OE1 GLN G  72      -6.871  -4.943  13.028  1.00 -0.55
ATOM   1874  NE2 GLN G  72      -5.884  -6.188  11.485  1.00 -0.78
ATOM   1875 HE21 GLN G  72      -6.731  -6.709  11.381  1.00  0.39
ATOM   1876 HE22 GLN G  72      -5.081  -6.424  10.937  1.00  0.39
ATOM   1877  C   GLN G  72      -2.402  -2.187  11.996  1.00  0.55
ATOM   1878  O   GLN G  72      -1.461  -2.936  12.285  1.00 -0.55
ATOM   1879  N   VAL G  73      -2.455  -1.510  10.866  1.00 -0.40
ATOM   1880  H   VAL G  73      -3.245  -0.950  10.630  1.00  0.40
ATOM   1881  CA  VAL G  73      -1.376  -1.526   9.881  1.00  0.00
ATOM   1882  CB  VAL G  73      -1.773  -0.826   8.592  1.00  0.00
ATOM   1883  CG1 VAL G  73      -0.577  -0.684   7.662  1.00  0.00
ATOM   1884  CG2 VAL G  73      -2.900  -1.681   7.986  1.00  0.00
ATOM   1885  C   VAL G  73      -0.110  -0.909  10.458  1.00  0.55
ATOM   1886  O   VAL G  73       1.014  -1.391  10.272  1.00 -0.55
ATOM   1887  N   PHE G  74      -0.235   0.192  11.184  1.00 -0.40
ATOM   1888  H   PHE G  74      -1.115   0.639  11.325  1.00  0.40
ATOM   1889  CA  PHE G  74       0.915   0.819  11.822  1.00  0.00
ATOM   1890  CB  PHE G  74       0.508   2.100  12.543  1.00  0.12
ATOM   1891  CG  PHE G  74       0.485   3.308  11.662  1.00 -0.12
ATOM   1892  CD1 PHE G  74       1.627   4.021  11.375  1.00 -0.12
ATOM   1893  HD1 PHE G  74       2.570   3.712  11.802  1.00  0.12
ATOM   1894  CE1 PHE G  74       1.584   5.136  10.543  1.00 -0.12
ATOM   1895  HE1 PHE G  74       2.486   5.690  10.331  1.00  0.12
ATOM   1896  CZ  PHE G  74       0.363   5.535   9.984  1.00 -0.12
ATOM   1897  HZ  PHE G  74       0.324   6.400   9.339  1.00  0.12
ATOM   1898  CD2 PHE G  74      -0.730   3.707  11.100  1.00 -0.12
ATOM   1899  HD2 PHE G  74      -1.628   3.149  11.321  1.00  0.12
ATOM   1900  CE2 PHE G  74      -0.797   4.819  10.257  1.00 -0.12
ATOM   1901  HE2 PHE G  74      -1.740   5.119   9.823  1.00  0.12
ATOM   1902  C   PHE G  74       1.531  -0.165  12.819  1.00  0.55
ATOM   1903  O   PHE G  74       2.754  -0.281  12.934  1.00 -0.55
ATOM   1904  N   ARG G  75       0.737  -0.869  13.575  1.00 -0.40
ATOM   1905  H   ARG G  75      -0.255  -0.805  13.506  1.00  0.40
ATOM   1906  CA  ARG G  75       1.263  -1.817  14.592  1.00  0.00
ATOM   1907  CB  ARG G  75       0.127  -2.208  15.541  1.00  0.00
ATOM   1908  CG  ARG G  75      -0.181  -0.900  16.312  1.00  0.00
ATOM   1909  CD  ARG G  75      -0.113  -1.130  17.786  1.00  0.35
ATOM   1910  NE  ARG G  75      -1.036  -2.075  18.265  1.00 -0.35
ATOM   1911  HE  ARG G  75      -1.940  -1.843  17.953  1.00  0.45
ATOM   1912  CZ  ARG G  75      -1.085  -3.168  18.993  1.00  0.35
ATOM   1913  NH1 ARG G  75      -0.052  -3.761  19.550  1.00 -0.70
ATOM   1914 HH11 ARG G  75       0.866  -3.381  19.433  1.00  0.40
ATOM   1915 HH12 ARG G  75      -0.183  -4.592  20.089  1.00  0.40
ATOM   1916  NH2 ARG G  75      -2.308  -3.705  19.156  1.00 -0.70
ATOM   1917 HH21 ARG G  75      -3.105  -3.272  18.734  1.00  0.40
ATOM   1918 HH22 ARG G  75      -2.421  -4.537  19.698  1.00  0.40
ATOM   1919  C   ARG G  75       1.977  -3.000  13.985  1.00  0.55
ATOM   1920  O   ARG G  75       3.032  -3.351  14.563  1.00 -0.55
ATOM   1921  N   GLU G  76       1.495  -3.530  12.860  1.00 -0.40
ATOM   1922  H   GLU G  76       0.657  -3.196  12.436  1.00  0.40
ATOM   1923  CA  GLU G  76       2.161  -4.633  12.176  1.00  0.00
ATOM   1924  CB  GLU G  76       1.411  -5.141  10.964  1.00  0.00
ATOM   1925  CG  GLU G  76      -0.014  -5.502  11.262  1.00  0.00
ATOM   1926  CD  GLU G  76      -0.574  -6.428  10.170  1.00  0.10
ATOM   1927  OE1 GLU G  76       0.212  -6.826   9.244  1.00 -0.55
ATOM   1928  OE2 GLU G  76      -1.781  -6.717  10.403  1.00 -0.55
ATOM   1929  C   GLU G  76       3.495  -4.204  11.555  1.00  0.55
ATOM   1930  O   GLU G  76       4.452  -4.972  11.483  1.00 -0.55
ATOM   1931  N   ALA G  77       3.440  -2.964  11.113  1.00 -0.40
ATOM   1932  H   ALA G  77       2.638  -2.376  11.172  1.00  0.40
ATOM   1933  CA  ALA G  77       4.669  -2.427  10.486  1.00  0.00
ATOM   1934  CB  ALA G  77       4.400  -1.145   9.729  1.00  0.00
ATOM   1935  C   ALA G  77       5.746  -2.313  11.570  1.00  0.55
ATOM   1936  O   ALA G  77       6.948  -2.589  11.381  1.00 -0.55
ATOM   1937  N   LYS G  78       5.325  -1.900  12.747  1.00 -0.40
ATOM   1938  H   LYS G  78       4.372  -1.665  12.921  1.00  0.40
ATOM   1939  CA  LYS G  78       6.230  -1.765  13.862  1.00  0.00
ATOM   1940  CB  LYS G  78       5.574  -1.070  15.047  1.00  0.00
ATOM   1941  CG  LYS G  78       6.523  -0.801  16.189  1.00  0.00
ATOM   1942  CD  LYS G  78       5.895  -0.261  17.443  1.00  0.00
ATOM   1943  CE  LYS G  78       6.865   0.463  18.370  1.00  0.33
ATOM   1944  NZ  LYS G  78       8.325   0.396  18.074  1.00 -0.32
ATOM   1945  HZ1 LYS G  78       8.508   0.801  17.134  1.00  0.33
ATOM   1946  HZ2 LYS G  78       8.637  -0.596  18.091  1.00  0.33
ATOM   1947  HZ3 LYS G  78       8.850   0.935  18.792  1.00  0.33
ATOM   1948  C   LYS G  78       6.640  -3.190  14.279  1.00  0.55
ATOM   1949  O   LYS G  78       7.845  -3.410  14.482  1.00 -0.55
ATOM   1950  N   ALA G  79       5.695  -4.098  14.415  1.00 -0.40
ATOM   1951  H   ALA G  79       4.738  -3.902  14.214  1.00  0.40
ATOM   1952  CA  ALA G  79       5.992  -5.457  14.875  1.00  0.00
ATOM   1953  CB  ALA G  79       4.819  -6.381  14.762  1.00  0.00
ATOM   1954  C   ALA G  79       7.169  -5.998  14.080  1.00  0.55
ATOM   1955  O   ALA G  79       8.109  -6.576  14.609  1.00 -0.55
ATOM   1956  N   GLU G  80       7.032  -5.746  12.794  1.00 -0.40
ATOM   1957  H   GLU G  80       6.244  -5.251  12.436  1.00  0.40
ATOM   1958  CA  GLU G  80       8.014  -6.168  11.811  1.00  0.00
ATOM   1959  CB  GLU G  80       7.380  -6.019  10.421  1.00  0.00
ATOM   1960  CG  GLU G  80       6.445  -7.204  10.122  1.00  0.00
ATOM   1961  CD  GLU G  80       6.491  -7.524   8.632  1.00  0.10
ATOM   1962  OE1 GLU G  80       7.419  -7.057   7.921  1.00 -0.55
ATOM   1963  OE2 GLU G  80       5.564  -8.231   8.176  1.00 -0.55
ATOM   1964  C   GLU G  80       9.295  -5.394  11.884  1.00  0.55
ATOM   1965  O   GLU G  80      10.083  -5.640  10.966  1.00 -0.55
ATOM   1966  N   GLY G  81       9.579  -4.506  12.807  1.00 -0.40
ATOM   1967  H   GLY G  81       8.929  -4.298  13.533  1.00  0.40
ATOM   1968  CA  GLY G  81      10.801  -3.770  12.868  1.00  0.00
ATOM   1969  C   GLY G  81      10.933  -2.318  12.522  1.00  0.55
ATOM   1970  O   GLY G  81      12.002  -1.736  12.861  1.00 -0.55
ATOM   1971  N   ALA G  82       9.966  -1.695  11.857  1.00 -0.40
ATOM   1972  H   ALA G  82       9.147  -2.181  11.564  1.00  0.40
ATOM   1973  CA  ALA G  82      10.009  -0.266  11.498  1.00  0.00
ATOM   1974  CB  ALA G  82       8.849   0.132  10.625  1.00  0.00
ATOM   1975  C   ALA G  82       9.959   0.484  12.824  1.00  0.55
ATOM   1976  O   ALA G  82       9.249   0.068  13.753  1.00 -0.55
ATOM   1977  N   ASP G  83      10.738   1.516  12.867  1.00 -0.40
ATOM   1978  H   ASP G  83      11.292   1.754  12.075  1.00  0.40
ATOM   1979  CA  ASP G  83      10.905   2.421  14.005  1.00  0.00
ATOM   1980  CB  ASP G  83      12.284   3.089  13.972  1.00  0.00
ATOM   1981  CG  ASP G  83      12.602   3.800  15.278  1.00  0.10
ATOM   1982  OD1 ASP G  83      11.694   3.935  16.136  1.00 -0.55
ATOM   1983  OD2 ASP G  83      13.758   4.251  15.473  1.00 -0.55
ATOM   1984  C   ASP G  83       9.802   3.502  14.064  1.00  0.55
ATOM   1985  O   ASP G  83       9.939   4.665  13.652  1.00 -0.55
ATOM   1986  N   ILE G  84       8.688   3.016  14.606  1.00 -0.40
ATOM   1987  H   ILE G  84       8.629   2.072  14.921  1.00  0.40
ATOM   1988  CA  ILE G  84       7.490   3.812  14.780  1.00  0.00
ATOM   1989  CB  ILE G  84       6.274   3.175  14.036  1.00  0.00
ATOM   1990  CG2 ILE G  84       4.984   3.976  14.218  1.00  0.00
ATOM   1991  CG1 ILE G  84       6.656   3.114  12.558  1.00  0.00
ATOM   1992  CD1 ILE G  84       5.693   2.333  11.708  1.00  0.00
ATOM   1993  C   ILE G  84       7.063   3.937  16.236  1.00  0.55
ATOM   1994  O   ILE G  84       6.835   2.864  16.847  1.00 -0.55
ATOM   1995  N   THR G  85       6.993   5.171  16.703  1.00 -0.40
ATOM   1996  H   THR G  85       7.276   5.971  16.180  1.00  0.40
ATOM   1997  CA  THR G  85       6.475   5.399  18.054  1.00  0.00
ATOM   1998  CB  THR G  85       7.217   6.462  18.836  1.00  0.00
ATOM   1999  OG1 THR G  85       8.511   5.902  18.938  1.00 -0.49
ATOM   2000  HG1 THR G  85       8.941   6.075  18.097  1.00  0.49
ATOM   2001  CG2 THR G  85       6.576   6.611  20.210  1.00  0.00
ATOM   2002  C   THR G  85       4.997   5.803  17.919  1.00  0.55
ATOM   2003  O   THR G  85       4.675   6.727  17.167  1.00 -0.55
ATOM   2004  N   ILE G  86       4.078   5.148  18.570  1.00 -0.40
ATOM   2005  H   ILE G  86       4.309   4.387  19.170  1.00  0.40
ATOM   2006  CA  ILE G  86       2.637   5.469  18.479  1.00  0.00
ATOM   2007  CB  ILE G  86       1.859   4.226  18.078  1.00  0.00
ATOM   2008  CG2 ILE G  86       0.377   4.422  17.914  1.00  0.00
ATOM   2009  CG1 ILE G  86       2.429   3.665  16.757  1.00  0.00
ATOM   2010  CD1 ILE G  86       1.787   2.267  16.571  1.00  0.00
ATOM   2011  C   ILE G  86       2.132   6.026  19.794  1.00  0.55
ATOM   2012  O   ILE G  86       2.241   5.386  20.845  1.00 -0.55
ATOM   2013  N   ILE G  87       1.599   7.224  19.769  1.00 -0.40
ATOM   2014  H   ILE G  87       1.546   7.740  18.919  1.00  0.40
ATOM   2015  CA  ILE G  87       1.044   7.911  20.939  1.00  0.00
ATOM   2016  CB  ILE G  87       1.652   9.299  21.168  1.00  0.00
ATOM   2017  CG2 ILE G  87       1.021   9.964  22.386  1.00  0.00
ATOM   2018  CG1 ILE G  87       3.175   9.136  21.237  1.00  0.00
ATOM   2019  CD1 ILE G  87       3.880  10.454  20.993  1.00  0.00
ATOM   2020  C   ILE G  87      -0.451   8.061  20.692  1.00  0.55
ATOM   2021  O   ILE G  87      -0.907   8.575  19.679  1.00 -0.55
ATOM   2022  N   LEU G  88      -1.191   7.480  21.604  1.00 -0.40
ATOM   2023  H   LEU G  88      -0.783   7.018  22.387  1.00  0.40
ATOM   2024  CA  LEU G  88      -2.651   7.457  21.552  1.00  0.00
ATOM   2025  CB  LEU G  88      -3.173   6.041  21.669  1.00  0.00
ATOM   2026  CG  LEU G  88      -2.883   5.096  20.508  1.00  0.00
ATOM   2027  CD1 LEU G  88      -3.165   3.672  20.943  1.00  0.00
ATOM   2028  CD2 LEU G  88      -3.762   5.443  19.307  1.00  0.00
ATOM   2029  C   LEU G  88      -3.136   8.384  22.664  1.00  0.55
ATOM   2030  O   LEU G  88      -3.051   8.033  23.837  1.00 -0.55
ATOM   2031  N   SER G  89      -3.544   9.564  22.223  1.00 -0.40
ATOM   2032  H   SER G  89      -3.506   9.841  21.266  1.00  0.40
ATOM   2033  CA  SER G  89      -4.097  10.545  23.216  1.00  0.00
ATOM   2034  CB  SER G  89      -3.200  11.750  23.349  1.00  0.00
ATOM   2035  OG  SER G  89      -2.458  12.041  22.184  1.00 -0.49
ATOM   2036  HG  SER G  89      -1.933  12.818  22.391  1.00  0.49
ATOM   2037  C   SER G  89      -5.548  10.818  22.817  1.00  0.10
ATOM   2038  O   SER G  89      -6.176   9.872  22.206  1.00 -0.55
ATOM   2039  OXT SER G  89      -6.064  11.936  23.072  1.00 -0.55
ATOM   2040  OH2 OH2 R 111       8.502   0.276  -8.217  1.00 -0.83
ATOM   2041  H1  OH2 R 111       8.689  -0.355  -7.522  1.00  0.42
ATOM   2042  H2  OH2 R 111       7.573   0.153  -8.410  1.00  0.42
ATOM   2043  OH2 OH2 R 113      10.492  -3.800 -11.608  1.00 -0.83
ATOM   2044  H1  OH2 R 113       9.830  -3.548 -12.252  1.00  0.42
ATOM   2045  H2  OH2 R 113      10.016  -4.329 -10.968  1.00  0.42
ATOM   2046  OH2 OH2 R 116      14.846  -5.228 -11.862  1.00 -0.83
ATOM   2047  H1  OH2 R 116      15.761  -5.150 -11.593  1.00  0.42
ATOM   2048  H2  OH2 R 116      14.359  -4.727 -11.207  1.00  0.42
ATOM   2049  OH2 OH2 R 117      -4.838  -1.322 -11.603  1.00 -0.83
ATOM   2050  H1  OH2 R 117      -5.439  -0.718 -12.039  1.00  0.42
ATOM   2051  H2  OH2 R 117      -5.344  -1.680 -10.873  1.00  0.42
ATOM   2052  OH2 OH2 R 119      -6.721  -6.520  -1.235  1.00 -0.83
ATOM   2053  H1  OH2 R 119      -6.037  -6.006  -0.806  1.00  0.42
ATOM   2054  H2  OH2 R 119      -6.447  -7.430  -1.117  1.00  0.42
ATOM   2055  OH2 OH2 R 121       4.286  -3.705  -0.445  1.00 -0.83
ATOM   2056  H1  OH2 R 121       4.373  -2.950  -1.027  1.00  0.42
ATOM   2057  H2  OH2 R 121       3.788  -4.344  -0.954  1.00  0.42
ATOM   2058  OH2 OH2 R 122       7.999  -7.454  -2.394  1.00 -0.83
ATOM   2059  H1  OH2 R 122       8.515  -7.360  -1.594  1.00  0.42
ATOM   2060  H2  OH2 R 122       8.052  -6.596  -2.815  1.00  0.42
ATOM   2061  OH2 OH2 R 125       3.756  -6.702   1.167  1.00 -0.83
ATOM   2062  H1  OH2 R 125       3.469  -6.457   0.287  1.00  0.42
ATOM   2063  H2  OH2 R 125       3.634  -7.650   1.205  1.00  0.42
ATOM   2064  OH2 OH2 R 130      15.071 -16.819 -11.114  1.00 -0.83
ATOM   2065  H1  OH2 R 130      15.917 -16.390 -10.990  1.00  0.42
ATOM   2066  H2  OH2 R 130      14.725 -16.930 -10.228  1.00  0.42
ATOM   2067  OH2 OH2 R 150      17.614   4.363  -7.037  1.00 -0.83
ATOM   2068  H1  OH2 R 150      17.306   4.913  -6.317  1.00  0.42
ATOM   2069  H2  OH2 R 150      18.477   4.715  -7.256  1.00  0.42
ATOM   2070  OH2 OH2 R 151      11.838   3.422 -12.105  1.00 -0.83
ATOM   2071  H1  OH2 R 151      12.195   3.913 -11.364  1.00  0.42
ATOM   2072  H2  OH2 R 151      10.916   3.290 -11.882  1.00  0.42
ATOM   2073  OH2 OH2 L  90      10.339   6.177  16.690  1.00 -0.83
ATOM   2074  H1  OH2 L  90      10.739   5.310  16.620  1.00  0.42
ATOM   2075  H2  OH2 L  90      10.745   6.686  15.988  1.00  0.42
ATOM   2076  OH2 OH2 L  92       9.532   2.896   4.459  1.00 -0.83
ATOM   2077  H1  OH2 L  92       8.821   2.594   5.025  1.00  0.42
ATOM   2078  H2  OH2 L  92       9.720   3.784   4.764  1.00  0.42
ATOM   2079  OH2 OH2 R  94      12.915   5.185   4.604  1.00 -0.83
ATOM   2080  H1  OH2 R  94      11.986   5.302   4.802  1.00  0.42
ATOM   2081  H2  OH2 R  94      13.066   4.246   4.711  1.00  0.42
ATOM   2082  OH2 OH2 L  97      -3.661   9.823  -2.989  1.00 -0.83
ATOM   2083  H1  OH2 L  97      -4.505   9.902  -2.544  1.00  0.42
ATOM   2084  H2  OH2 L  97      -3.542   8.882  -3.114  1.00  0.42
ATOM   2085  OH2 OH2 R 105      -6.339  -3.423  -2.182  1.00 -0.83
ATOM   2086  H1  OH2 R 105      -5.737  -2.879  -2.691  1.00  0.42
ATOM   2087  H2  OH2 R 105      -5.797  -3.790  -1.483  1.00  0.42
ATOM   2088  OH2 OH2 L 110     -14.375  12.579  14.012  1.00 -0.83
ATOM   2089  H1  OH2 L 110     -13.437  12.641  14.194  1.00  0.42
ATOM   2090  H2  OH2 L 110     -14.428  12.451  13.065  1.00  0.42
ATOM   2091 DUM1 DUM W 214      95.840  91.508  95.237  1.00  0.00
ATOM   2092 DUM2 DUM W 214     -91.333 -96.013 -92.818  1.00  0.00
ATOM   2093  AAA AAA X 214     -49.455 -75.458   5.953  1.00  0.00
ATOM   2094  AAB AAB X 215      -6.715 -41.315 -47.644  1.00  0.00
ATOM   2095  AAC AAC X 216     -74.478 -24.727  57.817  1.00  0.00
ATOM   2096  AAD AAD X 217      49.415  39.694 -45.413  1.00  0.00
ATOM   2097  AAE AAE X 218      41.231  72.255  41.976  1.00  0.00
ATOM   2098  AAF AAF X 219     -37.874  21.792   9.553  1.00  0.00
ATOM   2099  AAG AAG X 220     -54.625  51.256  60.751  1.00  0.00
ATOM   2100  AAH AAH X 221     -54.053  49.127 -72.559  1.00  0.00
ATOM   2101  AAI AAI X 222     -77.433 -45.945  31.795  1.00  0.00
ATOM   2102  AAJ AAJ X 223      -6.985  15.945 -70.276  1.00  0.00
ATOM   2103  AAK AAK X 224      11.743 -73.104 -71.954  1.00  0.00
ATOM   2104  AAL AAL X 225     -45.597  67.293 -18.351  1.00  0.00
ATOM   2105  AAM AAM X 226      -1.539  54.518  73.065  1.00  0.00
ATOM   2106  AAN AAN X 227     -78.691  17.725 -16.411  1.00  0.00
ATOM   2107  AAO AAO X 228      61.587 -76.691  47.098  1.00  0.00
ATOM   2108  AAP AAP X 229      20.083   7.627 -49.709  1.00  0.00
ATOM   2109  AAQ AAQ X 230     -39.748   0.983  42.617  1.00  0.00
ATOM   2110  AAR AAR X 231     -12.588 -34.775 -80.301  1.00  0.00
ATOM   2111  AAS AAS X 232      65.338  11.803  -2.160  1.00  0.00
ATOM   2112  AAT AAT X 233       1.498  74.161 -36.179  1.00  0.00
ATOM   2113  AAU AAU X 234     -55.708  -1.023 -16.080  1.00  0.00
ATOM   2114  AAV AAV X 235     -54.170  36.475 -41.189  1.00  0.00
ATOM   2115  AAW AAW X 236     -75.972  66.277 -26.618  1.00  0.00
ATOM   2116  AAX AAX X 237     -43.805 -30.610  37.127  1.00  0.00
ATOM   2117  AAY AAY X 238     -21.638  48.003 -47.810  1.00  0.00
ATOM   2118  AAZ AAZ X 239     -72.847 -47.347 -51.263  1.00  0.00
ATOM   2119  ABA ABA X 240     -12.109 -69.036  16.058  1.00  0.00
ATOM   2120  ABB ABB X 241     -43.724 -73.440 -43.964  1.00  0.00
ATOM   2121  ABC ABC X 242      54.217  28.906 -71.200  1.00  0.00
ATOM   2122  ABD ABD X 243      41.580 -53.663  -8.773  1.00  0.00
ATOM   2123  ABE ABE X 244      24.942  41.437  75.032  1.00  0.00
ATOM   2124  ABF ABF X 245      -6.295  32.376  -7.192  1.00  0.00
ATOM   2125  ABG ABG X 246     -36.556 -87.391  48.758  1.00  0.00
ATOM   2126  ABH ABH X 247     -56.725 -70.242  42.977  1.00  0.00
ATOM   2127  ABI ABI X 248     -81.726 -65.329  88.340  1.00  0.00
ATOM   2128  ABJ ABJ X 249      68.613  43.787  31.301  1.00  0.00
ATOM   2129  ABK ABK X 250      62.076  54.829  -8.547  1.00  0.00
ATOM   2130  ABL ABL X 251      46.582 -62.739 -67.517  1.00  0.00
ATOM   2131  ABM ABM X 252     -12.303  40.105 -83.455  1.00  0.00
ATOM   2132  ABN ABN X 253      17.209  71.866 -71.135  1.00  0.00
ATOM   2133  ABO ABO X 254     -27.269  70.271 -24.690  1.00  0.00
ATOM   2134  ABP ABP X 255      77.177 -64.924 -30.130  1.00  0.00
ATOM   2135  ABQ ABQ X 256      79.548  58.839  66.992  1.00  0.00
ATOM   2136  ABR ABR X 257      12.600  44.628 -36.446  1.00  0.00
ATOM   2137  ABS ABS X 258     -57.343  -1.453  75.206  1.00  0.00
ATOM   2138  ABT ABT X 259      43.972 -42.154  54.977  1.00  0.00
ATOM   2139  ABU ABU X 260     -56.484  69.626  15.288  1.00  0.00
ATOM   2140  ABV ABV X 261      -9.571  64.344 -19.540  1.00  0.00
ATOM   2141  ABW ABW X 262      47.081 -69.606  80.899  1.00  0.00
ATOM   2142  ABX ABX X 263      87.296  34.267 -62.358  1.00  0.00
ATOM   2143  ABY ABY X 264      70.897 -29.603 -61.072  1.00  0.00
ATOM   2144  ABZ ABZ X 265     -82.841 -69.932 -74.235  1.00  0.00
ATOM   2145  ACA ACA X 266     -48.432 -27.397 -43.249  1.00  0.00
ATOM   2146  ACB ACB X 267     -82.220  69.023 -78.712  1.00  0.00
ATOM   2147  ACC ACC X 268      -7.445  54.309 -33.916  1.00  0.00
ATOM   2148  ACD ACD X 269      27.891 -30.067 -56.856  1.00  0.00
ATOM   2149  ACE ACE X 270     -46.196 -87.879  24.893  1.00  0.00
ATOM   2150  ACF ACF X 271      39.795  -7.541  26.912  1.00  0.00
ATOM   2151  ACG ACG X 272     -11.906 -82.223  81.599  1.00  0.00
ATOM   2152  ACH ACH X 273     -14.399   5.703  41.262  1.00  0.00
ATOM   2153  ACI ACI X 274       5.806  29.421  27.333  1.00  0.00
ATOM   2154  ACJ ACJ X 275     -16.644   4.511 -82.285  1.00  0.00
ATOM   2155  ACK ACK X 276      15.517 -51.070  75.224  1.00  0.00
ATOM   2156  ACL ACL X 277      69.925  13.844  52.767  1.00  0.00
ATOM   2157  ACM ACM X 278      12.438  19.084  76.622  1.00  0.00
ATOM   2158  ACN ACN X 279      75.540 -56.557  81.634  1.00  0.00
ATOM   2159  ACO ACO X 280      78.138 -81.607  17.433  1.00  0.00
ATOM   2160  ACP ACP X 281     -53.116 -39.138   7.630  1.00  0.00
ATOM   2161  ACQ ACQ X 282      -2.390  63.994  30.186  1.00  0.00
ATOM   2162  ACR ACR X 283      54.856 -23.826 -20.025  1.00  0.00
ATOM   2163  ACS ACS X 284     -14.590   8.442 -50.206  1.00  0.00
ATOM   2164  ACT ACT X 285      77.132 -83.395 -61.320  1.00  0.00
ATOM   2165  ACU ACU X 286       6.326 -68.391  79.420  1.00  0.00
ATOM   2166  ACV ACV X 287      -1.796 -34.306 -12.211  1.00  0.00
ATOM   2167  ACW ACW X 288     -67.038   9.567  19.663  1.00  0.00
ATOM   2168  ACX ACX X 289     -22.675  53.707  80.665  1.00  0.00
ATOM   2169  ACY ACY X 290     -74.650 -23.825 -74.187  1.00  0.00
ATOM   2170  ACZ ACZ X 291      36.804 -77.147  73.734  1.00  0.00
ATOM   2171  ADA ADA X 292     -38.412  52.207  -2.624  1.00  0.00
ATOM   2172  ADB ADB X 293      56.130  79.320 -21.837  1.00  0.00
ATOM   2173  ADC ADC X 294      27.115  55.332 -42.277  1.00  0.00
ATOM   2174  ADD ADD X 295      11.868 -41.566 -74.116  1.00  0.00
ATOM   2175  ADE ADE X 296     -66.627 -47.324 -23.237  1.00  0.00
ATOM   2176  ADF ADF X 297     -16.913   6.275  69.927  1.00  0.00
ATOM   2177  ADG ADG X 298      68.455  -2.264 -28.968  1.00  0.00
ATOM   2178  ADH ADH X 299     -65.851 -65.435   5.816  1.00  0.00
ATOM   2179  ADI ADI X 300      82.078  62.804 -40.889  1.00  0.00
ATOM   2180  ADJ ADJ X 301     -57.160 -58.512 -71.829  1.00  0.00
ATOM   2181  ADK ADK X 302     -77.234 -47.904  -0.729  1.00  0.00
ATOM   2182  ADL ADL X 303     -34.690 -56.699  85.147  1.00  0.00
ATOM   2183  ADM ADM X 304     -69.789 -78.315  -6.408  1.00  0.00
ATOM   2184  ADN ADN X 305      -1.357 -20.419  52.273  1.00  0.00
ATOM   2185  ADO ADO X 306      19.574 -18.307 -74.075  1.00  0.00
ATOM   2186  ADP ADP X 307     -25.321  21.512 -65.507  1.00  0.00
ATOM   2187  ADQ ADQ X 308     -76.744  76.431  32.954  1.00  0.00
ATOM   2188  ADR ADR X 309      84.021 -41.964 -46.502  1.00  0.00
ATOM   2189  ADS ADS X 310      28.656 -78.901   1.195  1.00  0.00
ATOM   2190  ADT ADT X 311      81.424 -52.646  45.640  1.00  0.00
ATOM   2191  ADU ADU X 312     -12.191 -38.192  33.951  1.00  0.00
ATOM   2192  ADV ADV X 313     -71.683  25.692  -3.311  1.00  0.00
ATOM   2193  ADW ADW X 314      51.006  48.067  78.154  1.00  0.00
ATOM   2194  ADX ADX X 315     -31.078  70.401  70.181  1.00  0.00
ATOM   2195  ADY ADY X 316     -55.584 -17.556 -53.011  1.00  0.00
ATOM   2196  ADZ ADZ X 317     -66.003  -8.601  14.766  1.00  0.00
ATOM   2197  AEA AEA X 318      25.661 -84.742 -45.239  1.00  0.00
ATOM   2198  AEB AEB X 319      -5.862 -29.844  73.316  1.00  0.00
ATOM   2199  AEC AEC X 320     -10.894 -79.314 -39.501  1.00  0.00
ATOM   2200  AED AED X 321     -77.868   8.363  82.832  1.00  0.00
ATOM   2201  AEE AEE X 322      73.858  71.184  27.923  1.00  0.00
ATOM   2202  AEF AEF X 323     -56.389  23.467 -16.881  1.00  0.00
ATOM   2203  AEG AEG X 324     -16.628  34.851  38.916  1.00  0.00
ATOM   2204  AEH AEH X 325      32.751  20.058  58.942  1.00  0.00
ATOM   2205  AEI AEI X 326     -47.245   6.301 -47.355  1.00  0.00
ATOM   2206  AEJ AEJ X 327      54.157 -40.900 -32.938  1.00  0.00
ATOM   2207  AEK AEK X 328      33.206  79.802  78.551  1.00  0.00
ATOM   2208  AEL AEL X 329     -12.775  56.151  29.789  1.00  0.00
ATOM   2209  AEM AEM X 330     -22.054  -7.737 -61.010  1.00  0.00
ATOM   2210  AEN AEN X 331      41.604  44.752  49.097  1.00  0.00
ATOM   2211  AEO AEO X 332     -24.926 -60.187 -13.506  1.00  0.00
ATOM   2212  AEP AEP X 333      50.559  -7.957  61.840  1.00  0.00
ATOM   2213  AEQ AEQ X 334     -38.759  37.167 -56.440  1.00  0.00
ATOM   2214  AER AER X 335     -27.692  24.456  79.896  1.00  0.00
ATOM   2215  AES AES X 336     -63.219  75.525  85.540  1.00  0.00
ATOM   2216  AET AET X 337     -37.837 -84.121  -4.473  1.00  0.00
ATOM   2217  AEU AEU X 338      -7.080  78.142  65.675  1.00  0.00
ATOM   2218  AEV AEV X 339      59.238   3.618 -59.796  1.00  0.00
ATOM   2219  AEW AEW X 340     -59.578  56.523 -15.324  1.00  0.00
ATOM   2220  AEX AEX X 341      63.481 -76.201  85.074  1.00  0.00
ATOM   2221  AEY AEY X 342       9.354  40.526 -69.050  1.00  0.00
ATOM   2222  AEZ AEZ X 343     -65.562  17.757  50.564  1.00  0.00
ATOM   2223  AFA AFA X 344     -73.676 -21.181   3.102  1.00  0.00
ATOM   2224  AFB AFB X 345      12.348 -40.093   8.057  1.00  0.00
ATOM   2225  AFC AFC X 346      -1.284 -53.480 -79.183  1.00  0.00
ATOM   2226  AFD AFD X 347     -43.372  75.739 -48.285  1.00  0.00
ATOM   2227  AFE AFE X 348     -16.523   9.182  -5.909  1.00  0.00
ATOM   2228  AFF AFF X 349     -82.058 -27.086 -39.915  1.00  0.00
ATOM   2229  AFG AFG X 350     -59.890 -68.580  77.341  1.00  0.00
ATOM   2230  AFH AFH X 351      52.289  21.873  73.617  1.00  0.00
ATOM   2231  AFI AFI X 352      81.289 -42.588 -10.122  1.00  0.00
ATOM   2232  AFJ AFJ X 353      86.578   8.178  26.551  1.00  0.00
ATOM   2233  AFK AFK X 354      -1.333 -61.520  62.163  1.00  0.00
ATOM   2234  AFL AFL X 355      24.406 -61.202  81.417  1.00  0.00
ATOM   2235  AFM AFM X 356      75.276  -4.178  84.046  1.00  0.00
ATOM   2236  AFN AFN X 357      16.583  49.102   0.336  1.00  0.00
ATOM   2237  AFO AFO X 358      44.963 -83.591 -25.612  1.00  0.00
ATOM   2238  AFP AFP X 359     -38.283  80.310 -13.032  1.00  0.00
ATOM   2239  AFQ AFQ X 360      84.559  62.167  86.978  1.00  0.00
ATOM   2240  AFR AFR X 361     -78.775 -83.244  67.033  1.00  0.00
ATOM   2241  AFS AFS X 362       8.858  51.747  24.750  1.00  0.00
ATOM   2242  AFT AFT X 363     -79.392   5.828 -58.878  1.00  0.00
ATOM   2243  AFU AFU X 364     -47.750 -34.567 -72.936  1.00  0.00
ATOM   2244  AFV AFV X 365      53.430  -1.940  80.551  1.00  0.00
ATOM   2245  AFW AFW X 366      25.895 -78.323  31.320  1.00  0.00
ATOM   2246  AFX AFX X 367     -79.279  12.698 -41.802  1.00  0.00
ATOM   2247  AFY AFY X 368       9.043 -85.969  43.846  1.00  0.00
ATOM   2248  AFZ AFZ X 369      55.119 -33.381  69.464  1.00  0.00
ATOM   2249  AGA AGA X 370      83.515 -14.492 -69.318  1.00  0.00
ATOM   2250  AGB AGB X 371      67.118  67.354 -71.229  1.00  0.00
ATOM   2251  AGC AGC X 372     -64.085 -11.881 -35.440  1.00  0.00
ATOM   2252  AGD AGD X 373      -7.409  76.436 -86.231  1.00  0.00
ATOM   2253  AGE AGE X 374     -62.606 -66.210 -24.516  1.00  0.00
ATOM   2254  AGF AGF X 375     -16.852 -64.008 -70.373  1.00  0.00
ATOM   2255  AGG AGG X 376      -0.866 -19.418  17.783  1.00  0.00
ATOM   2256  AGH AGH X 377     -65.085 -36.203  78.072  1.00  0.00
ATOM   2257  AGI AGI X 378      34.713  21.285 -22.784  1.00  0.00
ATOM   2258  AGJ AGJ X 379      80.479 -16.689  52.404  1.00  0.00
ATOM   2259  AGK AGK X 380      86.197 -59.084 -58.199  1.00  0.00
ATOM   2260  AGL AGL X 381      83.856  -9.662 -36.956  1.00  0.00
ATOM   2261  AGM AGM X 382     -68.693 -26.345 -36.756  1.00  0.00
ATOM   2262  AGN AGN X 383      76.106 -24.718 -17.761  1.00  0.00
ATOM   2263  AGO AGO X 384      28.679  -0.050  83.553  1.00  0.00
ATOM   2264  AGP AGP X 385      31.573  59.803 -25.985  1.00  0.00
ATOM   2265  AGQ AGQ X 386     -58.580 -30.231  64.673  1.00  0.00
ATOM   2266  AGR AGR X 387       4.509 -50.262  84.291  1.00  0.00
ATOM   2267  AGS AGS X 388     -65.845  25.358 -67.768  1.00  0.00
ATOM   2268  AGT AGT X 389     -25.641  26.827  51.752  1.00  0.00
ATOM   2269  AGU AGU X 390     -80.606  -2.979 -21.984  1.00  0.00
ATOM   2270  AGV AGV X 391     -60.062  11.715 -82.355  1.00  0.00
ATOM   2271  AGW AGW X 392      79.887 -18.137  73.915  1.00  0.00
ATOM   2272  AGX AGX X 393      35.356  37.492  17.410  1.00  0.00
ATOM   2273  AGY AGY X 394      73.185 -30.800  63.011  1.00  0.00
ATOM   2274  AGZ AGZ X 395     -36.156 -48.391 -75.912  1.00  0.00
ATOM   2275  AHA AHA X 396     -37.775 -30.437 -34.899  1.00  0.00
ATOM   2276  AHB AHB X 397      41.966   6.610 -75.899  1.00  0.00
ATOM   2277  AHC AHC X 398     -23.785 -85.412 -56.575  1.00  0.00
ATOM   2278  AHD AHD X 399     -37.982  36.970  32.201  1.00  0.00
ATOM   2279  AHE AHE X 400     -82.569 -65.749 -38.678  1.00  0.00
ATOM   2280  AHF AHF X 401      11.191 -68.447 -20.606  1.00  0.00
ATOM   2281  AHG AHG X 402      37.206  50.471 -75.450  1.00  0.00
ATOM   2282  AHH AHH X 403     -66.682  77.302 -53.684  1.00  0.00
ATOM   2283  AHI AHI X 404      72.720 -27.505  79.539  1.00  0.00
ATOM   2284  AHJ AHJ X 405      24.438  82.304  -7.807  1.00  0.00
ATOM   2285  AHK AHK X 406     -80.697  54.218   8.233  1.00  0.00
ATOM   2286  AHL AHL X 407      75.092 -54.138 -64.052  1.00  0.00
ATOM   2287  AHM AHM X 408     -77.109 -82.142  84.790  1.00  0.00
ATOM   2288  AHN AHN X 409     -47.896 -81.324 -61.844  1.00  0.00
ATOM   2289  AHO AHO X 410      73.406 -19.922 -85.338  1.00  0.00
ATOM   2290  AHP AHP X 411      30.615  68.733  28.517  1.00  0.00
ATOM   2291  AHQ AHQ X 412       5.741  -5.178  85.098  1.00  0.00
ATOM   2292  AHR AHR X 413      90.176  73.629  -4.813  1.00  0.00
ATOM   2293  AHS AHS X 414      82.591 -10.361  23.616  1.00  0.00
ATOM   2294  AHT AHT X 415       8.214 -37.071  62.160  1.00  0.00
ATOM   2295  AHU AHU X 416     -34.851  73.973  54.332  1.00  0.00
ATOM   2296  AHV AHV X 417     -82.504 -70.108  16.060  1.00  0.00
ATOM   2297  AHW AHW X 418      21.031 -15.271   4.155  1.00  0.00
ATOM   2298  AHX AHX X 419      58.153 -88.767 -77.562  1.00  0.00
ATOM   2299  AHY AHY X 420      10.694 -17.794  72.385  1.00  0.00
ATOM   2300  AHZ AHZ X 421      32.848  28.709  -6.751  1.00  0.00
ATOM   2301  AIA AIA X 422      42.613 -42.058 -54.919  1.00  0.00
ATOM   2302  AIB AIB X 423      26.274  52.064  -8.017  1.00  0.00
ATOM   2303  AIC AIC X 424       2.663  77.885  27.586  1.00  0.00
ATOM   2304  AID AID X 425      41.005  -2.293 -10.916  1.00  0.00
ATOM   2305  AIE AIE X 426     -22.242 -13.465  71.818  1.00  0.00
ATOM   2306  AIF AIF X 427     -39.381  56.161 -47.642  1.00  0.00
ATOM   2307  AIG AIG X 428      -6.663  62.733   5.426  1.00  0.00
ATOM   2308  AIH AIH X 429      46.573 -52.077  72.049  1.00  0.00
ATOM   2309  AII AII X 430      80.758  37.779   4.413  1.00  0.00
ATOM   2310  AIJ AIJ X 431     -31.855  61.044 -69.901  1.00  0.00
ATOM   2311  AIK AIK X 432     -53.976  14.403 -62.243  1.00  0.00
ATOM   2312  AIL AIL X 433      12.616  75.076  48.363  1.00  0.00
ATOM   2313  AIM AIM X 434      23.926 -38.655  46.590  1.00  0.00
ATOM   2314  AIN AIN X 435      62.113  16.107 -40.473  1.00  0.00
ATOM   2315  AIO AIO X 436     -31.865  -7.467  78.509  1.00  0.00
ATOM   2316  AIP AIP X 437     -18.016 -18.537  49.353  1.00  0.00
ATOM   2317  AIQ AIQ X 438       5.684  29.519  51.337  1.00  0.00
ATOM   2318  AIR AIR X 439      82.608 -70.407 -78.998  1.00  0.00
ATOM   2319  AIS AIS X 440     -25.272  51.322 -85.299  1.00  0.00
ATOM   2320  AIT AIT X 441     -20.899  83.837  74.635  1.00  0.00
ATOM   2321  AIU AIU X 442     -68.044  78.931  52.437  1.00  0.00
ATOM   2322  AIV AIV X 443      87.551 -74.075  76.324  1.00  0.00
ATOM   2323  AIW AIW X 444      14.598 -78.068 -37.620  1.00  0.00
ATOM   2324  AIX AIX X 445      30.432 -18.032  70.465  1.00  0.00
ATOM   2325  AIY AIY X 446     -16.186 -81.776  60.960  1.00  0.00
ATOM   2326  AIZ AIZ X 447     -31.577 -22.054   3.954  1.00  0.00
ATOM   2327  AJA AJA X 448     -29.038  18.494 -24.799  1.00  0.00
ATOM   2328  AJB AJB X 449      55.276  77.196 -40.494  1.00  0.00
ATOM   2329  AJC AJC X 450     -16.534  63.744  45.527  1.00  0.00
ATOM   2330  AJD AJD X 451      32.118 -21.564 -33.655  1.00  0.00
ATOM   2331  AJE AJE X 452      38.646 -36.386 -74.563  1.00  0.00
ATOM   2332  AJF AJF X 453      62.180  71.592  65.975  1.00  0.00
ATOM   2333  AJG AJG X 454     -21.913  -9.327 -11.093  1.00  0.00
ATOM   2334  AJH AJH X 455      24.617 -14.232 -19.773  1.00  0.00
ATOM   2335  AJI AJI X 456      15.293 -47.836  63.985  1.00  0.00
ATOM   2336  AJJ AJJ X 457      42.800   1.069  59.499  1.00  0.00
ATOM   2337  AJK AJK X 458     -38.735 -28.438  68.896  1.00  0.00
ATOM   2338  AJL AJL X 459     -35.090 -78.313  86.677  1.00  0.00
ATOM   2339  AJM AJM X 460      57.836 -74.252 -36.105  1.00  0.00
ATOM   2340  AJN AJN X 461     -85.844  -6.168 -45.643  1.00  0.00
ATOM   2341  AJO AJO X 462      86.417 -24.594 -45.624  1.00  0.00
ATOM   2342  AJP AJP X 463     -11.821  69.198 -56.514  1.00  0.00
ATOM   2343  AJQ AJQ X 464      83.031  11.186 -40.474  1.00  0.00
ATOM   2344  AJR AJR X 465     -37.766  49.647  22.354  1.00  0.00
ATOM   2345  AJS AJS X 466      30.532  71.911  65.922  1.00  0.00
ATOM   2346  AJT AJT X 467      -4.194  35.897  57.306  1.00  0.00
ATOM   2347  AJU AJU X 468      80.556  20.376 -49.102  1.00  0.00
ATOM   2348  AJV AJV X 469      64.868 -83.146 -12.036  1.00  0.00
ATOM   2349  AJW AJW X 470      69.311  75.802 -22.586  1.00  0.00
ATOM   2350  AJX AJX X 471     -23.868  38.585 -24.857  1.00  0.00
ATOM   2351  AJY AJY X 472      -9.843  29.397  80.461  1.00  0.00
ATOM   2352  AJZ AJZ X 473     -20.494 -46.176  66.690  1.00  0.00
ATOM   2353  AKA AKA X 474      -6.104  -6.022  27.136  1.00  0.00
ATOM   2354  AKB AKB X 475      16.109 -79.418  17.261  1.00  0.00
ATOM   2355  AKC AKC X 476      48.811 -22.924 -66.949  1.00  0.00
ATOM   2356  AKD AKD X 477     -15.009 -24.123   8.562  1.00  0.00
ATOM   2357  AKE AKE X 478      30.546 -75.222 -48.787  1.00  0.00
ATOM   2358  AKF AKF X 479      -5.398 -40.909  60.684  1.00  0.00
ATOM   2359  AKG AKG X 480     -35.437 -30.197 -55.652  1.00  0.00
ATOM   2360  AKH AKH X 481      16.741 -25.696  -1.119  1.00  0.00
ATOM   2361  AKI AKI X 482      24.883 -88.044  55.324  1.00  0.00
ATOM   2362  AKJ AKJ X 483      12.070  79.258 -20.717  1.00  0.00
ATOM   2363  AKK AKK X 484      -1.673  46.968 -60.848  1.00  0.00
ATOM   2364  AKL AKL X 485     -68.897 -85.825 -49.074  1.00  0.00
ATOM   2365  AKM AKM X 486     -43.682  20.040  84.790  1.00  0.00
ATOM   2366  AKN AKN X 487     -34.410 -77.775 -68.702  1.00  0.00
ATOM   2367  AKO AKO X 488      54.460 -52.542 -41.404  1.00  0.00
ATOM   2368  AKP AKP X 489      12.766 -13.601  49.494  1.00  0.00
ATOM   2369  AKQ AKQ X 490     -78.906 -58.311  71.685  1.00  0.00
ATOM   2370  AKR AKR X 491     -76.569  45.760  -1.501  1.00  0.00
ATOM   2371  AKS AKS X 492      16.457  32.232  -9.032  1.00  0.00
ATOM   2372  AKT AKT X 493      84.187 -46.031  16.119  1.00  0.00
ATOM   2373  AKU AKU X 494     -76.938 -86.629  19.074  1.00  0.00
ATOM   2374  AKV AKV X 495      26.798  80.102  19.161  1.00  0.00
ATOM   2375  AKW AKW X 496      61.758 -50.669  26.709  1.00  0.00
ATOM   2376  AKX AKX X 497      73.977 -11.777 -52.114  1.00  0.00
ATOM   2377  AKY AKY X 498      37.677  85.751 -17.866  1.00  0.00
ATOM   2378  AKZ AKZ X 499     -39.477 -13.457  63.115  1.00  0.00
ATOM   2379  ALA ALA X 500     -78.308  47.531 -53.782  1.00  0.00
ATOM   2380  ALB ALB X 501      48.953  34.141  72.040  1.00  0.00
ATOM   2381  ALC ALC X 502     -82.767  62.940 -50.946  1.00  0.00
ATOM   2382  ALD ALD X 503      61.659 -15.284  73.348  1.00  0.00
ATOM   2383  ALE ALE X 504     -22.030  79.321 -77.116  1.00  0.00
ATOM   2384  ALF ALF X 505     -49.507 -36.949 -28.980  1.00  0.00
ATOM   2385  ALG ALG X 506      55.202 -17.256 -52.040  1.00  0.00
ATOM   2386  ALH ALH X 507      40.628 -81.932 -85.914  1.00  0.00
ATOM   2387  ALI ALI X 508      12.305   7.546  52.597  1.00  0.00
ATOM   2388  ALJ ALJ X 509     -49.774 -76.956 -81.081  1.00  0.00
ATOM   2389  ALK ALK X 510      70.137  31.854  23.578  1.00  0.00
ATOM   2390  ALL ALL X 511      42.405  61.470 -82.649  1.00  0.00
ATOM   2391  ALM ALM X 512     -68.856  28.454  26.397  1.00  0.00
ATOM   2392  ALN ALN X 513       2.419   0.572  64.371  1.00  0.00
ATOM   2393  ALO ALO X 514     -42.219 -70.573 -22.712  1.00  0.00
ATOM   2394  ALP ALP X 515     -71.121  49.025  27.381  1.00  0.00
ATOM   2395  ALQ ALQ X 516     -76.215 -25.874  86.997  1.00  0.00
ATOM   2396  ALR ALR X 517     -84.924 -68.249  -6.629  1.00  0.00
ATOM   2397  ALS ALS X 518      71.302 -19.175   5.126  1.00  0.00
ATOM   2398  ALT ALT X 519     -45.193  76.569  45.892  1.00  0.00
ATOM   2399  ALU ALU X 520     -39.606 -30.432 -18.716  1.00  0.00
ATOM   2400  ALV ALV X 521      -6.323  74.087  89.508  1.00  0.00
ATOM   2401  ALW ALW X 522      -9.495 -81.924 -21.703  1.00  0.00
ATOM   2402  ALX ALX X 523      23.901 -25.977  80.314  1.00  0.00
ATOM   2403  ALY ALY X 524      56.620  78.974 -84.554  1.00  0.00
ATOM   2404  ALZ ALZ X 525      58.430 -42.137 -78.382  1.00  0.00
ATOM   2405  AMA AMA X 526      66.489 -26.532  32.643  1.00  0.00
ATOM   2406  AMB AMB X 527      79.995  33.956 -32.408  1.00  0.00
ATOM   2407  AMC AMC X 528     -56.154  33.308  18.493  1.00  0.00
ATOM   2408  AMD AMD X 529     -54.778  82.143  -0.503  1.00  0.00
ATOM   2409  AME AME X 530      75.354  36.879 -19.217  1.00  0.00
ATOM   2410  AMF AMF X 531     -46.374  14.451  60.213  1.00  0.00
ATOM   2411  AMG AMG X 532     -33.745 -49.756 -17.286  1.00  0.00
ATOM   2412  AMH AMH X 533     -22.767 -14.371  18.142  1.00  0.00
ATOM   2413  AMI AMI X 534     -18.235  78.290   2.002  1.00  0.00
ATOM   2414  AMJ AMJ X 535     -80.520  37.200 -28.384  1.00  0.00
ATOM   2415  AMK AMK X 536      77.979 -34.370  37.765  1.00  0.00
ATOM   2416  AML AML X 537     -59.105 -49.911 -45.826  1.00  0.00
ATOM   2417  AMM AMM X 538     -28.912 -58.212 -37.117  1.00  0.00
ATOM   2418  AMN AMN X 539     -32.424  29.854 -76.836  1.00  0.00
ATOM   2419  AMO AMO X 540     -79.396  66.242  86.967  1.00  0.00
ATOM   2420  AMP AMP X 541      34.918 -70.506  55.889  1.00  0.00
ATOM   2421  AMQ AMQ X 542     -25.158 -86.038 -33.737  1.00  0.00
ATOM   2422  AMR AMR X 543      89.025 -77.489  53.236  1.00  0.00
ATOM   2423  AMS AMS X 544      85.338  50.232 -71.612  1.00  0.00
ATOM   2424  AMT AMT X 545     -27.808  63.829  25.190  1.00  0.00
ATOM   2425  AMU AMU X 546     -85.416 -18.403  17.832  1.00  0.00
ATOM   2426  AMV AMV X 547      43.441  25.326 -65.620  1.00  0.00
ATOM   2427  AMW AMW X 548      31.152 -55.891  33.663  1.00  0.00
ATOM   2428  AMX AMX X 549      71.955 -59.028   9.238  1.00  0.00
ATOM   2429  AMY AMY X 550     -26.427  70.131  85.049  1.00  0.00
ATOM   2430  AMZ AMZ X 551     -57.627 -56.567  61.034  1.00  0.00
ATOM   2431  ANA ANA X 552      34.256  62.184 -53.422  1.00  0.00
ATOM   2432  ANB ANB X 553     -34.965 -68.071  64.049  1.00  0.00
ATOM   2433  ANC ANC X 554     -20.307  49.102  57.318  1.00  0.00
ATOM   2434  AND AND X 555     -85.566  81.607 -65.368  1.00  0.00
ATOM   2435  ANE ANE X 556      42.902  76.712 -50.998  1.00  0.00
ATOM   2436  ANF ANF X 557      48.375  67.687  84.205  1.00  0.00
ATOM   2437  ANG ANG X 558     -52.921  76.272 -83.330  1.00  0.00
ATOM   2438  ANH ANH X 559     -79.840  34.883   9.927  1.00  0.00
ATOM   2439  ANI ANI X 560     -31.088   7.243  24.845  1.00  0.00
ATOM   2440  ANJ ANJ X 561      89.512  81.889 -46.133  1.00  0.00
ATOM   2441  ANK ANK X 562      61.361 -87.317 -40.945  1.00  0.00
ATOM   2442  ANL ANL X 563      89.922 -10.575  71.694  1.00  0.00
ATOM   2443  ANM ANM X 564     -83.054  43.863  73.984  1.00  0.00
ATOM   2444  ANN ANN X 565      64.740  43.416 -77.567  1.00  0.00
ATOM   2445  ANO ANO X 566     -72.002 -55.622  56.976  1.00  0.00
ATOM   2446  ANP ANP X 567     -23.817 -12.367 -43.432  1.00  0.00
ATOM   2447  ANQ ANQ X 568     -71.400 -23.070  35.441  1.00  0.00
ATOM   2448  ANR ANR X 569      17.053 -73.332  55.253  1.00  0.00
ATOM   2449  ANS ANS X 570      71.784  76.718 -53.442  1.00  0.00
ATOM   2450  ANT ANT X 571     -44.258  79.438 -70.274  1.00  0.00
ATOM   2451  ANU ANU X 572      47.431 -83.747  -0.606  1.00  0.00
ATOM   2452  ANV ANV X 573     -14.188 -65.765 -23.184  1.00  0.00
ATOM   2453  ANW ANW X 574      75.492  14.090 -60.570  1.00  0.00
ATOM   2454  ANX ANX X 575      90.614  32.654  -4.133  1.00  0.00
ATOM   2455  ANY ANY X 576      57.245  18.686 -29.527  1.00  0.00
ATOM   2456  ANZ ANZ X 577     -33.882 -20.528 -26.160  1.00  0.00
ATOM   2457  AOA AOA X 578      57.726  -9.207 -69.588  1.00  0.00
ATOM   2458  AOB AOB X 579     -51.457  -1.123 -71.340  1.00  0.00
ATOM   2459  AOC AOC X 580      74.636  41.992 -62.748  1.00  0.00
ATOM   2460  AOD AOD X 581      -9.250  63.720 -84.050  1.00  0.00
ATOM   2461  AOE AOE X 582     -83.644 -69.593  42.944  1.00  0.00
ATOM   2462  AOF AOF X 583     -76.732 -40.018  65.593  1.00  0.00
ATOM   2463  AOG AOG X 584     -24.903 -33.904 -12.169  1.00  0.00
ATOM   2464  AOH AOH X 585      -8.602  82.435  36.376  1.00  0.00
ATOM   2465  AOI AOI X 586     -83.588 -37.274  15.256  1.00  0.00
ATOM   2466  AOJ AOJ X 587      49.080 -36.809  80.504  1.00  0.00
ATOM   2467  AOK AOK X 588      49.885  84.233  22.268  1.00  0.00
ATOM   2468  AOL AOL X 589      13.221 -28.270  24.707  1.00  0.00
ATOM   2469  AOM AOM X 590     -81.077  32.689  54.404  1.00  0.00
ATOM   2470  AON AON X 591      55.601   4.553 -46.355  1.00  0.00
ATOM   2471  AOO AOO X 592     -65.639  48.477   5.865  1.00  0.00
ATOM   2472  AOP AOP X 593      23.458 -57.267 -83.775  1.00  0.00
ATOM   2473  AOQ AOQ X 594      83.345  64.500 -83.609  1.00  0.00
ATOM   2474  AOR AOR X 595     -71.826  83.105  75.920  1.00  0.00
ATOM   2475  AOS AOS X 596     -78.028 -78.826  28.458  1.00  0.00
ATOM   2476  AOT AOT X 597     -65.822   8.824 -57.400  1.00  0.00
ATOM   2477  AOU AOU X 598      81.535 -84.573  79.794  1.00  0.00
ATOM   2478  AOV AOV X 599      15.363 -63.480  36.289  1.00  0.00
ATOM   2479  AOW AOW X 600     -82.839  -0.753  -2.346  1.00  0.00
ATOM   2480  AOX AOX X 601      73.682  19.899 -25.730  1.00  0.00
ATOM   2481  AOY AOY X 602      32.399  12.431  -0.025  1.00  0.00
ATOM   2482  AOZ AOZ X 603      82.725  32.184  23.983  1.00  0.00
ATOM   2483  APA APA X 604      24.880  44.163 -35.685  1.00  0.00
ATOM   2484  APB APB X 605      44.177  77.566  -0.486  1.00  0.00
ATOM   2485  APC APC X 606      -7.711 -40.100   5.628  1.00  0.00
ATOM   2486  APD APD X 607      78.815  49.629  16.481  1.00  0.00
ATOM   2487  APE APE X 608      27.471  56.865  87.459  1.00  0.00
ATOM   2488  APF APF X 609      64.945 -64.809  22.572  1.00  0.00
ATOM   2489  APG APG X 610      76.163 -11.404  -8.026  1.00  0.00
ATOM   2490  APH APH X 611      53.763  12.611 -65.989  1.00  0.00
ATOM   2491  API API X 612      61.528 -18.472  54.753  1.00  0.00
ATOM   2492  APJ APJ X 613       4.122 -84.816  70.790  1.00  0.00
ATOM   2493  APK APK X 614      -8.757 -16.007  78.901  1.00  0.00
ATOM   2494  APL APL X 615     -37.655  38.342  85.819  1.00  0.00
ATOM   2495  APM APM X 616     -77.901 -46.971 -71.007  1.00  0.00
ATOM   2496  APN APN X 617     -43.030 -12.107 -80.664  1.00  0.00
ATOM   2497  APO APO X 618      71.800  13.904 -77.509  1.00  0.00
ATOM   2498  APP APP X 619     -82.390  71.677  13.516  1.00  0.00
ATOM   2499  APQ APQ X 620     -66.215 -41.020  -5.109  1.00  0.00
ATOM   2500  APR APR X 621     -59.777  79.297  41.474  1.00  0.00
ATOM   2501  APS APS X 622      32.996 -72.230 -31.784  1.00  0.00
ATOM   2502  APT APT X 623     -51.542 -86.670 -48.297  1.00  0.00
ATOM   2503  APU APU X 624      72.877   6.235 -44.207  1.00  0.00
ATOM   2504  APV APV X 625      -5.835  44.146  30.015  1.00  0.00
ATOM   2505  APW APW X 626       0.733 -22.879 -79.992  1.00  0.00
ATOM   2506  APX APX X 627     -24.728 -83.433 -82.493  1.00  0.00
ATOM   2507  APY APY X 628      51.335 -83.100 -48.077  1.00  0.00
ATOM   2508  APZ APZ X 629     -30.373   8.731 -34.879  1.00  0.00
ATOM   2509  AQA AQA X 630     -10.157  33.805 -61.359  1.00  0.00
ATOM   2510  AQB AQB X 631     -70.733  42.112 -13.637  1.00  0.00
ATOM   2511  AQC AQC X 632      13.065  58.675 -47.030  1.00  0.00
ATOM   2512  AQD AQD X 633      20.302  25.598  35.964  1.00  0.00
ATOM   2513  AQE AQE X 634      89.467  21.974  11.805  1.00  0.00
ATOM   2514  AQF AQF X 635      65.352  -6.949 -82.849  1.00  0.00
ATOM   2515  AQG AQG X 636     -74.987 -20.182 -18.438  1.00  0.00
ATOM   2516  AQH AQH X 637      84.002  34.026  85.022  1.00  0.00
ATOM   2517  AQI AQI X 638     -15.248 -56.687  81.861  1.00  0.00
ATOM   2518  AQJ AQJ X 639      63.001 -76.339 -80.682  1.00  0.00
ATOM   2519  AQK AQK X 640     -19.931  82.975 -11.959  1.00  0.00
ATOM   2520  AQL AQL X 641     -23.490  30.331 -38.479  1.00  0.00
ATOM   2521  AQM AQM X 642      32.197  21.950 -81.172  1.00  0.00
ATOM   2522  AQN AQN X 643      20.835  29.985 -84.683  1.00  0.00
ATOM   2523  AQO AQO X 644     -19.105  78.272  23.072  1.00  0.00
ATOM   2524  AQP AQP X 645     -78.915  63.106  45.883  1.00  0.00
ATOM   2525  AQQ AQQ X 646     -77.467 -74.655  53.164  1.00  0.00
ATOM   2526  AQR AQR X 647      75.304 -87.570 -84.324  1.00  0.00
ATOM   2527  AQS AQS X 648      20.914  32.442 -63.646  1.00  0.00
ATOM   2528  AQT AQT X 649      67.383 -40.668  13.603  1.00  0.00
ATOM   2529  AQU AQU X 650      54.828 -86.318  14.908  1.00  0.00
ATOM   2530  AQV AQV X 651      31.012  64.465   2.988  1.00  0.00
ATOM   2531  AQW AQW X 652     -81.215  82.940 -39.793  1.00  0.00
ATOM   2532  AQX AQX X 653     -47.832  84.019  63.849  1.00  0.00
ATOM   2533  AQY AQY X 654      81.702  84.798   3.305  1.00  0.00
ATOM   2534  AQZ AQZ X 655     -69.535 -90.649  51.686  1.00  0.00
ATOM   2535  ARA ARA X 656      25.706  80.235 -26.001  1.00  0.00
ATOM   2536  ARB ARB X 657     -80.906  10.663  64.942  1.00  0.00
ATOM   2537  ARC ARC X 658     -28.528   7.910  84.559  1.00  0.00
ATOM   2538  ARD ARD X 659      -9.840 -14.461 -26.557  1.00  0.00
ATOM   2539  ARE ARE X 660     -71.941 -81.970 -78.979  1.00  0.00
ATOM   2540  ARF ARF X 661      45.604  82.518 -68.042  1.00  0.00
ATOM   2541  ARG ARG X 662       7.466 -41.314  28.592  1.00  0.00
ATOM   2542  ARH ARH X 663      40.733 -65.009  38.386  1.00  0.00
ATOM   2543  ARI ARI X 664      17.063  41.352  55.618  1.00  0.00
ATOM   2544  ARJ ARJ X 665     -55.018  81.044 -23.727  1.00  0.00
ATOM   2545  ARK ARK X 666      83.259  78.777  54.386  1.00  0.00
ATOM   2546  ARL ARL X 667     -72.659   0.634 -79.395  1.00  0.00
ATOM   2547  ARM ARM X 668       1.707  68.270 -12.087  1.00  0.00
ATOM   2548  ARN ARN X 669     -80.103 -17.290  44.534  1.00  0.00
ATOM   2549  ARO ARO X 670     -71.145 -37.662 -62.266  1.00  0.00
ATOM   2550  ARP ARP X 671      78.188  36.697  36.874  1.00  0.00
ATOM   2551  ARQ ARQ X 672      58.158 -59.811  73.166  1.00  0.00
ATOM   2552  ARR ARR X 673      19.632 -78.612  74.113  1.00  0.00
ATOM   2553  ARS ARS X 674      -7.929 -72.694 -61.805  1.00  0.00
ATOM   2554  ART ART X 675     -80.168 -87.039   4.914  1.00  0.00
ATOM   2555  ARU ARU X 676       4.434  85.565   7.777  1.00  0.00
ATOM   2556  ARV ARV X 677       0.345  49.475  49.650  1.00  0.00
ATOM   2557  ARW ARW X 678     -44.264  53.698 -26.756  1.00  0.00
ATOM   2558  ARX ARX X 679      41.764 -85.398 -71.578  1.00  0.00
ATOM   2559  ARY ARY X 680     -76.671   9.640  10.190  1.00  0.00
ATOM   2560  ARZ ARZ X 681     -59.873  23.350  71.895  1.00  0.00
ATOM   2561  ASA ASA X 682      19.577 -62.976  64.486  1.00  0.00
ATOM   2562  ASB ASB X 683      30.351  74.080 -41.760  1.00  0.00
ATOM   2563  ASC ASC X 684       3.214  15.792 -26.784  1.00  0.00
ATOM   2564  ASD ASD X 685      86.898  17.776 -12.301  1.00  0.00
ATOM   2565  ASE ASE X 686       7.690 -83.230  58.883  1.00  0.00
ATOM   2566  ASF ASF X 687      89.292  46.727 -44.038  1.00  0.00
ATOM   2567  ASG ASG X 688     -60.147  21.067  17.888  1.00  0.00
ATOM   2568  ASH ASH X 689      47.005 -36.862  39.310  1.00  0.00
ATOM   2569  ASI ASI X 690     -11.740 -80.044 -78.083  1.00  0.00
ATOM   2570  ASJ ASJ X 691     -71.349  79.352  -9.341  1.00  0.00
ATOM   2571  ASK ASK X 692      72.776  83.687  80.299  1.00  0.00
ATOM   2572  ASL ASL X 693     -46.462 -50.985 -55.422  1.00  0.00
ATOM   2573  ASM ASM X 694      11.907  62.786  10.273  1.00  0.00
ATOM   2574  ASN ASN X 695      51.401 -52.027  36.701  1.00  0.00
ATOM   2575  ASO ASO X 696     -44.146 -57.759 -36.558  1.00  0.00
ATOM   2576  ASP ASP X 697      87.113  73.953 -22.050  1.00  0.00
ATOM   2577  ASQ ASQ X 698      36.323 -41.631 -38.106  1.00  0.00
ATOM   2578  ASR ASR X 699      17.604 -26.183  55.692  1.00  0.00
ATOM   2579  ASS ASS X 700      -6.415  83.640  -8.707  1.00  0.00
ATOM   2580  AST AST X 701      22.844  42.129 -78.915  1.00  0.00
ATOM   2581  ASU ASU X 702      21.587 -13.865  62.615  1.00  0.00
ATOM   2582  ASV ASV X 703     -56.491 -12.981 -68.707  1.00  0.00
ATOM   2583  ASW ASW X 704      49.991  65.001  10.214  1.00  0.00
ATOM   2584  ASX ASX X 705       2.692   9.501  84.589  1.00  0.00
ATOM   2585  ASY ASY X 706      41.553  61.853 -67.779  1.00  0.00
ATOM   2586  ASZ ASZ X 707      27.122 -39.221  72.813  1.00  0.00
ATOM   2587  ATA ATA X 708     -19.496  46.135  17.742  1.00  0.00
ATOM   2588  ATB ATB X 709     -27.221 -39.845  84.427  1.00  0.00
ATOM   2589  ATC ATC X 710      30.358 -23.649  55.603  1.00  0.00
ATOM   2590  ATD ATD X 711      40.478  33.742 -81.717  1.00  0.00
ATOM   2591  ATE ATE X 712     -75.284  25.217 -43.797  1.00  0.00
ATOM   2592  ATF ATF X 713     -12.870  79.399 -24.193  1.00  0.00
ATOM   2593  ATG ATG X 714     -20.210 -23.650  87.901  1.00  0.00
ATOM   2594  ATH ATH X 715      74.811  51.812  46.077  1.00  0.00
ATOM   2595  ATI ATI X 716     -59.652 -23.553  82.939  1.00  0.00
ATOM   2596  ATJ ATJ X 717     -77.614  22.908  35.578  1.00  0.00
ATOM   2597  ATK ATK X 718     -49.503  81.778  79.118  1.00  0.00
ATOM   2598  ATL ATL X 719     -51.183  22.081 -72.764  1.00  0.00
ATOM   2599  ATM ATM X 720     -59.770 -22.866   4.019  1.00  0.00
ATOM   2600  ATN ATN X 721     -12.877 -36.402  50.135  1.00  0.00
ATOM   2601  ATO ATO X 722       1.403 -29.999  37.130  1.00  0.00
ATOM   2602  ATP ATP X 723      40.273 -87.950 -13.178  1.00  0.00
ATOM   2603  ATQ ATQ X 724     -76.634   5.216  37.886  1.00  0.00
ATOM   2604  ATR ATR X 725      18.137 -42.244 -26.787  1.00  0.00
ATOM   2605  ATS ATS X 726     -84.583  39.727 -73.820  1.00  0.00
ATOM   2606  ATT ATT X 727      87.418  81.799  72.318  1.00  0.00
ATOM   2607  ATU ATU X 728      77.266  16.094  85.011  1.00  0.00
ATOM   2608  ATV ATV X 729      47.381   8.245 -27.197  1.00  0.00
ATOM   2609  ATW ATW X 730     -22.531 -67.511 -41.602  1.00  0.00
ATOM   2610  ATX ATX X 731      71.464 -60.448 -49.333  1.00  0.00
ATOM   2611  ATY ATY X 732       1.219  30.093 -83.447  1.00  0.00
ATOM   2612  ATZ ATZ X 733     -41.646 -70.583  23.527  1.00  0.00
ATOM   2613  AUA AUA X 734     -70.703  -0.294 -35.198  1.00  0.00
ATOM   2614  AUB AUB X 735      85.992  35.356 -81.998  1.00  0.00
ATOM   2615  AUC AUC X 736      58.921  29.176  14.655  1.00  0.00
ATOM   2616  AUD AUD X 737      86.447  22.519  31.946  1.00  0.00
ATOM   2617  AUE AUE X 738     -82.359 -87.228  47.743  1.00  0.00
ATOM   2618  AUF AUF X 739      23.184 -59.371 -45.278  1.00  0.00
ATOM   2619  AUG AUG X 740      73.402 -37.955  52.213  1.00  0.00
ATOM   2620  AUH AUH X 741      -0.093 -85.445 -49.010  1.00  0.00
ATOM   2621  AUI AUI X 742      71.729 -45.521 -76.482  1.00  0.00
ATOM   2622  AUJ AUJ X 743      64.528  41.591  64.521  1.00  0.00
ATOM   2623  AUK AUK X 744      20.212 -39.731  84.154  1.00  0.00
ATOM   2624  AUL AUL X 745      64.676  72.009  81.197  1.00  0.00
ATOM   2625  AUM AUM X 746      -4.388  31.841 -33.787  1.00  0.00
ATOM   2626  AUN AUN X 747     -81.662  46.375  49.016  1.00  0.00
ATOM   2627  AUO AUO X 748     -35.678 -17.472 -37.639  1.00  0.00
ATOM   2628  AUP AUP X 749      70.515  34.150  81.300  1.00  0.00
ATOM   2629  AUQ AUQ X 750      89.070 -15.283 -15.064  1.00  0.00
ATOM   2630  AUR AUR X 751      25.634  48.375 -63.702  1.00  0.00
ATOM   2631  AUS AUS X 752     -75.525 -83.010 -21.641  1.00  0.00
ATOM   2632  AUT AUT X 753     -84.728  17.058  24.658  1.00  0.00
ATOM   2633  AUU AUU X 754     -33.108 -43.508 -26.893  1.00  0.00
ATOM   2634  AUV AUV X 755     -46.379  79.816  30.005  1.00  0.00
ATOM   2635  AUW AUW X 756     -58.560  72.409 -16.340  1.00  0.00
ATOM   2636  AUX AUX X 757      -0.903   8.981  52.561  1.00  0.00
ATOM   2637  AUY AUY X 758     -34.236  14.136 -83.987  1.00  0.00
ATOM   2638  AUZ AUZ X 759       7.840 -53.345  -2.422  1.00  0.00
ATOM   2639  AVA AVA X 760      88.018   3.925  73.147  1.00  0.00
ATOM   2640  AVB AVB X 761     -81.822  18.522 -74.032  1.00  0.00
ATOM   2641  AVC AVC X 762     -15.411 -36.501  -1.732  1.00  0.00
ATOM   2642  AVD AVD X 763      31.269 -41.976  15.455  1.00  0.00
ATOM   2643  AVE AVE X 764      61.076 -46.129 -57.652  1.00  0.00
ATOM   2644  AVF AVF X 765     -66.401  23.815  81.989  1.00  0.00
ATOM   2645  AVG AVG X 766     -10.398  13.147 -34.197  1.00  0.00
ATOM   2646  AVH AVH X 767      17.296  77.469   9.763  1.00  0.00
ATOM   2647  AVI AVI X 768      55.536  45.634  16.451  1.00  0.00
ATOM   2648  AVJ AVJ X 769       6.101  38.715  81.723  1.00  0.00
ATOM   2649  AVK AVK X 770     -31.914  81.097 -44.697  1.00  0.00
ATOM   2650  AVL AVL X 771     -63.088 -10.519  53.336  1.00  0.00
ATOM   2651  AVM AVM X 772     -53.176  57.529  31.585  1.00  0.00
ATOM   2652  AVN AVN X 773      -3.500  67.091  59.375  1.00  0.00
ATOM   2653  AVO AVO X 774     -38.536 -51.841  20.489  1.00  0.00
ATOM   2654  AVP AVP X 775      47.341 -85.508  28.420  1.00  0.00
ATOM   2655  AVQ AVQ X 776     -79.345  -8.979  73.531  1.00  0.00
ATOM   2656  AVR AVR X 777      13.537  31.891 -22.629  1.00  0.00
ATOM   2657  AVS AVS X 778     -55.635 -74.625 -32.771  1.00  0.00
ATOM   2658  AVT AVT X 779     -42.340 -87.521 -24.569  1.00  0.00
ATOM   2659  AVU AVU X 780      14.223 -64.314 -37.182  1.00  0.00
ATOM   2660  AVV AVV X 781     -46.382  67.110 -54.431  1.00  0.00
ATOM   2661  AVW AVW X 782       1.367 -12.621  63.989  1.00  0.00
ATOM   2662  AVX AVX X 783     -19.035  85.341 -32.033  1.00  0.00
ATOM   2663  AVY AVY X 784      21.317 -46.362  27.160  1.00  0.00
ATOM   2664  AVZ AVZ X 785      85.244 -83.531 -30.763  1.00  0.00
ATOM   2665  AWA AWA X 786      21.838 -36.011 -38.810  1.00  0.00
ATOM   2666  AWB AWB X 787     -84.824 -71.656 -19.276  1.00  0.00
ATOM   2667  AWC AWC X 788      83.110  83.982 -30.897  1.00  0.00
ATOM   2668  AWD AWD X 789     -44.754 -21.925 -65.991  1.00  0.00
ATOM   2669  AWE AWE X 790      -5.045  20.696  41.626  1.00  0.00
ATOM   2670  AWF AWF X 791     -10.443  -2.219 -27.058  1.00  0.00
ATOM   2671  AWG AWG X 792      53.844  80.649  56.931  1.00  0.00
ATOM   2672  AWH AWH X 793     -84.784  80.121  58.929  1.00  0.00
ATOM   2673  AWI AWI X 794     -77.085  81.902 -83.762  1.00  0.00
ATOM   2674  AWJ AWJ X 795      69.350  47.997  85.750  1.00  0.00
ATOM   2675  AWK AWK X 796      55.157 -62.673  15.432  1.00  0.00
ATOM   2676  AWL AWL X 797      -3.049  82.140  79.848  1.00  0.00
ATOM   2677  AWM AWM X 798      85.142 -42.092 -71.730  1.00  0.00
ATOM   2678  AWN AWN X 799      31.465 -47.625 -52.151  1.00  0.00
ATOM   2679  AWO AWO X 800      48.435  80.198  71.064  1.00  0.00
ATOM   2680  AWP AWP X 801      88.772 -59.738 -46.498  1.00  0.00
ATOM   2681  AWQ AWQ X 802     -39.091  11.860 -24.511  1.00  0.00
ATOM   2682  AWR AWR X 803     -44.236  -1.482  18.898  1.00  0.00
ATOM   2683  AWS AWS X 804     -62.714 -70.887 -45.066  1.00  0.00
ATOM   2684  AWT AWT X 805     -43.672  21.618  36.690  1.00  0.00
ATOM   2685  AWU AWU X 806      86.284  69.099 -55.759  1.00  0.00
ATOM   2686  AWV AWV X 807     -59.220 -18.731 -84.017  1.00  0.00
ATOM   2687  AWW AWW X 808     -36.743 -41.788 -59.431  1.00  0.00
ATOM   2688  AWX AWX X 809     -76.958 -80.847 -38.059  1.00  0.00
ATOM   2689  AWY AWY X 810     -25.991  43.370  43.073  1.00  0.00
ATOM   2690  AWZ AWZ X 811     -57.321 -86.544  69.514  1.00  0.00
ATOM   2691  AXA AXA X 812     -72.349  35.531  82.729  1.00  0.00
ATOM   2692  AXB AXB X 813     -36.879 -66.058 -10.849  1.00  0.00
ATOM   2693  AXC AXC X 814      85.097  -0.613 -76.787  1.00  0.00
ATOM   2694  AXD AXD X 815     -49.324 -50.399  71.303  1.00  0.00
ATOM   2695  AXE AXE X 816       8.163  37.372  12.971  1.00  0.00
ATOM   2696  AXF AXF X 817     -18.108 -87.622 -10.624  1.00  0.00
ATOM   2697  AXG AXG X 818      27.428  85.489  56.925  1.00  0.00
ATOM   2698  AXH AXH X 819      57.579  82.768 -10.146  1.00  0.00
ATOM   2699  AXI AXI X 820       1.429  84.786 -83.304  1.00  0.00
ATOM   2700  AXJ AXJ X 821     -38.681   4.733 -64.062  1.00  0.00
ATOM   2701  AXK AXK X 822     -57.678  41.210  31.384  1.00  0.00
ATOM   2702  AXL AXL X 823      39.438 -42.212  26.940  1.00  0.00
ATOM   2703  AXM AXM X 824     -25.718  27.865  33.059  1.00  0.00
ATOM   2704  AXN AXN X 825     -22.456 -12.870  33.583  1.00  0.00
ATOM   2705  AXO AXO X 826      26.914 -52.091  63.216  1.00  0.00
ATOM   2706  AXP AXP X 827     -27.380  60.848 -54.265  1.00  0.00
ATOM   2707  AXQ AXQ X 828     -84.476   2.560 -83.488  1.00  0.00
ATOM   2708  AXR AXR X 829      90.687 -45.017  84.510  1.00  0.00
ATOM   2709  AXS AXS X 830      71.578 -23.493 -34.185  1.00  0.00
ATOM   2710  AXT AXT X 831      11.382  49.490 -21.665  1.00  0.00
ATOM   2711  AXU AXU X 832      38.593 -42.583  84.512  1.00  0.00
ATOM   2712  AXV AXV X 833      77.754 -60.501  60.755  1.00  0.00
ATOM   2713  AXW AXW X 834       1.100  43.704 -41.259  1.00  0.00
ATOM   2714  AXX AXX X 835     -24.581 -14.167 -81.889  1.00  0.00
ATOM   2715  AXY AXY X 836     -34.833  19.262 -11.772  1.00  0.00
ATOM   2716  AXZ AXZ X 837      32.046  16.160  73.219  1.00  0.00
ATOM   2717  AYA AYA X 838      43.935 -72.377 -36.931  1.00  0.00
ATOM   2718  AYB AYB X 839      48.198  25.757 -22.510  1.00  0.00
ATOM   2719  AYC AYC X 840      48.172 -15.522 -84.165  1.00  0.00
ATOM   2720  AYD AYD X 841     -39.883  -7.635   6.850  1.00  0.00
ATOM   2721  AYE AYE X 842      52.029 -63.821  25.585  1.00  0.00
ATOM   2722  AYF AYF X 843     -29.081 -74.607  45.675  1.00  0.00
ATOM   2723  AYG AYG X 844      23.187 -56.864 -65.013  1.00  0.00
ATOM   2724  AYH AYH X 845       6.253 -23.390  84.955  1.00  0.00
ATOM   2725  AYI AYI X 846      55.877  24.542 -87.664  1.00  0.00
ATOM   2726  AYJ AYJ X 847     -85.011  61.619  -9.671  1.00  0.00
ATOM   2727  AYK AYK X 848      62.110  22.340 -59.554  1.00  0.00
ATOM   2728  AYL AYL X 849      37.412 -83.112 -35.811  1.00  0.00
ATOM   2729  AYM AYM X 850      12.267   6.356 -22.456  1.00  0.00
ATOM   2730  AYN AYN X 851      -0.467  52.578 -78.253  1.00  0.00
ATOM   2731  AYO AYO X 852      40.592 -53.351  20.455  1.00  0.00
ATOM   2732  AYP AYP X 853     -50.574  65.041 -40.222  1.00  0.00
ATOM   2733  AYQ AYQ X 854      90.455  20.512 -63.328  1.00  0.00
ATOM   2734  AYR AYR X 855     -42.409 -48.316  -7.249  1.00  0.00
ATOM   2735  AYS AYS X 856      -1.927  -5.106 -74.132  1.00  0.00
ATOM   2736  AYT AYT X 857      35.481 -29.114  67.512  1.00  0.00
ATOM   2737  AYU AYU X 858      89.423  30.026 -23.113  1.00  0.00
ATOM   2738  AYV AYV X 859     -52.470  11.906  29.538  1.00  0.00
ATOM   2739  AYW AYW X 860     -84.379  -7.343  35.512  1.00  0.00
ATOM   2740  AYX AYX X 861     -75.465 -10.367 -60.287  1.00  0.00
ATOM   2741  AYY AYY X 862     -29.653  -5.204 -26.678  1.00  0.00
ATOM   2742  AYZ AYZ X 863     -82.362  22.551  85.697  1.00  0.00
ATOM   2743  AZA AZA X 864     -16.092  73.364 -39.114  1.00  0.00
ATOM   2744  AZB AZB X 865     -56.539 -49.752  24.083  1.00  0.00
ATOM   2745  AZC AZC X 866     -46.854 -15.490 -32.063  1.00  0.00
ATOM   2746  AZD AZD X 867     -59.523  77.976  72.284  1.00  0.00
ATOM   2747  AZE AZE X 868      37.849 -76.938  21.615  1.00  0.00
ATOM   2748  AZF AZF X 869      74.006 -57.399  -6.592  1.00  0.00
ATOM   2749  AZG AZG X 870      27.305 -66.333  47.731  1.00  0.00
ATOM   2750  AZH AZH X 871     -83.341  51.465  87.535  1.00  0.00
ATOM   2751  AZI AZI X 872      59.764  67.886 -52.940  1.00  0.00
ATOM   2752  AZJ AZJ X 873      26.364  28.877 -32.554  1.00  0.00
ATOM   2753  AZK AZK X 874      32.001 -88.658 -26.479  1.00  0.00
ATOM   2754  AZL AZL X 875     -25.750 -28.975  73.193  1.00  0.00
ATOM   2755  AZM AZM X 876      24.124 -69.182  17.315  1.00  0.00
ATOM   2756  AZN AZN X 877     -33.909  -2.382  62.896  1.00  0.00
ATOM   2757  AZO AZO X 878      80.619 -39.433  71.015  1.00  0.00
ATOM   2758  AZP AZP X 879     -54.909 -78.778 -15.059  1.00  0.00
ATOM   2759  AZQ AZQ X 880      46.500  63.096  24.799  1.00  0.00
ATOM   2760  AZR AZR X 881      40.698  20.306   6.348  1.00  0.00
ATOM   2761  AZS AZS X 882     -43.567 -68.084  89.389  1.00  0.00
ATOM   2762  AZT AZT X 883      13.862  68.521  84.231  1.00  0.00
ATOM   2763  AZU AZU X 884      20.382 -86.135 -20.692  1.00  0.00
ATOM   2764  AZV AZV X 885     -41.364 -16.375  15.479  1.00  0.00
ATOM   2765  AZW AZW X 886     -66.828  55.435 -40.282  1.00  0.00
ATOM   2766  AZX AZX X 887      72.324   1.308 -65.597  1.00  0.00
ATOM   2767  AZY AZY X 888     -85.818 -50.394 -86.148  1.00  0.00
ATOM   2768  AZZ AZZ X 889     -82.074  29.291 -58.738  1.00  0.00
ATOM   2769  BAA BAA X 890     -74.914  48.346 -26.782  1.00  0.00
ATOM   2770  BAB BAB X 891     -44.291  80.237  -3.295  1.00  0.00
ATOM   2771  BAC BAC X 892     -46.156 -43.721  85.478  1.00  0.00
ATOM   2772  BAD BAD X 893      26.670  -1.597  57.949  1.00  0.00
ATOM   2773  BAE BAE X 894      88.243 -29.290  -7.402  1.00  0.00
ATOM   2774  BAF BAF X 895     -59.973  70.391 -33.898  1.00  0.00
ATOM   2775  BAG BAG X 896     -23.265  41.439 -61.881  1.00  0.00
ATOM   2776  BAH BAH X 897      -8.295   2.697  87.711  1.00  0.00
ATOM   2777  BAI BAI X 898      61.311 -51.235  59.841  1.00  0.00
ATOM   2778  BAJ BAJ X 899      11.737  -1.332  71.548  1.00  0.00
ATOM   2779  BAK BAK X 900     -48.975 -85.080  78.840  1.00  0.00
ATOM   2780  BAL BAL X 901      38.682 -88.523  16.204  1.00  0.00
ATOM   2781  BAM BAM X 902      14.161  78.695  69.778  1.00  0.00
ATOM   2782  BAN BAN X 903      78.310  18.823  17.300  1.00  0.00
ATOM   2783  BAO BAO X 904      31.184 -84.490  85.669  1.00  0.00
ATOM   2784  BAP BAP X 905     -39.206  66.216  38.266  1.00  0.00
ATOM   2785  BAQ BAQ X 906      -6.468  82.664 -65.010  1.00  0.00
ATOM   2786  BAR BAR X 907     -35.874 -82.683  33.646  1.00  0.00
ATOM   2787  BAS BAS X 908     -66.753 -87.251 -64.138  1.00  0.00
ATOM   2788  BAT BAT X 909     -61.262 -45.290  51.812  1.00  0.00
ATOM   2789  BAU BAU X 910     -72.906 -44.204  52.854  1.00  0.00
ATOM   2790  BAV BAV X 911      20.631  61.935  65.461  1.00  0.00
ATOM   2791  BAW BAW X 912     -78.374  50.117 -73.285  1.00  0.00
ATOM   2792  BAX BAX X 913     -80.188  66.901  68.319  1.00  0.00
ATOM   2793  BAY BAY X 914      63.550  20.441  84.016  1.00  0.00
ATOM   2794  BAZ BAZ X 915     -22.188  -1.743   3.381  1.00  0.00
ATOM   2795  BBA BBA X 916      32.077  -2.356 -84.551  1.00  0.00
ATOM   2796  BBB BBB X 917      79.742  49.041 -29.397  1.00  0.00
ATOM   2797  BBC BBC X 918       2.393 -88.285 -32.886  1.00  0.00
ATOM   2798  BBD BBD X 919      54.498  31.611  90.026  1.00  0.00
ATOM   2799  BBE BBE X 920     -66.632 -65.667  21.347  1.00  0.00
ATOM   2800  BBF BBF X 921      73.881  28.041 -71.120  1.00  0.00
ATOM   2801  BBG BBG X 922     -35.206 -42.574 -42.416  1.00  0.00
ATOM   2802  BBH BBH X 923      47.705  63.116  66.110  1.00  0.00
ATOM   2803  BBI BBI X 924     -14.488  27.743  18.100  1.00  0.00
ATOM   2804  BBJ BBJ X 925     -28.429  42.571  70.369  1.00  0.00
ATOM   2805  BBK BBK X 926      88.420 -55.693  -2.726  1.00  0.00
ATOM   2806  BBL BBL X 927      53.993 -81.043  70.998  1.00  0.00
ATOM   2807  BBM BBM X 928       6.236  79.735 -52.866  1.00  0.00
ATOM   2808  BBN BBN X 929     -67.743  57.272 -52.532  1.00  0.00
ATOM   2809  BBO BBO X 930      53.660  81.780  88.105  1.00  0.00
ATOM   2810  BBP BBP X 931      68.957 -87.101  76.507  1.00  0.00
ATOM   2811  BBQ BBQ X 932     -33.141 -63.625 -51.256  1.00  0.00
ATOM   2812  BBR BBR X 933      11.915  40.620 -52.214  1.00  0.00
ATOM   2813  BBS BBS X 934     -64.422  14.370 -33.233  1.00  0.00
ATOM   2814  BBT BBT X 935     -83.259  56.495 -86.401  1.00  0.00
ATOM   2815  BBU BBU X 936      63.949 -49.214  44.904  1.00  0.00
ATOM   2816  BBV BBV X 937      54.777 -21.936 -37.381  1.00  0.00
ATOM   2817  BBW BBW X 938      88.666   9.011   8.228  1.00  0.00
ATOM   2818  BBX BBX X 939      29.192  25.480  84.402  1.00  0.00
ATOM   2819  BBY BBY X 940      77.036 -55.147  26.612  1.00  0.00
ATOM   2820  BBZ BBZ X 941      79.336  85.718 -64.049  1.00  0.00
ATOM   2821  BCA BCA X 942     -82.975  -9.240  57.177  1.00  0.00
ATOM   2822  BCB BCB X 943     -45.900 -13.998  -1.428  1.00  0.00
ATOM   2823  BCC BCC X 944      32.747 -53.340  88.631  1.00  0.00
ATOM   2824  BCD BCD X 945     -66.049 -41.299 -84.724  1.00  0.00
ATOM   2825  BCE BCE X 946     -76.661  28.328 -87.137  1.00  0.00
ATOM   2826  BCF BCF X 947     -68.213  26.718 -28.490  1.00  0.00
ATOM   2827  BCG BCG X 948      50.429 -34.140 -59.427  1.00  0.00
ATOM   2828  BCH BCH X 949     -65.509 -83.907   7.579  1.00  0.00
ATOM   2829  BCI BCI X 950      -3.913 -81.221  48.957  1.00  0.00
ATOM   2830  BCJ BCJ X 951      38.039  46.521  -5.788  1.00  0.00
ATOM   2831  BCK BCK X 952       9.339 -41.501  41.770  1.00  0.00
ATOM   2832  BCL BCL X 953      88.377 -64.826   9.784  1.00  0.00
ATOM   2833  BCM BCM X 954      43.627 -90.716  68.411  1.00  0.00
ATOM   2834  BCN BCN X 955     -79.302 -59.515 -22.536  1.00  0.00
ATOM   2835  BCO BCO X 956      55.950   3.855 -75.556  1.00  0.00
ATOM   2836  BCP BCP X 957     -33.674 -68.044 -32.295  1.00  0.00
ATOM   2837  BCQ BCQ X 958      82.904 -80.396 -44.361  1.00  0.00
ATOM   2838  BCR BCR X 959      38.826 -29.261  87.092  1.00  0.00
ATOM   2839  BCS BCS X 960     -59.177 -32.455 -51.130  1.00  0.00
ATOM   2840  BCT BCT X 961      61.773 -32.005 -85.428  1.00  0.00
ATOM   2841  BCU BCU X 962     -54.508  31.757   0.370  1.00  0.00
ATOM   2842  BCV BCV X 963      67.907  64.328  89.722  1.00  0.00
ATOM   2843  BCW BCW X 964      46.127   8.693  71.174  1.00  0.00
ATOM   2844  BCX BCX Y 965     -69.425 -63.964  23.353  1.00  0.00
ATOM   2845  BCY BCY Y 966     -58.637  -6.257 -68.282  1.00  0.00
ATOM   2846  BCZ BCZ Y 967      57.741  48.551  76.482  1.00  0.00
ATOM   2847  BDA BDA Y 968      66.992  67.758 -33.048  1.00  0.00
ATOM   2848  BDB BDB Y 969      47.953  -8.102  28.686  1.00  0.00
ATOM   2849  BDC BDC Y 970      44.391 -81.595  79.148  1.00  0.00
ATOM   2850  BDD BDD Y 971     -26.128 -66.862 -35.700  1.00  0.00
ATOM   2851  BDE BDE Y 972      20.610  35.945 -27.605  1.00  0.00
ATOM   2852  BDF BDF Y 973     -28.082 -61.664  12.442  1.00  0.00
ATOM   2853  BDG BDG Y 974     -55.020 -63.656  73.497  1.00  0.00
ATOM   2854  BDH BDH Y 975     -15.667 -25.700 -56.402  1.00  0.00
ATOM   2855  BDI BDI Y 976      15.466 -44.712  72.010  1.00  0.00
ATOM   2856  BDJ BDJ Y 977      25.125 -44.100 -28.367  1.00  0.00
ATOM   2857  BDK BDK Y 978     -10.725  62.538  -8.544  1.00  0.00
ATOM   2858  BDL BDL Y 979     -29.498  -5.919  38.150  1.00  0.00
ATOM   2859  BDM BDM Y 980      55.797  35.780  46.275  1.00  0.00
ATOM   2860  BDN BDN Y 981     -59.300  49.198 -55.310  1.00  0.00
ATOM   2861  BDO BDO Y 982      52.114 -80.693  -0.599  1.00  0.00
ATOM   2862  BDP BDP Y 983      68.828 -52.310   5.148  1.00  0.00
ATOM   2863  BDQ BDQ Y 984      22.589  53.385  13.010  1.00  0.00
ATOM   2864  BDR BDR Y 985      24.240 -77.084 -73.636  1.00  0.00
ATOM   2865  BDS BDS Y 986      60.476 -19.508  -9.768  1.00  0.00
ATOM   2866  BDT BDT Y 987     -54.386  31.186  13.964  1.00  0.00
ATOM   2867  BDU BDU Y 988      14.170  37.669  65.306  1.00  0.00
ATOM   2868  BDV BDV Y 989      61.776 -69.102 -18.740  1.00  0.00
ATOM   2869  BDW BDW Y 990      66.710 -69.925 -49.180  1.00  0.00
ATOM   2870  BDX BDX Y 991       6.467 -75.859 -63.906  1.00  0.00
ATOM   2871  BDY BDY Y 992       9.041 -50.137  24.599  1.00  0.00
ATOM   2872  BDZ BDZ Y 993     -33.606 -40.617 -34.565  1.00  0.00
ATOM   2873  BEA BEA Y 994     -65.879 -12.647  25.587  1.00  0.00
ATOM   2874  BEB BEB Y 995      59.521  -8.155 -39.630  1.00  0.00
ATOM   2875  BEC BEC Y 996      80.551  41.282   8.056  1.00  0.00
ATOM   2876  BED BED Y 997      -2.431 -59.195 -14.492  1.00  0.00
ATOM   2877  BEE BEE Y 998      73.427  39.466 -36.344  1.00  0.00
ATOM   2878  BEF BEF Y 999     -15.455 -17.022 -17.855  1.00  0.00
ATOM   2879  BEG BEG Y1000      62.169 -15.322  83.871  1.00  0.00
ATOM   2880  BEH BEH Y1001      57.449  72.431 -69.591  1.00  0.00
ATOM   2881  BEI BEI Y1002     -11.594 -41.564 -68.856  1.00  0.00
ATOM   2882  BEJ BEJ Y1003     -74.861  34.970  60.392  1.00  0.00
ATOM   2883  BEK BEK Y1004       3.661  -7.442  71.708  1.00  0.00
ATOM   2884  BEL BEL Y1005      42.030 -64.479  75.487  1.00  0.00
ATOM   2885  BEM BEM Y1006     -71.287 -67.127 -67.456  1.00  0.00
ATOM   2886  BEN BEN Y1007     -25.015  21.579 -63.658  1.00  0.00
ATOM   2887  BEO BEO Y1008     -16.358 -51.475  80.005  1.00  0.00
ATOM   2888  BEP BEP Y1009      47.759  27.311  69.802  1.00  0.00
ATOM   2889  BEQ BEQ Y1010      75.902  60.629  18.183  1.00  0.00
ATOM   2890  BER BER Y1011      83.523  -7.666   6.334  1.00  0.00
ATOM   2891  BES BES Y1012     -60.967  63.340   4.847  1.00  0.00
ATOM   2892  BET BET Y1013      34.457  72.985  -7.819  1.00  0.00
ATOM   2893  BEU BEU Y1014     -17.842 -79.417  53.394  1.00  0.00
ATOM   2894  BEV BEV Y1015     -30.975 -44.109 -17.259  1.00  0.00
ATOM   2895  BEW BEW Y1016     -74.408 -20.564  80.518  1.00  0.00
ATOM   2896  BEX BEX Y1017     -18.947  43.635  83.252  1.00  0.00
ATOM   2897  BEY BEY Y1018     -59.364  51.364 -13.976  1.00  0.00
ATOM   2898  BEZ BEZ Y1019      58.269 -75.142  78.274  1.00  0.00
ATOM   2899  BFA BFA Y1020      87.712  20.308  24.028  1.00  0.00
ATOM   2900  BFB BFB Y1021      84.133 -27.128  19.781  1.00  0.00
ATOM   2901  BFC BFC Y1022      30.186  70.767  48.020  1.00  0.00
ATOM   2902  BFD BFD Y1023      81.154 -29.641 -25.974  1.00  0.00
ATOM   2903  BFE BFE Y1024      42.000  -5.747 -22.630  1.00  0.00
ATOM   2904  BFF BFF Y1025     -17.194 -21.124   4.929  1.00  0.00
ATOM   2905  BFG BFG Y1026     -44.483  24.337 -17.502  1.00  0.00
ATOM   2906  BFH BFH Y1027      82.060  70.908  -1.826  1.00  0.00
ATOM   2907  BFI BFI Y1028      44.108  60.347 -22.082  1.00  0.00
ATOM   2908  BFJ BFJ Y1029      22.469 -13.478 -58.530  1.00  0.00
ATOM   2909  BFK BFK Y1030      10.825  43.826 -81.340  1.00  0.00
ATOM   2910  BFL BFL Y1031      40.896 -49.690   9.509  1.00  0.00
ATOM   2911  BFM BFM Y1032     -22.779 -66.365  -0.611  1.00  0.00
ATOM   2912  BFN BFN Y1033      79.030  36.239 -63.328  1.00  0.00
ATOM   2913  BFO BFO Y1034      10.158  73.169 -42.757  1.00  0.00
ATOM   2914  BFP BFP Y1035     -36.138  65.093 -73.171  1.00  0.00
ATOM   2915  BFQ BFQ Y1036      27.115 -11.007 -31.704  1.00  0.00
ATOM   2916  BFR BFR Y1037      63.550  -1.860 -71.741  1.00  0.00
ATOM   2917  BFS BFS Y1038     -15.035  50.460  69.015  1.00  0.00
ATOM   2918  BFT BFT Y1039     -60.612  67.327  49.259  1.00  0.00
ATOM   2919  BFU BFU Y1040     -38.302  34.172  66.781  1.00  0.00
ATOM   2920  BFV BFV Y1041      29.715 -24.789 -79.546  1.00  0.00
ATOM   2921  BFW BFW Y1042      39.893   1.308  67.253  1.00  0.00
ATOM   2922  BFX BFX Y1043      -4.320  36.654 -52.315  1.00  0.00
ATOM   2923  BFY BFY Y1044     -59.108  72.337  76.196  1.00  0.00
ATOM   2924  BFZ BFZ Y1045     -46.462 -77.704 -26.225  1.00  0.00
ATOM   2925  BGA BGA Y1046      41.994  46.535 -68.863  1.00  0.00
ATOM   2926  BGB BGB Y1047     -68.456 -12.460  58.177  1.00  0.00
ATOM   2927  BGC BGC Y1048      -0.033 -60.615  52.867  1.00  0.00
ATOM   2928  BGD BGD Y1049     -20.678  37.449   8.462  1.00  0.00
ATOM   2929  BGE BGE Y1050     -28.727 -59.305  39.372  1.00  0.00
ATOM   2930  BGF BGF Y1051     -45.543 -52.743 -75.399  1.00  0.00
ATOM   2931  BGG BGG Y1052     -19.063  72.989  80.213  1.00  0.00
ATOM   2932  BGH BGH Y1053     -31.871 -79.874  40.943  1.00  0.00
ATOM   2933  BGI BGI Y1054      -7.198  -7.925 -52.059  1.00  0.00
ATOM   2934  BGJ BGJ Y1055      58.584  69.977  -8.668  1.00  0.00
ATOM   2935  BGK BGK Y1056       1.784  79.978  30.417  1.00  0.00
ATOM   2936  BGL BGL Y1057      -8.782  16.756  76.615  1.00  0.00
ATOM   2937  BGM BGM Y1058     -58.995 -32.814  -6.647  1.00  0.00
ATOM   2938  BGN BGN Y1059      16.482   7.194  32.905  1.00  0.00
ATOM   2939  BGO BGO Y1060       8.684 -51.420 -53.275  1.00  0.00
ATOM   2940  BGP BGP Y1061     -19.767   7.239 -38.308  1.00  0.00
ATOM   2941  BGQ BGQ Y1062     -61.478 -33.508 -43.089  1.00  0.00
ATOM   2942  BGR BGR Y1063      17.684  28.343 -63.052  1.00  0.00
ATOM   2943  BGS BGS Y1064      54.719 -48.502  57.869  1.00  0.00
ATOM   2944  BGT BGT Y1065      33.467 -74.579  54.127  1.00  0.00
ATOM   2945  BGU BGU Y1066     -73.642  44.380  16.739  1.00  0.00
ATOM   2946  BGV BGV Y1067     -62.662 -70.931 -35.375  1.00  0.00
ATOM   2947  BGW BGW Y1068     -52.099  15.303  -5.894  1.00  0.00
ATOM   2948  BGX BGX Y1069      23.108 -45.589  -0.601  1.00  0.00
ATOM   2949  BGY BGY Y1070      11.074 -81.857  48.913  1.00  0.00
ATOM   2950  BGZ BGZ Y1071     -29.726 -11.179 -57.885  1.00  0.00
ATOM   2951  BHA BHA Y1072       5.044   9.841 -56.415  1.00  0.00
ATOM   2952  BHB BHB Y1073     -63.873 -88.036 -25.673  1.00  0.00
ATOM   2953  BHC BHC Y1074      24.853 -83.459  74.146  1.00  0.00
ATOM   2954  BHD BHD Y1075      56.399  66.623  88.381  1.00  0.00
ATOM   2955  BHE BHE Y1076      -5.532  35.601  46.580  1.00  0.00
ATOM   2956  BHF BHF Y1077      35.067  26.982 -73.764  1.00  0.00
ATOM   2957  BHG BHG Y1078     -14.874  20.290 -24.298  1.00  0.00
ATOM   2958  BHH BHH Y1079     -13.431  36.561  22.415  1.00  0.00
ATOM   2959  BHI BHI Y1080     -10.851  75.944 -66.638  1.00  0.00
ATOM   2960  BHJ BHJ Y1081     -42.255  15.222 -42.889  1.00  0.00
ATOM   2961  BHK BHK Y1082     -36.135  27.502  32.867  1.00  0.00
ATOM   2962  BHL BHL Y1083      17.780  81.105 -57.431  1.00  0.00
ATOM   2963  BHM BHM Y1084     -36.795  52.463  31.938  1.00  0.00
ATOM   2964  BHN BHN Y1085       5.084  45.581  36.299  1.00  0.00
ATOM   2965  BHO BHO Y1086      47.740  75.170  29.991  1.00  0.00
ATOM   2966  BHP BHP Y1087      71.474  23.691 -72.805  1.00  0.00
ATOM   2967  BHQ BHQ Y1088      74.042 -37.815 -64.836  1.00  0.00
ATOM   2968  BHR BHR Y1089     -56.702  16.970  86.782  1.00  0.00
ATOM   2969  BHS BHS Y1090     -65.847  21.515  35.157  1.00  0.00
ATOM   2970  BHT BHT Y1091      -9.601  42.776 -82.567  1.00  0.00
ATOM   2971  BHU BHU Y1092     -32.638 -31.193 -71.882  1.00  0.00
ATOM   2972  BHV BHV Y1093      73.060  65.508  74.740  1.00  0.00
ATOM   2973  BHW BHW Y1094     -74.548 -23.760 -38.442  1.00  0.00
ATOM   2974  BHX BHX Y1095      12.496 -89.065 -56.241  1.00  0.00
ATOM   2975  BHY BHY Y1096     -53.095  36.236 -21.102  1.00  0.00
ATOM   2976  BHZ BHZ Y1097      23.112  -6.644   6.422  1.00  0.00
ATOM   2977  BIA BIA Y1098     -60.410  40.737   2.903  1.00  0.00
ATOM   2978  BIB BIB Y1099     -46.390  -2.522 -12.301  1.00  0.00
ATOM   2979  BIC BIC Y1100      31.075  17.309  12.112  1.00  0.00
ATOM   2980  BID BID Y1101      -5.160 -76.000 -47.775  1.00  0.00
ATOM   2981  BIE BIE Y1102      81.627  16.902 -36.016  1.00  0.00
ATOM   2982  BIF BIF Y1103     -10.070  63.723 -83.275  1.00  0.00
ATOM   2983  BIG BIG Y1104      -7.314  61.473  31.508  1.00  0.00
ATOM   2984  BIH BIH Y1105     -37.086  54.989  73.718  1.00  0.00
ATOM   2985  BII BII Y1106     -84.313  22.685  40.105  1.00  0.00
ATOM   2986  BIJ BIJ Y1107     -28.135 -55.338  61.418  1.00  0.00
ATOM   2987  BIK BIK Y1108      21.731   6.150  -8.339  1.00  0.00
ATOM   2988  BIL BIL Y1109      23.365  62.106  79.835  1.00  0.00
ATOM   2989  BIM BIM Y1110      28.435 -84.511 -48.090  1.00  0.00
ATOM   2990  BIN BIN Y1111      43.111 -35.424 -82.590  1.00  0.00
ATOM   2991  BIO BIO Y1112      50.716  34.100 -10.367  1.00  0.00
ATOM   2992  BIP BIP Y1113     -85.806 -22.610  28.485  1.00  0.00
ATOM   2993  BIQ BIQ Y1114      88.929 -67.266  25.246  1.00  0.00
ATOM   2994  BIR BIR Y1115      51.605  45.388  10.448  1.00  0.00
ATOM   2995  BIS BIS Y1116     -21.509 -56.778  89.405  1.00  0.00
ATOM   2996  BIT BIT Y1117      66.582   2.398  67.709  1.00  0.00
ATOM   2997  BIU BIU Y1118     -22.815 -61.705 -56.506  1.00  0.00
ATOM   2998  BIV BIV Y1119      82.338 -48.968  82.752  1.00  0.00
ATOM   2999  BIW BIW Y1120      43.051 -50.518 -82.832  1.00  0.00
ATOM   3000  BIX BIX Y1121      65.610 -21.567  57.415  1.00  0.00
ATOM   3001  BIY BIY Y1122      78.750 -14.332  36.793  1.00  0.00
ATOM   3002  BIZ BIZ Y1123      79.000  58.570 -49.093  1.00  0.00
ATOM   3003  BJA BJA Y1124     -79.033   6.206  10.392  1.00  0.00
ATOM   3004  BJB BJB Y1125      84.520 -78.472  41.165  1.00  0.00
ATOM   3005  BJC BJC Y1126     -83.325 -62.904  -1.693  1.00  0.00
ATOM   3006  BJD BJD Y1127       2.427 -22.165  -3.239  1.00  0.00
ATOM   3007  BJE BJE Y1128     -32.387  83.414  60.803  1.00  0.00
ATOM   3008  BJF BJF Y1129      86.253 -86.429 -64.740  1.00  0.00
ATOM   3009  BJG BJG Y1130      62.936 -75.525 -63.159  1.00  0.00
ATOM   3010  BJH BJH Y1131       4.866 -35.690 -75.719  1.00  0.00
ATOM   3011  BJI BJI Y1132      -0.181 -25.294  21.603  1.00  0.00
ATOM   3012  BJJ BJJ Y1133       2.842 -20.802 -33.325  1.00  0.00
ATOM   3013  BJK BJK Y1134      16.856 -13.126  49.100  1.00  0.00
ATOM   3014  BJL BJL Y1135      43.922 -33.702 -56.274  1.00  0.00
ATOM   3015  BJM BJM Y1136      35.806   5.424 -45.444  1.00  0.00
ATOM   3016  BJN BJN Y1137      25.589  21.359 -53.251  1.00  0.00
ATOM   3017  BJO BJO Y1138      62.687 -81.441  39.149  1.00  0.00
ATOM   3018  BJP BJP Y1139      56.462 -72.477  16.761  1.00  0.00
ATOM   3019  BJQ BJQ Y1140     -43.016 -58.904 -26.690  1.00  0.00
ATOM   3020  BJR BJR Y1141      -7.215  -5.651 -84.235  1.00  0.00
ATOM   3021  BJS BJS Y1142      76.228 -39.695  87.947  1.00  0.00
ATOM   3022  BJT BJT Y1143     -17.655  -1.290  66.766  1.00  0.00
ATOM   3023  BJU BJU Y1144      34.646  38.526  74.393  1.00  0.00
ATOM   3024  BJV BJV Y1145     -74.699   3.935  -6.750  1.00  0.00
ATOM   3025  BJW BJW Y1146      37.341  78.980 -36.462  1.00  0.00
ATOM   3026  BJX BJX Y1147     -53.837  82.789 -24.850  1.00  0.00
ATOM   3027  BJY BJY Y1148      87.761  42.013  31.469  1.00  0.00
ATOM   3028  BJZ BJZ Y1149     -83.793 -41.028  31.888  1.00  0.00
ATOM   3029  BKA BKA Y1150      56.347  47.336  26.967  1.00  0.00
ATOM   3030  BKB BKB Y1151     -48.041  61.508 -29.832  1.00  0.00
ATOM   3031  BKC BKC Y1152     -45.297 -48.964  35.159  1.00  0.00
ATOM   3032  BKD BKD Y1153     -42.032 -75.112 -51.014  1.00  0.00
ATOM   3033  BKE BKE Y1154      -4.713  27.715  -5.104  1.00  0.00
ATOM   3034  BKF BKF Y1155     -39.637  60.707  -9.864  1.00  0.00
ATOM   3035  BKG BKG Y1156      77.913  33.786  64.614  1.00  0.00
ATOM   3036  BKH BKH Y1157      77.520  19.001 -15.969  1.00  0.00
ATOM   3037  BKI BKI Y1158      21.720 -73.109  17.244  1.00  0.00
ATOM   3038  BKJ BKJ Y1159      -4.850  -2.498 -12.610  1.00  0.00
ATOM   3039  BKK BKK Y1160     -76.232  11.768  80.477  1.00  0.00
ATOM   3040  BKL BKL Y1161      59.426  33.566 -58.359  1.00  0.00
ATOM   3041  BKM BKM Y1162      39.943  67.288 -71.395  1.00  0.00
ATOM   3042  BKN BKN Y1163     -73.989  31.597 -24.702  1.00  0.00
ATOM   3043  BKO BKO Y1164     -10.275 -55.354 -83.025  1.00  0.00
ATOM   3044  BKP BKP Y1165      35.998 -19.374 -43.219  1.00  0.00
ATOM   3045  BKQ BKQ Y1166      80.269 -78.953  66.774  1.00  0.00
ATOM   3046  BKR BKR Y1167     -32.415 -20.588  76.503  1.00  0.00
ATOM   3047  BKS BKS Y1168      26.142  77.051  16.466  1.00  0.00
ATOM   3048  BKT BKT Y1169     -78.010   1.818  66.437  1.00  0.00
ATOM   3049  BKU BKU Y1170      27.604 -30.539  36.703  1.00  0.00
ATOM   3050  BKV BKV Y1171      20.981  11.225  68.431  1.00  0.00
ATOM   3051  BKW BKW Y1172      77.440  37.883 -80.687  1.00  0.00
ATOM   3052  BKX BKX Y1173     -44.008 -25.250 -43.595  1.00  0.00
ATOM   3053  BKY BKY Y1174      16.067 -14.264  88.246  1.00  0.00
ATOM   3054  BKZ BKZ Y1175     -34.355 -81.859 -70.636  1.00  0.00
ATOM   3055  BLA BLA Y1176     -45.265  44.898  59.943  1.00  0.00
ATOM   3056  BLB BLB Y1177       1.769 -21.232  46.569  1.00  0.00
ATOM   3057  BLC BLC Y1178      36.657  70.437  74.330  1.00  0.00
ATOM   3058  BLD BLD Y1179     -22.482 -78.133  74.603  1.00  0.00
ATOM   3059  BLE BLE Y1180      79.891  54.850  45.478  1.00  0.00
ATOM   3060  BLF BLF Y1181     -61.881  24.668  -6.738  1.00  0.00
ATOM   3061  BLG BLG Y1182     -43.996 -81.746  23.920  1.00  0.00
ATOM   3062  BLH BLH Y1183     -14.736 -83.327 -28.288  1.00  0.00
ATOM   3063  BLI BLI Y1184      38.717  41.061   2.490  1.00  0.00
ATOM   3064  BLJ BLJ Y1185      19.743 -76.901  -2.304  1.00  0.00
ATOM   3065  BLK BLK Y1186     -68.915   6.519 -32.580  1.00  0.00
ATOM   3066  BLL BLL Y1187     -82.204  24.126 -52.825  1.00  0.00
ATOM   3067  BLM BLM Y1188     -61.998 -69.793  -7.666  1.00  0.00
ATOM   3068  BLN BLN Y1189      -0.212 -82.573  80.673  1.00  0.00
ATOM   3069  BLO BLO Y1190     -25.345  75.480 -41.738  1.00  0.00
ATOM   3070  BLP BLP Y1191      66.627  14.937   4.406  1.00  0.00
ATOM   3071  BLQ BLQ Y1192      17.442  67.118 -80.595  1.00  0.00
ATOM   3072  BLR BLR Y1193      19.967 -82.809 -32.174  1.00  0.00
ATOM   3073  BLS BLS Y1194      86.858   4.196 -74.822  1.00  0.00
ATOM   3074  BLT BLT Y1195      29.515  28.036  43.311  1.00  0.00
ATOM   3075  BLU BLU Y1196      83.231  55.045 -69.205  1.00  0.00
ATOM   3076  BLV BLV Y1197      -2.679  74.216  69.200  1.00  0.00
ATOM   3077  BLW BLW Y1198       6.907 -72.473 -12.379  1.00  0.00
ATOM   3078  BLX BLX Y1199     -20.004 -34.650  21.480  1.00  0.00
ATOM   3079  BLY BLY Y1200      24.099  52.425 -57.645  1.00  0.00
ATOM   3080  BLZ BLZ Y1201      15.172  27.145  17.385  1.00  0.00
ATOM   3081  BMA BMA Y1202      81.602 -43.063  44.691  1.00  0.00
ATOM   3082  BMB BMB Y1203     -81.308  62.824  19.977  1.00  0.00
ATOM   3083  BMC BMC Y1204      34.816 -24.019   3.699  1.00  0.00
ATOM   3084  BMD BMD Y1205     -14.525 -18.949 -39.842  1.00  0.00
ATOM   3085  BME BME Y1206      82.452 -48.359  20.063  1.00  0.00
ATOM   3086  BMF BMF Y1207      88.169  80.788 -86.329  1.00  0.00
ATOM   3087  BMG BMG Y1208     -57.723 -34.903  72.566  1.00  0.00
ATOM   3088  BMH BMH Y1209      26.170   7.246 -76.869  1.00  0.00
ATOM   3089  BMI BMI Y1210     -20.238  77.951  34.995  1.00  0.00
ATOM   3090  BMJ BMJ Y1211     -28.759 -39.840  37.329  1.00  0.00
ATOM   3091  BMK BMK Y1212      39.474 -30.735 -10.171  1.00  0.00
ATOM   3092  BML BML Y1213     -12.366  17.005 -82.831  1.00  0.00
ATOM   3093  BMM BMM Y1214      -2.572  67.475 -49.615  1.00  0.00
ATOM   3094  BMN BMN Y1215      77.471 -86.223 -12.255  1.00  0.00
ATOM   3095  BMO BMO Y1216      63.658 -58.616 -80.810  1.00  0.00
ATOM   3096  BMP BMP Y1217      89.542  62.829  87.852  1.00  0.00
ATOM   3097  BMQ BMQ Y1218      62.846  44.687 -78.563  1.00  0.00
ATOM   3098  BMR BMR Y1219     -10.540 -39.885 -27.905  1.00  0.00
ATOM   3099  BMS BMS Y1220      87.284 -63.155 -25.842  1.00  0.00
ATOM   3100  BMT BMT Y1221      54.514  51.317 -23.572  1.00  0.00
ATOM   3101  BMU BMU Y1222     -51.422  12.724  15.361  1.00  0.00
ATOM   3102  BMV BMV Y1223      86.643 -61.929 -85.916  1.00  0.00
ATOM   3103  BMW BMW Y1224     -82.680  46.422   0.385  1.00  0.00
ATOM   3104  BMX BMX Y1225     -82.975 -48.292 -45.876  1.00  0.00
ATOM   3105  BMY BMY Y1226      64.462  29.399 -86.382  1.00  0.00
ATOM   3106  BMZ BMZ Y1227      72.100 -45.630  25.052  1.00  0.00
ATOM   3107  BNA BNA Y1228      11.258 -59.054 -13.033  1.00  0.00
ATOM   3108  BNB BNB Y1229     -26.713  61.512  52.006  1.00  0.00
ATOM   3109  BNC BNC Y1230       4.792   6.571  53.700  1.00  0.00
ATOM   3110  BND BND Y1231     -74.317  12.238  54.204  1.00  0.00
ATOM   3111  BNE BNE Y1232     -39.455  12.598  78.658  1.00  0.00
ATOM   3112  BNF BNF Y1233     -47.553 -87.060 -78.174  1.00  0.00
ATOM   3113  BNG BNG Y1234       2.202  30.085  21.251  1.00  0.00
ATOM   3114  BNH BNH Y1235     -65.199  58.241  67.832  1.00  0.00
ATOM   3115  BNI BNI Y1236     -76.850 -65.846 -24.623  1.00  0.00
ATOM   3116  BNJ BNJ Y1237     -49.595 -83.047  13.257  1.00  0.00
ATOM   3117  BNK BNK Y1238     -67.007  51.704  86.177  1.00  0.00
ATOM   3118  BNL BNL Y1239     -61.446  71.617 -84.321  1.00  0.00
ATOM   3119  BNM BNM Y1240     -11.189  -3.171 -67.479  1.00  0.00
ATOM   3120  BNN BNN Y1241      81.774  80.165 -15.339  1.00  0.00
ATOM   3121  BNO BNO Y1242       8.318 -73.148  81.764  1.00  0.00
ATOM   3122  BNP BNP Y1243      51.457 -80.075 -35.087  1.00  0.00
ATOM   3123  BNQ BNQ Y1244      87.238   3.415  40.068  1.00  0.00
ATOM   3124  BNR BNR Y1245      -8.802   2.864  86.412  1.00  0.00
ATOM   3125  BNS BNS Y1246      44.231 -46.355 -44.917  1.00  0.00
ATOM   3126  BNT BNT Y1247      -6.990 -88.739  -1.273  1.00  0.00
ATOM   3127  BNU BNU Y1248     -53.344 -52.615 -45.765  1.00  0.00
ATOM   3128  BNV BNV Y1249     -78.019 -52.888  61.956  1.00  0.00
ATOM   3129  BNW BNW Y1250      36.693 -66.637 -43.949  1.00  0.00
ATOM   3130  BNX BNX Y1251      15.327  80.215 -27.792  1.00  0.00
ATOM   3131  BNY BNY Y1252      46.819  12.203  -2.988  1.00  0.00
ATOM   3132  BNZ BNZ Y1253      34.665 -83.231  26.650  1.00  0.00
ATOM   3133  BOA BOA Y1254     -81.204  73.280 -81.136  1.00  0.00
ATOM   3134  BOB BOB Y1255     -31.177  -3.532  -2.300  1.00  0.00
ATOM   3135  BOC BOC Y1256      87.336  69.522 -27.905  1.00  0.00
ATOM   3136  BOD BOD Y1257      38.505  54.298 -45.217  1.00  0.00
ATOM   3137  BOE BOE Y1258      66.995  14.539 -38.753  1.00  0.00
ATOM   3138  BOF BOF Y1259      86.143 -36.433  -2.077  1.00  0.00
ATOM   3139  BOG BOG Y1260     -73.935 -44.456 -84.327  1.00  0.00
ATOM   3140  BOH BOH Y1261      76.896   9.430  21.502  1.00  0.00
ATOM   3141  BOI BOI Y1262      69.699  32.504   7.970  1.00  0.00
ATOM   3142  BOJ BOJ Y1263     -33.150  49.816 -32.662  1.00  0.00
ATOM   3143  BOK BOK Y1264      31.860  57.896 -77.452  1.00  0.00
ATOM   3144  BOL BOL Y1265      61.050  80.809  85.937  1.00  0.00
ATOM   3145  BOM BOM Y1266      84.313  20.493 -78.405  1.00  0.00
ATOM   3146  BON BON Y1267      86.979  37.389  -8.091  1.00  0.00
ATOM   3147  BOO BOO Y1268      84.242  66.904  51.399  1.00  0.00
ATOM   3148  BOP BOP Y1269     -33.260 -47.274  89.054  1.00  0.00
ATOM   3149  BOQ BOQ Y1270       7.657  54.695 -65.325  1.00  0.00
ATOM   3150  BOR BOR Y1271      -7.049 -80.414 -78.966  1.00  0.00
ATOM   3151  BOS BOS Y1272     -12.601  69.848  55.772  1.00  0.00
ATOM   3152  BOT BOT Y1273     -25.723  32.241  47.439  1.00  0.00
ATOM   3153  BOU BOU Y1274       6.114 -87.667 -18.872  1.00  0.00
ATOM   3154  BOV BOV Y1275     -23.690 -15.450 -82.497  1.00  0.00
ATOM   3155  BOW BOW Y1276     -38.593  12.838 -20.163  1.00  0.00
ATOM   3156  BOX BOX Y1277     -27.008  67.041  70.321  1.00  0.00
ATOM   3157  BOY BOY Y1278      72.566 -36.841  -0.091  1.00  0.00
ATOM   3158  BOZ BOZ Y1279      86.928  83.050  41.838  1.00  0.00
ATOM   3159  BPA BPA Y1280     -35.193  40.865  10.759  1.00  0.00
ATOM   3160  BPB BPB Y1281      77.500 -19.511  75.588  1.00  0.00
ATOM   3161  BPC BPC Y1282       5.367   5.221 -21.954  1.00  0.00
ATOM   3162  BPD BPD Y1283     -39.693  74.906  77.697  1.00  0.00
ATOM   3163  BPE BPE Y1284      -5.428 -27.931 -84.307  1.00  0.00
ATOM   3164  BPF BPF Y1285      50.261  75.250 -47.229  1.00  0.00
ATOM   3165  BPG BPG Y1286      57.045 -42.627  30.750  1.00  0.00
ATOM   3166  BPH BPH Y1287      52.903 -41.864 -17.921  1.00  0.00
ATOM   3167  BPI BPI Y1288     -20.298  35.728 -33.211  1.00  0.00
ATOM   3168  BPJ BPJ Y1289      45.376 -80.974 -84.176  1.00  0.00
ATOM   3169  BPK BPK Y1290       8.970 -52.581 -77.465  1.00  0.00
ATOM   3170  BPL BPL Y1291      -9.099 -22.994 -71.421  1.00  0.00
ATOM   3171  BPM BPM Y1292     -43.035 -86.962   2.327  1.00  0.00
ATOM   3172  BPN BPN Y1293     -82.962  -4.647  44.593  1.00  0.00
ATOM   3173  BPO BPO Y1294      68.008 -51.614 -40.760  1.00  0.00
ATOM   3174  BPP BPP Y1295     -57.439  81.810  28.323  1.00  0.00
ATOM   3175  BPQ BPQ Y1296      77.252  -3.474 -17.791  1.00  0.00
ATOM   3176  BPR BPR Y1297     -16.162 -86.886   5.344  1.00  0.00
ATOM   3177  BPS BPS Y1298     -34.086 -73.845  -8.026  1.00  0.00
ATOM   3178  BPT BPT Y1299     -46.049  27.847  84.848  1.00  0.00
ATOM   3179  BPU BPU Y1300      83.971 -88.938 -80.068  1.00  0.00
ATOM   3180  BPV BPV Y1301       2.121 -79.359  33.547  1.00  0.00
ATOM   3181  BPW BPW Y1302     -80.658  62.937  -5.787  1.00  0.00
ATOM   3182  BPX BPX Y1303     -78.939 -36.021  45.771  1.00  0.00
ATOM   3183  BPY BPY Y1304     -37.125  23.847  16.874  1.00  0.00
ATOM   3184  BPZ BPZ Y1305      86.884 -51.205 -15.948  1.00  0.00
ATOM   3185  BQA BQA Y1306     -24.886 -77.847  23.612  1.00  0.00
ATOM   3186  BQB BQB Y1307     -33.300  36.104 -14.191  1.00  0.00
ATOM   3187  BQC BQC Y1308      14.765 -15.066 -21.794  1.00  0.00
ATOM   3188  BQD BQD Y1309      61.843 -29.525 -29.414  1.00  0.00
ATOM   3189  BQE BQE Y1310       1.216  28.140 -79.759  1.00  0.00
ATOM   3190  BQF BQF Y1311       6.194  67.766  83.982  1.00  0.00
ATOM   3191  BQG BQG Y1312      76.924  -8.517  21.584  1.00  0.00
ATOM   3192  BQH BQH Y1313     -82.759  35.855  24.978  1.00  0.00
ATOM   3193  BQI BQI Y1314      58.175 -39.550  15.028  1.00  0.00
ATOM   3194  BQJ BQJ Y1315       1.240  82.566  12.572  1.00  0.00
ATOM   3195  BQK BQK Y1316     -76.603  71.140   7.641  1.00  0.00
ATOM   3196  BQL BQL Y1317      45.414 -57.234 -67.018  1.00  0.00
ATOM   3197  BQM BQM Y1318     -36.025 -33.881  26.508  1.00  0.00
ATOM   3198  BQN BQN Y1319     -69.707  77.454 -32.406  1.00  0.00
ATOM   3199  BQO BQO Y1320      -5.139 -19.010  85.256  1.00  0.00
ATOM   3200  BQP BQP Y1321     -55.443  -5.595 -29.277  1.00  0.00
ATOM   3201  BQQ BQQ Y1322      18.001 -21.695  -4.074  1.00  0.00
ATOM   3202  BQR BQR Y1323      71.984  81.173 -59.969  1.00  0.00
ATOM   3203  BQS BQS Y1324     -76.340  43.608  32.737  1.00  0.00
ATOM   3204  BQT BQT Y1325      17.094  57.045  36.068  1.00  0.00
ATOM   3205  BQU BQU Y1326     -33.669 -47.565  18.560  1.00  0.00
ATOM   3206  BQV BQV Y1327      81.999 -72.764 -14.551  1.00  0.00
ATOM   3207  BQW BQW Y1328     -47.153 -67.561   7.796  1.00  0.00
ATOM   3208  BQX BQX Y1329     -20.685 -85.838 -57.165  1.00  0.00
ATOM   3209  BQY BQY Y1330      79.447  42.741  81.976  1.00  0.00
ATOM   3210  BQZ BQZ Y1331      -9.704 -64.079  85.518  1.00  0.00
ATOM   3211  BRA BRA Y1332      75.215  16.374  42.602  1.00  0.00
ATOM   3212  BRB BRB Y1333      52.120  59.658 -44.745  1.00  0.00
ATOM   3213  BRC BRC Y1334     -29.545  69.429 -25.256  1.00  0.00
ATOM   3214  BRD BRD Y1335     -37.320  67.408  10.410  1.00  0.00
ATOM   3215  BRE BRE Y1336     -71.200 -62.015  52.126  1.00  0.00
ATOM   3216  BRF BRF Y1337      70.554  19.307  64.943  1.00  0.00
ATOM   3217  BRG BRG Y1338      56.189  76.701  62.645  1.00  0.00
ATOM   3218  BRH BRH Y1339     -33.651  32.207 -33.205  1.00  0.00
ATOM   3219  BRI BRI Y1340      65.599 -23.282 -79.952  1.00  0.00
ATOM   3220  BRJ BRJ Y1341      31.625 -65.578  35.441  1.00  0.00
ATOM   3221  BRK BRK Y1342     -38.099  19.573  52.004  1.00  0.00
ATOM   3222  BRL BRL Y1343       4.526 -14.952 -73.677  1.00  0.00
ATOM   3223  BRM BRM Y1344     -17.162 -69.638  41.318  1.00  0.00
ATOM   3224  BRN BRN Y1345      66.533 -75.670 -78.355  1.00  0.00
ATOM   3225  BRO BRO Y1346       2.740 -78.399  63.252  1.00  0.00
ATOM   3226  BRP BRP Y1347      81.356 -16.115 -54.724  1.00  0.00
ATOM   3227  BRQ BRQ Y1348      52.561 -59.131 -45.964  1.00  0.00
ATOM   3228  BRR BRR Y1349     -47.384  62.361 -85.269  1.00  0.00
ATOM   3229  BRS BRS Y1350     -33.488  83.633 -55.287  1.00  0.00
ATOM   3230  BRT BRT Y1351      57.945 -59.775  82.028  1.00  0.00
ATOM   3231  BRU BRU Y1352     -67.584 -47.772  49.634  1.00  0.00
ATOM   3232  BRV BRV Y1353     -74.862  60.011  79.475  1.00  0.00
ATOM   3233  BRW BRW Y1354      64.386  76.099  37.655  1.00  0.00
ATOM   3234  BRX BRX Y1355      -7.809 -27.307  72.381  1.00  0.00
ATOM   3235  BRY BRY Y1356     -80.522  56.618  56.130  1.00  0.00
ATOM   3236  BRZ BRZ Y1357     -83.097 -78.155  66.814  1.00  0.00
ATOM   3237  BSA BSA Y1358     -53.523  10.402  63.828  1.00  0.00
ATOM   3238  BSB BSB Y1359     -81.554  18.209  -5.675  1.00  0.00
ATOM   3239  BSC BSC Y1360      29.191 -18.483  83.211  1.00  0.00
ATOM   3240  BSD BSD Y1361     -70.850  54.392 -83.639  1.00  0.00
ATOM   3241  BSE BSE Y1362      85.855  24.720  -3.409  1.00  0.00
ATOM   3242  BSF BSF Y1363      -8.615 -89.875  70.091  1.00  0.00
ATOM   3243  BSG BSG Y1364      48.117  64.921  12.041  1.00  0.00
ATOM   3244  BSH BSH Y1365      79.931  34.439  42.270  1.00  0.00
ATOM   3245  BSI BSI Y1366     -17.444  51.249  15.802  1.00  0.00
ATOM   3246  BSJ BSJ Y1367     -19.742 -37.507  52.617  1.00  0.00
ATOM   3247  BSK BSK Y1368     -54.582  -6.229  73.104  1.00  0.00
ATOM   3248  BSL BSL Y1369     -33.191  47.147 -69.027  1.00  0.00
ATOM   3249  BSM BSM Y1370     -73.973   7.801 -49.083  1.00  0.00
ATOM   3250  BSN BSN Y1371      52.881  28.632  19.400  1.00  0.00
ATOM   3251  BSO BSO Y1372      -2.554  51.388  18.692  1.00  0.00
ATOM   3252  BSP BSP Y1373      30.348  82.654 -82.299  1.00  0.00
ATOM   3253  BSQ BSQ Y1374     -61.647 -41.093 -82.320  1.00  0.00
ATOM   3254  BSR BSR Y1375     -30.899   5.378 -81.343  1.00  0.00
ATOM   3255  BSS BSS Y1376     -12.978  23.326  30.306  1.00  0.00
ATOM   3256  BST BST Y1377       3.405  51.758 -44.573  1.00  0.00
ATOM   3257  BSU BSU Y1378      52.122 -60.458  33.744  1.00  0.00
ATOM   3258  BSV BSV Y1379       3.873 -29.921 -18.092  1.00  0.00
ATOM   3259  BSW BSW Y1380     -82.739  -1.113 -24.184  1.00  0.00
ATOM   3260  BSX BSX Y1381      83.764 -90.463  14.817  1.00  0.00
ATOM   3261  BSY BSY Y1382     -85.778  15.852 -42.563  1.00  0.00
ATOM   3262  BSZ BSZ Y1383     -79.232 -34.652 -69.768  1.00  0.00
ATOM   3263  BTA BTA Y1384     -78.706  31.672 -81.953  1.00  0.00
ATOM   3264  BTB BTB Y1385      81.415 -29.070 -84.153  1.00  0.00
ATOM   3265  BTC BTC Y1386      88.440 -59.620  62.411  1.00  0.00
ATOM   3266  BTD BTD Y1387       0.504  56.499 -35.143  1.00  0.00
ATOM   3267  BTE BTE Y1388      89.960 -11.180 -83.515  1.00  0.00
ATOM   3268  BTF BTF Y1389     -37.053  67.924  88.360  1.00  0.00
ATOM   3269  BTG BTG Y1390      83.159  22.891  83.296  1.00  0.00
ATOM   3270  BTH BTH Y1391     -24.631 -59.721 -77.293  1.00  0.00
ATOM   3271  BTI BTI Y1392      11.980  66.925  63.076  1.00  0.00
ATOM   3272  BTJ BTJ Y1393      -2.168   3.233  43.479  1.00  0.00
ATOM   3273  BTK BTK Y1394      36.129 -44.261  36.262  1.00  0.00
ATOM   3274  BTL BTL Y1395     -24.333 -80.261 -78.812  1.00  0.00
ATOM   3275  BTM BTM Y1396      62.534  23.297 -18.301  1.00  0.00
ATOM   3276  BTN BTN Y1397      -5.892 -59.272 -36.036  1.00  0.00
ATOM   3277  BTO BTO Y1398      26.238 -42.581 -58.701  1.00  0.00
ATOM   3278  BTP BTP Y1399     -35.506  46.300  53.805  1.00  0.00
ATOM   3279  BTQ BTQ Y1400      16.906 -31.211   4.883  1.00  0.00
ATOM   3280  BTR BTR Y1401      55.285  30.306  87.977  1.00  0.00
ATOM   3281  BTS BTS Y1402      89.492  82.697  29.134  1.00  0.00
ATOM   3282  BTT BTT Y1403     -45.675  19.147 -79.047  1.00  0.00
ATOM   3283  BTU BTU Y1404      51.395  19.818 -45.023  1.00  0.00
ATOM   3284  BTV BTV Y1405     -27.834  67.572 -56.763  1.00  0.00
ATOM   3285  BTW BTW Y1406     -29.528  -0.590 -39.215  1.00  0.00
ATOM   3286  BTX BTX Y1407     -45.401   4.488  88.451  1.00  0.00
ATOM   3287  BTY BTY Y1408      81.782   7.013   3.251  1.00  0.00
ATOM   3288  BTZ BTZ Y1409      25.665 -43.860 -83.735  1.00  0.00
ATOM   3289  BUA BUA Y1410     -17.023 -56.981 -13.220  1.00  0.00
ATOM   3290  BUB BUB Y1411      28.993 -11.685 -13.948  1.00  0.00
ATOM   3291  BUC BUC Y1412      47.329 -39.942  83.328  1.00  0.00
ATOM   3292  BUD BUD Y1413     -19.708 -51.304  45.412  1.00  0.00
ATOM   3293  BUE BUE Y1414      -4.260 -85.924  56.546  1.00  0.00
ATOM   3294  BUF BUF Y1415      40.701 -84.355 -18.626  1.00  0.00
ATOM   3295  BUG BUG Y1416     -30.296  13.055   6.146  1.00  0.00
ATOM   3296  BUH BUH Y1417      84.373 -41.981  69.091  1.00  0.00
ATOM   3297  BUI BUI Y1418     -82.645  79.591 -45.156  1.00  0.00
ATOM   3298  BUJ BUJ Y1419      81.345  -0.695  79.324  1.00  0.00
ATOM   3299  BUK BUK Y1420      87.048  66.039  67.344  1.00  0.00
ATOM   3300  BUL BUL Y1421      46.231   7.402 -24.512  1.00  0.00
ATOM   3301  BUM BUM Y1422      66.799  55.330 -18.107  1.00  0.00
ATOM   3302  BUN BUN Y1423      55.759  12.619  79.484  1.00  0.00
ATOM   3303  BUO BUO Y1424      38.741  29.151  88.854  1.00  0.00
ATOM   3304  BUP BUP Y1425     -41.609 -67.731  25.968  1.00  0.00
ATOM   3305  BUQ BUQ Y1426      50.755  52.125 -73.240  1.00  0.00
ATOM   3306  BUR BUR Y1427     -77.526  18.297  72.199  1.00  0.00
ATOM   3307  BUS BUS Y1428     -80.473  83.361  -7.162  1.00  0.00
ATOM   3308  BUT BUT Y1429      83.901 -30.721 -43.544  1.00  0.00
ATOM   3309  BUU BUU Y1430     -50.464 -28.740  50.287  1.00  0.00
ATOM   3310  BUV BUV Y1431      37.569  51.018  23.495  1.00  0.00
ATOM   3311  BUW BUW Y1432     -10.312 -60.436  -0.066  1.00  0.00
ATOM   3312  BUX BUX Y1433      39.210 -20.532  70.150  1.00  0.00
ATOM   3313  BUY BUY Y1434      69.164 -80.227 -40.389  1.00  0.00
ATOM   3314  BUZ BUZ Y1435      78.227  53.711  -5.498  1.00  0.00
ATOM   3315  BVA BVA Y1436     -49.371  72.921 -77.298  1.00  0.00
ATOM   3316  BVB BVB Y1437     -17.938  56.793 -42.391  1.00  0.00
ATOM   3317  BVC BVC Y1438     -33.961  73.792  30.605  1.00  0.00
ATOM   3318  BVD BVD Y1439      24.755  69.918 -47.694  1.00  0.00
ATOM   3319  BVE BVE Y1440      85.986  83.846  77.532  1.00  0.00
ATOM   3320  BVF BVF Y1441     -59.693 -39.284 -65.522  1.00  0.00
ATOM   3321  BVG BVG Y1442      46.316  10.670 -85.018  1.00  0.00
ATOM   3322  BVH BVH Y1443     -83.108 -67.229 -41.192  1.00  0.00
ATOM   3323  BVI BVI Y1444     -34.995  42.598 -81.557  1.00  0.00
ATOM   3324  BVJ BVJ Y1445      -3.520  84.688  62.917  1.00  0.00
ATOM   3325  BVK BVK Y1446      47.670  74.362  85.614  1.00  0.00
ATOM   3326  BVL BVL Y1447     -82.445   2.269 -84.086  1.00  0.00
ATOM   3327  BVM BVM Y1448     -77.946  85.040  67.189  1.00  0.00
ATOM   3328  BVN BVN Y1449      68.036  33.317  88.656  1.00  0.00
ATOM   3329  BVO BVO Y1450      41.639 -16.009 -60.634  1.00  0.00
ATOM   3330  BVP BVP Y1451      28.590  44.738  38.752  1.00  0.00
ATOM   3331  BVQ BVQ Y1452      88.633 -15.616 -11.293  1.00  0.00
ATOM   3332  BVR BVR Y1453       4.394 -69.135 -26.182  1.00  0.00
ATOM   3333  BVS BVS Y1454     -72.072  18.269  12.202  1.00  0.00
ATOM   3334  BVT BVT Y1455     -82.865  51.664 -22.792  1.00  0.00
ATOM   3335  BVU BVU Y1456      12.303 -32.572 -87.423  1.00  0.00
ATOM   3336  BVV BVV Y1457      71.113  46.197 -56.730  1.00  0.00
ATOM   3337  BVW BVW Y1458      70.895 -36.392  74.992  1.00  0.00
ATOM   3338  BVX BVX Y1459     -11.708 -33.747  -2.749  1.00  0.00
ATOM   3339  BVY BVY Y1460      11.480  18.676  78.780  1.00  0.00
ATOM   3340  BVZ BVZ Y1461      47.030  74.473 -26.480  1.00  0.00
ATOM   3341  BWA BWA Y1462      14.754 -15.287  32.388  1.00  0.00
ATOM   3342  BWB BWB Y1463      59.263  84.378 -58.803  1.00  0.00
ATOM   3343  BWC BWC Y1464      40.434 -89.075   9.080  1.00  0.00
ATOM   3344  BWD BWD Y1465      86.112 -66.213   6.972  1.00  0.00
ATOM   3345  BWE BWE Y1466     -68.631 -35.765  89.770  1.00  0.00
ATOM   3346  BWF BWF Y1467      60.171  53.061 -64.636  1.00  0.00
ATOM   3347  BWG BWG Y1468      61.771  81.052 -85.583  1.00  0.00
ATOM   3348  BWH BWH Y1469     -82.657 -13.882  56.876  1.00  0.00
ATOM   3349  BWI BWI Y1470     -54.920  -4.852  10.289  1.00  0.00
ATOM   3350  BWJ BWJ Y1471      -0.549 -39.877   2.883  1.00  0.00
ATOM   3351  BWK BWK Y1472     -82.705 -75.763  -8.321  1.00  0.00
ATOM   3352  BWL BWL Y1473     -59.098 -37.397  25.964  1.00  0.00
ATOM   3353  BWM BWM Y1474     -62.520  49.992  34.294  1.00  0.00
ATOM   3354  BWN BWN Y1475      58.284  56.185 -80.439  1.00  0.00
ATOM   3355  BWO BWO Y1476     -81.937   9.894  35.372  1.00  0.00
ATOM   3356  BWP BWP Y1477      89.672  18.087  44.847  1.00  0.00
ATOM   3357  BWQ BWQ Y1478     -25.543   5.864 -19.050  1.00  0.00
ATOM   3358  BWR BWR Y1479     -22.875  35.173  28.815  1.00  0.00
ATOM   3359  BWS BWS Y1480      44.281 -86.409 -49.891  1.00  0.00
ATOM   3360  BWT BWT Y1481     -13.287  53.322  46.977  1.00  0.00
ATOM   3361  BWU BWU Y1482      -4.507  17.131  37.723  1.00  0.00
ATOM   3362  BWV BWV Y1483     -67.826 -49.781 -50.364  1.00  0.00
ATOM   3363  BWW BWW Y1484     -19.280 -64.660  52.108  1.00  0.00
ATOM   3364  BWX BWX Y1485     -50.537  85.191  65.965  1.00  0.00
ATOM   3365  BWY BWY Y1486     -41.636  77.438  47.553  1.00  0.00
ATOM   3366  BWZ BWZ Y1487      89.207  23.526 -50.931  1.00  0.00
ATOM   3367  BXA BXA Y1488      85.089 -14.576  64.738  1.00  0.00
ATOM   3368  BXB BXB Y1489      89.547 -80.183 -34.578  1.00  0.00
ATOM   3369  BXC BXC Y1490     -25.668  64.270 -85.050  1.00  0.00
ATOM   3370  BXD BXD Y1491      62.185 -25.879  75.327  1.00  0.00
ATOM   3371  BXE BXE Y1492      58.843  76.465  18.999  1.00  0.00
ATOM   3372  BXF BXF Y1493      78.407 -62.695  80.492  1.00  0.00
ATOM   3373  BXG BXG Y1494      78.851 -28.271  -7.970  1.00  0.00
ATOM   3374  BXH BXH Y1495      74.694  82.896 -44.196  1.00  0.00
ATOM   3375  BXI BXI Y1496       1.433 -56.299  -1.434  1.00  0.00
ATOM   3376  BXJ BXJ Y1497     -65.204  83.054 -77.513  1.00  0.00
ATOM   3377  BXK BXK Y1498      -2.187 -31.908 -48.234  1.00  0.00
ATOM   3378  BXL BXL Y1499     -53.559  48.241  14.058  1.00  0.00
ATOM   3379  BXM BXM Y1500     -34.843 -14.052 -15.152  1.00  0.00
ATOM   3380  BXN BXN Y1501     -33.700 -89.798 -33.136  1.00  0.00
ATOM   3381  BXO BXO Y1502     -46.976 -33.128  20.327  1.00  0.00
ATOM   3382  BXP BXP Y1503      30.868  49.032  85.348  1.00  0.00
ATOM   3383  BXQ BXQ Y1504      66.894  49.531   6.123  1.00  0.00
ATOM   3384  BXR BXR Y1505     -82.643  11.572 -29.589  1.00  0.00
ATOM   3385  BXS BXS Y1506       6.621 -88.533  11.195  1.00  0.00
ATOM   3386  BXT BXT Y1507      65.673 -62.321  46.287  1.00  0.00
ATOM   3387  BXU BXU Y1508      -7.705 -54.630 -51.022  1.00  0.00
ATOM   3388  BXV BXV Y1509     -77.252 -10.863 -28.526  1.00  0.00
ATOM   3389  BXW BXW Y1510     -53.836  68.198  24.475  1.00  0.00
ATOM   3390  BXX BXX Y1511     -49.459  32.494  49.361  1.00  0.00
ATOM   3391  BXY BXY Y1512      29.590  62.372 -35.939  1.00  0.00
ATOM   3392  BXZ BXZ Y1513     -85.736 -28.308 -50.574  1.00  0.00
ATOM   3393  BYA BYA Y1514     -70.738  77.023 -59.134  1.00  0.00
ATOM   3394  BYB BYB Y1515     -81.370  71.480  79.521  1.00  0.00
ATOM   3395  BYC BYC Y1516      57.452  -1.002  -2.772  1.00  0.00
ATOM   3396  BYD BYD Y1517      67.817  81.972  10.866  1.00  0.00
ATOM   3397  BYE BYE Y1518      12.976 -68.099 -51.888  1.00  0.00
ATOM   3398  BYF BYF Y1519      -2.533  47.398  77.930  1.00  0.00
ATOM   3399  BYG BYG Y1520      17.930 -24.512  52.025  1.00  0.00
ATOM   3400  BYH BYH Y1521     -31.097   2.935  73.224  1.00  0.00
ATOM   3401  BYI BYI Y1522      73.415  80.875  60.937  1.00  0.00
ATOM   3402  BYJ BYJ Y1523     -23.738  83.434  -1.572  1.00  0.00
ATOM   3403  BYK BYK Y1524      29.297  48.984 -70.724  1.00  0.00
ATOM   3404  BYL BYL Y1525     -51.551 -26.993  89.069  1.00  0.00
ATOM   3405  BYM BYM Y1526     -73.109  70.453  29.512  1.00  0.00
ATOM   3406  BYN BYN Y1527      31.546 -64.962 -86.010  1.00  0.00
ATOM   3407  BYO BYO Y1528      86.852 -67.299 -67.471  1.00  0.00
ATOM   3408  BYP BYP Y1529     -74.089  81.152 -70.910  1.00  0.00
ATOM   3409  BYQ BYQ Y1530      49.733 -26.068 -72.507  1.00  0.00
ATOM   3410  BYR BYR Y1531     -21.584 -65.943 -85.998  1.00  0.00
ATOM   3411  BYS BYS Y1532     -57.412  -2.114  -2.388  1.00  0.00
ATOM   3412  BYT BYT Y1533     -78.575 -84.637 -28.232  1.00  0.00
ATOM   3413  BYU BYU Y1534      83.830  75.228 -54.921  1.00  0.00
ATOM   3414  BYV BYV Y1535      12.342  73.512  21.665  1.00  0.00
ATOM   3415  BYW BYW Y1536     -37.833  83.088 -19.476  1.00  0.00
ATOM   3416  BYX BYX Y1537     -51.118  72.768 -12.458  1.00  0.00
ATOM   3417  BYY BYY Y1538     -29.965  77.479  44.886  1.00  0.00
ATOM   3418  BYZ BYZ Y1539      12.030 -28.511 -56.086  1.00  0.00
ATOM   3419  BZA BZA Y1540     -62.665  -1.342  44.602  1.00  0.00
ATOM   3420  BZB BZB Y1541      39.784  -4.360 -72.633  1.00  0.00
ATOM   3421  BZC BZC Y1542     -11.217 -48.857   9.203  1.00  0.00
ATOM   3422  BZD BZD Y1543     -55.166 -82.162  49.159  1.00  0.00
ATOM   3423  BZE BZE Y1544       6.059  83.677 -84.571  1.00  0.00
ATOM   3424  BZF BZF Y1545      67.472 -27.893  32.886  1.00  0.00
ATOM   3425  BZG BZG Y1546     -54.544 -87.127  -0.839  1.00  0.00
ATOM   3426  BZH BZH Y1547      45.303  78.205   4.251  1.00  0.00
ATOM   3427  BZI BZI Y1548      83.265  -6.477 -40.882  1.00  0.00
ATOM   3428  BZJ BZJ Y1549      38.769 -26.081  56.433  1.00  0.00
ATOM   3429  BZK BZK Y1550     -41.115  51.540 -22.687  1.00  0.00
ATOM   3430  BZL BZL Y1551     -55.248 -16.548 -40.929  1.00  0.00
ATOM   3431  BZM BZM Y1552     -71.855 -86.001  68.534  1.00  0.00
ATOM   3432  BZN BZN Y1553      47.214 -69.356 -56.693  1.00  0.00
ATOM   3433  BZO BZO Y1554      47.191  20.124   7.672  1.00  0.00
ATOM   3434  BZP BZP Y1555     -34.271  69.669  58.054  1.00  0.00
ATOM   3435  BZQ BZQ Y1556     -37.412  74.138  -3.213  1.00  0.00
ATOM   3436  BZR BZR Y1557      89.896 -24.233  50.421  1.00  0.00
ATOM   3437  BZS BZS Y1558     -78.924  78.271  55.930  1.00  0.00
ATOM   3438  BZT BZT Y1559     -27.058  19.678 -11.007  1.00  0.00
ATOM   3439  BZU BZU Y1560     -42.891  31.220  -1.214  1.00  0.00
ATOM   3440  BZV BZV Y1561      33.153 -88.508  39.464  1.00  0.00
ATOM   3441  BZW BZW Y1562      19.744 -86.626  22.637  1.00  0.00
ATOM   3442  BZX BZX Y1563     -51.905  -6.405  59.974  1.00  0.00
ATOM   3443  BZY BZY Y1564      68.448  41.072  27.740  1.00  0.00
ATOM   3444  BZZ BZZ Y1565      53.901  48.860  -6.858  1.00  0.00
ATOM   3445  CAA CAA Y1566      21.341  77.685  82.540  1.00  0.00
ATOM   3446  CAB CAB Y1567      -4.863 -77.358  15.255  1.00  0.00
ATOM   3447  CAC CAC Y1568      67.947 -90.588   4.856  1.00  0.00
ATOM   3448  CAD CAD Y1569      20.013 -76.044  39.845  1.00  0.00
ATOM   3449  CAE CAE Y1570      62.395 -87.795 -53.817  1.00  0.00
ATOM   3450  CAF CAF Y1571       6.750  -7.727 -50.109  1.00  0.00
ATOM   3451  CAG CAG Y1572      48.098 -11.786  85.544  1.00  0.00
ATOM   3452  CAH CAH Y1573     -15.610  81.747  61.034  1.00  0.00
ATOM   3453  CAI CAI Y1574     -68.883  84.411  33.662  1.00  0.00
ATOM   3454  CAJ CAJ Y1575      56.384 -88.216  61.855  1.00  0.00
ATOM   3455  CAK CAK Y1576     -37.814  50.453  87.862  1.00  0.00
ATOM   3456  CAL CAL Y1577      -9.187 -70.459 -62.377  1.00  0.00
ATOM   3457  CAM CAM Y1578     -54.188  51.288  84.349  1.00  0.00
ATOM   3458  CAN CAN Y1579     -85.266  20.959   9.064  1.00  0.00
ATOM   3459  CAO CAO Y1580     -12.308 -74.147  -7.687  1.00  0.00
ATOM   3460  CAP CAP Y1581     -21.671  71.348  14.092  1.00  0.00
ATOM   3461  CAQ CAQ Y1582      31.691 -86.526 -60.779  1.00  0.00
ATOM   3462  CAR CAR Y1583      45.849  17.954 -58.707  1.00  0.00
ATOM   3463  CAS CAS Y1584     -76.364  32.461   2.497  1.00  0.00
ATOM   3464  CAT CAT Y1585     -62.626  -4.292  86.458  1.00  0.00
ATOM   3465  CAU CAU Y1586      11.255  23.562  35.680  1.00  0.00
ATOM   3466  CAV CAV Y1587      19.242 -11.794 -86.067  1.00  0.00
ATOM   3467  CAW CAW Y1588     -32.694 -12.412 -29.166  1.00  0.00
ATOM   3468  CAX CAX Y1589     -25.740 -84.368 -41.966  1.00  0.00
ATOM   3469  CAY CAY Y1590      10.830 -21.090  13.302  1.00  0.00
ATOM   3470  CAZ CAZ Y1591      74.112 -83.104 -54.074  1.00  0.00
ATOM   3471  CBA CBA Y1592      39.888 -32.314  70.777  1.00  0.00
ATOM   3472  CBB CBB Y1593      52.394 -52.120 -31.623  1.00  0.00
ATOM   3473  CBC CBC Y1594      47.630 -17.327 -27.694  1.00  0.00
ATOM   3474  CBD CBD Y1595     -82.430 -82.485  80.814  1.00  0.00
ATOM   3475  CBE CBE Y1596     -80.196  24.157  19.940  1.00  0.00
ATOM   3476  CBF CBF Y1597     -74.215 -89.375  51.536  1.00  0.00
ATOM   3477  CBG CBG Y1598      31.527 -20.442  48.826  1.00  0.00
ATOM   3478  CBH CBH Y1599     -57.891  81.818 -51.206  1.00  0.00
ATOM   3479  CBI CBI Y1600     -33.616 -88.053 -22.477  1.00  0.00
ATOM   3480  CBJ CBJ Y1601      88.163 -24.436   3.680  1.00  0.00
ATOM   3481  CBK CBK Y1602      76.387  71.312 -83.950  1.00  0.00
ATOM   3482  CBL CBL Y1603     -63.616  20.205 -43.112  1.00  0.00
ATOM   3483  CBM CBM Y1604      44.387  53.743  62.389  1.00  0.00
ATOM   3484  CBN CBN Y1605      59.813 -53.541 -55.442  1.00  0.00
ATOM   3485  CBO CBO Y1606     -20.046  51.807 -78.791  1.00  0.00
ATOM   3486  CBP CBP Y1607      45.203 -67.092 -83.569  1.00  0.00
ATOM   3487  CBQ CBQ Y1608     -85.549  58.036  88.605  1.00  0.00
ATOM   3488  CBR CBR Y1609     -65.166 -56.940 -33.246  1.00  0.00
ATOM   3489  CBS CBS Y1610      65.249 -49.136  79.221  1.00  0.00
ATOM   3490  CBT CBT Y1611      56.177 -57.137  21.621  1.00  0.00
ATOM   3491  CBU CBU Y1612      -9.462 -66.376  25.538  1.00  0.00
ATOM   3492  CBV CBV Y1613     -43.130 -65.472  42.711  1.00  0.00
ATOM   3493  CBW CBW Y1614       8.648  69.644  37.178  1.00  0.00
ATOM   3494  CBX CBX Y1615     -24.620 -48.493 -78.004  1.00  0.00
ATOM   3495  CBY CBY Y1616     -55.472  49.672  67.424  1.00  0.00
ATOM   3496  CBZ CBZ Y1617      31.531  15.508  28.185  1.00  0.00
ATOM   3497  CCA CCA Y1618     -36.907 -89.348 -87.191  1.00  0.00
ATOM   3498  CCB CCB Y1619      57.067 -40.560 -45.877  1.00  0.00
ATOM   3499  CCC CCC Y1620      46.755 -82.085  53.509  1.00  0.00
ATOM   3500  CCD CCD Y1621       9.962  28.870   5.155  1.00  0.00
ATOM   3501  CCE CCE Y1622      49.803 -73.059 -74.350  1.00  0.00
ATOM   3502  CCF CCF Y1623       4.255   0.843  86.787  1.00  0.00
ATOM   3503  CCG CCG Y1624      48.818 -85.796 -68.766  1.00  0.00
ATOM   3504  CCH CCH Y1625      89.336  85.179   6.831  1.00  0.00
ATOM   3505  CCI CCI Y1626      76.501  29.316  23.448  1.00  0.00
ATOM   3506  CCJ CCJ Y1627     -17.236   1.569  -3.745  1.00  0.00
ATOM   3507  CCK CCK Y1628     -80.677 -88.657  23.970  1.00  0.00
ATOM   3508  CCL CCL Y1629     -37.627 -40.932  66.305  1.00  0.00
ATOM   3509  CCM CCM Y1630       9.169  54.748  81.834  1.00  0.00
ATOM   3510  CCN CCN Y1631       4.267  18.299  57.464  1.00  0.00
ATOM   3511  CCO CCO Y1632       2.380  41.728  88.173  1.00  0.00
ATOM   3512  CCP CCP Y1633      55.164 -70.387  62.346  1.00  0.00
ATOM   3513  CCQ CCQ Y1634      51.741  37.041 -78.957  1.00  0.00
ATOM   3514  CCR CCR Y1635      18.442  83.335   6.034  1.00  0.00
ATOM   3515  CCS CCS Y1636      22.237  16.014  55.816  1.00  0.00
ATOM   3516  CCT CCT Y1637      76.803 -66.895  26.472  1.00  0.00
ATOM   3517  CCU CCU Y1638      43.154  51.819 -81.800  1.00  0.00
ATOM   3518  CCV CCV Y1639       3.659  57.974 -79.482  1.00  0.00
ATOM   3519  CCW CCW Y1640     -60.887  80.921   0.520  1.00  0.00
ATOM   3520  CCX CCX Y1641     -79.910  17.882 -16.657  1.00  0.00
ATOM   3521  CCY CCY Y1642      25.752  11.362  40.219  1.00  0.00
ATOM   3522  CCZ CCZ Y1643      73.045 -54.614  73.965  1.00  0.00
ATOM   3523  CDA CDA Y1644     -12.607 -51.662  56.468  1.00  0.00
ATOM   3524  CDB CDB Y1645     -81.760 -54.973  81.293  1.00  0.00
ATOM   3525  CDC CDC Y1646      87.699  49.675  58.290  1.00  0.00
ATOM   3526  CDD CDD Y1647     -40.333 -41.226 -50.168  1.00  0.00
ATOM   3527  CDE CDE Y1648      89.675  28.518  14.356  1.00  0.00
ATOM   3528  CDF CDF Y1649      -3.004  75.072  44.815  1.00  0.00
ATOM   3529  CDG CDG Y1650     -35.173 -15.621 -44.807  1.00  0.00
ATOM   3530  CDH CDH Y1651     -74.678 -44.536  69.049  1.00  0.00
ATOM   3531  CDI CDI Y1652      34.366  12.001  -4.753  1.00  0.00
ATOM   3532  CDJ CDJ Y1653     -23.312  12.121  81.377  1.00  0.00
ATOM   3533  CDK CDK Y1654     -21.388 -73.773 -57.915  1.00  0.00
ATOM   3534  CDL CDL Y1655      75.024 -79.699   2.086  1.00  0.00
ATOM   3535  CDM CDM Y1656      41.828 -72.309  10.543  1.00  0.00
ATOM   3536  CDN CDN Y1657      -5.731 -32.279  31.137  1.00  0.00
ATOM   3537  CDO CDO Y1658     -29.227 -87.001  -4.997  1.00  0.00
ATOM   3538  CDP CDP Y1659     -44.801  82.181  31.098  1.00  0.00
ATOM   3539  CDQ CDQ Y1660      50.845  42.928 -31.857  1.00  0.00
ATOM   3540  CDR CDR Y1661     -37.893  84.365 -67.514  1.00  0.00
ATOM   3541  CDS CDS Y1662      10.520  71.583   8.287  1.00  0.00
ATOM   3542  CDT CDT Y1663      86.556  17.838  61.409  1.00  0.00
ATOM   3543  CDU CDU Y1664      61.366   9.823 -20.500  1.00  0.00
ATOM   3544  CDV CDV Y1665     -58.181 -55.171  44.899  1.00  0.00
ATOM   3545  CDW CDW Y1666      41.473  67.000 -57.400  1.00  0.00
ATOM   3546  CDX CDX Y1667     -81.249 -64.495  52.163  1.00  0.00
ATOM   3547  CDY CDY Y1668      71.733 -79.661  12.991  1.00  0.00
ATOM   3548  CDZ CDZ Y1669     -40.588  58.427  50.570  1.00  0.00
ATOM   3549  CEA CEA Y1670     -85.696 -19.826 -28.643  1.00  0.00
ATOM   3550  CEB CEB Y1671      84.571 -73.602 -45.522  1.00  0.00
ATOM   3551  CEC CEC Y1672      -5.116 -89.753 -56.983  1.00  0.00
ATOM   3552  CED CED Y1673     -36.793 -54.347 -53.601  1.00  0.00
ATOM   3553  CEE CEE Y1674      -0.374  45.770   6.883  1.00  0.00
ATOM   3554  CEF CEF Y1675     -11.011 -35.534  83.954  1.00  0.00
ATOM   3555  CEG CEG Y1676      21.275 -25.177  28.626  1.00  0.00
ATOM   3556  CEH CEH Y1677      17.408  30.335 -84.731  1.00  0.00
ATOM   3557  CEI CEI Y1678     -35.173 -87.067  14.181  1.00  0.00
ATOM   3558  CEJ CEJ Y1679     -54.656 -19.477  74.218  1.00  0.00
ATOM   3559  CEK CEK Y1680      48.446  83.474  50.273  1.00  0.00
ATOM   3560  CEL CEL Y1681     -66.998  36.982  87.356  1.00  0.00
ATOM   3561  CEM CEM Y1682      13.992  -3.204 -78.952  1.00  0.00
ATOM   3562  CEN CEN Y1683       5.442  11.057  70.439  1.00  0.00
ATOM   3563  CEO CEO Y1684      59.713  64.349  50.787  1.00  0.00
ATOM   3564  CEP CEP Y1685      64.033 -40.081  87.343  1.00  0.00
ATOM   3565  CEQ CEQ Y1686     -72.028 -83.787 -50.325  1.00  0.00
ATOM   3566  CER CER Y1687      90.112 -80.296 -83.415  1.00  0.00
ATOM   3567  CES CES Y1688     -35.540   1.669 -28.330  1.00  0.00
ATOM   3568  CET CET Y1689      69.798 -34.929 -15.445  1.00  0.00
ATOM   3569  CEU CEU Y1690      83.828 -59.830 -42.530  1.00  0.00
ATOM   3570  CEV CEV Y1691      60.636 -20.737 -58.135  1.00  0.00
ATOM   3571  CEW CEW Y1692      42.119 -72.272  36.359  1.00  0.00
ATOM   3572  CEX CEX Y1693      74.558 -47.521 -85.485  1.00  0.00
ATOM   3573  CEY CEY Y1694      25.296  61.153 -11.408  1.00  0.00
ATOM   3574  CEZ CEZ Y1695     -57.240 -16.539  86.688  1.00  0.00
ATOM   3575  CFA CFA Y1696     -16.573  56.508 -63.298  1.00  0.00
ATOM   3576  CFB CFB Y1697      80.725  12.948 -64.582  1.00  0.00
ATOM   3577  CFC CFC Y1698      49.384 -23.037  51.639  1.00  0.00
ATOM   3578  CFD CFD Y1699     -25.560 -44.970   1.860  1.00  0.00
ATOM   3579  CFE CFE Y1700     -72.135 -38.383  20.661  1.00  0.00
ATOM   3580  CFF CFF Y1701     -65.698  -3.337 -37.958  1.00  0.00
ATOM   3581  CFG CFG Y1702      68.345  -2.103  10.169  1.00  0.00
ATOM   3582  CFH CFH Y1703      73.102  38.677 -12.182  1.00  0.00
ATOM   3583  CFI CFI Y1704      70.464 -88.573 -66.830  1.00  0.00
ATOM   3584  CFJ CFJ Y1705     -83.786 -19.777 -77.455  1.00  0.00
ATOM   3585  CFK CFK Y1706     -69.756  28.225  16.453  1.00  0.00
ATOM   3586  CFL CFL Y1707      21.196  -0.002  46.652  1.00  0.00
ATOM   3587  CFM CFM Y1708     -45.980 -88.390 -37.124  1.00  0.00
ATOM   3588  CFN CFN Y1709       4.642  83.895  88.413  1.00  0.00
ATOM   3589  CFO CFO Y1710      52.805  32.516 -23.502  1.00  0.00
ATOM   3590  CFP CFP Y1711     -11.521  43.630  31.744  1.00  0.00
ATOM   3591  CFQ CFQ Y1712      38.727  39.797  62.566  1.00  0.00
ATOM   3592  CFR CFR Y1713      -8.997  28.522  64.113  1.00  0.00
ATOM   3593  CFS CFS Y1714     -61.464 -87.741 -46.371  1.00  0.00
ATOM   3594  CFT CFT Y1715      31.542  68.061 -83.080  1.00  0.00
ATOM   3595  CFU CFU Y1716      49.984  65.594  42.584  1.00  0.00
ATOM   3596  CFV CFV Y1717      -0.734 -57.093 -67.007  1.00  0.00
ATOM   3597  CFW CFW Y1718      35.337  85.031  84.361  1.00  0.00
ATOM   3598  CFX CFX Y1719     -30.499  64.966  21.841  1.00  0.00
ATOM   3599  CFY CFY Y1720     -70.759 -88.726  15.067  1.00  0.00
ATOM   3600  CFZ CFZ Y1721     -78.088  80.052  16.568  1.00  0.00
ATOM   3601  CGA CGA Y1722     -85.884 -50.084  43.267  1.00  0.00
ATOM   3602  CGB CGB Y1723      41.338  48.414  36.937  1.00  0.00
ATOM   3603  CGC CGC Y1724     -73.066 -41.811 -62.493  1.00  0.00
ATOM   3604  CGD CGD Y1725     -80.273  -7.033  12.775  1.00  0.00
ATOM   3605  CGE CGE Y1726      78.830 -87.214  25.004  1.00  0.00
ATOM   3606  CGF CGF Y1727      74.276  13.243 -51.805  1.00  0.00
ATOM   3607  CGG CGG Y1728     -20.595  17.722   0.607  1.00  0.00
ATOM   3608  CGH CGH Y1729      43.538  81.364 -85.418  1.00  0.00
ATOM   3609  CGI CGI Y1730     -17.627  29.215  86.445  1.00  0.00
ATOM   3610  CGJ CGJ Y1731     -80.829   7.541  23.115  1.00  0.00
ATOM   3611  CGK CGK Y1732     -15.869 -66.709 -72.959  1.00  0.00
ATOM   3612  CGL CGL Y1733      59.526 -41.080 -83.353  1.00  0.00
ATOM   3613  CGM CGM Y1734       8.251  79.671  -9.076  1.00  0.00
ATOM   3614  CGN CGN Y1735     -83.026  19.626 -68.630  1.00  0.00
ATOM   3615  CGO CGO Y1736     -68.759  18.307 -85.155  1.00  0.00
ATOM   3616  CGP CGP Y1737      -2.529 -19.198   8.954  1.00  0.00
ATOM   3617  CGQ CGQ Y1738      74.540  84.054  86.465  1.00  0.00
ATOM   3618  CGR CGR Y1739      -4.613 -68.195  68.185  1.00  0.00
ATOM   3619  CGS CGS Y1740      30.566  69.907 -28.392  1.00  0.00
ATOM   3620  CGT CGT Y1741     -50.075  78.588 -63.610  1.00  0.00
ATOM   3621  CGU CGU Y1742      69.728   4.240  42.874  1.00  0.00
ATOM   3622  CGV CGV Y1743      61.220  85.418 -19.059  1.00  0.00
ATOM   3623  CGW CGW Y1744     -32.946  63.776 -34.445  1.00  0.00
ATOM   3624  CGX CGX Y1745      -8.679  73.531  82.518  1.00  0.00
ATOM   3625  CGY CGY Y1746      41.850  18.154 -35.227  1.00  0.00
ATOM   3626  CGZ CGZ Y1747     -18.258 -56.519 -65.846  1.00  0.00
ATOM   3627  CHA CHA Y1748     -25.724  18.822  63.337  1.00  0.00
ATOM   3628  CHB CHB Y1749     -20.249 -48.965 -38.500  1.00  0.00
ATOM   3629  CHC CHC Y1750      -3.465 -46.924  47.653  1.00  0.00
ATOM   3630  CHD CHD Y1751     -18.822  80.238 -25.066  1.00  0.00
ATOM   3631  CHE CHE Y1752     -84.808 -44.324  12.924  1.00  0.00
ATOM   3632  CHF CHF Y1753      41.498  83.237 -62.621  1.00  0.00
ATOM   3633  CHG CHG Y1754     -33.484 -23.256   9.501  1.00  0.00
ATOM   3634  CHH CHH Y1755      23.310  20.555  76.589  1.00  0.00
ATOM   3635  CHI CHI Y1756     -53.983 -70.614 -85.844  1.00  0.00
ATOM   3636  CHJ CHJ Y1757     -45.522  85.742 -85.548  1.00  0.00
ATOM   3637  CHK CHK Y1758      42.593  58.293  -7.512  1.00  0.00
ATOM   3638  CHL CHL Z1759     -45.443   2.246 -29.484  1.00  0.00
ATOM   3639  CHM CHM Z1760      27.108  41.407 -60.469  1.00  0.00
ATOM   3640  CHN CHN Z1761      44.604 -54.238  26.353  1.00  0.00
ATOM   3641  CHO CHO Z1762      80.921  48.238  20.042  1.00  0.00
ATOM   3642  CHP CHP Z1763      32.818   7.111  37.417  1.00  0.00
ATOM   3643  CHQ CHQ Z1764      65.530  -3.471 -44.748  1.00  0.00
ATOM   3644  CHR CHR Z1765       4.342 -31.054  28.125  1.00  0.00
ATOM   3645  CHS CHS Z1766      42.248 -62.615 -45.522  1.00  0.00
ATOM   3646  CHT CHT Z1767     -20.882  46.166  51.498  1.00  0.00
ATOM   3647  CHU CHU Z1768      12.736 -76.193  -9.811  1.00  0.00
ATOM   3648  CHV CHV Z1769      40.530  70.904  -2.552  1.00  0.00
ATOM   3649  CHW CHW Z1770     -70.409  43.358  -5.501  1.00  0.00
ATOM   3650  CHX CHX Z1771     -20.568 -15.978   6.645  1.00  0.00
ATOM   3651  CHY CHY Z1772     -53.471  35.904  14.416  1.00  0.00
ATOM   3652  CHZ CHZ Z1773      28.326  76.721  19.777  1.00  0.00
ATOM   3653  CIA CIA Z1774      63.399  12.843  54.238  1.00  0.00
ATOM   3654  CIB CIB Z1775      48.631  23.499 -17.183  1.00  0.00
ATOM   3655  CIC CIC Z1776     -62.723 -22.803 -36.321  1.00  0.00
ATOM   3656  CID CID Z1777       3.687  73.105 -14.942  1.00  0.00
ATOM   3657  CIE CIE Z1778     -18.635 -18.269  71.147  1.00  0.00
ATOM   3658  CIF CIF Z1779     -55.869  63.814 -41.596  1.00  0.00
ATOM   3659  CIG CIG Z1780     -74.351  -8.858   0.144  1.00  0.00
ATOM   3660  CIH CIH Z1781      20.080  66.684 -80.093  1.00  0.00
ATOM   3661  CII CII Z1782      24.763 -30.812 -24.109  1.00  0.00
ATOM   3662  CIJ CIJ Z1783     -80.596  -3.656  15.937  1.00  0.00
ATOM   3663  CIK CIK Z1784     -50.273 -31.991  72.552  1.00  0.00
ATOM   3664  CIL CIL Z1785     -35.279 -55.712 -22.994  1.00  0.00
ATOM   3665  CIM CIM Z1786       3.571  14.187 -25.589  1.00  0.00
ATOM   3666  CIN CIN Z1787       3.059  45.292  21.768  1.00  0.00
ATOM   3667  CIO CIO Z1788     -15.507 -75.942   7.046  1.00  0.00
ATOM   3668  CIP CIP Z1789     -61.012 -23.959 -18.419  1.00  0.00
ATOM   3669  CIQ CIQ Z1790     -53.736  78.495 -11.755  1.00  0.00
ATOM   3670  CIR CIR Z1791      44.945 -16.640 -30.720  1.00  0.00
ATOM   3671  CIS CIS Z1792     -41.353 -48.351  12.228  1.00  0.00
ATOM   3672  CIT CIT Z1793     -24.746 -73.624  64.830  1.00  0.00
ATOM   3673  CIU CIU Z1794     -37.859  25.624 -68.337  1.00  0.00
ATOM   3674  CIV CIV Z1795      16.998  44.238  73.445  1.00  0.00
ATOM   3675  CIW CIW Z1796      13.701 -53.798 -68.901  1.00  0.00
ATOM   3676  CIX CIX Z1797     -63.050 -81.199 -34.346  1.00  0.00
ATOM   3677  CIY CIY Z1798      39.460  59.714 -40.375  1.00  0.00
ATOM   3678  CIZ CIZ Z1799       1.031  60.786  77.324  1.00  0.00
ATOM   3679  CJA CJA Z1800       0.197  13.072  69.504  1.00  0.00
ATOM   3680  CJB CJB Z1801     -83.287   2.871  28.544  1.00  0.00
ATOM   3681  CJC CJC Z1802      74.319  75.249  57.723  1.00  0.00
ATOM   3682  CJD CJD Z1803     -67.841 -65.239  55.198  1.00  0.00
ATOM   3683  CJE CJE Z1804      -9.412 -66.277 -31.091  1.00  0.00
ATOM   3684  CJF CJF Z1805     -68.508  25.086 -21.984  1.00  0.00
ATOM   3685  CJG CJG Z1806     -12.489  60.291 -50.100  1.00  0.00
ATOM   3686  CJH CJH Z1807     -21.903   6.501  30.470  1.00  0.00
ATOM   3687  CJI CJI Z1808     -58.442  33.775  61.553  1.00  0.00
ATOM   3688  CJJ CJJ Z1809     -78.207 -53.521  -0.416  1.00  0.00
ATOM   3689  CJK CJK Z1810      67.671 -74.611  19.327  1.00  0.00
ATOM   3690  CJL CJL Z1811     -52.105 -13.097  22.871  1.00  0.00
ATOM   3691  CJM CJM Z1812      75.074  66.857 -29.099  1.00  0.00
ATOM   3692  CJN CJN Z1813      64.593  48.931 -51.699  1.00  0.00
ATOM   3693  CJO CJO Z1814      43.708  31.913  19.457  1.00  0.00
ATOM   3694  CJP CJP Z1815      31.619  77.927 -27.883  1.00  0.00
ATOM   3695  CJQ CJQ Z1816     -23.924  11.880  73.098  1.00  0.00
ATOM   3696  CJR CJR Z1817      80.894 -83.495 -12.829  1.00  0.00
ATOM   3697  CJS CJS Z1818      83.313 -72.170   5.335  1.00  0.00
ATOM   3698  CJT CJT Z1819      44.073 -67.218  65.842  1.00  0.00
ATOM   3699  CJU CJU Z1820       0.531  82.169 -48.253  1.00  0.00
ATOM   3700  CJV CJV Z1821     -47.700 -30.103  38.695  1.00  0.00
ATOM   3701  CJW CJW Z1822      15.282 -69.958  42.010  1.00  0.00
ATOM   3702  CJX CJX Z1823     -40.605 -74.014  32.984  1.00  0.00
ATOM   3703  CJY CJY Z1824     -42.211 -61.352 -76.553  1.00  0.00
ATOM   3704  CJZ CJZ Z1825       0.821 -85.452  62.253  1.00  0.00
ATOM   3705  CKA CKA Z1826       9.901 -62.039 -81.472  1.00  0.00
ATOM   3706  CKB CKB Z1827      29.180 -41.813  -4.906  1.00  0.00
ATOM   3707  CKC CKC Z1828     -25.890 -34.752  -7.299  1.00  0.00
ATOM   3708  CKD CKD Z1829      36.179   1.469 -55.477  1.00  0.00
ATOM   3709  CKE CKE Z1830     -60.642 -25.688 -57.005  1.00  0.00
ATOM   3710  CKF CKF Z1831     -75.032  -1.474 -27.786  1.00  0.00
ATOM   3711  CKG CKG Z1832      63.659  11.572 -64.277  1.00  0.00
ATOM   3712  CKH CKH Z1833     -48.668 -23.871 -49.182  1.00  0.00
ATOM   3713  CKI CKI Z1834      78.769 -14.560 -40.526  1.00  0.00
ATOM   3714  CKJ CKJ Z1835      14.508 -71.288  11.358  1.00  0.00
ATOM   3715  CKK CKK Z1836      13.147  61.111 -40.045  1.00  0.00
ATOM   3716  CKL CKL Z1837      34.014 -34.226  56.699  1.00  0.00
ATOM   3717  CKM CKM Z1838      83.619  26.818 -55.062  1.00  0.00
ATOM   3718  CKN CKN Z1839      10.244 -73.261 -48.300  1.00  0.00
ATOM   3719  CKO CKO Z1840     -66.652  73.569  25.811  1.00  0.00
ATOM   3720  CKP CKP Z1841      69.010 -26.879  43.407  1.00  0.00
ATOM   3721  CKQ CKQ Z1842      83.424  -1.296 -60.220  1.00  0.00
ATOM   3722  CKR CKR Z1843      62.900  48.267  75.306  1.00  0.00
ATOM   3723  CKS CKS Z1844     -16.885  38.601 -74.347  1.00  0.00
ATOM   3724  CKT CKT Z1845      62.452 -58.788  -1.678  1.00  0.00
ATOM   3725  CKU CKU Z1846      78.132 -72.775 -26.792  1.00  0.00
ATOM   3726  CKV CKV Z1847     -75.189 -48.043 -43.130  1.00  0.00
ATOM   3727  CKW CKW Z1848      48.223  -2.789   1.356  1.00  0.00
ATOM   3728  CKX CKX Z1849     -26.967 -15.180  83.673  1.00  0.00
ATOM   3729  CKY CKY Z1850      42.232  44.622  51.201  1.00  0.00
ATOM   3730  CKZ CKZ Z1851      26.785 -51.828  73.892  1.00  0.00
ATOM   3731  CLA CLA Z1852     -37.753 -17.718  50.118  1.00  0.00
ATOM   3732  CLB CLB Z1853     -20.259 -35.715 -46.843  1.00  0.00
ATOM   3733  CLC CLC Z1854     -25.459  74.419  33.512  1.00  0.00
ATOM   3734  CLD CLD Z1855      -9.745  -4.262 -38.924  1.00  0.00
ATOM   3735  CLE CLE Z1856      83.992  61.958 -49.384  1.00  0.00
ATOM   3736  CLF CLF Z1857      76.025 -66.492  83.882  1.00  0.00
ATOM   3737  CLG CLG Z1858     -35.172  42.303 -34.458  1.00  0.00
ATOM   3738  CLH CLH Z1859      50.560  20.887 -75.126  1.00  0.00
ATOM   3739  CLI CLI Z1860      60.033 -24.822 -14.779  1.00  0.00
ATOM   3740  CLJ CLJ Z1861      26.150  42.925 -21.337  1.00  0.00
ATOM   3741  CLK CLK Z1862     -81.117  35.658 -57.206  1.00  0.00
ATOM   3742  CLL CLL Z1863     -44.339  15.470  54.398  1.00  0.00
ATOM   3743  CLM CLM Z1864      61.275  -9.939 -77.762  1.00  0.00
ATOM   3744  CLN CLN Z1865     -72.414 -18.294  10.459  1.00  0.00
ATOM   3745  CLO CLO Z1866     -21.389  50.228 -12.972  1.00  0.00
ATOM   3746  CLP CLP Z1867       7.329  70.297  36.807  1.00  0.00
ATOM   3747  CLQ CLQ Z1868      65.570   1.368  82.669  1.00  0.00
ATOM   3748  CLR CLR Z1869      -2.900   6.677 -74.585  1.00  0.00
ATOM   3749  CLS CLS Z1870      10.077  28.090  36.769  1.00  0.00
ATOM   3750  CLT CLT Z1871       6.107  67.661  17.896  1.00  0.00
ATOM   3751  CLU CLU Z1872      62.371  26.656  82.552  1.00  0.00
ATOM   3752  CLV CLV Z1873     -13.890 -30.589  57.454  1.00  0.00
ATOM   3753  CLW CLW Z1874       4.604  41.304 -42.835  1.00  0.00
ATOM   3754  CLX CLX Z1875     -17.104  67.754  79.860  1.00  0.00
ATOM   3755  CLY CLY Z1876      70.835  79.544  83.935  1.00  0.00
ATOM   3756  CLZ CLZ Z1877     -77.172  66.517  86.226  1.00  0.00
ATOM   3757  CMA CMA Z1878      71.363 -49.906 -40.091  1.00  0.00
ATOM   3758  CMB CMB Z1879       3.023  81.136  80.239  1.00  0.00
ATOM   3759  CMC CMC Z1880     -57.715  11.948  21.874  1.00  0.00
ATOM   3760  CMD CMD Z1881      72.347  62.402  -4.171  1.00  0.00
ATOM   3761  CME CME Z1882     -33.572 -54.638  83.181  1.00  0.00
ATOM   3762  CMF CMF Z1883     -41.417  -9.755 -61.441  1.00  0.00
ATOM   3763  CMG CMG Z1884      73.125 -66.286  53.057  1.00  0.00
ATOM   3764  CMH CMH Z1885     -23.705 -62.783  35.198  1.00  0.00
ATOM   3765  CMI CMI Z1886      76.746  66.635 -86.550  1.00  0.00
ATOM   3766  CMJ CMJ Z1887     -72.924 -78.156  15.942  1.00  0.00
ATOM   3767  CMK CMK Z1888     -76.878 -54.868 -21.717  1.00  0.00
ATOM   3768  CML CML Z1889      76.278 -63.641 -64.506  1.00  0.00
ATOM   3769  CMM CMM Z1890     -14.193  72.824  54.813  1.00  0.00
ATOM   3770  CMN CMN Z1891     -56.854  58.986  86.638  1.00  0.00
ATOM   3771  CMO CMO Z1892     -70.551   9.700  74.037  1.00  0.00
ATOM   3772  CMP CMP Z1893     -65.663  80.176  70.961  1.00  0.00
ATOM   3773  CMQ CMQ Z1894      62.209 -11.157  14.591  1.00  0.00
ATOM   3774  CMR CMR Z1895      21.854 -30.392 -78.966  1.00  0.00
ATOM   3775  CMS CMS Z1896       0.400  65.740  61.270  1.00  0.00
ATOM   3776  CMT CMT Z1897      51.797  -5.986  42.979  1.00  0.00
ATOM   3777  CMU CMU Z1898      54.500  77.489 -73.104  1.00  0.00
ATOM   3778  CMV CMV Z1899      86.171 -15.976  17.557  1.00  0.00
ATOM   3779  CMW CMW Z1900      21.496 -22.740  -1.191  1.00  0.00
ATOM   3780  CMX CMX Z1901     -49.941  74.694  56.388  1.00  0.00
ATOM   3781  CMY CMY Z1902      51.049 -84.011  33.316  1.00  0.00
ATOM   3782  CMZ CMZ Z1903       7.015 -12.395  83.748  1.00  0.00
ATOM   3783  CNA CNA Z1904     -64.171 -42.351   8.880  1.00  0.00
ATOM   3784  CNB CNB Z1905     -42.008 -65.381 -35.641  1.00  0.00
ATOM   3785  CNC CNC Z1906     -38.845  58.302   1.209  1.00  0.00
ATOM   3786  CND CND Z1907     -44.179 -85.186  -2.269  1.00  0.00
ATOM   3787  CNE CNE Z1908      28.358  82.062 -45.931  1.00  0.00
ATOM   3788  CNF CNF Z1909      67.606  11.337 -36.173  1.00  0.00
ATOM   3789  CNG CNG Z1910      51.156  54.686  27.476  1.00  0.00
ATOM   3790  CNH CNH Z1911      21.351  -9.809 -44.159  1.00  0.00
ATOM   3791  CNI CNI Z1912     -65.182  10.037 -61.953  1.00  0.00
ATOM   3792  CNJ CNJ Z1913     -66.387 -74.248 -70.788  1.00  0.00
ATOM   3793  CNK CNK Z1914     -60.977 -25.673 -76.601  1.00  0.00
ATOM   3794  CNL CNL Z1915     -74.471 -74.367  80.360  1.00  0.00
ATOM   3795  CNM CNM Z1916     -74.847  16.150  32.233  1.00  0.00
ATOM   3796  CNN CNN Z1917      -5.036 -12.572  46.169  1.00  0.00
ATOM   3797  CNO CNO Z1918      55.721 -41.862 -75.856  1.00  0.00
ATOM   3798  CNP CNP Z1919      86.284 -18.274 -61.281  1.00  0.00
ATOM   3799  CNQ CNQ Z1920     -54.031 -50.112  -5.862  1.00  0.00
ATOM   3800  CNR CNR Z1921     -44.369  78.323 -84.309  1.00  0.00
ATOM   3801  CNS CNS Z1922     -77.509  58.559 -69.591  1.00  0.00
ATOM   3802  CNT CNT Z1923      49.136  78.490  12.913  1.00  0.00
ATOM   3803  CNU CNU Z1924      44.121 -69.113 -81.788  1.00  0.00
ATOM   3804  CNV CNV Z1925     -51.168  -6.369 -55.052  1.00  0.00
ATOM   3805  CNW CNW Z1926      73.247 -77.923 -44.193  1.00  0.00
ATOM   3806  CNX CNX Z1927      62.337  64.575  48.141  1.00  0.00
ATOM   3807  CNY CNY Z1928      35.650 -15.342  11.243  1.00  0.00
ATOM   3808  CNZ CNZ Z1929     -32.853  28.841  15.623  1.00  0.00
ATOM   3809  COA COA Z1930     -55.264  54.093  50.904  1.00  0.00
ATOM   3810  COB COB Z1931      -5.257  16.845 -55.390  1.00  0.00
ATOM   3811  COC COC Z1932     -21.031  -5.722 -65.847  1.00  0.00
ATOM   3812  COD COD Z1933       3.080 -50.459  78.180  1.00  0.00
ATOM   3813  COE COE Z1934     -83.318 -64.911 -38.525  1.00  0.00
ATOM   3814  COF COF Z1935     -81.938  39.861  50.800  1.00  0.00
ATOM   3815  COG COG Z1936     -84.246  13.712 -12.346  1.00  0.00
ATOM   3816  COH COH Z1937     -27.063  80.831  84.819  1.00  0.00
ATOM   3817  COI COI Z1938      66.456  37.730  34.766  1.00  0.00
ATOM   3818  COJ COJ Z1939       1.558  24.357 -83.598  1.00  0.00
ATOM   3819  COK COK Z1940     -39.217  -7.178 -81.598  1.00  0.00
ATOM   3820  COL COL Z1941     -77.752 -33.275  62.032  1.00  0.00
ATOM   3821  COM COM Z1942      18.032  32.941 -84.161  1.00  0.00
ATOM   3822  CON CON Z1943      76.415 -17.045 -14.567  1.00  0.00
ATOM   3823  COO COO Z1944     -21.324  43.722  12.599  1.00  0.00
ATOM   3824  COP COP Z1945     -75.515 -82.805  -8.337  1.00  0.00
ATOM   3825  COQ COQ Z1946     -28.888  56.511  29.361  1.00  0.00
ATOM   3826  COR COR Z1947     -82.674  61.809  45.115  1.00  0.00
ATOM   3827  COS COS Z1948      48.975 -20.770 -84.343  1.00  0.00
ATOM   3828  COT COT Z1949     -15.709  32.703 -29.502  1.00  0.00
ATOM   3829  COU COU Z1950      66.047 -26.805 -67.441  1.00  0.00
ATOM   3830  COV COV Z1951      78.484   5.885   4.144  1.00  0.00
ATOM   3831  COW COW Z1952     -28.219  83.928 -45.347  1.00  0.00
ATOM   3832  COX COX Z1953      25.625  83.407  66.324  1.00  0.00
ATOM   3833  COY COY Z1954     -19.082 -78.276 -50.727  1.00  0.00
ATOM   3834  COZ COZ Z1955      36.188 -16.135  -7.087  1.00  0.00
ATOM   3835  CPA CPA Z1956     -81.522 -88.093  87.209  1.00  0.00
ATOM   3836  CPB CPB Z1957     -53.731 -56.876 -23.694  1.00  0.00
ATOM   3837  CPC CPC Z1958     -32.154 -33.781  85.787  1.00  0.00
ATOM   3838  CPD CPD Z1959     -57.948 -37.935  29.096  1.00  0.00
ATOM   3839  CPE CPE Z1960      -9.817 -66.983 -80.805  1.00  0.00
ATOM   3840  CPF CPF Z1961     -84.303   6.992  87.343  1.00  0.00
ATOM   3841  CPG CPG Z1962      50.675  60.550 -16.823  1.00  0.00
ATOM   3842  CPH CPH Z1963     -54.269  47.817  25.369  1.00  0.00
ATOM   3843  CPI CPI Z1964     -50.460  35.729  82.301  1.00  0.00
ATOM   3844  CPJ CPJ Z1965     -77.681  -8.614 -76.453  1.00  0.00
ATOM   3845  CPK CPK Z1966      23.253 -36.823 -47.251  1.00  0.00
ATOM   3846  CPL CPL Z1967      87.516  65.909  60.883  1.00  0.00
ATOM   3847  CPM CPM Z1968     -32.355  55.475 -64.501  1.00  0.00
ATOM   3848  CPN CPN Z1969      59.168   8.302 -82.132  1.00  0.00
ATOM   3849  CPO CPO Z1970      85.548 -49.968 -32.103  1.00  0.00
ATOM   3850  CPP CPP Z1971     -49.203  56.654 -80.819  1.00  0.00
ATOM   3851  CPQ CPQ Z1972     -24.929 -54.210  18.558  1.00  0.00
ATOM   3852  CPR CPR Z1973     -28.487 -56.122 -52.187  1.00  0.00
ATOM   3853  CPS CPS Z1974      -4.932 -55.268 -69.397  1.00  0.00
ATOM   3854  CPT CPT Z1975     -17.907  60.895   1.650  1.00  0.00
ATOM   3855  CPU CPU Z1976     -76.363  20.132 -36.433  1.00  0.00
ATOM   3856  CPV CPV Z1977     -31.404  53.123  83.734  1.00  0.00
ATOM   3857  CPW CPW Z1978      78.754 -39.133  79.675  1.00  0.00
ATOM   3858  CPX CPX Z1979     -31.641 -11.505  -9.047  1.00  0.00
ATOM   3859  CPY CPY Z1980      89.952  17.942 -22.680  1.00  0.00
ATOM   3860  CPZ CPZ Z1981      20.717   3.139  81.856  1.00  0.00
ATOM   3861  CQA CQA Z1982      15.774  -0.186 -70.592  1.00  0.00
ATOM   3862  CQB CQB Z1983      57.950 -15.319 -53.524  1.00  0.00
ATOM   3863  CQC CQC Z1984     -81.667  76.640  61.296  1.00  0.00
ATOM   3864  CQD CQD Z1985       2.653 -85.212 -66.362  1.00  0.00
ATOM   3865  CQE CQE Z1986      27.197  11.749  85.835  1.00  0.00
ATOM   3866  CQF CQF Z1987      85.946 -10.102  61.658  1.00  0.00
ATOM   3867  CQG CQG Z1988     -26.365  70.436 -77.436  1.00  0.00
ATOM   3868  CQH CQH Z1989     -76.975  34.952  84.986  1.00  0.00
ATOM   3869  CQI CQI Z1990     -80.163  65.899 -15.962  1.00  0.00
ATOM   3870  CQJ CQJ Z1991      71.418   8.613  30.201  1.00  0.00
ATOM   3871  CQK CQK Z1992     -83.276 -32.353  50.997  1.00  0.00
ATOM   3872  CQL CQL Z1993     -18.241 -20.716 -28.066  1.00  0.00
ATOM   3873  CQM CQM Z1994      66.457 -49.120  60.379  1.00  0.00
ATOM   3874  CQN CQN Z1995     -80.980 -58.233  83.234  1.00  0.00
ATOM   3875  CQO CQO Z1996      58.756  45.263 -86.941  1.00  0.00
ATOM   3876  CQP CQP Z1997     -47.292  68.796  74.688  1.00  0.00
ATOM   3877  CQQ CQQ Z1998     -76.011   4.992 -13.358  1.00  0.00
ATOM   3878  CQR CQR Z1999     -80.064 -18.896  41.842  1.00  0.00
ATOM   3879  CQS CQS Z2000      81.233  81.670  45.227  1.00  0.00
ATOM   3880  CQT CQT Z2001      -0.379  42.969  -8.526  1.00  0.00
ATOM   3881  CQU CQU Z2002      68.561  79.013 -56.484  1.00  0.00
ATOM   3882  CQV CQV Z2003     -33.275 -35.726 -75.860  1.00  0.00
ATOM   3883  CQW CQW Z2004     -50.375 -50.858 -47.416  1.00  0.00
ATOM   3884  CQX CQX Z2005      40.118  81.005 -76.214  1.00  0.00
ATOM   3885  CQY CQY Z2006       2.370 -44.623 -48.417  1.00  0.00
ATOM   3886  CQZ CQZ Z2007      20.130  16.543  55.665  1.00  0.00
ATOM   3887  CRA CRA Z2008      -2.137 -10.878  22.276  1.00  0.00
ATOM   3888  CRB CRB Z2009      80.098 -43.997 -11.187  1.00  0.00
ATOM   3889  CRC CRC Z2010      51.707  61.475 -72.610  1.00  0.00
ATOM   3890  CRD CRD Z2011      23.922  74.269  46.697  1.00  0.00
ATOM   3891  CRE CRE Z2012      22.202  44.311 -85.800  1.00  0.00
ATOM   3892  CRF CRF Z2013      33.882  23.608 -82.996  1.00  0.00
ATOM   3893  CRG CRG Z2014      -0.466 -84.820  36.251  1.00  0.00
ATOM   3894  CRH CRH Z2015      39.425  -7.624  56.138  1.00  0.00
ATOM   3895  CRI CRI Z2016     -83.517 -86.041  33.667  1.00  0.00
ATOM   3896  CRJ CRJ Z2017      90.023 -82.739  63.836  1.00  0.00
ATOM   3897  CRK CRK Z2018     -63.443   4.483   0.381  1.00  0.00
ATOM   3898  CRL CRL Z2019      11.551  45.054  40.203  1.00  0.00
ATOM   3899  CRM CRM Z2020     -54.750 -31.933  -8.290  1.00  0.00
ATOM   3900  CRN CRN Z2021     -15.221  79.782 -35.081  1.00  0.00
ATOM   3901  CRO CRO Z2022      86.146   8.870 -36.565  1.00  0.00
ATOM   3902  CRP CRP Z2023      -3.291 -56.281  62.932  1.00  0.00
ATOM   3903  CRQ CRQ Z2024      22.210 -49.259  48.350  1.00  0.00
ATOM   3904  CRR CRR Z2025      40.725 -44.931 -86.052  1.00  0.00
ATOM   3905  CRS CRS Z2026      34.459  16.451  60.319  1.00  0.00
ATOM   3906  CRT CRT Z2027     -74.401   5.594 -86.778  1.00  0.00
ATOM   3907  CRU CRU Z2028      -7.851  81.252  37.717  1.00  0.00
ATOM   3908  CRV CRV Z2029      67.347 -35.494 -49.546  1.00  0.00
ATOM   3909  CRW CRW Z2030      21.646  54.700  17.426  1.00  0.00
ATOM   3910  CRX CRX Z2031      44.720  72.956  57.357  1.00  0.00
ATOM   3911  CRY CRY Z2032      20.057  18.843  19.797  1.00  0.00
ATOM   3912  CRZ CRZ Z2033     -16.135  82.454  -7.928  1.00  0.00
ATOM   3913  CSA CSA Z2034      16.915 -66.747  88.934  1.00  0.00
ATOM   3914  CSB CSB Z2035     -80.625  65.042   1.556  1.00  0.00
ATOM   3915  CSC CSC Z2036     -43.172   7.883   8.871  1.00  0.00
ATOM   3916  CSD CSD Z2037      77.446  76.143  -9.610  1.00  0.00
ATOM   3917  CSE CSE Z2038      76.940 -82.885 -85.985  1.00  0.00
ATOM   3918  CSF CSF Z2039       7.899 -27.653 -22.900  1.00  0.00
ATOM   3919  CSG CSG Z2040      49.896 -25.440  68.477  1.00  0.00
ATOM   3920  CSH CSH Z2041       9.323 -40.735   7.279  1.00  0.00
ATOM   3921  CSI CSI Z2042       5.234 -60.287  25.047  1.00  0.00
ATOM   3922  CSJ CSJ Z2043      39.632  -7.889 -81.344  1.00  0.00
ATOM   3923  CSK CSK Z2044     -39.108 -23.312  30.697  1.00  0.00
ATOM   3924  CSL CSL Z2045     -30.118 -48.073 -68.267  1.00  0.00
ATOM   3925  CSM CSM Z2046     -79.979 -35.312 -12.805  1.00  0.00
ATOM   3926  CSN CSN Z2047      42.026  28.945  84.702  1.00  0.00
ATOM   3927  CSO CSO Z2048      52.005  28.622 -48.901  1.00  0.00
ATOM   3928  CSP CSP Z2049      46.287 -70.673   1.905  1.00  0.00
ATOM   3929  CSQ CSQ Z2050     -12.075 -20.860 -81.775  1.00  0.00
ATOM   3930  CSR CSR Z2051      70.086  62.546 -70.932  1.00  0.00
ATOM   3931  CSS CSS Z2052      78.921 -76.986  32.972  1.00  0.00
ATOM   3932  CST CST Z2053     -72.938 -23.084 -49.608  1.00  0.00
ATOM   3933  CSU CSU Z2054     -66.875 -14.643  55.157  1.00  0.00
ATOM   3934  CSV CSV Z2055     -56.488 -62.551  76.158  1.00  0.00
ATOM   3935  CSW CSW Z2056       2.668  54.476  43.292  1.00  0.00
ATOM   3936  CSX CSX Z2057      60.365  68.014  24.714  1.00  0.00
ATOM   3937  CSY CSY Z2058     -32.325  71.488 -20.048  1.00  0.00
ATOM   3938  CSZ CSZ Z2059      15.954 -12.743 -57.416  1.00  0.00
ATOM   3939  CTA CTA Z2060      89.323  43.187 -11.083  1.00  0.00
ATOM   3940  CTB CTB Z2061     -78.974  44.063 -27.803  1.00  0.00
ATOM   3941  CTC CTC Z2062     -42.254  48.003  17.260  1.00  0.00
ATOM   3942  CTD CTD Z2063       7.727  17.843  10.174  1.00  0.00
ATOM   3943  CTE CTE Z2064     -65.822 -66.722 -18.940  1.00  0.00
ATOM   3944  CTF CTF Z2065      70.350  81.401   7.039  1.00  0.00
ATOM   3945  CTG CTG Z2066      40.673 -27.078 -57.908  1.00  0.00
ATOM   3946  CTH CTH Z2067      55.888  62.804 -40.820  1.00  0.00
ATOM   3947  CTI CTI Z2068      12.997 -54.363   1.561  1.00  0.00
ATOM   3948  CTJ CTJ Z2069      27.068 -24.084  79.948  1.00  0.00
ATOM   3949  CTK CTK Z2070     -25.037  56.844 -77.489  1.00  0.00
ATOM   3950  CTL CTL Z2071     -83.632 -86.188 -47.423  1.00  0.00
ATOM   3951  CTM CTM Z2072     -22.790  29.490  -7.391  1.00  0.00
ATOM   3952  CTN CTN Z2073      17.473  -4.674 -26.033  1.00  0.00
ATOM   3953  CTO CTO Z2074      64.952 -73.043 -15.392  1.00  0.00
ATOM   3954  CTP CTP Z2075     -56.781  47.815  10.988  1.00  0.00
ATOM   3955  CTQ CTQ Z2076     -60.503  25.696   3.736  1.00  0.00
ATOM   3956  CTR CTR Z2077     -24.340 -73.362 -67.123  1.00  0.00
ATOM   3957  CTS CTS Z2078      15.883 -87.172 -77.753  1.00  0.00
ATOM   3958  CTT CTT Z2079     -35.025   1.817  77.659  1.00  0.00
ATOM   3959  CTU CTU Z2080      34.443 -70.861 -16.816  1.00  0.00
ATOM   3960  CTV CTV Z2081     -56.023  35.139 -13.388  1.00  0.00
ATOM   3961  CTW CTW Z2082      89.219 -50.048   6.480  1.00  0.00
ATOM   3962  CTX CTX Z2083     -22.316 -47.911 -78.114  1.00  0.00
ATOM   3963  CTY CTY Z2084     -17.563   8.342 -65.305  1.00  0.00
ATOM   3964  CTZ CTZ Z2085     -62.313 -51.899 -60.628  1.00  0.00
ATOM   3965  CUA CUA Z2086       1.701 -13.119 -59.797  1.00  0.00
ATOM   3966  CUB CUB Z2087      29.472  83.949 -60.738  1.00  0.00
ATOM   3967  CUC CUC Z2088      68.187  28.876   5.276  1.00  0.00
ATOM   3968  CUD CUD Z2089      63.762   3.901  15.771  1.00  0.00
ATOM   3969  CUE CUE Z2090      45.041 -33.090  88.088  1.00  0.00
ATOM   3970  CUF CUF Z2091     -20.467  37.258  75.716  1.00  0.00
ATOM   3971  CUG CUG Z2092       8.163 -27.433  72.491  1.00  0.00
ATOM   3972  CUH CUH Z2093      -7.698 -87.329 -50.345  1.00  0.00
ATOM   3973  CUI CUI Z2094     -33.795   0.963 -62.213  1.00  0.00
ATOM   3974  CUJ CUJ Z2095     -80.562  29.404 -19.235  1.00  0.00
ATOM   3975  CUK CUK Z2096     -14.577  10.652   2.553  1.00  0.00
ATOM   3976  CUL CUL Z2097     -44.811 -30.556 -30.428  1.00  0.00
ATOM   3977  CUM CUM Z2098     -24.399   0.071  -1.142  1.00  0.00
ATOM   3978  CUN CUN Z2099     -51.176 -86.991  15.743  1.00  0.00
ATOM   3979  CUO CUO Z2100     -76.237 -47.658  35.270  1.00  0.00
ATOM   3980  CUP CUP Z2101     -68.634 -12.119 -61.047  1.00  0.00
ATOM   3981  CUQ CUQ Z2102     -80.727  14.546  10.231  1.00  0.00
ATOM   3982  CUR CUR Z2103     -16.867 -41.782  77.148  1.00  0.00
ATOM   3983  CUS CUS Z2104      13.055 -70.306 -73.170  1.00  0.00
ATOM   3984  CUT CUT Z2105     -22.786  31.935 -49.232  1.00  0.00
ATOM   3985  CUU CUU Z2106       2.165   4.451  17.536  1.00  0.00
ATOM   3986  CUV CUV Z2107      88.166  79.645  58.516  1.00  0.00
ATOM   3987  CUW CUW Z2108     -44.975  36.695 -47.127  1.00  0.00
ATOM   3988  CUX CUX Z2109      79.954  49.921 -62.813  1.00  0.00
ATOM   3989  CUY CUY Z2110      80.112  34.150 -73.030  1.00  0.00
ATOM   3990  CUZ CUZ Z2111     -48.723 -86.437 -53.233  1.00  0.00
ATOM   3991  CVA CVA Z2112     -40.199  29.549 -14.507  1.00  0.00
ATOM   3992  CVB CVB Z2113     -37.243 -13.775   9.415  1.00  0.00
ATOM   3993  CVC CVC Z2114      23.144  36.887  32.353  1.00  0.00
ATOM   3994  CVD CVD Z2115      -4.042 -21.212 -36.777  1.00  0.00
ATOM   3995  CVE CVE Z2116      26.596 -89.682 -19.956  1.00  0.00
ATOM   3996  CVF CVF Z2117      89.175   0.443 -11.793  1.00  0.00
ATOM   3997  CVG CVG Z2118      82.250  26.411 -30.630  1.00  0.00
ATOM   3998  CVH CVH Z2119     -77.088 -10.547  80.977  1.00  0.00
ATOM   3999  CVI CVI Z2120      21.186 -53.635  86.087  1.00  0.00
ATOM   4000  CVJ CVJ Z2121     -75.709  18.183  54.231  1.00  0.00
ATOM   4001  CVK CVK Z2122      67.008 -28.597 -38.043  1.00  0.00
ATOM   4002  CVL CVL Z2123     -60.451  71.511   0.714  1.00  0.00
ATOM   4003  CVM CVM Z2124      44.656 -20.218  32.125  1.00  0.00
ATOM   4004  CVN CVN Z2125      29.366 -27.814  20.606  1.00  0.00
ATOM   4005  CVO CVO Z2126     -69.602  77.885 -74.834  1.00  0.00
ATOM   4006  CVP CVP Z2127     -65.160  72.166  52.381  1.00  0.00
ATOM   4007  CVQ CVQ Z2128      86.580  73.718 -72.223  1.00  0.00
ATOM   4008  CVR CVR Z2129       5.129 -70.878  77.854  1.00  0.00
ATOM   4009  CVS CVS Z2130     -73.913 -85.374  59.820  1.00  0.00
ATOM   4010  CVT CVT Z2131     -83.127   4.955  50.505  1.00  0.00
ATOM   4011  CVU CVU Z2132     -80.823 -35.021 -71.398  1.00  0.00
ATOM   4012  CVV CVV Z2133      80.944  66.253  13.618  1.00  0.00
ATOM   4013  CVW CVW Z2134     -76.147  51.725  16.790  1.00  0.00
ATOM   4014  CVX CVX Z2135      68.662 -34.232   8.254  1.00  0.00
ATOM   4015  CVY CVY Z2136      69.413  -5.293 -62.027  1.00  0.00
ATOM   4016  CVZ CVZ Z2137     -36.770 -64.443  -8.743  1.00  0.00
ATOM   4017  CWA CWA Z2138     -44.092  73.235  42.426  1.00  0.00
ATOM   4018  CWB CWB Z2139     -59.391  32.898 -26.710  1.00  0.00
ATOM   4019  CWC CWC Z2140      21.738   4.019  56.283  1.00  0.00
ATOM   4020  CWD CWD Z2141      24.168  -5.539  24.093  1.00  0.00
ATOM   4021  CWE CWE Z2142      79.331  15.738  74.490  1.00  0.00
ATOM   4022  CWF CWF Z2143      62.742 -15.076  82.443  1.00  0.00
ATOM   4023  CWG CWG Z2144     -17.971  -5.898 -14.451  1.00  0.00
ATOM   4024  CWH CWH Z2145       6.485 -11.832 -31.061  1.00  0.00
ATOM   4025  CWI CWI Z2146     -18.758 -50.576  50.003  1.00  0.00
ATOM   4026  CWJ CWJ Z2147     -58.630  45.311 -20.124  1.00  0.00
ATOM   4027  CWK CWK Z2148      23.460  13.652   7.611  1.00  0.00
ATOM   4028  CWL CWL Z2149     -61.855  30.536 -73.375  1.00  0.00
ATOM   4029  CWM CWM Z2150      39.343 -19.034  82.327  1.00  0.00
ATOM   4030  CWN CWN Z2151      22.943 -13.661  47.759  1.00  0.00
ATOM   4031  CWO CWO Z2152     -72.779  44.137  55.748  1.00  0.00
ATOM   4032  CWP CWP Z2153     -62.769 -49.942  65.897  1.00  0.00
ATOM   4033  CWQ CWQ Z2154      88.568  -6.778 -71.534  1.00  0.00
ATOM   4034  CWR CWR Z2155      39.314  10.630 -37.215  1.00  0.00
ATOM   4035  CWS CWS Z2156     -26.647 -46.054 -30.084  1.00  0.00
ATOM   4036  CWT CWT Z2157     -50.169 -82.088  86.738  1.00  0.00
ATOM   4037  CWU CWU Z2158     -63.627  26.072  44.025  1.00  0.00
ATOM   4038  CWV CWV Z2159      10.362 -46.400 -21.999  1.00  0.00
ATOM   4039  CWW CWW Z2160     -82.343 -44.118  56.674  1.00  0.00
ATOM   4040  CWX CWX Z2161     -71.743  81.291 -13.514  1.00  0.00
ATOM   4041  CWY CWY Z2162     -44.984  73.514  12.740  1.00  0.00
ATOM   4042  CWZ CWZ Z2163     -51.380  34.812 -84.350  1.00  0.00
ATOM   4043  CXA CXA Z2164      50.910  77.125 -17.506  1.00  0.00
ATOM   4044  CXB CXB Z2165      21.342  17.203  -4.872  1.00  0.00
ATOM   4045  CXC CXC Z2166      71.074  85.142 -15.153  1.00  0.00
ATOM   4046  CXD CXD Z2167     -49.745 -16.560  -4.855  1.00  0.00
ATOM   4047  CXE CXE Z2168     -67.225  35.181 -39.199  1.00  0.00
ATOM   4048  CXF CXF Z2169      81.469  44.113 -37.800  1.00  0.00
ATOM   4049  CXG CXG Z2170     -26.501 -40.907  62.260  1.00  0.00
ATOM   4050  CXH CXH Z2171     -82.278 -30.450  84.108  1.00  0.00
ATOM   4051  CXI CXI Z2172      40.692  70.395  78.979  1.00  0.00
ATOM   4052  CXJ CXJ Z2173      20.404  70.873 -42.139  1.00  0.00
ATOM   4053  CXK CXK Z2174       7.829 -84.392  77.675  1.00  0.00
ATOM   4054  CXL CXL Z2175     -62.668  -7.007 -77.981  1.00  0.00
ATOM   4055  CXM CXM Z2176     -44.697 -69.167 -51.906  1.00  0.00
ATOM   4056  CXN CXN Z2177       5.470  24.278  49.369  1.00  0.00
ATOM   4057  CXO CXO Z2178     -21.217 -29.540  22.766  1.00  0.00
ATOM   4058  CXP CXP Z2179     -69.873  52.643  66.130  1.00  0.00
ATOM   4059  CXQ CXQ Z2180     -11.271 -56.898 -86.773  1.00  0.00
ATOM   4060  CXR CXR Z2181      -2.818  20.933  33.865  1.00  0.00
ATOM   4061  CXS CXS Z2182     -55.191   3.409 -79.918  1.00  0.00
ATOM   4062  CXT CXT Z2183      84.677 -40.189 -54.659  1.00  0.00
ATOM   4063  CXU CXU Z2184      52.887  76.255 -33.467  1.00  0.00
ATOM   4064  CXV CXV Z2185     -38.677 -31.234 -64.377  1.00  0.00
ATOM   4065  CXW CXW Z2186      78.241 -22.721  -0.108  1.00  0.00
ATOM   4066  CXX CXX Z2187      78.285  41.932  51.655  1.00  0.00
ATOM   4067  CXY CXY Z2188      -4.239 -55.440  43.250  1.00  0.00
ATOM   4068  CXZ CXZ Z2189     -15.506  80.847  15.302  1.00  0.00
ATOM   4069  CYA CYA Z2190     -75.256 -53.878 -66.028  1.00  0.00
ATOM   4070  CYB CYB Z2191     -82.788 -17.111  64.266  1.00  0.00
ATOM   4071  CYC CYC Z2192      -3.768  81.660 -82.445  1.00  0.00
ATOM   4072  CYD CYD Z2193     -42.618  17.499  33.892  1.00  0.00
ATOM   4073  CYE CYE Z2194       9.959  -0.445  29.849  1.00  0.00
ATOM   4074  CYF CYF Z2195      -4.087 -77.946 -76.988  1.00  0.00
ATOM   4075  CYG CYG Z2196      15.307 -73.365  66.341  1.00  0.00
ATOM   4076  CYH CYH Z2197      11.193 -40.239  -9.423  1.00  0.00
ATOM   4077  CYI CYI Z2198     -47.552 -51.448  42.612  1.00  0.00
ATOM   4078  CYJ CYJ Z2199      50.918 -19.185  89.283  1.00  0.00
ATOM   4079  CYK CYK Z2200     -15.751  56.809  14.116  1.00  0.00
ATOM   4080  CYL CYL Z2201     -56.337  36.574 -58.419  1.00  0.00
ATOM   4081  CYM CYM Z2202     -51.566 -72.036  53.847  1.00  0.00
ATOM   4082  CYN CYN Z2203       8.379  53.146 -80.397  1.00  0.00
ATOM   4083  CYO CYO Z2204      29.359  18.591 -39.646  1.00  0.00
ATOM   4084  CYP CYP Z2205     -53.956  52.669  -8.017  1.00  0.00
ATOM   4085  CYQ CYQ Z2206      60.111  -2.275  26.218  1.00  0.00
ATOM   4086  CYR CYR Z2207      43.130  70.305  39.377  1.00  0.00
ATOM   4087  CYS CYS Z2208     -18.004  12.646 -46.682  1.00  0.00
ATOM   4088  CYT CYT Z2209      81.157 -57.463  13.591  1.00  0.00
ATOM   4089  CYU CYU Z2210      77.798 -52.500 -85.677  1.00  0.00
ATOM   4090  CYV CYV Z2211      68.858 -59.547 -22.841  1.00  0.00
ATOM   4091  CYW CYW Z2212      14.828  75.193   5.074  1.00  0.00
ATOM   4092  CYX CYX Z2213      26.541  -0.990   9.181  1.00  0.00
ATOM   4093  CYY CYY Z2214      11.627 -31.801 -55.684  1.00  0.00
ATOM   4094  CYZ CYZ Z2215      54.509  49.221  42.545  1.00  0.00
ATOM   4095  CZA CZA Z2216      41.516   5.340  82.996  1.00  0.00
ATOM   4096  CZB CZB Z2217     -76.171  73.304 -27.919  1.00  0.00
ATOM   4097  CZC CZC Z2218      46.987  45.612 -39.361  1.00  0.00
ATOM   4098  CZD CZD Z2219      14.718 -78.108 -63.509  1.00  0.00
ATOM   4099  CZE CZE Z2220      -5.719 -41.506  67.962  1.00  0.00
ATOM   4100  CZF CZF Z2221      -1.110  42.965 -83.948  1.00  0.00
ATOM   4101  CZG CZG Z2222      34.565 -84.250   6.258  1.00  0.00
ATOM   4102  CZH CZH Z2223     -33.536  77.121 -64.479  1.00  0.00
ATOM   4103  CZI CZI Z2224      -6.009 -32.343   7.662  1.00  0.00
ATOM   4104  CZJ CZJ Z2225     -24.105 -87.489 -74.904  1.00  0.00
ATOM   4105  CZK CZK Z2226     -43.433 -79.767 -23.372  1.00  0.00
ATOM   4106  CZL CZL Z2227      77.823  -8.849  76.854  1.00  0.00
ATOM   4107  CZM CZM Z2228     -57.623  -3.664  79.806  1.00  0.00
ATOM   4108  CZN CZN Z2229      77.837 -29.579 -82.604  1.00  0.00
ATOM   4109  CZO CZO Z2230      77.170  18.118 -18.261  1.00  0.00
ATOM   4110  CZP CZP Z2231     -14.047  26.240   5.905  1.00  0.00
ATOM   4111  CZQ CZQ Z2232      86.060 -76.724 -76.641  1.00  0.00
ATOM   4112  CZR CZR Z2233     -69.560  -8.873 -14.347  1.00  0.00
ATOM   4113  CZS CZS Z2234     -28.666 -15.858 -71.978  1.00  0.00
ATOM   4114  CZT CZT Z2235      29.763  50.926  43.183  1.00  0.00
ATOM   4115  CZU CZU Z2236      23.208 -73.327 -85.335  1.00  0.00
ATOM   4116  CZV CZV Z2237      50.501  77.911  73.284  1.00  0.00
ATOM   4117  CZW CZW Z2238       1.301 -36.737 -68.425  1.00  0.00
ATOM   4118  CZX CZX Z2239      25.930   9.224  66.611  1.00  0.00
ATOM   4119  CZY CZY Z2240      12.797  80.721 -71.339  1.00  0.00
ATOM   4120  CZZ CZZ Z2241      20.690 -34.615 -63.215  1.00  0.00
ATOM   4121  DAA DAA Z2242      81.755 -50.036  42.811  1.00  0.00
ATOM   4122  DAB DAB Z2243      55.549 -22.922  10.140  1.00  0.00
ATOM   4123  DAC DAC Z2244     -49.726  63.999  19.421  1.00  0.00
ATOM   4124  DAD DAD Z2245     -16.620  -2.730  81.648  1.00  0.00
ATOM   4125  DAE DAE Z2246       3.668  26.101 -68.438  1.00  0.00
ATOM   4126  DAF DAF Z2247      76.301  46.231 -15.610  1.00  0.00
ATOM   4127  DAG DAG Z2248       9.448 -10.299 -86.031  1.00  0.00
ATOM   4128  DAH DAH Z2249      64.417 -51.773  88.017  1.00  0.00
ATOM   4129  DAI DAI Z2250     -79.217 -31.171 -30.023  1.00  0.00
ATOM   4130  DAJ DAJ Z2251      90.530 -79.773  44.893  1.00  0.00
ATOM   4131  DAK DAK Z2252      79.297  28.616  31.124  1.00  0.00
ATOM   4132  DAL DAL Z2253      44.346 -27.675   1.786  1.00  0.00
ATOM   4133  DAM DAM Z2254      25.203  27.143   5.427  1.00  0.00
ATOM   4134  DAN DAN Z2255      66.914   4.807 -15.625  1.00  0.00
ATOM   4135  DAO DAO Z2256     -53.813  19.508  75.222  1.00  0.00
ATOM   4136  DAP DAP Z2257      56.601  83.083  47.309  1.00  0.00
ATOM   4137  DAQ DAQ Z2258      23.450  52.207  -3.247  1.00  0.00
ATOM   4138  DAR DAR Z2259     -80.705  80.731 -41.606  1.00  0.00
ATOM   4139  DAS DAS Z2260     -51.093 -33.142   8.547  1.00  0.00
ATOM   4140  DAT DAT Z2261       8.870   5.683 -52.611  1.00  0.00
ATOM   4141  DAU DAU Z2262     -23.278  26.948  64.203  1.00  0.00
ATOM   4142  DAV DAV Z2263     -62.864 -77.265  -6.936  1.00  0.00
ATOM   4143  DAW DAW Z2264     -12.767 -53.850  -7.560  1.00  0.00
ATOM   4144  DAX DAX Z2265      -7.871 -71.873  84.506  1.00  0.00
ATOM   4145  DAY DAY Z2266      26.811  63.265   5.734  1.00  0.00
ATOM   4146  DAZ DAZ Z2267      76.123  77.898  32.501  1.00  0.00
ATOM   4147  DBA DBA Z2268     -59.512 -22.398  40.361  1.00  0.00
ATOM   4148  DBB DBB Z2269      33.332   1.867 -11.673  1.00  0.00
ATOM   4149  DBC DBC Z2270      36.534  57.594 -21.029  1.00  0.00
ATOM   4150  DBD DBD Z2271     -63.316 -85.720  41.611  1.00  0.00
ATOM   4151  DBE DBE Z2272       7.913 -40.051  88.445  1.00  0.00
ATOM   4152  DBF DBF Z2273      -3.602  51.082 -68.948  1.00  0.00
ATOM   4153  DBG DBG Z2274      36.811 -41.056 -70.116  1.00  0.00
ATOM   4154  DBH DBH Z2275     -55.777 -90.156 -83.441  1.00  0.00
ATOM   4155  DBI DBI Z2276      54.022 -83.954 -20.007  1.00  0.00
ATOM   4156  DBJ DBJ Z2277      15.978 -88.903 -55.238  1.00  0.00
ATOM   4157  DBK DBK Z2278      36.471 -50.517  86.387  1.00  0.00
ATOM   4158  DBL DBL Z2279      49.527   0.045 -24.110  1.00  0.00
ATOM   4159  DBM DBM Z2280      29.357 -88.795 -58.511  1.00  0.00
ATOM   4160  DBN DBN Z2281      11.966  60.861  54.234  1.00  0.00
ATOM   4161  DBO DBO Z2282      14.472  83.814  87.106  1.00  0.00
ATOM   4162  DBP DBP Z2283     -67.781 -10.790 -45.555  1.00  0.00
ATOM   4163  DBQ DBQ Z2284     -72.468  49.504  43.647  1.00  0.00
ATOM   4164  DBR DBR Z2285     -10.766  64.616 -25.698  1.00  0.00
ATOM   4165  DBS DBS Z2286     -57.986 -39.731 -30.378  1.00  0.00
ATOM   4166  DBT DBT Z2287      28.150 -57.550 -80.385  1.00  0.00
ATOM   4167  DBU DBU Z2288      74.593  42.199 -82.043  1.00  0.00
ATOM   4168  DBV DBV Z2289      88.218  72.686  84.505  1.00  0.00
ATOM   4169  DBW DBW Z2290      59.637 -79.260 -81.972  1.00  0.00
ATOM   4170  DBX DBX Z2291      14.068 -38.628 -33.767  1.00  0.00
ATOM   4171  DBY DBY Z2292      24.987  66.183  83.927  1.00  0.00
ATOM   4172  DBZ DBZ Z2293      87.721 -19.366 -23.031  1.00  0.00
ATOM   4173  DCA DCA Z2294      22.251  76.747  -7.029  1.00  0.00
ATOM   4174  DCB DCB Z2295      -6.704 -73.477 -58.547  1.00  0.00
ATOM   4175  DCC DCC Z2296     -37.226  83.732  39.944  1.00  0.00
ATOM   4176  DCD DCD Z2297      57.807  -5.138  72.830  1.00  0.00
ATOM   4177  DCE DCE Z2298     -35.283  30.311  38.013  1.00  0.00
ATOM   4178  DCF DCF Z2299      38.330  51.427  -2.026  1.00  0.00
ATOM   4179  DCG DCG Z2300      56.738  49.715 -67.815  1.00  0.00
ATOM   4180  DCH DCH Z2301     -62.369  22.793  80.950  1.00  0.00
ATOM   4181  DCI DCI Z2302      -4.173  85.000   3.180  1.00  0.00
ATOM   4182  DCJ DCJ Z2303     -42.206  48.181 -60.524  1.00  0.00
ATOM   4183  DCK DCK Z2304      70.084  29.081 -49.275  1.00  0.00
ATOM   4184  DCL DCL Z2305      33.868 -72.052  87.145  1.00  0.00
ATOM   4185  DCM DCM Z2306     -29.645  22.587  85.101  1.00  0.00
ATOM   4186  DCN DCN Z2307     -75.877  26.362 -77.093  1.00  0.00
ATOM   4187  DCO DCO Z2308      82.147   8.034 -70.199  1.00  0.00
ATOM   4188  DCP DCP Z2309     -81.995 -35.491  21.632  1.00  0.00
ATOM   4189  DCQ DCQ Z2310      47.299  -0.773 -72.701  1.00  0.00
ATOM   4190  DCR DCR Z2311      26.032 -57.754 -20.632  1.00  0.00
ATOM   4191  DCS DCS Z2312     -24.424 -77.396 -83.450  1.00  0.00
ATOM   4192  DCT DCT Z2313      47.729  25.753  67.134  1.00  0.00
ATOM   4193  DCU DCU Z2314      85.803 -63.528 -81.826  1.00  0.00
ATOM   4194  DCV DCV Z2315     -68.529 -57.052  13.914  1.00  0.00
ATOM   4195  DCW DCW Z2316      -7.752 -71.024  29.722  1.00  0.00
ATOM   4196  DCX DCX Z2317      41.800 -33.385 -14.949  1.00  0.00
ATOM   4197  DCY DCY Z2318      83.759   9.963 -55.942  1.00  0.00
ATOM   4198  DCZ DCZ Z2319      88.473  84.229 -19.466  1.00  0.00
ATOM   4199  DDA DDA Z2320      38.072 -39.607  72.259  1.00  0.00
ATOM   4200  DDB DDB Z2321      -1.885  10.153   6.195  1.00  0.00
ATOM   4201  DDC DDC Z2322      78.766  79.570 -83.631  1.00  0.00
ATOM   4202  DDD DDD Z2323      44.042  60.231  16.056  1.00  0.00
ATOM   4203  DDE DDE Z2324      86.499  24.044  59.761  1.00  0.00
ATOM   4204  DDF DDF Z2325      11.817  85.398 -36.657  1.00  0.00
ATOM   4205  DDG DDG Z2326       9.418 -36.517  55.198  1.00  0.00
ATOM   4206  DDH DDH Z2327      89.090  54.144   4.793  1.00  0.00
ATOM   4207  DDI DDI Z2328     -76.101  40.218  35.157  1.00  0.00
ATOM   4208  DDJ DDJ Z2329      86.722  55.756  81.494  1.00  0.00
ATOM   4209  DDK DDK Z2330      56.085 -87.477 -59.949  1.00  0.00
ATOM   4210  DDL DDL Z2331      37.600   2.659  18.838  1.00  0.00
ATOM   4211  DDM DDM Z2332     -34.515 -46.942  31.739  1.00  0.00
ATOM   4212  DDN DDN Z2333     -79.696 -76.892  41.692  1.00  0.00
ATOM   4213  DDO DDO Z2334     -70.417 -46.382  76.276  1.00  0.00
ATOM   4214  DDP DDP Z2335     -32.772  45.345  -7.151  1.00  0.00
ATOM   4215  DDQ DDQ Z2336      79.129 -85.742 -60.161  1.00  0.00
ATOM   4216  DDR DDR Z2337     -11.969  22.454  50.996  1.00  0.00
ATOM   4217  DDS DDS Z2338     -47.746  36.265  24.737  1.00  0.00
ATOM   4218  DDT DDT Z2339     -42.102 -39.431 -86.709  1.00  0.00
ATOM   4219  DDU DDU Z2340     -46.603  -3.999  59.225  1.00  0.00
ATOM   4220  DDV DDV Z2341      63.353 -86.131   1.239  1.00  0.00
ATOM   4221  DDW DDW Z2342      14.539  17.878 -57.105  1.00  0.00
ATOM   4222  DDX DDX Z2343     -18.554 -32.382  42.651  1.00  0.00
ATOM   4223  DDY DDY Z2344     -59.232 -61.067  34.974  1.00  0.00
ATOM   4224  DDZ DDZ Z2345      -3.374  39.083 -53.460  1.00  0.00
ATOM   4225  DEA DEA Z2346      82.920  19.791  -6.895  1.00  0.00
ATOM   4226  DEB DEB Z2347      85.149  25.111  11.621  1.00  0.00
ATOM   4227  DEC DEC Z2348      14.943 -58.672  64.729  1.00  0.00
ATOM   4228  DED DED Z2349      -7.455  77.880  67.055  1.00  0.00
ATOM   4229  DEE DEE Z2350     -18.958   0.953  62.835  1.00  0.00
ATOM   4230  DEF DEF Z2351       3.386  72.124 -69.155  1.00  0.00
ATOM   4231  DEG DEG Z2352      47.356  75.682 -59.334  1.00  0.00
ATOM   4232  DEH DEH Z2353     -27.380  69.761   5.049  1.00  0.00
ATOM   4233  DEI DEI Z2354      53.997  45.959   1.362  1.00  0.00
ATOM   4234  DEJ DEJ Z2355      79.172   4.687 -84.232  1.00  0.00
ATOM   4235  DEK DEK Z2356       4.954 -62.656   6.474  1.00  0.00
ATOM   4236  DEL DEL Z2357     -81.227 -49.022 -78.310  1.00  0.00
ATOM   4237  DEM DEM Z2358      36.071 -89.033  81.126  1.00  0.00
ATOM   4238  DEN DEN Z2359     -28.192  61.202 -37.326  1.00  0.00
ATOM   4239  DEO DEO Z2360       7.419  85.691  58.063  1.00  0.00
ATOM   4240  DEP DEP Z2361      51.944   9.024  22.553  1.00  0.00
ATOM   4241  DEQ DEQ Z2362     -32.149 -52.200  -0.619  1.00  0.00
ATOM   4242  DER DER Z2363     -53.526  36.679  41.276  1.00  0.00
ATOM   4243  DES DES Z2364      42.166  20.338 -45.785  1.00  0.00
ATOM   4244  DET DET Z2365      40.818  58.636  45.589  1.00  0.00
ATOM   4245  DEU DEU Z2366      65.979  30.342 -76.481  1.00  0.00
ATOM   4246  DEV DEV Z2367      32.765  63.013  66.304  1.00  0.00
ATOM   4247  DEW DEW Z2368     -84.345  54.614  84.216  1.00  0.00
ATOM   4248  DEX DEX Z2369     -84.785 -68.643  65.263  1.00  0.00
ATOM   4249  DEY DEY Z2370      -2.406 -41.939  50.347  1.00  0.00
ATOM   4250  DEZ DEZ Z2371     -39.051 -28.663 -86.222  1.00  0.00
ATOM   4251  DFA DFA Z2372      87.954 -52.474  57.367  1.00  0.00
ATOM   4252  DFB DFB Z2373      87.954  63.904 -12.924  1.00  0.00
ATOM   4253  DFC DFC Z2374      -0.675 -69.444  56.627  1.00  0.00
ATOM   4254  DFD DFD Z2375     -65.514   6.783  46.906  1.00  0.00
ATOM   4255  DFE DFE Z2376     -78.553 -70.228 -18.480  1.00  0.00
ATOM   4256  DFF DFF Z2377     -15.712 -43.892  34.864  1.00  0.00
ATOM   4257  DFG DFG Z2378      53.469 -88.498  83.409  1.00  0.00
ATOM   4258  DFH DFH Z2379     -65.789  54.223  35.338  1.00  0.00
ATOM   4259  DFI DFI Z2380      14.442 -49.633 -34.384  1.00  0.00
ATOM   4260  DFJ DFJ Z2381     -31.885  70.546  58.056  1.00  0.00
ATOM   4261  DFK DFK Z2382       9.411  71.528  80.014  1.00  0.00
ATOM   4262  DFL DFL Z2383       2.336 -33.984 -39.298  1.00  0.00
ATOM   4263  DFM DFM Z2384       7.974 -19.213 -74.181  1.00  0.00
ATOM   4264  DFN DFN Z2385     -47.675  40.525 -28.993  1.00  0.00
ATOM   4265  DFO DFO Z2386     -80.480  75.536  44.439  1.00  0.00
ATOM   4266  DFP DFP Z2387      65.675  42.470  -4.724  1.00  0.00
ATOM   4267  DFQ DFQ Z2388      87.696  33.551  -5.185  1.00  0.00
ATOM   4268  DFR DFR Z2389     -42.868  78.210  -8.339  1.00  0.00
ATOM   4269  DFS DFS Z2390     -84.514  30.162 -84.373  1.00  0.00
ATOM   4270  DFT DFT Z2391      -2.297 -42.950  -8.398  1.00  0.00
ATOM   4271  DFU DFU Z2392     -17.656 -41.724 -86.995  1.00  0.00
ATOM   4272  DFV DFV Z2393     -19.021  22.650 -85.034  1.00  0.00
ATOM   4273  DFW DFW Z2394     -52.767 -71.117   8.521  1.00  0.00
ATOM   4274  DFX DFX Z2395      84.270   4.897  36.029  1.00  0.00
ATOM   4275  DFY DFY Z2396     -18.885  35.128  25.353  1.00  0.00
ATOM   4276  DFZ DFZ Z2397     -85.163 -59.259  39.163  1.00  0.00
ATOM   4277  DGA DGA Z2398      56.103  58.853  -0.217  1.00  0.00
ATOM   4278  DGB DGB Z2399      47.924  -9.813  71.712  1.00  0.00
ATOM   4279  DGC DGC Z2400      56.478  78.926  61.357  1.00  0.00
ATOM   4280  DGD DGD Z2401     -80.180  55.116 -41.757  1.00  0.00
ATOM   4281  DGE DGE Z2402      -9.341  30.740  84.616  1.00  0.00
ATOM   4282  DGF DGF Z2403      16.532  12.347 -85.271  1.00  0.00
ATOM   4283  DGG DGG Z2404     -24.151  -3.449 -77.477  1.00  0.00
ATOM   4284  DGH DGH Z2405     -81.985  -9.748  27.048  1.00  0.00
ATOM   4285  DGI DGI Z2406     -64.958 -35.343  48.965  1.00  0.00
ATOM   4286  DGJ DGJ Z2407      83.062 -56.722  30.018  1.00  0.00
ATOM   4287  DGK DGK Z2408     -61.209 -50.219 -78.396  1.00  0.00
ATOM   4288  DGL DGL Z2409     -39.690   6.346 -80.414  1.00  0.00
ATOM   4289  DGM DGM Z2410      15.669  81.474  30.603  1.00  0.00
ATOM   4290  DGN DGN Z2411      90.368 -58.984 -19.182  1.00  0.00
ATOM   4291  DGO DGO Z2412     -41.319 -80.130 -39.463  1.00  0.00
ATOM   4292  DGP DGP Z2413      82.968 -40.329   8.897  1.00  0.00
ATOM   4293  DGQ DGQ Z2414      -6.267 -22.451  85.503  1.00  0.00
ATOM   4294  DGR DGR Z2415      48.586  29.773  43.360  1.00  0.00
ATOM   4295  DGS DGS Z2416      75.524 -55.823  71.062  1.00  0.00
ATOM   4296  DGT DGT Z2417      39.754 -16.250 -67.435  1.00  0.00
ATOM   4297  DGU DGU Z2418      83.407 -39.990  20.299  1.00  0.00
ATOM   4298  DGV DGV Z2419      57.468  30.387 -63.046  1.00  0.00
ATOM   4299  DGW DGW Z2420     -21.514 -59.703 -73.355  1.00  0.00
ATOM   4300  DGX DGX Z2421      42.924  21.430  40.491  1.00  0.00
ATOM   4301  DGY DGY Z2422      32.646  82.463  83.730  1.00  0.00
ATOM   4302  DGZ DGZ Z2423     -84.555   3.097  62.447  1.00  0.00
ATOM   4303  DHA DHA Z2424       7.774  62.753 -26.965  1.00  0.00
ATOM   4304  DHB DHB Z2425      17.333 -42.282  18.147  1.00  0.00
ATOM   4305  DHC DHC Z2426     -10.753  -2.606 -56.130  1.00  0.00
ATOM   4306  DHD DHD Z2427     -58.116 -65.648 -43.176  1.00  0.00
ATOM   4307  DHE DHE Z2428     -81.198  -0.942 -48.344  1.00  0.00
ATOM   4308  DHF DHF Z2429      84.238  30.397  86.945  1.00  0.00
ATOM   4309  DHG DHG Z2430      -2.359 -42.297 -83.346  1.00  0.00
ATOM   4310  DHH DHH Z2431     -31.846 -89.398 -18.853  1.00  0.00
ATOM   4311  DHI DHI Z2432      -8.699  -8.137 -65.625  1.00  0.00
ATOM   4312  DHJ DHJ Z2433     -59.703  -7.421  68.070  1.00  0.00
ATOM   4313  DHK DHK Z2434      14.432  73.154 -28.278  1.00  0.00
ATOM   4314  DHL DHL Z2435     -27.085 -87.403 -48.824  1.00  0.00
ATOM   4315  DHM DHM Z2436     -34.895  79.918  65.269  1.00  0.00
ATOM   4316  DHN DHN Z2437     -16.408  59.859 -69.933  1.00  0.00
ATOM   4317  DHO DHO Z2438      86.937  20.323 -79.983  1.00  0.00
ATOM   4318  DHP DHP Z2439     -43.707 -88.269 -70.265  1.00  0.00
ATOM   4319  DHQ DHQ Z2440      74.279 -86.379  81.764  1.00  0.00
ATOM   4320  DHR DHR Z2441      50.401  54.621  56.386  1.00  0.00
ATOM   4321  DHS DHS Z2442     -20.175 -33.556 -68.918  1.00  0.00
ATOM   4322  DHT DHT Z2443     -39.132  53.296  41.370  1.00  0.00
ATOM   4323  DHU DHU Z2444      25.111 -81.264 -68.608  1.00  0.00
ATOM   4324  DHV DHV Z2445     -70.379 -27.646  27.513  1.00  0.00
ATOM   4325  DHW DHW Z2446     -58.494  82.495 -70.754  1.00  0.00
ATOM   4326  DHX DHX Z2447      59.960  17.200   8.500  1.00  0.00
ATOM   4327  DHY DHY Z2448      63.266 -83.815  45.326  1.00  0.00
ATOM   4328  DHZ DHZ Z2449      38.856 -86.589  50.983  1.00  0.00
ATOM   4329  DIA DIA Z2450      29.440  23.367  50.187  1.00  0.00
ATOM   4330  DIB DIB Z2451     -56.890  16.218 -81.776  1.00  0.00
ATOM   4331  DIC DIC Z2452     -61.254  69.574 -67.302  1.00  0.00
ATOM   4332  DID DID Z2453      84.120 -45.506 -71.442  1.00  0.00
ATOM   4333  DIE DIE Z2454      39.285  57.042  86.443  1.00  0.00
ATOM   4334  DIF DIF Z2455      55.534 -67.974  86.195  1.00  0.00
ATOM   4335  DIG DIG Z2456      21.026 -84.874  61.934  1.00  0.00
ATOM   4336  DIH DIH Z2457      87.250   3.545  56.209  1.00  0.00
ATOM   4337  DII DII Z2458      18.381  71.394 -55.037  1.00  0.00
ATOM   4338  DIJ DIJ Z2459     -19.797  79.703  69.778  1.00  0.00
ATOM   4339  DIK DIK Z2460      79.288  52.545  39.034  1.00  0.00
ATOM   4340  DIL DIL Z2461     -34.818  27.888 -33.581  1.00  0.00
ATOM   4341  DIM DIM Z2462     -25.350  -8.895  60.733  1.00  0.00
ATOM   4342  DIN DIN Z2463      26.893 -24.237 -43.906  1.00  0.00
ATOM   4343  DIO DIO Z2464      74.291  31.603 -14.958  1.00  0.00
ATOM   4344  DIP DIP Z2465      80.286 -66.055 -13.862  1.00  0.00
ATOM   4345  DIQ DIQ Z2466      89.677  42.383 -55.709  1.00  0.00
ATOM   4346  DIR DIR Z2467     -42.137 -15.618  86.726  1.00  0.00
ATOM   4347  DIS DIS Z2468      90.185  85.906  13.483  1.00  0.00
ATOM   4348  DIT DIT Z2469     -54.516  -2.508  41.974  1.00  0.00
ATOM   4349  DIU DIU Z2470      70.349  39.816 -70.452  1.00  0.00
ATOM   4350  DIV DIV Z2471     -83.167  30.170  24.945  1.00  0.00
ATOM   4351  DIW DIW Z2472      87.579 -90.538  24.566  1.00  0.00
ATOM   4352  DIX DIX Z2473     -23.940 -11.089 -49.126  1.00  0.00
ATOM   4353  DIY DIY Z2474      53.432 -42.481  -3.261  1.00  0.00
ATOM   4354  DIZ DIZ Z2475      23.534  42.578  47.889  1.00  0.00
ATOM   4355  DJA DJA Z2476     -72.832  23.728 -63.968  1.00  0.00
ATOM   4356  DJB DJB Z2477     -27.369 -90.392  41.615  1.00  0.00
ATOM   4357  DJC DJC Z2478      87.388 -87.083  12.784  1.00  0.00
ATOM   4358  DJD DJD Z2479     -13.659  49.624  73.069  1.00  0.00
ATOM   4359  DJE DJE Z2480     -84.279 -54.483  68.818  1.00  0.00
ATOM   4360  DJF DJF Z2481      42.028 -59.926 -16.718  1.00  0.00
ATOM   4361  DJG DJG Z2482      33.403  -9.221  75.521  1.00  0.00
ATOM   4362  DJH DJH Z2483       5.116  13.329  43.099  1.00  0.00
ATOM   4363  DJI DJI Z2484      63.782 -12.316  67.988  1.00  0.00
ATOM   4364  DJJ DJJ Z2485      53.938   8.147 -47.519  1.00  0.00
ATOM   4365  DJK DJK Z2486     -68.440  68.625 -84.899  1.00  0.00
ATOM   4366  DJL DJL Z2487      -7.235 -33.166 -31.330  1.00  0.00
ATOM   4367  DJM DJM Z2488      89.678 -89.224  52.399  1.00  0.00
ATOM   4368  DJN DJN Z2489      87.441  80.225 -37.088  1.00  0.00
ATOM   4369  DJO DJO Z2490      87.575 -35.420   0.082  1.00  0.00
ATOM   4370  DJP DJP Z2491      68.751 -11.185 -29.390  1.00  0.00
ATOM   4371  DJQ DJQ Z2492      31.002  -6.535 -24.494  1.00  0.00
ATOM   4372  DJR DJR Z2493      15.064 -90.589  84.430  1.00  0.00
ATOM   4373  DJS DJS Z2494      23.218  24.449 -12.047  1.00  0.00
ATOM   4374  DJT DJT Z2495     -82.521  21.610 -60.746  1.00  0.00
ATOM   4375  DJU DJU Z2496       6.664 -82.704  24.664  1.00  0.00
ATOM   4376  DJV DJV Z2497      27.077 -64.976  -0.802  1.00  0.00
ATOM   4377  DJW DJW Z2498      81.962   5.978 -24.096  1.00  0.00
ATOM   4378  DJX DJX Z2499     -33.006  40.736  87.876  1.00  0.00
ATOM   4379  DJY DJY Z2500     -48.070 -83.941  55.100  1.00  0.00
ATOM   4380  DJZ DJZ Z2501     -15.733 -78.442  41.093  1.00  0.00
ATOM   4381  DKA DKA Z2502      77.671  -4.726  22.525  1.00  0.00
ATOM   4382  DKB DKB Z2503      30.463 -84.017 -85.513  1.00  0.00
ATOM   4383  DKC DKC Z2504      65.672  85.261  65.582  1.00  0.00
ATOM   4384  DKD DKD Z2505     -28.310  60.875  70.037  1.00  0.00
ATOM   4385  DKE DKE Z2506      65.689 -86.531  69.052  1.00  0.00
ATOM   4386  DKF DKF Z2507      79.375  -4.825 -17.078  1.00  0.00
ATOM   4387  DKG DKG Z2508     -85.299  -6.219 -15.635  1.00  0.00
ATOM   4388  DKH DKH Z2509      81.099 -67.540  19.796  1.00  0.00
ATOM   4389  DKI DKI Z2510      20.335 -18.731  35.943  1.00  0.00
ATOM   4390  DKJ DKJ Z2511      60.524  49.989   9.196  1.00  0.00
ATOM   4391  DKK DKK Z2512      48.112 -26.436 -47.517  1.00  0.00
ATOM   4392  DKL DKL Z2513      34.599  83.607  32.616  1.00  0.00
ATOM   4393  DKM DKM Z2514     -51.313 -78.337  65.129  1.00  0.00
ATOM   4394  DKN DKN Z2515      58.363 -38.872 -34.019  1.00  0.00
ATOM   4395  DKO DKO Z2516      46.299  44.882 -85.136  1.00  0.00
ATOM   4396  DKP DKP Z2517      47.711  60.247 -84.999  1.00  0.00
ATOM   4397  DKQ DKQ Z2518     -44.409  50.657  88.026  1.00  0.00
ATOM   4398  DKR DKR Z2519      24.464 -20.757  64.035  1.00  0.00
ATOM   4399  DKS DKS Z2520      27.972 -80.769  24.718  1.00  0.00
ATOM   4400  DKT DKT Z2521      -6.495 -45.035  18.372  1.00  0.00
ATOM   4401  DKU DKU Z2522      74.790 -63.122 -36.145  1.00  0.00
ATOM   4402  DKV DKV Z2523     -41.025  50.934  61.865  1.00  0.00
ATOM   4403  DKW DKW Z2524     -52.679 -88.481  73.736  1.00  0.00
ATOM   4404  DKX DKX Z2525      33.555  35.224  41.683  1.00  0.00
ATOM   4405  DKY DKY Z2526     -73.356  52.386  80.937  1.00  0.00
ATOM   4406  DKZ DKZ Z2527      58.412 -39.951 -62.245  1.00  0.00
ATOM   4407  DLA DLA Z2528     -29.254 -86.441 -33.186  1.00  0.00
ATOM   4408  DLB DLB Z2529     -53.463 -53.269  60.176  1.00  0.00
ATOM   4409  DLC DLC Z2530     -44.237  84.323 -72.471  1.00  0.00
ATOM   4410  DLD DLD Z2531      54.590  16.487 -39.754  1.00  0.00
ATOM   4411  DLE DLE Z2532     -78.423 -84.876 -23.623  1.00  0.00
ATOM   4412  DLF DLF Z2533     -51.677  10.519  85.649  1.00  0.00
ATOM   4413  DLG DLG Z2534      17.827  30.759  47.507  1.00  0.00
ATOM   4414  DLH DLH Z2535       5.862 -89.159  46.932  1.00  0.00
ATOM   4415  DLI DLI Z2536     -16.686  82.175 -57.013  1.00  0.00
ATOM   4416  DLJ DLJ Z2537      41.327 -86.829 -67.828  1.00  0.00
ATOM   4417  DLK DLK Z2538      33.212  64.374  25.856  1.00  0.00
ATOM   4418  DLL DLL Z2539     -71.418 -65.309  -2.161  1.00  0.00
END
