# Supplementary material for: The Effect of Macromolecular Crowding on the Electrostatic Component of Barnase–Barstar Binding: A Computational, Implicit Solvent-Based Study
Source: PLoS One. 2014 Jun 10;9(6):e98618. doi: 10.1371/journal.pone.0098618 (PMC4051634; doi:10.1371/journal.pone.0098618)
Supplement: File S1 — Contains sample pdb files used in our analyses; each contains the barnase/barstar complex with a specific random placement of crowders of varying radii at 30% crowding density. Also included are files specifying, for each pdb file, the radii of each atom and model crowder. (TAR) [file pone.0098618.s005.tar › vary30percent_pdb/with_crowders-39.pdb]

ATOM      1  CAY VAL A   3      18.329  -9.767 -18.786  1.00  0.00
ATOM      2  CY  VAL A   3      17.463  -9.299 -17.665  1.00  0.55
ATOM      3  OY  VAL A   3      17.203 -10.038 -16.718  1.00 -0.55
ATOM      4  N   VAL A   3      16.993  -8.037 -17.760  1.00 -0.40
ATOM      5  H   VAL A   3      17.222  -7.453 -18.535  1.00  0.40
ATOM      6  CA  VAL A   3      16.107  -7.419 -16.733  1.00  0.00
ATOM      7  CB  VAL A   3      16.269  -5.903 -16.535  1.00  0.00
ATOM      8  CG1 VAL A   3      15.283  -5.404 -15.502  1.00  0.00
ATOM      9  CG2 VAL A   3      17.666  -5.466 -16.113  1.00  0.00
ATOM     10  C   VAL A   3      14.669  -7.755 -17.123  1.00  0.55
ATOM     11  O   VAL A   3      14.125  -7.204 -18.095  1.00 -0.55
ATOM     12  N   ILE A   4      14.072  -8.639 -16.383  1.00 -0.40
ATOM     13  H   ILE A   4      14.512  -9.101 -15.616  1.00  0.40
ATOM     14  CA  ILE A   4      12.656  -8.995 -16.677  1.00  0.00
ATOM     15  CB  ILE A   4      12.546 -10.506 -16.596  1.00  0.00
ATOM     16  CG2 ILE A   4      11.132 -11.017 -16.786  1.00  0.00
ATOM     17  CG1 ILE A   4      13.586 -11.052 -17.616  1.00  0.00
ATOM     18  CD1 ILE A   4      13.725 -12.568 -17.376  1.00  0.00
ATOM     19  C   ILE A   4      11.850  -8.257 -15.632  1.00  0.55
ATOM     20  O   ILE A   4      11.950  -8.686 -14.487  1.00 -0.55
ATOM     21  N   ASN A   5      11.188  -7.189 -15.991  1.00 -0.40
ATOM     22  H   ASN A   5      11.172  -6.861 -16.933  1.00  0.40
ATOM     23  CA  ASN A   5      10.424  -6.409 -15.014  1.00  0.00
ATOM     24  CB  ASN A   5      11.345  -5.293 -14.478  1.00  0.00
ATOM     25  CG  ASN A   5      11.507  -4.197 -15.497  1.00  0.55
ATOM     26  OD1 ASN A   5      11.426  -4.466 -16.699  1.00 -0.55
ATOM     27  ND2 ASN A   5      11.717  -2.929 -15.181  1.00 -0.78
ATOM     28 HD21 ASN A   5      11.776  -2.656 -14.221  1.00  0.39
ATOM     29 HD22 ASN A   5      11.817  -2.244 -15.903  1.00  0.39
ATOM     30  C   ASN A   5       9.146  -5.812 -15.561  1.00  0.55
ATOM     31  O   ASN A   5       8.660  -4.755 -15.093  1.00 -0.55
ATOM     32  N   THR A   6       8.573  -6.475 -16.564  1.00 -0.40
ATOM     33  H   THR A   6       8.954  -7.320 -16.930  1.00  0.40
ATOM     34  CA  THR A   6       7.336  -5.993 -17.193  1.00  0.00
ATOM     35  CB  THR A   6       7.495  -6.026 -18.718  1.00  0.00
ATOM     36  OG1 THR A   6       7.625  -7.403 -19.111  1.00 -0.49
ATOM     37  HG1 THR A   6       7.563  -7.412 -20.069  1.00  0.49
ATOM     38  CG2 THR A   6       8.740  -5.225 -19.136  1.00  0.00
ATOM     39  C   THR A   6       6.232  -6.939 -16.733  1.00  0.55
ATOM     40  O   THR A   6       6.611  -8.029 -16.299  1.00 -0.55
ATOM     41  N   PHE A   7       4.972  -6.560 -16.843  1.00 -0.40
ATOM     42  H   PHE A   7       4.688  -5.677 -17.207  1.00  0.40
ATOM     43  CA  PHE A   7       3.912  -7.502 -16.400  1.00  0.00
ATOM     44  CB  PHE A   7       2.545  -6.816 -16.648  1.00  0.12
ATOM     45  CG  PHE A   7       2.234  -5.716 -15.659  1.00 -0.12
ATOM     46  CD1 PHE A   7       2.080  -6.016 -14.292  1.00 -0.12
ATOM     47  HD1 PHE A   7       2.188  -7.032 -13.942  1.00  0.12
ATOM     48  CE1 PHE A   7       1.787  -4.996 -13.396  1.00 -0.12
ATOM     49  HE1 PHE A   7       1.638  -5.215 -12.349  1.00  0.12
ATOM     50  CZ  PHE A   7       1.687  -3.671 -13.868  1.00 -0.12
ATOM     51  HZ  PHE A   7       1.486  -2.873 -13.169  1.00  0.12
ATOM     52  CD2 PHE A   7       2.089  -4.405 -16.107  1.00 -0.12
ATOM     53  HD2 PHE A   7       2.168  -4.189 -17.162  1.00  0.12
ATOM     54  CE2 PHE A   7       1.843  -3.376 -15.212  1.00 -0.12
ATOM     55  HE2 PHE A   7       1.773  -2.355 -15.558  1.00  0.12
ATOM     56  C   PHE A   7       3.988  -8.873 -17.043  1.00  0.55
ATOM     57  O   PHE A   7       3.930  -9.931 -16.338  1.00 -0.55
ATOM     58  N   ASP A   8       4.076  -8.953 -18.383  1.00 -0.40
ATOM     59  H   ASP A   8       4.106  -8.140 -18.960  1.00  0.40
ATOM     60  CA  ASP A   8       4.135 -10.249 -19.088  1.00  0.00
ATOM     61  CB  ASP A   8       4.031 -10.089 -20.627  1.00  0.00
ATOM     62  CG  ASP A   8       2.588  -9.770 -20.943  1.00  0.10
ATOM     63  OD1 ASP A   8       1.754 -10.653 -20.640  1.00 -0.55
ATOM     64  OD2 ASP A   8       2.462  -8.627 -21.418  1.00 -0.55
ATOM     65  C   ASP A   8       5.421 -11.049 -18.947  1.00  0.55
ATOM     66  O   ASP A   8       5.378 -12.269 -18.851  1.00 -0.55
ATOM     67  N   GLY A   9       6.548 -10.322 -19.006  1.00 -0.40
ATOM     68  H   GLY A   9       6.591  -9.338 -19.155  1.00  0.40
ATOM     69  CA  GLY A   9       7.803 -11.083 -18.828  1.00  0.00
ATOM     70  C   GLY A   9       7.792 -11.756 -17.443  1.00  0.55
ATOM     71  O   GLY A   9       8.086 -12.963 -17.360  1.00 -0.55
ATOM     72  N   VAL A  10       7.485 -11.016 -16.366  1.00 -0.40
ATOM     73  H   VAL A  10       7.259 -10.048 -16.433  1.00  0.40
ATOM     74  CA  VAL A  10       7.464 -11.599 -15.010  1.00  0.00
ATOM     75  CB  VAL A  10       7.388 -10.553 -13.892  1.00  0.00
ATOM     76  CG1 VAL A  10       7.386 -11.181 -12.494  1.00  0.00
ATOM     77  CG2 VAL A  10       8.560  -9.576 -13.991  1.00  0.00
ATOM     78  C   VAL A  10       6.322 -12.605 -14.848  1.00  0.55
ATOM     79  O   VAL A  10       6.519 -13.655 -14.242  1.00 -0.55
ATOM     80  N   ALA A  11       5.167 -12.365 -15.417  1.00 -0.40
ATOM     81  H   ALA A  11       5.009 -11.540 -15.953  1.00  0.40
ATOM     82  CA  ALA A  11       4.038 -13.274 -15.314  1.00  0.00
ATOM     83  CB  ALA A  11       2.713 -12.733 -15.889  1.00  0.00
ATOM     84  C   ALA A  11       4.389 -14.583 -16.026  1.00  0.55
ATOM     85  O   ALA A  11       4.042 -15.634 -15.517  1.00 -0.55
ATOM     86  N   ASP A  12       5.050 -14.457 -17.191  1.00 -0.40
ATOM     87  H   ASP A  12       5.317 -13.590 -17.603  1.00  0.40
ATOM     88  CA  ASP A  12       5.392 -15.710 -17.887  1.00  0.00
ATOM     89  CB  ASP A  12       5.950 -15.433 -19.272  1.00  0.00
ATOM     90  CG  ASP A  12       4.809 -15.091 -20.202  1.00  0.10
ATOM     91  OD1 ASP A  12       3.608 -15.246 -19.848  1.00 -0.55
ATOM     92  OD2 ASP A  12       5.220 -14.674 -21.315  1.00 -0.55
ATOM     93  C   ASP A  12       6.440 -16.470 -17.120  1.00  0.55
ATOM     94  O   ASP A  12       6.401 -17.688 -17.034  1.00 -0.55
ATOM     95  N   TYR A  13       7.400 -15.716 -16.618  1.00 -0.40
ATOM     96  H   TYR A  13       7.421 -14.726 -16.734  1.00  0.40
ATOM     97  CA  TYR A  13       8.517 -16.321 -15.838  1.00  0.00
ATOM     98  CB  TYR A  13       9.528 -15.218 -15.495  1.00  0.12
ATOM     99  CG  TYR A  13      10.857 -15.763 -15.081  1.00 -0.12
ATOM    100  CD1 TYR A  13      11.025 -16.287 -13.802  1.00 -0.12
ATOM    101  HD1 TYR A  13      10.183 -16.269 -13.127  1.00  0.12
ATOM    102  CE1 TYR A  13      12.217 -16.831 -13.348  1.00 -0.12
ATOM    103  HE1 TYR A  13      12.310 -17.255 -12.360  1.00  0.12
ATOM    104  CZ  TYR A  13      13.280 -16.800 -14.232  1.00  0.06
ATOM    105  OH  TYR A  13      14.503 -17.285 -13.795  1.00 -0.49
ATOM    106  HH  TYR A  13      14.497 -17.283 -12.835  1.00  0.43
ATOM    107  CD2 TYR A  13      11.943 -15.767 -15.969  1.00 -0.12
ATOM    108  HD2 TYR A  13      11.846 -15.372 -16.969  1.00  0.12
ATOM    109  CE2 TYR A  13      13.153 -16.297 -15.519  1.00 -0.12
ATOM    110  HE2 TYR A  13      14.005 -16.316 -16.183  1.00  0.12
ATOM    111  C   TYR A  13       8.019 -17.119 -14.644  1.00  0.55
ATOM    112  O   TYR A  13       8.424 -18.276 -14.395  1.00 -0.55
ATOM    113  N   LEU A  14       7.100 -16.494 -13.897  1.00 -0.40
ATOM    114  H   LEU A  14       6.793 -15.571 -14.114  1.00  0.40
ATOM    115  CA  LEU A  14       6.466 -17.116 -12.696  1.00  0.00
ATOM    116  CB  LEU A  14       5.439 -16.167 -12.076  1.00  0.00
ATOM    117  CG  LEU A  14       6.026 -14.992 -11.281  1.00  0.00
ATOM    118  CD1 LEU A  14       4.925 -13.953 -11.038  1.00  0.00
ATOM    119  CD2 LEU A  14       6.608 -15.537  -9.993  1.00  0.00
ATOM    120  C   LEU A  14       5.759 -18.417 -13.020  1.00  0.55
ATOM    121  O   LEU A  14       5.887 -19.465 -12.365  1.00 -0.55
ATOM    122  N   GLN A  15       4.997 -18.320 -14.103  1.00 -0.40
ATOM    123  H   GLN A  15       4.886 -17.492 -14.647  1.00  0.40
ATOM    124  CA  GLN A  15       4.271 -19.539 -14.511  1.00  0.00
ATOM    125  CB  GLN A  15       3.242 -19.235 -15.560  1.00  0.00
ATOM    126  CG  GLN A  15       1.993 -18.450 -15.209  1.00  0.00
ATOM    127  CD  GLN A  15       1.053 -18.699 -16.416  1.00  0.55
ATOM    128  OE1 GLN A  15       1.315 -18.171 -17.517  1.00 -0.55
ATOM    129  NE2 GLN A  15       0.048 -19.519 -16.139  1.00 -0.78
ATOM    130 HE21 GLN A  15      -0.620 -19.749 -16.847  1.00  0.39
ATOM    131 HE22 GLN A  15      -0.043 -19.908 -15.222  1.00  0.39
ATOM    132  C   GLN A  15       5.193 -20.634 -15.081  1.00  0.55
ATOM    133  O   GLN A  15       4.839 -21.802 -14.957  1.00 -0.55
ATOM    134  N   THR A  16       6.284 -20.233 -15.716  1.00 -0.40
ATOM    135  H   THR A  16       6.514 -19.270 -15.831  1.00  0.40
ATOM    136  CA  THR A  16       7.211 -21.195 -16.283  1.00  0.00
ATOM    137  CB  THR A  16       8.108 -20.626 -17.410  1.00  0.00
ATOM    138  OG1 THR A  16       7.259 -19.900 -18.296  1.00 -0.49
ATOM    139  HG1 THR A  16       6.981 -19.117 -17.815  1.00  0.49
ATOM    140  CG2 THR A  16       8.810 -21.765 -18.173  1.00  0.00
ATOM    141  C   THR A  16       8.162 -21.733 -15.234  1.00  0.55
ATOM    142  O   THR A  16       8.299 -22.967 -15.218  1.00 -0.55
ATOM    143  N   TYR A  17       8.773 -20.886 -14.447  1.00 -0.40
ATOM    144  H   TYR A  17       8.625 -19.901 -14.488  1.00  0.40
ATOM    145  CA  TYR A  17       9.721 -21.377 -13.449  1.00  0.00
ATOM    146  CB  TYR A  17      11.033 -20.515 -13.591  1.00  0.12
ATOM    147  CG  TYR A  17      11.478 -20.514 -15.040  1.00 -0.12
ATOM    148  CD1 TYR A  17      12.130 -21.636 -15.596  1.00 -0.12
ATOM    149  HD1 TYR A  17      12.305 -22.500 -14.973  1.00  0.12
ATOM    150  CE1 TYR A  17      12.555 -21.666 -16.925  1.00 -0.12
ATOM    151  HE1 TYR A  17      13.056 -22.528 -17.340  1.00  0.12
ATOM    152  CZ  TYR A  17      12.302 -20.532 -17.687  1.00  0.06
ATOM    153  OH  TYR A  17      12.619 -20.477 -19.033  1.00 -0.49
ATOM    154  HH  TYR A  17      12.363 -19.613 -19.363  1.00  0.43
ATOM    155  CD2 TYR A  17      11.256 -19.401 -15.851  1.00 -0.12
ATOM    156  HD2 TYR A  17      10.767 -18.530 -15.440  1.00  0.12
ATOM    157  CE2 TYR A  17      11.655 -19.401 -17.171  1.00 -0.12
ATOM    158  HE2 TYR A  17      11.471 -18.541 -17.798  1.00  0.12
ATOM    159  C   TYR A  17       9.234 -21.420 -12.010  1.00  0.55
ATOM    160  O   TYR A  17      10.026 -21.911 -11.202  1.00 -0.55
ATOM    161  N   HSD A  18       8.058 -20.995 -11.640  1.00 -0.40
ATOM    162  H   HSD A  18       7.420 -20.623 -12.308  1.00  0.40
ATOM    163  CA  HSD A  18       7.567 -21.013 -10.282  1.00  0.00
ATOM    164  CB  HSD A  18       7.255 -22.412  -9.742  1.00  0.12
ATOM    165  ND1 HSD A  18       5.350 -22.085 -11.391  1.00 -0.40
ATOM    166  HD1 HSD A  18       5.522 -21.119 -11.582  1.00  0.40
ATOM    167  CG  HSD A  18       6.073 -22.863 -10.532  1.00 -0.12
ATOM    168  CE1 HSD A  18       4.387 -22.849 -11.917  1.00  0.15
ATOM    169  HE1 HSD A  18       3.667 -22.489 -12.652  1.00  0.12
ATOM    170  NE2 HSD A  18       4.445 -24.074 -11.420  1.00 -0.56
ATOM    171  CD2 HSD A  18       5.512 -24.100 -10.552  1.00  0.15
ATOM    172  HD2 HSD A  18       5.776 -25.007 -10.022  1.00  0.12
ATOM    173  C   HSD A  18       8.486 -20.307  -9.289  1.00  0.55
ATOM    174  O   HSD A  18       8.646 -20.775  -8.185  1.00 -0.55
ATOM    175  N   LYS A  19       8.996 -19.177  -9.676  1.00 -0.40
ATOM    176  H   LYS A  19       8.837 -18.844 -10.601  1.00  0.40
ATOM    177  CA  LYS A  19       9.813 -18.307  -8.860  1.00  0.00
ATOM    178  CB  LYS A  19      11.113 -19.018  -8.541  1.00  0.00
ATOM    179  CG  LYS A  19      11.991 -19.124  -9.779  1.00  0.00
ATOM    180  CD  LYS A  19      13.185 -20.018  -9.647  1.00  0.00
ATOM    181  CE  LYS A  19      14.249 -19.494 -10.618  1.00  0.33
ATOM    182  NZ  LYS A  19      15.420 -20.420 -10.717  1.00 -0.32
ATOM    183  HZ1 LYS A  19      15.100 -21.350 -11.056  1.00  0.33
ATOM    184  HZ2 LYS A  19      15.859 -20.525  -9.780  1.00  0.33
ATOM    185  HZ3 LYS A  19      16.116 -20.029 -11.384  1.00  0.33
ATOM    186  C   LYS A  19       9.993 -17.020  -9.667  1.00  0.55
ATOM    187  O   LYS A  19       9.771 -16.952 -10.895  1.00 -0.55
ATOM    188  N   LEU A  20      10.378 -15.979  -8.953  1.00 -0.40
ATOM    189  H   LEU A  20      10.494 -16.018  -7.964  1.00  0.40
ATOM    190  CA  LEU A  20      10.655 -14.702  -9.595  1.00  0.00
ATOM    191  CB  LEU A  20      10.775 -13.519  -8.588  1.00  0.00
ATOM    192  CG  LEU A  20       9.470 -12.962  -7.959  1.00  0.00
ATOM    193  CD1 LEU A  20       9.842 -11.945  -6.902  1.00  0.00
ATOM    194  CD2 LEU A  20       8.540 -12.320  -8.967  1.00  0.00
ATOM    195  C   LEU A  20      12.022 -14.693 -10.299  1.00  0.55
ATOM    196  O   LEU A  20      12.918 -15.398  -9.815  1.00 -0.55
ATOM    197  N   PRO A  21      12.156 -13.855 -11.321  1.00 -0.20
ATOM    198  CD  PRO A  21      11.077 -13.073 -11.927  1.00  0.10
ATOM    199  CA  PRO A  21      13.437 -13.676 -12.023  1.00  0.10
ATOM    200  CB  PRO A  21      13.188 -12.626 -13.078  1.00  0.00
ATOM    201  CG  PRO A  21      11.739 -12.352 -13.069  1.00  0.00
ATOM    202  C   PRO A  21      14.474 -13.211 -11.006  1.00  0.55
ATOM    203  O   PRO A  21      14.181 -12.619  -9.964  1.00 -0.55
ATOM    204  N   ASP A  22      15.740 -13.397 -11.342  1.00 -0.40
ATOM    205  H   ASP A  22      15.985 -13.802 -12.219  1.00  0.40
ATOM    206  CA  ASP A  22      16.859 -13.044 -10.498  1.00  0.00
ATOM    207  CB  ASP A  22      18.200 -13.555 -11.095  1.00  0.00
ATOM    208  CG  ASP A  22      18.099 -15.082 -11.055  1.00  0.10
ATOM    209  OD1 ASP A  22      17.236 -15.690 -10.347  1.00 -0.55
ATOM    210  OD2 ASP A  22      18.916 -15.723 -11.777  1.00 -0.55
ATOM    211  C   ASP A  22      17.038 -11.587 -10.209  1.00  0.55
ATOM    212  O   ASP A  22      17.916 -11.326  -9.369  1.00 -0.55
ATOM    213  N   ASN A  23      16.341 -10.659 -10.820  1.00 -0.40
ATOM    214  H   ASN A  23      15.639 -10.870 -11.497  1.00  0.40
ATOM    215  CA  ASN A  23      16.571  -9.236 -10.524  1.00  0.00
ATOM    216  CB  ASN A  23      16.326  -8.442 -11.803  1.00  0.00
ATOM    217  CG  ASN A  23      14.973  -8.757 -12.424  1.00  0.55
ATOM    218  OD1 ASN A  23      14.761  -9.889 -12.907  1.00 -0.55
ATOM    219  ND2 ASN A  23      14.083  -7.761 -12.405  1.00 -0.78
ATOM    220 HD21 ASN A  23      14.327  -6.880 -12.000  1.00  0.39
ATOM    221 HD22 ASN A  23      13.173  -7.897 -12.796  1.00  0.39
ATOM    222  C   ASN A  23      15.722  -8.732  -9.359  1.00  0.55
ATOM    223  O   ASN A  23      15.748  -7.539  -9.060  1.00 -0.55
ATOM    224  N   TYR A  24      14.997  -9.618  -8.725  1.00 -0.40
ATOM    225  H   TYR A  24      14.985 -10.578  -8.994  1.00  0.40
ATOM    226  CA  TYR A  24      14.162  -9.268  -7.591  1.00  0.00
ATOM    227  CB  TYR A  24      12.841 -10.106  -7.635  1.00  0.12
ATOM    228  CG  TYR A  24      11.971  -9.391  -8.629  1.00 -0.12
ATOM    229  CD1 TYR A  24      11.299  -8.220  -8.263  1.00 -0.12
ATOM    230  HD1 TYR A  24      11.365  -7.877  -7.242  1.00  0.12
ATOM    231  CE1 TYR A  24      10.553  -7.490  -9.169  1.00 -0.12
ATOM    232  HE1 TYR A  24      10.056  -6.578  -8.872  1.00  0.12
ATOM    233  CZ  TYR A  24      10.462  -7.963 -10.476  1.00  0.06
ATOM    234  OH  TYR A  24       9.680  -7.287 -11.405  1.00 -0.49
ATOM    235  HH  TYR A  24       9.165  -6.627 -10.936  1.00  0.43
ATOM    236  CD2 TYR A  24      11.913  -9.820  -9.940  1.00 -0.12
ATOM    237  HD2 TYR A  24      12.470 -10.692 -10.252  1.00  0.12
ATOM    238  CE2 TYR A  24      11.130  -9.119 -10.862  1.00 -0.12
ATOM    239  HE2 TYR A  24      11.043  -9.477 -11.878  1.00  0.12
ATOM    240  C   TYR A  24      14.764  -9.534  -6.232  1.00  0.55
ATOM    241  O   TYR A  24      15.365 -10.597  -6.153  1.00 -0.55
ATOM    242  N   ILE A  25      14.561  -8.696  -5.232  1.00 -0.40
ATOM    243  H   ILE A  25      14.067  -7.840  -5.361  1.00  0.40
ATOM    244  CA  ILE A  25      15.038  -8.950  -3.877  1.00  0.00
ATOM    245  CB  ILE A  25      16.326  -8.192  -3.481  1.00  0.00
ATOM    246  CG2 ILE A  25      17.566  -8.889  -4.056  1.00  0.00
ATOM    247  CG1 ILE A  25      16.322  -6.709  -3.870  1.00  0.00
ATOM    248  CD1 ILE A  25      17.601  -6.045  -3.346  1.00  0.00
ATOM    249  C   ILE A  25      13.950  -8.515  -2.886  1.00  0.55
ATOM    250  O   ILE A  25      13.309  -7.552  -3.241  1.00 -0.55
ATOM    251  N   THR A  26      13.773  -9.140  -1.750  1.00 -0.40
ATOM    252  H   THR A  26      14.311  -9.942  -1.503  1.00  0.40
ATOM    253  CA  THR A  26      12.783  -8.716  -0.770  1.00  0.00
ATOM    254  CB  THR A  26      12.528  -9.786   0.303  1.00  0.00
ATOM    255  OG1 THR A  26      13.694  -9.881   1.116  1.00 -0.49
ATOM    256  HG1 THR A  26      13.504 -10.554   1.773  1.00  0.49
ATOM    257  CG2 THR A  26      12.324 -11.127  -0.344  1.00  0.00
ATOM    258  C   THR A  26      13.224  -7.400  -0.140  1.00  0.55
ATOM    259  O   THR A  26      14.357  -6.901  -0.315  1.00 -0.55
ATOM    260  N   LYS A  27      12.287  -6.769   0.542  1.00 -0.40
ATOM    261  H   LYS A  27      11.367  -7.146   0.596  1.00  0.40
ATOM    262  CA  LYS A  27      12.460  -5.526   1.257  1.00  0.00
ATOM    263  CB  LYS A  27      11.181  -4.959   1.855  1.00  0.00
ATOM    264  CG  LYS A  27      10.102  -4.405   0.945  1.00  0.00
ATOM    265  CD  LYS A  27       8.750  -4.452   1.677  1.00  0.00
ATOM    266  CE  LYS A  27       7.559  -4.131   0.800  1.00  0.33
ATOM    267  NZ  LYS A  27       6.252  -4.452   1.438  1.00 -0.32
ATOM    268  HZ1 LYS A  27       6.150  -3.905   2.316  1.00  0.33
ATOM    269  HZ2 LYS A  27       6.214  -5.468   1.657  1.00  0.33
ATOM    270  HZ3 LYS A  27       5.479  -4.210   0.786  1.00  0.33
ATOM    271  C   LYS A  27      13.546  -5.724   2.363  1.00  0.55
ATOM    272  O   LYS A  27      14.371  -4.798   2.524  1.00 -0.55
ATOM    273  N   SER A  28      13.524  -6.835   3.061  1.00 -0.40
ATOM    274  H   SER A  28      12.843  -7.551   2.929  1.00  0.40
ATOM    275  CA  SER A  28      14.554  -7.060   4.102  1.00  0.00
ATOM    276  CB  SER A  28      14.180  -8.226   4.985  1.00  0.00
ATOM    277  OG  SER A  28      14.628  -9.515   4.622  1.00 -0.49
ATOM    278  HG  SER A  28      14.293 -10.111   5.296  1.00  0.49
ATOM    279  C   SER A  28      15.937  -7.179   3.452  1.00  0.55
ATOM    280  O   SER A  28      16.867  -6.489   3.907  1.00 -0.55
ATOM    281  N   GLU A  29      16.051  -7.999   2.392  1.00 -0.40
ATOM    282  H   GLU A  29      15.287  -8.547   2.061  1.00  0.40
ATOM    283  CA  GLU A  29      17.290  -8.135   1.672  1.00  0.00
ATOM    284  CB  GLU A  29      17.101  -8.912   0.350  1.00  0.00
ATOM    285  CG  GLU A  29      17.067 -10.380   0.712  1.00  0.00
ATOM    286  CD  GLU A  29      16.359 -11.242  -0.303  1.00  0.10
ATOM    287  OE1 GLU A  29      16.171 -10.866  -1.480  1.00 -0.55
ATOM    288  OE2 GLU A  29      15.927 -12.350   0.128  1.00 -0.55
ATOM    289  C   GLU A  29      17.900  -6.827   1.208  1.00  0.55
ATOM    290  O   GLU A  29      19.127  -6.597   1.301  1.00 -0.55
ATOM    291  N   ALA A  30      17.009  -6.004   0.662  1.00 -0.40
ATOM    292  H   ALA A  30      16.044  -6.240   0.586  1.00  0.40
ATOM    293  CA  ALA A  30      17.400  -4.684   0.135  1.00  0.00
ATOM    294  CB  ALA A  30      16.185  -4.078  -0.557  1.00  0.00
ATOM    295  C   ALA A  30      18.008  -3.761   1.193  1.00  0.55
ATOM    296  O   ALA A  30      19.015  -3.059   1.036  1.00 -0.55
ATOM    297  N   GLN A  31      17.328  -3.779   2.338  1.00 -0.40
ATOM    298  H   GLN A  31      16.515  -4.344   2.445  1.00  0.40
ATOM    299  CA  GLN A  31      17.698  -2.998   3.511  1.00  0.00
ATOM    300  CB  GLN A  31      16.700  -3.141   4.643  1.00  0.00
ATOM    301  CG  GLN A  31      15.300  -2.718   4.234  1.00  0.00
ATOM    302  CD  GLN A  31      14.294  -2.788   5.368  1.00  0.55
ATOM    303  OE1 GLN A  31      13.963  -1.687   5.817  1.00 -0.55
ATOM    304  NE2 GLN A  31      13.796  -3.926   5.881  1.00 -0.78
ATOM    305 HE21 GLN A  31      13.134  -3.889   6.630  1.00  0.39
ATOM    306 HE22 GLN A  31      14.086  -4.810   5.513  1.00  0.39
ATOM    307  C   GLN A  31      19.099  -3.444   3.943  1.00  0.55
ATOM    308  O   GLN A  31      19.888  -2.569   4.269  1.00 -0.55
ATOM    309  N   ALA A  32      19.253  -4.754   3.872  1.00 -0.40
ATOM    310  H   ALA A  32      18.510  -5.349   3.577  1.00  0.40
ATOM    311  CA  ALA A  32      20.500  -5.431   4.211  1.00  0.00
ATOM    312  CB  ALA A  32      20.493  -6.930   4.090  1.00  0.00
ATOM    313  C   ALA A  32      21.607  -4.845   3.322  1.00  0.55
ATOM    314  O   ALA A  32      22.731  -4.739   3.833  1.00 -0.55
ATOM    315  N   LEU A  33      21.311  -4.450   2.092  1.00 -0.40
ATOM    316  H   LEU A  33      20.398  -4.519   1.698  1.00  0.40
ATOM    317  CA  LEU A  33      22.357  -3.884   1.258  1.00  0.00
ATOM    318  CB  LEU A  33      22.135  -4.136  -0.238  1.00  0.00
ATOM    319  CG  LEU A  33      21.779  -5.612  -0.475  1.00  0.00
ATOM    320  CD1 LEU A  33      21.481  -5.834  -1.940  1.00  0.00
ATOM    321  CD2 LEU A  33      22.911  -6.488   0.024  1.00  0.00
ATOM    322  C   LEU A  33      22.450  -2.396   1.468  1.00  0.55
ATOM    323  O   LEU A  33      23.265  -1.801   0.764  1.00 -0.55
ATOM    324  N   GLY A  34      21.641  -1.829   2.330  1.00 -0.40
ATOM    325  H   GLY A  34      20.958  -2.311   2.872  1.00  0.40
ATOM    326  CA  GLY A  34      21.774  -0.373   2.490  1.00  0.00
ATOM    327  C   GLY A  34      20.646   0.455   1.912  1.00  0.55
ATOM    328  O   GLY A  34      20.850   1.663   1.794  1.00 -0.55
ATOM    329  N   TRP A  35      19.542  -0.227   1.591  1.00 -0.40
ATOM    330  H   TRP A  35      19.459  -1.214   1.705  1.00  0.40
ATOM    331  CA  TRP A  35      18.395   0.472   1.052  1.00  0.00
ATOM    332  CB  TRP A  35      17.413  -0.521   0.459  1.00  0.12
ATOM    333  CG  TRP A  35      16.126   0.047  -0.111  1.00 -0.12
ATOM    334  CD1 TRP A  35      15.966   1.059  -1.031  1.00 -0.12
ATOM    335  HD1 TRP A  35      16.756   1.653  -1.465  1.00  0.12
ATOM    336  NE1 TRP A  35      14.618   1.180  -1.300  1.00 -0.40
ATOM    337  HE1 TRP A  35      14.236   1.815  -1.935  1.00  0.40
ATOM    338  CE2 TRP A  35      13.885   0.291  -0.560  1.00  0.00
ATOM    339  CD2 TRP A  35      14.793  -0.438   0.202  1.00  0.00
ATOM    340  CE3 TRP A  35      14.327  -1.408   1.089  1.00 -0.12
ATOM    341  HE3 TRP A  35      14.989  -1.960   1.741  1.00  0.12
ATOM    342  CZ3 TRP A  35      12.972  -1.648   1.111  1.00 -0.12
ATOM    343  HZ3 TRP A  35      12.582  -2.429   1.748  1.00  0.12
ATOM    344  CZ2 TRP A  35      12.492   0.088  -0.535  1.00 -0.12
ATOM    345  HZ2 TRP A  35      11.788   0.648  -1.131  1.00  0.12
ATOM    346  CH2 TRP A  35      12.092  -0.902   0.328  1.00 -0.12
ATOM    347  HH2 TRP A  35      11.036  -1.115   0.404  1.00  0.12
ATOM    348  C   TRP A  35      17.652   1.229   2.157  1.00  0.55
ATOM    349  O   TRP A  35      17.319   0.631   3.180  1.00 -0.55
ATOM    350  N   VAL A  36      17.398   2.503   1.833  1.00 -0.40
ATOM    351  H   VAL A  36      17.709   2.885   0.966  1.00  0.40
ATOM    352  CA  VAL A  36      16.660   3.433   2.691  1.00  0.00
ATOM    353  CB  VAL A  36      17.450   4.649   3.192  1.00  0.00
ATOM    354  CG1 VAL A  36      16.648   5.384   4.245  1.00  0.00
ATOM    355  CG2 VAL A  36      18.811   4.283   3.760  1.00  0.00
ATOM    356  C   VAL A  36      15.551   3.940   1.762  1.00  0.55
ATOM    357  O   VAL A  36      15.938   4.746   0.898  1.00 -0.55
ATOM    358  N   ALA A  37      14.332   3.417   1.956  1.00 -0.40
ATOM    359  H   ALA A  37      14.129   2.772   2.689  1.00  0.40
ATOM    360  CA  ALA A  37      13.223   3.787   1.069  1.00  0.00
ATOM    361  CB  ALA A  37      11.904   3.144   1.465  1.00  0.00
ATOM    362  C   ALA A  37      13.120   5.297   0.914  1.00  0.55
ATOM    363  O   ALA A  37      12.985   5.735  -0.250  1.00 -0.55
ATOM    364  N   SER A  38      13.155   6.050   1.998  1.00 -0.40
ATOM    365  H   SER A  38      13.251   5.705   2.928  1.00  0.40
ATOM    366  CA  SER A  38      13.042   7.494   1.789  1.00  0.00
ATOM    367  CB  SER A  38      12.904   8.310   3.079  1.00  0.00
ATOM    368  OG  SER A  38      13.873   7.799   3.987  1.00 -0.49
ATOM    369  HG  SER A  38      13.492   7.000   4.359  1.00  0.49
ATOM    370  C   SER A  38      14.220   8.080   1.002  1.00  0.55
ATOM    371  O   SER A  38      14.056   9.224   0.533  1.00 -0.55
ATOM    372  N   LYS A  39      15.343   7.430   0.811  1.00 -0.40
ATOM    373  H   LYS A  39      15.518   6.513   1.164  1.00  0.40
ATOM    374  CA  LYS A  39      16.410   8.079   0.036  1.00  0.00
ATOM    375  CB  LYS A  39      17.766   7.511   0.382  1.00  0.00
ATOM    376  CG  LYS A  39      17.926   6.529   1.525  1.00  0.00
ATOM    377  CD  LYS A  39      19.285   6.772   2.215  1.00  0.00
ATOM    378  CE  LYS A  39      19.281   8.268   2.589  1.00  0.33
ATOM    379  NZ  LYS A  39      18.012   8.835   1.990  1.00 -0.32
ATOM    380  HZ1 LYS A  39      17.341   8.063   1.802  1.00  0.33
ATOM    381  HZ2 LYS A  39      18.236   9.324   1.100  1.00  0.33
ATOM    382  HZ3 LYS A  39      17.585   9.510   2.658  1.00  0.33
ATOM    383  C   LYS A  39      16.149   7.836  -1.458  1.00  0.55
ATOM    384  O   LYS A  39      16.607   8.608  -2.310  1.00 -0.55
ATOM    385  N   GLY A  40      15.420   6.748  -1.705  1.00 -0.40
ATOM    386  H   GLY A  40      15.044   6.158  -0.995  1.00  0.40
ATOM    387  CA  GLY A  40      15.152   6.388  -3.115  1.00  0.00
ATOM    388  C   GLY A  40      16.499   5.869  -3.682  1.00  0.55
ATOM    389  O   GLY A  40      16.691   6.012  -4.881  1.00 -0.55
ATOM    390  N   ASN A  41      17.345   5.248  -2.879  1.00 -0.40
ATOM    391  H   ASN A  41      17.125   5.077  -1.923  1.00  0.40
ATOM    392  CA  ASN A  41      18.656   4.768  -3.321  1.00  0.00
ATOM    393  CB  ASN A  41      19.660   5.137  -2.190  1.00  0.00
ATOM    394  CG  ASN A  41      19.415   4.159  -1.063  1.00  0.55
ATOM    395  OD1 ASN A  41      18.331   3.582  -0.908  1.00 -0.55
ATOM    396  ND2 ASN A  41      20.429   3.913  -0.227  1.00 -0.78
ATOM    397 HD21 ASN A  41      20.307   3.273   0.532  1.00  0.39
ATOM    398 HD22 ASN A  41      21.308   4.370  -0.359  1.00  0.39
ATOM    399  C   ASN A  41      18.791   3.299  -3.673  1.00  0.55
ATOM    400  O   ASN A  41      19.893   2.721  -3.645  1.00 -0.55
ATOM    401  N   LEU A  42      17.706   2.602  -4.035  1.00 -0.40
ATOM    402  H   LEU A  42      16.800   3.014  -4.097  1.00  0.40
ATOM    403  CA  LEU A  42      17.801   1.167  -4.366  1.00  0.00
ATOM    404  CB  LEU A  42      16.422   0.571  -4.646  1.00  0.00
ATOM    405  CG  LEU A  42      16.306  -0.921  -4.883  1.00  0.00
ATOM    406  CD1 LEU A  42      16.789  -1.705  -3.667  1.00  0.00
ATOM    407  CD2 LEU A  42      14.872  -1.264  -5.270  1.00  0.00
ATOM    408  C   LEU A  42      18.772   0.859  -5.524  1.00  0.55
ATOM    409  O   LEU A  42      19.554  -0.096  -5.416  1.00 -0.55
ATOM    410  N   ALA A  43      18.691   1.648  -6.583  1.00 -0.40
ATOM    411  H   ALA A  43      18.078   2.431  -6.657  1.00  0.40
ATOM    412  CA  ALA A  43      19.569   1.338  -7.721  1.00  0.00
ATOM    413  CB  ALA A  43      18.966   2.065  -8.911  1.00  0.00
ATOM    414  C   ALA A  43      21.023   1.663  -7.424  1.00  0.55
ATOM    415  O   ALA A  43      21.910   1.165  -8.140  1.00 -0.55
ATOM    416  N   ASP A  44      21.277   2.449  -6.389  1.00 -0.40
ATOM    417  H   ASP A  44      20.549   2.839  -5.831  1.00  0.40
ATOM    418  CA  ASP A  44      22.631   2.795  -6.000  1.00  0.00
ATOM    419  CB  ASP A  44      22.782   3.960  -5.026  1.00  0.00
ATOM    420  CG  ASP A  44      21.953   5.126  -5.520  1.00  0.10
ATOM    421  OD1 ASP A  44      22.010   5.282  -6.761  1.00 -0.55
ATOM    422  OD2 ASP A  44      21.287   5.844  -4.743  1.00 -0.55
ATOM    423  C   ASP A  44      23.228   1.635  -5.195  1.00  0.55
ATOM    424  O   ASP A  44      24.440   1.429  -5.311  1.00 -0.55
ATOM    425  N   VAL A  45      22.369   0.991  -4.428  1.00 -0.40
ATOM    426  H   VAL A  45      21.396   1.201  -4.378  1.00  0.40
ATOM    427  CA  VAL A  45      22.884  -0.101  -3.600  1.00  0.00
ATOM    428  CB  VAL A  45      22.219   0.010  -2.191  1.00  0.00
ATOM    429  CG1 VAL A  45      22.421   1.426  -1.646  1.00  0.00
ATOM    430  CG2 VAL A  45      20.743  -0.327  -2.180  1.00  0.00
ATOM    431  C   VAL A  45      22.741  -1.504  -4.160  1.00  0.55
ATOM    432  O   VAL A  45      23.317  -2.484  -3.636  1.00 -0.55
ATOM    433  N   ALA A  46      21.930  -1.649  -5.197  1.00 -0.40
ATOM    434  H   ALA A  46      21.481  -0.861  -5.608  1.00  0.40
ATOM    435  CA  ALA A  46      21.617  -2.936  -5.830  1.00  0.00
ATOM    436  CB  ALA A  46      20.573  -3.708  -5.029  1.00  0.00
ATOM    437  C   ALA A  46      21.151  -2.620  -7.241  1.00  0.55
ATOM    438  O   ALA A  46      19.974  -2.679  -7.582  1.00 -0.55
ATOM    439  N   PRO A  47      22.177  -2.290  -8.036  1.00 -0.20
ATOM    440  CD  PRO A  47      23.616  -2.206  -7.719  1.00  0.10
ATOM    441  CA  PRO A  47      21.898  -1.931  -9.444  1.00  0.10
ATOM    442  CB  PRO A  47      23.244  -1.460  -9.974  1.00  0.00
ATOM    443  CG  PRO A  47      24.088  -1.185  -8.761  1.00  0.00
ATOM    444  C   PRO A  47      21.214  -3.138 -10.098  1.00  0.55
ATOM    445  O   PRO A  47      21.542  -4.317  -9.806  1.00 -0.55
ATOM    446  N   GLY A  48      20.258  -2.779 -10.942  1.00 -0.40
ATOM    447  H   GLY A  48      20.020  -1.826 -11.115  1.00  0.40
ATOM    448  CA  GLY A  48      19.500  -3.787 -11.667  1.00  0.00
ATOM    449  C   GLY A  48      18.460  -4.570 -10.889  1.00  0.55
ATOM    450  O   GLY A  48      17.785  -5.350 -11.547  1.00 -0.55
ATOM    451  N   LYS A  49      18.335  -4.351  -9.587  1.00 -0.40
ATOM    452  H   LYS A  49      18.914  -3.687  -9.122  1.00  0.40
ATOM    453  CA  LYS A  49      17.375  -5.032  -8.729  1.00  0.00
ATOM    454  CB  LYS A  49      17.926  -5.170  -7.312  1.00  0.00
ATOM    455  CG  LYS A  49      19.054  -6.088  -7.059  1.00  0.00
ATOM    456  CD  LYS A  49      18.842  -7.363  -7.836  1.00  0.00
ATOM    457  CE  LYS A  49      20.240  -7.929  -8.118  1.00  0.33
ATOM    458  NZ  LYS A  49      20.148  -9.389  -8.459  1.00 -0.32
ATOM    459  HZ1 LYS A  49      19.554  -9.511  -9.304  1.00  0.33
ATOM    460  HZ2 LYS A  49      19.725  -9.906  -7.661  1.00  0.33
ATOM    461  HZ3 LYS A  49      21.100  -9.762  -8.648  1.00  0.33
ATOM    462  C   LYS A  49      16.086  -4.197  -8.577  1.00  0.55
ATOM    463  O   LYS A  49      16.107  -2.958  -8.682  1.00 -0.55
ATOM    464  N   SER A  50      15.029  -4.926  -8.243  1.00 -0.40
ATOM    465  H   SER A  50      15.101  -5.913  -8.135  1.00  0.40
ATOM    466  CA  SER A  50      13.711  -4.380  -8.011  1.00  0.00
ATOM    467  CB  SER A  50      12.781  -4.725  -9.188  1.00  0.00
ATOM    468  OG  SER A  50      12.867  -4.002 -10.390  1.00 -0.49
ATOM    469  HG  SER A  50      12.033  -4.143 -10.844  1.00  0.49
ATOM    470  C   SER A  50      13.192  -5.095  -6.760  1.00  0.55
ATOM    471  O   SER A  50      13.549  -6.266  -6.525  1.00 -0.55
ATOM    472  N   ILE A  51      12.381  -4.448  -5.965  1.00 -0.40
ATOM    473  H   ILE A  51      12.132  -3.499  -6.138  1.00  0.40
ATOM    474  CA  ILE A  51      11.777  -5.049  -4.775  1.00  0.00
ATOM    475  CB  ILE A  51      11.084  -3.944  -3.913  1.00  0.00
ATOM    476  CG2 ILE A  51      10.270  -4.546  -2.766  1.00  0.00
ATOM    477  CG1 ILE A  51      12.133  -2.913  -3.492  1.00  0.00
ATOM    478  CD1 ILE A  51      13.226  -3.409  -2.600  1.00  0.00
ATOM    479  C   ILE A  51      10.739  -6.054  -5.232  1.00  0.55
ATOM    480  O   ILE A  51       9.897  -5.770  -6.131  1.00 -0.55
ATOM    481  N   GLY A  52      10.688  -7.239  -4.682  1.00 -0.40
ATOM    482  H   GLY A  52      11.340  -7.517  -3.981  1.00  0.40
ATOM    483  CA  GLY A  52       9.696  -8.229  -5.038  1.00  0.00
ATOM    484  C   GLY A  52       9.954  -9.502  -4.256  1.00  0.55
ATOM    485  O   GLY A  52      11.108  -9.792  -3.885  1.00 -0.55
ATOM    486  N   GLY A  53       8.846 -10.212  -4.027  1.00 -0.40
ATOM    487  H   GLY A  53       7.963  -9.891  -4.357  1.00  0.40
ATOM    488  CA  GLY A  53       8.797 -11.458  -3.317  1.00  0.00
ATOM    489  C   GLY A  53       8.214 -11.485  -1.916  1.00  0.55
ATOM    490  O   GLY A  53       7.977 -12.598  -1.430  1.00 -0.55
ATOM    491  N   ASP A  54       7.920 -10.323  -1.341  1.00 -0.40
ATOM    492  H   ASP A  54       8.103  -9.451  -1.788  1.00  0.40
ATOM    493  CA  ASP A  54       7.303 -10.247   0.001  1.00  0.00
ATOM    494  CB  ASP A  54       7.322  -8.786   0.474  1.00  0.00
ATOM    495  CG  ASP A  54       8.784  -8.444   0.755  1.00  0.10
ATOM    496  OD1 ASP A  54       9.238  -9.072   1.746  1.00 -0.55
ATOM    497  OD2 ASP A  54       9.364  -7.643  -0.019  1.00 -0.55
ATOM    498  C   ASP A  54       5.869 -10.753   0.005  1.00  0.55
ATOM    499  O   ASP A  54       5.163 -10.704  -1.011  1.00 -0.55
ATOM    500  N   ILE A  55       5.396 -11.225   1.127  1.00 -0.40
ATOM    501  H   ILE A  55       5.969 -11.292   1.940  1.00  0.40
ATOM    502  CA  ILE A  55       4.013 -11.689   1.300  1.00  0.00
ATOM    503  CB  ILE A  55       3.725 -12.284   2.698  1.00  0.00
ATOM    504  CG2 ILE A  55       2.232 -12.551   2.971  1.00  0.00
ATOM    505  CG1 ILE A  55       4.558 -13.587   2.828  1.00  0.00
ATOM    506  CD1 ILE A  55       3.737 -14.705   2.189  1.00  0.00
ATOM    507  C   ILE A  55       3.134 -10.440   1.118  1.00  0.55
ATOM    508  O   ILE A  55       3.504  -9.331   1.510  1.00 -0.55
ATOM    509  N   PHE A  56       2.000 -10.681   0.522  1.00 -0.40
ATOM    510  H   PHE A  56       1.791 -11.609   0.231  1.00  0.40
ATOM    511  CA  PHE A  56       0.953  -9.735   0.210  1.00  0.00
ATOM    512  CB  PHE A  56       0.565  -9.717  -1.293  1.00  0.12
ATOM    513  CG  PHE A  56      -0.506  -8.676  -1.530  1.00 -0.12
ATOM    514  CD1 PHE A  56      -0.206  -7.327  -1.368  1.00 -0.12
ATOM    515  HD1 PHE A  56       0.798  -7.040  -1.093  1.00  0.12
ATOM    516  CE1 PHE A  56      -1.158  -6.350  -1.549  1.00 -0.12
ATOM    517  HE1 PHE A  56      -0.909  -5.309  -1.405  1.00  0.12
ATOM    518  CZ  PHE A  56      -2.424  -6.716  -1.915  1.00 -0.12
ATOM    519  HZ  PHE A  56      -3.172  -5.952  -2.069  1.00  0.12
ATOM    520  CD2 PHE A  56      -1.807  -9.048  -1.893  1.00 -0.12
ATOM    521  HD2 PHE A  56      -2.067 -10.089  -2.017  1.00  0.12
ATOM    522  CE2 PHE A  56      -2.764  -8.044  -2.091  1.00 -0.12
ATOM    523  HE2 PHE A  56      -3.770  -8.308  -2.383  1.00  0.12
ATOM    524  C   PHE A  56      -0.213 -10.175   1.079  1.00  0.55
ATOM    525  O   PHE A  56      -0.703 -11.289   0.808  1.00 -0.55
ATOM    526  N   SER A  57      -0.570  -9.300   2.033  1.00 -0.40
ATOM    527  H   SER A  57      -0.160  -8.405   2.184  1.00  0.40
ATOM    528  CA  SER A  57      -1.681  -9.759   2.914  1.00  0.00
ATOM    529  CB  SER A  57      -1.460  -9.230   4.340  1.00  0.00
ATOM    530  OG  SER A  57      -0.176  -9.733   4.729  1.00 -0.49
ATOM    531  HG  SER A  57      -0.024  -9.410   5.620  1.00  0.49
ATOM    532  C   SER A  57      -3.088  -9.504   2.431  1.00  0.55
ATOM    533  O   SER A  57      -3.984  -9.914   3.203  1.00 -0.55
ATOM    534  N   ASN A  58      -3.285  -8.888   1.254  1.00 -0.40
ATOM    535  H   ASN A  58      -2.529  -8.536   0.708  1.00  0.40
ATOM    536  CA  ASN A  58      -4.616  -8.693   0.703  1.00  0.00
ATOM    537  CB  ASN A  58      -5.010 -10.107   0.212  1.00  0.00
ATOM    538  CG  ASN A  58      -6.288 -10.275  -0.572  1.00  0.55
ATOM    539  OD1 ASN A  58      -6.557  -9.283  -1.273  1.00 -0.55
ATOM    540  ND2 ASN A  58      -7.075 -11.330  -0.604  1.00 -0.78
ATOM    541 HD21 ASN A  58      -7.901 -11.320  -1.166  1.00  0.39
ATOM    542 HD22 ASN A  58      -6.846 -12.140  -0.065  1.00  0.39
ATOM    543  C   ASN A  58      -5.583  -8.193   1.776  1.00  0.55
ATOM    544  O   ASN A  58      -6.665  -8.769   2.054  1.00 -0.55
ATOM    545  N   ARG A  59      -5.176  -7.077   2.340  1.00 -0.40
ATOM    546  H   ARG A  59      -4.348  -6.625   2.019  1.00  0.40
ATOM    547  CA  ARG A  59      -5.845  -6.392   3.447  1.00  0.00
ATOM    548  CB  ARG A  59      -4.946  -5.301   4.041  1.00  0.00
ATOM    549  CG  ARG A  59      -3.604  -5.874   4.524  1.00  0.00
ATOM    550  CD  ARG A  59      -2.601  -4.742   4.785  1.00  0.35
ATOM    551  NE  ARG A  59      -1.233  -5.331   4.940  1.00 -0.35
ATOM    552  HE  ARG A  59      -0.623  -5.392   4.150  1.00  0.45
ATOM    553  CZ  ARG A  59      -0.828  -5.775   6.128  1.00  0.35
ATOM    554  NH1 ARG A  59      -1.603  -5.671   7.203  1.00 -0.70
ATOM    555 HH11 ARG A  59      -2.509  -5.253   7.129  1.00  0.40
ATOM    556 HH12 ARG A  59      -1.281  -6.011   8.087  1.00  0.40
ATOM    557  NH2 ARG A  59       0.344  -6.329   6.307  1.00 -0.70
ATOM    558 HH21 ARG A  59       0.972  -6.431   5.536  1.00  0.40
ATOM    559 HH22 ARG A  59       0.611  -6.650   7.216  1.00  0.40
ATOM    560  C   ARG A  59      -7.222  -5.897   3.110  1.00  0.55
ATOM    561  O   ARG A  59      -8.036  -5.881   4.032  1.00 -0.55
ATOM    562  N   GLU A  60      -7.547  -5.491   1.914  1.00 -0.40
ATOM    563  H   GLU A  60      -6.864  -5.461   1.190  1.00  0.40
ATOM    564  CA  GLU A  60      -8.873  -5.052   1.506  1.00  0.00
ATOM    565  CB  GLU A  60      -8.790  -4.022   0.385  1.00  0.00
ATOM    566  CG  GLU A  60      -8.003  -2.794   0.795  1.00  0.00
ATOM    567  CD  GLU A  60      -8.842  -1.911   1.675  1.00  0.10
ATOM    568  OE1 GLU A  60     -10.028  -2.229   1.907  1.00 -0.55
ATOM    569  OE2 GLU A  60      -8.438  -0.880   2.210  1.00 -0.55
ATOM    570  C   GLU A  60      -9.672  -6.237   1.029  1.00  0.55
ATOM    571  O   GLU A  60     -10.820  -6.034   0.703  1.00 -0.55
ATOM    572  N   GLY A  61      -9.182  -7.448   0.933  1.00 -0.40
ATOM    573  H   GLY A  61      -8.238  -7.601   1.205  1.00  0.40
ATOM    574  CA  GLY A  61      -9.823  -8.650   0.476  1.00  0.00
ATOM    575  C   GLY A  61     -10.221  -8.623  -1.000  1.00  0.55
ATOM    576  O   GLY A  61     -11.150  -9.354  -1.387  1.00 -0.55
ATOM    577  N   LYS A  62      -9.558  -7.847  -1.837  1.00 -0.40
ATOM    578  H   LYS A  62      -8.801  -7.280  -1.524  1.00  0.40
ATOM    579  CA  LYS A  62      -9.862  -7.746  -3.271  1.00  0.00
ATOM    580  CB  LYS A  62      -9.299  -6.428  -3.823  1.00  0.00
ATOM    581  CG  LYS A  62      -9.955  -5.251  -3.095  1.00  0.00
ATOM    582  CD  LYS A  62      -9.833  -4.014  -3.951  1.00  0.00
ATOM    583  CE  LYS A  62     -10.111  -2.726  -3.163  1.00  0.33
ATOM    584  NZ  LYS A  62      -8.855  -1.875  -3.145  1.00 -0.32
ATOM    585  HZ1 LYS A  62      -8.583  -1.636  -4.120  1.00  0.33
ATOM    586  HZ2 LYS A  62      -8.084  -2.403  -2.690  1.00  0.33
ATOM    587  HZ3 LYS A  62      -9.036  -1.000  -2.612  1.00  0.33
ATOM    588  C   LYS A  62      -9.403  -8.959  -4.069  1.00  0.55
ATOM    589  O   LYS A  62     -10.074  -9.230  -5.090  1.00 -0.55
ATOM    590  N   LEU A  63      -8.368  -9.681  -3.706  1.00 -0.40
ATOM    591  H   LEU A  63      -7.811  -9.440  -2.915  1.00  0.40
ATOM    592  CA  LEU A  63      -7.960 -10.884  -4.430  1.00  0.00
ATOM    593  CB  LEU A  63      -6.432 -11.095  -4.423  1.00  0.00
ATOM    594  CG  LEU A  63      -5.644  -9.882  -4.989  1.00  0.00
ATOM    595  CD1 LEU A  63      -4.143  -9.996  -4.817  1.00  0.00
ATOM    596  CD2 LEU A  63      -6.001  -9.806  -6.465  1.00  0.00
ATOM    597  C   LEU A  63      -8.704 -12.067  -3.791  1.00  0.55
ATOM    598  O   LEU A  63      -8.974 -12.112  -2.583  1.00 -0.55
ATOM    599  N   PRO A  64      -8.946 -13.064  -4.635  1.00 -0.20
ATOM    600  CD  PRO A  64      -8.616 -13.098  -6.071  1.00  0.10
ATOM    601  CA  PRO A  64      -9.680 -14.243  -4.193  1.00  0.10
ATOM    602  CB  PRO A  64     -10.035 -14.971  -5.498  1.00  0.00
ATOM    603  CG  PRO A  64      -8.896 -14.535  -6.437  1.00  0.00
ATOM    604  C   PRO A  64      -8.932 -15.036  -3.169  1.00  0.55
ATOM    605  O   PRO A  64      -7.748 -15.314  -3.329  1.00 -0.55
ATOM    606  N   GLY A  65      -9.622 -15.448  -2.114  1.00 -0.40
ATOM    607  H   GLY A  65     -10.591 -15.258  -1.979  1.00  0.40
ATOM    608  CA  GLY A  65      -8.929 -16.230  -1.079  1.00  0.00
ATOM    609  C   GLY A  65      -9.336 -17.673  -1.158  1.00  0.55
ATOM    610  O   GLY A  65     -10.357 -17.964  -1.787  1.00 -0.55
ATOM    611  N   LYS A  66      -8.598 -18.534  -0.512  1.00 -0.40
ATOM    612  H   LYS A  66      -7.799 -18.218  -0.010  1.00  0.40
ATOM    613  CA  LYS A  66      -8.804 -19.969  -0.429  1.00  0.00
ATOM    614  CB  LYS A  66      -8.493 -20.623  -1.763  1.00  0.00
ATOM    615  CG  LYS A  66      -8.773 -22.095  -1.893  1.00  0.00
ATOM    616  CD  LYS A  66      -8.151 -22.739  -3.120  1.00  0.00
ATOM    617  CE  LYS A  66      -8.794 -24.090  -3.404  1.00  0.33
ATOM    618  NZ  LYS A  66     -10.320 -24.058  -3.435  1.00 -0.32
ATOM    619  HZ1 LYS A  66     -10.639 -23.405  -4.178  1.00  0.33
ATOM    620  HZ2 LYS A  66     -10.678 -23.737  -2.513  1.00  0.33
ATOM    621  HZ3 LYS A  66     -10.682 -25.013  -3.633  1.00  0.33
ATOM    622  C   LYS A  66      -7.904 -20.498   0.687  1.00  0.55
ATOM    623  O   LYS A  66      -6.818 -19.964   0.929  1.00 -0.55
ATOM    624  N   SER A  67      -8.376 -21.555   1.351  1.00 -0.40
ATOM    625  H   SER A  67      -9.266 -21.959   1.159  1.00  0.40
ATOM    626  CA  SER A  67      -7.582 -22.179   2.419  1.00  0.00
ATOM    627  CB  SER A  67      -8.465 -23.182   3.180  1.00  0.00
ATOM    628  OG  SER A  67      -7.609 -23.855   4.133  1.00 -0.49
ATOM    629  HG  SER A  67      -8.171 -24.477   4.600  1.00  0.49
ATOM    630  C   SER A  67      -6.353 -22.792   1.744  1.00  0.55
ATOM    631  O   SER A  67      -6.455 -23.458   0.714  1.00 -0.55
ATOM    632  N   GLY A  68      -5.187 -22.444   2.261  1.00 -0.40
ATOM    633  H   GLY A  68      -5.171 -21.843   3.053  1.00  0.40
ATOM    634  CA  GLY A  68      -3.857 -22.835   1.817  1.00  0.00
ATOM    635  C   GLY A  68      -3.157 -21.869   0.859  1.00  0.55
ATOM    636  O   GLY A  68      -1.969 -21.990   0.526  1.00 -0.55
ATOM    637  N   ARG A  69      -3.898 -20.897   0.347  1.00 -0.40
ATOM    638  H   ARG A  69      -4.852 -20.788   0.614  1.00  0.40
ATOM    639  CA  ARG A  69      -3.420 -19.922  -0.618  1.00  0.00
ATOM    640  CB  ARG A  69      -4.593 -19.453  -1.539  1.00  0.00
ATOM    641  CG  ARG A  69      -3.949 -18.459  -2.558  1.00  0.00
ATOM    642  CD  ARG A  69      -5.020 -17.790  -3.423  1.00  0.35
ATOM    643  NE  ARG A  69      -5.569 -18.845  -4.263  1.00 -0.35
ATOM    644  HE  ARG A  69      -4.930 -19.576  -4.487  1.00  0.45
ATOM    645  CZ  ARG A  69      -6.773 -18.987  -4.771  1.00  0.35
ATOM    646  NH1 ARG A  69      -7.723 -18.092  -4.526  1.00 -0.70
ATOM    647 HH11 ARG A  69      -7.525 -17.299  -3.949  1.00  0.40
ATOM    648 HH12 ARG A  69      -8.635 -18.210  -4.918  1.00  0.40
ATOM    649  NH2 ARG A  69      -7.106 -20.029  -5.527  1.00 -0.70
ATOM    650 HH21 ARG A  69      -6.430 -20.739  -5.726  1.00  0.40
ATOM    651 HH22 ARG A  69      -8.032 -20.103  -5.897  1.00  0.40
ATOM    652  C   ARG A  69      -2.755 -18.741   0.004  1.00  0.55
ATOM    653  O   ARG A  69      -3.392 -18.094   0.829  1.00 -0.55
ATOM    654  N   THR A  70      -1.512 -18.467  -0.352  1.00 -0.40
ATOM    655  H   THR A  70      -0.984 -19.053  -0.962  1.00  0.40
ATOM    656  CA  THR A  70      -0.845 -17.260   0.147  1.00  0.00
ATOM    657  CB  THR A  70       0.375 -17.431   1.060  1.00  0.00
ATOM    658  OG1 THR A  70       1.278 -18.350   0.481  1.00 -0.49
ATOM    659  HG1 THR A  70       2.081 -18.298   1.005  1.00  0.49
ATOM    660  CG2 THR A  70      -0.077 -17.997   2.412  1.00  0.00
ATOM    661  C   THR A  70      -0.515 -16.414  -1.109  1.00  0.55
ATOM    662  O   THR A  70      -0.403 -16.961  -2.240  1.00 -0.55
ATOM    663  N   TRP A  71      -0.442 -15.093  -0.917  1.00 -0.40
ATOM    664  H   TRP A  71      -0.595 -14.693  -0.017  1.00  0.40
ATOM    665  CA  TRP A  71      -0.142 -14.139  -1.974  1.00  0.00
ATOM    666  CB  TRP A  71      -1.236 -13.052  -2.114  1.00  0.12
ATOM    667  CG  TRP A  71      -2.573 -13.520  -2.599  1.00 -0.12
ATOM    668  CD1 TRP A  71      -3.654 -13.963  -1.879  1.00 -0.12
ATOM    669  HD1 TRP A  71      -3.679 -14.015  -0.801  1.00  0.12
ATOM    670  NE1 TRP A  71      -4.709 -14.335  -2.695  1.00 -0.40
ATOM    671  HE1 TRP A  71      -5.582 -14.660  -2.405  1.00  0.40
ATOM    672  CE2 TRP A  71      -4.290 -14.158  -3.995  1.00  0.00
ATOM    673  CD2 TRP A  71      -2.951 -13.683  -3.979  1.00  0.00
ATOM    674  CE3 TRP A  71      -2.286 -13.434  -5.189  1.00 -0.12
ATOM    675  HE3 TRP A  71      -1.264 -13.085  -5.203  1.00  0.12
ATOM    676  CZ3 TRP A  71      -2.943 -13.635  -6.387  1.00 -0.12
ATOM    677  HZ3 TRP A  71      -2.463 -13.385  -7.322  1.00  0.12
ATOM    678  CZ2 TRP A  71      -4.942 -14.452  -5.192  1.00 -0.12
ATOM    679  HZ2 TRP A  71      -5.935 -14.875  -5.217  1.00  0.12
ATOM    680  CH2 TRP A  71      -4.270 -14.181  -6.377  1.00 -0.12
ATOM    681  HH2 TRP A  71      -4.760 -14.386  -7.317  1.00  0.12
ATOM    682  C   TRP A  71       1.190 -13.494  -1.627  1.00  0.55
ATOM    683  O   TRP A  71       1.667 -13.324  -0.489  1.00 -0.55
ATOM    684  N   ARG A  72       1.831 -13.074  -2.687  1.00 -0.40
ATOM    685  H   ARG A  72       1.451 -13.261  -3.587  1.00  0.40
ATOM    686  CA  ARG A  72       3.100 -12.324  -2.739  1.00  0.00
ATOM    687  CB  ARG A  72       4.302 -13.264  -2.989  1.00  0.00
ATOM    688  CG  ARG A  72       4.494 -14.152  -1.772  1.00  0.00
ATOM    689  CD  ARG A  72       5.720 -15.003  -2.058  1.00  0.35
ATOM    690  NE  ARG A  72       5.747 -16.081  -1.063  1.00 -0.35
ATOM    691  HE  ARG A  72       5.221 -16.921  -1.193  1.00  0.45
ATOM    692  CZ  ARG A  72       6.503 -15.894   0.024  1.00  0.35
ATOM    693  NH1 ARG A  72       7.212 -14.795   0.222  1.00 -0.70
ATOM    694 HH11 ARG A  72       7.196 -14.061  -0.458  1.00  0.40
ATOM    695 HH12 ARG A  72       7.764 -14.698   1.050  1.00  0.40
ATOM    696  NH2 ARG A  72       6.483 -16.901   0.903  1.00 -0.70
ATOM    697 HH21 ARG A  72       5.930 -17.714   0.720  1.00  0.40
ATOM    698 HH22 ARG A  72       7.021 -16.842   1.744  1.00  0.40
ATOM    699  C   ARG A  72       3.036 -11.243  -3.820  1.00  0.55
ATOM    700  O   ARG A  72       2.191 -11.355  -4.728  1.00 -0.55
ATOM    701  N   GLU A  73       3.936 -10.264  -3.747  1.00 -0.40
ATOM    702  H   GLU A  73       4.656 -10.222  -3.058  1.00  0.40
ATOM    703  CA  GLU A  73       3.873  -9.186  -4.728  1.00  0.00
ATOM    704  CB  GLU A  73       3.262  -7.930  -4.072  1.00  0.00
ATOM    705  CG  GLU A  73       3.925  -7.446  -2.787  1.00  0.00
ATOM    706  CD  GLU A  73       3.393  -6.054  -2.446  1.00  0.10
ATOM    707  OE1 GLU A  73       3.359  -5.139  -3.333  1.00 -0.55
ATOM    708  OE2 GLU A  73       2.988  -5.860  -1.259  1.00 -0.55
ATOM    709  C   GLU A  73       5.237  -8.767  -5.225  1.00  0.55
ATOM    710  O   GLU A  73       6.147  -9.124  -4.472  1.00 -0.55
ATOM    711  N   ALA A  74       5.340  -8.078  -6.346  1.00 -0.40
ATOM    712  H   ALA A  74       4.554  -7.833  -6.908  1.00  0.40
ATOM    713  CA  ALA A  74       6.661  -7.638  -6.813  1.00  0.00
ATOM    714  CB  ALA A  74       7.345  -8.552  -7.808  1.00  0.00
ATOM    715  C   ALA A  74       6.452  -6.318  -7.536  1.00  0.55
ATOM    716  O   ALA A  74       5.351  -6.256  -8.102  1.00 -0.55
ATOM    717  N   ASP A  75       7.435  -5.465  -7.492  1.00 -0.40
ATOM    718  H   ASP A  75       8.271  -5.635  -6.976  1.00  0.40
ATOM    719  CA  ASP A  75       7.355  -4.202  -8.207  1.00  0.00
ATOM    720  CB  ASP A  75       8.469  -3.255  -7.795  1.00  0.00
ATOM    721  CG  ASP A  75       8.228  -2.602  -6.463  1.00  0.10
ATOM    722  OD1 ASP A  75       7.365  -3.160  -5.733  1.00 -0.55
ATOM    723  OD2 ASP A  75       8.891  -1.609  -6.198  1.00 -0.55
ATOM    724  C   ASP A  75       7.536  -4.453  -9.705  1.00  0.55
ATOM    725  O   ASP A  75       8.358  -5.336 -10.033  1.00 -0.55
ATOM    726  N   ILE A  76       6.809  -3.715 -10.509  1.00 -0.40
ATOM    727  H   ILE A  76       6.172  -3.036 -10.152  1.00  0.40
ATOM    728  CA  ILE A  76       6.860  -3.816 -11.972  1.00  0.00
ATOM    729  CB  ILE A  76       5.529  -4.362 -12.506  1.00  0.00
ATOM    730  CG2 ILE A  76       5.432  -4.066 -14.023  1.00  0.00
ATOM    731  CG1 ILE A  76       5.271  -5.825 -12.139  1.00  0.00
ATOM    732  CD1 ILE A  76       6.091  -6.968 -12.724  1.00  0.00
ATOM    733  C   ILE A  76       7.239  -2.425 -12.523  1.00  0.55
ATOM    734  O   ILE A  76       6.950  -1.332 -11.965  1.00 -0.55
ATOM    735  N   ASN A  77       7.960  -2.449 -13.657  1.00 -0.40
ATOM    736  H   ASN A  77       8.202  -3.326 -14.059  1.00  0.40
ATOM    737  CA  ASN A  77       8.457  -1.322 -14.407  1.00  0.00
ATOM    738  CB  ASN A  77       7.333  -0.411 -14.971  1.00  0.00
ATOM    739  CG  ASN A  77       6.344  -1.111 -15.869  1.00  0.55
ATOM    740  OD1 ASN A  77       6.741  -1.975 -16.656  1.00 -0.55
ATOM    741  ND2 ASN A  77       5.006  -0.926 -15.789  1.00 -0.78
ATOM    742 HD21 ASN A  77       4.628  -0.299 -15.108  1.00  0.39
ATOM    743 HD22 ASN A  77       4.396  -1.417 -16.411  1.00  0.39
ATOM    744  C   ASN A  77       9.403  -0.463 -13.600  1.00  0.55
ATOM    745  O   ASN A  77       9.554   0.735 -13.921  1.00 -0.55
ATOM    746  N   TYR A  78      10.054  -1.014 -12.586  1.00 -0.40
ATOM    747  H   TYR A  78       9.953  -1.964 -12.302  1.00  0.40
ATOM    748  CA  TYR A  78      10.987  -0.153 -11.835  1.00  0.00
ATOM    749  CB  TYR A  78      11.114  -0.635 -10.369  1.00  0.12
ATOM    750  CG  TYR A  78      12.127   0.157  -9.553  1.00 -0.12
ATOM    751  CD1 TYR A  78      11.822   1.381  -8.970  1.00 -0.12
ATOM    752  HD1 TYR A  78      10.822   1.770  -9.090  1.00  0.12
ATOM    753  CE1 TYR A  78      12.738   2.130  -8.242  1.00 -0.12
ATOM    754  HE1 TYR A  78      12.455   3.087  -7.829  1.00  0.12
ATOM    755  CZ  TYR A  78      14.026   1.634  -8.049  1.00  0.06
ATOM    756  OH  TYR A  78      14.967   2.306  -7.295  1.00 -0.49
ATOM    757  HH  TYR A  78      14.564   3.114  -6.969  1.00  0.43
ATOM    758  CD2 TYR A  78      13.432  -0.306  -9.349  1.00 -0.12
ATOM    759  HD2 TYR A  78      13.728  -1.265  -9.749  1.00  0.12
ATOM    760  CE2 TYR A  78      14.337   0.446  -8.645  1.00 -0.12
ATOM    761  HE2 TYR A  78      15.349   0.079  -8.557  1.00  0.12
ATOM    762  C   TYR A  78      12.413  -0.178 -12.438  1.00  0.55
ATOM    763  O   TYR A  78      12.862  -1.299 -12.778  1.00 -0.55
ATOM    764  N   THR A  79      13.055   0.967 -12.505  1.00 -0.40
ATOM    765  H   THR A  79      12.647   1.843 -12.260  1.00  0.40
ATOM    766  CA  THR A  79      14.483   0.970 -12.976  1.00  0.00
ATOM    767  CB  THR A  79      14.803   1.592 -14.328  1.00  0.00
ATOM    768  OG1 THR A  79      14.385   2.971 -14.262  1.00 -0.49
ATOM    769  HG1 THR A  79      14.733   3.391 -15.052  1.00  0.49
ATOM    770  CG2 THR A  79      14.002   0.959 -15.436  1.00  0.00
ATOM    771  C   THR A  79      15.351   1.637 -11.894  1.00  0.55
ATOM    772  O   THR A  79      16.349   1.032 -11.473  1.00 -0.55
ATOM    773  N   SER A  80      14.989   2.808 -11.405  1.00 -0.40
ATOM    774  H   SER A  80      14.188   3.302 -11.733  1.00  0.40
ATOM    775  CA  SER A  80      15.764   3.450 -10.337  1.00  0.00
ATOM    776  CB  SER A  80      17.074   3.985 -10.954  1.00  0.00
ATOM    777  OG  SER A  80      16.689   5.130 -11.727  1.00 -0.49
ATOM    778  HG  SER A  80      17.498   5.471 -12.116  1.00  0.49
ATOM    779  C   SER A  80      14.995   4.586  -9.689  1.00  0.55
ATOM    780  O   SER A  80      13.962   4.988 -10.246  1.00 -0.55
ATOM    781  N   GLY A  81      15.469   5.095  -8.565  1.00 -0.40
ATOM    782  H   GLY A  81      16.296   4.761  -8.118  1.00  0.40
ATOM    783  CA  GLY A  81      14.744   6.232  -7.911  1.00  0.00
ATOM    784  C   GLY A  81      13.677   5.692  -6.949  1.00  0.55
ATOM    785  O   GLY A  81      13.793   4.526  -6.518  1.00 -0.55
ATOM    786  N   PHE A  82      12.681   6.519  -6.644  1.00 -0.40
ATOM    787  H   PHE A  82      12.620   7.452  -6.989  1.00  0.40
ATOM    788  CA  PHE A  82      11.607   6.060  -5.759  1.00  0.00
ATOM    789  CB  PHE A  82      10.687   7.209  -5.302  1.00  0.12
ATOM    790  CG  PHE A  82      11.526   8.242  -4.598  1.00 -0.12
ATOM    791  CD1 PHE A  82      11.807   8.097  -3.257  1.00 -0.12
ATOM    792  HD1 PHE A  82      11.405   7.252  -2.718  1.00  0.12
ATOM    793  CE1 PHE A  82      12.593   9.014  -2.594  1.00 -0.12
ATOM    794  HE1 PHE A  82      12.797   8.896  -1.541  1.00  0.12
ATOM    795  CZ  PHE A  82      13.119  10.090  -3.292  1.00 -0.12
ATOM    796  HZ  PHE A  82      13.742  10.812  -2.785  1.00  0.12
ATOM    797  CD2 PHE A  82      12.054   9.308  -5.287  1.00 -0.12
ATOM    798  HD2 PHE A  82      11.848   9.417  -6.341  1.00  0.12
ATOM    799  CE2 PHE A  82      12.843  10.237  -4.648  1.00 -0.12
ATOM    800  HE2 PHE A  82      13.245  11.076  -5.197  1.00  0.12
ATOM    801  C   PHE A  82      10.689   5.067  -6.458  1.00  0.55
ATOM    802  O   PHE A  82      10.541   5.028  -7.685  1.00 -0.55
ATOM    803  N   ARG A  83      10.019   4.261  -5.655  1.00 -0.40
ATOM    804  H   ARG A  83      10.149   4.295  -4.667  1.00  0.40
ATOM    805  CA  ARG A  83       9.043   3.261  -6.122  1.00  0.00
ATOM    806  CB  ARG A  83       8.697   2.313  -4.945  1.00  0.00
ATOM    807  CG  ARG A  83       9.990   1.615  -4.482  1.00  0.00
ATOM    808  CD  ARG A  83       9.798   0.556  -3.425  1.00  0.35
ATOM    809  NE  ARG A  83       8.754  -0.437  -3.613  1.00 -0.35
ATOM    810  HE  ARG A  83       8.876  -1.054  -4.388  1.00  0.45
ATOM    811  CZ  ARG A  83       7.655  -0.631  -2.887  1.00  0.35
ATOM    812  NH1 ARG A  83       7.369   0.129  -1.831  1.00 -0.70
ATOM    813 HH11 ARG A  83       7.986   0.870  -1.566  1.00  0.40
ATOM    814 HH12 ARG A  83       6.536  -0.040  -1.304  1.00  0.40
ATOM    815  NH2 ARG A  83       6.774  -1.594  -3.154  1.00 -0.70
ATOM    816 HH21 ARG A  83       6.925  -2.208  -3.929  1.00  0.40
ATOM    817 HH22 ARG A  83       5.962  -1.702  -2.580  1.00  0.40
ATOM    818  C   ARG A  83       7.834   3.943  -6.767  1.00  0.55
ATOM    819  O   ARG A  83       7.395   5.065  -6.449  1.00 -0.55
ATOM    820  N   ASN A  84       7.340   3.188  -7.727  1.00 -0.40
ATOM    821  H   ASN A  84       7.763   2.313  -7.946  1.00  0.40
ATOM    822  CA  ASN A  84       6.178   3.516  -8.546  1.00  0.00
ATOM    823  CB  ASN A  84       6.461   3.215 -10.027  1.00  0.00
ATOM    824  CG  ASN A  84       6.530   1.715 -10.328  1.00  0.55
ATOM    825  OD1 ASN A  84       6.118   0.808  -9.561  1.00 -0.55
ATOM    826  ND2 ASN A  84       7.092   1.413 -11.499  1.00 -0.78
ATOM    827 HD21 ASN A  84       7.180   0.457 -11.780  1.00  0.39
ATOM    828 HD22 ASN A  84       7.426   2.142 -12.097  1.00  0.39
ATOM    829  C   ASN A  84       4.912   2.804  -8.005  1.00  0.55
ATOM    830  O   ASN A  84       4.898   2.211  -6.893  1.00 -0.55
ATOM    831  N   SER A  85       3.849   2.897  -8.803  1.00 -0.40
ATOM    832  H   SER A  85       3.863   3.364  -9.684  1.00  0.40
ATOM    833  CA  SER A  85       2.600   2.296  -8.389  1.00  0.00
ATOM    834  CB  SER A  85       1.400   3.258  -8.610  1.00  0.00
ATOM    835  OG  SER A  85       1.363   3.519 -10.013  1.00 -0.49
ATOM    836  HG  SER A  85       0.933   2.759 -10.412  1.00  0.49
ATOM    837  C   SER A  85       2.221   0.984  -9.053  1.00  0.55
ATOM    838  O   SER A  85       1.044   0.610  -8.845  1.00 -0.55
ATOM    839  N   ASP A  86       3.146   0.340  -9.755  1.00 -0.40
ATOM    840  H   ASP A  86       4.082   0.672  -9.841  1.00  0.40
ATOM    841  CA  ASP A  86       2.827  -0.907 -10.449  1.00  0.00
ATOM    842  CB  ASP A  86       3.455  -1.040 -11.864  1.00  0.00
ATOM    843  CG  ASP A  86       3.076   0.125 -12.755  1.00  0.10
ATOM    844  OD1 ASP A  86       2.013   0.732 -12.592  1.00 -0.55
ATOM    845  OD2 ASP A  86       3.874   0.510 -13.633  1.00 -0.55
ATOM    846  C   ASP A  86       3.309  -2.123  -9.685  1.00  0.55
ATOM    847  O   ASP A  86       4.450  -2.136  -9.298  1.00 -0.55
ATOM    848  N   ARG A  87       2.418  -3.073  -9.560  1.00 -0.40
ATOM    849  H   ARG A  87       1.495  -2.973  -9.923  1.00  0.40
ATOM    850  CA  ARG A  87       2.695  -4.322  -8.898  1.00  0.00
ATOM    851  CB  ARG A  87       2.186  -4.266  -7.449  1.00  0.00
ATOM    852  CG  ARG A  87       2.501  -3.028  -6.643  1.00  0.00
ATOM    853  CD  ARG A  87       3.927  -3.018  -6.062  1.00  0.35
ATOM    854  NE  ARG A  87       4.185  -1.826  -5.266  1.00 -0.35
ATOM    855  HE  ARG A  87       3.949  -1.886  -4.299  1.00  0.45
ATOM    856  CZ  ARG A  87       4.695  -0.674  -5.669  1.00  0.35
ATOM    857  NH1 ARG A  87       5.029  -0.598  -6.963  1.00 -0.70
ATOM    858 HH11 ARG A  87       4.888  -1.385  -7.563  1.00  0.40
ATOM    859 HH12 ARG A  87       5.420   0.247  -7.330  1.00  0.40
ATOM    860  NH2 ARG A  87       4.911   0.384  -4.927  1.00 -0.70
ATOM    861 HH21 ARG A  87       4.684   0.367  -3.954  1.00  0.40
ATOM    862 HH22 ARG A  87       5.303   1.209  -5.335  1.00  0.40
ATOM    863  C   ARG A  87       2.048  -5.511  -9.595  1.00  0.55
ATOM    864  O   ARG A  87       0.994  -5.440 -10.212  1.00 -0.55
ATOM    865  N   ILE A  88       2.744  -6.631  -9.463  1.00 -0.40
ATOM    866  H   ILE A  88       3.645  -6.618  -9.039  1.00  0.40
ATOM    867  CA  ILE A  88       2.297  -7.968  -9.903  1.00  0.00
ATOM    868  CB  ILE A  88       3.279  -8.666 -10.869  1.00  0.00
ATOM    869  CG2 ILE A  88       4.568  -9.025 -10.151  1.00  0.00
ATOM    870  CG1 ILE A  88       2.604  -9.907 -11.470  1.00  0.00
ATOM    871  CD1 ILE A  88       3.230 -10.387 -12.771  1.00  0.00
ATOM    872  C   ILE A  88       2.014  -8.740  -8.581  1.00  0.55
ATOM    873  O   ILE A  88       2.796  -8.689  -7.605  1.00 -0.55
ATOM    874  N   LEU A  89       0.906  -9.435  -8.514  1.00 -0.40
ATOM    875  H   LEU A  89       0.301  -9.474  -9.304  1.00  0.40
ATOM    876  CA  LEU A  89       0.422 -10.198  -7.370  1.00  0.00
ATOM    877  CB  LEU A  89      -0.936  -9.722  -6.850  1.00  0.00
ATOM    878  CG  LEU A  89      -1.060  -8.282  -6.388  1.00  0.00
ATOM    879  CD1 LEU A  89       0.068  -7.958  -5.417  1.00  0.00
ATOM    880  CD2 LEU A  89      -0.990  -7.185  -7.456  1.00  0.00
ATOM    881  C   LEU A  89       0.316 -11.659  -7.794  1.00  0.55
ATOM    882  O   LEU A  89      -0.360 -11.902  -8.797  1.00 -0.55
ATOM    883  N   TYR A  90       0.908 -12.566  -7.023  1.00 -0.40
ATOM    884  H   TYR A  90       1.371 -12.347  -6.168  1.00  0.40
ATOM    885  CA  TYR A  90       0.884 -13.963  -7.441  1.00  0.00
ATOM    886  CB  TYR A  90       2.172 -14.422  -8.208  1.00  0.12
ATOM    887  CG  TYR A  90       3.446 -14.287  -7.438  1.00 -0.12
ATOM    888  CD1 TYR A  90       4.100 -13.045  -7.404  1.00 -0.12
ATOM    889  HD1 TYR A  90       3.669 -12.221  -7.953  1.00  0.12
ATOM    890  CE1 TYR A  90       5.273 -12.827  -6.699  1.00 -0.12
ATOM    891  HE1 TYR A  90       5.736 -11.854  -6.635  1.00  0.12
ATOM    892  CZ  TYR A  90       5.813 -13.953  -6.078  1.00  0.06
ATOM    893  OH  TYR A  90       6.969 -13.746  -5.370  1.00 -0.49
ATOM    894  HH  TYR A  90       7.197 -12.816  -5.440  1.00  0.43
ATOM    895  CD2 TYR A  90       4.026 -15.368  -6.790  1.00 -0.12
ATOM    896  HD2 TYR A  90       3.552 -16.338  -6.801  1.00  0.12
ATOM    897  CE2 TYR A  90       5.253 -15.170  -6.113  1.00 -0.12
ATOM    898  HE2 TYR A  90       5.739 -16.001  -5.624  1.00  0.12
ATOM    899  C   TYR A  90       0.581 -14.892  -6.289  1.00  0.55
ATOM    900  O   TYR A  90       1.215 -14.626  -5.262  1.00 -0.55
ATOM    901  N   SER A  91      -0.266 -15.872  -6.538  1.00 -0.40
ATOM    902  H   SER A  91      -0.685 -16.009  -7.432  1.00  0.40
ATOM    903  CA  SER A  91      -0.626 -16.802  -5.505  1.00  0.00
ATOM    904  CB  SER A  91      -2.109 -17.180  -5.662  1.00  0.00
ATOM    905  OG  SER A  91      -2.301 -18.070  -6.727  1.00 -0.49
ATOM    906  HG  SER A  91      -2.954 -18.706  -6.426  1.00  0.49
ATOM    907  C   SER A  91       0.272 -18.036  -5.528  1.00  0.55
ATOM    908  O   SER A  91       0.994 -18.317  -6.485  1.00 -0.55
ATOM    909  N   SER A  92       0.154 -18.722  -4.378  1.00 -0.40
ATOM    910  H   SER A  92      -0.432 -18.414  -3.633  1.00  0.40
ATOM    911  CA  SER A  92       0.884 -19.964  -4.154  1.00  0.00
ATOM    912  CB  SER A  92       0.831 -20.353  -2.679  1.00  0.00
ATOM    913  OG  SER A  92      -0.513 -20.530  -2.278  1.00 -0.49
ATOM    914  HG  SER A  92      -0.479 -20.922  -1.403  1.00  0.49
ATOM    915  C   SER A  92       0.390 -21.039  -5.129  1.00  0.55
ATOM    916  O   SER A  92       1.127 -21.989  -5.426  1.00 -0.55
ATOM    917  N   ASP A  93      -0.778 -20.906  -5.732  1.00 -0.40
ATOM    918  H   ASP A  93      -1.379 -20.138  -5.530  1.00  0.40
ATOM    919  CA  ASP A  93      -1.287 -21.848  -6.726  1.00  0.00
ATOM    920  CB  ASP A  93      -2.691 -22.343  -6.453  1.00  0.00
ATOM    921  CG  ASP A  93      -3.671 -21.242  -6.076  1.00  0.10
ATOM    922  OD1 ASP A  93      -3.367 -20.079  -5.749  1.00 -0.55
ATOM    923  OD2 ASP A  93      -4.855 -21.640  -6.131  1.00 -0.55
ATOM    924  C   ASP A  93      -1.232 -21.182  -8.105  1.00  0.55
ATOM    925  O   ASP A  93      -1.992 -21.530  -8.982  1.00 -0.55
ATOM    926  N   TRP A  94      -0.371 -20.179  -8.258  1.00 -0.40
ATOM    927  H   TRP A  94       0.151 -19.850  -7.476  1.00  0.40
ATOM    928  CA  TRP A  94      -0.086 -19.468  -9.499  1.00  0.00
ATOM    929  CB  TRP A  94       0.615 -20.545 -10.450  1.00  0.12
ATOM    930  CG  TRP A  94       1.720 -21.194  -9.659  1.00 -0.12
ATOM    931  CD1 TRP A  94       1.734 -22.469  -9.143  1.00 -0.12
ATOM    932  HD1 TRP A  94       0.961 -23.208  -9.296  1.00  0.12
ATOM    933  NE1 TRP A  94       2.881 -22.665  -8.398  1.00 -0.40
ATOM    934  HE1 TRP A  94       3.133 -23.493  -7.948  1.00  0.40
ATOM    935  CE2 TRP A  94       3.608 -21.503  -8.399  1.00  0.00
ATOM    936  CD2 TRP A  94       2.905 -20.559  -9.166  1.00  0.00
ATOM    937  CE3 TRP A  94       3.447 -19.269  -9.311  1.00 -0.12
ATOM    938  HE3 TRP A  94       2.939 -18.513  -9.892  1.00  0.12
ATOM    939  CZ3 TRP A  94       4.640 -18.954  -8.708  1.00 -0.12
ATOM    940  HZ3 TRP A  94       5.055 -17.962  -8.810  1.00  0.12
ATOM    941  CZ2 TRP A  94       4.831 -21.206  -7.801  1.00 -0.12
ATOM    942  HZ2 TRP A  94       5.388 -21.936  -7.234  1.00  0.12
ATOM    943  CH2 TRP A  94       5.320 -19.930  -7.957  1.00 -0.12
ATOM    944  HH2 TRP A  94       6.256 -19.669  -7.487  1.00  0.12
ATOM    945  C   TRP A  94      -1.135 -18.672 -10.216  1.00  0.55
ATOM    946  O   TRP A  94      -1.172 -18.617 -11.466  1.00 -0.55
ATOM    947  N   LEU A  95      -2.045 -17.991  -9.476  1.00 -0.40
ATOM    948  H   LEU A  95      -2.087 -18.102  -8.487  1.00  0.40
ATOM    949  CA  LEU A  95      -3.019 -17.059 -10.033  1.00  0.00
ATOM    950  CB  LEU A  95      -4.249 -16.736  -9.215  1.00  0.00
ATOM    951  CG  LEU A  95      -4.981 -17.956  -8.647  1.00  0.00
ATOM    952  CD1 LEU A  95      -6.141 -17.489  -7.795  1.00  0.00
ATOM    953  CD2 LEU A  95      -5.394 -18.804  -9.822  1.00  0.00
ATOM    954  C   LEU A  95      -2.183 -15.767 -10.115  1.00  0.55
ATOM    955  O   LEU A  95      -1.391 -15.526  -9.183  1.00 -0.55
ATOM    956  N   ILE A  96      -2.350 -14.969 -11.173  1.00 -0.40
ATOM    957  H   ILE A  96      -3.004 -15.148 -11.904  1.00  0.40
ATOM    958  CA  ILE A  96      -1.528 -13.756 -11.274  1.00  0.00
ATOM    959  CB  ILE A  96      -0.381 -13.880 -12.300  1.00  0.00
ATOM    960  CG2 ILE A  96       0.434 -12.570 -12.326  1.00  0.00
ATOM    961  CG1 ILE A  96       0.552 -15.049 -11.966  1.00  0.00
ATOM    962  CD1 ILE A  96       1.359 -15.644 -13.094  1.00  0.00
ATOM    963  C   ILE A  96      -2.428 -12.567 -11.569  1.00  0.55
ATOM    964  O   ILE A  96      -3.256 -12.702 -12.456  1.00 -0.55
ATOM    965  N   TYR A  97      -2.273 -11.523 -10.806  1.00 -0.40
ATOM    966  H   TYR A  97      -1.616 -11.511 -10.057  1.00  0.40
ATOM    967  CA  TYR A  97      -3.044 -10.308 -10.991  1.00  0.00
ATOM    968  CB  TYR A  97      -3.919 -10.043  -9.792  1.00  0.12
ATOM    969  CG  TYR A  97      -5.226 -10.809  -9.750  1.00 -0.12
ATOM    970  CD1 TYR A  97      -5.196 -12.184  -9.444  1.00 -0.12
ATOM    971  HD1 TYR A  97      -4.236 -12.645  -9.267  1.00  0.12
ATOM    972  CE1 TYR A  97      -6.317 -12.973  -9.357  1.00 -0.12
ATOM    973  HE1 TYR A  97      -6.276 -14.023  -9.115  1.00  0.12
ATOM    974  CZ  TYR A  97      -7.511 -12.304  -9.608  1.00  0.06
ATOM    975  OH  TYR A  97      -8.676 -13.049  -9.514  1.00 -0.49
ATOM    976  HH  TYR A  97      -9.416 -12.470  -9.709  1.00  0.43
ATOM    977  CD2 TYR A  97      -6.428 -10.195  -9.968  1.00 -0.12
ATOM    978  HD2 TYR A  97      -6.474  -9.138 -10.182  1.00  0.12
ATOM    979  CE2 TYR A  97      -7.590 -10.956  -9.909  1.00 -0.12
ATOM    980  HE2 TYR A  97      -8.549 -10.497 -10.098  1.00  0.12
ATOM    981  C   TYR A  97      -2.040  -9.171 -11.080  1.00  0.55
ATOM    982  O   TYR A  97      -0.864  -9.320 -10.775  1.00 -0.55
ATOM    983  N   LYS A  98      -2.511  -8.023 -11.528  1.00 -0.40
ATOM    984  H   LYS A  98      -3.458  -7.922 -11.824  1.00  0.40
ATOM    985  CA  LYS A  98      -1.682  -6.823 -11.623  1.00  0.00
ATOM    986  CB  LYS A  98      -1.267  -6.397 -13.030  1.00  0.00
ATOM    987  CG  LYS A  98      -2.423  -6.238 -14.033  1.00  0.00
ATOM    988  CD  LYS A  98      -1.763  -5.578 -15.243  1.00  0.00
ATOM    989  CE  LYS A  98      -2.779  -5.455 -16.388  1.00  0.33
ATOM    990  NZ  LYS A  98      -1.989  -4.690 -17.428  1.00 -0.32
ATOM    991  HZ1 LYS A  98      -1.142  -5.234 -17.690  1.00  0.33
ATOM    992  HZ2 LYS A  98      -1.702  -3.770 -17.038  1.00  0.33
ATOM    993  HZ3 LYS A  98      -2.579  -4.540 -18.271  1.00  0.33
ATOM    994  C   LYS A  98      -2.508  -5.646 -11.076  1.00  0.55
ATOM    995  O   LYS A  98      -3.746  -5.754 -11.079  1.00 -0.55
ATOM    996  N   THR A  99      -1.767  -4.637 -10.656  1.00 -0.40
ATOM    997  H   THR A  99      -0.772  -4.688 -10.623  1.00  0.40
ATOM    998  CA  THR A  99      -2.365  -3.374 -10.209  1.00  0.00
ATOM    999  CB  THR A  99      -2.539  -3.181  -8.693  1.00  0.00
ATOM   1000  OG1 THR A  99      -3.186  -1.925  -8.521  1.00 -0.49
ATOM   1001  HG1 THR A  99      -4.083  -2.043  -8.841  1.00  0.49
ATOM   1002  CG2 THR A  99      -1.269  -3.233  -7.864  1.00  0.00
ATOM   1003  C   THR A  99      -1.510  -2.252 -10.854  1.00  0.55
ATOM   1004  O   THR A  99      -0.297  -2.457 -10.902  1.00 -0.55
ATOM   1005  N   THR A 100      -2.091  -1.180 -11.357  1.00 -0.40
ATOM   1006  H   THR A 100      -3.081  -1.066 -11.390  1.00  0.40
ATOM   1007  CA  THR A 100      -1.275  -0.078 -11.905  1.00  0.00
ATOM   1008  CB  THR A 100      -1.430   0.155 -13.401  1.00  0.00
ATOM   1009  OG1 THR A 100      -2.812   0.306 -13.700  1.00 -0.49
ATOM   1010  HG1 THR A 100      -3.074   1.149 -13.324  1.00  0.49
ATOM   1011  CG2 THR A 100      -0.849  -1.057 -14.127  1.00  0.00
ATOM   1012  C   THR A 100      -1.677   1.166 -11.130  1.00  0.55
ATOM   1013  O   THR A 100      -1.249   2.298 -11.334  1.00 -0.55
ATOM   1014  N   ASP A 101      -2.578   0.927 -10.160  1.00 -0.40
ATOM   1015  H   ASP A 101      -2.957   0.032  -9.941  1.00  0.40
ATOM   1016  CA  ASP A 101      -3.013   2.086  -9.389  1.00  0.00
ATOM   1017  CB  ASP A 101      -4.462   2.336  -9.813  1.00  0.00
ATOM   1018  CG  ASP A 101      -5.432   1.228  -9.484  1.00  0.10
ATOM   1019  OD1 ASP A 101      -5.078   0.282  -8.737  1.00 -0.55
ATOM   1020  OD2 ASP A 101      -6.560   1.342 -10.035  1.00 -0.55
ATOM   1021  C   ASP A 101      -2.837   1.999  -7.888  1.00  0.55
ATOM   1022  O   ASP A 101      -3.689   2.473  -7.088  1.00 -0.55
ATOM   1023  N   HSE A 102      -1.733   1.427  -7.449  1.00 -0.40
ATOM   1024  H   HSE A 102      -1.066   1.018  -8.067  1.00  0.40
ATOM   1025  CA  HSE A 102      -1.411   1.355  -6.008  1.00  0.00
ATOM   1026  CB  HSE A 102      -1.004   2.754  -5.489  1.00  0.12
ATOM   1027  ND1 HSE A 102      -0.079   3.321  -3.194  1.00 -0.56
ATOM   1028  CG  HSE A 102      -0.007   2.658  -4.394  1.00  0.15
ATOM   1029  CE1 HSE A 102       0.996   3.010  -2.457  1.00  0.15
ATOM   1030  HE1 HSE A 102       1.265   3.434  -1.490  1.00  0.12
ATOM   1031  NE2 HSE A 102       1.719   2.077  -3.095  1.00 -0.40
ATOM   1032  HE2 HSE A 102       2.540   1.617  -2.759  1.00  0.40
ATOM   1033  CD2 HSE A 102       1.122   1.859  -4.317  1.00 -0.12
ATOM   1034  HD2 HSE A 102       1.517   1.167  -5.051  1.00  0.12
ATOM   1035  C   HSE A 102      -2.487   0.687  -5.182  1.00  0.55
ATOM   1036  O   HSE A 102      -2.957   1.161  -4.174  1.00 -0.55
ATOM   1037  N   TYR A 103      -2.809  -0.480  -5.671  1.00 -0.40
ATOM   1038  H   TYR A 103      -2.386  -0.756  -6.526  1.00  0.40
ATOM   1039  CA  TYR A 103      -3.710  -1.487  -5.170  1.00  0.00
ATOM   1040  CB  TYR A 103      -3.181  -1.946  -3.773  1.00  0.12
ATOM   1041  CG  TYR A 103      -1.698  -2.158  -3.566  1.00 -0.12
ATOM   1042  CD1 TYR A 103      -0.815  -1.152  -3.187  1.00 -0.12
ATOM   1043  HD1 TYR A 103      -1.192  -0.155  -3.018  1.00  0.12
ATOM   1044  CE1 TYR A 103       0.563  -1.407  -3.020  1.00 -0.12
ATOM   1045  HE1 TYR A 103       1.249  -0.612  -2.768  1.00  0.12
ATOM   1046  CZ  TYR A 103       1.011  -2.711  -3.188  1.00  0.06
ATOM   1047  OH  TYR A 103       2.357  -2.992  -3.007  1.00 -0.49
ATOM   1048  HH  TYR A 103       2.487  -3.931  -3.161  1.00  0.43
ATOM   1049  CD2 TYR A 103      -1.190  -3.460  -3.722  1.00 -0.12
ATOM   1050  HD2 TYR A 103      -1.860  -4.262  -3.996  1.00  0.12
ATOM   1051  CE2 TYR A 103       0.164  -3.734  -3.529  1.00 -0.12
ATOM   1052  HE2 TYR A 103       0.541  -4.739  -3.648  1.00  0.12
ATOM   1053  C   TYR A 103      -5.166  -1.089  -5.069  1.00  0.55
ATOM   1054  O   TYR A 103      -5.859  -1.746  -4.266  1.00 -0.55
ATOM   1055  N   GLN A 104      -5.632  -0.111  -5.829  1.00 -0.40
ATOM   1056  H   GLN A 104      -5.066   0.419  -6.455  1.00  0.40
ATOM   1057  CA  GLN A 104      -7.080   0.227  -5.753  1.00  0.00
ATOM   1058  CB  GLN A 104      -7.348   1.631  -6.269  1.00  0.00
ATOM   1059  CG  GLN A 104      -6.927   2.641  -5.216  1.00  0.00
ATOM   1060  CD  GLN A 104      -7.058   4.059  -5.769  1.00  0.55
ATOM   1061  OE1 GLN A 104      -8.170   4.586  -5.679  1.00 -0.55
ATOM   1062  NE2 GLN A 104      -6.008   4.655  -6.288  1.00 -0.78
ATOM   1063 HE21 GLN A 104      -5.128   4.181  -6.319  1.00  0.39
ATOM   1064 HE22 GLN A 104      -6.089   5.583  -6.651  1.00  0.39
ATOM   1065  C   GLN A 104      -7.845  -0.793  -6.558  1.00  0.55
ATOM   1066  O   GLN A 104      -8.872  -1.301  -6.125  1.00 -0.55
ATOM   1067  N   THR A 105      -7.273  -1.130  -7.714  1.00 -0.40
ATOM   1068  H   THR A 105      -6.421  -0.729  -8.043  1.00  0.40
ATOM   1069  CA  THR A 105      -7.907  -2.131  -8.550  1.00  0.00
ATOM   1070  CB  THR A 105      -8.713  -1.535  -9.742  1.00  0.00
ATOM   1071  OG1 THR A 105      -7.857  -0.796 -10.621  1.00 -0.49
ATOM   1072  HG1 THR A 105      -7.475  -0.094 -10.089  1.00  0.49
ATOM   1073  CG2 THR A 105      -9.790  -0.563  -9.261  1.00  0.00
ATOM   1074  C   THR A 105      -6.882  -3.151  -9.067  1.00  0.55
ATOM   1075  O   THR A 105      -5.715  -2.810  -9.239  1.00 -0.55
ATOM   1076  N   PHE A 106      -7.417  -4.346  -9.310  1.00 -0.40
ATOM   1077  H   PHE A 106      -8.386  -4.536  -9.172  1.00  0.40
ATOM   1078  CA  PHE A 106      -6.610  -5.441  -9.792  1.00  0.00
ATOM   1079  CB  PHE A 106      -6.643  -6.591  -8.717  1.00  0.12
ATOM   1080  CG  PHE A 106      -6.053  -6.076  -7.438  1.00 -0.12
ATOM   1081  CD1 PHE A 106      -4.666  -6.044  -7.288  1.00 -0.12
ATOM   1082  HD1 PHE A 106      -4.036  -6.392  -8.093  1.00  0.12
ATOM   1083  CE1 PHE A 106      -4.083  -5.569  -6.117  1.00 -0.12
ATOM   1084  HE1 PHE A 106      -3.009  -5.587  -6.007  1.00  0.12
ATOM   1085  CZ  PHE A 106      -4.873  -5.075  -5.093  1.00 -0.12
ATOM   1086  HZ  PHE A 106      -4.426  -4.714  -4.179  1.00  0.12
ATOM   1087  CD2 PHE A 106      -6.822  -5.539  -6.412  1.00 -0.12
ATOM   1088  HD2 PHE A 106      -7.896  -5.503  -6.519  1.00  0.12
ATOM   1089  CE2 PHE A 106      -6.244  -5.053  -5.265  1.00 -0.12
ATOM   1090  HE2 PHE A 106      -6.871  -4.648  -4.485  1.00  0.12
ATOM   1091  C   PHE A 106      -7.134  -6.040 -11.062  1.00  0.55
ATOM   1092  O   PHE A 106      -8.385  -6.061 -11.138  1.00 -0.55
ATOM   1093  N   THR A 107      -6.265  -6.594 -11.897  1.00 -0.40
ATOM   1094  H   THR A 107      -5.278  -6.577 -11.762  1.00  0.40
ATOM   1095  CA  THR A 107      -6.784  -7.276 -13.100  1.00  0.00
ATOM   1096  CB  THR A 107      -6.359  -6.514 -14.394  1.00  0.00
ATOM   1097  OG1 THR A 107      -6.932  -5.207 -14.335  1.00 -0.49
ATOM   1098  HG1 THR A 107      -6.576  -4.798 -13.543  1.00  0.49
ATOM   1099  CG2 THR A 107      -6.738  -7.243 -15.665  1.00  0.00
ATOM   1100  C   THR A 107      -6.238  -8.704 -13.152  1.00  0.55
ATOM   1101  O   THR A 107      -4.999  -8.820 -12.996  1.00 -0.55
ATOM   1102  N   LYS A 108      -6.966  -9.752 -13.395  1.00 -0.40
ATOM   1103  H   LYS A 108      -7.953  -9.679 -13.518  1.00  0.40
ATOM   1104  CA  LYS A 108      -6.426 -11.092 -13.506  1.00  0.00
ATOM   1105  CB  LYS A 108      -7.484 -12.168 -13.326  1.00  0.00
ATOM   1106  CG  LYS A 108      -7.063 -13.599 -13.637  1.00  0.00
ATOM   1107  CD  LYS A 108      -8.260 -14.480 -13.254  1.00  0.00
ATOM   1108  CE  LYS A 108      -8.052 -15.924 -13.565  1.00  0.33
ATOM   1109  NZ  LYS A 108      -6.830 -16.338 -12.806  1.00 -0.32
ATOM   1110  HZ1 LYS A 108      -6.987 -16.192 -11.789  1.00  0.33
ATOM   1111  HZ2 LYS A 108      -6.018 -15.767 -13.117  1.00  0.33
ATOM   1112  HZ3 LYS A 108      -6.634 -17.344 -12.986  1.00  0.33
ATOM   1113  C   LYS A 108      -5.738 -11.176 -14.879  1.00  0.55
ATOM   1114  O   LYS A 108      -6.340 -10.805 -15.914  1.00 -0.55
ATOM   1115  N   ILE A 109      -4.491 -11.648 -14.792  1.00 -0.40
ATOM   1116  H   ILE A 109      -4.065 -11.936 -13.938  1.00  0.40
ATOM   1117  CA  ILE A 109      -3.692 -11.752 -16.036  1.00  0.00
ATOM   1118  CB  ILE A 109      -2.569 -10.700 -16.179  1.00  0.00
ATOM   1119  CG2 ILE A 109      -3.217  -9.306 -16.363  1.00  0.00
ATOM   1120  CG1 ILE A 109      -1.537 -10.718 -15.039  1.00  0.00
ATOM   1121  CD1 ILE A 109      -0.333  -9.817 -15.258  1.00  0.00
ATOM   1122  C   ILE A 109      -3.218 -13.164 -16.336  1.00  0.55
ATOM   1123  O   ILE A 109      -2.784 -13.384 -17.466  1.00 -0.55
ATOM   1124  N   ARG A 110      -3.316 -14.101 -15.439  1.00 -0.40
ATOM   1125  H   ARG A 110      -3.640 -13.891 -14.521  1.00  0.40
ATOM   1126  CA  ARG A 110      -2.973 -15.527 -15.662  1.00  0.00
ATOM   1127  CB  ARG A 110      -1.579 -16.054 -15.438  1.00  0.00
ATOM   1128  CG  ARG A 110      -0.500 -15.290 -16.203  1.00  0.00
ATOM   1129  CD  ARG A 110      -0.667 -15.630 -17.709  1.00  0.35
ATOM   1130  NE  ARG A 110       0.476 -14.972 -18.415  1.00 -0.35
ATOM   1131  HE  ARG A 110       1.215 -15.591 -18.660  1.00  0.45
ATOM   1132  CZ  ARG A 110       0.680 -13.724 -18.768  1.00  0.35
ATOM   1133  NH1 ARG A 110      -0.226 -12.764 -18.506  1.00 -0.70
ATOM   1134 HH11 ARG A 110      -1.077 -12.994 -18.033  1.00  0.40
ATOM   1135 HH12 ARG A 110      -0.049 -11.820 -18.785  1.00  0.40
ATOM   1136  NH2 ARG A 110       1.829 -13.302 -19.392  1.00 -0.70
ATOM   1137 HH21 ARG A 110       2.557 -13.957 -19.596  1.00  0.40
ATOM   1138 HH22 ARG A 110       1.938 -12.340 -19.642  1.00  0.40
ATOM   1139  C   ARG A 110      -3.979 -16.223 -14.705  1.00  0.10
ATOM   1140  O   ARG A 110      -4.428 -15.785 -13.298  1.00 -0.55
ATOM   1141  OXT ARG A 110      -4.544 -17.244 -15.111  1.00 -0.55
ATOM   1142  N   LYS D   1      10.837  12.720  11.813  1.00 -0.32
ATOM   1143  HT1 LYS D   1      10.799  13.407  12.592  1.00  0.33
ATOM   1144  HT2 LYS D   1      11.532  13.034  11.107  1.00  0.33
ATOM   1145  HT3 LYS D   1      11.116  11.790  12.184  1.00  0.33
ATOM   1146  CA  LYS D   1       9.479  12.615  11.168  1.00  0.33
ATOM   1147  CB  LYS D   1       9.550  11.600  10.046  1.00  0.00
ATOM   1148  CG  LYS D   1       8.410  11.229   9.168  1.00  0.00
ATOM   1149  CD  LYS D   1       7.464  12.307   8.723  1.00  0.00
ATOM   1150  CE  LYS D   1       7.915  13.001   7.442  1.00  0.33
ATOM   1151  NZ  LYS D   1       6.956  14.060   6.992  1.00 -0.32
ATOM   1152  HZ1 LYS D   1       6.866  14.784   7.733  1.00  0.33
ATOM   1153  HZ2 LYS D   1       6.026  13.631   6.812  1.00  0.33
ATOM   1154  HZ3 LYS D   1       7.309  14.500   6.119  1.00  0.33
ATOM   1155  C   LYS D   1       8.330  12.375  12.151  1.00  0.55
ATOM   1156  O   LYS D   1       8.082  11.329  12.791  1.00 -0.55
ATOM   1157  N   LYS D   2       7.512  13.385  12.320  1.00 -0.40
ATOM   1158  H   LYS D   2       7.662  14.232  11.818  1.00  0.40
ATOM   1159  CA  LYS D   2       6.350  13.422  13.196  1.00  0.00
ATOM   1160  CB  LYS D   2       6.583  14.659  14.071  1.00  0.00
ATOM   1161  CG  LYS D   2       5.341  15.027  14.844  1.00  0.00
ATOM   1162  CD  LYS D   2       5.217  14.081  16.018  1.00  0.00
ATOM   1163  CE  LYS D   2       4.223  14.621  17.023  1.00  0.33
ATOM   1164  NZ  LYS D   2       4.836  15.648  17.904  1.00 -0.32
ATOM   1165  HZ1 LYS D   2       5.181  16.440  17.325  1.00  0.33
ATOM   1166  HZ2 LYS D   2       5.632  15.227  18.424  1.00  0.33
ATOM   1167  HZ3 LYS D   2       4.126  15.995  18.579  1.00  0.33
ATOM   1168  C   LYS D   2       5.072  13.653  12.418  1.00  0.55
ATOM   1169  O   LYS D   2       5.136  14.615  11.627  1.00 -0.55
ATOM   1170  N   ALA D   3       4.036  12.908  12.578  1.00 -0.40
ATOM   1171  H   ALA D   3       4.117  12.166  13.230  1.00  0.40
ATOM   1172  CA  ALA D   3       2.736  12.926  11.989  1.00  0.00
ATOM   1173  CB  ALA D   3       2.495  11.628  11.241  1.00  0.00
ATOM   1174  C   ALA D   3       1.691  13.094  13.111  1.00  0.55
ATOM   1175  O   ALA D   3       1.698  12.458  14.184  1.00 -0.55
ATOM   1176  N   VAL D   4       0.770  14.023  12.964  1.00 -0.40
ATOM   1177  H   VAL D   4       0.734  14.589  12.145  1.00  0.40
ATOM   1178  CA  VAL D   4      -0.264  14.307  13.961  1.00  0.00
ATOM   1179  CB  VAL D   4      -0.179  15.755  14.505  1.00  0.00
ATOM   1180  CG1 VAL D   4      -1.321  16.050  15.500  1.00  0.00
ATOM   1181  CG2 VAL D   4       1.139  16.046  15.203  1.00  0.00
ATOM   1182  C   VAL D   4      -1.637  14.087  13.326  1.00  0.55
ATOM   1183  O   VAL D   4      -1.881  14.568  12.212  1.00 -0.55
ATOM   1184  N   ILE D   5      -2.484  13.340  14.017  1.00 -0.40
ATOM   1185  H   ILE D   5      -2.237  12.892  14.873  1.00  0.40
ATOM   1186  CA  ILE D   5      -3.860  13.139  13.534  1.00  0.00
ATOM   1187  CB  ILE D   5      -4.279  11.661  13.403  1.00  0.00
ATOM   1188  CG2 ILE D   5      -5.753  11.531  13.027  1.00  0.00
ATOM   1189  CG1 ILE D   5      -3.329  10.955  12.397  1.00  0.00
ATOM   1190  CD1 ILE D   5      -3.510   9.444  12.356  1.00  0.00
ATOM   1191  C   ILE D   5      -4.824  13.844  14.512  1.00  0.55
ATOM   1192  O   ILE D   5      -4.788  13.413  15.684  1.00 -0.55
ATOM   1193  N   ASN D   6      -5.591  14.855  14.172  1.00 -0.40
ATOM   1194  H   ASN D   6      -5.567  15.264  13.263  1.00  0.40
ATOM   1195  CA  ASN D   6      -6.558  15.453  15.150  1.00  0.00
ATOM   1196  CB  ASN D   6      -6.694  16.948  14.996  1.00  0.00
ATOM   1197  CG  ASN D   6      -5.359  17.590  15.377  1.00  0.55
ATOM   1198  OD1 ASN D   6      -4.932  17.661  16.539  1.00 -0.55
ATOM   1199  ND2 ASN D   6      -4.610  18.120  14.422  1.00 -0.78
ATOM   1200 HD21 ASN D   6      -3.734  18.544  14.650  1.00  0.39
ATOM   1201 HD22 ASN D   6      -4.920  18.095  13.471  1.00  0.39
ATOM   1202  C   ASN D   6      -7.840  14.650  14.939  1.00  0.55
ATOM   1203  O   ASN D   6      -8.655  14.949  14.052  1.00 -0.55
ATOM   1204  N   GLY D   7      -8.008  13.565  15.683  1.00 -0.40
ATOM   1205  H   GLY D   7      -7.361  13.324  16.402  1.00  0.40
ATOM   1206  CA  GLY D   7      -9.099  12.675  15.524  1.00  0.00
ATOM   1207  C   GLY D   7     -10.448  13.371  15.424  1.00  0.55
ATOM   1208  O   GLY D   7     -11.304  12.800  14.751  1.00 -0.55
ATOM   1209  N   GLU D   8     -10.629  14.510  16.096  1.00 -0.40
ATOM   1210  H   GLU D   8      -9.927  14.956  16.645  1.00  0.40
ATOM   1211  CA  GLU D   8     -11.950  15.135  16.015  1.00  0.00
ATOM   1212  CB  GLU D   8     -12.154  16.061  17.221  1.00  0.00
ATOM   1213  CG  GLU D   8     -11.491  17.399  16.944  1.00  0.00
ATOM   1214  CD  GLU D   8      -9.990  17.441  17.055  1.00  0.10
ATOM   1215  OE1 GLU D   8      -9.327  16.430  17.336  1.00 -0.55
ATOM   1216  OE2 GLU D   8      -9.482  18.567  16.827  1.00 -0.55
ATOM   1217  C   GLU D   8     -12.160  15.786  14.653  1.00  0.55
ATOM   1218  O   GLU D   8     -13.340  15.975  14.300  1.00 -0.55
ATOM   1219  N   GLN D   9     -11.168  16.081  13.856  1.00 -0.40
ATOM   1220  H   GLN D   9     -10.216  15.936  14.118  1.00  0.40
ATOM   1221  CA  GLN D   9     -11.393  16.649  12.517  1.00  0.00
ATOM   1222  CB  GLN D   9     -10.188  17.547  12.194  1.00  0.00
ATOM   1223  CG  GLN D   9     -10.158  18.792  13.073  1.00  0.00
ATOM   1224  CD  GLN D   9      -8.817  19.470  13.106  1.00  0.55
ATOM   1225  OE1 GLN D   9      -8.038  19.565  12.140  1.00 -0.55
ATOM   1226  NE2 GLN D   9      -8.474  20.041  14.268  1.00 -0.78
ATOM   1227 HE21 GLN D   9      -9.097  20.000  15.048  1.00  0.39
ATOM   1228 HE22 GLN D   9      -7.594  20.508  14.354  1.00  0.39
ATOM   1229  C   GLN D   9     -11.628  15.597  11.449  1.00  0.55
ATOM   1230  O   GLN D   9     -11.897  15.909  10.281  1.00 -0.55
ATOM   1231  N   ILE D  10     -11.585  14.301  11.710  1.00 -0.40
ATOM   1232  H   ILE D  10     -11.418  13.989  12.640  1.00  0.40
ATOM   1233  CA  ILE D  10     -11.762  13.223  10.752  1.00  0.00
ATOM   1234  CB  ILE D  10     -10.929  11.970  11.118  1.00  0.00
ATOM   1235  CG2 ILE D  10     -11.143  10.867  10.071  1.00  0.00
ATOM   1236  CG1 ILE D  10      -9.445  12.202  11.385  1.00  0.00
ATOM   1237  CD1 ILE D  10      -8.725  13.026  10.376  1.00  0.00
ATOM   1238  C   ILE D  10     -13.256  12.868  10.671  1.00  0.55
ATOM   1239  O   ILE D  10     -13.879  12.271  11.557  1.00 -0.55
ATOM   1240  N   ARG D  11     -13.843  13.231   9.533  1.00 -0.40
ATOM   1241  H   ARG D  11     -13.336  13.672   8.796  1.00  0.40
ATOM   1242  CA  ARG D  11     -15.272  13.007   9.283  1.00  0.00
ATOM   1243  CB  ARG D  11     -15.988  14.282   8.861  1.00  0.00
ATOM   1244  CG  ARG D  11     -15.557  15.597   9.460  1.00  0.00
ATOM   1245  CD  ARG D  11     -16.060  16.033  10.821  1.00  0.35
ATOM   1246  NE  ARG D  11     -17.517  16.059  10.865  1.00 -0.35
ATOM   1247  HE  ARG D  11     -17.955  15.635  10.079  1.00  0.45
ATOM   1248  CZ  ARG D  11     -18.374  16.550  11.767  1.00  0.35
ATOM   1249  NH1 ARG D  11     -17.832  17.119  12.840  1.00 -0.70
ATOM   1250 HH11 ARG D  11     -16.837  17.160  12.936  1.00  0.40
ATOM   1251 HH12 ARG D  11     -18.419  17.505  13.552  1.00  0.40
ATOM   1252  NH2 ARG D  11     -19.697  16.398  11.598  1.00 -0.70
ATOM   1253 HH21 ARG D  11     -20.047  15.916  10.795  1.00  0.40
ATOM   1254 HH22 ARG D  11     -20.333  16.767  12.276  1.00  0.40
ATOM   1255  C   ARG D  11     -15.545  11.831   8.355  1.00  0.55
ATOM   1256  O   ARG D  11     -16.760  11.500   8.277  1.00 -0.55
ATOM   1257  N   SER D  12     -14.518  11.171   7.794  1.00 -0.40
ATOM   1258  H   SER D  12     -13.577  11.470   7.927  1.00  0.40
ATOM   1259  CA  SER D  12     -14.682   9.987   6.962  1.00  0.00
ATOM   1260  CB  SER D  12     -15.166  10.289   5.540  1.00  0.00
ATOM   1261  OG  SER D  12     -14.238  11.149   4.909  1.00 -0.49
ATOM   1262  HG  SER D  12     -14.325  11.999   5.347  1.00  0.49
ATOM   1263  C   SER D  12     -13.353   9.253   6.799  1.00  0.55
ATOM   1264  O   SER D  12     -12.334   9.885   7.137  1.00 -0.55
ATOM   1265  N   ILE D  13     -13.435   8.080   6.215  1.00 -0.40
ATOM   1266  H   ILE D  13     -14.299   7.677   5.925  1.00  0.40
ATOM   1267  CA  ILE D  13     -12.213   7.295   5.961  1.00  0.00
ATOM   1268  CB  ILE D  13     -12.530   5.855   5.565  1.00  0.00
ATOM   1269  CG2 ILE D  13     -13.201   5.817   4.198  1.00  0.00
ATOM   1270  CG1 ILE D  13     -11.269   4.992   5.580  1.00  0.00
ATOM   1271  CD1 ILE D  13     -10.409   5.043   6.837  1.00  0.00
ATOM   1272  C   ILE D  13     -11.318   8.032   4.977  1.00  0.55
ATOM   1273  O   ILE D  13     -10.089   8.069   5.122  1.00 -0.55
ATOM   1274  N   SER D  14     -11.855   8.701   3.993  1.00 -0.40
ATOM   1275  H   SER D  14     -12.841   8.689   3.854  1.00  0.40
ATOM   1276  CA  SER D  14     -11.115   9.512   3.017  1.00  0.00
ATOM   1277  CB  SER D  14     -12.075  10.103   1.974  1.00  0.00
ATOM   1278  OG  SER D  14     -12.908   9.125   1.375  1.00 -0.49
ATOM   1279  HG  SER D  14     -13.460   9.597   0.747  1.00  0.49
ATOM   1280  C   SER D  14     -10.339  10.614   3.718  1.00  0.55
ATOM   1281  O   SER D  14      -9.217  10.944   3.352  1.00 -0.55
ATOM   1282  N   ASP D  15     -10.958  11.217   4.734  1.00 -0.40
ATOM   1283  H   ASP D  15     -11.884  10.971   5.010  1.00  0.40
ATOM   1284  CA  ASP D  15     -10.320  12.272   5.508  1.00  0.00
ATOM   1285  CB  ASP D  15     -11.100  12.753   6.737  1.00  0.00
ATOM   1286  CG  ASP D  15     -12.145  13.769   6.401  1.00  0.10
ATOM   1287  OD1 ASP D  15     -12.184  14.173   5.221  1.00 -0.55
ATOM   1288  OD2 ASP D  15     -12.941  14.177   7.254  1.00 -0.55
ATOM   1289  C   ASP D  15      -9.032  11.708   6.129  1.00  0.55
ATOM   1290  O   ASP D  15      -7.992  12.349   6.118  1.00 -0.55
ATOM   1291  N   LEU D  16      -9.231  10.526   6.699  1.00 -0.40
ATOM   1292  H   LEU D  16     -10.118  10.072   6.723  1.00  0.40
ATOM   1293  CA  LEU D  16      -8.104   9.835   7.332  1.00  0.00
ATOM   1294  CB  LEU D  16      -8.588   8.543   8.013  1.00  0.00
ATOM   1295  CG  LEU D  16      -7.610   7.814   8.959  1.00  0.00
ATOM   1296  CD1 LEU D  16      -6.826   8.788   9.833  1.00  0.00
ATOM   1297  CD2 LEU D  16      -8.334   6.699   9.743  1.00  0.00
ATOM   1298  C   LEU D  16      -7.001   9.633   6.293  1.00  0.55
ATOM   1299  O   LEU D  16      -5.911  10.068   6.640  1.00 -0.55
ATOM   1300  N   HSE D  17      -7.271   9.016   5.151  1.00 -0.40
ATOM   1301  H   HSE D  17      -8.176   8.662   4.931  1.00  0.40
ATOM   1302  CA  HSE D  17      -6.228   8.825   4.142  1.00  0.00
ATOM   1303  CB  HSE D  17      -6.773   7.987   2.971  1.00  0.12
ATOM   1304  ND1 HSE D  17      -5.799   5.763   3.648  1.00 -0.56
ATOM   1305  CG  HSE D  17      -6.915   6.551   3.394  1.00  0.15
ATOM   1306  CE1 HSE D  17      -6.216   4.544   4.024  1.00  0.15
ATOM   1307  HE1 HSE D  17      -5.591   3.698   4.305  1.00  0.12
ATOM   1308  NE2 HSE D  17      -7.546   4.520   4.002  1.00 -0.40
ATOM   1309  HE2 HSE D  17      -8.133   3.742   4.228  1.00  0.40
ATOM   1310  CD2 HSE D  17      -7.996   5.770   3.609  1.00 -0.12
ATOM   1311  HD2 HSE D  17      -9.046   6.016   3.510  1.00  0.12
ATOM   1312  C   HSE D  17      -5.568  10.106   3.624  1.00  0.55
ATOM   1313  O   HSE D  17      -4.363  10.167   3.255  1.00 -0.55
ATOM   1314  N   GLN D  18      -6.406  11.142   3.561  1.00 -0.40
ATOM   1315  H   GLN D  18      -7.365  11.084   3.827  1.00  0.40
ATOM   1316  CA  GLN D  18      -5.917  12.454   3.079  1.00  0.00
ATOM   1317  CB  GLN D  18      -6.982  13.480   2.748  1.00  0.00
ATOM   1318  CG  GLN D  18      -7.927  13.254   1.589  1.00  0.00
ATOM   1319  CD  GLN D  18      -7.165  12.708   0.398  1.00  0.55
ATOM   1320  OE1 GLN D  18      -6.291  13.388  -0.164  1.00 -0.55
ATOM   1321  NE2 GLN D  18      -7.463  11.461   0.031  1.00 -0.78
ATOM   1322 HE21 GLN D  18      -6.994  11.045  -0.748  1.00  0.39
ATOM   1323 HE22 GLN D  18      -8.154  10.943   0.535  1.00  0.39
ATOM   1324  C   GLN D  18      -4.921  13.010   4.118  1.00  0.55
ATOM   1325  O   GLN D  18      -3.843  13.531   3.743  1.00 -0.55
ATOM   1326  N   THR D  19      -5.270  12.914   5.402  1.00 -0.40
ATOM   1327  H   THR D  19      -6.145  12.540   5.700  1.00  0.40
ATOM   1328  CA  THR D  19      -4.347  13.370   6.452  1.00  0.00
ATOM   1329  CB  THR D  19      -5.040  13.198   7.826  1.00  0.00
ATOM   1330  OG1 THR D  19      -6.162  14.064   7.645  1.00 -0.49
ATOM   1331  HG1 THR D  19      -6.802  13.565   7.133  1.00  0.49
ATOM   1332  CG2 THR D  19      -4.222  13.673   8.990  1.00  0.00
ATOM   1333  C   THR D  19      -3.004  12.641   6.491  1.00  0.55
ATOM   1334  O   THR D  19      -1.975  13.266   6.707  1.00 -0.55
ATOM   1335  N   LEU D  20      -3.112  11.331   6.313  1.00 -0.40
ATOM   1336  H   LEU D  20      -4.001  10.900   6.184  1.00  0.40
ATOM   1337  CA  LEU D  20      -1.970  10.416   6.289  1.00  0.00
ATOM   1338  CB  LEU D  20      -2.341   8.934   6.164  1.00  0.00
ATOM   1339  CG  LEU D  20      -3.009   8.220   7.311  1.00  0.00
ATOM   1340  CD1 LEU D  20      -3.243   6.729   7.128  1.00  0.00
ATOM   1341  CD2 LEU D  20      -2.235   8.405   8.583  1.00  0.00
ATOM   1342  C   LEU D  20      -1.068  10.816   5.110  1.00  0.55
ATOM   1343  O   LEU D  20       0.142  10.861   5.301  1.00 -0.55
ATOM   1344  N   LYS D  21      -1.739  11.059   3.977  1.00 -0.40
ATOM   1345  H   LYS D  21      -2.731  10.994   3.903  1.00  0.40
ATOM   1346  CA  LYS D  21      -0.998  11.442   2.770  1.00  0.00
ATOM   1347  CB  LYS D  21      -2.022  11.607   1.633  1.00  0.00
ATOM   1348  CG  LYS D  21      -1.215  11.770   0.314  1.00  0.00
ATOM   1349  CD  LYS D  21      -2.152  12.065  -0.827  1.00  0.00
ATOM   1350  CE  LYS D  21      -1.385  12.442  -2.122  1.00  0.33
ATOM   1351  NZ  LYS D  21      -2.280  11.990  -3.242  1.00 -0.32
ATOM   1352  HZ1 LYS D  21      -3.193  12.483  -3.177  1.00  0.33
ATOM   1353  HZ2 LYS D  21      -2.434  10.964  -3.170  1.00  0.33
ATOM   1354  HZ3 LYS D  21      -1.831  12.209  -4.154  1.00  0.33
ATOM   1355  C   LYS D  21      -0.121  12.651   3.003  1.00  0.55
ATOM   1356  O   LYS D  21       1.053  12.680   2.615  1.00 -0.55
ATOM   1357  N   LYS D  22      -0.633  13.684   3.622  1.00 -0.40
ATOM   1358  H   LYS D  22      -1.588  13.682   3.906  1.00  0.40
ATOM   1359  CA  LYS D  22       0.095  14.903   3.954  1.00  0.00
ATOM   1360  CB  LYS D  22      -0.969  15.931   4.371  1.00  0.00
ATOM   1361  CG  LYS D  22      -0.269  17.074   5.058  1.00  0.00
ATOM   1362  CD  LYS D  22       0.682  17.752   4.021  1.00  0.00
ATOM   1363  CE  LYS D  22       1.736  18.520   4.810  1.00  0.33
ATOM   1364  NZ  LYS D  22       2.606  19.302   3.911  1.00 -0.32
ATOM   1365  HZ1 LYS D  22       2.031  19.982   3.375  1.00  0.33
ATOM   1366  HZ2 LYS D  22       3.089  18.659   3.250  1.00  0.33
ATOM   1367  HZ3 LYS D  22       3.315  19.815   4.474  1.00  0.33
ATOM   1368  C   LYS D  22       1.089  14.693   5.087  1.00  0.55
ATOM   1369  O   LYS D  22       2.316  14.902   4.956  1.00 -0.55
ATOM   1370  N   GLU D  23       0.575  14.210   6.231  1.00 -0.40
ATOM   1371  H   GLU D  23      -0.396  14.006   6.324  1.00  0.40
ATOM   1372  CA  GLU D  23       1.402  13.945   7.429  1.00  0.00
ATOM   1373  CB  GLU D  23       0.482  13.445   8.572  1.00  0.00
ATOM   1374  CG  GLU D  23      -0.445  14.498   9.175  1.00  0.00
ATOM   1375  CD  GLU D  23       0.257  15.735   9.708  1.00  0.10
ATOM   1376  OE1 GLU D  23       1.109  15.746  10.618  1.00 -0.55
ATOM   1377  OE2 GLU D  23       0.015  16.877   9.247  1.00 -0.55
ATOM   1378  C   GLU D  23       2.578  12.990   7.203  1.00  0.55
ATOM   1379  O   GLU D  23       3.647  13.220   7.798  1.00 -0.55
ATOM   1380  N   LEU D  24       2.455  11.985   6.349  1.00 -0.40
ATOM   1381  H   LEU D  24       1.609  11.815   5.851  1.00  0.40
ATOM   1382  CA  LEU D  24       3.556  11.059   6.082  1.00  0.00
ATOM   1383  CB  LEU D  24       3.032   9.626   6.048  1.00  0.00
ATOM   1384  CG  LEU D  24       2.305   9.080   7.293  1.00  0.00
ATOM   1385  CD1 LEU D  24       1.749   7.653   7.103  1.00  0.00
ATOM   1386  CD2 LEU D  24       3.197   9.076   8.537  1.00  0.00
ATOM   1387  C   LEU D  24       4.285  11.384   4.788  1.00  0.55
ATOM   1388  O   LEU D  24       5.180  10.597   4.470  1.00 -0.55
ATOM   1389  N   ALA D  25       3.894  12.440   4.088  1.00 -0.40
ATOM   1390  H   ALA D  25       3.161  13.043   4.395  1.00  0.40
ATOM   1391  CA  ALA D  25       4.534  12.787   2.797  1.00  0.00
ATOM   1392  CB  ALA D  25       5.925  13.295   3.143  1.00  0.00
ATOM   1393  C   ALA D  25       4.500  11.585   1.870  1.00  0.55
ATOM   1394  O   ALA D  25       5.453  11.073   1.292  1.00 -0.55
ATOM   1395  N   LEU D  26       3.314  10.981   1.741  1.00 -0.40
ATOM   1396  H   LEU D  26       2.510  11.309   2.231  1.00  0.40
ATOM   1397  CA  LEU D  26       3.092   9.817   0.892  1.00  0.00
ATOM   1398  CB  LEU D  26       1.747   9.175   1.246  1.00  0.00
ATOM   1399  CG  LEU D  26       1.648   8.611   2.663  1.00  0.00
ATOM   1400  CD1 LEU D  26       0.402   7.757   2.931  1.00  0.00
ATOM   1401  CD2 LEU D  26       2.850   7.722   2.990  1.00  0.00
ATOM   1402  C   LEU D  26       3.156  10.205  -0.591  1.00  0.55
ATOM   1403  O   LEU D  26       2.960  11.376  -0.928  1.00 -0.55
ATOM   1404  N   PRO D  27       3.428   9.230  -1.459  1.00 -0.20
ATOM   1405  CD  PRO D  27       3.648   7.825  -1.075  1.00  0.10
ATOM   1406  CA  PRO D  27       3.483   9.456  -2.903  1.00  0.10
ATOM   1407  CB  PRO D  27       3.743   8.043  -3.473  1.00  0.00
ATOM   1408  CG  PRO D  27       3.349   7.085  -2.374  1.00  0.00
ATOM   1409  C   PRO D  27       2.191  10.036  -3.461  1.00  0.55
ATOM   1410  O   PRO D  27       1.088   9.718  -2.938  1.00 -0.55
ATOM   1411  N   GLU D  28       2.304  10.810  -4.541  1.00 -0.40
ATOM   1412  H   GLU D  28       3.172  11.032  -4.977  1.00  0.40
ATOM   1413  CA  GLU D  28       1.074  11.373  -5.127  1.00  0.00
ATOM   1414  CB  GLU D  28       1.350  12.306  -6.280  1.00  0.00
ATOM   1415  CG  GLU D  28       0.990  13.782  -6.213  1.00  0.00
ATOM   1416  CD  GLU D  28       0.328  14.403  -4.996  1.00  0.10
ATOM   1417  OE1 GLU D  28       1.056  14.702  -4.000  1.00 -0.55
ATOM   1418  OE2 GLU D  28      -0.926  14.612  -4.974  1.00 -0.55
ATOM   1419  C   GLU D  28       0.118  10.296  -5.616  1.00  0.55
ATOM   1420  O   GLU D  28      -1.104  10.558  -5.638  1.00 -0.55
ATOM   1421  N   TYR D  29       0.629   9.101  -5.967  1.00 -0.40
ATOM   1422  H   TYR D  29       1.607   8.914  -5.918  1.00  0.40
ATOM   1423  CA  TYR D  29      -0.215   7.989  -6.445  1.00  0.00
ATOM   1424  CB  TYR D  29       0.585   7.023  -7.353  1.00  0.12
ATOM   1425  CG  TYR D  29       1.847   6.428  -6.773  1.00 -0.12
ATOM   1426  CD1 TYR D  29       1.754   5.407  -5.806  1.00 -0.12
ATOM   1427  HD1 TYR D  29       0.774   5.072  -5.504  1.00  0.12
ATOM   1428  CE1 TYR D  29       2.865   4.812  -5.225  1.00 -0.12
ATOM   1429  HE1 TYR D  29       2.756   4.024  -4.495  1.00  0.12
ATOM   1430  CZ  TYR D  29       4.119   5.259  -5.609  1.00  0.06
ATOM   1431  OH  TYR D  29       5.205   4.686  -5.003  1.00 -0.49
ATOM   1432  HH  TYR D  29       5.992   4.973  -5.471  1.00  0.43
ATOM   1433  CD2 TYR D  29       3.145   6.852  -7.127  1.00 -0.12
ATOM   1434  HD2 TYR D  29       3.258   7.634  -7.863  1.00  0.12
ATOM   1435  CE2 TYR D  29       4.291   6.291  -6.554  1.00 -0.12
ATOM   1436  HE2 TYR D  29       5.277   6.637  -6.827  1.00  0.12
ATOM   1437  C   TYR D  29      -0.840   7.206  -5.295  1.00  0.55
ATOM   1438  O   TYR D  29      -1.552   6.249  -5.622  1.00 -0.55
ATOM   1439  N   TYR D  30      -0.556   7.619  -4.077  1.00 -0.40
ATOM   1440  H   TYR D  30       0.015   8.420  -3.913  1.00  0.40
ATOM   1441  CA  TYR D  30      -1.057   6.932  -2.879  1.00  0.00
ATOM   1442  CB  TYR D  30      -0.895   7.796  -1.635  1.00  0.12
ATOM   1443  CG  TYR D  30      -1.474   7.164  -0.387  1.00 -0.12
ATOM   1444  CD1 TYR D  30      -1.006   5.928   0.042  1.00 -0.12
ATOM   1445  HD1 TYR D  30      -0.208   5.435  -0.493  1.00  0.12
ATOM   1446  CE1 TYR D  30      -1.564   5.331   1.152  1.00 -0.12
ATOM   1447  HE1 TYR D  30      -1.198   4.364   1.463  1.00  0.12
ATOM   1448  CZ  TYR D  30      -2.579   5.927   1.882  1.00  0.06
ATOM   1449  OH  TYR D  30      -3.019   5.254   2.986  1.00 -0.49
ATOM   1450  HH  TYR D  30      -3.814   5.690   3.302  1.00  0.43
ATOM   1451  CD2 TYR D  30      -2.498   7.771   0.358  1.00 -0.12
ATOM   1452  HD2 TYR D  30      -2.864   8.738   0.048  1.00  0.12
ATOM   1453  CE2 TYR D  30      -3.064   7.167   1.488  1.00 -0.12
ATOM   1454  HE2 TYR D  30      -3.856   7.653   2.038  1.00  0.12
ATOM   1455  C   TYR D  30      -2.467   6.405  -3.054  1.00  0.55
ATOM   1456  O   TYR D  30      -3.510   7.046  -3.256  1.00 -0.55
ATOM   1457  N   GLY D  31      -2.543   5.073  -2.925  1.00 -0.40
ATOM   1458  H   GLY D  31      -1.745   4.512  -2.717  1.00  0.40
ATOM   1459  CA  GLY D  31      -3.818   4.356  -3.085  1.00  0.00
ATOM   1460  C   GLY D  31      -4.931   4.531  -2.105  1.00  0.55
ATOM   1461  O   GLY D  31      -6.026   4.033  -2.409  1.00 -0.55
ATOM   1462  N   GLU D  32      -4.777   5.128  -0.940  1.00 -0.40
ATOM   1463  H   GLU D  32      -3.887   5.481  -0.663  1.00  0.40
ATOM   1464  CA  GLU D  32      -5.852   5.333   0.044  1.00  0.00
ATOM   1465  CB  GLU D  32      -6.847   6.440  -0.414  1.00  0.00
ATOM   1466  CG  GLU D  32      -6.028   7.711  -0.695  1.00  0.00
ATOM   1467  CD  GLU D  32      -6.721   8.917  -1.265  1.00  0.10
ATOM   1468  OE1 GLU D  32      -7.959   8.936  -1.336  1.00 -0.55
ATOM   1469  OE2 GLU D  32      -6.182   9.963  -1.665  1.00 -0.55
ATOM   1470  C   GLU D  32      -6.635   4.097   0.373  1.00  0.55
ATOM   1471  O   GLU D  32      -7.859   4.115   0.373  1.00 -0.55
ATOM   1472  N   ASN D  33      -5.881   3.021   0.627  1.00 -0.40
ATOM   1473  H   ASN D  33      -4.887   3.047   0.564  1.00  0.40
ATOM   1474  CA  ASN D  33      -6.463   1.736   1.011  1.00  0.00
ATOM   1475  CB  ASN D  33      -6.904   0.940  -0.193  1.00  0.00
ATOM   1476  CG  ASN D  33      -5.723   0.589  -1.081  1.00  0.55
ATOM   1477  OD1 ASN D  33      -4.915  -0.237  -0.662  1.00 -0.55
ATOM   1478  ND2 ASN D  33      -5.540   1.220  -2.251  1.00 -0.78
ATOM   1479 HD21 ASN D  33      -4.760   0.983  -2.831  1.00  0.39
ATOM   1480 HD22 ASN D  33      -6.184   1.927  -2.544  1.00  0.39
ATOM   1481  C   ASN D  33      -5.448   1.119   1.989  1.00  0.55
ATOM   1482  O   ASN D  33      -4.329   1.686   2.113  1.00 -0.55
ATOM   1483  N   LEU D  34      -5.798   0.046   2.674  1.00 -0.40
ATOM   1484  H   LEU D  34      -6.687  -0.396   2.577  1.00  0.40
ATOM   1485  CA  LEU D  34      -4.848  -0.552   3.639  1.00  0.00
ATOM   1486  CB  LEU D  34      -5.653  -1.573   4.455  1.00  0.00
ATOM   1487  CG  LEU D  34      -6.878  -1.111   5.280  1.00  0.00
ATOM   1488  CD1 LEU D  34      -7.530  -2.306   5.981  1.00  0.00
ATOM   1489  CD2 LEU D  34      -6.390  -0.057   6.274  1.00  0.00
ATOM   1490  C   LEU D  34      -3.576  -1.186   3.044  1.00  0.55
ATOM   1491  O   LEU D  34      -2.509  -1.127   3.689  1.00 -0.55
ATOM   1492  N   ASP D  35      -3.721  -1.747   1.830  1.00 -0.40
ATOM   1493  H   ASP D  35      -4.606  -1.773   1.373  1.00  0.40
ATOM   1494  CA  ASP D  35      -2.591  -2.368   1.074  1.00  0.00
ATOM   1495  CB  ASP D  35      -2.988  -3.218  -0.140  1.00  0.00
ATOM   1496  CG  ASP D  35      -3.871  -4.390   0.287  1.00  0.10
ATOM   1497  OD1 ASP D  35      -3.376  -5.195   1.116  1.00 -0.55
ATOM   1498  OD2 ASP D  35      -5.033  -4.572  -0.142  1.00 -0.55
ATOM   1499  C   ASP D  35      -1.637  -1.267   0.634  1.00  0.55
ATOM   1500  O   ASP D  35      -0.406  -1.479   0.755  1.00 -0.55
ATOM   1501  N   ALA D  36      -2.150  -0.139   0.194  1.00 -0.40
ATOM   1502  H   ALA D  36      -3.136  -0.023   0.118  1.00  0.40
ATOM   1503  CA  ALA D  36      -1.370   1.013  -0.213  1.00  0.00
ATOM   1504  CB  ALA D  36      -2.154   2.147  -0.822  1.00  0.00
ATOM   1505  C   ALA D  36      -0.690   1.552   1.056  1.00  0.55
ATOM   1506  O   ALA D  36       0.487   1.935   0.924  1.00 -0.55
ATOM   1507  N   LEU D  37      -1.398   1.542   2.181  1.00 -0.40
ATOM   1508  H   LEU D  37      -2.333   1.203   2.247  1.00  0.40
ATOM   1509  CA  LEU D  37      -0.762   2.065   3.413  1.00  0.00
ATOM   1510  CB  LEU D  37      -1.778   2.238   4.552  1.00  0.00
ATOM   1511  CG  LEU D  37      -1.137   2.789   5.844  1.00  0.00
ATOM   1512  CD1 LEU D  37      -0.428   4.154   5.720  1.00  0.00
ATOM   1513  CD2 LEU D  37      -2.230   2.845   6.916  1.00  0.00
ATOM   1514  C   LEU D  37       0.423   1.212   3.869  1.00  0.55
ATOM   1515  O   LEU D  37       1.480   1.693   4.256  1.00 -0.55
ATOM   1516  N   TRP D  38       0.209  -0.116   3.840  1.00 -0.40
ATOM   1517  H   TRP D  38      -0.673  -0.506   3.586  1.00  0.40
ATOM   1518  CA  TRP D  38       1.263  -1.072   4.181  1.00  0.00
ATOM   1519  CB  TRP D  38       0.720  -2.493   4.073  1.00  0.12
ATOM   1520  CG  TRP D  38       1.805  -3.513   4.292  1.00 -0.12
ATOM   1521  CD1 TRP D  38       2.450  -4.198   3.298  1.00 -0.12
ATOM   1522  HD1 TRP D  38       2.257  -4.097   2.240  1.00  0.12
ATOM   1523  NE1 TRP D  38       3.384  -5.033   3.864  1.00 -0.40
ATOM   1524  HE1 TRP D  38       3.958  -5.643   3.363  1.00  0.40
ATOM   1525  CE2 TRP D  38       3.400  -4.897   5.210  1.00  0.00
ATOM   1526  CD2 TRP D  38       2.411  -3.932   5.514  1.00  0.00
ATOM   1527  CE3 TRP D  38       2.241  -3.567   6.849  1.00 -0.12
ATOM   1528  HE3 TRP D  38       1.539  -2.807   7.159  1.00  0.12
ATOM   1529  CZ3 TRP D  38       3.027  -4.234   7.790  1.00 -0.12
ATOM   1530  HZ3 TRP D  38       2.886  -3.987   8.831  1.00  0.12
ATOM   1531  CZ2 TRP D  38       4.214  -5.532   6.152  1.00 -0.12
ATOM   1532  HZ2 TRP D  38       4.980  -6.240   5.873  1.00  0.12
ATOM   1533  CH2 TRP D  38       4.002  -5.219   7.464  1.00 -0.12
ATOM   1534  HH2 TRP D  38       4.566  -5.711   8.242  1.00  0.12
ATOM   1535  C   TRP D  38       2.519  -0.879   3.305  1.00  0.55
ATOM   1536  O   TRP D  38       3.670  -0.929   3.790  1.00 -0.55
ATOM   1537  N   ASP D  39       2.293  -0.718   1.985  1.00 -0.40
ATOM   1538  H   ASP D  39       1.367  -0.723   1.618  1.00  0.40
ATOM   1539  CA  ASP D  39       3.344  -0.529   1.000  1.00  0.00
ATOM   1540  CB  ASP D  39       2.801  -0.475  -0.445  1.00  0.00
ATOM   1541  CG  ASP D  39       3.950  -0.444  -1.449  1.00  0.10
ATOM   1542  OD1 ASP D  39       4.875  -1.308  -1.558  1.00 -0.55
ATOM   1543  OD2 ASP D  39       3.903   0.568  -2.188  1.00 -0.55
ATOM   1544  C   ASP D  39       4.147   0.720   1.341  1.00  0.55
ATOM   1545  O   ASP D  39       5.375   0.701   1.287  1.00 -0.55
ATOM   1546  N   ALA D  40       3.425   1.781   1.670  1.00 -0.40
ATOM   1547  H   ALA D  40       2.429   1.780   1.701  1.00  0.40
ATOM   1548  CA  ALA D  40       4.098   3.008   2.005  1.00  0.00
ATOM   1549  CB  ALA D  40       3.108   4.192   2.046  1.00  0.00
ATOM   1550  C   ALA D  40       4.847   2.945   3.326  1.00  0.55
ATOM   1551  O   ALA D  40       5.942   3.565   3.414  1.00 -0.55
ATOM   1552  N   LEU D  41       4.279   2.302   4.337  1.00 -0.40
ATOM   1553  H   LEU D  41       3.398   1.839   4.287  1.00  0.40
ATOM   1554  CA  LEU D  41       5.018   2.279   5.625  1.00  0.00
ATOM   1555  CB  LEU D  41       4.104   1.734   6.716  1.00  0.00
ATOM   1556  CG  LEU D  41       2.933   2.617   7.138  1.00  0.00
ATOM   1557  CD1 LEU D  41       2.060   1.972   8.183  1.00  0.00
ATOM   1558  CD2 LEU D  41       3.429   3.981   7.603  1.00  0.00
ATOM   1559  C   LEU D  41       6.320   1.472   5.499  1.00  0.55
ATOM   1560  O   LEU D  41       7.373   1.764   6.055  1.00 -0.55
ATOM   1561  N   THR D  42       6.293   0.426   4.701  1.00 -0.40
ATOM   1562  H   THR D  42       5.460   0.203   4.203  1.00  0.40
ATOM   1563  CA  THR D  42       7.387  -0.483   4.450  1.00  0.00
ATOM   1564  CB  THR D  42       6.874  -1.938   4.297  1.00  0.00
ATOM   1565  OG1 THR D  42       5.911  -2.164   3.266  1.00 -0.49
ATOM   1566  HG1 THR D  42       5.104  -1.733   3.558  1.00  0.49
ATOM   1567  CG2 THR D  42       6.164  -2.300   5.617  1.00  0.00
ATOM   1568  C   THR D  42       8.225  -0.153   3.239  1.00  0.55
ATOM   1569  O   THR D  42       9.248  -0.869   3.171  1.00 -0.55
ATOM   1570  N   GLY D  43       7.890   0.727   2.339  1.00 -0.40
ATOM   1571  H   GLY D  43       7.055   1.270   2.390  1.00  0.40
ATOM   1572  CA  GLY D  43       8.758   0.948   1.196  1.00  0.00
ATOM   1573  C   GLY D  43       8.665   2.366   0.674  1.00  0.55
ATOM   1574  O   GLY D  43       8.721   2.567  -0.555  1.00 -0.55
ATOM   1575  N   TRP D  44       8.490   3.341   1.571  1.00 -0.40
ATOM   1576  H   TRP D  44       8.410   3.177   2.551  1.00  0.40
ATOM   1577  CA  TRP D  44       8.409   4.732   1.110  1.00  0.00
ATOM   1578  CB  TRP D  44       7.004   5.048   0.545  1.00  0.12
ATOM   1579  CG  TRP D  44       6.933   6.467   0.075  1.00 -0.12
ATOM   1580  CD1 TRP D  44       6.740   7.637   0.790  1.00 -0.12
ATOM   1581  HD1 TRP D  44       6.566   7.678   1.855  1.00  0.12
ATOM   1582  NE1 TRP D  44       6.797   8.735  -0.026  1.00 -0.40
ATOM   1583  HE1 TRP D  44       6.692   9.666   0.248  1.00  0.40
ATOM   1584  CE2 TRP D  44       7.035   8.275  -1.323  1.00  0.00
ATOM   1585  CD2 TRP D  44       7.122   6.855  -1.288  1.00  0.00
ATOM   1586  CE3 TRP D  44       7.348   6.145  -2.457  1.00 -0.12
ATOM   1587  HE3 TRP D  44       7.395   5.066  -2.470  1.00  0.12
ATOM   1588  CZ3 TRP D  44       7.515   6.851  -3.622  1.00 -0.12
ATOM   1589  HZ3 TRP D  44       7.702   6.315  -4.541  1.00  0.12
ATOM   1590  CZ2 TRP D  44       7.195   9.000  -2.513  1.00 -0.12
ATOM   1591  HZ2 TRP D  44       7.126  10.077  -2.558  1.00  0.12
ATOM   1592  CH2 TRP D  44       7.449   8.258  -3.651  1.00 -0.12
ATOM   1593  HH2 TRP D  44       7.602   8.771  -4.588  1.00  0.12
ATOM   1594  C   TRP D  44       8.786   5.747   2.198  1.00  0.55
ATOM   1595  O   TRP D  44       9.672   6.603   2.086  1.00 -0.55
ATOM   1596  N   VAL D  45       8.005   5.604   3.279  1.00 -0.40
ATOM   1597  H   VAL D  45       7.311   4.890   3.312  1.00  0.40
ATOM   1598  CA  VAL D  45       8.075   6.430   4.464  1.00  0.00
ATOM   1599  CB  VAL D  45       6.953   5.970   5.438  1.00  0.00
ATOM   1600  CG1 VAL D  45       7.110   6.443   6.852  1.00  0.00
ATOM   1601  CG2 VAL D  45       5.606   6.537   4.950  1.00  0.00
ATOM   1602  C   VAL D  45       9.460   6.454   5.114  1.00  0.55
ATOM   1603  O   VAL D  45      10.276   5.517   5.166  1.00 -0.55
ATOM   1604  N   GLU D  46       9.732   7.643   5.654  1.00 -0.40
ATOM   1605  H   GLU D  46       9.093   8.405   5.581  1.00  0.40
ATOM   1606  CA  GLU D  46      10.952   7.922   6.378  1.00  0.00
ATOM   1607  CB  GLU D  46      11.231   9.411   6.216  1.00  0.00
ATOM   1608  CG  GLU D  46      11.733   9.969   7.551  1.00  0.00
ATOM   1609  CD  GLU D  46      12.329  11.292   7.061  1.00  0.10
ATOM   1610  OE1 GLU D  46      11.753  11.888   6.109  1.00 -0.55
ATOM   1611  OE2 GLU D  46      13.376  11.685   7.570  1.00 -0.55
ATOM   1612  C   GLU D  46      10.875   7.591   7.862  1.00  0.55
ATOM   1613  O   GLU D  46       9.865   7.851   8.528  1.00 -0.55
ATOM   1614  N   TYR D  47      11.920   6.996   8.374  1.00 -0.40
ATOM   1615  H   TYR D  47      12.708   6.741   7.820  1.00  0.40
ATOM   1616  CA  TYR D  47      11.998   6.663   9.802  1.00  0.00
ATOM   1617  CB  TYR D  47      12.083   5.131  10.011  1.00  0.12
ATOM   1618  CG  TYR D  47      10.832   4.440   9.490  1.00 -0.12
ATOM   1619  CD1 TYR D  47       9.648   4.560  10.219  1.00 -0.12
ATOM   1620  HD1 TYR D  47       9.660   5.101  11.154  1.00  0.12
ATOM   1621  CE1 TYR D  47       8.467   4.009   9.782  1.00 -0.12
ATOM   1622  HE1 TYR D  47       7.557   4.135  10.350  1.00  0.12
ATOM   1623  CZ  TYR D  47       8.467   3.293   8.607  1.00  0.06
ATOM   1624  OH  TYR D  47       7.260   2.729   8.196  1.00 -0.49
ATOM   1625  HH  TYR D  47       7.444   2.139   7.461  1.00  0.43
ATOM   1626  CD2 TYR D  47      10.810   3.746   8.302  1.00 -0.12
ATOM   1627  HD2 TYR D  47      11.700   3.672   7.694  1.00  0.12
ATOM   1628  CE2 TYR D  47       9.624   3.142   7.895  1.00 -0.12
ATOM   1629  HE2 TYR D  47       9.617   2.541   6.998  1.00  0.12
ATOM   1630  C   TYR D  47      13.186   7.368  10.451  1.00  0.55
ATOM   1631  O   TYR D  47      14.047   7.815   9.694  1.00 -0.55
ATOM   1632  N   PRO D  48      13.294   7.505  11.762  1.00 -0.20
ATOM   1633  CD  PRO D  48      14.470   8.151  12.386  1.00  0.10
ATOM   1634  CA  PRO D  48      12.284   7.055  12.730  1.00  0.10
ATOM   1635  CB  PRO D  48      12.919   7.270  14.080  1.00  0.00
ATOM   1636  CG  PRO D  48      14.271   7.889  13.861  1.00  0.00
ATOM   1637  C   PRO D  48      11.047   7.941  12.524  1.00  0.55
ATOM   1638  O   PRO D  48      11.081   9.081  12.063  1.00 -0.55
ATOM   1639  N   LEU D  49       9.912   7.361  12.877  1.00 -0.40
ATOM   1640  H   LEU D  49       9.887   6.430  13.232  1.00  0.40
ATOM   1641  CA  LEU D  49       8.621   8.033  12.774  1.00  0.00
ATOM   1642  CB  LEU D  49       7.784   7.318  11.695  1.00  0.00
ATOM   1643  CG  LEU D  49       6.285   7.624  11.556  1.00  0.00
ATOM   1644  CD1 LEU D  49       6.170   8.993  10.909  1.00  0.00
ATOM   1645  CD2 LEU D  49       5.534   6.587  10.745  1.00  0.00
ATOM   1646  C   LEU D  49       7.856   8.067  14.095  1.00  0.55
ATOM   1647  O   LEU D  49       7.833   7.093  14.840  1.00 -0.55
ATOM   1648  N   VAL D  50       7.237   9.202  14.328  1.00 -0.40
ATOM   1649  H   VAL D  50       7.338   9.990  13.726  1.00  0.40
ATOM   1650  CA  VAL D  50       6.360   9.389  15.485  1.00  0.00
ATOM   1651  CB  VAL D  50       6.864  10.392  16.505  1.00  0.00
ATOM   1652  CG1 VAL D  50       5.976  10.585  17.728  1.00  0.00
ATOM   1653  CG2 VAL D  50       8.289   9.908  16.835  1.00  0.00
ATOM   1654  C   VAL D  50       4.957   9.722  14.982  1.00  0.55
ATOM   1655  O   VAL D  50       4.694  10.693  14.290  1.00 -0.55
ATOM   1656  N   LEU D  51       4.022   8.814  15.295  1.00 -0.40
ATOM   1657  H   LEU D  51       4.266   7.972  15.768  1.00  0.40
ATOM   1658  CA  LEU D  51       2.617   8.954  14.992  1.00  0.00
ATOM   1659  CB  LEU D  51       1.964   7.666  14.508  1.00  0.00
ATOM   1660  CG  LEU D  51       0.431   7.899  14.255  1.00  0.00
ATOM   1661  CD1 LEU D  51       0.344   8.946  13.166  1.00  0.00
ATOM   1662  CD2 LEU D  51      -0.313   6.653  13.870  1.00  0.00
ATOM   1663  C   LEU D  51       1.850   9.395  16.268  1.00  0.55
ATOM   1664  O   LEU D  51       1.715   8.557  17.200  1.00 -0.55
ATOM   1665  N   GLU D  52       1.399  10.648  16.303  1.00 -0.40
ATOM   1666  H   GLU D  52       1.576  11.296  15.567  1.00  0.40
ATOM   1667  CA  GLU D  52       0.603  11.155  17.441  1.00  0.00
ATOM   1668  CB  GLU D  52       1.049  12.512  17.974  1.00  0.00
ATOM   1669  CG  GLU D  52       0.120  12.881  19.125  1.00  0.00
ATOM   1670  CD  GLU D  52       0.505  14.125  19.876  1.00  0.10
ATOM   1671  OE1 GLU D  52       1.453  14.804  19.421  1.00 -0.55
ATOM   1672  OE2 GLU D  52      -0.122  14.438  20.921  1.00 -0.55
ATOM   1673  C   GLU D  52      -0.851  11.240  16.971  1.00  0.55
ATOM   1674  O   GLU D  52      -1.195  12.071  16.136  1.00 -0.55
ATOM   1675  N   TRP D  53      -1.679  10.348  17.439  1.00 -0.40
ATOM   1676  H   TRP D  53      -1.353   9.670  18.090  1.00  0.40
ATOM   1677  CA  TRP D  53      -3.079  10.211  17.117  1.00  0.00
ATOM   1678  CB  TRP D  53      -3.360   8.765  16.698  1.00  0.12
ATOM   1679  CG  TRP D  53      -4.647   8.560  15.930  1.00 -0.12
ATOM   1680  CD1 TRP D  53      -5.830   9.254  16.037  1.00 -0.12
ATOM   1681  HD1 TRP D  53      -5.990  10.091  16.700  1.00  0.12
ATOM   1682  NE1 TRP D  53      -6.779   8.743  15.192  1.00 -0.40
ATOM   1683  HE1 TRP D  53      -7.701   9.054  15.116  1.00  0.40
ATOM   1684  CE2 TRP D  53      -6.220   7.726  14.472  1.00  0.00
ATOM   1685  CD2 TRP D  53      -4.896   7.559  14.926  1.00  0.00
ATOM   1686  CE3 TRP D  53      -4.097   6.557  14.345  1.00 -0.12
ATOM   1687  HE3 TRP D  53      -3.072   6.398  14.648  1.00  0.12
ATOM   1688  CZ3 TRP D  53      -4.656   5.760  13.355  1.00 -0.12
ATOM   1689  HZ3 TRP D  53      -4.053   5.001  12.880  1.00  0.12
ATOM   1690  CZ2 TRP D  53      -6.798   6.909  13.491  1.00 -0.12
ATOM   1691  HZ2 TRP D  53      -7.817   7.029  13.153  1.00  0.12
ATOM   1692  CH2 TRP D  53      -5.987   5.924  12.965  1.00 -0.12
ATOM   1693  HH2 TRP D  53      -6.397   5.254  12.225  1.00  0.12
ATOM   1694  C   TRP D  53      -3.992  10.680  18.260  1.00  0.55
ATOM   1695  O   TRP D  53      -4.260   9.961  19.231  1.00 -0.55
ATOM   1696  N   ARG D  54      -4.509  11.889  18.138  1.00 -0.40
ATOM   1697  H   ARG D  54      -4.297  12.469  17.356  1.00  0.40
ATOM   1698  CA  ARG D  54      -5.423  12.471  19.124  1.00  0.00
ATOM   1699  CB  ARG D  54      -5.277  13.968  19.169  1.00  0.00
ATOM   1700  CG  ARG D  54      -3.840  14.366  19.208  1.00  0.00
ATOM   1701  CD  ARG D  54      -3.763  15.882  19.059  1.00  0.35
ATOM   1702  NE  ARG D  54      -2.370  16.200  19.424  1.00 -0.35
ATOM   1703  HE  ARG D  54      -1.843  15.590  20.014  1.00  0.45
ATOM   1704  CZ  ARG D  54      -1.827  17.333  18.943  1.00  0.35
ATOM   1705  NH1 ARG D  54      -2.595  18.101  18.159  1.00 -0.70
ATOM   1706 HH11 ARG D  54      -3.533  17.824  17.951  1.00  0.40
ATOM   1707 HH12 ARG D  54      -2.229  18.952  17.780  1.00  0.40
ATOM   1708  NH2 ARG D  54      -0.573  17.686  19.232  1.00 -0.70
ATOM   1709 HH21 ARG D  54      -0.013  17.103  19.820  1.00  0.40
ATOM   1710 HH22 ARG D  54      -0.194  18.534  18.861  1.00  0.40
ATOM   1711  C   ARG D  54      -6.883  12.189  18.811  1.00  0.55
ATOM   1712  O   ARG D  54      -7.318  12.067  17.663  1.00 -0.55
ATOM   1713  N   GLN D  55      -7.648  12.139  19.909  1.00 -0.40
ATOM   1714  H   GLN D  55      -7.251  12.312  20.806  1.00  0.40
ATOM   1715  CA  GLN D  55      -9.090  11.838  19.932  1.00  0.00
ATOM   1716  CB  GLN D  55      -9.990  12.899  19.315  1.00  0.00
ATOM   1717  CG  GLN D  55      -9.701  14.322  19.634  1.00  0.00
ATOM   1718  CD  GLN D  55      -9.928  14.596  21.112  1.00  0.55
ATOM   1719  OE1 GLN D  55     -10.852  14.070  21.754  1.00 -0.55
ATOM   1720  NE2 GLN D  55      -8.987  15.444  21.557  1.00 -0.78
ATOM   1721 HE21 GLN D  55      -8.987  15.733  22.514  1.00  0.39
ATOM   1722 HE22 GLN D  55      -8.286  15.786  20.931  1.00  0.39
ATOM   1723  C   GLN D  55      -9.358  10.579  19.102  1.00  0.55
ATOM   1724  O   GLN D  55     -10.206  10.650  18.206  1.00 -0.55
ATOM   1725  N   PHE D  56      -8.638   9.514  19.326  1.00 -0.40
ATOM   1726  H   PHE D  56      -7.951   9.489  20.048  1.00  0.40
ATOM   1727  CA  PHE D  56      -8.780   8.290  18.548  1.00  0.00
ATOM   1728  CB  PHE D  56      -7.884   7.117  19.070  1.00  0.12
ATOM   1729  CG  PHE D  56      -8.059   5.866  18.234  1.00 -0.12
ATOM   1730  CD1 PHE D  56      -7.308   5.644  17.095  1.00 -0.12
ATOM   1731  HD1 PHE D  56      -6.549   6.362  16.823  1.00  0.12
ATOM   1732  CE1 PHE D  56      -7.495   4.539  16.295  1.00 -0.12
ATOM   1733  HE1 PHE D  56      -6.903   4.414  15.401  1.00  0.12
ATOM   1734  CZ  PHE D  56      -8.437   3.593  16.637  1.00 -0.12
ATOM   1735  HZ  PHE D  56      -8.574   2.713  16.027  1.00  0.12
ATOM   1736  CD2 PHE D  56      -9.016   4.915  18.567  1.00 -0.12
ATOM   1737  HD2 PHE D  56      -9.616   5.057  19.453  1.00  0.12
ATOM   1738  CE2 PHE D  56      -9.215   3.789  17.786  1.00 -0.12
ATOM   1739  HE2 PHE D  56      -9.967   3.064  18.062  1.00  0.12
ATOM   1740  C   PHE D  56     -10.235   7.888  18.459  1.00  0.55
ATOM   1741  O   PHE D  56     -10.788   7.583  17.403  1.00 -0.55
ATOM   1742  N   GLU D  57     -10.875   7.847  19.613  1.00 -0.40
ATOM   1743  H   GLU D  57     -10.450   8.088  20.482  1.00  0.40
ATOM   1744  CA  GLU D  57     -12.286   7.428  19.647  1.00  0.00
ATOM   1745  CB  GLU D  57     -12.731   7.447  21.119  1.00  0.00
ATOM   1746  CG  GLU D  57     -11.827   6.468  21.903  1.00  0.00
ATOM   1747  CD  GLU D  57     -12.309   5.086  21.422  1.00  0.10
ATOM   1748  OE1 GLU D  57     -13.539   4.903  21.167  1.00 -0.55
ATOM   1749  OE2 GLU D  57     -11.350   4.280  21.344  1.00 -0.55
ATOM   1750  C   GLU D  57     -13.226   8.238  18.785  1.00  0.55
ATOM   1751  O   GLU D  57     -14.159   7.640  18.238  1.00 -0.55
ATOM   1752  N   GLN D  58     -13.059   9.541  18.646  1.00 -0.40
ATOM   1753  H   GLN D  58     -12.314  10.041  19.082  1.00  0.40
ATOM   1754  CA  GLN D  58     -13.991  10.327  17.818  1.00  0.00
ATOM   1755  CB  GLN D  58     -13.777  11.833  17.959  1.00  0.00
ATOM   1756  CG  GLN D  58     -14.045  12.422  19.347  1.00  0.00
ATOM   1757  CD  GLN D  58     -14.151  13.951  19.313  1.00  0.55
ATOM   1758  OE1 GLN D  58     -13.373  14.649  19.970  1.00 -0.55
ATOM   1759  NE2 GLN D  58     -15.159  14.475  18.554  1.00 -0.78
ATOM   1760 HE21 GLN D  58     -15.276  15.466  18.494  1.00  0.39
ATOM   1761 HE22 GLN D  58     -15.779  13.867  18.058  1.00  0.39
ATOM   1762  C   GLN D  58     -13.871   9.932  16.352  1.00  0.55
ATOM   1763  O   GLN D  58     -14.823   9.873  15.599  1.00 -0.55
ATOM   1764  N   SER D  59     -12.600   9.707  15.980  1.00 -0.40
ATOM   1765  H   SER D  59     -11.840   9.789  16.619  1.00  0.40
ATOM   1766  CA  SER D  59     -12.252   9.329  14.618  1.00  0.00
ATOM   1767  CB  SER D  59     -10.742   9.419  14.380  1.00  0.00
ATOM   1768  OG  SER D  59      -9.985   8.432  15.041  1.00 -0.49
ATOM   1769  HG  SER D  59     -10.278   8.443  15.956  1.00  0.49
ATOM   1770  C   SER D  59     -12.830   7.960  14.320  1.00  0.55
ATOM   1771  O   SER D  59     -13.230   7.743  13.205  1.00 -0.55
ATOM   1772  N   LYS D  60     -12.866   7.106  15.304  1.00 -0.40
ATOM   1773  H   LYS D  60     -12.537   7.370  16.206  1.00  0.40
ATOM   1774  CA  LYS D  60     -13.365   5.724  15.227  1.00  0.00
ATOM   1775  CB  LYS D  60     -13.110   4.995  16.529  1.00  0.00
ATOM   1776  CG  LYS D  60     -13.121   3.478  16.440  1.00  0.00
ATOM   1777  CD  LYS D  60     -12.430   2.997  17.729  1.00  0.00
ATOM   1778  CE  LYS D  60     -13.148   1.784  18.292  1.00  0.33
ATOM   1779  NZ  LYS D  60     -12.399   1.290  19.472  1.00 -0.32
ATOM   1780  HZ1 LYS D  60     -12.355   2.038  20.193  1.00  0.33
ATOM   1781  HZ2 LYS D  60     -11.435   1.026  19.185  1.00  0.33
ATOM   1782  HZ3 LYS D  60     -12.883   0.457  19.865  1.00  0.33
ATOM   1783  C   LYS D  60     -14.840   5.709  14.855  1.00  0.55
ATOM   1784  O   LYS D  60     -15.294   4.964  13.999  1.00 -0.55
ATOM   1785  N   GLN D  61     -15.563   6.587  15.514  1.00 -0.40
ATOM   1786  H   GLN D  61     -15.147   7.174  16.202  1.00  0.40
ATOM   1787  CA  GLN D  61     -16.974   6.791  15.323  1.00  0.00
ATOM   1788  CB  GLN D  61     -17.413   8.029  16.136  1.00  0.00
ATOM   1789  CG  GLN D  61     -18.944   8.176  16.256  1.00  0.00
ATOM   1790  CD  GLN D  61     -19.297   9.331  17.201  1.00  0.55
ATOM   1791  OE1 GLN D  61     -19.913   9.119  18.251  1.00 -0.55
ATOM   1792  NE2 GLN D  61     -18.898  10.577  16.812  1.00 -0.78
ATOM   1793 HE21 GLN D  61     -19.100  11.369  17.388  1.00  0.39
ATOM   1794 HE22 GLN D  61     -18.403  10.698  15.951  1.00  0.39
ATOM   1795  C   GLN D  61     -17.233   7.100  13.848  1.00  0.55
ATOM   1796  O   GLN D  61     -17.981   6.445  13.120  1.00 -0.55
ATOM   1797  N   LEU D  62     -16.547   8.148  13.427  1.00 -0.40
ATOM   1798  H   LEU D  62     -15.919   8.610  14.046  1.00  0.40
ATOM   1799  CA  LEU D  62     -16.601   8.738  12.101  1.00  0.00
ATOM   1800  CB  LEU D  62     -15.842  10.101  12.247  1.00  0.00
ATOM   1801  CG  LEU D  62     -16.854  11.115  12.832  1.00  0.00
ATOM   1802  CD1 LEU D  62     -17.240  12.196  11.827  1.00  0.00
ATOM   1803  CD2 LEU D  62     -18.114  10.377  13.286  1.00  0.00
ATOM   1804  C   LEU D  62     -16.118   7.892  10.956  1.00  0.55
ATOM   1805  O   LEU D  62     -16.510   8.045   9.779  1.00 -0.55
ATOM   1806  N   THR D  63     -15.268   6.909  11.229  1.00 -0.40
ATOM   1807  H   THR D  63     -14.924   6.703  12.141  1.00  0.40
ATOM   1808  CA  THR D  63     -14.809   6.078  10.112  1.00  0.00
ATOM   1809  CB  THR D  63     -13.275   6.049  10.159  1.00  0.00
ATOM   1810  OG1 THR D  63     -12.968   5.535  11.475  1.00 -0.49
ATOM   1811  HG1 THR D  63     -13.062   6.277  12.078  1.00  0.49
ATOM   1812  CG2 THR D  63     -12.700   7.428   9.897  1.00  0.00
ATOM   1813  C   THR D  63     -15.493   4.720  10.164  1.00  0.55
ATOM   1814  O   THR D  63     -14.992   4.004   9.273  1.00 -0.55
ATOM   1815  NT  THR D  63     -16.459   4.412  11.052  1.00 -0.40
ATOM   1816  HNT THR D  63     -16.796   5.070  11.721  1.00  0.40
ATOM   1817  CAT THR D  63     -17.059   3.109  11.084  1.00  0.00
ATOM   1818  CAY GLY G  66     -12.960  -1.116  11.692  1.00  0.00
ATOM   1819  CY  GLY G  66     -12.513  -0.187  10.615  1.00  0.55
ATOM   1820  OY  GLY G  66     -12.282  -0.603   9.482  1.00 -0.55
ATOM   1821  N   GLY G  66     -12.378   1.109  10.964  1.00 -0.40
ATOM   1822  H   GLY G  66     -12.595   1.425  11.884  1.00  0.40
ATOM   1823  CA  GLY G  66     -11.909   2.150  10.033  1.00  0.00
ATOM   1824  C   GLY G  66     -10.541   2.627  10.581  1.00  0.55
ATOM   1825  O   GLY G  66      -9.479   2.186  10.140  1.00 -0.55
ATOM   1826  N   ALA G  67     -10.644   3.517  11.543  1.00 -0.40
ATOM   1827  H   ALA G  67     -11.543   3.858  11.799  1.00  0.40
ATOM   1828  CA  ALA G  67      -9.576   4.090  12.313  1.00  0.00
ATOM   1829  CB  ALA G  67     -10.169   4.921  13.447  1.00  0.00
ATOM   1830  C   ALA G  67      -8.761   2.939  12.931  1.00  0.55
ATOM   1831  O   ALA G  67      -7.522   2.967  13.050  1.00 -0.55
ATOM   1832  N   GLU G  68      -9.525   1.909  13.351  1.00 -0.40
ATOM   1833  H   GLU G  68     -10.518   1.886  13.256  1.00  0.40
ATOM   1834  CA  GLU G  68      -8.876   0.746  13.986  1.00  0.00
ATOM   1835  CB  GLU G  68      -9.983  -0.057  14.687  1.00  0.00
ATOM   1836  CG  GLU G  68      -9.472  -1.035  15.701  1.00  0.00
ATOM   1837  CD  GLU G  68      -8.727  -0.387  16.879  1.00  0.10
ATOM   1838  OE1 GLU G  68      -9.359   0.488  17.513  1.00 -0.55
ATOM   1839  OE2 GLU G  68      -7.592  -0.906  17.014  1.00 -0.55
ATOM   1840  C   GLU G  68      -8.033  -0.111  13.048  1.00  0.55
ATOM   1841  O   GLU G  68      -6.927  -0.547  13.412  1.00 -0.55
ATOM   1842  N   SER G  69      -8.527  -0.352  11.857  1.00 -0.40
ATOM   1843  H   SER G  69      -9.436  -0.021  11.628  1.00  0.40
ATOM   1844  CA  SER G  69      -7.888  -1.074  10.777  1.00  0.00
ATOM   1845  CB  SER G  69      -8.774  -0.979   9.511  1.00  0.00
ATOM   1846  OG  SER G  69      -9.593  -2.109   9.552  1.00 -0.49
ATOM   1847  HG  SER G  69     -10.252  -1.983   8.865  1.00  0.49
ATOM   1848  C   SER G  69      -6.558  -0.395  10.368  1.00  0.55
ATOM   1849  O   SER G  69      -5.604  -1.113  10.134  1.00 -0.55
ATOM   1850  N   VAL G  70      -6.605   0.929  10.302  1.00 -0.40
ATOM   1851  H   VAL G  70      -7.448   1.425  10.493  1.00  0.40
ATOM   1852  CA  VAL G  70      -5.467   1.763   9.956  1.00  0.00
ATOM   1853  CB  VAL G  70      -5.878   3.215   9.666  1.00  0.00
ATOM   1854  CG1 VAL G  70      -4.593   4.063   9.684  1.00  0.00
ATOM   1855  CG2 VAL G  70      -6.650   3.348   8.374  1.00  0.00
ATOM   1856  C   VAL G  70      -4.416   1.703  11.050  1.00  0.55
ATOM   1857  O   VAL G  70      -3.219   1.521  10.780  1.00 -0.55
ATOM   1858  N   LEU G  71      -4.823   1.827  12.294  1.00 -0.40
ATOM   1859  H   LEU G  71      -5.783   1.989  12.505  1.00  0.40
ATOM   1860  CA  LEU G  71      -3.941   1.743  13.460  1.00  0.00
ATOM   1861  CB  LEU G  71      -4.709   1.896  14.781  1.00  0.00
ATOM   1862  CG  LEU G  71      -3.916   1.706  16.088  1.00  0.00
ATOM   1863  CD1 LEU G  71      -2.763   2.700  16.152  1.00  0.00
ATOM   1864  CD2 LEU G  71      -4.773   1.843  17.339  1.00  0.00
ATOM   1865  C   LEU G  71      -3.216   0.371  13.430  1.00  0.55
ATOM   1866  O   LEU G  71      -2.013   0.270  13.737  1.00 -0.55
ATOM   1867  N   GLN G  72      -3.966  -0.653  13.113  1.00 -0.40
ATOM   1868  H   GLN G  72      -4.931  -0.518  12.912  1.00  0.40
ATOM   1869  CA  GLN G  72      -3.532  -2.041  13.016  1.00  0.00
ATOM   1870  CB  GLN G  72      -4.764  -2.898  12.742  1.00  0.00
ATOM   1871  CG  GLN G  72      -4.505  -4.377  12.508  1.00  0.00
ATOM   1872  CD  GLN G  72      -5.823  -5.164  12.367  1.00  0.55
ATOM   1873  OE1 GLN G  72      -6.871  -4.943  13.028  1.00 -0.55
ATOM   1874  NE2 GLN G  72      -5.884  -6.188  11.485  1.00 -0.78
ATOM   1875 HE21 GLN G  72      -6.731  -6.709  11.381  1.00  0.39
ATOM   1876 HE22 GLN G  72      -5.081  -6.424  10.937  1.00  0.39
ATOM   1877  C   GLN G  72      -2.402  -2.187  11.996  1.00  0.55
ATOM   1878  O   GLN G  72      -1.461  -2.936  12.285  1.00 -0.55
ATOM   1879  N   VAL G  73      -2.455  -1.510  10.866  1.00 -0.40
ATOM   1880  H   VAL G  73      -3.245  -0.950  10.630  1.00  0.40
ATOM   1881  CA  VAL G  73      -1.376  -1.526   9.881  1.00  0.00
ATOM   1882  CB  VAL G  73      -1.773  -0.826   8.592  1.00  0.00
ATOM   1883  CG1 VAL G  73      -0.577  -0.684   7.662  1.00  0.00
ATOM   1884  CG2 VAL G  73      -2.900  -1.681   7.986  1.00  0.00
ATOM   1885  C   VAL G  73      -0.110  -0.909  10.458  1.00  0.55
ATOM   1886  O   VAL G  73       1.014  -1.391  10.272  1.00 -0.55
ATOM   1887  N   PHE G  74      -0.235   0.192  11.184  1.00 -0.40
ATOM   1888  H   PHE G  74      -1.115   0.639  11.325  1.00  0.40
ATOM   1889  CA  PHE G  74       0.915   0.819  11.822  1.00  0.00
ATOM   1890  CB  PHE G  74       0.508   2.100  12.543  1.00  0.12
ATOM   1891  CG  PHE G  74       0.485   3.308  11.662  1.00 -0.12
ATOM   1892  CD1 PHE G  74       1.627   4.021  11.375  1.00 -0.12
ATOM   1893  HD1 PHE G  74       2.570   3.712  11.802  1.00  0.12
ATOM   1894  CE1 PHE G  74       1.584   5.136  10.543  1.00 -0.12
ATOM   1895  HE1 PHE G  74       2.486   5.690  10.331  1.00  0.12
ATOM   1896  CZ  PHE G  74       0.363   5.535   9.984  1.00 -0.12
ATOM   1897  HZ  PHE G  74       0.324   6.400   9.339  1.00  0.12
ATOM   1898  CD2 PHE G  74      -0.730   3.707  11.100  1.00 -0.12
ATOM   1899  HD2 PHE G  74      -1.628   3.149  11.321  1.00  0.12
ATOM   1900  CE2 PHE G  74      -0.797   4.819  10.257  1.00 -0.12
ATOM   1901  HE2 PHE G  74      -1.740   5.119   9.823  1.00  0.12
ATOM   1902  C   PHE G  74       1.531  -0.165  12.819  1.00  0.55
ATOM   1903  O   PHE G  74       2.754  -0.281  12.934  1.00 -0.55
ATOM   1904  N   ARG G  75       0.737  -0.869  13.575  1.00 -0.40
ATOM   1905  H   ARG G  75      -0.255  -0.805  13.506  1.00  0.40
ATOM   1906  CA  ARG G  75       1.263  -1.817  14.592  1.00  0.00
ATOM   1907  CB  ARG G  75       0.127  -2.208  15.541  1.00  0.00
ATOM   1908  CG  ARG G  75      -0.181  -0.900  16.312  1.00  0.00
ATOM   1909  CD  ARG G  75      -0.113  -1.130  17.786  1.00  0.35
ATOM   1910  NE  ARG G  75      -1.036  -2.075  18.265  1.00 -0.35
ATOM   1911  HE  ARG G  75      -1.940  -1.843  17.953  1.00  0.45
ATOM   1912  CZ  ARG G  75      -1.085  -3.168  18.993  1.00  0.35
ATOM   1913  NH1 ARG G  75      -0.052  -3.761  19.550  1.00 -0.70
ATOM   1914 HH11 ARG G  75       0.866  -3.381  19.433  1.00  0.40
ATOM   1915 HH12 ARG G  75      -0.183  -4.592  20.089  1.00  0.40
ATOM   1916  NH2 ARG G  75      -2.308  -3.705  19.156  1.00 -0.70
ATOM   1917 HH21 ARG G  75      -3.105  -3.272  18.734  1.00  0.40
ATOM   1918 HH22 ARG G  75      -2.421  -4.537  19.698  1.00  0.40
ATOM   1919  C   ARG G  75       1.977  -3.000  13.985  1.00  0.55
ATOM   1920  O   ARG G  75       3.032  -3.351  14.563  1.00 -0.55
ATOM   1921  N   GLU G  76       1.495  -3.530  12.860  1.00 -0.40
ATOM   1922  H   GLU G  76       0.657  -3.196  12.436  1.00  0.40
ATOM   1923  CA  GLU G  76       2.161  -4.633  12.176  1.00  0.00
ATOM   1924  CB  GLU G  76       1.411  -5.141  10.964  1.00  0.00
ATOM   1925  CG  GLU G  76      -0.014  -5.502  11.262  1.00  0.00
ATOM   1926  CD  GLU G  76      -0.574  -6.428  10.170  1.00  0.10
ATOM   1927  OE1 GLU G  76       0.212  -6.826   9.244  1.00 -0.55
ATOM   1928  OE2 GLU G  76      -1.781  -6.717  10.403  1.00 -0.55
ATOM   1929  C   GLU G  76       3.495  -4.204  11.555  1.00  0.55
ATOM   1930  O   GLU G  76       4.452  -4.972  11.483  1.00 -0.55
ATOM   1931  N   ALA G  77       3.440  -2.964  11.113  1.00 -0.40
ATOM   1932  H   ALA G  77       2.638  -2.376  11.172  1.00  0.40
ATOM   1933  CA  ALA G  77       4.669  -2.427  10.486  1.00  0.00
ATOM   1934  CB  ALA G  77       4.400  -1.145   9.729  1.00  0.00
ATOM   1935  C   ALA G  77       5.746  -2.313  11.570  1.00  0.55
ATOM   1936  O   ALA G  77       6.948  -2.589  11.381  1.00 -0.55
ATOM   1937  N   LYS G  78       5.325  -1.900  12.747  1.00 -0.40
ATOM   1938  H   LYS G  78       4.372  -1.665  12.921  1.00  0.40
ATOM   1939  CA  LYS G  78       6.230  -1.765  13.862  1.00  0.00
ATOM   1940  CB  LYS G  78       5.574  -1.070  15.047  1.00  0.00
ATOM   1941  CG  LYS G  78       6.523  -0.801  16.189  1.00  0.00
ATOM   1942  CD  LYS G  78       5.895  -0.261  17.443  1.00  0.00
ATOM   1943  CE  LYS G  78       6.865   0.463  18.370  1.00  0.33
ATOM   1944  NZ  LYS G  78       8.325   0.396  18.074  1.00 -0.32
ATOM   1945  HZ1 LYS G  78       8.508   0.801  17.134  1.00  0.33
ATOM   1946  HZ2 LYS G  78       8.637  -0.596  18.091  1.00  0.33
ATOM   1947  HZ3 LYS G  78       8.850   0.935  18.792  1.00  0.33
ATOM   1948  C   LYS G  78       6.640  -3.190  14.279  1.00  0.55
ATOM   1949  O   LYS G  78       7.845  -3.410  14.482  1.00 -0.55
ATOM   1950  N   ALA G  79       5.695  -4.098  14.415  1.00 -0.40
ATOM   1951  H   ALA G  79       4.738  -3.902  14.214  1.00  0.40
ATOM   1952  CA  ALA G  79       5.992  -5.457  14.875  1.00  0.00
ATOM   1953  CB  ALA G  79       4.819  -6.381  14.762  1.00  0.00
ATOM   1954  C   ALA G  79       7.169  -5.998  14.080  1.00  0.55
ATOM   1955  O   ALA G  79       8.109  -6.576  14.609  1.00 -0.55
ATOM   1956  N   GLU G  80       7.032  -5.746  12.794  1.00 -0.40
ATOM   1957  H   GLU G  80       6.244  -5.251  12.436  1.00  0.40
ATOM   1958  CA  GLU G  80       8.014  -6.168  11.811  1.00  0.00
ATOM   1959  CB  GLU G  80       7.380  -6.019  10.421  1.00  0.00
ATOM   1960  CG  GLU G  80       6.445  -7.204  10.122  1.00  0.00
ATOM   1961  CD  GLU G  80       6.491  -7.524   8.632  1.00  0.10
ATOM   1962  OE1 GLU G  80       7.419  -7.057   7.921  1.00 -0.55
ATOM   1963  OE2 GLU G  80       5.564  -8.231   8.176  1.00 -0.55
ATOM   1964  C   GLU G  80       9.295  -5.394  11.884  1.00  0.55
ATOM   1965  O   GLU G  80      10.083  -5.640  10.966  1.00 -0.55
ATOM   1966  N   GLY G  81       9.579  -4.506  12.807  1.00 -0.40
ATOM   1967  H   GLY G  81       8.929  -4.298  13.533  1.00  0.40
ATOM   1968  CA  GLY G  81      10.801  -3.770  12.868  1.00  0.00
ATOM   1969  C   GLY G  81      10.933  -2.318  12.522  1.00  0.55
ATOM   1970  O   GLY G  81      12.002  -1.736  12.861  1.00 -0.55
ATOM   1971  N   ALA G  82       9.966  -1.695  11.857  1.00 -0.40
ATOM   1972  H   ALA G  82       9.147  -2.181  11.564  1.00  0.40
ATOM   1973  CA  ALA G  82      10.009  -0.266  11.498  1.00  0.00
ATOM   1974  CB  ALA G  82       8.849   0.132  10.625  1.00  0.00
ATOM   1975  C   ALA G  82       9.959   0.484  12.824  1.00  0.55
ATOM   1976  O   ALA G  82       9.249   0.068  13.753  1.00 -0.55
ATOM   1977  N   ASP G  83      10.738   1.516  12.867  1.00 -0.40
ATOM   1978  H   ASP G  83      11.292   1.754  12.075  1.00  0.40
ATOM   1979  CA  ASP G  83      10.905   2.421  14.005  1.00  0.00
ATOM   1980  CB  ASP G  83      12.284   3.089  13.972  1.00  0.00
ATOM   1981  CG  ASP G  83      12.602   3.800  15.278  1.00  0.10
ATOM   1982  OD1 ASP G  83      11.694   3.935  16.136  1.00 -0.55
ATOM   1983  OD2 ASP G  83      13.758   4.251  15.473  1.00 -0.55
ATOM   1984  C   ASP G  83       9.802   3.502  14.064  1.00  0.55
ATOM   1985  O   ASP G  83       9.939   4.665  13.652  1.00 -0.55
ATOM   1986  N   ILE G  84       8.688   3.016  14.606  1.00 -0.40
ATOM   1987  H   ILE G  84       8.629   2.072  14.921  1.00  0.40
ATOM   1988  CA  ILE G  84       7.490   3.812  14.780  1.00  0.00
ATOM   1989  CB  ILE G  84       6.274   3.175  14.036  1.00  0.00
ATOM   1990  CG2 ILE G  84       4.984   3.976  14.218  1.00  0.00
ATOM   1991  CG1 ILE G  84       6.656   3.114  12.558  1.00  0.00
ATOM   1992  CD1 ILE G  84       5.693   2.333  11.708  1.00  0.00
ATOM   1993  C   ILE G  84       7.063   3.937  16.236  1.00  0.55
ATOM   1994  O   ILE G  84       6.835   2.864  16.847  1.00 -0.55
ATOM   1995  N   THR G  85       6.993   5.171  16.703  1.00 -0.40
ATOM   1996  H   THR G  85       7.276   5.971  16.180  1.00  0.40
ATOM   1997  CA  THR G  85       6.475   5.399  18.054  1.00  0.00
ATOM   1998  CB  THR G  85       7.217   6.462  18.836  1.00  0.00
ATOM   1999  OG1 THR G  85       8.511   5.902  18.938  1.00 -0.49
ATOM   2000  HG1 THR G  85       8.941   6.075  18.097  1.00  0.49
ATOM   2001  CG2 THR G  85       6.576   6.611  20.210  1.00  0.00
ATOM   2002  C   THR G  85       4.997   5.803  17.919  1.00  0.55
ATOM   2003  O   THR G  85       4.675   6.727  17.167  1.00 -0.55
ATOM   2004  N   ILE G  86       4.078   5.148  18.570  1.00 -0.40
ATOM   2005  H   ILE G  86       4.309   4.387  19.170  1.00  0.40
ATOM   2006  CA  ILE G  86       2.637   5.469  18.479  1.00  0.00
ATOM   2007  CB  ILE G  86       1.859   4.226  18.078  1.00  0.00
ATOM   2008  CG2 ILE G  86       0.377   4.422  17.914  1.00  0.00
ATOM   2009  CG1 ILE G  86       2.429   3.665  16.757  1.00  0.00
ATOM   2010  CD1 ILE G  86       1.787   2.267  16.571  1.00  0.00
ATOM   2011  C   ILE G  86       2.132   6.026  19.794  1.00  0.55
ATOM   2012  O   ILE G  86       2.241   5.386  20.845  1.00 -0.55
ATOM   2013  N   ILE G  87       1.599   7.224  19.769  1.00 -0.40
ATOM   2014  H   ILE G  87       1.546   7.740  18.919  1.00  0.40
ATOM   2015  CA  ILE G  87       1.044   7.911  20.939  1.00  0.00
ATOM   2016  CB  ILE G  87       1.652   9.299  21.168  1.00  0.00
ATOM   2017  CG2 ILE G  87       1.021   9.964  22.386  1.00  0.00
ATOM   2018  CG1 ILE G  87       3.175   9.136  21.237  1.00  0.00
ATOM   2019  CD1 ILE G  87       3.880  10.454  20.993  1.00  0.00
ATOM   2020  C   ILE G  87      -0.451   8.061  20.692  1.00  0.55
ATOM   2021  O   ILE G  87      -0.907   8.575  19.679  1.00 -0.55
ATOM   2022  N   LEU G  88      -1.191   7.480  21.604  1.00 -0.40
ATOM   2023  H   LEU G  88      -0.783   7.018  22.387  1.00  0.40
ATOM   2024  CA  LEU G  88      -2.651   7.457  21.552  1.00  0.00
ATOM   2025  CB  LEU G  88      -3.173   6.041  21.669  1.00  0.00
ATOM   2026  CG  LEU G  88      -2.883   5.096  20.508  1.00  0.00
ATOM   2027  CD1 LEU G  88      -3.165   3.672  20.943  1.00  0.00
ATOM   2028  CD2 LEU G  88      -3.762   5.443  19.307  1.00  0.00
ATOM   2029  C   LEU G  88      -3.136   8.384  22.664  1.00  0.55
ATOM   2030  O   LEU G  88      -3.051   8.033  23.837  1.00 -0.55
ATOM   2031  N   SER G  89      -3.544   9.564  22.223  1.00 -0.40
ATOM   2032  H   SER G  89      -3.506   9.841  21.266  1.00  0.40
ATOM   2033  CA  SER G  89      -4.097  10.545  23.216  1.00  0.00
ATOM   2034  CB  SER G  89      -3.200  11.750  23.349  1.00  0.00
ATOM   2035  OG  SER G  89      -2.458  12.041  22.184  1.00 -0.49
ATOM   2036  HG  SER G  89      -1.933  12.818  22.391  1.00  0.49
ATOM   2037  C   SER G  89      -5.548  10.818  22.817  1.00  0.10
ATOM   2038  O   SER G  89      -6.176   9.872  22.206  1.00 -0.55
ATOM   2039  OXT SER G  89      -6.064  11.936  23.072  1.00 -0.55
ATOM   2040  OH2 OH2 R 111       8.502   0.276  -8.217  1.00 -0.83
ATOM   2041  H1  OH2 R 111       8.689  -0.355  -7.522  1.00  0.42
ATOM   2042  H2  OH2 R 111       7.573   0.153  -8.410  1.00  0.42
ATOM   2043  OH2 OH2 R 113      10.492  -3.800 -11.608  1.00 -0.83
ATOM   2044  H1  OH2 R 113       9.830  -3.548 -12.252  1.00  0.42
ATOM   2045  H2  OH2 R 113      10.016  -4.329 -10.968  1.00  0.42
ATOM   2046  OH2 OH2 R 116      14.846  -5.228 -11.862  1.00 -0.83
ATOM   2047  H1  OH2 R 116      15.761  -5.150 -11.593  1.00  0.42
ATOM   2048  H2  OH2 R 116      14.359  -4.727 -11.207  1.00  0.42
ATOM   2049  OH2 OH2 R 117      -4.838  -1.322 -11.603  1.00 -0.83
ATOM   2050  H1  OH2 R 117      -5.439  -0.718 -12.039  1.00  0.42
ATOM   2051  H2  OH2 R 117      -5.344  -1.680 -10.873  1.00  0.42
ATOM   2052  OH2 OH2 R 119      -6.721  -6.520  -1.235  1.00 -0.83
ATOM   2053  H1  OH2 R 119      -6.037  -6.006  -0.806  1.00  0.42
ATOM   2054  H2  OH2 R 119      -6.447  -7.430  -1.117  1.00  0.42
ATOM   2055  OH2 OH2 R 121       4.286  -3.705  -0.445  1.00 -0.83
ATOM   2056  H1  OH2 R 121       4.373  -2.950  -1.027  1.00  0.42
ATOM   2057  H2  OH2 R 121       3.788  -4.344  -0.954  1.00  0.42
ATOM   2058  OH2 OH2 R 122       7.999  -7.454  -2.394  1.00 -0.83
ATOM   2059  H1  OH2 R 122       8.515  -7.360  -1.594  1.00  0.42
ATOM   2060  H2  OH2 R 122       8.052  -6.596  -2.815  1.00  0.42
ATOM   2061  OH2 OH2 R 125       3.756  -6.702   1.167  1.00 -0.83
ATOM   2062  H1  OH2 R 125       3.469  -6.457   0.287  1.00  0.42
ATOM   2063  H2  OH2 R 125       3.634  -7.650   1.205  1.00  0.42
ATOM   2064  OH2 OH2 R 130      15.071 -16.819 -11.114  1.00 -0.83
ATOM   2065  H1  OH2 R 130      15.917 -16.390 -10.990  1.00  0.42
ATOM   2066  H2  OH2 R 130      14.725 -16.930 -10.228  1.00  0.42
ATOM   2067  OH2 OH2 R 150      17.614   4.363  -7.037  1.00 -0.83
ATOM   2068  H1  OH2 R 150      17.306   4.913  -6.317  1.00  0.42
ATOM   2069  H2  OH2 R 150      18.477   4.715  -7.256  1.00  0.42
ATOM   2070  OH2 OH2 R 151      11.838   3.422 -12.105  1.00 -0.83
ATOM   2071  H1  OH2 R 151      12.195   3.913 -11.364  1.00  0.42
ATOM   2072  H2  OH2 R 151      10.916   3.290 -11.882  1.00  0.42
ATOM   2073  OH2 OH2 L  90      10.339   6.177  16.690  1.00 -0.83
ATOM   2074  H1  OH2 L  90      10.739   5.310  16.620  1.00  0.42
ATOM   2075  H2  OH2 L  90      10.745   6.686  15.988  1.00  0.42
ATOM   2076  OH2 OH2 L  92       9.532   2.896   4.459  1.00 -0.83
ATOM   2077  H1  OH2 L  92       8.821   2.594   5.025  1.00  0.42
ATOM   2078  H2  OH2 L  92       9.720   3.784   4.764  1.00  0.42
ATOM   2079  OH2 OH2 R  94      12.915   5.185   4.604  1.00 -0.83
ATOM   2080  H1  OH2 R  94      11.986   5.302   4.802  1.00  0.42
ATOM   2081  H2  OH2 R  94      13.066   4.246   4.711  1.00  0.42
ATOM   2082  OH2 OH2 L  97      -3.661   9.823  -2.989  1.00 -0.83
ATOM   2083  H1  OH2 L  97      -4.505   9.902  -2.544  1.00  0.42
ATOM   2084  H2  OH2 L  97      -3.542   8.882  -3.114  1.00  0.42
ATOM   2085  OH2 OH2 R 105      -6.339  -3.423  -2.182  1.00 -0.83
ATOM   2086  H1  OH2 R 105      -5.737  -2.879  -2.691  1.00  0.42
ATOM   2087  H2  OH2 R 105      -5.797  -3.790  -1.483  1.00  0.42
ATOM   2088  OH2 OH2 L 110     -14.375  12.579  14.012  1.00 -0.83
ATOM   2089  H1  OH2 L 110     -13.437  12.641  14.194  1.00  0.42
ATOM   2090  H2  OH2 L 110     -14.428  12.451  13.065  1.00  0.42
ATOM   2091 DUM1 DUM W 214      95.840  91.508  95.237  1.00  0.00
ATOM   2092 DUM2 DUM W 214     -91.333 -96.013 -92.818  1.00  0.00
ATOM   2093  AAA AAA X 214      42.836 -84.267   2.402  1.00  0.00
ATOM   2094  AAB AAB X 215      64.850  25.726 -61.936  1.00  0.00
ATOM   2095  AAC AAC X 216     -53.683   5.841  -9.255  1.00  0.00
ATOM   2096  AAD AAD X 217      21.987  -6.549  64.791  1.00  0.00
ATOM   2097  AAE AAE X 218     -22.997   2.518 -43.551  1.00  0.00
ATOM   2098  AAF AAF X 219     -32.793 -19.684  43.785  1.00  0.00
ATOM   2099  AAG AAG X 220     -73.561  31.892 -80.339  1.00  0.00
ATOM   2100  AAH AAH X 221     -40.675 -75.950  15.014  1.00  0.00
ATOM   2101  AAI AAI X 222       5.816  65.429 -39.182  1.00  0.00
ATOM   2102  AAJ AAJ X 223     -48.489 -17.933   8.181  1.00  0.00
ATOM   2103  AAK AAK X 224      63.723  34.210 -15.214  1.00  0.00
ATOM   2104  AAL AAL X 225      -5.589 -20.349 -35.901  1.00  0.00
ATOM   2105  AAM AAM X 226      11.808 -74.306  33.231  1.00  0.00
ATOM   2106  AAN AAN X 227      23.464 -11.502 -71.030  1.00  0.00
ATOM   2107  AAO AAO X 228      -6.239  78.339 -55.448  1.00  0.00
ATOM   2108  AAP AAP X 229      52.105  52.477  70.705  1.00  0.00
ATOM   2109  AAQ AAQ X 230       9.796 -71.512 -49.014  1.00  0.00
ATOM   2110  AAR AAR X 231      18.447  24.814  57.924  1.00  0.00
ATOM   2111  AAS AAS X 232      -0.886 -51.388   9.307  1.00  0.00
ATOM   2112  AAT AAT X 233     -25.203 -53.323  31.814  1.00  0.00
ATOM   2113  AAU AAU X 234      44.107 -80.621 -78.351  1.00  0.00
ATOM   2114  AAV AAV X 235     -51.398  54.071 -13.728  1.00  0.00
ATOM   2115  AAW AAW X 236       3.330 -57.801  61.540  1.00  0.00
ATOM   2116  AAX AAX X 237       6.113  10.383  43.393  1.00  0.00
ATOM   2117  AAY AAY X 238      35.155  57.215 -34.891  1.00  0.00
ATOM   2118  AAZ AAZ X 239      -5.828 -66.046 -66.033  1.00  0.00
ATOM   2119  ABA ABA X 240     -50.787  54.874  58.061  1.00  0.00
ATOM   2120  ABB ABB X 241     -71.074  54.948   3.350  1.00  0.00
ATOM   2121  ABC ABC X 242     -20.087 -57.242 -63.971  1.00  0.00
ATOM   2122  ABD ABD X 243     -26.903  23.940 -82.281  1.00  0.00
ATOM   2123  ABE ABE X 244      -7.515  -9.656  37.043  1.00  0.00
ATOM   2124  ABF ABF X 245      66.923 -57.217 -15.065  1.00  0.00
ATOM   2125  ABG ABG X 246     -36.116  42.998 -31.644  1.00  0.00
ATOM   2126  ABH ABH X 247     -47.636  11.225 -60.632  1.00  0.00
ATOM   2127  ABI ABI X 248      47.281  50.902  37.741  1.00  0.00
ATOM   2128  ABJ ABJ X 249      26.025 -76.839   9.555  1.00  0.00
ATOM   2129  ABK ABK X 250     -33.189 -37.529 -45.870  1.00  0.00
ATOM   2130  ABL ABL X 251     -17.611  57.653 -81.918  1.00  0.00
ATOM   2131  ABM ABM X 252       3.249 -25.089  67.220  1.00  0.00
ATOM   2132  ABN ABN X 253      -7.383  26.300  27.513  1.00  0.00
ATOM   2133  ABO ABO X 254      20.244 -43.408 -42.237  1.00  0.00
ATOM   2134  ABP ABP X 255      25.225  24.188 -36.362  1.00  0.00
ATOM   2135  ABQ ABQ X 256      78.451 -25.977  75.578  1.00  0.00
ATOM   2136  ABR ABR X 257     -59.646 -42.609 -16.240  1.00  0.00
ATOM   2137  ABS ABS X 258      28.090 -17.991  34.609  1.00  0.00
ATOM   2138  ABT ABT X 259     -55.844 -47.585  38.911  1.00  0.00
ATOM   2139  ABU ABU X 260      27.700  40.723 -59.287  1.00  0.00
ATOM   2140  ABV ABV X 261       0.470  61.953  83.923  1.00  0.00
ATOM   2141  ABW ABW X 262     -36.802 -80.990  64.707  1.00  0.00
ATOM   2142  ABX ABX X 263      88.833 -21.753  14.299  1.00  0.00
ATOM   2143  ABY ABY X 264     -82.128   5.885 -12.622  1.00  0.00
ATOM   2144  ABZ ABZ X 265     -20.225  13.328  57.596  1.00  0.00
ATOM   2145  ACA ACA X 266     -55.525  58.380 -62.759  1.00  0.00
ATOM   2146  ACB ACB X 267     -64.496 -73.463  56.370  1.00  0.00
ATOM   2147  ACC ACC X 268      55.316  52.009  10.155  1.00  0.00
ATOM   2148  ACD ACD X 269     -78.932  72.128  17.405  1.00  0.00
ATOM   2149  ACE ACE X 270     -49.792  79.320  36.847  1.00  0.00
ATOM   2150  ACF ACF X 271      -1.421 -81.606  76.648  1.00  0.00
ATOM   2151  ACG ACG X 272      18.103  55.615  57.565  1.00  0.00
ATOM   2152  ACH ACH X 273      25.764 -61.152 -66.459  1.00  0.00
ATOM   2153  ACI ACI X 274      66.312 -42.054  37.244  1.00  0.00
ATOM   2154  ACJ ACJ X 275      26.041 -14.685 -39.137  1.00  0.00
ATOM   2155  ACK ACK X 276      64.817 -36.918 -68.504  1.00  0.00
ATOM   2156  ACL ACL X 277     -53.032  28.333 -77.136  1.00  0.00
ATOM   2157  ACM ACM X 278       3.373  71.202  -3.505  1.00  0.00
ATOM   2158  ACN ACN X 279      68.989   6.453 -17.422  1.00  0.00
ATOM   2159  ACO ACO X 280     -66.123 -18.443  61.274  1.00  0.00
ATOM   2160  ACP ACP X 281      43.105 -72.579  56.006  1.00  0.00
ATOM   2161  ACQ ACQ X 282     -40.890  73.520 -13.260  1.00  0.00
ATOM   2162  ACR ACR X 283      -7.985 -50.181  70.966  1.00  0.00
ATOM   2163  ACS ACS X 284      67.533  82.652 -43.125  1.00  0.00
ATOM   2164  ACT ACT X 285     -59.294  64.474  86.432  1.00  0.00
ATOM   2165  ACU ACU X 286      58.616  35.871 -43.164  1.00  0.00
ATOM   2166  ACV ACV X 287      -3.587   7.973  80.011  1.00  0.00
ATOM   2167  ACW ACW X 288      58.632 -12.886  66.725  1.00  0.00
ATOM   2168  ACX ACX X 289     -10.288  32.715  68.262  1.00  0.00
ATOM   2169  ACY ACY X 290       9.257  43.268 -74.441  1.00  0.00
ATOM   2170  ACZ ACZ X 291      86.446  57.201  13.132  1.00  0.00
ATOM   2171  ADA ADA X 292      67.392  68.459 -80.170  1.00  0.00
ATOM   2172  ADB ADB X 293     -27.558  37.466 -66.027  1.00  0.00
ATOM   2173  ADC ADC X 294      59.941  74.147  53.251  1.00  0.00
ATOM   2174  ADD ADD X 295      52.374  20.818 -73.073  1.00  0.00
ATOM   2175  ADE ADE X 296     -41.719  35.899  15.785  1.00  0.00
ATOM   2176  ADF ADF X 297     -70.361  23.047  30.900  1.00  0.00
ATOM   2177  ADG ADG X 298      31.703  15.157  73.901  1.00  0.00
ATOM   2178  ADH ADH X 299      70.027 -37.036 -42.594  1.00  0.00
ATOM   2179  ADI ADI X 300      43.738 -65.487 -35.889  1.00  0.00
ATOM   2180  ADJ ADJ X 301      50.361 -52.273   6.493  1.00  0.00
ATOM   2181  ADK ADK X 302     -54.916   6.806  43.684  1.00  0.00
ATOM   2182  ADL ADL X 303      24.405 -29.156   7.610  1.00  0.00
ATOM   2183  ADM ADM X 304      81.358 -74.613 -20.069  1.00  0.00
ATOM   2184  ADN ADN X 305     -77.930 -55.115 -34.381  1.00  0.00
ATOM   2185  ADO ADO X 306     -67.588  11.558 -50.921  1.00  0.00
ATOM   2186  ADP ADP X 307     -23.332 -55.561  57.916  1.00  0.00
ATOM   2187  ADQ ADQ X 308      36.508  17.783  27.428  1.00  0.00
ATOM   2188  ADR ADR X 309     -78.228  69.180  81.754  1.00  0.00
ATOM   2189  ADS ADS X 310     -31.481 -13.562  76.832  1.00  0.00
ATOM   2190  ADT ADT X 311     -19.403 -60.157  -6.184  1.00  0.00
ATOM   2191  ADU ADU X 312       0.040 -43.659  85.197  1.00  0.00
ATOM   2192  ADV ADV X 313     -31.673  67.560 -64.532  1.00  0.00
ATOM   2193  ADW ADW X 314      26.739   9.845 -63.381  1.00  0.00
ATOM   2194  ADX ADX X 315      -3.223  50.322  39.757  1.00  0.00
ATOM   2195  ADY ADY X 316      72.747 -49.934  65.434  1.00  0.00
ATOM   2196  ADZ ADZ X 317      34.167  73.296  20.820  1.00  0.00
ATOM   2197  AEA AEA X 318      80.918  80.484  45.660  1.00  0.00
ATOM   2198  AEB AEB X 319     -10.664  51.411 -38.780  1.00  0.00
ATOM   2199  AEC AEC X 320      -0.995 -43.103  54.162  1.00  0.00
ATOM   2200  AED AED X 321      76.985  42.486  68.017  1.00  0.00
ATOM   2201  AEE AEE X 322      77.313   5.324  53.701  1.00  0.00
ATOM   2202  AEF AEF X 323      48.716  16.016 -33.300  1.00  0.00
ATOM   2203  AEG AEG X 324      -2.972  -1.439 -84.657  1.00  0.00
ATOM   2204  AEH AEH X 325      16.275  44.233  -8.962  1.00  0.00
ATOM   2205  AEI AEI X 326     -53.810  -6.878 -46.334  1.00  0.00
ATOM   2206  AEJ AEJ X 327     -73.295 -79.765 -79.878  1.00  0.00
ATOM   2207  AEK AEK X 328      83.277 -49.079  25.942  1.00  0.00
ATOM   2208  AEL AEL X 329      -8.977 -33.759 -11.634  1.00  0.00
ATOM   2209  AEM AEM X 330     -70.015  37.997  34.327  1.00  0.00
ATOM   2210  AEN AEN X 331       5.384 -52.173 -12.960  1.00  0.00
ATOM   2211  AEO AEO X 332      86.204 -33.801   4.941  1.00  0.00
ATOM   2212  AEP AEP X 333     -78.427 -26.531 -23.842  1.00  0.00
ATOM   2213  AEQ AEQ X 334      32.076  83.724  -3.533  1.00  0.00
ATOM   2214  AER AER X 335      81.958  -0.057  37.990  1.00  0.00
ATOM   2215  AES AES X 336     -42.449 -65.183 -35.939  1.00  0.00
ATOM   2216  AET AET X 337      16.220  80.531 -55.267  1.00  0.00
ATOM   2217  AEU AEU X 338      36.855  12.863  43.642  1.00  0.00
ATOM   2218  AEV AEV X 339     -75.989  -5.564  28.926  1.00  0.00
ATOM   2219  AEW AEW X 340      84.468  68.927 -70.994  1.00  0.00
ATOM   2220  AEX AEX X 341      69.060  75.983  21.834  1.00  0.00
ATOM   2221  AEY AEY X 342      65.313  77.290  79.124  1.00  0.00
ATOM   2222  AEZ AEZ X 343      56.271  -9.971  -5.977  1.00  0.00
ATOM   2223  AFA AFA X 344      57.907  -2.892  24.823  1.00  0.00
ATOM   2224  AFB AFB X 345     -49.589 -77.452 -60.160  1.00  0.00
ATOM   2225  AFC AFC X 346     -11.312  22.151  82.465  1.00  0.00
ATOM   2226  AFD AFD X 347     -55.634 -39.030 -69.068  1.00  0.00
ATOM   2227  AFE AFE X 348      64.274   9.677 -73.114  1.00  0.00
ATOM   2228  AFF AFF X 349      77.915  23.424  38.705  1.00  0.00
ATOM   2229  AFG AFG X 350      10.054 -70.246  61.864  1.00  0.00
ATOM   2230  AFH AFH X 351     -22.240 -77.126  10.000  1.00  0.00
ATOM   2231  AFI AFI X 352     -68.104 -48.408 -38.829  1.00  0.00
ATOM   2232  AFJ AFJ X 353      21.280 -62.346 -85.235  1.00  0.00
ATOM   2233  AFK AFK X 354      53.108 -83.356  47.296  1.00  0.00
ATOM   2234  AFL AFL X 355     -32.215  79.034  13.934  1.00  0.00
ATOM   2235  AFM AFM X 356      58.441  72.678  -5.673  1.00  0.00
ATOM   2236  AFN AFN X 357     -69.461 -63.346  86.308  1.00  0.00
ATOM   2237  AFO AFO X 358      30.137  47.886  58.236  1.00  0.00
ATOM   2238  AFP AFP X 359     -40.334 -88.810 -17.393  1.00  0.00
ATOM   2239  AFQ AFQ X 360     -19.119  26.026  45.820  1.00  0.00
ATOM   2240  AFR AFR X 361     -44.424  -4.603 -84.740  1.00  0.00
ATOM   2241  AFS AFS X 362      88.881  85.447   6.638  1.00  0.00
ATOM   2242  AFT AFT X 363     -70.293  47.181 -33.118  1.00  0.00
ATOM   2243  AFU AFU X 364     -64.021  28.851 -24.068  1.00  0.00
ATOM   2244  AFV AFV X 365     -82.209 -88.803  -8.563  1.00  0.00
ATOM   2245  AFW AFW X 366      75.220 -23.199 -66.002  1.00  0.00
ATOM   2246  AFX AFX X 367      -9.919  78.083  48.163  1.00  0.00
ATOM   2247  AFY AFY X 368      88.266 -83.046  82.614  1.00  0.00
ATOM   2248  AFZ AFZ X 369      15.625 -57.729  16.586  1.00  0.00
ATOM   2249  AGA AGA X 370     -21.015  50.560  -8.971  1.00  0.00
ATOM   2250  AGB AGB X 371     -45.320   9.238  65.440  1.00  0.00
ATOM   2251  AGC AGC X 372      72.925 -75.456 -51.270  1.00  0.00
ATOM   2252  AGD AGD X 373      19.753 -88.569 -23.002  1.00  0.00
ATOM   2253  AGE AGE X 374      46.784 -41.011  30.776  1.00  0.00
ATOM   2254  AGF AGF X 375      79.415  19.899  11.076  1.00  0.00
ATOM   2255  AGG AGG X 376     -17.618 -84.848 -39.838  1.00  0.00
ATOM   2256  AGH AGH X 377     -75.958  30.219  56.469  1.00  0.00
ATOM   2257  AGI AGI X 378      86.256  33.143 -43.820  1.00  0.00
ATOM   2258  AGJ AGJ X 379      17.914 -60.887  49.691  1.00  0.00
ATOM   2259  AGK AGK X 380     -26.860 -90.003  39.226  1.00  0.00
ATOM   2260  AGL AGL X 381      87.062  74.681  22.343  1.00  0.00
ATOM   2261  AGM AGM X 382      -7.440 -79.371 -71.127  1.00  0.00
ATOM   2262  AGN AGN X 383      64.901 -15.033 -58.441  1.00  0.00
ATOM   2263  AGO AGO X 384      73.856 -68.615  54.055  1.00  0.00
ATOM   2264  AGP AGP X 385     -56.100 -11.867  29.617  1.00  0.00
ATOM   2265  AGQ AGQ X 386      79.090  45.386  34.602  1.00  0.00
ATOM   2266  AGR AGR X 387      26.973  74.648 -74.514  1.00  0.00
ATOM   2267  AGS AGS X 388      51.271 -83.330  25.917  1.00  0.00
ATOM   2268  AGT AGT X 389     -11.468 -78.890  43.242  1.00  0.00
ATOM   2269  AGU AGU X 390     -70.822 -19.169  -8.535  1.00  0.00
ATOM   2270  AGV AGV X 391      89.389  16.674 -60.123  1.00  0.00
ATOM   2271  AGW AGW X 392     -68.997  72.508 -72.411  1.00  0.00
ATOM   2272  AGX AGX X 393     -66.257 -48.554   7.087  1.00  0.00
ATOM   2273  AGY AGY X 394     -47.795 -71.834  35.872  1.00  0.00
ATOM   2274  AGZ AGZ X 395      15.139 -43.246  52.107  1.00  0.00
ATOM   2275  AHA AHA X 396      10.926  25.975  80.012  1.00  0.00
ATOM   2276  AHB AHB X 397      80.585 -34.537 -34.397  1.00  0.00
ATOM   2277  AHC AHC X 398     -59.467 -65.700 -73.581  1.00  0.00
ATOM   2278  AHD AHD X 399      81.467 -66.107   0.598  1.00  0.00
ATOM   2279  AHE AHE X 400     -24.416 -68.873  71.516  1.00  0.00
ATOM   2280  AHF AHF X 401      87.717  -4.930  -9.138  1.00  0.00
ATOM   2281  AHG AHG X 402      80.387  -5.223 -27.335  1.00  0.00
ATOM   2282  AHH AHH X 403      60.415 -78.021 -82.160  1.00  0.00
ATOM   2283  AHI AHI X 404     -49.315 -18.769 -29.939  1.00  0.00
ATOM   2284  AHJ AHJ X 405      81.111 -43.608 -51.969  1.00  0.00
ATOM   2285  AHK AHK X 406     -13.962  28.920   6.859  1.00  0.00
ATOM   2286  AHL AHL X 407      65.018  19.294 -41.666  1.00  0.00
ATOM   2287  AHM AHM X 408     -37.199 -83.240 -58.617  1.00  0.00
ATOM   2288  AHN AHN X 409     -12.245  30.551  -5.854  1.00  0.00
ATOM   2289  AHO AHO X 410     -70.123  43.097  82.294  1.00  0.00
ATOM   2290  AHP AHP X 411      -6.036 -54.980 -76.997  1.00  0.00
ATOM   2291  AHQ AHQ X 412      76.188 -52.731 -68.726  1.00  0.00
ATOM   2292  AHR AHR X 413       4.733 -75.670  -9.126  1.00  0.00
ATOM   2293  AHS AHS X 414     -26.065 -47.369  74.631  1.00  0.00
ATOM   2294  AHT AHT X 415      40.733 -78.174  79.498  1.00  0.00
ATOM   2295  AHU AHU X 416     -55.233  76.098  87.361  1.00  0.00
ATOM   2296  AHV AHV X 417     -19.691 -11.308  56.355  1.00  0.00
ATOM   2297  AHW AHW X 418     -54.637 -75.976  -6.644  1.00  0.00
ATOM   2298  AHX AHX X 419     -64.458 -16.574 -59.067  1.00  0.00
ATOM   2299  AHY AHY X 420      25.688 -54.954  28.472  1.00  0.00
ATOM   2300  AHZ AHZ X 421      53.388 -21.824 -39.308  1.00  0.00
ATOM   2301  AIA AIA X 422      62.032 -58.552  43.113  1.00  0.00
ATOM   2302  AIB AIB X 423      34.934  79.248 -28.888  1.00  0.00
ATOM   2303  AIC AIC X 424     -68.408  81.610 -22.009  1.00  0.00
ATOM   2304  AID AID X 425      58.969  17.466  87.945  1.00  0.00
ATOM   2305  AIE AIE X 426     -77.804 -19.022  16.125  1.00  0.00
ATOM   2306  AIF AIF X 427     -41.399 -87.712  42.856  1.00  0.00
ATOM   2307  AIG AIG X 428      24.784 -62.663  80.885  1.00  0.00
ATOM   2308  AIH AIH X 429     -22.786  66.101  27.354  1.00  0.00
ATOM   2309  AII AII X 430     -31.271  27.209  77.431  1.00  0.00
ATOM   2310  AIJ AIJ X 431     -30.716  64.062  76.821  1.00  0.00
ATOM   2311  AIK AIK X 432      36.828  48.431  82.102  1.00  0.00
ATOM   2312  AIL AIL X 433      34.348 -17.873 -10.169  1.00  0.00
ATOM   2313  AIM AIM X 434     -75.677   3.914 -75.218  1.00  0.00
ATOM   2314  AIN AIN X 435     -23.245  -2.118  11.052  1.00  0.00
ATOM   2315  AIO AIO X 436      -7.018 -77.235 -44.691  1.00  0.00
ATOM   2316  AIP AIP X 437      42.868 -41.012 -56.290  1.00  0.00
ATOM   2317  AIQ AIQ X 438      68.844  -8.133 -86.259  1.00  0.00
ATOM   2318  AIR AIR X 439     -34.915  32.840 -49.351  1.00  0.00
ATOM   2319  AIS AIS X 440      71.403 -54.881 -32.124  1.00  0.00
ATOM   2320  AIT AIT X 441      73.352 -25.008 -23.839  1.00  0.00
ATOM   2321  AIU AIU X 442     -30.046  10.061 -77.503  1.00  0.00
ATOM   2322  AIV AIV X 443     -15.797 -59.653   9.213  1.00  0.00
ATOM   2323  AIW AIW X 444     -17.110 -31.723  67.497  1.00  0.00
ATOM   2324  AIX AIX X 445      -6.323  57.168 -63.069  1.00  0.00
ATOM   2325  AIY AIY X 446     -66.233  76.485  -1.791  1.00  0.00
ATOM   2326  AIZ AIZ X 447     -38.313 -90.347  88.570  1.00  0.00
ATOM   2327  AJA AJA X 448     -39.584   1.407  25.547  1.00  0.00
ATOM   2328  AJB AJB X 449      76.462  17.791  81.274  1.00  0.00
ATOM   2329  AJC AJC X 450     -16.981  60.702  64.405  1.00  0.00
ATOM   2330  AJD AJD X 451      51.016   1.443 -71.096  1.00  0.00
ATOM   2331  AJE AJE X 452     -73.021  62.974  30.374  1.00  0.00
ATOM   2332  AJF AJF X 453      45.277  83.268 -65.731  1.00  0.00
ATOM   2333  AJG AJG X 454      30.616 -39.104  58.196  1.00  0.00
ATOM   2334  AJH AJH X 455      -3.678 -65.764  19.111  1.00  0.00
ATOM   2335  AJI AJI X 456     -72.377  47.388 -63.272  1.00  0.00
ATOM   2336  AJJ AJJ X 457      11.293  78.158  62.497  1.00  0.00
ATOM   2337  AJK AJK X 458      84.469 -56.886  45.547  1.00  0.00
ATOM   2338  AJL AJL X 459      21.976  14.828  20.064  1.00  0.00
ATOM   2339  AJM AJM X 460     -43.859 -41.439  83.353  1.00  0.00
ATOM   2340  AJN AJN X 461      73.384  37.593 -74.465  1.00  0.00
ATOM   2341  AJO AJO X 462       8.145  73.772  24.071  1.00  0.00
ATOM   2342  AJP AJP X 463      -9.082  67.047  16.839  1.00  0.00
ATOM   2343  AJQ AJQ X 464     -50.297 -18.352 -83.098  1.00  0.00
ATOM   2344  AJR AJR X 465     -30.877 -75.126  54.785  1.00  0.00
ATOM   2345  AJS AJS X 466     -70.659 -76.441 -44.925  1.00  0.00
ATOM   2346  AJT AJT X 467      17.319  69.432 -34.893  1.00  0.00
ATOM   2347  AJU AJU X 468     -51.264 -62.824 -53.132  1.00  0.00
ATOM   2348  AJV AJV X 469      54.116  50.736 -63.858  1.00  0.00
ATOM   2349  AJW AJW X 470     -76.681   8.401  11.034  1.00  0.00
ATOM   2350  AJX AJX X 471      -8.341   9.783 -66.546  1.00  0.00
ATOM   2351  AJY AJY X 472      87.638 -61.532 -43.115  1.00  0.00
ATOM   2352  AJZ AJZ X 473     -36.227   9.344  36.299  1.00  0.00
ATOM   2353  AKA AKA X 474      17.717 -88.794 -10.575  1.00  0.00
ATOM   2354  AKB AKB X 475     -18.027 -65.807 -81.546  1.00  0.00
ATOM   2355  AKC AKC X 476     -80.472  10.673 -37.640  1.00  0.00
ATOM   2356  AKD AKD X 477      -2.814 -26.353  39.181  1.00  0.00
ATOM   2357  AKE AKE X 478      83.819 -11.139 -80.367  1.00  0.00
ATOM   2358  AKF AKF X 479      70.114  72.101 -32.436  1.00  0.00
ATOM   2359  AKG AKG X 480      39.127  24.850 -73.582  1.00  0.00
ATOM   2360  AKH AKH X 481      28.684  32.972 -81.045  1.00  0.00
ATOM   2361  AKI AKI X 482     -52.463 -59.335  25.786  1.00  0.00
ATOM   2362  AKJ AKJ X 483     -30.492 -27.063 -77.753  1.00  0.00
ATOM   2363  AKK AKK X 484      69.157 -37.351  85.282  1.00  0.00
ATOM   2364  AKL AKL X 485     -70.890 -48.181  47.126  1.00  0.00
ATOM   2365  AKM AKM X 486     -65.098 -59.970  13.823  1.00  0.00
ATOM   2366  AKN AKN X 487     -29.909 -37.062 -18.865  1.00  0.00
ATOM   2367  AKO AKO X 488      45.807 -27.412 -64.405  1.00  0.00
ATOM   2368  AKP AKP X 489     -15.621 -13.306 -64.860  1.00  0.00
ATOM   2369  AKQ AKQ X 490     -84.177  68.251  38.592  1.00  0.00
ATOM   2370  AKR AKR X 491      16.151 -38.668  65.393  1.00  0.00
ATOM   2371  AKS AKS X 492      -0.684 -25.293 -76.620  1.00  0.00
ATOM   2372  AKT AKT X 493     -15.310 -16.945  78.142  1.00  0.00
ATOM   2373  AKU AKU X 494     -82.521  34.749 -16.371  1.00  0.00
ATOM   2374  AKV AKV X 495      37.615  10.997 -11.812  1.00  0.00
ATOM   2375  AKW AKW X 496      11.326 -54.938 -32.665  1.00  0.00
ATOM   2376  AKX AKX X 497      82.393 -26.146  57.251  1.00  0.00
ATOM   2377  AKY AKY X 498      38.415  78.625  48.421  1.00  0.00
ATOM   2378  AKZ AKZ X 499     -38.044  77.862 -46.031  1.00  0.00
ATOM   2379  ALA ALA X 500      57.876 -83.751 -11.831  1.00  0.00
ATOM   2380  ALB ALB X 501      46.538  11.189 -61.170  1.00  0.00
ATOM   2381  ALC ALC X 502      60.756 -72.932  69.166  1.00  0.00
ATOM   2382  ALD ALD X 503      -1.329 -28.291   7.180  1.00  0.00
ATOM   2383  ALE ALE X 504      59.023 -90.618 -62.125  1.00  0.00
ATOM   2384  ALF ALF X 505       1.072  16.092 -35.505  1.00  0.00
ATOM   2385  ALG ALG X 506     -20.231 -66.873 -42.637  1.00  0.00
ATOM   2386  ALH ALH X 507     -78.391 -36.516 -36.071  1.00  0.00
ATOM   2387  ALI ALI X 508     -80.212  48.898 -83.960  1.00  0.00
ATOM   2388  ALJ ALJ X 509      32.790 -47.468  81.490  1.00  0.00
ATOM   2389  ALK ALK X 510      10.008 -64.541  -5.501  1.00  0.00
ATOM   2390  ALL ALL X 511      62.035  16.135  26.908  1.00  0.00
ATOM   2391  ALM ALM X 512       6.331  85.166  17.689  1.00  0.00
ATOM   2392  ALN ALN X 513     -81.796 -10.937 -23.675  1.00  0.00
ATOM   2393  ALO ALO X 514     -30.717 -47.143  -9.062  1.00  0.00
ATOM   2394  ALP ALP X 515     -32.878 -84.074 -30.466  1.00  0.00
ATOM   2395  ALQ ALQ X 516     -84.975 -37.899 -57.353  1.00  0.00
ATOM   2396  ALR ALR X 517     -79.822 -80.039  38.873  1.00  0.00
ATOM   2397  ALS ALS X 518     -14.134 -17.155 -83.203  1.00  0.00
ATOM   2398  ALT ALT X 519      66.975 -42.444 -84.663  1.00  0.00
ATOM   2399  ALU ALU X 520      71.562   5.700 -53.424  1.00  0.00
ATOM   2400  ALV ALV X 521     -45.037  64.986  86.146  1.00  0.00
ATOM   2401  ALW ALW X 522     -15.577  19.203 -53.145  1.00  0.00
ATOM   2402  ALX ALX X 523     -55.196  41.236  83.933  1.00  0.00
ATOM   2403  ALY ALY X 524      33.571  54.644  14.908  1.00  0.00
ATOM   2404  ALZ ALZ X 525      55.216  20.490  68.906  1.00  0.00
ATOM   2405  AMA AMA X 526     -84.662  78.203  66.122  1.00  0.00
ATOM   2406  AMB AMB X 527      49.391  29.386  12.154  1.00  0.00
ATOM   2407  AMC AMC X 528      86.592  42.518 -31.494  1.00  0.00
ATOM   2408  AMD AMD X 529     -49.061 -41.553  26.410  1.00  0.00
ATOM   2409  AME AME X 530     -22.811  52.194  85.826  1.00  0.00
ATOM   2410  AMF AMF X 531      18.175  42.189  24.407  1.00  0.00
ATOM   2411  AMG AMG X 532     -10.177 -88.439  23.082  1.00  0.00
ATOM   2412  AMH AMH X 533      51.931 -38.940  73.379  1.00  0.00
ATOM   2413  AMI AMI X 534      31.983 -77.089 -11.488  1.00  0.00
ATOM   2414  AMJ AMJ X 535      78.294  -0.903  14.160  1.00  0.00
ATOM   2415  AMK AMK X 536      73.108  64.391  88.091  1.00  0.00
ATOM   2416  AML AML X 537      68.083  37.505  48.656  1.00  0.00
ATOM   2417  AMM AMM X 538     -23.436 -15.123  17.603  1.00  0.00
ATOM   2418  AMN AMN X 539      80.569  31.088 -65.744  1.00  0.00
ATOM   2419  AMO AMO X 540      36.166 -36.187 -30.088  1.00  0.00
ATOM   2420  AMP AMP X 541       6.001 -39.321 -37.604  1.00  0.00
ATOM   2421  AMQ AMQ X 542      70.071 -59.205 -56.874  1.00  0.00
ATOM   2422  AMR AMR X 543       7.693   8.806 -79.810  1.00  0.00
ATOM   2423  AMS AMS X 544     -76.568  27.122  -3.662  1.00  0.00
ATOM   2424  AMT AMT X 545     -72.528  18.453  73.547  1.00  0.00
ATOM   2425  AMU AMU X 546      39.153  75.636 -14.628  1.00  0.00
ATOM   2426  AMV AMV X 547     -36.781 -45.962  11.042  1.00  0.00
ATOM   2427  AMW AMW X 548     -84.269 -20.140  37.829  1.00  0.00
ATOM   2428  AMX AMX X 549     -81.384 -57.004  35.292  1.00  0.00
ATOM   2429  AMY AMY X 550      89.210 -60.369 -28.990  1.00  0.00
ATOM   2430  AMZ AMZ X 551     -65.625  26.757  15.651  1.00  0.00
ATOM   2431  ANA ANA X 552     -77.766 -79.882   5.654  1.00  0.00
ATOM   2432  ANB ANB X 553     -58.185  21.371 -39.172  1.00  0.00
ATOM   2433  ANC ANC X 554     -27.572  20.306 -22.258  1.00  0.00
ATOM   2434  AND AND X 555      79.498 -36.584  50.268  1.00  0.00
ATOM   2435  ANE ANE X 556      -1.310 -27.079  25.878  1.00  0.00
ATOM   2436  ANF ANF X 557     -27.689 -14.260 -18.055  1.00  0.00
ATOM   2437  ANG ANG X 558     -17.563   3.730  38.745  1.00  0.00
ATOM   2438  ANH ANH X 559     -72.268 -52.536  74.945  1.00  0.00
ATOM   2439  ANI ANI X 560     -26.417  81.059  35.202  1.00  0.00
ATOM   2440  ANJ ANJ X 561      34.039   1.000  81.395  1.00  0.00
ATOM   2441  ANK ANK X 562      60.155  82.263  39.418  1.00  0.00
ATOM   2442  ANL ANL X 563      72.498  47.822  13.673  1.00  0.00
ATOM   2443  ANM ANM X 564     -17.160 -38.613   8.065  1.00  0.00
ATOM   2444  ANN ANN X 565      -7.022 -82.102  56.268  1.00  0.00
ATOM   2445  ANO ANO X 566      20.482 -48.066  85.130  1.00  0.00
ATOM   2446  ANP ANP X 567     -53.750 -14.825 -68.369  1.00  0.00
ATOM   2447  ANQ ANQ X 568      22.620 -90.495 -48.238  1.00  0.00
ATOM   2448  ANR ANR X 569       0.253 -31.481 -52.502  1.00  0.00
ATOM   2449  ANS ANS X 570     -37.113  45.820 -85.610  1.00  0.00
ATOM   2450  ANT ANT X 571      88.549  34.477  49.769  1.00  0.00
ATOM   2451  ANU ANU X 572      79.222  65.355  42.715  1.00  0.00
ATOM   2452  ANV ANV X 573       7.931  13.864 -15.761  1.00  0.00
ATOM   2453  ANW ANW X 574      65.102  59.564  49.063  1.00  0.00
ATOM   2454  ANX ANX X 575      74.219   2.798 -72.138  1.00  0.00
ATOM   2455  ANY ANY X 576      79.243 -70.151 -81.353  1.00  0.00
ATOM   2456  ANZ ANZ X 577     -55.511  82.342 -78.941  1.00  0.00
ATOM   2457  AOA AOA X 578      78.136  59.186 -39.527  1.00  0.00
ATOM   2458  AOB AOB X 579      81.474  18.768 -15.949  1.00  0.00
ATOM   2459  AOC AOC X 580     -48.500  71.241  25.481  1.00  0.00
ATOM   2460  AOD AOD X 581      80.246  60.862 -10.306  1.00  0.00
ATOM   2461  AOE AOE X 582      11.872  51.614 -41.508  1.00  0.00
ATOM   2462  AOF AOF X 583     -82.211 -10.015 -53.899  1.00  0.00
ATOM   2463  AOG AOG X 584      11.238 -84.562 -60.178  1.00  0.00
ATOM   2464  AOH AOH X 585     -38.249  65.344 -33.177  1.00  0.00
ATOM   2465  AOI AOI X 586      26.235 -65.707  -9.804  1.00  0.00
ATOM   2466  AOJ AOJ X 587     -78.968  68.354 -45.294  1.00  0.00
ATOM   2467  AOK AOK X 588      16.144  -3.590 -43.077  1.00  0.00
ATOM   2468  AOL AOL X 589      44.333 -23.614   1.569  1.00  0.00
ATOM   2469  AOM AOM X 590      28.516 -88.272  59.949  1.00  0.00
ATOM   2470  AON AON X 591      73.052 -43.925 -24.937  1.00  0.00
ATOM   2471  AOO AOO X 592      84.618  64.734  65.296  1.00  0.00
ATOM   2472  AOP AOP X 593     -45.487 -52.999  68.782  1.00  0.00
ATOM   2473  AOQ AOQ X 594       2.628 -85.279  16.118  1.00  0.00
ATOM   2474  AOR AOR X 595     -20.091  11.068  -8.522  1.00  0.00
ATOM   2475  AOS AOS X 596      71.467 -24.773   2.063  1.00  0.00
ATOM   2476  AOT AOT X 597     -79.142 -53.680 -64.955  1.00  0.00
ATOM   2477  AOU AOU X 598      31.299 -87.050 -62.899  1.00  0.00
ATOM   2478  AOV AOV X 599     -53.789 -61.161  78.323  1.00  0.00
ATOM   2479  AOW AOW X 600     -27.431  82.227  67.919  1.00  0.00
ATOM   2480  AOX AOX X 601     -40.242 -35.636  -3.956  1.00  0.00
ATOM   2481  AOY AOY X 602      82.333 -61.284  79.941  1.00  0.00
ATOM   2482  AOZ AOZ X 603     -12.090  72.729 -18.084  1.00  0.00
ATOM   2483  APA APA X 604     -15.024  34.044 -45.575  1.00  0.00
ATOM   2484  APB APB X 605     -43.641 -81.897 -82.081  1.00  0.00
ATOM   2485  APC APC X 606     -82.229  48.287  75.984  1.00  0.00
ATOM   2486  APD APD X 607     -80.722  62.547 -66.633  1.00  0.00
ATOM   2487  APE APE X 608      11.880 -32.184 -22.821  1.00  0.00
ATOM   2488  APF APF X 609      35.943   6.346 -51.588  1.00  0.00
ATOM   2489  APG APG X 610      39.859  31.933  -2.899  1.00  0.00
ATOM   2490  APH APH X 611      76.787 -87.271 -74.454  1.00  0.00
ATOM   2491  API API X 612     -43.266  63.349   7.759  1.00  0.00
ATOM   2492  APJ APJ X 613      36.564 -26.184  68.405  1.00  0.00
ATOM   2493  APK APK X 614     -19.398 -87.681 -10.720  1.00  0.00
ATOM   2494  APL APL X 615      75.160 -73.730  88.898  1.00  0.00
ATOM   2495  APM APM X 616     -33.629  22.746  44.219  1.00  0.00
ATOM   2496  APN APN X 617     -63.104 -32.389 -34.837  1.00  0.00
ATOM   2497  APO APO X 618     -59.688 -86.717 -70.671  1.00  0.00
ATOM   2498  APP APP X 619     -30.051 -30.240  25.754  1.00  0.00
ATOM   2499  APQ APQ X 620     -32.320  75.053  80.267  1.00  0.00
ATOM   2500  APR APR X 621     -28.233 -86.074 -85.740  1.00  0.00
ATOM   2501  APS APS X 622      31.955 -24.757 -49.713  1.00  0.00
ATOM   2502  APT APT X 623      16.080  51.869  74.086  1.00  0.00
ATOM   2503  APU APU X 624      50.318 -51.817  55.004  1.00  0.00
ATOM   2504  APV APV X 625       8.969  12.916 -59.927  1.00  0.00
ATOM   2505  APW APW X 626      58.295 -58.133 -74.522  1.00  0.00
ATOM   2506  APX APX X 627       8.977 -43.786  29.463  1.00  0.00
ATOM   2507  APY APY X 628      -2.322 -69.765 -84.964  1.00  0.00
ATOM   2508  APZ APZ X 629      84.854  34.245  11.865  1.00  0.00
ATOM   2509  AQA AQA X 630      83.372  79.836 -35.837  1.00  0.00
ATOM   2510  AQB AQB X 631     -79.371 -55.325 -83.363  1.00  0.00
ATOM   2511  AQC AQC X 632      31.450   9.701  53.952  1.00  0.00
ATOM   2512  AQD AQD X 633     -68.821  54.963 -85.241  1.00  0.00
ATOM   2513  AQE AQE X 634      84.377 -68.738 -60.145  1.00  0.00
ATOM   2514  AQF AQF X 635      37.990  29.437 -60.836  1.00  0.00
ATOM   2515  AQG AQG X 636      -3.390 -14.765  49.377  1.00  0.00
ATOM   2516  AQH AQH X 637      10.171 -32.953 -86.832  1.00  0.00
ATOM   2517  AQI AQI X 638      78.973  69.367  12.592  1.00  0.00
ATOM   2518  AQJ AQJ X 639     -83.415 -35.452  35.330  1.00  0.00
ATOM   2519  AQK AQK X 640      56.752  -3.262 -51.713  1.00  0.00
ATOM   2520  AQL AQL X 641     -70.343  14.162  88.175  1.00  0.00
ATOM   2521  AQM AQM X 642     -79.708 -38.034 -72.502  1.00  0.00
ATOM   2522  AQN AQN X 643     -46.839  67.612 -82.864  1.00  0.00
ATOM   2523  AQO AQO X 644      18.045  60.109 -72.772  1.00  0.00
ATOM   2524  AQP AQP X 645      -7.267  75.360 -34.373  1.00  0.00
ATOM   2525  AQQ AQQ X 646     -68.142  85.346 -36.917  1.00  0.00
ATOM   2526  AQR AQR X 647     -22.071  55.395  16.566  1.00  0.00
ATOM   2527  AQS AQS X 648      74.445  84.919  70.590  1.00  0.00
ATOM   2528  AQT AQT X 649      40.650  20.478   9.004  1.00  0.00
ATOM   2529  AQU AQU X 650     -60.809  84.143  70.588  1.00  0.00
ATOM   2530  AQV AQV X 651      37.322  69.943  73.350  1.00  0.00
ATOM   2531  AQW AQW X 652      10.569 -14.120 -31.484  1.00  0.00
ATOM   2532  AQX AQX X 653     -65.103  73.605 -44.052  1.00  0.00
ATOM   2533  AQY AQY X 654     -29.576  -6.263 -76.844  1.00  0.00
ATOM   2534  AQZ AQZ X 655      25.514   5.563 -30.907  1.00  0.00
ATOM   2535  ARA ARA X 656      66.517 -88.230   9.604  1.00  0.00
ATOM   2536  ARB ARB X 657      44.719  54.160 -13.884  1.00  0.00
ATOM   2537  ARC ARC X 658     -77.484  60.665  47.404  1.00  0.00
ATOM   2538  ARD ARD X 659     -41.482  16.281 -34.172  1.00  0.00
ATOM   2539  ARE ARE X 660      27.507  79.865  88.424  1.00  0.00
ATOM   2540  ARF ARF X 661     -55.848  64.481 -40.647  1.00  0.00
ATOM   2541  ARG ARG X 662      86.541 -23.170 -18.047  1.00  0.00
ATOM   2542  ARH ARH X 663     -62.555 -28.366  19.042  1.00  0.00
ATOM   2543  ARI ARI X 664      82.010 -32.937 -83.963  1.00  0.00
ATOM   2544  ARJ ARJ X 665      48.620 -48.904 -66.684  1.00  0.00
ATOM   2545  ARK ARK X 666     -36.384 -78.268 -72.109  1.00  0.00
ATOM   2546  ARL ARL X 667      -4.781 -86.547 -14.128  1.00  0.00
ATOM   2547  ARM ARM X 668     -51.962  33.946 -14.442  1.00  0.00
ATOM   2548  ARN ARN X 669      49.823   4.615  42.462  1.00  0.00
ATOM   2549  ARO ARO X 670      70.433 -40.055  -6.885  1.00  0.00
ATOM   2550  ARP ARP X 671      50.572 -28.807 -80.126  1.00  0.00
ATOM   2551  ARQ ARQ X 672     -79.610  15.376  -1.760  1.00  0.00
ATOM   2552  ARR ARR X 673      42.113  82.512  81.126  1.00  0.00
ATOM   2553  ARS ARS X 674     -81.187 -52.815   2.982  1.00  0.00
ATOM   2554  ART ART X 675     -40.486  -5.816 -70.418  1.00  0.00
ATOM   2555  ARU ARU X 676      34.164 -12.602 -22.450  1.00  0.00
ATOM   2556  ARV ARV X 677      32.618 -85.341  27.034  1.00  0.00
ATOM   2557  ARW ARW X 678      78.485  66.621 -57.483  1.00  0.00
ATOM   2558  ARX ARX X 679     -84.439 -66.564 -33.059  1.00  0.00
ATOM   2559  ARY ARY X 680      71.614  57.949  27.386  1.00  0.00
ATOM   2560  ARZ ARZ X 681      37.631  -1.764  21.296  1.00  0.00
ATOM   2561  ASA ASA X 682      16.364  62.807  35.485  1.00  0.00
ATOM   2562  ASB ASB X 683     -67.623 -83.215  85.400  1.00  0.00
ATOM   2563  ASC ASC X 684     -55.041 -18.240 -16.204  1.00  0.00
ATOM   2564  ASD ASD X 685     -70.491  49.351  25.121  1.00  0.00
ATOM   2565  ASE ASE X 686     -75.827  85.470  53.014  1.00  0.00
ATOM   2566  ASF ASF X 687     -17.060 -73.856  86.864  1.00  0.00
ATOM   2567  ASG ASG X 688       3.904  27.344 -65.048  1.00  0.00
ATOM   2568  ASH ASH X 689     -58.901  25.368  69.471  1.00  0.00
ATOM   2569  ASI ASI X 690      62.104  20.161  44.348  1.00  0.00
ATOM   2570  ASJ ASJ X 691      38.987  16.857 -87.537  1.00  0.00
ATOM   2571  ASK ASK X 692     -36.806  -8.680  31.554  1.00  0.00
ATOM   2572  ASL ASL X 693     -25.124 -83.691  25.091  1.00  0.00
ATOM   2573  ASM ASM X 694      30.990  60.870  -5.990  1.00  0.00
ATOM   2574  ASN ASN X 695     -51.606  80.165 -61.606  1.00  0.00
ATOM   2575  ASO ASO X 696       8.366  80.114 -19.724  1.00  0.00
ATOM   2576  ASP ASP X 697     -14.335  85.846  62.047  1.00  0.00
ATOM   2577  ASQ ASQ X 698      85.870 -65.485  30.419  1.00  0.00
ATOM   2578  ASR ASR X 699      20.941  42.958  44.832  1.00  0.00
ATOM   2579  ASS ASS X 700       3.453  77.973  84.869  1.00  0.00
ATOM   2580  AST AST X 701      54.474 -89.130  67.943  1.00  0.00
ATOM   2581  ASU ASU X 702      41.123  53.197 -84.458  1.00  0.00
ATOM   2582  ASV ASV X 703      89.325 -13.850  87.990  1.00  0.00
ATOM   2583  ASW ASW X 704     -79.793  36.045  16.246  1.00  0.00
ATOM   2584  ASX ASX X 705      52.137   7.246  10.468  1.00  0.00
ATOM   2585  ASY ASY X 706      14.022 -46.769 -75.997  1.00  0.00
ATOM   2586  ASZ ASZ X 707     -72.896 -89.658  17.492  1.00  0.00
ATOM   2587  ATA ATA X 708     -19.343 -54.190 -26.588  1.00  0.00
ATOM   2588  ATB ATB X 709     -80.108 -37.951  18.968  1.00  0.00
ATOM   2589  ATC ATC X 710      87.945  -8.421  61.369  1.00  0.00
ATOM   2590  ATD ATD X 711     -77.613  80.041  38.865  1.00  0.00
ATOM   2591  ATE ATE X 712      40.268 -49.829 -85.505  1.00  0.00
ATOM   2592  ATF ATF X 713      75.028  47.161 -38.627  1.00  0.00
ATOM   2593  ATG ATG X 714     -13.303  43.725  87.053  1.00  0.00
ATOM   2594  ATH ATH X 715     -17.118  -3.244 -13.792  1.00  0.00
ATOM   2595  ATI ATI X 716     -84.021 -86.542 -29.682  1.00  0.00
ATOM   2596  ATJ ATJ X 717      34.345 -24.103  56.508  1.00  0.00
ATOM   2597  ATK ATK X 718      85.249  47.825 -64.570  1.00  0.00
ATOM   2598  ATL ATL X 719      -3.560  75.635  73.015  1.00  0.00
ATOM   2599  ATM ATM X 720     -53.776 -87.847 -26.353  1.00  0.00
ATOM   2600  ATN ATN X 721     -45.938 -41.056  51.071  1.00  0.00
ATOM   2601  ATO ATO X 722     -11.175  25.702 -83.711  1.00  0.00
ATOM   2602  ATP ATP X 723      12.847 -75.697  86.115  1.00  0.00
ATOM   2603  ATQ ATQ X 724     -84.299   3.854  73.955  1.00  0.00
ATOM   2604  ATR ATR X 725     -24.995  19.834   7.073  1.00  0.00
ATOM   2605  ATS ATS X 726      82.255 -46.909 -14.797  1.00  0.00
ATOM   2606  ATT ATT X 727      42.930 -75.486  41.252  1.00  0.00
ATOM   2607  ATU ATU X 728     -50.992  13.862  21.981  1.00  0.00
ATOM   2608  ATV ATV X 729      73.622 -19.766  40.997  1.00  0.00
ATOM   2609  ATW ATW X 730     -63.895  75.928  10.971  1.00  0.00
ATOM   2610  ATX ATX X 731      53.973  54.402  57.394  1.00  0.00
ATOM   2611  ATY ATY X 732     -57.044 -28.264  33.475  1.00  0.00
ATOM   2612  ATZ ATZ X 733      88.419 -79.292 -69.560  1.00  0.00
ATOM   2613  AUA AUA X 734     -50.586 -85.737  86.904  1.00  0.00
ATOM   2614  AUB AUB X 735      69.876 -30.865  23.880  1.00  0.00
ATOM   2615  AUC AUC X 736      35.813 -32.134  87.475  1.00  0.00
ATOM   2616  AUD AUD X 737      86.632 -85.756  54.117  1.00  0.00
ATOM   2617  AUE AUE X 738      76.495  48.778 -80.564  1.00  0.00
ATOM   2618  AUF AUF X 739      31.443  -0.903   9.851  1.00  0.00
ATOM   2619  AUG AUG X 740     -83.491  26.403 -46.505  1.00  0.00
ATOM   2620  AUH AUH X 741      60.575  23.813   7.559  1.00  0.00
ATOM   2621  AUI AUI X 742     -85.759  70.717 -17.716  1.00  0.00
ATOM   2622  AUJ AUJ X 743     -40.897 -67.497  86.013  1.00  0.00
ATOM   2623  AUK AUK X 744      18.650  28.665  16.288  1.00  0.00
ATOM   2624  AUL AUL X 745      86.396 -81.754 -47.488  1.00  0.00
ATOM   2625  AUM AUM X 746      83.301  22.621  56.908  1.00  0.00
ATOM   2626  AUN AUN X 747      67.484  85.733  10.447  1.00  0.00
ATOM   2627  AUO AUO X 748      22.328 -38.840  78.142  1.00  0.00
ATOM   2628  AUP AUP X 749     -13.844 -86.031 -63.816  1.00  0.00
ATOM   2629  AUQ AUQ X 750     -56.261 -88.411  23.594  1.00  0.00
ATOM   2630  AUR AUR X 751      -3.068 -52.690 -40.817  1.00  0.00
ATOM   2631  AUS AUS X 752      58.816 -87.082  85.635  1.00  0.00
ATOM   2632  AUT AUT X 753      52.817  64.821 -23.375  1.00  0.00
ATOM   2633  AUU AUU X 754      18.434  79.565  -1.047  1.00  0.00
ATOM   2634  AUV AUV X 755      13.145 -13.835 -47.170  1.00  0.00
ATOM   2635  AUW AUW X 756     -82.030 -72.307  77.849  1.00  0.00
ATOM   2636  AUX AUX X 757      77.543 -81.151  39.888  1.00  0.00
ATOM   2637  AUY AUY X 758     -22.861 -87.834 -73.153  1.00  0.00
ATOM   2638  AUZ AUZ X 759       9.709 -58.038  85.467  1.00  0.00
ATOM   2639  AVA AVA X 760     -38.564  -4.586  43.717  1.00  0.00
ATOM   2640  AVB AVB X 761      17.658   3.260  35.571  1.00  0.00
ATOM   2641  AVC AVC X 762     -49.699  18.130  83.754  1.00  0.00
ATOM   2642  AVD AVD X 763      84.190  17.917 -35.802  1.00  0.00
ATOM   2643  AVE AVE X 764     -11.805  42.907 -71.379  1.00  0.00
ATOM   2644  AVF AVF X 765      72.503 -77.114 -30.797  1.00  0.00
ATOM   2645  AVG AVG X 766     -35.730 -16.633 -57.790  1.00  0.00
ATOM   2646  AVH AVH X 767      -0.356  31.506  54.350  1.00  0.00
ATOM   2647  AVI AVI X 768     -14.972 -26.986 -45.245  1.00  0.00
ATOM   2648  AVJ AVJ X 769     -77.884 -74.034 -24.488  1.00  0.00
ATOM   2649  AVK AVK X 770     -39.971 -30.194  51.634  1.00  0.00
ATOM   2650  AVL AVL X 771      78.688  -7.822 -44.407  1.00  0.00
ATOM   2651  AVM AVM X 772     -79.883 -90.261  76.258  1.00  0.00
ATOM   2652  AVN AVN X 773     -79.840 -71.301 -64.654  1.00  0.00
ATOM   2653  AVO AVO X 774     -24.729 -40.210  52.531  1.00  0.00
ATOM   2654  AVP AVP X 775       9.261  57.217  16.688  1.00  0.00
ATOM   2655  AVQ AVQ X 776      45.774   3.973 -83.192  1.00  0.00
ATOM   2656  AVR AVR X 777     -65.967 -26.358   5.852  1.00  0.00
ATOM   2657  AVS AVS X 778      -9.735  76.420 -75.481  1.00  0.00
ATOM   2658  AVT AVT X 779     -15.288 -44.302 -39.772  1.00  0.00
ATOM   2659  AVU AVU X 780      66.230  86.157 -72.484  1.00  0.00
ATOM   2660  AVV AVV X 781     -65.012 -17.434 -38.536  1.00  0.00
ATOM   2661  AVW AVW X 782     -23.174  51.100 -60.233  1.00  0.00
ATOM   2662  AVX AVX X 783     -22.818 -76.110 -57.451  1.00  0.00
ATOM   2663  AVY AVY X 784      89.143 -72.902  53.078  1.00  0.00
ATOM   2664  AVZ AVZ X 785     -31.463   4.892  85.334  1.00  0.00
ATOM   2665  AWA AWA X 786      79.321 -22.940 -50.256  1.00  0.00
ATOM   2666  AWB AWB X 787     -80.003  18.621 -20.132  1.00  0.00
ATOM   2667  AWC AWC X 788     -24.530 -27.941  87.474  1.00  0.00
ATOM   2668  AWD AWD X 789       8.128   3.505  86.475  1.00  0.00
ATOM   2669  AWE AWE X 790      83.458 -18.779 -33.238  1.00  0.00
ATOM   2670  AWF AWF X 791     -83.009  59.291  14.223  1.00  0.00
ATOM   2671  AWG AWG X 792      72.617 -66.368  21.547  1.00  0.00
ATOM   2672  AWH AWH X 793     -77.963  -5.224  89.146  1.00  0.00
ATOM   2673  AWI AWI X 794      42.880  25.493  48.709  1.00  0.00
ATOM   2674  AWJ AWJ X 795      41.296  50.928  62.568  1.00  0.00
ATOM   2675  AWK AWK X 796      28.681  83.305  61.805  1.00  0.00
ATOM   2676  AWL AWL X 797      35.118 -46.330 -10.266  1.00  0.00
ATOM   2677  AWM AWM X 798      89.714 -29.465  35.751  1.00  0.00
ATOM   2678  AWN AWN X 799     -47.445 -55.482  45.070  1.00  0.00
ATOM   2679  AWO AWO X 800       4.931 -51.680 -65.005  1.00  0.00
ATOM   2680  AWP AWP X 801      43.254   3.713 -40.144  1.00  0.00
ATOM   2681  AWQ AWQ X 802      24.935 -44.680  -5.846  1.00  0.00
ATOM   2682  AWR AWR X 803      65.487  38.270  34.131  1.00  0.00
ATOM   2683  AWS AWS X 804     -22.713  38.714  36.828  1.00  0.00
ATOM   2684  AWT AWT X 805      79.713 -86.529  70.533  1.00  0.00
ATOM   2685  AWU AWU X 806      16.123 -12.724  88.782  1.00  0.00
ATOM   2686  AWV AWV X 807      23.989 -52.839  65.756  1.00  0.00
ATOM   2687  AWW AWW X 808     -18.607 -54.470  84.861  1.00  0.00
ATOM   2688  AWX AWX X 809      85.695   6.169 -49.421  1.00  0.00
ATOM   2689  AWY AWY X 810      12.608  -4.231  23.685  1.00  0.00
ATOM   2690  AWZ AWZ X 811     -31.676 -70.953 -12.993  1.00  0.00
ATOM   2691  AXA AXA X 812      35.390 -64.488  72.258  1.00  0.00
ATOM   2692  AXB AXB X 813      80.080  16.166 -65.741  1.00  0.00
ATOM   2693  AXC AXC X 814      52.069 -81.333 -62.223  1.00  0.00
ATOM   2694  AXD AXD X 815     -81.171 -47.511  64.414  1.00  0.00
ATOM   2695  AXE AXE X 816     -24.488  62.125 -31.662  1.00  0.00
ATOM   2696  AXF AXF X 817     -26.383  -0.089  27.515  1.00  0.00
ATOM   2697  AXG AXG X 818      -2.490  -3.230  67.611  1.00  0.00
ATOM   2698  AXH AXH X 819      34.943  85.298 -47.611  1.00  0.00
ATOM   2699  AXI AXI X 820      27.881  29.158  78.501  1.00  0.00
ATOM   2700  AXJ AXJ X 821      68.901 -21.283 -82.077  1.00  0.00
ATOM   2701  AXK AXK X 822     -83.171 -31.645  80.893  1.00  0.00
ATOM   2702  AXL AXL X 823       0.690  45.367  65.366  1.00  0.00
ATOM   2703  AXM AXM X 824      86.556   7.685   1.417  1.00  0.00
ATOM   2704  AXN AXN X 825     -20.318  84.014   0.495  1.00  0.00
ATOM   2705  AXO AXO X 826      81.745  -1.742  79.608  1.00  0.00
ATOM   2706  AXP AXP X 827     -13.310 -34.073 -31.227  1.00  0.00
ATOM   2707  AXQ AXQ X 828      51.206 -20.150  29.234  1.00  0.00
ATOM   2708  AXR AXR X 829     -76.474 -60.683  -9.497  1.00  0.00
ATOM   2709  AXS AXS X 830     -67.937 -73.158  16.258  1.00  0.00
ATOM   2710  AXT AXT X 831      26.381   9.091  30.244  1.00  0.00
ATOM   2711  AXU AXU X 832      43.895 -48.178  67.609  1.00  0.00
ATOM   2712  AXV AXV X 833      72.541 -46.239  19.736  1.00  0.00
ATOM   2713  AXW AXW X 834      18.850 -68.427 -19.957  1.00  0.00
ATOM   2714  AXX AXX X 835      68.015  49.167  84.178  1.00  0.00
ATOM   2715  AXY AXY X 836      84.994 -81.509  22.839  1.00  0.00
ATOM   2716  AXZ AXZ X 837     -60.364 -38.438 -44.617  1.00  0.00
ATOM   2717  AYA AYA X 838     -29.767 -17.086   2.221  1.00  0.00
ATOM   2718  AYB AYB X 839     -54.235  58.064  26.055  1.00  0.00
ATOM   2719  AYC AYC X 840     -13.099 -36.497 -62.269  1.00  0.00
ATOM   2720  AYD AYD X 841      54.393 -35.717  85.177  1.00  0.00
ATOM   2721  AYE AYE X 842     -35.832 -59.132 -83.005  1.00  0.00
ATOM   2722  AYF AYF X 843     -51.978 -55.455   2.818  1.00  0.00
ATOM   2723  AYG AYG X 844      49.779 -66.787 -84.251  1.00  0.00
ATOM   2724  AYH AYH X 845      75.683  11.853 -86.103  1.00  0.00
ATOM   2725  AYI AYI X 846      41.870 -25.454 -19.031  1.00  0.00
ATOM   2726  AYJ AYJ X 847     -16.570  -1.018  68.872  1.00  0.00
ATOM   2727  AYK AYK X 848      81.037 -86.476 -24.208  1.00  0.00
ATOM   2728  AYL AYL X 849      61.155  29.788  19.705  1.00  0.00
ATOM   2729  AYM AYM X 850      50.175 -59.306  79.391  1.00  0.00
ATOM   2730  AYN AYN X 851     -82.192 -64.261  14.867  1.00  0.00
ATOM   2731  AYO AYO X 852     -76.731 -23.858 -60.740  1.00  0.00
ATOM   2732  AYP AYP X 853     -12.608  19.666 -17.828  1.00  0.00
ATOM   2733  AYQ AYQ X 854      23.441 -23.389 -17.801  1.00  0.00
ATOM   2734  AYR AYR X 855      22.554  19.005  -9.391  1.00  0.00
ATOM   2735  AYS AYS X 856      -7.454 -72.684  -9.346  1.00  0.00
ATOM   2736  AYT AYT X 857     -10.698 -47.805 -85.939  1.00  0.00
ATOM   2737  AYU AYU X 858     -54.685 -25.616 -50.862  1.00  0.00
ATOM   2738  AYV AYV X 859      23.656  12.747  42.401  1.00  0.00
ATOM   2739  AYW AYW X 860     -64.356  60.222 -13.781  1.00  0.00
ATOM   2740  AYX AYX X 861      27.952 -34.299 -61.219  1.00  0.00
ATOM   2741  AYY AYY X 862      67.303  64.879  16.961  1.00  0.00
ATOM   2742  AYZ AYZ X 863     -40.033 -20.848 -11.776  1.00  0.00
ATOM   2743  AZA AZA X 864     -75.324 -84.494 -60.943  1.00  0.00
ATOM   2744  AZB AZB X 865     -81.859 -33.072 -10.673  1.00  0.00
ATOM   2745  AZC AZC X 866     -83.421  12.851  38.764  1.00  0.00
ATOM   2746  AZD AZD X 867      29.965  44.872 -73.944  1.00  0.00
ATOM   2747  AZE AZE X 868     -14.260 -20.326  31.198  1.00  0.00
ATOM   2748  AZF AZF X 869      68.695 -86.752 -41.777  1.00  0.00
ATOM   2749  AZG AZG X 870      21.446 -84.713  73.683  1.00  0.00
ATOM   2750  AZH AZH X 871      30.862  -5.415  -3.793  1.00  0.00
ATOM   2751  AZI AZI X 872      32.577 -39.788  21.976  1.00  0.00
ATOM   2752  AZJ AZJ X 873     -14.365  -4.564 -86.548  1.00  0.00
ATOM   2753  AZK AZK X 874       0.305 -40.290 -82.287  1.00  0.00
ATOM   2754  AZL AZL X 875       2.888  68.225 -83.688  1.00  0.00
ATOM   2755  AZM AZM X 876     -79.068  13.116  23.687  1.00  0.00
ATOM   2756  AZN AZN X 877     -14.998 -74.227  27.459  1.00  0.00
ATOM   2757  AZO AZO X 878      -4.412  28.084 -53.200  1.00  0.00
ATOM   2758  AZP AZP X 879     -39.110 -87.887  25.596  1.00  0.00
ATOM   2759  AZQ AZQ X 880      37.909 -19.748  84.714  1.00  0.00
ATOM   2760  AZR AZR X 881     -37.466  52.186 -50.698  1.00  0.00
ATOM   2761  AZS AZS X 882       5.543 -80.492   2.402  1.00  0.00
ATOM   2762  AZT AZT X 883      53.688 -60.306 -61.256  1.00  0.00
ATOM   2763  AZU AZU X 884      58.003   1.025 -31.339  1.00  0.00
ATOM   2764  AZV AZV X 885      19.498  81.384 -25.140  1.00  0.00
ATOM   2765  AZW AZW X 886      49.664  71.009 -51.485  1.00  0.00
ATOM   2766  AZX AZX X 887      20.224 -26.959  84.398  1.00  0.00
ATOM   2767  AZY AZY X 888     -73.302  44.701  43.579  1.00  0.00
ATOM   2768  AZZ AZZ X 889      35.260  60.557  89.026  1.00  0.00
ATOM   2769  BAA BAA X 890     -34.311  24.491 -43.032  1.00  0.00
ATOM   2770  BAB BAB X 891      21.894   7.315  10.295  1.00  0.00
ATOM   2771  BAC BAC X 892      -7.031 -69.619 -32.690  1.00  0.00
ATOM   2772  BAD BAD X 893      87.993  55.503  45.774  1.00  0.00
ATOM   2773  BAE BAE X 894     -83.608  72.894  -3.041  1.00  0.00
ATOM   2774  BAF BAF X 895      57.171  61.255  84.944  1.00  0.00
ATOM   2775  BAG BAG X 896      82.975   9.831  23.294  1.00  0.00
ATOM   2776  BAH BAH X 897       6.096  32.287 -27.834  1.00  0.00
ATOM   2777  BAI BAI X 898      47.074  31.577  82.792  1.00  0.00
ATOM   2778  BAJ BAJ X 899       2.077 -85.170 -30.444  1.00  0.00
ATOM   2779  BAK BAK X 900      77.918  -9.891 -63.421  1.00  0.00
ATOM   2780  BAL BAL X 901      50.150 -31.879  47.541  1.00  0.00
ATOM   2781  BAM BAM X 902      44.552 -59.498  39.057  1.00  0.00
ATOM   2782  BAN BAN X 903       9.376  29.424 -52.788  1.00  0.00
ATOM   2783  BAO BAO X 904      30.475 -32.532  -7.842  1.00  0.00
ATOM   2784  BAP BAP X 905      20.912 -89.173 -76.027  1.00  0.00
ATOM   2785  BAQ BAQ X 906     -29.468  21.077  -5.972  1.00  0.00
ATOM   2786  BAR BAR X 907      -4.635  76.014  26.598  1.00  0.00
ATOM   2787  BAS BAS X 908     -44.475 -88.014 -43.378  1.00  0.00
ATOM   2788  BAT BAT X 909     -78.259  22.255 -62.007  1.00  0.00
ATOM   2789  BAU BAU X 910     -23.775 -30.306  -6.799  1.00  0.00
ATOM   2790  BAV BAV X 911     -40.096  81.224  61.831  1.00  0.00
ATOM   2791  BAW BAW X 912      65.648  61.231  68.219  1.00  0.00
ATOM   2792  BAX BAX X 913      31.628 -34.453 -78.358  1.00  0.00
ATOM   2793  BAY BAY X 914     -13.012  72.185  83.057  1.00  0.00
ATOM   2794  BAZ BAZ X 915      87.893 -36.868  68.849  1.00  0.00
ATOM   2795  BBA BBA X 916      73.281   1.521 -39.204  1.00  0.00
ATOM   2796  BBB BBB X 917      39.272  37.251 -49.037  1.00  0.00
ATOM   2797  BBC BBC X 918     -82.078   1.249  43.261  1.00  0.00
ATOM   2798  BBD BBD X 919     -49.845   7.595 -85.126  1.00  0.00
ATOM   2799  BBE BBE X 920      42.841  -3.884 -18.976  1.00  0.00
ATOM   2800  BBF BBF X 921      61.158 -63.711  88.301  1.00  0.00
ATOM   2801  BBG BBG X 922     -18.834 -89.176  88.800  1.00  0.00
ATOM   2802  BBH BBH X 923     -82.383  83.751   3.824  1.00  0.00
ATOM   2803  BBI BBI X 924      87.589  66.260 -30.180  1.00  0.00
ATOM   2804  BBJ BBJ X 925      78.332  23.589 -80.414  1.00  0.00
ATOM   2805  BBK BBK X 926     -53.337 -10.369  87.759  1.00  0.00
ATOM   2806  BBL BBL X 927     -82.639  35.779  36.374  1.00  0.00
ATOM   2807  BBM BBM X 928     -67.498   9.579  20.513  1.00  0.00
ATOM   2808  BBN BBN X 929       2.427 -88.524  46.968  1.00  0.00
ATOM   2809  BBO BBO X 930      26.565  29.817  40.647  1.00  0.00
ATOM   2810  BBP BBP X 931     -58.576  84.441  19.429  1.00  0.00
ATOM   2811  BBQ BBQ X 932       9.753 -35.756 -67.139  1.00  0.00
ATOM   2812  BBR BBR X 933     -26.257  73.016  50.727  1.00  0.00
ATOM   2813  BBS BBS X 934     -10.063 -64.999 -22.473  1.00  0.00
ATOM   2814  BBT BBT X 935      24.592  39.397  68.463  1.00  0.00
ATOM   2815  BBU BBU X 936     -41.715 -30.040  75.337  1.00  0.00
ATOM   2816  BBV BBV X 937      85.506 -11.729   5.407  1.00  0.00
ATOM   2817  BBW BBW X 938      80.942  78.615  59.752  1.00  0.00
ATOM   2818  BBX BBX X 939     -27.518  81.877 -56.707  1.00  0.00
ATOM   2819  BBY BBY X 940     -15.317  85.836  23.726  1.00  0.00
ATOM   2820  BBZ BBZ X 941     -55.069  47.787 -80.248  1.00  0.00
ATOM   2821  BCA BCA X 942     -59.917  70.000 -17.419  1.00  0.00
ATOM   2822  BCB BCB X 943     -79.512  82.802 -56.288  1.00  0.00
ATOM   2823  BCC BCC X 944       9.448 -33.481   0.963  1.00  0.00
ATOM   2824  BCD BCD X 945      90.073 -62.528 -86.734  1.00  0.00
ATOM   2825  BCE BCE X 946      45.937 -27.096  14.031  1.00  0.00
ATOM   2826  BCF BCF X 947     -48.423  80.214 -29.081  1.00  0.00
ATOM   2827  BCG BCG X 948     -34.318 -59.295   3.218  1.00  0.00
ATOM   2828  BCH BCH X 949      72.696  85.712  88.626  1.00  0.00
ATOM   2829  BCI BCI X 950     -72.529  39.683 -11.036  1.00  0.00
ATOM   2830  BCJ BCJ X 951     -19.504  44.720  52.092  1.00  0.00
ATOM   2831  BCK BCK X 952      25.189 -53.584   5.301  1.00  0.00
ATOM   2832  BCL BCL X 953      86.635 -27.289 -71.879  1.00  0.00
ATOM   2833  BCM BCM X 954      45.569 -10.885  13.091  1.00  0.00
ATOM   2834  BCN BCN X 955      28.225  71.276 -22.339  1.00  0.00
ATOM   2835  BCO BCO X 956       6.709  26.134   0.103  1.00  0.00
ATOM   2836  BCP BCP X 957     -38.850  45.864  85.519  1.00  0.00
ATOM   2837  BCQ BCQ X 958     -72.796 -43.444 -52.181  1.00  0.00
ATOM   2838  BCR BCR X 959      79.279  72.582 -23.915  1.00  0.00
ATOM   2839  BCS BCS X 960     -59.200  33.943 -54.848  1.00  0.00
ATOM   2840  BCT BCT X 961      30.401  29.892  10.176  1.00  0.00
ATOM   2841  BCU BCU X 962      50.611  77.875 -37.825  1.00  0.00
ATOM   2842  BCV BCV X 963       2.742  84.419 -28.974  1.00  0.00
ATOM   2843  BCW BCW X 964     -58.561  -8.197 -82.682  1.00  0.00
ATOM   2844  BCX BCX X 965     -52.862  78.270 -41.448  1.00  0.00
ATOM   2845  BCY BCY X 966     -83.813  28.857  86.868  1.00  0.00
ATOM   2846  BCZ BCZ X 967      20.511 -27.568  67.599  1.00  0.00
ATOM   2847  BDA BDA X 968     -65.616 -75.040  29.726  1.00  0.00
ATOM   2848  BDB BDB X 969      87.314 -41.386 -66.691  1.00  0.00
ATOM   2849  BDC BDC X 970       7.912  31.592  26.988  1.00  0.00
ATOM   2850  BDD BDD X 971     -75.153  69.608 -86.722  1.00  0.00
ATOM   2851  BDE BDE X 972     -49.504  20.267  47.903  1.00  0.00
ATOM   2852  BDF BDF X 973      43.729  83.572 -84.058  1.00  0.00
ATOM   2853  BDG BDG X 974      56.497 -14.692 -77.878  1.00  0.00
ATOM   2854  BDH BDH X 975      63.216  60.320 -34.528  1.00  0.00
ATOM   2855  BDI BDI X 976     -56.435 -43.002   8.294  1.00  0.00
ATOM   2856  BDJ BDJ X 977      21.264  85.121  10.251  1.00  0.00
ATOM   2857  BDK BDK X 978      53.806  53.294 -86.766  1.00  0.00
ATOM   2858  BDL BDL X 979     -82.827  11.308  63.035  1.00  0.00
ATOM   2859  BDM BDM X 980      55.329 -90.127 -24.079  1.00  0.00
ATOM   2860  BDN BDN X 981     -77.115  35.843 -59.724  1.00  0.00
ATOM   2861  BDO BDO X 982     -83.731  48.425  60.732  1.00  0.00
ATOM   2862  BDP BDP X 983      84.111  83.548 -82.016  1.00  0.00
ATOM   2863  BDQ BDQ X 984     -33.261 -85.010  -2.836  1.00  0.00
ATOM   2864  BDR BDR X 985     -64.548 -55.025 -51.744  1.00  0.00
ATOM   2865  BDS BDS X 986     -82.759  62.976  61.521  1.00  0.00
ATOM   2866  BDT BDT X 987     -44.062 -66.101 -67.573  1.00  0.00
ATOM   2867  BDU BDU X 988      30.419  83.809 -60.088  1.00  0.00
ATOM   2868  BDV BDV X 989      86.390  -9.175  48.125  1.00  0.00
ATOM   2869  BDW BDW X 990     -29.650   5.571 -22.001  1.00  0.00
ATOM   2870  BDX BDX X 991      41.148 -90.159  43.265  1.00  0.00
ATOM   2871  BDY BDY X 992      58.913 -75.789   9.110  1.00  0.00
ATOM   2872  BDZ BDZ X 993      89.721   0.920  21.768  1.00  0.00
ATOM   2873  BEA BEA X 994     -18.302 -37.538 -73.240  1.00  0.00
ATOM   2874  BEB BEB X 995      83.819   5.585 -81.447  1.00  0.00
ATOM   2875  BEC BEC X 996      41.560 -44.870  46.212  1.00  0.00
ATOM   2876  BED BED X 997      81.896  20.824  -2.052  1.00  0.00
ATOM   2877  BEE BEE X 998      61.464  73.923 -57.139  1.00  0.00
ATOM   2878  BEF BEF X 999     -31.137 -77.392  42.532  1.00  0.00
ATOM   2879  BEG BEG X1000     -62.556  66.673 -30.467  1.00  0.00
ATOM   2880  BEH BEH X1001      32.794 -66.163  44.211  1.00  0.00
ATOM   2881  BEI BEI X1002      86.812  77.816  -3.741  1.00  0.00
ATOM   2882  BEJ BEJ X1003      76.240 -47.882  84.251  1.00  0.00
ATOM   2883  BEK BEK X1004     -16.940 -81.484 -82.312  1.00  0.00
ATOM   2884  BEL BEL X1005      63.242  84.092  60.906  1.00  0.00
ATOM   2885  BEM BEM X1006      13.150  11.444  74.576  1.00  0.00
ATOM   2886  BEN BEN X1007     -67.346 -76.657 -23.127  1.00  0.00
ATOM   2887  BEO BEO X1008      57.201  39.065 -85.990  1.00  0.00
ATOM   2888  BEP BEP X1009      75.066 -57.061 -82.494  1.00  0.00
ATOM   2889  BEQ BEQ X1010      16.831  17.210   9.872  1.00  0.00
ATOM   2890  BER BER X1011      89.301  -2.766 -41.700  1.00  0.00
ATOM   2891  BES BES X1012     -43.904 -66.675  70.783  1.00  0.00
ATOM   2892  BET BET X1013      29.432   7.316 -85.728  1.00  0.00
ATOM   2893  BEU BEU X1014      76.172 -90.553  -7.633  1.00  0.00
ATOM   2894  BEV BEV X1015       7.355  66.355 -22.611  1.00  0.00
ATOM   2895  BEW BEW X1016     -67.246  77.522  88.178  1.00  0.00
ATOM   2896  BEX BEX X1017      26.407 -75.721  65.364  1.00  0.00
ATOM   2897  BEY BEY X1018      30.049  81.592  72.294  1.00  0.00
ATOM   2898  BEZ BEZ X1019      17.313  22.077 -84.834  1.00  0.00
ATOM   2899  BFA BFA X1020     -67.906  74.232  31.339  1.00  0.00
ATOM   2900  BFB BFB X1021      41.672  32.690  57.411  1.00  0.00
ATOM   2901  BFC BFC X1022      39.107 -58.557  55.807  1.00  0.00
ATOM   2902  BFD BFD X1023     -72.368 -22.688 -82.370  1.00  0.00
ATOM   2903  BFE BFE X1024      54.758  51.684 -31.340  1.00  0.00
ATOM   2904  BFF BFF X1025     -81.521  84.417 -79.628  1.00  0.00
ATOM   2905  BFG BFG X1026      21.605  -0.046  89.106  1.00  0.00
ATOM   2906  BFH BFH X1027     -47.549 -87.536  70.153  1.00  0.00
ATOM   2907  BFI BFI X1028     -82.778 -14.073  -5.364  1.00  0.00
ATOM   2908  BFJ BFJ X1029     -25.744  20.405 -65.798  1.00  0.00
ATOM   2909  BFK BFK X1030      12.284 -76.864 -83.437  1.00  0.00
ATOM   2910  BFL BFL X1031     -38.249  82.177  45.272  1.00  0.00
ATOM   2911  BFM BFM X1032      89.079 -76.491 -34.293  1.00  0.00
ATOM   2912  BFN BFN X1033       0.590  48.037   6.818  1.00  0.00
ATOM   2913  BFO BFO X1034     -72.325 -11.292 -45.387  1.00  0.00
ATOM   2914  BFP BFP X1035      72.733  19.960  61.026  1.00  0.00
ATOM   2915  BFQ BFQ X1036     -10.206   4.083 -22.459  1.00  0.00
ATOM   2916  BFR BFR X1037      52.657  78.975  22.451  1.00  0.00
ATOM   2917  BFS BFS X1038      -6.831  77.820   7.975  1.00  0.00
ATOM   2918  BFT BFT X1039     -66.945 -21.865 -24.093  1.00  0.00
ATOM   2919  BFU BFU X1040      41.686  21.332 -50.309  1.00  0.00
ATOM   2920  BFV BFV X1041     -23.061  77.177 -23.221  1.00  0.00
ATOM   2921  BFW BFW X1042     -60.134  83.039  32.061  1.00  0.00
ATOM   2922  BFX BFX X1043     -64.516  16.463 -30.864  1.00  0.00
ATOM   2923  BFY BFY X1044      68.526   4.419  82.058  1.00  0.00
ATOM   2924  BFZ BFZ X1045      47.194  75.956  33.540  1.00  0.00
ATOM   2925  BGA BGA X1046      88.886  32.880  29.021  1.00  0.00
ATOM   2926  BGB BGB X1047      13.753  21.888 -67.612  1.00  0.00
ATOM   2927  BGC BGC X1048     -50.235   4.824  30.481  1.00  0.00
ATOM   2928  BGD BGD X1049     -45.186 -21.219  27.600  1.00  0.00
ATOM   2929  BGE BGE X1050     -80.454  40.221 -72.929  1.00  0.00
ATOM   2930  BGF BGF X1051      82.512 -14.186  28.003  1.00  0.00
ATOM   2931  BGG BGG X1052     -68.141 -37.434  86.643  1.00  0.00
ATOM   2932  BGH BGH X1053      -9.137 -22.756  16.540  1.00  0.00
ATOM   2933  BGI BGI X1054     -21.957 -71.782  47.371  1.00  0.00
ATOM   2934  BGJ BGJ X1055      58.979 -84.888 -50.716  1.00  0.00
ATOM   2935  BGK BGK X1056      -1.322 -11.278 -74.187  1.00  0.00
ATOM   2936  BGL BGL X1057     -58.454  22.673  39.352  1.00  0.00
ATOM   2937  BGM BGM X1058     -16.821 -20.137 -18.257  1.00  0.00
ATOM   2938  BGN BGN X1059     -73.864  83.252  18.656  1.00  0.00
ATOM   2939  BGO BGO X1060      -4.065  60.928 -21.457  1.00  0.00
ATOM   2940  BGP BGP X1061      77.677  77.813  30.133  1.00  0.00
ATOM   2941  BGQ BGQ X1062      52.596 -37.109 -14.683  1.00  0.00
ATOM   2942  BGR BGR X1063     -32.647 -49.358  61.276  1.00  0.00
ATOM   2943  BGS BGS X1064     -37.407  50.918 -71.154  1.00  0.00
ATOM   2944  BGT BGT X1065     -85.614  72.114 -85.070  1.00  0.00
ATOM   2945  BGU BGU X1066     -57.406 -84.799 -50.951  1.00  0.00
ATOM   2946  BGV BGV X1067     -62.475 -58.173 -84.239  1.00  0.00
ATOM   2947  BGW BGW X1068      57.643 -44.336 -24.456  1.00  0.00
ATOM   2948  BGX BGX X1069      33.367  63.084 -61.739  1.00  0.00
ATOM   2949  BGY BGY X1070     -18.539  32.608 -24.404  1.00  0.00
ATOM   2950  BGZ BGZ X1071      17.280  82.873 -83.041  1.00  0.00
ATOM   2951  BHA BHA X1072      75.664   9.425   7.764  1.00  0.00
ATOM   2952  BHB BHB X1073     -83.254  50.227 -54.082  1.00  0.00
ATOM   2953  BHC BHC X1074     -49.994   6.792 -35.245  1.00  0.00
ATOM   2954  BHD BHD X1075     -17.396  41.788  18.196  1.00  0.00
ATOM   2955  BHE BHE X1076      20.851  71.573  48.266  1.00  0.00
ATOM   2956  BHF BHF X1077     -82.101  83.083  85.152  1.00  0.00
ATOM   2957  BHG BHG X1078      89.610  54.152 -81.484  1.00  0.00
ATOM   2958  BHH BHH X1079      15.860 -45.954 -12.009  1.00  0.00
ATOM   2959  BHI BHI X1080      74.487 -28.888  89.915  1.00  0.00
ATOM   2960  BHJ BHJ X1081      81.094 -57.858 -59.637  1.00  0.00
ATOM   2961  BHK BHK X1082     -22.291 -37.914  82.496  1.00  0.00
ATOM   2962  BHL BHL X1083     -28.701  -0.412  61.829  1.00  0.00
ATOM   2963  BHM BHM X1084     -61.114  -0.329  85.293  1.00  0.00
ATOM   2964  BHN BHN X1085     -33.535  65.670 -86.297  1.00  0.00
ATOM   2965  BHO BHO X1086      67.137 -81.624 -67.033  1.00  0.00
ATOM   2966  BHP BHP X1087     -12.038 -31.340 -85.087  1.00  0.00
ATOM   2967  BHQ BHQ X1088      70.757 -11.898 -16.379  1.00  0.00
ATOM   2968  BHR BHR X1089      50.637  21.917  34.932  1.00  0.00
ATOM   2969  BHS BHS X1090      18.681  66.864  84.065  1.00  0.00
ATOM   2970  BHT BHT X1091     -86.098 -47.221  -9.964  1.00  0.00
ATOM   2971  BHU BHU X1092      13.860  80.145  35.702  1.00  0.00
ATOM   2972  BHV BHV X1093      60.038 -50.577 -55.733  1.00  0.00
ATOM   2973  BHW BHW X1094      70.051 -88.606 -20.541  1.00  0.00
ATOM   2974  BHX BHX X1095      30.184 -83.875  46.012  1.00  0.00
ATOM   2975  BHY BHY X1096      56.740 -21.115  16.065  1.00  0.00
ATOM   2976  BHZ BHZ X1097     -71.811 -39.253  30.861  1.00  0.00
ATOM   2977  BIA BIA X1098      68.876 -15.714  11.555  1.00  0.00
ATOM   2978  BIB BIB X1099      62.067  11.391  -0.559  1.00  0.00
ATOM   2979  BIC BIC X1100     -85.376 -71.017  42.731  1.00  0.00
ATOM   2980  BID BID X1101      10.999  47.687 -55.828  1.00  0.00
ATOM   2981  BIE BIE X1102      -3.110  16.214  63.454  1.00  0.00
ATOM   2982  BIF BIF X1103      39.076  62.548 -77.642  1.00  0.00
ATOM   2983  BIG BIG X1104      59.232  39.360  87.248  1.00  0.00
ATOM   2984  BIH BIH X1105     -52.943 -28.549  88.961  1.00  0.00
ATOM   2985  BII BII X1106     -84.571 -27.130 -71.742  1.00  0.00
ATOM   2986  BIJ BIJ X1107       4.628  -0.962 -25.664  1.00  0.00
ATOM   2987  BIK BIK X1108      43.094  35.955 -32.977  1.00  0.00
ATOM   2988  BIL BIL X1109       5.502 -83.125 -72.614  1.00  0.00
ATOM   2989  BIM BIM X1110     -34.095 -15.516  58.112  1.00  0.00
ATOM   2990  BIN BIN X1111     -20.100 -82.462  60.170  1.00  0.00
ATOM   2991  BIO BIO X1112      -2.144 -54.180  36.880  1.00  0.00
ATOM   2992  BIP BIP X1113     -41.241 -90.279 -73.018  1.00  0.00
ATOM   2993  BIQ BIQ X1114      89.788  -9.698 -59.753  1.00  0.00
ATOM   2994  BIR BIR X1115     -57.442 -74.760  81.192  1.00  0.00
ATOM   2995  BIS BIS X1116      35.683  -8.346 -53.405  1.00  0.00
ATOM   2996  BIT BIT X1117     -17.732  67.507  -0.472  1.00  0.00
ATOM   2997  BIU BIU X1118     -17.937  80.079  77.405  1.00  0.00
ATOM   2998  BIV BIV X1119      10.851  31.546  39.911  1.00  0.00
ATOM   2999  BIW BIW X1120      12.999 -88.980  82.495  1.00  0.00
ATOM   3000  BIX BIX X1121      -9.706 -75.371   2.970  1.00  0.00
ATOM   3001  BIY BIY X1122     -18.790  -5.239  85.508  1.00  0.00
ATOM   3002  BIZ BIZ X1123     -31.531   8.731   8.451  1.00  0.00
ATOM   3003  BJA BJA X1124      52.790 -40.064 -47.797  1.00  0.00
ATOM   3004  BJB BJB X1125      41.430  -6.508 -83.648  1.00  0.00
ATOM   3005  BJC BJC X1126      54.993  38.263  55.805  1.00  0.00
ATOM   3006  BJD BJD X1127      45.247 -83.788  64.732  1.00  0.00
ATOM   3007  BJE BJE X1128       6.316  40.152  87.816  1.00  0.00
ATOM   3008  BJF BJF X1129     -26.753   2.908 -66.145  1.00  0.00
ATOM   3009  BJG BJG X1130      78.157 -79.725   8.964  1.00  0.00
ATOM   3010  BJH BJH X1131      63.453  71.395  40.217  1.00  0.00
ATOM   3011  BJI BJI X1132       0.902 -74.399  49.003  1.00  0.00
ATOM   3012  BJJ BJJ X1133      24.627  66.943   3.232  1.00  0.00
ATOM   3013  BJK BJK X1134     -60.794  24.941   4.474  1.00  0.00
ATOM   3014  BJL BJL X1135      72.279  83.458 -19.437  1.00  0.00
ATOM   3015  BJM BJM X1136      88.892 -89.090   2.675  1.00  0.00
ATOM   3016  BJN BJN X1137      73.746 -66.803 -34.932  1.00  0.00
ATOM   3017  BJO BJO X1138     -21.682  68.254 -39.888  1.00  0.00
ATOM   3018  BJP BJP X1139     -69.319 -49.413  23.524  1.00  0.00
ATOM   3019  BJQ BJQ X1140      45.781 -90.650 -14.459  1.00  0.00
ATOM   3020  BJR BJR X1141     -20.134  13.738  26.803  1.00  0.00
ATOM   3021  BJS BJS X1142      84.942 -32.221  82.777  1.00  0.00
ATOM   3022  BJT BJT X1143      86.332  78.136  86.486  1.00  0.00
ATOM   3023  BJU BJU X1144      56.501   2.885 -84.388  1.00  0.00
ATOM   3024  BJV BJV X1145     -23.404 -90.452   7.637  1.00  0.00
ATOM   3025  BJW BJW X1146      82.201  80.292 -59.558  1.00  0.00
ATOM   3026  BJX BJX X1147      40.095   3.799  62.766  1.00  0.00
ATOM   3027  BJY BJY X1148     -62.376  -2.227 -63.528  1.00  0.00
ATOM   3028  BJZ BJZ X1149     -68.569 -89.890   3.292  1.00  0.00
ATOM   3029  BKA BKA X1150      11.867 -23.589  17.422  1.00  0.00
ATOM   3030  BKB BKB X1151     -83.873  80.265 -31.867  1.00  0.00
ATOM   3031  BKC BKC X1152     -41.698 -67.024  51.951  1.00  0.00
ATOM   3032  BKD BKD X1153     -29.142 -89.519 -49.133  1.00  0.00
ATOM   3033  BKE BKE X1154      -5.384 -50.125 -57.580  1.00  0.00
ATOM   3034  BKF BKF X1155     -34.163  56.963  32.779  1.00  0.00
ATOM   3035  BKG BKG X1156      19.320 -25.978 -50.680  1.00  0.00
ATOM   3036  BKH BKH X1157     -67.024  -8.784   8.789  1.00  0.00
ATOM   3037  BKI BKI X1158      30.411 -71.404  26.105  1.00  0.00
ATOM   3038  BKJ BKJ X1159     -26.287  42.249 -86.798  1.00  0.00
ATOM   3039  BKK BKK X1160      84.396 -48.157  13.641  1.00  0.00
ATOM   3040  BKL BKL X1161      27.566  -2.584 -49.348  1.00  0.00
ATOM   3041  BKM BKM X1162       7.452 -62.599 -78.082  1.00  0.00
ATOM   3042  BKN BKN X1163      69.105  -2.220  44.282  1.00  0.00
ATOM   3043  BKO BKO X1164      87.717 -59.451 -71.334  1.00  0.00
ATOM   3044  BKP BKP Y1165      40.199 -25.751  65.484  1.00  0.00
ATOM   3045  BKQ BKQ Y1166     -77.141  25.497 -26.408  1.00  0.00
ATOM   3046  BKR BKR Y1167     -40.254 -36.061 -23.247  1.00  0.00
ATOM   3047  BKS BKS Y1168      12.834  15.338  41.399  1.00  0.00
ATOM   3048  BKT BKT Y1169     -40.293   3.472 -40.623  1.00  0.00
ATOM   3049  BKU BKU Y1170     -56.783 -81.578  80.241  1.00  0.00
ATOM   3050  BKV BKV Y1171     -45.235  19.664  -0.841  1.00  0.00
ATOM   3051  BKW BKW Y1172      71.278 -39.344 -42.642  1.00  0.00
ATOM   3052  BKX BKX Y1173      76.892 -57.499  32.075  1.00  0.00
ATOM   3053  BKY BKY Y1174      47.000 -55.764 -74.403  1.00  0.00
ATOM   3054  BKZ BKZ Y1175      61.909   1.829 -27.630  1.00  0.00
ATOM   3055  BLA BLA Y1176      20.377 -39.267 -26.293  1.00  0.00
ATOM   3056  BLB BLB Y1177      41.714 -18.503 -33.356  1.00  0.00
ATOM   3057  BLC BLC Y1178      68.106   2.481  47.779  1.00  0.00
ATOM   3058  BLD BLD Y1179     -42.104  68.033 -52.239  1.00  0.00
ATOM   3059  BLE BLE Y1180     -69.142 -66.191  34.981  1.00  0.00
ATOM   3060  BLF BLF Y1181       5.315  30.505 -38.450  1.00  0.00
ATOM   3061  BLG BLG Y1182      74.971  40.597  27.679  1.00  0.00
ATOM   3062  BLH BLH Y1183     -61.949  72.556 -74.935  1.00  0.00
ATOM   3063  BLI BLI Y1184       7.463  22.030  11.418  1.00  0.00
ATOM   3064  BLJ BLJ Y1185     -22.126 -32.090 -83.276  1.00  0.00
ATOM   3065  BLK BLK Y1186     -53.643 -45.872 -56.721  1.00  0.00
ATOM   3066  BLL BLL Y1187      62.975  11.210  14.371  1.00  0.00
ATOM   3067  BLM BLM Y1188      40.608  13.387 -48.717  1.00  0.00
ATOM   3068  BLN BLN Y1189      53.814 -65.234  50.835  1.00  0.00
ATOM   3069  BLO BLO Y1190      -0.305  39.846  37.341  1.00  0.00
ATOM   3070  BLP BLP Y1191     -78.267 -58.299  60.585  1.00  0.00
ATOM   3071  BLQ BLQ Y1192     -77.188  47.002  48.896  1.00  0.00
ATOM   3072  BLR BLR Y1193      17.167 -21.809 -63.335  1.00  0.00
ATOM   3073  BLS BLS Y1194      44.474 -81.684  16.795  1.00  0.00
ATOM   3074  BLT BLT Y1195      90.426  48.818 -54.793  1.00  0.00
ATOM   3075  BLU BLU Y1196      42.631   4.446 -10.754  1.00  0.00
ATOM   3076  BLV BLV Y1197     -43.805  66.962  62.463  1.00  0.00
ATOM   3077  BLW BLW Y1198      -5.277 -87.354  66.635  1.00  0.00
ATOM   3078  BLX BLX Y1199       3.978 -22.478  59.564  1.00  0.00
ATOM   3079  BLY BLY Y1200      80.204 -12.673  20.788  1.00  0.00
ATOM   3080  BLZ BLZ Y1201     -29.712 -12.473  72.410  1.00  0.00
ATOM   3081  BMA BMA Y1202       1.144 -85.851 -74.551  1.00  0.00
ATOM   3082  BMB BMB Y1203      56.426  54.552  -1.857  1.00  0.00
ATOM   3083  BMC BMC Y1204     -26.339  19.010 -55.912  1.00  0.00
ATOM   3084  BMD BMD Y1205     -73.968   5.631  16.680  1.00  0.00
ATOM   3085  BME BME Y1206      86.033 -68.994 -34.680  1.00  0.00
ATOM   3086  BMF BMF Y1207     -14.531 -55.869  24.570  1.00  0.00
ATOM   3087  BMG BMG Y1208     -16.703  65.537  47.989  1.00  0.00
ATOM   3088  BMH BMH Y1209      37.290  10.637  27.928  1.00  0.00
ATOM   3089  BMI BMI Y1210     -70.515  71.333 -11.022  1.00  0.00
ATOM   3090  BMJ BMJ Y1211     -69.180  35.548 -71.371  1.00  0.00
ATOM   3091  BMK BMK Y1212      11.820   4.835 -26.314  1.00  0.00
ATOM   3092  BML BML Y1213      15.408 -56.740 -41.117  1.00  0.00
ATOM   3093  BMM BMM Y1214     -66.472  74.855  66.848  1.00  0.00
ATOM   3094  BMN BMN Y1215     -55.935  82.869  53.990  1.00  0.00
ATOM   3095  BMO BMO Y1216     -13.023  57.828   8.025  1.00  0.00
ATOM   3096  BMP BMP Y1217     -43.237  45.453  41.148  1.00  0.00
ATOM   3097  BMQ BMQ Y1218     -54.086 -37.784  59.546  1.00  0.00
ATOM   3098  BMR BMR Y1219      31.911  72.386  16.144  1.00  0.00
ATOM   3099  BMS BMS Y1220      79.009  68.698 -23.481  1.00  0.00
ATOM   3100  BMT BMT Y1221      40.089  37.566 -70.803  1.00  0.00
ATOM   3101  BMU BMU Y1222       9.520  59.473 -23.318  1.00  0.00
ATOM   3102  BMV BMV Y1223      87.797 -65.061  -3.654  1.00  0.00
ATOM   3103  BMW BMW Y1224      25.614 -29.378  29.472  1.00  0.00
ATOM   3104  BMX BMX Y1225     -40.066 -72.071 -58.385  1.00  0.00
ATOM   3105  BMY BMY Y1226     -56.279  24.827 -46.473  1.00  0.00
ATOM   3106  BMZ BMZ Y1227      10.800 -15.822 -20.025  1.00  0.00
ATOM   3107  BNA BNA Y1228     -18.766 -67.281 -26.119  1.00  0.00
ATOM   3108  BNB BNB Y1229      64.777  28.056  74.916  1.00  0.00
ATOM   3109  BNC BNC Y1230      64.390  70.177  59.905  1.00  0.00
ATOM   3110  BND BND Y1231     -38.943  34.929  78.680  1.00  0.00
ATOM   3111  BNE BNE Y1232      53.958 -79.174 -63.269  1.00  0.00
ATOM   3112  BNF BNF Y1233      20.941  51.422 -75.886  1.00  0.00
ATOM   3113  BNG BNG Y1234      77.738 -72.359  76.508  1.00  0.00
ATOM   3114  BNH BNH Y1235      24.995  32.414 -10.432  1.00  0.00
ATOM   3115  BNI BNI Y1236     -84.424 -39.808 -33.445  1.00  0.00
ATOM   3116  BNJ BNJ Y1237       3.859  59.376 -58.473  1.00  0.00
ATOM   3117  BNK BNK Y1238     -61.587  40.242  15.518  1.00  0.00
ATOM   3118  BNL BNL Y1239     -52.833  46.242 -32.000  1.00  0.00
ATOM   3119  BNM BNM Y1240     -55.309  24.724  31.929  1.00  0.00
ATOM   3120  BNN BNN Y1241      17.977  16.727  70.627  1.00  0.00
ATOM   3121  BNO BNO Y1242      47.692   3.307 -81.908  1.00  0.00
ATOM   3122  BNP BNP Y1243      72.774 -64.690   5.557  1.00  0.00
ATOM   3123  BNQ BNQ Y1244     -10.284 -24.169 -39.073  1.00  0.00
ATOM   3124  BNR BNR Y1245      27.473 -76.498 -74.896  1.00  0.00
ATOM   3125  BNS BNS Y1246       6.838 -63.885  68.700  1.00  0.00
ATOM   3126  BNT BNT Y1247      56.361  -2.803 -58.045  1.00  0.00
ATOM   3127  BNU BNU Y1248      -9.059 -34.338  51.776  1.00  0.00
ATOM   3128  BNV BNV Y1249      30.118  74.998  70.280  1.00  0.00
ATOM   3129  BNW BNW Y1250       7.118 -56.420   1.972  1.00  0.00
ATOM   3130  BNX BNX Y1251      33.642  55.117  56.812  1.00  0.00
ATOM   3131  BNY BNY Y1252      83.832  19.176 -58.619  1.00  0.00
ATOM   3132  BNZ BNZ Y1253     -64.944  -1.990 -64.530  1.00  0.00
ATOM   3133  BOA BOA Y1254      59.201  74.820 -68.344  1.00  0.00
ATOM   3134  BOB BOB Y1255      -1.468  17.649 -66.253  1.00  0.00
ATOM   3135  BOC BOC Y1256      16.499  73.562  46.834  1.00  0.00
ATOM   3136  BOD BOD Y1257     -70.487 -71.560 -15.053  1.00  0.00
ATOM   3137  BOE BOE Y1258     -78.117  70.965 -48.909  1.00  0.00
ATOM   3138  BOF BOF Y1259      74.869 -46.731   9.976  1.00  0.00
ATOM   3139  BOG BOG Y1260      83.782  36.797 -20.162  1.00  0.00
ATOM   3140  BOH BOH Y1261     -64.944 -10.244 -32.062  1.00  0.00
ATOM   3141  BOI BOI Y1262     -57.724 -74.850 -71.698  1.00  0.00
ATOM   3142  BOJ BOJ Y1263      37.290  -3.143  13.333  1.00  0.00
ATOM   3143  BOK BOK Y1264     -24.548  19.206 -83.918  1.00  0.00
ATOM   3144  BOL BOL Y1265     -75.833 -48.352 -79.319  1.00  0.00
ATOM   3145  BOM BOM Y1266     -19.350  13.449  41.567  1.00  0.00
ATOM   3146  BON BON Y1267     -44.429 -68.364  56.143  1.00  0.00
ATOM   3147  BOO BOO Y1268     -64.950  71.762 -44.752  1.00  0.00
ATOM   3148  BOP BOP Y1269      35.095 -51.082 -33.785  1.00  0.00
ATOM   3149  BOQ BOQ Y1270     -40.437 -50.188  62.653  1.00  0.00
ATOM   3150  BOR BOR Y1271      12.827 -83.987  46.792  1.00  0.00
ATOM   3151  BOS BOS Y1272      27.490  55.414 -54.282  1.00  0.00
ATOM   3152  BOT BOT Y1273      49.674 -44.489  -8.875  1.00  0.00
ATOM   3153  BOU BOU Y1274     -54.670  68.295  87.318  1.00  0.00
ATOM   3154  BOV BOV Y1275      44.548 -51.906  68.715  1.00  0.00
ATOM   3155  BOW BOW Y1276      70.737 -16.237  78.877  1.00  0.00
ATOM   3156  BOX BOX Y1277     -62.874 -29.112  30.413  1.00  0.00
ATOM   3157  BOY BOY Y1278      37.547  73.217 -45.861  1.00  0.00
ATOM   3158  BOZ BOZ Y1279      -9.653  61.905 -78.888  1.00  0.00
ATOM   3159  BPA BPA Y1280     -36.874  -3.873 -84.474  1.00  0.00
ATOM   3160  BPB BPB Y1281     -33.508  78.847 -78.515  1.00  0.00
ATOM   3161  BPC BPC Y1282      74.650 -31.768  35.197  1.00  0.00
ATOM   3162  BPD BPD Y1283     -22.489 -60.325 -62.572  1.00  0.00
ATOM   3163  BPE BPE Y1284     -78.316  24.530 -51.297  1.00  0.00
ATOM   3164  BPF BPF Y1285     -13.158  10.751 -23.164  1.00  0.00
ATOM   3165  BPG BPG Y1286      22.512 -80.588 -12.376  1.00  0.00
ATOM   3166  BPH BPH Y1287     -73.027  46.708 -75.970  1.00  0.00
ATOM   3167  BPI BPI Y1288      42.024  74.286  59.365  1.00  0.00
ATOM   3168  BPJ BPJ Y1289      15.468  51.259   6.731  1.00  0.00
ATOM   3169  BPK BPK Y1290      39.420 -80.096  87.175  1.00  0.00
ATOM   3170  BPL BPL Y1291     -31.687  72.817  22.720  1.00  0.00
ATOM   3171  BPM BPM Y1292     -15.756 -38.825  70.871  1.00  0.00
ATOM   3172  BPN BPN Y1293      50.039  24.978  39.124  1.00  0.00
ATOM   3173  BPO BPO Y1294      80.751  13.357 -14.405  1.00  0.00
ATOM   3174  BPP BPP Y1295      78.693 -26.603 -72.835  1.00  0.00
ATOM   3175  BPQ BPQ Y1296     -43.700 -24.169  -6.034  1.00  0.00
ATOM   3176  BPR BPR Y1297     -58.550  79.788  34.904  1.00  0.00
ATOM   3177  BPS BPS Y1298     -16.005 -77.310 -70.823  1.00  0.00
ATOM   3178  BPT BPT Y1299     -25.035  55.684  71.226  1.00  0.00
ATOM   3179  BPU BPU Y1300      59.507  73.945  34.429  1.00  0.00
ATOM   3180  BPV BPV Y1301     -70.699   4.570  69.343  1.00  0.00
ATOM   3181  BPW BPW Y1302      -7.359 -27.252  12.505  1.00  0.00
ATOM   3182  BPX BPX Y1303      14.162  10.157 -63.356  1.00  0.00
ATOM   3183  BPY BPY Y1304      23.635 -53.371  89.864  1.00  0.00
ATOM   3184  BPZ BPZ Y1305      36.277 -56.096  25.456  1.00  0.00
ATOM   3185  BQA BQA Y1306      81.060  77.386 -38.052  1.00  0.00
ATOM   3186  BQB BQB Y1307     -59.865  18.957  59.695  1.00  0.00
ATOM   3187  BQC BQC Y1308     -28.518 -73.589  67.366  1.00  0.00
ATOM   3188  BQD BQD Y1309      75.683  19.672  -4.313  1.00  0.00
ATOM   3189  BQE BQE Y1310      75.046 -62.652 -78.440  1.00  0.00
ATOM   3190  BQF BQF Y1311     -77.680 -43.129  13.814  1.00  0.00
ATOM   3191  BQG BQG Y1312     -40.841  48.488 -78.100  1.00  0.00
ATOM   3192  BQH BQH Y1313     -27.928  24.180  63.728  1.00  0.00
ATOM   3193  BQI BQI Y1314     -82.110 -22.090  74.622  1.00  0.00
ATOM   3194  BQJ BQJ Y1315      54.213  65.605 -35.306  1.00  0.00
ATOM   3195  BQK BQK Y1316     -62.033  20.043 -83.087  1.00  0.00
ATOM   3196  BQL BQL Y1317     -65.868  62.541  40.815  1.00  0.00
ATOM   3197  BQM BQM Y1318      54.120  77.269 -11.152  1.00  0.00
ATOM   3198  BQN BQN Y1319     -19.339 -84.378 -56.921  1.00  0.00
ATOM   3199  BQO BQO Y1320      39.541  52.282  81.409  1.00  0.00
ATOM   3200  BQP BQP Y1321      31.031 -10.359  -2.814  1.00  0.00
ATOM   3201  BQQ BQQ Y1322     -64.796 -55.776  78.400  1.00  0.00
ATOM   3202  BQR BQR Y1323     -48.390  60.007  -1.021  1.00  0.00
ATOM   3203  BQS BQS Y1324       4.673  41.451 -63.749  1.00  0.00
ATOM   3204  BQT BQT Y1325      28.986  72.639  -3.503  1.00  0.00
ATOM   3205  BQU BQU Y1326      -7.597  79.052  83.477  1.00  0.00
ATOM   3206  BQV BQV Y1327      24.556 -50.263  45.297  1.00  0.00
ATOM   3207  BQW BQW Y1328      58.602  82.692  -2.067  1.00  0.00
ATOM   3208  BQX BQX Y1329      54.125  47.107 -62.992  1.00  0.00
ATOM   3209  BQY BQY Y1330      18.264 -13.874  80.734  1.00  0.00
ATOM   3210  BQZ BQZ Y1331       1.677 -49.284 -70.378  1.00  0.00
ATOM   3211  BRA BRA Y1332     -79.094  -9.647  38.809  1.00  0.00
ATOM   3212  BRB BRB Y1333     -54.718   6.570  47.612  1.00  0.00
ATOM   3213  BRC BRC Y1334      82.465 -25.693  69.641  1.00  0.00
ATOM   3214  BRD BRD Y1335     -29.531 -19.748   2.750  1.00  0.00
ATOM   3215  BRE BRE Y1336     -47.208 -57.565  46.888  1.00  0.00
ATOM   3216  BRF BRF Y1337     -75.460 -76.343  68.134  1.00  0.00
ATOM   3217  BRG BRG Y1338      50.169  20.849 -47.582  1.00  0.00
ATOM   3218  BRH BRH Y1339     -33.049  50.029 -13.163  1.00  0.00
ATOM   3219  BRI BRI Y1340      39.774  39.133  55.737  1.00  0.00
ATOM   3220  BRJ BRJ Y1341       8.586 -48.355  15.841  1.00  0.00
ATOM   3221  BRK BRK Y1342      72.852  48.195 -72.442  1.00  0.00
ATOM   3222  BRL BRL Y1343     -80.154 -40.717 -47.642  1.00  0.00
ATOM   3223  BRM BRM Y1344     -61.668 -24.913  71.077  1.00  0.00
ATOM   3224  BRN BRN Y1345      -5.877 -60.441 -65.418  1.00  0.00
ATOM   3225  BRO BRO Y1346      63.524 -18.147 -84.768  1.00  0.00
ATOM   3226  BRP BRP Y1347      88.784   1.076 -56.536  1.00  0.00
ATOM   3227  BRQ BRQ Y1348      13.230 -37.564  53.342  1.00  0.00
ATOM   3228  BRR BRR Y1349      14.204  81.276  27.267  1.00  0.00
ATOM   3229  BRS BRS Y1350      82.430  75.600  -7.268  1.00  0.00
ATOM   3230  BRT BRT Y1351      74.237 -17.187 -31.579  1.00  0.00
ATOM   3231  BRU BRU Y1352     -37.319  71.081 -28.128  1.00  0.00
ATOM   3232  BRV BRV Y1353      54.835  53.209 -27.845  1.00  0.00
ATOM   3233  BRW BRW Y1354      86.753  16.175   7.809  1.00  0.00
ATOM   3234  BRX BRX Y1355     -63.076 -43.900 -33.126  1.00  0.00
ATOM   3235  BRY BRY Y1356      42.528 -60.748 -52.244  1.00  0.00
ATOM   3236  BRZ BRZ Y1357     -25.202 -34.926  -5.022  1.00  0.00
ATOM   3237  BSA BSA Y1358      36.594  17.873 -79.313  1.00  0.00
ATOM   3238  BSB BSB Y1359      88.146  43.534  71.441  1.00  0.00
ATOM   3239  BSC BSC Y1360     -41.223  75.605  -0.716  1.00  0.00
ATOM   3240  BSD BSD Y1361      19.471   3.887 -81.447  1.00  0.00
ATOM   3241  BSE BSE Y1362     -49.070  10.162  82.437  1.00  0.00
ATOM   3242  BSF BSF Y1363      -6.497  14.597 -43.054  1.00  0.00
ATOM   3243  BSG BSG Y1364      40.224  24.952 -23.553  1.00  0.00
ATOM   3244  BSH BSH Y1365     -14.936  78.275 -67.227  1.00  0.00
ATOM   3245  BSI BSI Y1366      -8.303  -3.430  39.011  1.00  0.00
ATOM   3246  BSJ BSJ Y1367     -66.044 -87.920 -64.976  1.00  0.00
ATOM   3247  BSK BSK Y1368      48.392 -17.714  23.074  1.00  0.00
ATOM   3248  BSL BSL Y1369     -42.968 -84.047   2.358  1.00  0.00
ATOM   3249  BSM BSM Y1370      22.130  23.450  23.055  1.00  0.00
ATOM   3250  BSN BSN Y1371      18.006  -9.538  15.357  1.00  0.00
ATOM   3251  BSO BSO Y1372      84.261 -71.561 -50.757  1.00  0.00
ATOM   3252  BSP BSP Y1373      51.685 -13.290  87.859  1.00  0.00
ATOM   3253  BSQ BSQ Y1374     -46.683 -86.491  60.423  1.00  0.00
ATOM   3254  BSR BSR Y1375     -19.603 -28.401  27.977  1.00  0.00
ATOM   3255  BSS BSS Y1376       5.485 -16.304  38.393  1.00  0.00
ATOM   3256  BST BST Y1377      16.797  24.215 -68.099  1.00  0.00
ATOM   3257  BSU BSU Y1378     -73.931 -39.644  44.404  1.00  0.00
ATOM   3258  BSV BSV Y1379     -32.658 -69.464 -72.150  1.00  0.00
ATOM   3259  BSW BSW Y1380       4.392  83.280  -4.642  1.00  0.00
ATOM   3260  BSX BSX Y1381     -17.597  45.381  55.154  1.00  0.00
ATOM   3261  BSY BSY Y1382      70.322 -51.201  66.713  1.00  0.00
ATOM   3262  BSZ BSZ Y1383     -43.039 -11.218  22.638  1.00  0.00
ATOM   3263  BTA BTA Y1384      83.965 -17.163   3.129  1.00  0.00
ATOM   3264  BTB BTB Y1385     -77.008  -8.305 -17.353  1.00  0.00
ATOM   3265  BTC BTC Y1386      -9.832 -53.887  82.887  1.00  0.00
ATOM   3266  BTD BTD Y1387      83.195  74.844  17.225  1.00  0.00
ATOM   3267  BTE BTE Y1388     -27.590  81.258  35.883  1.00  0.00
ATOM   3268  BTF BTF Y1389     -85.477  74.181 -34.340  1.00  0.00
ATOM   3269  BTG BTG Y1390      46.653 -32.558 -68.134  1.00  0.00
ATOM   3270  BTH BTH Y1391     -83.953  27.417  -8.987  1.00  0.00
ATOM   3271  BTI BTI Y1392     -25.701 -51.919 -80.639  1.00  0.00
ATOM   3272  BTJ BTJ Y1393     -37.128 -18.674 -45.793  1.00  0.00
ATOM   3273  BTK BTK Y1394      38.693  35.801   8.577  1.00  0.00
ATOM   3274  BTL BTL Y1395      18.699  -4.815  53.354  1.00  0.00
ATOM   3275  BTM BTM Y1396      13.170 -72.662  31.165  1.00  0.00
ATOM   3276  BTN BTN Y1397      67.556 -72.081 -11.545  1.00  0.00
ATOM   3277  BTO BTO Y1398     -10.063 -51.817  55.312  1.00  0.00
ATOM   3278  BTP BTP Y1399     -69.105  76.112  21.218  1.00  0.00
ATOM   3279  BTQ BTQ Y1400      68.829  55.409  66.796  1.00  0.00
ATOM   3280  BTR BTR Y1401      74.630  80.647  70.723  1.00  0.00
ATOM   3281  BTS BTS Y1402      57.918 -31.503  83.978  1.00  0.00
ATOM   3282  BTT BTT Y1403     -50.643 -41.092   7.479  1.00  0.00
ATOM   3283  BTU BTU Y1404      47.345  54.525 -69.207  1.00  0.00
ATOM   3284  BTV BTV Y1405      78.400 -56.487  55.205  1.00  0.00
ATOM   3285  BTW BTW Y1406     -57.472  49.210  81.894  1.00  0.00
ATOM   3286  BTX BTX Y1407     -33.552 -41.669  87.529  1.00  0.00
ATOM   3287  BTY BTY Y1408      85.563  20.534  40.306  1.00  0.00
ATOM   3288  BTZ BTZ Y1409      24.525  58.269  -2.784  1.00  0.00
ATOM   3289  BUA BUA Y1410     -84.009  56.898  83.778  1.00  0.00
ATOM   3290  BUB BUB Y1411      59.161  46.592 -86.461  1.00  0.00
ATOM   3291  BUC BUC Y1412      82.485  53.565  -2.957  1.00  0.00
ATOM   3292  BUD BUD Y1413      60.171 -36.787 -66.412  1.00  0.00
ATOM   3293  BUE BUE Y1414      41.251  33.433 -46.958  1.00  0.00
ATOM   3294  BUF BUF Y1415     -11.147  28.457  60.163  1.00  0.00
ATOM   3295  BUG BUG Y1416      87.286 -33.488   0.689  1.00  0.00
ATOM   3296  BUH BUH Y1417      31.461  20.734 -37.446  1.00  0.00
ATOM   3297  BUI BUI Y1418       5.543  42.168  79.811  1.00  0.00
ATOM   3298  BUJ BUJ Y1419     -34.444 -86.098  30.466  1.00  0.00
ATOM   3299  BUK BUK Y1420      35.564  50.269   7.198  1.00  0.00
ATOM   3300  BUL BUL Y1421      73.098 -77.607  35.754  1.00  0.00
ATOM   3301  BUM BUM Y1422     -77.901 -28.165 -60.420  1.00  0.00
ATOM   3302  BUN BUN Y1423      24.414 -12.334 -31.586  1.00  0.00
ATOM   3303  BUO BUO Y1424     -36.362 -15.637  44.493  1.00  0.00
ATOM   3304  BUP BUP Y1425      -7.496  37.183 -15.513  1.00  0.00
ATOM   3305  BUQ BUQ Y1426     -54.015 -15.722  82.716  1.00  0.00
ATOM   3306  BUR BUR Y1427     -17.466 -17.068 -49.411  1.00  0.00
ATOM   3307  BUS BUS Y1428     -11.171  32.688  17.257  1.00  0.00
ATOM   3308  BUT BUT Y1429       9.158 -42.476  41.065  1.00  0.00
ATOM   3309  BUU BUU Y1430      15.771  84.522  61.614  1.00  0.00
ATOM   3310  BUV BUV Y1431     -24.744  16.396  80.919  1.00  0.00
ATOM   3311  BUW BUW Y1432     -31.095  29.495 -73.767  1.00  0.00
ATOM   3312  BUX BUX Y1433      45.991   0.369  55.255  1.00  0.00
ATOM   3313  BUY BUY Y1434      -8.916 -19.800 -13.139  1.00  0.00
ATOM   3314  BUZ BUZ Y1435     -64.416 -36.664 -83.128  1.00  0.00
ATOM   3315  BVA BVA Y1436     -24.469  -0.286 -68.813  1.00  0.00
ATOM   3316  BVB BVB Y1437     -74.953 -77.948 -81.546  1.00  0.00
ATOM   3317  BVC BVC Y1438      77.874 -86.772 -66.732  1.00  0.00
ATOM   3318  BVD BVD Y1439     -45.864 -24.632  16.581  1.00  0.00
ATOM   3319  BVE BVE Y1440      49.752  72.673 -22.903  1.00  0.00
ATOM   3320  BVF BVF Y1441     -81.676 -45.058 -62.582  1.00  0.00
ATOM   3321  BVG BVG Y1442      68.244 -29.438  62.785  1.00  0.00
ATOM   3322  BVH BVH Y1443     -50.227 -87.516 -10.924  1.00  0.00
ATOM   3323  BVI BVI Y1444      56.996 -61.807  16.701  1.00  0.00
ATOM   3324  BVJ BVJ Y1445      32.698  38.280  29.603  1.00  0.00
ATOM   3325  BVK BVK Y1446     -50.670  60.102  22.198  1.00  0.00
ATOM   3326  BVL BVL Y1447      63.055 -13.178  -6.713  1.00  0.00
ATOM   3327  BVM BVM Y1448      88.957  66.023  89.346  1.00  0.00
ATOM   3328  BVN BVN Y1449     -47.685 -38.409  23.228  1.00  0.00
ATOM   3329  BVO BVO Y1450       7.769  53.924  58.137  1.00  0.00
ATOM   3330  BVP BVP Y1451      26.855  -1.162 -41.523  1.00  0.00
ATOM   3331  BVQ BVQ Y1452     -64.690  53.694  67.853  1.00  0.00
ATOM   3332  BVR BVR Y1453     -73.959  24.320  44.723  1.00  0.00
ATOM   3333  BVS BVS Y1454     -43.141 -12.943   8.680  1.00  0.00
ATOM   3334  BVT BVT Y1455      57.664  -0.648  86.152  1.00  0.00
ATOM   3335  BVU BVU Y1456      85.004 -85.483 -30.992  1.00  0.00
ATOM   3336  BVV BVV Y1457     -12.892  79.650  64.585  1.00  0.00
ATOM   3337  BVW BVW Y1458     -71.110  45.862 -15.248  1.00  0.00
ATOM   3338  BVX BVX Y1459     -43.497  20.044 -82.670  1.00  0.00
ATOM   3339  BVY BVY Y1460     -78.515  33.163  35.034  1.00  0.00
ATOM   3340  BVZ BVZ Y1461     -47.262  34.885 -78.463  1.00  0.00
ATOM   3341  BWA BWA Y1462      84.590 -87.957 -85.332  1.00  0.00
ATOM   3342  BWB BWB Y1463      16.797  81.538 -56.608  1.00  0.00
ATOM   3343  BWC BWC Y1464      10.628 -63.244 -23.703  1.00  0.00
ATOM   3344  BWD BWD Y1465     -66.119 -74.767 -51.131  1.00  0.00
ATOM   3345  BWE BWE Y1466     -41.657  41.285 -53.820  1.00  0.00
ATOM   3346  BWF BWF Y1467      16.566 -60.958 -63.678  1.00  0.00
ATOM   3347  BWG BWG Y1468     -79.200   5.332  45.211  1.00  0.00
ATOM   3348  BWH BWH Y1469     -70.609  30.665  73.495  1.00  0.00
ATOM   3349  BWI BWI Y1470     -51.059  32.880 -61.701  1.00  0.00
ATOM   3350  BWJ BWJ Y1471      14.496 -55.071  25.885  1.00  0.00
ATOM   3351  BWK BWK Y1472     -37.413 -19.503 -77.139  1.00  0.00
ATOM   3352  BWL BWL Y1473     -25.473  79.727   1.814  1.00  0.00
ATOM   3353  BWM BWM Y1474      26.155  64.821 -73.410  1.00  0.00
ATOM   3354  BWN BWN Y1475     -76.225  49.547  69.660  1.00  0.00
ATOM   3355  BWO BWO Y1476       5.503  69.187  34.125  1.00  0.00
ATOM   3356  BWP BWP Y1477     -34.151 -43.850  70.934  1.00  0.00
ATOM   3357  BWQ BWQ Y1478     -10.888 -83.391  11.160  1.00  0.00
ATOM   3358  BWR BWR Y1479      44.327 -81.417 -34.054  1.00  0.00
ATOM   3359  BWS BWS Y1480     -44.169 -64.932  81.343  1.00  0.00
ATOM   3360  BWT BWT Y1481       0.097 -35.892 -22.766  1.00  0.00
ATOM   3361  BWU BWU Y1482     -15.749  71.555  34.704  1.00  0.00
ATOM   3362  BWV BWV Y1483     -14.046  47.415 -72.240  1.00  0.00
ATOM   3363  BWW BWW Y1484      79.719  66.317 -60.262  1.00  0.00
ATOM   3364  BWX BWX Y1485      22.775  58.774  26.294  1.00  0.00
ATOM   3365  BWY BWY Y1486     -77.832  72.479  83.548  1.00  0.00
ATOM   3366  BWZ BWZ Y1487      63.725  62.202  84.117  1.00  0.00
ATOM   3367  BXA BXA Y1488      -6.790  14.128  61.255  1.00  0.00
ATOM   3368  BXB BXB Y1489     -35.370 -31.750  30.943  1.00  0.00
ATOM   3369  BXC BXC Y1490     -15.645 -80.792  45.237  1.00  0.00
ATOM   3370  BXD BXD Y1491      17.876 -25.938   3.176  1.00  0.00
ATOM   3371  BXE BXE Y1492     -60.866   1.374 -15.448  1.00  0.00
ATOM   3372  BXF BXF Y1493      78.878  30.575 -42.217  1.00  0.00
ATOM   3373  BXG BXG Y1494     -28.291  51.036 -65.430  1.00  0.00
ATOM   3374  BXH BXH Y1495     -83.004 -82.477   9.277  1.00  0.00
ATOM   3375  BXI BXI Y1496     -42.729 -85.757 -35.257  1.00  0.00
ATOM   3376  BXJ BXJ Y1497      59.517  79.375 -50.447  1.00  0.00
ATOM   3377  BXK BXK Y1498     -13.125 -32.164 -51.948  1.00  0.00
ATOM   3378  BXL BXL Y1499     -77.654   8.752  -2.000  1.00  0.00
ATOM   3379  BXM BXM Y1500      15.357 -80.938 -51.634  1.00  0.00
ATOM   3380  BXN BXN Y1501     -64.989   9.475 -24.307  1.00  0.00
ATOM   3381  BXO BXO Y1502      31.770  -5.291  51.681  1.00  0.00
ATOM   3382  BXP BXP Y1503     -51.103 -56.916   7.509  1.00  0.00
ATOM   3383  BXQ BXQ Y1504      -2.199 -87.847  23.765  1.00  0.00
ATOM   3384  BXR BXR Y1505     -49.140  26.456  69.858  1.00  0.00
ATOM   3385  BXS BXS Y1506      55.438 -54.361  86.106  1.00  0.00
ATOM   3386  BXT BXT Y1507     -69.813 -84.544 -39.266  1.00  0.00
ATOM   3387  BXU BXU Y1508     -30.879  71.531  80.237  1.00  0.00
ATOM   3388  BXV BXV Y1509     -65.186 -16.351  -3.778  1.00  0.00
ATOM   3389  BXW BXW Y1510      -3.320 -22.902 -30.206  1.00  0.00
ATOM   3390  BXX BXX Y1511      46.804 -31.813  45.550  1.00  0.00
ATOM   3391  BXY BXY Y1512      65.492 -22.968  48.262  1.00  0.00
ATOM   3392  BXZ BXZ Y1513     -64.331 -31.145  47.695  1.00  0.00
ATOM   3393  BYA BYA Y1514      -6.434 -89.640 -47.928  1.00  0.00
ATOM   3394  BYB BYB Y1515     -73.730  25.052  17.968  1.00  0.00
ATOM   3395  BYC BYC Y1516      36.915  58.494 -37.554  1.00  0.00
ATOM   3396  BYD BYD Y1517      53.062 -41.358  22.985  1.00  0.00
ATOM   3397  BYE BYE Y1518      25.119  -9.288  35.544  1.00  0.00
ATOM   3398  BYF BYF Y1519       5.922 -84.932 -31.332  1.00  0.00
ATOM   3399  BYG BYG Y1520     -13.812  29.014 -75.117  1.00  0.00
ATOM   3400  BYH BYH Y1521     -75.089  67.568  51.399  1.00  0.00
ATOM   3401  BYI BYI Y1522     -26.608 -22.762 -16.855  1.00  0.00
ATOM   3402  BYJ BYJ Y1523      81.565  -3.373 -84.715  1.00  0.00
ATOM   3403  BYK BYK Y1524     -78.294  77.558  58.687  1.00  0.00
ATOM   3404  BYL BYL Y1525      77.269 -15.371 -14.822  1.00  0.00
ATOM   3405  BYM BYM Y1526      80.309 -88.195 -12.387  1.00  0.00
ATOM   3406  BYN BYN Y1527     -13.531  73.055 -43.104  1.00  0.00
ATOM   3407  BYO BYO Y1528     -71.332  -5.934  51.311  1.00  0.00
ATOM   3408  BYP BYP Y1529      67.108  32.934 -28.012  1.00  0.00
ATOM   3409  BYQ BYQ Y1530     -57.451  48.198 -70.461  1.00  0.00
ATOM   3410  BYR BYR Y1531     -44.379 -40.913 -83.830  1.00  0.00
ATOM   3411  BYS BYS Y1532     -10.080 -18.646  43.149  1.00  0.00
ATOM   3412  BYT BYT Y1533      42.249  59.334  23.219  1.00  0.00
ATOM   3413  BYU BYU Y1534     -36.464  63.440 -70.308  1.00  0.00
ATOM   3414  BYV BYV Y1535     -79.600  47.462  27.994  1.00  0.00
ATOM   3415  BYW BYW Y1536      -0.700  -2.711  67.263  1.00  0.00
ATOM   3416  BYX BYX Y1537     -33.832  82.297 -10.399  1.00  0.00
ATOM   3417  BYY BYY Y1538      21.276 -83.465  12.400  1.00  0.00
ATOM   3418  BYZ BYZ Y1539      20.508 -52.529 -79.068  1.00  0.00
ATOM   3419  BZA BZA Y1540     -48.555 -49.318  31.918  1.00  0.00
ATOM   3420  BZB BZB Y1541      33.713   8.973  50.213  1.00  0.00
ATOM   3421  BZC BZC Y1542      51.633  55.860  85.661  1.00  0.00
ATOM   3422  BZD BZD Y1543      48.372  78.823  76.858  1.00  0.00
ATOM   3423  BZE BZE Y1544      83.902  79.629  86.838  1.00  0.00
ATOM   3424  BZF BZF Y1545     -82.149  83.249 -72.872  1.00  0.00
ATOM   3425  BZG BZG Y1546      12.297  60.846 -80.785  1.00  0.00
ATOM   3426  BZH BZH Y1547     -76.882 -34.625 -11.457  1.00  0.00
ATOM   3427  BZI BZI Y1548     -82.047   2.617 -84.865  1.00  0.00
ATOM   3428  BZJ BZJ Y1549      27.502 -60.187 -26.645  1.00  0.00
ATOM   3429  BZK BZK Y1550     -56.623  49.473 -51.786  1.00  0.00
ATOM   3430  BZL BZL Y1551     -53.862  30.051  84.628  1.00  0.00
ATOM   3431  BZM BZM Y1552     -20.004  41.546  80.245  1.00  0.00
ATOM   3432  BZN BZN Y1553     -83.671  26.392  86.568  1.00  0.00
ATOM   3433  BZO BZO Y1554      28.014  45.378  71.502  1.00  0.00
ATOM   3434  BZP BZP Y1555     -80.367  15.731 -74.131  1.00  0.00
ATOM   3435  BZQ BZQ Y1556      26.370  33.183  49.129  1.00  0.00
ATOM   3436  BZR BZR Y1557     -81.493 -26.257 -43.706  1.00  0.00
ATOM   3437  BZS BZS Y1558     -83.005  82.800 -56.908  1.00  0.00
ATOM   3438  BZT BZT Y1559     -44.719  45.793  14.709  1.00  0.00
ATOM   3439  BZU BZU Y1560      17.120  42.759  56.024  1.00  0.00
ATOM   3440  BZV BZV Y1561     -84.026  35.002  12.072  1.00  0.00
ATOM   3441  BZW BZW Y1562     -78.993  82.754  30.903  1.00  0.00
ATOM   3442  BZX BZX Y1563     -80.757 -57.477 -39.758  1.00  0.00
ATOM   3443  BZY BZY Y1564      37.149  81.065 -59.336  1.00  0.00
ATOM   3444  BZZ BZZ Y1565     -32.267 -80.578  51.549  1.00  0.00
ATOM   3445  CAA CAA Y1566     -78.691  55.734 -50.343  1.00  0.00
ATOM   3446  CAB CAB Y1567      30.193  47.510  43.937  1.00  0.00
ATOM   3447  CAC CAC Y1568      62.247  79.947 -30.475  1.00  0.00
ATOM   3448  CAD CAD Y1569      79.430  57.633  83.348  1.00  0.00
ATOM   3449  CAE CAE Y1570     -18.419  -3.325  20.428  1.00  0.00
ATOM   3450  CAF CAF Y1571      38.489  80.957 -25.485  1.00  0.00
ATOM   3451  CAG CAG Y1572      45.139  -2.171  75.550  1.00  0.00
ATOM   3452  CAH CAH Y1573      18.277  70.312 -41.788  1.00  0.00
ATOM   3453  CAI CAI Y1574      22.001  57.686  71.097  1.00  0.00
ATOM   3454  CAJ CAJ Y1575     -14.637  37.864 -38.564  1.00  0.00
ATOM   3455  CAK CAK Y1576      70.103 -49.112  85.924  1.00  0.00
ATOM   3456  CAL CAL Y1577      68.210  32.086 -53.654  1.00  0.00
ATOM   3457  CAM CAM Y1578     -72.974 -89.403  65.214  1.00  0.00
ATOM   3458  CAN CAN Y1579      -3.661   0.557 -51.731  1.00  0.00
ATOM   3459  CAO CAO Y1580      39.466  11.194  84.567  1.00  0.00
ATOM   3460  CAP CAP Y1581      25.457  17.795 -54.223  1.00  0.00
ATOM   3461  CAQ CAQ Y1582     -81.504  65.091 -79.122  1.00  0.00
ATOM   3462  CAR CAR Y1583     -37.157 -72.720 -85.860  1.00  0.00
ATOM   3463  CAS CAS Y1584      76.944  58.399  46.781  1.00  0.00
ATOM   3464  CAT CAT Y1585      29.322 -48.829  73.895  1.00  0.00
ATOM   3465  CAU CAU Y1586     -67.585 -15.039  16.730  1.00  0.00
ATOM   3466  CAV CAV Y1587     -76.271 -86.286  49.257  1.00  0.00
ATOM   3467  CAW CAW Y1588      24.093  41.674 -41.431  1.00  0.00
ATOM   3468  CAX CAX Y1589      67.136  57.387 -54.261  1.00  0.00
ATOM   3469  CAY CAY Y1590     -27.690 -13.206 -71.769  1.00  0.00
ATOM   3470  CAZ CAZ Y1591      29.159 -83.162  56.807  1.00  0.00
ATOM   3471  CBA CBA Y1592     -10.733 -79.773 -49.649  1.00  0.00
ATOM   3472  CBB CBB Y1593     -78.566 -63.264 -73.706  1.00  0.00
ATOM   3473  CBC CBC Y1594     -37.715  46.818  86.760  1.00  0.00
ATOM   3474  CBD CBD Y1595      81.660 -51.128 -16.631  1.00  0.00
ATOM   3475  CBE CBE Y1596      83.558 -35.311  15.265  1.00  0.00
ATOM   3476  CBF CBF Y1597     -85.368  81.906 -24.698  1.00  0.00
ATOM   3477  CBG CBG Y1598     -58.633  -5.183  16.129  1.00  0.00
ATOM   3478  CBH CBH Y1599     -77.959 -39.005  62.854  1.00  0.00
ATOM   3479  CBI CBI Y1600     -54.110  83.881 -45.424  1.00  0.00
ATOM   3480  CBJ CBJ Y1601      20.766  86.362  75.072  1.00  0.00
ATOM   3481  CBK CBK Y1602      66.139 -84.560 -38.920  1.00  0.00
ATOM   3482  CBL CBL Y1603     -49.846 -13.560  48.833  1.00  0.00
ATOM   3483  CBM CBM Y1604      71.523  79.861 -82.056  1.00  0.00
ATOM   3484  CBN CBN Y1605      83.768 -36.411  48.724  1.00  0.00
ATOM   3485  CBO CBO Y1606     -35.988 -60.873   2.965  1.00  0.00
ATOM   3486  CBP CBP Y1607      -9.020 -14.272 -85.003  1.00  0.00
ATOM   3487  CBQ CBQ Y1608       0.672  81.743 -78.588  1.00  0.00
ATOM   3488  CBR CBR Y1609      71.568 -74.155 -33.403  1.00  0.00
ATOM   3489  CBS CBS Y1610      32.167 -85.772 -53.776  1.00  0.00
ATOM   3490  CBT CBT Y1611      85.391  42.994 -35.863  1.00  0.00
ATOM   3491  CBU CBU Y1612     -75.668  47.579 -30.485  1.00  0.00
ATOM   3492  CBV CBV Y1613     -19.513 -55.405  63.689  1.00  0.00
ATOM   3493  CBW CBW Y1614       6.471  73.460  71.345  1.00  0.00
ATOM   3494  CBX CBX Y1615      13.825 -36.530  -7.687  1.00  0.00
ATOM   3495  CBY CBY Y1616     -22.438  34.922 -14.285  1.00  0.00
ATOM   3496  CBZ CBZ Y1617      -4.049  78.702 -22.733  1.00  0.00
ATOM   3497  CCA CCA Y1618      28.364 -29.572  84.612  1.00  0.00
ATOM   3498  CCB CCB Y1619     -19.632 -81.540  88.446  1.00  0.00
ATOM   3499  CCC CCC Y1620      60.514 -47.756  38.164  1.00  0.00
ATOM   3500  CCD CCD Y1621     -68.428 -84.041  14.910  1.00  0.00
ATOM   3501  CCE CCE Y1622     -19.291  -4.301  -0.946  1.00  0.00
ATOM   3502  CCF CCF Y1623      66.131 -64.884 -24.096  1.00  0.00
ATOM   3503  CCG CCG Y1624      86.013  -0.022  76.576  1.00  0.00
ATOM   3504  CCH CCH Y1625     -52.788 -20.767  41.572  1.00  0.00
ATOM   3505  CCI CCI Y1626     -16.740  42.059 -56.412  1.00  0.00
ATOM   3506  CCJ CCJ Y1627      43.253  68.973 -59.981  1.00  0.00
ATOM   3507  CCK CCK Y1628      32.115  51.479 -21.836  1.00  0.00
ATOM   3508  CCL CCL Y1629      -3.974 -44.950 -50.100  1.00  0.00
ATOM   3509  CCM CCM Y1630     -84.063   5.161 -53.965  1.00  0.00
ATOM   3510  CCN CCN Y1631     -60.166 -56.092 -85.802  1.00  0.00
ATOM   3511  CCO CCO Y1632     -85.085 -85.233 -74.226  1.00  0.00
ATOM   3512  CCP CCP Y1633      62.624 -86.397  54.328  1.00  0.00
ATOM   3513  CCQ CCQ Y1634     -53.734  58.217 -84.114  1.00  0.00
ATOM   3514  CCR CCR Y1635      -0.445  -3.683 -37.590  1.00  0.00
ATOM   3515  CCS CCS Y1636     -23.905  36.113  27.120  1.00  0.00
ATOM   3516  CCT CCT Y1637      66.256 -81.884  11.890  1.00  0.00
ATOM   3517  CCU CCU Y1638       4.784  83.197  78.994  1.00  0.00
ATOM   3518  CCV CCV Y1639      -1.850 -28.194  88.577  1.00  0.00
ATOM   3519  CCW CCW Y1640     -58.607  67.898  15.982  1.00  0.00
ATOM   3520  CCX CCX Y1641     -84.074   9.076  87.356  1.00  0.00
ATOM   3521  CCY CCY Y1642      17.465   8.166 -46.463  1.00  0.00
ATOM   3522  CCZ CCZ Y1643      35.204 -22.051   9.201  1.00  0.00
ATOM   3523  CDA CDA Y1644      88.088  56.517 -81.437  1.00  0.00
ATOM   3524  CDB CDB Y1645     -79.719 -85.687 -51.101  1.00  0.00
ATOM   3525  CDC CDC Y1646      64.091 -12.470  10.626  1.00  0.00
ATOM   3526  CDD CDD Y1647     -48.564 -43.697  83.995  1.00  0.00
ATOM   3527  CDE CDE Y1648      75.807  61.257 -84.047  1.00  0.00
ATOM   3528  CDF CDF Y1649      -1.560  83.025  36.805  1.00  0.00
ATOM   3529  CDG CDG Y1650     -15.864  62.384 -20.407  1.00  0.00
ATOM   3530  CDH CDH Y1651      -0.261 -29.823  29.037  1.00  0.00
ATOM   3531  CDI CDI Y1652     -65.283 -38.483  82.192  1.00  0.00
ATOM   3532  CDJ CDJ Y1653      64.290 -26.367  16.879  1.00  0.00
ATOM   3533  CDK CDK Y1654     -10.658 -13.268 -66.358  1.00  0.00
ATOM   3534  CDL CDL Y1655      86.204  82.599 -64.843  1.00  0.00
ATOM   3535  CDM CDM Y1656      58.723 -43.414  74.000  1.00  0.00
ATOM   3536  CDN CDN Y1657      87.618   2.395 -41.307  1.00  0.00
ATOM   3537  CDO CDO Y1658      34.047   8.329 -37.659  1.00  0.00
ATOM   3538  CDP CDP Y1659       9.980  80.262 -39.187  1.00  0.00
ATOM   3539  CDQ CDQ Y1660     -84.235  69.736  71.241  1.00  0.00
ATOM   3540  CDR CDR Y1661      65.694  16.825 -51.182  1.00  0.00
ATOM   3541  CDS CDS Y1662     -41.102  -1.156 -58.616  1.00  0.00
ATOM   3542  CDT CDT Y1663      40.439  40.648  77.052  1.00  0.00
ATOM   3543  CDU CDU Y1664      70.619  57.669 -25.444  1.00  0.00
ATOM   3544  CDV CDV Y1665       8.990 -48.245 -83.503  1.00  0.00
ATOM   3545  CDW CDW Y1666     -57.595  63.795  49.537  1.00  0.00
ATOM   3546  CDX CDX Y1667     -36.689 -73.616  42.223  1.00  0.00
ATOM   3547  CDY CDY Y1668      52.190  21.840 -15.508  1.00  0.00
ATOM   3548  CDZ CDZ Y1669      20.080  36.639 -50.464  1.00  0.00
ATOM   3549  CEA CEA Y1670     -14.855   1.376 -41.656  1.00  0.00
ATOM   3550  CEB CEB Y1671      66.105  18.006 -13.865  1.00  0.00
ATOM   3551  CEC CEC Y1672     -56.665   8.304  28.574  1.00  0.00
ATOM   3552  CED CED Y1673      -4.308 -47.786 -11.736  1.00  0.00
ATOM   3553  CEE CEE Y1674      76.631  40.393  50.341  1.00  0.00
ATOM   3554  CEF CEF Y1675      76.991  34.313  -0.065  1.00  0.00
ATOM   3555  CEG CEG Y1676      36.491   9.783 -65.588  1.00  0.00
ATOM   3556  CEH CEH Y1677      72.213  -1.313  -9.674  1.00  0.00
ATOM   3557  CEI CEI Y1678      80.211 -57.507 -51.765  1.00  0.00
ATOM   3558  CEJ CEJ Y1679      20.250  35.570 -24.601  1.00  0.00
ATOM   3559  CEK CEK Y1680     -61.599 -13.113  51.941  1.00  0.00
ATOM   3560  CEL CEL Y1681      56.393  84.146  60.447  1.00  0.00
ATOM   3561  CEM CEM Y1682     -79.918  13.319  53.839  1.00  0.00
ATOM   3562  CEN CEN Y1683       8.506 -74.056 -72.005  1.00  0.00
ATOM   3563  CEO CEO Y1684      72.383  28.464 -77.562  1.00  0.00
ATOM   3564  CEP CEP Y1685      88.051 -11.999  55.355  1.00  0.00
ATOM   3565  CEQ CEQ Y1686     -79.738 -14.196  20.751  1.00  0.00
ATOM   3566  CER CER Y1687      34.653 -12.284 -20.665  1.00  0.00
ATOM   3567  CES CES Y1688      -0.934 -31.293  72.440  1.00  0.00
ATOM   3568  CET CET Y1689     -53.131 -11.129  63.491  1.00  0.00
ATOM   3569  CEU CEU Y1690      55.411 -14.593  36.542  1.00  0.00
ATOM   3570  CEV CEV Y1691     -44.481  79.189  81.071  1.00  0.00
ATOM   3571  CEW CEW Y1692     -59.892 -11.705 -86.098  1.00  0.00
ATOM   3572  CEX CEX Y1693       4.078 -14.853  16.964  1.00  0.00
ATOM   3573  CEY CEY Y1694      43.823 -27.744 -44.137  1.00  0.00
ATOM   3574  CEZ CEZ Y1695     -35.420  39.677 -41.307  1.00  0.00
ATOM   3575  CFA CFA Y1696      85.286  30.643  53.045  1.00  0.00
ATOM   3576  CFB CFB Y1697     -65.378 -46.631  61.299  1.00  0.00
ATOM   3577  CFC CFC Y1698     -24.704  66.213 -69.068  1.00  0.00
ATOM   3578  CFD CFD Y1699      20.852  82.969 -72.543  1.00  0.00
ATOM   3579  CFE CFE Y1700      39.592 -30.101 -86.046  1.00  0.00
ATOM   3580  CFF CFF Y1701      36.188 -45.118 -56.816  1.00  0.00
ATOM   3581  CFG CFG Y1702      28.608 -54.351 -57.237  1.00  0.00
ATOM   3582  CFH CFH Y1703     -55.982  -7.017  32.731  1.00  0.00
ATOM   3583  CFI CFI Y1704     -30.036 -40.805 -48.958  1.00  0.00
ATOM   3584  CFJ CFJ Y1705      82.002 -80.692   1.310  1.00  0.00
ATOM   3585  CFK CFK Y1706     -53.905 -82.237  20.339  1.00  0.00
ATOM   3586  CFL CFL Y1707      83.224 -27.847 -19.045  1.00  0.00
ATOM   3587  CFM CFM Y1708     -82.266 -88.217 -36.197  1.00  0.00
ATOM   3588  CFN CFN Y1709      83.986 -22.652  40.568  1.00  0.00
ATOM   3589  CFO CFO Y1710      47.798  77.826   0.462  1.00  0.00
ATOM   3590  CFP CFP Y1711     -24.004  70.203 -84.147  1.00  0.00
ATOM   3591  CFQ CFQ Y1712      83.515  44.864 -85.489  1.00  0.00
ATOM   3592  CFR CFR Y1713     -47.481  21.278 -30.869  1.00  0.00
ATOM   3593  CFS CFS Y1714     -79.752  75.189  41.700  1.00  0.00
ATOM   3594  CFT CFT Y1715      14.110 -83.823 -81.936  1.00  0.00
ATOM   3595  CFU CFU Y1716     -54.867  41.779  69.005  1.00  0.00
ATOM   3596  CFV CFV Y1717     -67.521 -28.535 -69.583  1.00  0.00
ATOM   3597  CFW CFW Y1718      11.942  -0.363  39.156  1.00  0.00
ATOM   3598  CFX CFX Y1719     -25.012 -47.294  57.422  1.00  0.00
ATOM   3599  CFY CFY Y1720      87.693  53.217 -26.234  1.00  0.00
ATOM   3600  CFZ CFZ Y1721      88.587 -77.784  43.438  1.00  0.00
ATOM   3601  CGA CGA Y1722     -31.362  -2.892 -27.071  1.00  0.00
ATOM   3602  CGB CGB Y1723      63.988  13.802 -84.440  1.00  0.00
ATOM   3603  CGC CGC Y1724     -23.367 -13.925  19.066  1.00  0.00
ATOM   3604  CGD CGD Y1725      58.431 -29.820 -79.932  1.00  0.00
ATOM   3605  CGE CGE Y1726     -75.232 -26.402  21.225  1.00  0.00
ATOM   3606  CGF CGF Y1727      60.931  27.330 -77.551  1.00  0.00
ATOM   3607  CGG CGG Y1728     -27.831  56.744 -82.390  1.00  0.00
ATOM   3608  CGH CGH Y1729     -27.769  65.250 -11.216  1.00  0.00
ATOM   3609  CGI CGI Y1730       4.116  14.046 -49.486  1.00  0.00
ATOM   3610  CGJ CGJ Y1731     -34.682  83.034  63.920  1.00  0.00
ATOM   3611  CGK CGK Y1732       4.103  39.076 -78.253  1.00  0.00
ATOM   3612  CGL CGL Y1733      15.574  74.567  84.392  1.00  0.00
ATOM   3613  CGM CGM Y1734       2.819 -78.045   3.195  1.00  0.00
ATOM   3614  CGN CGN Y1735      80.395 -84.451  31.240  1.00  0.00
ATOM   3615  CGO CGO Y1736      29.793 -31.458 -36.991  1.00  0.00
ATOM   3616  CGP CGP Y1737      -9.643  15.620  86.412  1.00  0.00
ATOM   3617  CGQ CGQ Y1738      39.279  41.054 -31.726  1.00  0.00
ATOM   3618  CGR CGR Y1739     -39.861   5.698  58.680  1.00  0.00
ATOM   3619  CGS CGS Y1740      39.046  61.555  45.268  1.00  0.00
ATOM   3620  CGT CGT Y1741      84.632  15.169 -79.230  1.00  0.00
ATOM   3621  CGU CGU Y1742      31.759 -64.550 -37.177  1.00  0.00
ATOM   3622  CGV CGV Y1743     -19.018 -41.004 -40.565  1.00  0.00
ATOM   3623  CGW CGW Y1744     -18.214 -29.737  87.422  1.00  0.00
ATOM   3624  CGX CGX Y1745      89.831  -7.874  89.785  1.00  0.00
ATOM   3625  CGY CGY Y1746      28.343  17.767   5.820  1.00  0.00
ATOM   3626  CGZ CGZ Y1747      33.610 -71.396  37.944  1.00  0.00
ATOM   3627  CHA CHA Y1748     -23.750 -67.381  84.249  1.00  0.00
ATOM   3628  CHB CHB Y1749     -13.982 -37.760 -66.069  1.00  0.00
ATOM   3629  CHC CHC Y1750      42.531 -19.198  44.242  1.00  0.00
ATOM   3630  CHD CHD Y1751     -28.797 -32.033 -63.711  1.00  0.00
ATOM   3631  CHE CHE Y1752      -0.086  63.298  76.633  1.00  0.00
ATOM   3632  CHF CHF Y1753     -24.683  25.914  17.876  1.00  0.00
ATOM   3633  CHG CHG Y1754       1.514 -72.957 -56.364  1.00  0.00
ATOM   3634  CHH CHH Y1755      20.359 -46.470   1.997  1.00  0.00
ATOM   3635  CHI CHI Y1756     -47.880 -85.402 -78.190  1.00  0.00
ATOM   3636  CHJ CHJ Y1757     -25.776 -15.770  32.204  1.00  0.00
ATOM   3637  CHK CHK Y1758      86.258  67.600  72.583  1.00  0.00
ATOM   3638  CHL CHL Y1759     -44.798 -26.505  53.795  1.00  0.00
ATOM   3639  CHM CHM Y1760     -17.253 -87.778 -86.099  1.00  0.00
ATOM   3640  CHN CHN Y1761      34.461 -60.943  10.482  1.00  0.00
ATOM   3641  CHO CHO Y1762     -54.091  80.697 -58.439  1.00  0.00
ATOM   3642  CHP CHP Y1763      47.542  61.609 -82.262  1.00  0.00
ATOM   3643  CHQ CHQ Y1764     -76.566  61.984 -35.084  1.00  0.00
ATOM   3644  CHR CHR Y1765      29.061 -77.945  72.761  1.00  0.00
ATOM   3645  CHS CHS Y1766      55.747  63.609  70.956  1.00  0.00
ATOM   3646  CHT CHT Y1767     -53.298 -33.257 -35.779  1.00  0.00
ATOM   3647  CHU CHU Y1768       5.240  80.694  10.812  1.00  0.00
ATOM   3648  CHV CHV Y1769     -83.936 -52.376  86.670  1.00  0.00
ATOM   3649  CHW CHW Y1770      -2.879   3.353 -77.901  1.00  0.00
ATOM   3650  CHX CHX Y1771      45.170 -88.242  69.516  1.00  0.00
ATOM   3651  CHY CHY Y1772     -43.637  50.052  66.785  1.00  0.00
ATOM   3652  CHZ CHZ Y1773      28.400  85.719  47.849  1.00  0.00
ATOM   3653  CIA CIA Y1774      27.988   5.545 -23.106  1.00  0.00
ATOM   3654  CIB CIB Y1775     -27.335  84.304  54.346  1.00  0.00
ATOM   3655  CIC CIC Y1776     -66.235  56.930 -48.528  1.00  0.00
ATOM   3656  CID CID Y1777     -77.927   6.598 -37.578  1.00  0.00
ATOM   3657  CIE CIE Y1778     -44.694  68.614  42.792  1.00  0.00
ATOM   3658  CIF CIF Y1779     -61.764  24.663 -68.097  1.00  0.00
ATOM   3659  CIG CIG Y1780      53.825  54.343  19.861  1.00  0.00
ATOM   3660  CIH CIH Y1781      86.605  -5.946  -3.473  1.00  0.00
ATOM   3661  CII CII Y1782     -69.700  82.413  81.365  1.00  0.00
ATOM   3662  CIJ CIJ Y1783      51.354  29.595 -37.770  1.00  0.00
ATOM   3663  CIK CIK Y1784      88.207  72.567 -86.126  1.00  0.00
ATOM   3664  CIL CIL Y1785      12.514 -63.618 -84.622  1.00  0.00
ATOM   3665  CIM CIM Y1786      70.153 -24.348  -0.988  1.00  0.00
ATOM   3666  CIN CIN Y1787     -43.899 -53.994 -13.686  1.00  0.00
ATOM   3667  CIO CIO Y1788       5.979 -39.334  84.807  1.00  0.00
ATOM   3668  CIP CIP Y1789      49.533 -70.733  78.893  1.00  0.00
ATOM   3669  CIQ CIQ Y1790      85.604 -46.496  70.836  1.00  0.00
ATOM   3670  CIR CIR Y1791     -80.820 -23.804  52.948  1.00  0.00
ATOM   3671  CIS CIS Y1792      80.847 -15.434 -48.639  1.00  0.00
ATOM   3672  CIT CIT Y1793      44.659  48.172 -53.644  1.00  0.00
ATOM   3673  CIU CIU Y1794     -43.901   4.403 -74.079  1.00  0.00
ATOM   3674  CIV CIV Y1795      83.756  31.288 -70.171  1.00  0.00
ATOM   3675  CIW CIW Y1796      15.493 -37.645  65.555  1.00  0.00
ATOM   3676  CIX CIX Y1797      88.912  63.507  35.570  1.00  0.00
ATOM   3677  CIY CIY Y1798      78.850  -3.943 -70.811  1.00  0.00
ATOM   3678  CIZ CIZ Y1799     -53.966 -47.924  22.043  1.00  0.00
ATOM   3679  CJA CJA Y1800     -28.275 -30.810  12.588  1.00  0.00
ATOM   3680  CJB CJB Y1801     -43.151 -59.684 -84.490  1.00  0.00
ATOM   3681  CJC CJC Y1802     -81.433   5.131 -22.695  1.00  0.00
ATOM   3682  CJD CJD Y1803      74.606  -0.064  86.020  1.00  0.00
ATOM   3683  CJE CJE Y1804     -69.358  35.305  88.432  1.00  0.00
ATOM   3684  CJF CJF Y1805     -76.347  85.056  12.121  1.00  0.00
ATOM   3685  CJG CJG Y1806      88.459 -55.261  89.012  1.00  0.00
ATOM   3686  CJH CJH Y1807     -81.089 -88.443  81.685  1.00  0.00
ATOM   3687  CJI CJI Y1808     -79.815 -39.679  84.476  1.00  0.00
ATOM   3688  CJJ CJJ Y1809      44.903  -3.170  27.630  1.00  0.00
ATOM   3689  CJK CJK Y1810      43.170  80.296 -76.158  1.00  0.00
ATOM   3690  CJL CJL Y1811     -22.278  -9.993 -81.671  1.00  0.00
ATOM   3691  CJM CJM Y1812     -65.567 -72.118  11.261  1.00  0.00
ATOM   3692  CJN CJN Y1813      14.988  33.461 -85.780  1.00  0.00
ATOM   3693  CJO CJO Y1814       0.284  70.741  53.842  1.00  0.00
ATOM   3694  CJP CJP Y1815     -32.117  83.380 -58.017  1.00  0.00
ATOM   3695  CJQ CJQ Y1816      75.209 -82.095  55.751  1.00  0.00
ATOM   3696  CJR CJR Y1817     -20.367 -50.398 -50.739  1.00  0.00
ATOM   3697  CJS CJS Y1818     -48.030 -85.833 -60.965  1.00  0.00
ATOM   3698  CJT CJT Y1819     -12.159 -62.718 -83.779  1.00  0.00
ATOM   3699  CJU CJU Y1820      87.277  12.625  68.319  1.00  0.00
ATOM   3700  CJV CJV Y1821      87.174 -47.167 -68.617  1.00  0.00
ATOM   3701  CJW CJW Y1822       4.665  26.234 -55.857  1.00  0.00
ATOM   3702  CJX CJX Y1823      61.278 -58.263 -60.993  1.00  0.00
ATOM   3703  CJY CJY Y1824     -39.213  10.075  28.769  1.00  0.00
ATOM   3704  CJZ CJZ Y1825      55.734 -61.545 -42.332  1.00  0.00
ATOM   3705  CKA CKA Y1826     -74.188 -24.644 -80.726  1.00  0.00
ATOM   3706  CKB CKB Y1827     -48.665 -77.043 -44.432  1.00  0.00
ATOM   3707  CKC CKC Y1828      18.518 -87.381  81.427  1.00  0.00
ATOM   3708  CKD CKD Y1829     -35.389  67.689  89.860  1.00  0.00
ATOM   3709  CKE CKE Y1830     -41.614  64.575  13.172  1.00  0.00
ATOM   3710  CKF CKF Y1831     -67.609  37.161 -40.466  1.00  0.00
ATOM   3711  CKG CKG Y1832     -22.886 -23.813 -36.997  1.00  0.00
ATOM   3712  CKH CKH Y1833      38.029  62.056  68.238  1.00  0.00
ATOM   3713  CKI CKI Y1834     -31.081 -82.286  87.778  1.00  0.00
ATOM   3714  CKJ CKJ Y1835      84.453  -0.953 -27.865  1.00  0.00
ATOM   3715  CKK CKK Y1836     -80.561  59.569  14.944  1.00  0.00
ATOM   3716  CKL CKL Y1837     -20.473  62.601  88.629  1.00  0.00
ATOM   3717  CKM CKM Y1838       2.246 -86.423  85.927  1.00  0.00
ATOM   3718  CKN CKN Y1839      30.503 -66.412  79.905  1.00  0.00
ATOM   3719  CKO CKO Y1840     -24.512 -25.523  50.440  1.00  0.00
ATOM   3720  CKP CKP Y1841      63.813  -3.658 -82.978  1.00  0.00
ATOM   3721  CKQ CKQ Y1842      13.932   7.718  25.028  1.00  0.00
ATOM   3722  CKR CKR Y1843      29.311  29.863  87.395  1.00  0.00
ATOM   3723  CKS CKS Y1844      71.718 -27.776 -23.455  1.00  0.00
ATOM   3724  CKT CKT Y1845     -57.542   7.393 -41.766  1.00  0.00
ATOM   3725  CKU CKU Y1846      84.056 -20.529  87.626  1.00  0.00
ATOM   3726  CKV CKV Y1847      33.213  51.968 -79.702  1.00  0.00
ATOM   3727  CKW CKW Y1848     -25.789  50.707 -41.826  1.00  0.00
ATOM   3728  CKX CKX Y1849     -20.223  -8.588 -37.739  1.00  0.00
ATOM   3729  CKY CKY Y1850      34.626  63.362 -24.864  1.00  0.00
ATOM   3730  CKZ CKZ Y1851      67.232 -81.657 -84.039  1.00  0.00
ATOM   3731  CLA CLA Y1852      -2.590  23.135  -3.902  1.00  0.00
ATOM   3732  CLB CLB Y1853      89.722 -67.116  16.390  1.00  0.00
ATOM   3733  CLC CLC Y1854     -70.434  80.323  48.932  1.00  0.00
ATOM   3734  CLD CLD Y1855      17.835  83.824 -24.970  1.00  0.00
ATOM   3735  CLE CLE Y1856     -19.444 -23.616 -66.644  1.00  0.00
ATOM   3736  CLF CLF Y1857     -22.827 -89.336  75.971  1.00  0.00
ATOM   3737  CLG CLG Y1858      51.642  19.045  -3.153  1.00  0.00
ATOM   3738  CLH CLH Y1859     -26.602  85.563  82.852  1.00  0.00
ATOM   3739  CLI CLI Y1860     -12.472  13.887 -85.667  1.00  0.00
ATOM   3740  CLJ CLJ Y1861      88.773  33.435  85.892  1.00  0.00
ATOM   3741  CLK CLK Y1862      87.511  85.621 -47.939  1.00  0.00
ATOM   3742  CLL CLL Y1863     -57.544  63.120 -57.151  1.00  0.00
ATOM   3743  CLM CLM Y1864     -77.189  51.406   5.522  1.00  0.00
ATOM   3744  CLN CLN Y1865      75.820  15.932 -34.050  1.00  0.00
ATOM   3745  CLO CLO Y1866      59.704 -41.774 -81.429  1.00  0.00
ATOM   3746  CLP CLP Y1867      86.116  -8.435 -61.702  1.00  0.00
ATOM   3747  CLQ CLQ Y1868      -9.907  82.622   4.204  1.00  0.00
ATOM   3748  CLR CLR Y1869      84.021   5.628  29.898  1.00  0.00
ATOM   3749  CLS CLS Y1870     -31.640 -31.213  58.656  1.00  0.00
ATOM   3750  CLT CLT Y1871      58.605 -78.285  -0.722  1.00  0.00
ATOM   3751  CLU CLU Y1872     -59.373 -20.205 -50.352  1.00  0.00
ATOM   3752  CLV CLV Z1873       4.059  22.637  38.699  1.00  0.00
ATOM   3753  CLW CLW Z1874      -2.495 -20.071 -56.169  1.00  0.00
ATOM   3754  CLX CLX Z1875     -48.998 -81.330  82.387  1.00  0.00
ATOM   3755  CLY CLY Z1876     -51.072 -54.469  66.532  1.00  0.00
ATOM   3756  CLZ CLZ Z1877     -73.286  42.246  -4.265  1.00  0.00
ATOM   3757  CMA CMA Z1878      81.315 -20.709 -45.337  1.00  0.00
ATOM   3758  CMB CMB Z1879      64.061  64.845 -33.597  1.00  0.00
ATOM   3759  CMC CMC Z1880     -26.386 -70.631 -27.149  1.00  0.00
ATOM   3760  CMD CMD Z1881     -67.894 -35.126  80.946  1.00  0.00
ATOM   3761  CME CME Z1882     -44.252  13.544  -7.449  1.00  0.00
ATOM   3762  CMF CMF Z1883      -8.873  65.161  44.811  1.00  0.00
ATOM   3763  CMG CMG Z1884     -20.633 -51.577  39.286  1.00  0.00
ATOM   3764  CMH CMH Z1885     -72.459 -36.690 -60.661  1.00  0.00
ATOM   3765  CMI CMI Z1886      71.190  66.812 -67.496  1.00  0.00
ATOM   3766  CMJ CMJ Z1887       9.569  32.155 -37.936  1.00  0.00
ATOM   3767  CMK CMK Z1888     -50.306  36.076 -27.942  1.00  0.00
ATOM   3768  CML CML Z1889     -16.523 -54.991 -82.360  1.00  0.00
ATOM   3769  CMM CMM Z1890      59.816 -49.213  10.686  1.00  0.00
ATOM   3770  CMN CMN Z1891     -73.449 -59.701  39.286  1.00  0.00
ATOM   3771  CMO CMO Z1892      22.669 -75.350 -66.353  1.00  0.00
ATOM   3772  CMP CMP Z1893      12.545 -89.087   7.927  1.00  0.00
ATOM   3773  CMQ CMQ Z1894      10.513 -42.341  68.413  1.00  0.00
ATOM   3774  CMR CMR Z1895     -69.363  45.390  35.287  1.00  0.00
ATOM   3775  CMS CMS Z1896      47.949  44.824  20.173  1.00  0.00
ATOM   3776  CMT CMT Z1897     -48.453 -21.372  11.214  1.00  0.00
ATOM   3777  CMU CMU Z1898      84.988  43.881  44.779  1.00  0.00
ATOM   3778  CMV CMV Z1899      52.883 -49.177 -51.900  1.00  0.00
ATOM   3779  CMW CMW Z1900      54.170 -27.576 -16.030  1.00  0.00
ATOM   3780  CMX CMX Z1901     -45.011  65.104 -83.033  1.00  0.00
ATOM   3781  CMY CMY Z1902      -4.544 -84.511  67.035  1.00  0.00
ATOM   3782  CMZ CMZ Z1903      79.560 -87.618  47.876  1.00  0.00
ATOM   3783  CNA CNA Z1904      16.317  13.438  66.832  1.00  0.00
ATOM   3784  CNB CNB Z1905     -21.977 -36.299 -15.920  1.00  0.00
ATOM   3785  CNC CNC Z1906      81.838  44.797 -16.329  1.00  0.00
ATOM   3786  CND CND Z1907     -49.569  37.638 -77.336  1.00  0.00
ATOM   3787  CNE CNE Z1908     -29.854 -33.139 -74.015  1.00  0.00
ATOM   3788  CNF CNF Z1909     -29.642 -19.564 -22.570  1.00  0.00
ATOM   3789  CNG CNG Z1910      44.453  42.135 -62.157  1.00  0.00
ATOM   3790  CNH CNH Z1911      -7.005 -68.167  55.999  1.00  0.00
ATOM   3791  CNI CNI Z1912      54.687   1.817 -50.063  1.00  0.00
ATOM   3792  CNJ CNJ Z1913     -42.338 -31.431  37.597  1.00  0.00
ATOM   3793  CNK CNK Z1914      85.243 -57.483  38.881  1.00  0.00
ATOM   3794  CNL CNL Z1915     -69.629 -59.018  -9.320  1.00  0.00
ATOM   3795  CNM CNM Z1916      86.784  18.996  51.272  1.00  0.00
ATOM   3796  CNN CNN Z1917     -29.312 -70.431  37.485  1.00  0.00
ATOM   3797  CNO CNO Z1918      63.219 -31.767  64.619  1.00  0.00
ATOM   3798  CNP CNP Z1919     -69.678  -3.450 -70.341  1.00  0.00
ATOM   3799  CNQ CNQ Z1920     -69.263 -75.615  42.420  1.00  0.00
ATOM   3800  CNR CNR Z1921     -73.323 -37.243  17.896  1.00  0.00
ATOM   3801  CNS CNS Z1922      39.894 -56.345  25.614  1.00  0.00
ATOM   3802  CNT CNT Z1923     -71.922  64.152 -54.636  1.00  0.00
ATOM   3803  CNU CNU Z1924     -42.529 -77.938 -85.552  1.00  0.00
ATOM   3804  CNV CNV Z1925     -49.931  35.511  70.246  1.00  0.00
ATOM   3805  CNW CNW Z1926      49.641 -11.419  11.750  1.00  0.00
ATOM   3806  CNX CNX Z1927      64.614  40.664  69.872  1.00  0.00
ATOM   3807  CNY CNY Z1928      71.847 -58.738  50.909  1.00  0.00
ATOM   3808  CNZ CNZ Z1929      15.931 -80.936 -35.231  1.00  0.00
ATOM   3809  COA COA Z1930     -22.055  40.078  29.443  1.00  0.00
ATOM   3810  COB COB Z1931     -33.129  19.554 -50.549  1.00  0.00
ATOM   3811  COC COC Z1932      12.759  54.717  74.496  1.00  0.00
ATOM   3812  COD COD Z1933      86.291 -38.095 -69.739  1.00  0.00
ATOM   3813  COE COE Z1934      77.368 -54.088 -24.025  1.00  0.00
ATOM   3814  COF COF Z1935     -75.281  15.809 -23.856  1.00  0.00
ATOM   3815  COG COG Z1936     -74.763  59.778 -21.886  1.00  0.00
ATOM   3816  COH COH Z1937     -34.832  45.557  -5.058  1.00  0.00
ATOM   3817  COI COI Z1938     -20.009  67.785  16.859  1.00  0.00
ATOM   3818  COJ COJ Z1939      71.036  20.359  69.909  1.00  0.00
ATOM   3819  COK COK Z1940       6.314  54.309  30.631  1.00  0.00
ATOM   3820  COL COL Z1941     -43.792  71.367 -58.024  1.00  0.00
ATOM   3821  COM COM Z1942     -45.937   1.080  50.475  1.00  0.00
ATOM   3822  CON CON Z1943     -71.958  73.621   0.523  1.00  0.00
ATOM   3823  COO COO Z1944     -15.414 -40.488  53.920  1.00  0.00
ATOM   3824  COP COP Z1945     -38.705 -89.428  17.282  1.00  0.00
ATOM   3825  COQ COQ Z1946      86.370 -81.431 -32.957  1.00  0.00
ATOM   3826  COR COR Z1947      75.877 -27.452  24.387  1.00  0.00
ATOM   3827  COS COS Z1948      71.172  67.475  84.495  1.00  0.00
ATOM   3828  COT COT Z1949       3.049 -69.580 -63.574  1.00  0.00
ATOM   3829  COU COU Z1950      26.549  46.608 -56.985  1.00  0.00
ATOM   3830  COV COV Z1951      -1.495 -46.510  12.919  1.00  0.00
ATOM   3831  COW COW Z1952      27.339  69.579 -49.481  1.00  0.00
ATOM   3832  COX COX Z1953      49.194 -74.559  52.403  1.00  0.00
ATOM   3833  COY COY Z1954      64.545 -26.957 -67.448  1.00  0.00
ATOM   3834  COZ COZ Z1955      31.493  48.950  85.579  1.00  0.00
ATOM   3835  CPA CPA Z1956      35.871  12.149   3.730  1.00  0.00
ATOM   3836  CPB CPB Z1957      34.777  59.051  50.949  1.00  0.00
ATOM   3837  CPC CPC Z1958      28.336 -81.397  74.058  1.00  0.00
ATOM   3838  CPD CPD Z1959      12.103 -79.402 -13.367  1.00  0.00
ATOM   3839  CPE CPE Z1960     -26.307  72.731  80.548  1.00  0.00
ATOM   3840  CPF CPF Z1961      21.320  -5.445  18.345  1.00  0.00
ATOM   3841  CPG CPG Z1962      52.720  31.981 -30.930  1.00  0.00
ATOM   3842  CPH CPH Z1963      55.339   3.010  -5.224  1.00  0.00
ATOM   3843  CPI CPI Z1964     -10.014  70.791 -18.917  1.00  0.00
ATOM   3844  CPJ CPJ Z1965     -29.608  26.164  50.981  1.00  0.00
ATOM   3845  CPK CPK Z1966     -40.945  57.778  48.240  1.00  0.00
ATOM   3846  CPL CPL Z1967     -45.867 -57.228 -80.606  1.00  0.00
ATOM   3847  CPM CPM Z1968       8.511 -86.228 -73.056  1.00  0.00
ATOM   3848  CPN CPN Z1969      21.711 -70.960  20.507  1.00  0.00
ATOM   3849  CPO CPO Z1970     -80.793  45.801  82.083  1.00  0.00
ATOM   3850  CPP CPP Z1971      18.557  68.702  13.906  1.00  0.00
ATOM   3851  CPQ CPQ Z1972      68.017 -80.054  66.050  1.00  0.00
ATOM   3852  CPR CPR Z1973      65.125  42.492 -65.157  1.00  0.00
ATOM   3853  CPS CPS Z1974     -19.100 -45.461 -38.133  1.00  0.00
ATOM   3854  CPT CPT Z1975       1.222 -43.885 -34.987  1.00  0.00
ATOM   3855  CPU CPU Z1976      74.363  -3.935  79.443  1.00  0.00
ATOM   3856  CPV CPV Z1977     -30.516 -64.795  11.771  1.00  0.00
ATOM   3857  CPW CPW Z1978     -67.491  35.120 -51.285  1.00  0.00
ATOM   3858  CPX CPX Z1979      60.700  -5.104  73.955  1.00  0.00
ATOM   3859  CPY CPY Z1980      -5.741  60.033 -72.868  1.00  0.00
ATOM   3860  CPZ CPZ Z1981      39.765 -62.555 -15.602  1.00  0.00
ATOM   3861  CQA CQA Z1982      66.078 -84.480 -38.568  1.00  0.00
ATOM   3862  CQB CQB Z1983      32.767 -86.334 -79.358  1.00  0.00
ATOM   3863  CQC CQC Z1984     -63.388 -44.242 -83.151  1.00  0.00
ATOM   3864  CQD CQD Z1985      75.692 -83.008 -67.210  1.00  0.00
ATOM   3865  CQE CQE Z1986      74.536  72.785  23.217  1.00  0.00
ATOM   3866  CQF CQF Z1987      82.312 -69.128  75.788  1.00  0.00
ATOM   3867  CQG CQG Z1988      53.815 -41.179  41.641  1.00  0.00
ATOM   3868  CQH CQH Z1989      69.910  17.765  18.326  1.00  0.00
ATOM   3869  CQI CQI Z1990     -50.960  69.054 -30.740  1.00  0.00
ATOM   3870  CQJ CQJ Z1991      24.265  53.076 -14.813  1.00  0.00
ATOM   3871  CQK CQK Z1992      45.355 -54.518  59.785  1.00  0.00
ATOM   3872  CQL CQL Z1993      64.909  77.804  41.588  1.00  0.00
ATOM   3873  CQM CQM Z1994      11.907 -47.786 -53.637  1.00  0.00
ATOM   3874  CQN CQN Z1995       5.558  32.575  16.833  1.00  0.00
ATOM   3875  CQO CQO Z1996     -20.099 -58.787  85.816  1.00  0.00
ATOM   3876  CQP CQP Z1997     -74.526  -0.177  -3.308  1.00  0.00
ATOM   3877  CQQ CQQ Z1998      44.022  59.924 -50.053  1.00  0.00
ATOM   3878  CQR CQR Z1999     -30.480   7.161  79.525  1.00  0.00
ATOM   3879  CQS CQS Z2000     -76.246  57.652  61.383  1.00  0.00
ATOM   3880  CQT CQT Z2001     -18.228 -10.094  19.290  1.00  0.00
ATOM   3881  CQU CQU Z2002      26.526 -79.829  56.141  1.00  0.00
ATOM   3882  CQV CQV Z2003      71.983 -10.493  -5.076  1.00  0.00
ATOM   3883  CQW CQW Z2004      33.659  57.054 -33.824  1.00  0.00
ATOM   3884  CQX CQX Z2005     -11.040 -40.015 -82.747  1.00  0.00
ATOM   3885  CQY CQY Z2006      67.510 -11.231  47.526  1.00  0.00
ATOM   3886  CQZ CQZ Z2007     -51.715  19.443  16.884  1.00  0.00
ATOM   3887  CRA CRA Z2008     -28.033 -76.183 -59.688  1.00  0.00
ATOM   3888  CRB CRB Z2009     -68.407  16.629  74.868  1.00  0.00
ATOM   3889  CRC CRC Z2010      58.357 -72.823  -5.659  1.00  0.00
ATOM   3890  CRD CRD Z2011      47.055 -79.610 -35.000  1.00  0.00
ATOM   3891  CRE CRE Z2012     -63.400 -71.174  24.428  1.00  0.00
ATOM   3892  CRF CRF Z2013     -66.046 -82.875  63.078  1.00  0.00
ATOM   3893  CRG CRG Z2014      78.880 -67.535 -50.346  1.00  0.00
ATOM   3894  CRH CRH Z2015      -5.763   4.889 -35.977  1.00  0.00
ATOM   3895  CRI CRI Z2016      80.440  15.696 -26.952  1.00  0.00
ATOM   3896  CRJ CRJ Z2017     -60.576  11.206 -53.545  1.00  0.00
ATOM   3897  CRK CRK Z2018     -46.036  56.789  87.879  1.00  0.00
ATOM   3898  CRL CRL Z2019      51.622  72.344 -60.973  1.00  0.00
ATOM   3899  CRM CRM Z2020      72.222  38.389 -80.065  1.00  0.00
ATOM   3900  CRN CRN Z2021      24.056  10.042  23.381  1.00  0.00
ATOM   3901  CRO CRO Z2022      14.631 -70.733 -78.686  1.00  0.00
ATOM   3902  CRP CRP Z2023      57.879  68.789 -77.941  1.00  0.00
ATOM   3903  CRQ CRQ Z2024     -23.162 -74.720  77.149  1.00  0.00
ATOM   3904  CRR CRR Z2025     -62.749 -64.498  89.677  1.00  0.00
ATOM   3905  CRS CRS Z2026      44.945 -31.982  76.828  1.00  0.00
ATOM   3906  CRT CRT Z2027     -13.538  -2.173  46.165  1.00  0.00
ATOM   3907  CRU CRU Z2028      37.688  77.827 -68.380  1.00  0.00
ATOM   3908  CRV CRV Z2029      54.062  58.157  64.642  1.00  0.00
ATOM   3909  CRW CRW Z2030      13.592 -77.232  77.047  1.00  0.00
ATOM   3910  CRX CRX Z2031     -47.857 -33.157 -27.996  1.00  0.00
ATOM   3911  CRY CRY Z2032      44.184  14.573  76.056  1.00  0.00
ATOM   3912  CRZ CRZ Z2033      75.918 -78.937  -4.691  1.00  0.00
ATOM   3913  CSA CSA Z2034     -79.429  80.278  70.946  1.00  0.00
ATOM   3914  CSB CSB Z2035     -85.254 -44.773  20.740  1.00  0.00
ATOM   3915  CSC CSC Z2036     -15.607  41.029  58.451  1.00  0.00
ATOM   3916  CSD CSD Z2037      31.492 -37.328 -77.651  1.00  0.00
ATOM   3917  CSE CSE Z2038     -43.973  -0.135 -38.064  1.00  0.00
ATOM   3918  CSF CSF Z2039     -80.028 -77.623 -78.310  1.00  0.00
ATOM   3919  CSG CSG Z2040     -54.915 -77.967 -60.944  1.00  0.00
ATOM   3920  CSH CSH Z2041      72.194  82.150 -29.661  1.00  0.00
ATOM   3921  CSI CSI Z2042     -76.132 -16.977  27.669  1.00  0.00
ATOM   3922  CSJ CSJ Z2043     -70.787 -61.790 -80.165  1.00  0.00
ATOM   3923  CSK CSK Z2044     -58.942 -82.624  12.985  1.00  0.00
ATOM   3924  CSL CSL Z2045     -11.933 -70.597   7.970  1.00  0.00
ATOM   3925  CSM CSM Z2046      79.876  79.873  76.286  1.00  0.00
ATOM   3926  CSN CSN Z2047      11.113 -76.858  57.239  1.00  0.00
ATOM   3927  CSO CSO Z2048     -60.576 -76.609 -28.845  1.00  0.00
ATOM   3928  CSP CSP Z2049       6.026  77.551  62.247  1.00  0.00
ATOM   3929  CSQ CSQ Z2050       7.348  14.178   0.077  1.00  0.00
ATOM   3930  CSR CSR Z2051      -8.835  49.523  -0.783  1.00  0.00
ATOM   3931  CSS CSS Z2052      83.873 -58.031   0.158  1.00  0.00
ATOM   3932  CST CST Z2053      67.073  55.641 -80.706  1.00  0.00
ATOM   3933  CSU CSU Z2054     -68.119  23.704 -77.924  1.00  0.00
ATOM   3934  CSV CSV Z2055     -82.032  33.725 -20.158  1.00  0.00
ATOM   3935  CSW CSW Z2056     -42.629 -21.687 -55.255  1.00  0.00
ATOM   3936  CSX CSX Z2057      72.104 -16.516  80.992  1.00  0.00
ATOM   3937  CSY CSY Z2058     -54.803 -14.534 -75.618  1.00  0.00
ATOM   3938  CSZ CSZ Z2059      40.604  33.728  54.423  1.00  0.00
ATOM   3939  CTA CTA Z2060      73.983 -70.245  19.164  1.00  0.00
ATOM   3940  CTB CTB Z2061      82.828 -22.269  85.053  1.00  0.00
ATOM   3941  CTC CTC Z2062      54.873 -66.210 -75.867  1.00  0.00
ATOM   3942  CTD CTD Z2063      35.774  40.320 -84.873  1.00  0.00
ATOM   3943  CTE CTE Z2064      47.104 -71.117  19.062  1.00  0.00
ATOM   3944  CTF CTF Z2065      81.919  65.063 -52.225  1.00  0.00
ATOM   3945  CTG CTG Z2066      48.524 -49.931  85.069  1.00  0.00
ATOM   3946  CTH CTH Z2067      60.564  37.215 -44.376  1.00  0.00
ATOM   3947  CTI CTI Z2068     -78.778 -36.775  41.316  1.00  0.00
ATOM   3948  CTJ CTJ Z2069     -30.808 -24.033  76.466  1.00  0.00
ATOM   3949  CTK CTK Z2070     -39.004  38.735  44.636  1.00  0.00
ATOM   3950  CTL CTL Z2071      88.301  45.106  70.566  1.00  0.00
ATOM   3951  CTM CTM Z2072      33.702 -84.866 -10.989  1.00  0.00
ATOM   3952  CTN CTN Z2073      84.377   0.182 -44.792  1.00  0.00
ATOM   3953  CTO CTO Z2074     -30.832 -44.529  19.045  1.00  0.00
ATOM   3954  CTP CTP Z2075      82.321  56.404 -30.039  1.00  0.00
ATOM   3955  CTQ CTQ Z2076      48.432  19.785 -79.192  1.00  0.00
ATOM   3956  CTR CTR Z2077     -78.888  11.391 -57.640  1.00  0.00
ATOM   3957  CTS CTS Z2078     -76.216  21.660  19.992  1.00  0.00
ATOM   3958  CTT CTT Z2079     -32.729  41.944  82.592  1.00  0.00
ATOM   3959  CTU CTU Z2080      14.326 -18.720 -28.236  1.00  0.00
ATOM   3960  CTV CTV Z2081      41.847   7.984  55.650  1.00  0.00
ATOM   3961  CTW CTW Z2082     -17.268  20.752 -18.584  1.00  0.00
ATOM   3962  CTX CTX Z2083      56.367  12.272 -22.487  1.00  0.00
ATOM   3963  CTY CTY Z2084      52.825 -82.008  88.471  1.00  0.00
ATOM   3964  CTZ CTZ Z2085     -33.977  76.914  62.754  1.00  0.00
ATOM   3965  CUA CUA Z2086     -21.837  46.224 -40.480  1.00  0.00
ATOM   3966  CUB CUB Z2087     -15.182  46.828  88.418  1.00  0.00
ATOM   3967  CUC CUC Z2088     -45.349 -70.012   2.359  1.00  0.00
ATOM   3968  CUD CUD Z2089       0.999  18.354 -60.710  1.00  0.00
ATOM   3969  CUE CUE Z2090     -68.477 -20.466  61.143  1.00  0.00
ATOM   3970  CUF CUF Z2091      40.782  78.694 -36.957  1.00  0.00
ATOM   3971  CUG CUG Z2092     -60.381 -85.784 -16.376  1.00  0.00
ATOM   3972  CUH CUH Z2093     -58.450  64.205 -69.303  1.00  0.00
ATOM   3973  CUI CUI Z2094      71.099  61.967 -51.290  1.00  0.00
ATOM   3974  CUJ CUJ Z2095     -76.454 -73.480 -34.343  1.00  0.00
ATOM   3975  CUK CUK Z2096       6.198  36.946  66.097  1.00  0.00
ATOM   3976  CUL CUL Z2097     -34.133  24.311  30.936  1.00  0.00
ATOM   3977  CUM CUM Z2098      -0.661  37.170 -85.856  1.00  0.00
ATOM   3978  CUN CUN Z2099       2.958 -10.720  48.469  1.00  0.00
ATOM   3979  CUO CUO Z2100     -79.023  -2.746  68.760  1.00  0.00
ATOM   3980  CUP CUP Z2101     -27.837 -82.295   9.155  1.00  0.00
ATOM   3981  CUQ CUQ Z2102      54.613  60.557  44.267  1.00  0.00
ATOM   3982  CUR CUR Z2103     -22.435 -25.444  40.874  1.00  0.00
ATOM   3983  CUS CUS Z2104      20.606 -35.586  28.574  1.00  0.00
ATOM   3984  CUT CUT Z2105     -55.709  54.439   2.512  1.00  0.00
ATOM   3985  CUU CUU Z2106     -37.688  45.991  29.477  1.00  0.00
ATOM   3986  CUV CUV Z2107      -5.007 -60.639 -78.167  1.00  0.00
ATOM   3987  CUW CUW Z2108     -62.725 -21.739 -40.891  1.00  0.00
ATOM   3988  CUX CUX Z2109     -35.334  80.912 -32.241  1.00  0.00
ATOM   3989  CUY CUY Z2110      21.513  55.275  39.121  1.00  0.00
ATOM   3990  CUZ CUZ Z2111      38.536  56.255 -78.655  1.00  0.00
ATOM   3991  CVA CVA Z2112     -78.960  49.131 -74.475  1.00  0.00
ATOM   3992  CVB CVB Z2113      71.150  24.318 -22.451  1.00  0.00
ATOM   3993  CVC CVC Z2114      54.043  52.940 -15.750  1.00  0.00
ATOM   3994  CVD CVD Z2115      12.945  55.799  51.560  1.00  0.00
ATOM   3995  CVE CVE Z2116     -17.441  41.725 -59.234  1.00  0.00
ATOM   3996  CVF CVF Z2117     -47.374  54.925  10.835  1.00  0.00
ATOM   3997  CVG CVG Z2118       5.201 -11.164  81.770  1.00  0.00
ATOM   3998  CVH CVH Z2119     -49.596  71.036  19.205  1.00  0.00
ATOM   3999  CVI CVI Z2120     -43.549 -37.323 -59.421  1.00  0.00
ATOM   4000  CVJ CVJ Z2121     -14.405  15.431  11.666  1.00  0.00
ATOM   4001  CVK CVK Z2122      42.457   9.031  30.469  1.00  0.00
ATOM   4002  CVL CVL Z2123     -33.780 -71.206  54.764  1.00  0.00
ATOM   4003  CVM CVM Z2124       8.099 -58.191 -16.130  1.00  0.00
ATOM   4004  CVN CVN Z2125     -33.694 -70.162  68.454  1.00  0.00
ATOM   4005  CVO CVO Z2126      43.886 -16.865  64.140  1.00  0.00
ATOM   4006  CVP CVP Z2127     -85.727  46.821  58.735  1.00  0.00
ATOM   4007  CVQ CVQ Z2128      41.435  78.695 -13.041  1.00  0.00
ATOM   4008  CVR CVR Z2129      61.770  28.039  84.940  1.00  0.00
ATOM   4009  CVS CVS Z2130     -73.425 -63.417  59.898  1.00  0.00
ATOM   4010  CVT CVT Z2131     -60.417  70.021  60.382  1.00  0.00
ATOM   4011  CVU CVU Z2132     -47.633 -48.981 -41.170  1.00  0.00
ATOM   4012  CVV CVV Z2133      83.061   7.165 -74.098  1.00  0.00
ATOM   4013  CVW CVW Z2134      69.922 -31.158  84.730  1.00  0.00
ATOM   4014  CVX CVX Z2135     -83.055  77.787 -47.464  1.00  0.00
ATOM   4015  CVY CVY Z2136      -6.004 -70.560 -86.087  1.00  0.00
ATOM   4016  CVZ CVZ Z2137      18.449  77.590 -34.487  1.00  0.00
ATOM   4017  CWA CWA Z2138      76.658 -54.007 -78.394  1.00  0.00
ATOM   4018  CWB CWB Z2139     -77.337 -32.463 -21.380  1.00  0.00
ATOM   4019  CWC CWC Z2140      25.638  34.125 -73.882  1.00  0.00
ATOM   4020  CWD CWD Z2141      85.462   2.601 -10.553  1.00  0.00
ATOM   4021  CWE CWE Z2142     -63.210  73.566  35.686  1.00  0.00
ATOM   4022  CWF CWF Z2143      -9.117  36.017  -3.788  1.00  0.00
ATOM   4023  CWG CWG Z2144     -35.919  79.910  29.351  1.00  0.00
ATOM   4024  CWH CWH Z2145     -23.881  58.981  60.569  1.00  0.00
ATOM   4025  CWI CWI Z2146      57.525  54.013  81.960  1.00  0.00
ATOM   4026  CWJ CWJ Z2147     -39.677  64.793  77.000  1.00  0.00
ATOM   4027  CWK CWK Z2148      30.054 -78.877 -45.126  1.00  0.00
ATOM   4028  CWL CWL Z2149      21.844 -61.112 -38.266  1.00  0.00
ATOM   4029  CWM CWM Z2150     -80.140  74.493  35.779  1.00  0.00
ATOM   4030  CWN CWN Z2151     -16.770  11.951 -71.880  1.00  0.00
ATOM   4031  CWO CWO Z2152      87.763  -1.318  39.226  1.00  0.00
ATOM   4032  CWP CWP Z2153      54.625  79.544  24.809  1.00  0.00
ATOM   4033  CWQ CWQ Z2154     -80.358  43.078 -31.499  1.00  0.00
ATOM   4034  CWR CWR Z2155      33.313 -71.761 -82.069  1.00  0.00
ATOM   4035  CWS CWS Z2156      14.445 -88.148  28.370  1.00  0.00
ATOM   4036  CWT CWT Z2157      17.400  79.844 -14.147  1.00  0.00
ATOM   4037  CWU CWU Z2158      72.295 -85.900 -22.755  1.00  0.00
ATOM   4038  CWV CWV Z2159     -63.722  63.121 -80.695  1.00  0.00
ATOM   4039  CWW CWW Z2160     -37.680  36.048  19.376  1.00  0.00
ATOM   4040  CWX CWX Z2161     -41.157 -58.309  88.744  1.00  0.00
ATOM   4041  CWY CWY Z2162     -51.711 -55.532  24.633  1.00  0.00
ATOM   4042  CWZ CWZ Z2163      37.382 -63.744   5.785  1.00  0.00
ATOM   4043  CXA CXA Z2164      37.199 -34.909  20.323  1.00  0.00
ATOM   4044  CXB CXB Z2165     -32.082  52.683 -52.867  1.00  0.00
ATOM   4045  CXC CXC Z2166      40.245 -86.088 -59.704  1.00  0.00
ATOM   4046  CXD CXD Z2167      27.561   5.339 -80.538  1.00  0.00
ATOM   4047  CXE CXE Z2168      84.113   8.805   4.078  1.00  0.00
ATOM   4048  CXF CXF Z2169     -66.604  25.155  55.266  1.00  0.00
ATOM   4049  CXG CXG Z2170      -9.116 -51.370 -61.924  1.00  0.00
ATOM   4050  CXH CXH Z2171      53.944 -18.312  26.513  1.00  0.00
ATOM   4051  CXI CXI Z2172     -51.497   5.984 -73.541  1.00  0.00
ATOM   4052  CXJ CXJ Z2173      72.478  -3.612  26.904  1.00  0.00
ATOM   4053  CXK CXK Z2174      73.082 -31.773  50.381  1.00  0.00
ATOM   4054  CXL CXL Z2175      40.038  34.028  88.210  1.00  0.00
ATOM   4055  CXM CXM Z2176      29.785  -0.756  37.762  1.00  0.00
ATOM   4056  CXN CXN Z2177      86.628  56.761 -64.922  1.00  0.00
ATOM   4057  CXO CXO Z2178      47.437 -79.777 -70.721  1.00  0.00
ATOM   4058  CXP CXP Z2179     -60.683 -50.169  15.670  1.00  0.00
ATOM   4059  CXQ CXQ Z2180       8.399  80.204  24.272  1.00  0.00
ATOM   4060  CXR CXR Z2181      31.305  -6.039 -13.020  1.00  0.00
ATOM   4061  CXS CXS Z2182      89.730 -17.826  67.474  1.00  0.00
ATOM   4062  CXT CXT Z2183      28.367 -15.324  30.290  1.00  0.00
ATOM   4063  CXU CXU Z2184     -74.683 -19.877  49.028  1.00  0.00
ATOM   4064  CXV CXV Z2185      85.483  -2.917  52.792  1.00  0.00
ATOM   4065  CXW CXW Z2186      64.832  47.722 -17.809  1.00  0.00
ATOM   4066  CXX CXX Z2187      82.608 -36.133 -41.761  1.00  0.00
ATOM   4067  CXY CXY Z2188      -6.504  82.528 -83.625  1.00  0.00
ATOM   4068  CXZ CXZ Z2189      70.714  17.181  36.054  1.00  0.00
ATOM   4069  CYA CYA Z2190     -37.265  82.158 -11.235  1.00  0.00
ATOM   4070  CYB CYB Z2191      74.286  66.684  -3.577  1.00  0.00
ATOM   4071  CYC CYC Z2192     -11.988  64.517  68.443  1.00  0.00
ATOM   4072  CYD CYD Z2193      81.304 -15.592 -25.442  1.00  0.00
ATOM   4073  CYE CYE Z2194      65.399  77.145 -56.699  1.00  0.00
ATOM   4074  CYF CYF Z2195     -54.123 -86.431  51.129  1.00  0.00
ATOM   4075  CYG CYG Z2196      19.516  84.035 -52.182  1.00  0.00
ATOM   4076  CYH CYH Z2197     -38.479 -54.056  -2.185  1.00  0.00
ATOM   4077  CYI CYI Z2198      17.072  28.653   0.738  1.00  0.00
ATOM   4078  CYJ CYJ Z2199      35.851 -74.084  65.038  1.00  0.00
ATOM   4079  CYK CYK Z2200      11.417  79.546  41.836  1.00  0.00
ATOM   4080  CYL CYL Z2201      36.590  79.997  37.668  1.00  0.00
ATOM   4081  CYM CYM Z2202      45.130  64.369 -65.807  1.00  0.00
ATOM   4082  CYN CYN Z2203      25.832  10.121  87.478  1.00  0.00
ATOM   4083  CYO CYO Z2204     -82.489 -27.498  68.346  1.00  0.00
ATOM   4084  CYP CYP Z2205      11.051 -53.946 -82.385  1.00  0.00
ATOM   4085  CYQ CYQ Z2206      26.095   1.929 -61.132  1.00  0.00
ATOM   4086  CYR CYR Z2207      73.925 -88.794  26.469  1.00  0.00
ATOM   4087  CYS CYS Z2208      28.976  84.819  15.275  1.00  0.00
ATOM   4088  CYT CYT Z2209     -77.410 -55.019  84.629  1.00  0.00
ATOM   4089  CYU CYU Z2210     -72.986  -7.170  52.738  1.00  0.00
ATOM   4090  CYV CYV Z2211     -77.468   4.068  33.473  1.00  0.00
ATOM   4091  CYW CYW Z2212      79.246 -27.454 -27.143  1.00  0.00
ATOM   4092  CYX CYX Z2213      53.639  13.615  42.929  1.00  0.00
ATOM   4093  CYY CYY Z2214      24.130 -30.574   3.154  1.00  0.00
ATOM   4094  CYZ CYZ Z2215      86.614  65.568  75.107  1.00  0.00
ATOM   4095  CZA CZA Z2216     -60.099 -15.248 -26.315  1.00  0.00
ATOM   4096  CZB CZB Z2217       9.826 -18.534  32.272  1.00  0.00
ATOM   4097  CZC CZC Z2218      15.849  72.352  81.831  1.00  0.00
ATOM   4098  CZD CZD Z2219      44.232  79.658  75.066  1.00  0.00
ATOM   4099  CZE CZE Z2220      48.705 -85.373  67.047  1.00  0.00
ATOM   4100  CZF CZF Z2221      52.167 -12.394 -79.637  1.00  0.00
ATOM   4101  CZG CZG Z2222      57.589 -64.402  81.917  1.00  0.00
ATOM   4102  CZH CZH Z2223     -21.551 -85.102  63.481  1.00  0.00
ATOM   4103  CZI CZI Z2224      58.457 -73.180 -22.592  1.00  0.00
ATOM   4104  CZJ CZJ Z2225      78.357  31.785  54.085  1.00  0.00
ATOM   4105  CZK CZK Z2226      -5.130 -84.603  -5.248  1.00  0.00
ATOM   4106  CZL CZL Z2227       9.131  83.513   7.524  1.00  0.00
ATOM   4107  CZM CZM Z2228     -26.834   6.011  25.485  1.00  0.00
ATOM   4108  CZN CZN Z2229      87.513 -64.289  63.857  1.00  0.00
ATOM   4109  CZO CZO Z2230      35.158  46.090  70.582  1.00  0.00
ATOM   4110  CZP CZP Z2231      51.596  79.565 -24.685  1.00  0.00
ATOM   4111  CZQ CZQ Z2232     -63.743 -52.274 -40.101  1.00  0.00
ATOM   4112  CZR CZR Z2233      73.908 -40.047  40.528  1.00  0.00
ATOM   4113  CZS CZS Z2234      19.445  -9.547  35.308  1.00  0.00
ATOM   4114  CZT CZT Z2235     -79.271 -11.793 -84.852  1.00  0.00
ATOM   4115  CZU CZU Z2236      37.657 -56.942  45.143  1.00  0.00
ATOM   4116  CZV CZV Z2237      74.305 -39.039 -82.292  1.00  0.00
ATOM   4117  CZW CZW Z2238      63.818   6.512  61.333  1.00  0.00
ATOM   4118  CZX CZX Z2239     -35.743 -47.443 -60.327  1.00  0.00
ATOM   4119  CZY CZY Z2240      20.197 -36.966 -14.674  1.00  0.00
ATOM   4120  CZZ CZZ Z2241      26.108  65.287 -62.655  1.00  0.00
ATOM   4121  DAA DAA Z2242       5.646 -41.787 -13.450  1.00  0.00
ATOM   4122  DAB DAB Z2243     -37.789  31.591 -22.666  1.00  0.00
ATOM   4123  DAC DAC Z2244      78.508  51.454  22.564  1.00  0.00
ATOM   4124  DAD DAD Z2245      81.098 -38.713  74.861  1.00  0.00
ATOM   4125  DAE DAE Z2246       9.566 -79.700 -55.636  1.00  0.00
ATOM   4126  DAF DAF Z2247     -28.695 -25.280 -44.260  1.00  0.00
ATOM   4127  DAG DAG Z2248      58.063  82.725  61.640  1.00  0.00
ATOM   4128  DAH DAH Z2249      82.950  16.174  21.635  1.00  0.00
ATOM   4129  DAI DAI Z2250      29.109 -66.433  51.343  1.00  0.00
ATOM   4130  DAJ DAJ Z2251      32.914 -50.526   4.533  1.00  0.00
ATOM   4131  DAK DAK Z2252      20.311  72.590 -75.901  1.00  0.00
ATOM   4132  DAL DAL Z2253      81.517  16.160  87.637  1.00  0.00
ATOM   4133  DAM DAM Z2254     -17.187 -27.064 -30.262  1.00  0.00
ATOM   4134  DAN DAN Z2255      89.565  26.622   8.306  1.00  0.00
ATOM   4135  DAO DAO Z2256      17.249 -12.224  57.854  1.00  0.00
ATOM   4136  DAP DAP Z2257     -11.574 -79.088  29.490  1.00  0.00
ATOM   4137  DAQ DAQ Z2258     -49.972  80.639  79.016  1.00  0.00
ATOM   4138  DAR DAR Z2259      49.433  48.210 -32.432  1.00  0.00
ATOM   4139  DAS DAS Z2260     -29.951  40.899 -67.776  1.00  0.00
ATOM   4140  DAT DAT Z2261     -10.042 -52.850 -10.688  1.00  0.00
ATOM   4141  DAU DAU Z2262      62.234   2.620 -82.813  1.00  0.00
ATOM   4142  DAV DAV Z2263     -81.808 -14.793 -39.126  1.00  0.00
ATOM   4143  DAW DAW Z2264      42.799  68.694 -80.989  1.00  0.00
ATOM   4144  DAX DAX Z2265      81.163  67.197  54.308  1.00  0.00
ATOM   4145  DAY DAY Z2266     -77.778 -43.845  64.044  1.00  0.00
ATOM   4146  DAZ DAZ Z2267      21.928  -3.992  51.853  1.00  0.00
ATOM   4147  DBA DBA Z2268      64.703   1.843  15.132  1.00  0.00
ATOM   4148  DBB DBB Z2269      59.279 -86.277 -14.476  1.00  0.00
ATOM   4149  DBC DBC Z2270      -6.368 -83.850 -52.960  1.00  0.00
ATOM   4150  DBD DBD Z2271      -0.005 -61.105  39.893  1.00  0.00
ATOM   4151  DBE DBE Z2272      55.641  66.804 -15.240  1.00  0.00
ATOM   4152  DBF DBF Z2273     -18.576  -5.343 -22.078  1.00  0.00
ATOM   4153  DBG DBG Z2274      38.269 -29.393 -34.638  1.00  0.00
ATOM   4154  DBH DBH Z2275      51.498 -63.016  35.279  1.00  0.00
ATOM   4155  DBI DBI Z2276      77.752  10.530  61.359  1.00  0.00
ATOM   4156  DBJ DBJ Z2277      -4.558  51.762  20.539  1.00  0.00
ATOM   4157  DBK DBK Z2278     -54.251  47.998 -14.282  1.00  0.00
ATOM   4158  DBL DBL Z2279     -70.621  -0.626  17.858  1.00  0.00
ATOM   4159  DBM DBM Z2280     -29.082  -4.359 -48.494  1.00  0.00
ATOM   4160  DBN DBN Z2281      24.258 -57.236 -86.709  1.00  0.00
ATOM   4161  DBO DBO Z2282     -18.875  10.946 -32.300  1.00  0.00
ATOM   4162  DBP DBP Z2283      39.629  -7.007  80.483  1.00  0.00
ATOM   4163  DBQ DBQ Z2284      84.331 -15.587 -78.058  1.00  0.00
ATOM   4164  DBR DBR Z2285     -27.626  -8.075 -11.580  1.00  0.00
ATOM   4165  DBS DBS Z2286     -76.520  85.533  16.337  1.00  0.00
ATOM   4166  DBT DBT Z2287      69.515  63.051  69.159  1.00  0.00
ATOM   4167  DBU DBU Z2288     -77.802 -19.408  -2.715  1.00  0.00
ATOM   4168  DBV DBV Z2289      32.758  18.078 -27.461  1.00  0.00
ATOM   4169  DBW DBW Z2290      35.655 -21.821 -47.392  1.00  0.00
ATOM   4170  DBX DBX Z2291      79.836  35.472 -46.294  1.00  0.00
ATOM   4171  DBY DBY Z2292      86.172 -42.624  30.032  1.00  0.00
ATOM   4172  DBZ DBZ Z2293      40.088  73.273  10.694  1.00  0.00
ATOM   4173  DCA DCA Z2294      43.049  32.556  -9.503  1.00  0.00
ATOM   4174  DCB DCB Z2295     -35.876  26.901 -80.810  1.00  0.00
ATOM   4175  DCC DCC Z2296      69.451  32.614  -8.919  1.00  0.00
ATOM   4176  DCD DCD Z2297     -78.442 -84.333 -17.646  1.00  0.00
ATOM   4177  DCE DCE Z2298      34.679 -74.044  38.449  1.00  0.00
ATOM   4178  DCF DCF Z2299      38.805 -89.449  64.882  1.00  0.00
ATOM   4179  DCG DCG Z2300      19.343  61.069 -36.763  1.00  0.00
ATOM   4180  DCH DCH Z2301      89.040 -80.574  63.178  1.00  0.00
ATOM   4181  DCI DCI Z2302     -63.991  -9.302  80.696  1.00  0.00
ATOM   4182  DCJ DCJ Z2303     -56.632 -62.503 -30.314  1.00  0.00
ATOM   4183  DCK DCK Z2304      23.213 -68.251  -2.203  1.00  0.00
ATOM   4184  DCL DCL Z2305      88.963  48.147 -39.629  1.00  0.00
ATOM   4185  DCM DCM Z2306     -63.374 -35.264  51.526  1.00  0.00
ATOM   4186  DCN DCN Z2307      -1.343  70.482  20.456  1.00  0.00
ATOM   4187  DCO DCO Z2308       7.973   6.155 -67.725  1.00  0.00
ATOM   4188  DCP DCP Z2309     -31.921  57.114 -70.113  1.00  0.00
ATOM   4189  DCQ DCQ Z2310      76.285 -58.138  27.543  1.00  0.00
ATOM   4190  DCR DCR Z2311     -64.199  -9.535 -58.825  1.00  0.00
ATOM   4191  DCS DCS Z2312      -9.563 -20.759  54.566  1.00  0.00
ATOM   4192  DCT DCT Z2313     -53.211 -48.015  41.733  1.00  0.00
ATOM   4193  DCU DCU Z2314      35.682 -86.657  16.756  1.00  0.00
ATOM   4194  DCV DCV Z2315      84.614 -84.933  80.877  1.00  0.00
ATOM   4195  DCW DCW Z2316      24.624   3.986 -35.158  1.00  0.00
ATOM   4196  DCX DCX Z2317      87.981 -54.047  80.650  1.00  0.00
ATOM   4197  DCY DCY Z2318       0.874 -26.776 -25.597  1.00  0.00
ATOM   4198  DCZ DCZ Z2319     -70.010 -88.103  32.788  1.00  0.00
ATOM   4199  DDA DDA Z2320     -36.547   2.005 -67.500  1.00  0.00
ATOM   4200  DDB DDB Z2321      86.493 -39.516  16.903  1.00  0.00
ATOM   4201  DDC DDC Z2322      87.382 -35.793  57.196  1.00  0.00
ATOM   4202  DDD DDD Z2323     -20.085  38.175 -83.800  1.00  0.00
ATOM   4203  DDE DDE Z2324      28.870 -19.338  52.178  1.00  0.00
ATOM   4204  DDF DDF Z2325       6.236  12.123  19.818  1.00  0.00
ATOM   4205  DDG DDG Z2326       2.553  21.082 -76.593  1.00  0.00
ATOM   4206  DDH DDH Z2327     -12.673  74.411 -47.594  1.00  0.00
ATOM   4207  DDI DDI Z2328      78.955  54.177 -44.471  1.00  0.00
ATOM   4208  DDJ DDJ Z2329      16.514  26.765 -62.728  1.00  0.00
ATOM   4209  DDK DDK Z2330      53.980  84.671 -75.897  1.00  0.00
ATOM   4210  DDL DDL Z2331     -15.081   0.945  65.300  1.00  0.00
ATOM   4211  DDM DDM Z2332       5.590 -85.036  87.456  1.00  0.00
ATOM   4212  DDN DDN Z2333     -80.728 -19.550 -20.735  1.00  0.00
ATOM   4213  DDO DDO Z2334      83.537 -90.087  -9.247  1.00  0.00
ATOM   4214  DDP DDP Z2335     -81.052  66.991 -64.759  1.00  0.00
ATOM   4215  DDQ DDQ Z2336      90.487  38.139 -35.526  1.00  0.00
ATOM   4216  DDR DDR Z2337      15.066 -33.155 -31.642  1.00  0.00
ATOM   4217  DDS DDS Z2338     -20.576 -59.444  23.396  1.00  0.00
ATOM   4218  DDT DDT Z2339      86.764 -25.090 -87.703  1.00  0.00
ATOM   4219  DDU DDU Z2340     -50.018 -25.102 -85.794  1.00  0.00
ATOM   4220  DDV DDV Z2341      73.233  24.078 -79.416  1.00  0.00
ATOM   4221  DDW DDW Z2342      36.804 -18.693  -0.648  1.00  0.00
ATOM   4222  DDX DDX Z2343     -32.649  58.464 -29.184  1.00  0.00
ATOM   4223  DDY DDY Z2344     -59.465  81.862 -80.490  1.00  0.00
ATOM   4224  DDZ DDZ Z2345       8.639 -88.586  50.690  1.00  0.00
ATOM   4225  DEA DEA Z2346      75.332  82.910 -76.758  1.00  0.00
ATOM   4226  DEB DEB Z2347      -6.817  25.543  12.295  1.00  0.00
ATOM   4227  DEC DEC Z2348     -61.086  19.320  41.455  1.00  0.00
ATOM   4228  DED DED Z2349      54.642  18.402  62.152  1.00  0.00
ATOM   4229  DEE DEE Z2350     -75.856 -79.939  85.520  1.00  0.00
ATOM   4230  DEF DEF Z2351     -46.141  65.876  -5.960  1.00  0.00
ATOM   4231  DEG DEG Z2352      52.779 -89.131  14.861  1.00  0.00
ATOM   4232  DEH DEH Z2353      20.587 -81.678   5.525  1.00  0.00
ATOM   4233  DEI DEI Z2354     -45.558  53.560  64.325  1.00  0.00
ATOM   4234  DEJ DEJ Z2355      73.673 -31.249 -55.890  1.00  0.00
ATOM   4235  DEK DEK Z2356     -21.468  80.572 -69.078  1.00  0.00
ATOM   4236  DEL DEL Z2357      84.529  80.132 -56.802  1.00  0.00
ATOM   4237  DEM DEM Z2358      56.791  70.146  54.617  1.00  0.00
ATOM   4238  DEN DEN Z2359      19.305 -69.912 -24.494  1.00  0.00
ATOM   4239  DEO DEO Z2360      82.843  39.303  86.212  1.00  0.00
ATOM   4240  DEP DEP Z2361     -53.849   9.507 -27.874  1.00  0.00
ATOM   4241  DEQ DEQ Z2362      79.424  -8.878   6.048  1.00  0.00
ATOM   4242  DER DER Z2363     -10.148 -70.020 -55.928  1.00  0.00
ATOM   4243  DES DES Z2364      85.738 -88.688 -43.096  1.00  0.00
ATOM   4244  DET DET Z2365     -83.767 -31.945 -35.287  1.00  0.00
ATOM   4245  DEU DEU Z2366     -49.444  19.883 -87.211  1.00  0.00
ATOM   4246  DEV DEV Z2367     -27.884  72.325  35.603  1.00  0.00
ATOM   4247  DEW DEW Z2368     -56.338  23.975 -36.540  1.00  0.00
ATOM   4248  DEX DEX Z2369     -85.386 -76.856  58.621  1.00  0.00
ATOM   4249  DEY DEY Z2370      11.330  42.105  87.001  1.00  0.00
ATOM   4250  DEZ DEZ Z2371     -20.935  81.431  44.982  1.00  0.00
ATOM   4251  DFA DFA Z2372     -32.157 -62.653 -62.673  1.00  0.00
ATOM   4252  DFB DFB Z2373     -29.645 -83.593  81.233  1.00  0.00
ATOM   4253  DFC DFC Z2374      59.670 -80.987  38.451  1.00  0.00
ATOM   4254  DFD DFD Z2375     -20.513  38.723  12.414  1.00  0.00
ATOM   4255  DFE DFE Z2376     -45.425  45.975 -48.570  1.00  0.00
ATOM   4256  DFF DFF Z2377     -31.094 -37.957 -36.368  1.00  0.00
ATOM   4257  DFG DFG Z2378     -32.353 -44.710 -14.838  1.00  0.00
ATOM   4258  DFH DFH Z2379      11.954  80.069 -63.322  1.00  0.00
ATOM   4259  DFI DFI Z2380     -66.128  80.717  86.200  1.00  0.00
ATOM   4260  DFJ DFJ Z2381      13.130  39.697  44.538  1.00  0.00
ATOM   4261  DFK DFK Z2382     -16.762  25.437  86.952  1.00  0.00
ATOM   4262  DFL DFL Z2383      74.858 -70.436 -14.622  1.00  0.00
ATOM   4263  DFM DFM Z2384      50.146  -1.445  36.931  1.00  0.00
ATOM   4264  DFN DFN Z2385     -69.606  16.961   7.393  1.00  0.00
ATOM   4265  DFO DFO Z2386      40.900  74.578  60.823  1.00  0.00
ATOM   4266  DFP DFP Z2387     -67.804 -28.511 -14.459  1.00  0.00
ATOM   4267  DFQ DFQ Z2388       2.686  56.397 -47.561  1.00  0.00
ATOM   4268  DFR DFR Z2389      86.244  27.965 -68.582  1.00  0.00
ATOM   4269  DFS DFS Z2390       1.651 -67.885 -46.268  1.00  0.00
ATOM   4270  DFT DFT Z2391      42.240 -86.767  80.428  1.00  0.00
ATOM   4271  DFU DFU Z2392      32.219  68.968  76.208  1.00  0.00
ATOM   4272  DFV DFV Z2393      86.426  39.927  15.455  1.00  0.00
ATOM   4273  DFW DFW Z2394      40.546 -88.863  -0.744  1.00  0.00
ATOM   4274  DFX DFX Z2395     -30.682  29.364  86.089  1.00  0.00
ATOM   4275  DFY DFY Z2396     -26.425  58.278  72.338  1.00  0.00
ATOM   4276  DFZ DFZ Z2397      40.626  -2.009  12.026  1.00  0.00
ATOM   4277  DGA DGA Z2398      12.334  44.025 -70.907  1.00  0.00
ATOM   4278  DGB DGB Z2399      86.284  76.547 -21.327  1.00  0.00
ATOM   4279  DGC DGC Z2400      44.827  66.517 -28.697  1.00  0.00
ATOM   4280  DGD DGD Z2401      61.836  24.744  48.092  1.00  0.00
ATOM   4281  DGE DGE Z2402      20.265 -58.584 -62.428  1.00  0.00
ATOM   4282  DGF DGF Z2403      55.686 -47.348 -86.066  1.00  0.00
ATOM   4283  DGG DGG Z2404      -4.928 -69.883  -2.769  1.00  0.00
ATOM   4284  DGH DGH Z2405     -26.491  66.128 -43.539  1.00  0.00
ATOM   4285  DGI DGI Z2406     -62.039  83.747  13.930  1.00  0.00
ATOM   4286  DGJ DGJ Z2407      20.899  15.384 -57.029  1.00  0.00
ATOM   4287  DGK DGK Z2408      22.027  -6.656  80.372  1.00  0.00
ATOM   4288  DGL DGL Z2409     -29.306 -51.091  62.071  1.00  0.00
ATOM   4289  DGM DGM Z2410     -42.092  17.209 -28.126  1.00  0.00
ATOM   4290  DGN DGN Z2411     -30.273 -53.801 -74.195  1.00  0.00
ATOM   4291  DGO DGO Z2412     -52.586 -73.330 -12.753  1.00  0.00
ATOM   4292  DGP DGP Z2413     -67.644  66.681  86.241  1.00  0.00
ATOM   4293  DGQ DGQ Z2414     -54.529  83.182  56.120  1.00  0.00
ATOM   4294  DGR DGR Z2415      15.123 -79.114  40.767  1.00  0.00
ATOM   4295  DGS DGS Z2416     -41.037  -4.100 -82.435  1.00  0.00
ATOM   4296  DGT DGT Z2417      25.391 -39.812 -57.860  1.00  0.00
ATOM   4297  DGU DGU Z2418     -79.729 -63.282 -52.099  1.00  0.00
ATOM   4298  DGV DGV Z2419     -82.753 -86.066  22.104  1.00  0.00
ATOM   4299  DGW DGW Z2420      22.917 -42.707 -38.275  1.00  0.00
ATOM   4300  DGX DGX Z2421     -15.392  19.930  45.755  1.00  0.00
ATOM   4301  DGY DGY Z2422     -15.088 -42.716  85.563  1.00  0.00
ATOM   4302  DGZ DGZ Z2423     -27.946 -40.383   2.392  1.00  0.00
ATOM   4303  DHA DHA Z2424     -59.215 -33.662  32.771  1.00  0.00
ATOM   4304  DHB DHB Z2425      46.091 -13.390  49.596  1.00  0.00
ATOM   4305  DHC DHC Z2426      59.558  32.429 -15.601  1.00  0.00
ATOM   4306  DHD DHD Z2427     -84.089  66.465  50.460  1.00  0.00
ATOM   4307  DHE DHE Z2428     -74.111 -29.164 -83.230  1.00  0.00
ATOM   4308  DHF DHF Z2429     -46.273 -86.867   6.212  1.00  0.00
ATOM   4309  DHG DHG Z2430     -70.048  77.381 -25.500  1.00  0.00
ATOM   4310  DHH DHH Z2431     -76.641 -89.736 -50.864  1.00  0.00
ATOM   4311  DHI DHI Z2432     -73.609  55.488 -40.685  1.00  0.00
ATOM   4312  DHJ DHJ Z2433     -22.211  65.754 -57.302  1.00  0.00
ATOM   4313  DHK DHK Z2434       7.750  48.338   6.994  1.00  0.00
ATOM   4314  DHL DHL Z2435       8.620 -26.785   1.252  1.00  0.00
ATOM   4315  DHM DHM Z2436      87.138  31.322  34.353  1.00  0.00
ATOM   4316  DHN DHN Z2437      75.871  31.404 -61.097  1.00  0.00
ATOM   4317  DHO DHO Z2438     -79.523   7.383  54.944  1.00  0.00
ATOM   4318  DHP DHP Z2439     -83.187   1.708  84.542  1.00  0.00
ATOM   4319  DHQ DHQ Z2440      67.780 -50.715  73.125  1.00  0.00
ATOM   4320  DHR DHR Z2441      76.156  56.653  34.912  1.00  0.00
ATOM   4321  DHS DHS Z2442      69.726  11.614 -20.214  1.00  0.00
ATOM   4322  DHT DHT Z2443       3.919 -18.236  18.283  1.00  0.00
ATOM   4323  DHU DHU Z2444     -50.929 -28.072  62.763  1.00  0.00
ATOM   4324  DHV DHV Z2445     -83.829 -88.751   0.898  1.00  0.00
ATOM   4325  DHW DHW Z2446      -6.184 -13.896 -84.928  1.00  0.00
ATOM   4326  DHX DHX Z2447     -14.008  10.783  33.808  1.00  0.00
ATOM   4327  DHY DHY Z2448      30.219  77.957  -1.731  1.00  0.00
ATOM   4328  DHZ DHZ Z2449     -46.235 -12.728 -22.044  1.00  0.00
ATOM   4329  DIA DIA Z2450      45.995  37.635 -41.623  1.00  0.00
ATOM   4330  DIB DIB Z2451     -41.357  83.489  40.591  1.00  0.00
ATOM   4331  DIC DIC Z2452       2.286 -39.832 -81.133  1.00  0.00
ATOM   4332  DID DID Z2453     -64.495   3.606 -43.157  1.00  0.00
ATOM   4333  DIE DIE Z2454     -46.447  69.792  86.190  1.00  0.00
ATOM   4334  DIF DIF Z2455     -21.255  -7.027 -79.749  1.00  0.00
ATOM   4335  DIG DIG Z2456      76.732 -88.308   8.874  1.00  0.00
ATOM   4336  DIH DIH Z2457     -46.788  -5.836  81.902  1.00  0.00
ATOM   4337  DII DII Z2458     -79.995 -53.972 -31.486  1.00  0.00
ATOM   4338  DIJ DIJ Z2459     -84.497  81.434 -34.106  1.00  0.00
ATOM   4339  DIK DIK Z2460     -17.188 -90.261  42.348  1.00  0.00
ATOM   4340  DIL DIL Z2461     -46.457 -70.488  36.783  1.00  0.00
ATOM   4341  DIM DIM Z2462      80.676  32.873  -3.108  1.00  0.00
ATOM   4342  DIN DIN Z2463      24.920  25.385  87.599  1.00  0.00
ATOM   4343  DIO DIO Z2464      85.103  -1.455  88.630  1.00  0.00
ATOM   4344  DIP DIP Z2465     -73.634  17.791  40.012  1.00  0.00
ATOM   4345  DIQ DIQ Z2466     -55.101  82.445  -8.026  1.00  0.00
ATOM   4346  DIR DIR Z2467      15.567  45.971  32.793  1.00  0.00
ATOM   4347  DIS DIS Z2468     -10.228  82.416  60.003  1.00  0.00
ATOM   4348  DIT DIT Z2469       2.009   2.790 -83.079  1.00  0.00
ATOM   4349  DIU DIU Z2470      82.512  42.797 -86.039  1.00  0.00
ATOM   4350  DIV DIV Z2471      61.570 -36.311 -75.548  1.00  0.00
ATOM   4351  DIW DIW Z2472      65.512  48.297  -6.800  1.00  0.00
ATOM   4352  DIX DIX Z2473      18.934 -15.786 -81.505  1.00  0.00
ATOM   4353  DIY DIY Z2474      79.369  17.512 -45.953  1.00  0.00
ATOM   4354  DIZ DIZ Z2475      53.895  79.476   4.896  1.00  0.00
ATOM   4355  DJA DJA Z2476      13.904  -0.192 -25.254  1.00  0.00
ATOM   4356  DJB DJB Z2477     -25.265  21.312  -4.612  1.00  0.00
ATOM   4357  DJC DJC Z2478     -43.380  73.867   5.008  1.00  0.00
ATOM   4358  DJD DJD Z2479      81.070 -25.802   2.697  1.00  0.00
ATOM   4359  DJE DJE Z2480      84.166  69.796 -74.296  1.00  0.00
ATOM   4360  DJF DJF Z2481     -45.623 -67.356  16.291  1.00  0.00
ATOM   4361  DJG DJG Z2482      32.397  20.205  48.364  1.00  0.00
ATOM   4362  DJH DJH Z2483      36.168 -60.014 -80.711  1.00  0.00
ATOM   4363  DJI DJI Z2484      -5.052  34.710 -74.668  1.00  0.00
ATOM   4364  DJJ DJJ Z2485      89.164 -57.589  53.759  1.00  0.00
ATOM   4365  DJK DJK Z2486      57.347  35.825 -75.491  1.00  0.00
ATOM   4366  DJL DJL Z2487     -30.030 -36.179 -48.661  1.00  0.00
ATOM   4367  DJM DJM Z2488      -3.347  82.244  41.120  1.00  0.00
ATOM   4368  DJN DJN Z2489     -19.524 -68.759 -85.909  1.00  0.00
ATOM   4369  DJO DJO Z2490      69.714  -4.530 -21.953  1.00  0.00
ATOM   4370  DJP DJP Z2491      85.791 -38.086 -10.916  1.00  0.00
ATOM   4371  DJQ DJQ Z2492      22.099 -21.585  18.693  1.00  0.00
ATOM   4372  DJR DJR Z2493       4.880  -1.832  23.311  1.00  0.00
ATOM   4373  DJS DJS Z2494      85.731  78.747  86.590  1.00  0.00
ATOM   4374  DJT DJT Z2495       4.219  10.582 -19.812  1.00  0.00
ATOM   4375  DJU DJU Z2496     -63.802 -86.943  77.610  1.00  0.00
ATOM   4376  DJV DJV Z2497     -44.636 -89.136  33.092  1.00  0.00
ATOM   4377  DJW DJW Z2498     -70.464 -57.287  13.909  1.00  0.00
ATOM   4378  DJX DJX Z2499      -3.544  84.059   8.985  1.00  0.00
ATOM   4379  DJY DJY Z2500      38.629 -59.836  78.192  1.00  0.00
ATOM   4380  DJZ DJZ Z2501      89.139 -70.139  13.633  1.00  0.00
ATOM   4381  DKA DKA Z2502      -0.885   6.563 -54.798  1.00  0.00
ATOM   4382  DKB DKB Z2503     -66.470 -88.287 -80.432  1.00  0.00
ATOM   4383  DKC DKC Z2504      -4.776   3.054  14.201  1.00  0.00
ATOM   4384  DKD DKD Z2505      80.016 -69.002  38.983  1.00  0.00
ATOM   4385  DKE DKE Z2506     -30.404  32.747 -39.181  1.00  0.00
ATOM   4386  DKF DKF Z2507       6.407 -69.078 -30.681  1.00  0.00
ATOM   4387  DKG DKG Z2508      -6.423 -28.508  35.832  1.00  0.00
ATOM   4388  DKH DKH Z2509      79.906 -54.626 -64.728  1.00  0.00
ATOM   4389  DKI DKI Z2510     -79.882 -23.970  84.495  1.00  0.00
ATOM   4390  DKJ DKJ Z2511     -82.357  74.379 -14.128  1.00  0.00
ATOM   4391  DKK DKK Z2512     -23.224 -52.943 -53.543  1.00  0.00
ATOM   4392  DKL DKL Z2513      45.885  82.735 -56.242  1.00  0.00
ATOM   4393  DKM DKM Z2514     -23.710  22.012  60.317  1.00  0.00
ATOM   4394  DKN DKN Z2515     -33.069 -29.366  52.132  1.00  0.00
ATOM   4395  DKO DKO Z2516       4.920  85.038  86.021  1.00  0.00
ATOM   4396  DKP DKP Z2517      45.629  54.577  77.892  1.00  0.00
ATOM   4397  DKQ DKQ Z2518      52.892 -46.770  74.886  1.00  0.00
ATOM   4398  DKR DKR Z2519      23.721  26.135  32.118  1.00  0.00
ATOM   4399  DKS DKS Z2520      87.526  85.137 -71.323  1.00  0.00
ATOM   4400  DKT DKT Z2521     -48.111 -80.097  67.344  1.00  0.00
ATOM   4401  DKU DKU Z2522     -23.417  24.575  17.881  1.00  0.00
ATOM   4402  DKV DKV Z2523     -11.173 -26.829 -84.251  1.00  0.00
ATOM   4403  DKW DKW Z2524      44.593 -25.051 -58.541  1.00  0.00
ATOM   4404  DKX DKX Z2525      35.049 -19.274  13.288  1.00  0.00
ATOM   4405  DKY DKY Z2526      81.903 -66.003 -85.052  1.00  0.00
ATOM   4406  DKZ DKZ Z2527      22.178 -42.012   0.438  1.00  0.00
ATOM   4407  DLA DLA Z2528     -56.122  -5.569 -14.167  1.00  0.00
ATOM   4408  DLB DLB Z2529     -57.462  58.236 -41.984  1.00  0.00
ATOM   4409  DLC DLC Z2530     -58.741   3.364  89.375  1.00  0.00
ATOM   4410  DLD DLD Z2531      65.466 -26.275   3.242  1.00  0.00
ATOM   4411  DLE DLE Z2532     -79.024  -6.395 -62.733  1.00  0.00
ATOM   4412  DLF DLF Z2533     -21.376 -80.372 -76.660  1.00  0.00
ATOM   4413  DLG DLG Z2534      38.863  -8.252  22.550  1.00  0.00
ATOM   4414  DLH DLH Z2535      38.671   8.432 -15.082  1.00  0.00
ATOM   4415  DLI DLI Z2536     -62.527 -71.950 -83.444  1.00  0.00
ATOM   4416  DLJ DLJ Z2537     -15.775   6.047 -52.553  1.00  0.00
ATOM   4417  DLK DLK Z2538     -43.210  60.094 -17.334  1.00  0.00
ATOM   4418  DLL DLL Z2539      81.710 -26.743  43.475  1.00  0.00
ATOM   4419  DLM DLM Z2540      85.454  79.749 -37.508  1.00  0.00
ATOM   4420  DLN DLN Z2541     -39.938 -68.703  79.473  1.00  0.00
ATOM   4421  DLO DLO Z2542     -61.744  68.253 -48.552  1.00  0.00
ATOM   4422  DLP DLP Z2543      31.391 -88.696  43.263  1.00  0.00
ATOM   4423  DLQ DLQ Z2544      28.835 -68.541  76.723  1.00  0.00
ATOM   4424  DLR DLR Z2545      72.043  85.167 -43.397  1.00  0.00
ATOM   4425  DLS DLS Z2546      38.363 -17.265 -63.470  1.00  0.00
ATOM   4426  DLT DLT Z2547     -19.155   8.703  -3.555  1.00  0.00
ATOM   4427  DLU DLU Z2548     -72.632 -88.236 -35.067  1.00  0.00
ATOM   4428  DLV DLV Z2549     -63.729  29.305   9.400  1.00  0.00
ATOM   4429  DLW DLW Z2550     -62.026  60.783  -7.694  1.00  0.00
ATOM   4430  DLX DLX Z2551     -27.867 -10.752 -36.951  1.00  0.00
ATOM   4431  DLY DLY Z2552     -10.072  30.984  23.980  1.00  0.00
ATOM   4432  DLZ DLZ Z2553     -69.741  39.210  70.678  1.00  0.00
ATOM   4433  DMA DMA Z2554      83.204  25.453  75.460  1.00  0.00
ATOM   4434  DMB DMB Z2555      32.913 -13.529 -25.698  1.00  0.00
ATOM   4435  DMC DMC Z2556      29.400 -56.896  35.895  1.00  0.00
ATOM   4436  DMD DMD Z2557      -5.537  74.610  79.737  1.00  0.00
ATOM   4437  DME DME Z2558     -28.298  78.222   0.715  1.00  0.00
ATOM   4438  DMF DMF Z2559     -69.846 -89.349  48.942  1.00  0.00
ATOM   4439  DMG DMG Z2560      30.832  77.884  52.603  1.00  0.00
ATOM   4440  DMH DMH Z2561      89.394 -67.809  28.424  1.00  0.00
ATOM   4441  DMI DMI Z2562      78.083  51.682  75.356  1.00  0.00
ATOM   4442  DMJ DMJ Z2563     -73.756 -38.006  -5.218  1.00  0.00
ATOM   4443  DMK DMK Z2564     -20.941  41.412 -19.210  1.00  0.00
ATOM   4444  DML DML Z2565      26.811 -13.128 -40.955  1.00  0.00
ATOM   4445  DMM DMM Z2566      58.720 -75.645 -49.932  1.00  0.00
ATOM   4446  DMN DMN Z2567      86.613 -76.067 -18.515  1.00  0.00
ATOM   4447  DMO DMO Z2568      -1.197  83.090 -55.963  1.00  0.00
ATOM   4448  DMP DMP Z2569      23.106  67.062  67.909  1.00  0.00
ATOM   4449  DMQ DMQ Z2570      76.803 -49.337  88.735  1.00  0.00
ATOM   4450  DMR DMR Z2571      19.439 -89.043 -54.109  1.00  0.00
ATOM   4451  DMS DMS Z2572     -66.791 -67.321 -41.580  1.00  0.00
ATOM   4452  DMT DMT Z2573       5.749 -88.031 -26.539  1.00  0.00
ATOM   4453  DMU DMU Z2574      31.938  21.270 -11.495  1.00  0.00
ATOM   4454  DMV DMV Z2575     -46.385   5.294  21.362  1.00  0.00
ATOM   4455  DMW DMW Z2576     -18.998  57.229  82.321  1.00  0.00
ATOM   4456  DMX DMX Z2577      70.231  20.745 -36.170  1.00  0.00
ATOM   4457  DMY DMY Z2578      39.741  64.800  -7.875  1.00  0.00
ATOM   4458  DMZ DMZ Z2579     -57.446 -19.720  85.841  1.00  0.00
ATOM   4459  DNA DNA Z2580     -82.203 -51.304  49.166  1.00  0.00
END
