# Supplementary material for: The Effect of Macromolecular Crowding on the Electrostatic Component of Barnase–Barstar Binding: A Computational, Implicit Solvent-Based Study
Source: PLoS One. 2014 Jun 10;9(6):e98618. doi: 10.1371/journal.pone.0098618 (PMC4051634; doi:10.1371/journal.pone.0098618)
Supplement: File S1 — Contains sample pdb files used in our analyses; each contains the barnase/barstar complex with a specific random placement of crowders of varying radii at 30% crowding density. Also included are files specifying, for each pdb file, the radii of each atom and model crowder. (TAR) [file pone.0098618.s005.tar › vary30percent_pdb/with_crowders-3.pdb]

ATOM      1  CAY VAL A   3      18.329  -9.767 -18.786  1.00  0.00
ATOM      2  CY  VAL A   3      17.463  -9.299 -17.665  1.00  0.55
ATOM      3  OY  VAL A   3      17.203 -10.038 -16.718  1.00 -0.55
ATOM      4  N   VAL A   3      16.993  -8.037 -17.760  1.00 -0.40
ATOM      5  H   VAL A   3      17.222  -7.453 -18.535  1.00  0.40
ATOM      6  CA  VAL A   3      16.107  -7.419 -16.733  1.00  0.00
ATOM      7  CB  VAL A   3      16.269  -5.903 -16.535  1.00  0.00
ATOM      8  CG1 VAL A   3      15.283  -5.404 -15.502  1.00  0.00
ATOM      9  CG2 VAL A   3      17.666  -5.466 -16.113  1.00  0.00
ATOM     10  C   VAL A   3      14.669  -7.755 -17.123  1.00  0.55
ATOM     11  O   VAL A   3      14.125  -7.204 -18.095  1.00 -0.55
ATOM     12  N   ILE A   4      14.072  -8.639 -16.383  1.00 -0.40
ATOM     13  H   ILE A   4      14.512  -9.101 -15.616  1.00  0.40
ATOM     14  CA  ILE A   4      12.656  -8.995 -16.677  1.00  0.00
ATOM     15  CB  ILE A   4      12.546 -10.506 -16.596  1.00  0.00
ATOM     16  CG2 ILE A   4      11.132 -11.017 -16.786  1.00  0.00
ATOM     17  CG1 ILE A   4      13.586 -11.052 -17.616  1.00  0.00
ATOM     18  CD1 ILE A   4      13.725 -12.568 -17.376  1.00  0.00
ATOM     19  C   ILE A   4      11.850  -8.257 -15.632  1.00  0.55
ATOM     20  O   ILE A   4      11.950  -8.686 -14.487  1.00 -0.55
ATOM     21  N   ASN A   5      11.188  -7.189 -15.991  1.00 -0.40
ATOM     22  H   ASN A   5      11.172  -6.861 -16.933  1.00  0.40
ATOM     23  CA  ASN A   5      10.424  -6.409 -15.014  1.00  0.00
ATOM     24  CB  ASN A   5      11.345  -5.293 -14.478  1.00  0.00
ATOM     25  CG  ASN A   5      11.507  -4.197 -15.497  1.00  0.55
ATOM     26  OD1 ASN A   5      11.426  -4.466 -16.699  1.00 -0.55
ATOM     27  ND2 ASN A   5      11.717  -2.929 -15.181  1.00 -0.78
ATOM     28 HD21 ASN A   5      11.776  -2.656 -14.221  1.00  0.39
ATOM     29 HD22 ASN A   5      11.817  -2.244 -15.903  1.00  0.39
ATOM     30  C   ASN A   5       9.146  -5.812 -15.561  1.00  0.55
ATOM     31  O   ASN A   5       8.660  -4.755 -15.093  1.00 -0.55
ATOM     32  N   THR A   6       8.573  -6.475 -16.564  1.00 -0.40
ATOM     33  H   THR A   6       8.954  -7.320 -16.930  1.00  0.40
ATOM     34  CA  THR A   6       7.336  -5.993 -17.193  1.00  0.00
ATOM     35  CB  THR A   6       7.495  -6.026 -18.718  1.00  0.00
ATOM     36  OG1 THR A   6       7.625  -7.403 -19.111  1.00 -0.49
ATOM     37  HG1 THR A   6       7.563  -7.412 -20.069  1.00  0.49
ATOM     38  CG2 THR A   6       8.740  -5.225 -19.136  1.00  0.00
ATOM     39  C   THR A   6       6.232  -6.939 -16.733  1.00  0.55
ATOM     40  O   THR A   6       6.611  -8.029 -16.299  1.00 -0.55
ATOM     41  N   PHE A   7       4.972  -6.560 -16.843  1.00 -0.40
ATOM     42  H   PHE A   7       4.688  -5.677 -17.207  1.00  0.40
ATOM     43  CA  PHE A   7       3.912  -7.502 -16.400  1.00  0.00
ATOM     44  CB  PHE A   7       2.545  -6.816 -16.648  1.00  0.12
ATOM     45  CG  PHE A   7       2.234  -5.716 -15.659  1.00 -0.12
ATOM     46  CD1 PHE A   7       2.080  -6.016 -14.292  1.00 -0.12
ATOM     47  HD1 PHE A   7       2.188  -7.032 -13.942  1.00  0.12
ATOM     48  CE1 PHE A   7       1.787  -4.996 -13.396  1.00 -0.12
ATOM     49  HE1 PHE A   7       1.638  -5.215 -12.349  1.00  0.12
ATOM     50  CZ  PHE A   7       1.687  -3.671 -13.868  1.00 -0.12
ATOM     51  HZ  PHE A   7       1.486  -2.873 -13.169  1.00  0.12
ATOM     52  CD2 PHE A   7       2.089  -4.405 -16.107  1.00 -0.12
ATOM     53  HD2 PHE A   7       2.168  -4.189 -17.162  1.00  0.12
ATOM     54  CE2 PHE A   7       1.843  -3.376 -15.212  1.00 -0.12
ATOM     55  HE2 PHE A   7       1.773  -2.355 -15.558  1.00  0.12
ATOM     56  C   PHE A   7       3.988  -8.873 -17.043  1.00  0.55
ATOM     57  O   PHE A   7       3.930  -9.931 -16.338  1.00 -0.55
ATOM     58  N   ASP A   8       4.076  -8.953 -18.383  1.00 -0.40
ATOM     59  H   ASP A   8       4.106  -8.140 -18.960  1.00  0.40
ATOM     60  CA  ASP A   8       4.135 -10.249 -19.088  1.00  0.00
ATOM     61  CB  ASP A   8       4.031 -10.089 -20.627  1.00  0.00
ATOM     62  CG  ASP A   8       2.588  -9.770 -20.943  1.00  0.10
ATOM     63  OD1 ASP A   8       1.754 -10.653 -20.640  1.00 -0.55
ATOM     64  OD2 ASP A   8       2.462  -8.627 -21.418  1.00 -0.55
ATOM     65  C   ASP A   8       5.421 -11.049 -18.947  1.00  0.55
ATOM     66  O   ASP A   8       5.378 -12.269 -18.851  1.00 -0.55
ATOM     67  N   GLY A   9       6.548 -10.322 -19.006  1.00 -0.40
ATOM     68  H   GLY A   9       6.591  -9.338 -19.155  1.00  0.40
ATOM     69  CA  GLY A   9       7.803 -11.083 -18.828  1.00  0.00
ATOM     70  C   GLY A   9       7.792 -11.756 -17.443  1.00  0.55
ATOM     71  O   GLY A   9       8.086 -12.963 -17.360  1.00 -0.55
ATOM     72  N   VAL A  10       7.485 -11.016 -16.366  1.00 -0.40
ATOM     73  H   VAL A  10       7.259 -10.048 -16.433  1.00  0.40
ATOM     74  CA  VAL A  10       7.464 -11.599 -15.010  1.00  0.00
ATOM     75  CB  VAL A  10       7.388 -10.553 -13.892  1.00  0.00
ATOM     76  CG1 VAL A  10       7.386 -11.181 -12.494  1.00  0.00
ATOM     77  CG2 VAL A  10       8.560  -9.576 -13.991  1.00  0.00
ATOM     78  C   VAL A  10       6.322 -12.605 -14.848  1.00  0.55
ATOM     79  O   VAL A  10       6.519 -13.655 -14.242  1.00 -0.55
ATOM     80  N   ALA A  11       5.167 -12.365 -15.417  1.00 -0.40
ATOM     81  H   ALA A  11       5.009 -11.540 -15.953  1.00  0.40
ATOM     82  CA  ALA A  11       4.038 -13.274 -15.314  1.00  0.00
ATOM     83  CB  ALA A  11       2.713 -12.733 -15.889  1.00  0.00
ATOM     84  C   ALA A  11       4.389 -14.583 -16.026  1.00  0.55
ATOM     85  O   ALA A  11       4.042 -15.634 -15.517  1.00 -0.55
ATOM     86  N   ASP A  12       5.050 -14.457 -17.191  1.00 -0.40
ATOM     87  H   ASP A  12       5.317 -13.590 -17.603  1.00  0.40
ATOM     88  CA  ASP A  12       5.392 -15.710 -17.887  1.00  0.00
ATOM     89  CB  ASP A  12       5.950 -15.433 -19.272  1.00  0.00
ATOM     90  CG  ASP A  12       4.809 -15.091 -20.202  1.00  0.10
ATOM     91  OD1 ASP A  12       3.608 -15.246 -19.848  1.00 -0.55
ATOM     92  OD2 ASP A  12       5.220 -14.674 -21.315  1.00 -0.55
ATOM     93  C   ASP A  12       6.440 -16.470 -17.120  1.00  0.55
ATOM     94  O   ASP A  12       6.401 -17.688 -17.034  1.00 -0.55
ATOM     95  N   TYR A  13       7.400 -15.716 -16.618  1.00 -0.40
ATOM     96  H   TYR A  13       7.421 -14.726 -16.734  1.00  0.40
ATOM     97  CA  TYR A  13       8.517 -16.321 -15.838  1.00  0.00
ATOM     98  CB  TYR A  13       9.528 -15.218 -15.495  1.00  0.12
ATOM     99  CG  TYR A  13      10.857 -15.763 -15.081  1.00 -0.12
ATOM    100  CD1 TYR A  13      11.025 -16.287 -13.802  1.00 -0.12
ATOM    101  HD1 TYR A  13      10.183 -16.269 -13.127  1.00  0.12
ATOM    102  CE1 TYR A  13      12.217 -16.831 -13.348  1.00 -0.12
ATOM    103  HE1 TYR A  13      12.310 -17.255 -12.360  1.00  0.12
ATOM    104  CZ  TYR A  13      13.280 -16.800 -14.232  1.00  0.06
ATOM    105  OH  TYR A  13      14.503 -17.285 -13.795  1.00 -0.49
ATOM    106  HH  TYR A  13      14.497 -17.283 -12.835  1.00  0.43
ATOM    107  CD2 TYR A  13      11.943 -15.767 -15.969  1.00 -0.12
ATOM    108  HD2 TYR A  13      11.846 -15.372 -16.969  1.00  0.12
ATOM    109  CE2 TYR A  13      13.153 -16.297 -15.519  1.00 -0.12
ATOM    110  HE2 TYR A  13      14.005 -16.316 -16.183  1.00  0.12
ATOM    111  C   TYR A  13       8.019 -17.119 -14.644  1.00  0.55
ATOM    112  O   TYR A  13       8.424 -18.276 -14.395  1.00 -0.55
ATOM    113  N   LEU A  14       7.100 -16.494 -13.897  1.00 -0.40
ATOM    114  H   LEU A  14       6.793 -15.571 -14.114  1.00  0.40
ATOM    115  CA  LEU A  14       6.466 -17.116 -12.696  1.00  0.00
ATOM    116  CB  LEU A  14       5.439 -16.167 -12.076  1.00  0.00
ATOM    117  CG  LEU A  14       6.026 -14.992 -11.281  1.00  0.00
ATOM    118  CD1 LEU A  14       4.925 -13.953 -11.038  1.00  0.00
ATOM    119  CD2 LEU A  14       6.608 -15.537  -9.993  1.00  0.00
ATOM    120  C   LEU A  14       5.759 -18.417 -13.020  1.00  0.55
ATOM    121  O   LEU A  14       5.887 -19.465 -12.365  1.00 -0.55
ATOM    122  N   GLN A  15       4.997 -18.320 -14.103  1.00 -0.40
ATOM    123  H   GLN A  15       4.886 -17.492 -14.647  1.00  0.40
ATOM    124  CA  GLN A  15       4.271 -19.539 -14.511  1.00  0.00
ATOM    125  CB  GLN A  15       3.242 -19.235 -15.560  1.00  0.00
ATOM    126  CG  GLN A  15       1.993 -18.450 -15.209  1.00  0.00
ATOM    127  CD  GLN A  15       1.053 -18.699 -16.416  1.00  0.55
ATOM    128  OE1 GLN A  15       1.315 -18.171 -17.517  1.00 -0.55
ATOM    129  NE2 GLN A  15       0.048 -19.519 -16.139  1.00 -0.78
ATOM    130 HE21 GLN A  15      -0.620 -19.749 -16.847  1.00  0.39
ATOM    131 HE22 GLN A  15      -0.043 -19.908 -15.222  1.00  0.39
ATOM    132  C   GLN A  15       5.193 -20.634 -15.081  1.00  0.55
ATOM    133  O   GLN A  15       4.839 -21.802 -14.957  1.00 -0.55
ATOM    134  N   THR A  16       6.284 -20.233 -15.716  1.00 -0.40
ATOM    135  H   THR A  16       6.514 -19.270 -15.831  1.00  0.40
ATOM    136  CA  THR A  16       7.211 -21.195 -16.283  1.00  0.00
ATOM    137  CB  THR A  16       8.108 -20.626 -17.410  1.00  0.00
ATOM    138  OG1 THR A  16       7.259 -19.900 -18.296  1.00 -0.49
ATOM    139  HG1 THR A  16       6.981 -19.117 -17.815  1.00  0.49
ATOM    140  CG2 THR A  16       8.810 -21.765 -18.173  1.00  0.00
ATOM    141  C   THR A  16       8.162 -21.733 -15.234  1.00  0.55
ATOM    142  O   THR A  16       8.299 -22.967 -15.218  1.00 -0.55
ATOM    143  N   TYR A  17       8.773 -20.886 -14.447  1.00 -0.40
ATOM    144  H   TYR A  17       8.625 -19.901 -14.488  1.00  0.40
ATOM    145  CA  TYR A  17       9.721 -21.377 -13.449  1.00  0.00
ATOM    146  CB  TYR A  17      11.033 -20.515 -13.591  1.00  0.12
ATOM    147  CG  TYR A  17      11.478 -20.514 -15.040  1.00 -0.12
ATOM    148  CD1 TYR A  17      12.130 -21.636 -15.596  1.00 -0.12
ATOM    149  HD1 TYR A  17      12.305 -22.500 -14.973  1.00  0.12
ATOM    150  CE1 TYR A  17      12.555 -21.666 -16.925  1.00 -0.12
ATOM    151  HE1 TYR A  17      13.056 -22.528 -17.340  1.00  0.12
ATOM    152  CZ  TYR A  17      12.302 -20.532 -17.687  1.00  0.06
ATOM    153  OH  TYR A  17      12.619 -20.477 -19.033  1.00 -0.49
ATOM    154  HH  TYR A  17      12.363 -19.613 -19.363  1.00  0.43
ATOM    155  CD2 TYR A  17      11.256 -19.401 -15.851  1.00 -0.12
ATOM    156  HD2 TYR A  17      10.767 -18.530 -15.440  1.00  0.12
ATOM    157  CE2 TYR A  17      11.655 -19.401 -17.171  1.00 -0.12
ATOM    158  HE2 TYR A  17      11.471 -18.541 -17.798  1.00  0.12
ATOM    159  C   TYR A  17       9.234 -21.420 -12.010  1.00  0.55
ATOM    160  O   TYR A  17      10.026 -21.911 -11.202  1.00 -0.55
ATOM    161  N   HSD A  18       8.058 -20.995 -11.640  1.00 -0.40
ATOM    162  H   HSD A  18       7.420 -20.623 -12.308  1.00  0.40
ATOM    163  CA  HSD A  18       7.567 -21.013 -10.282  1.00  0.00
ATOM    164  CB  HSD A  18       7.255 -22.412  -9.742  1.00  0.12
ATOM    165  ND1 HSD A  18       5.350 -22.085 -11.391  1.00 -0.40
ATOM    166  HD1 HSD A  18       5.522 -21.119 -11.582  1.00  0.40
ATOM    167  CG  HSD A  18       6.073 -22.863 -10.532  1.00 -0.12
ATOM    168  CE1 HSD A  18       4.387 -22.849 -11.917  1.00  0.15
ATOM    169  HE1 HSD A  18       3.667 -22.489 -12.652  1.00  0.12
ATOM    170  NE2 HSD A  18       4.445 -24.074 -11.420  1.00 -0.56
ATOM    171  CD2 HSD A  18       5.512 -24.100 -10.552  1.00  0.15
ATOM    172  HD2 HSD A  18       5.776 -25.007 -10.022  1.00  0.12
ATOM    173  C   HSD A  18       8.486 -20.307  -9.289  1.00  0.55
ATOM    174  O   HSD A  18       8.646 -20.775  -8.185  1.00 -0.55
ATOM    175  N   LYS A  19       8.996 -19.177  -9.676  1.00 -0.40
ATOM    176  H   LYS A  19       8.837 -18.844 -10.601  1.00  0.40
ATOM    177  CA  LYS A  19       9.813 -18.307  -8.860  1.00  0.00
ATOM    178  CB  LYS A  19      11.113 -19.018  -8.541  1.00  0.00
ATOM    179  CG  LYS A  19      11.991 -19.124  -9.779  1.00  0.00
ATOM    180  CD  LYS A  19      13.185 -20.018  -9.647  1.00  0.00
ATOM    181  CE  LYS A  19      14.249 -19.494 -10.618  1.00  0.33
ATOM    182  NZ  LYS A  19      15.420 -20.420 -10.717  1.00 -0.32
ATOM    183  HZ1 LYS A  19      15.100 -21.350 -11.056  1.00  0.33
ATOM    184  HZ2 LYS A  19      15.859 -20.525  -9.780  1.00  0.33
ATOM    185  HZ3 LYS A  19      16.116 -20.029 -11.384  1.00  0.33
ATOM    186  C   LYS A  19       9.993 -17.020  -9.667  1.00  0.55
ATOM    187  O   LYS A  19       9.771 -16.952 -10.895  1.00 -0.55
ATOM    188  N   LEU A  20      10.378 -15.979  -8.953  1.00 -0.40
ATOM    189  H   LEU A  20      10.494 -16.018  -7.964  1.00  0.40
ATOM    190  CA  LEU A  20      10.655 -14.702  -9.595  1.00  0.00
ATOM    191  CB  LEU A  20      10.775 -13.519  -8.588  1.00  0.00
ATOM    192  CG  LEU A  20       9.470 -12.962  -7.959  1.00  0.00
ATOM    193  CD1 LEU A  20       9.842 -11.945  -6.902  1.00  0.00
ATOM    194  CD2 LEU A  20       8.540 -12.320  -8.967  1.00  0.00
ATOM    195  C   LEU A  20      12.022 -14.693 -10.299  1.00  0.55
ATOM    196  O   LEU A  20      12.918 -15.398  -9.815  1.00 -0.55
ATOM    197  N   PRO A  21      12.156 -13.855 -11.321  1.00 -0.20
ATOM    198  CD  PRO A  21      11.077 -13.073 -11.927  1.00  0.10
ATOM    199  CA  PRO A  21      13.437 -13.676 -12.023  1.00  0.10
ATOM    200  CB  PRO A  21      13.188 -12.626 -13.078  1.00  0.00
ATOM    201  CG  PRO A  21      11.739 -12.352 -13.069  1.00  0.00
ATOM    202  C   PRO A  21      14.474 -13.211 -11.006  1.00  0.55
ATOM    203  O   PRO A  21      14.181 -12.619  -9.964  1.00 -0.55
ATOM    204  N   ASP A  22      15.740 -13.397 -11.342  1.00 -0.40
ATOM    205  H   ASP A  22      15.985 -13.802 -12.219  1.00  0.40
ATOM    206  CA  ASP A  22      16.859 -13.044 -10.498  1.00  0.00
ATOM    207  CB  ASP A  22      18.200 -13.555 -11.095  1.00  0.00
ATOM    208  CG  ASP A  22      18.099 -15.082 -11.055  1.00  0.10
ATOM    209  OD1 ASP A  22      17.236 -15.690 -10.347  1.00 -0.55
ATOM    210  OD2 ASP A  22      18.916 -15.723 -11.777  1.00 -0.55
ATOM    211  C   ASP A  22      17.038 -11.587 -10.209  1.00  0.55
ATOM    212  O   ASP A  22      17.916 -11.326  -9.369  1.00 -0.55
ATOM    213  N   ASN A  23      16.341 -10.659 -10.820  1.00 -0.40
ATOM    214  H   ASN A  23      15.639 -10.870 -11.497  1.00  0.40
ATOM    215  CA  ASN A  23      16.571  -9.236 -10.524  1.00  0.00
ATOM    216  CB  ASN A  23      16.326  -8.442 -11.803  1.00  0.00
ATOM    217  CG  ASN A  23      14.973  -8.757 -12.424  1.00  0.55
ATOM    218  OD1 ASN A  23      14.761  -9.889 -12.907  1.00 -0.55
ATOM    219  ND2 ASN A  23      14.083  -7.761 -12.405  1.00 -0.78
ATOM    220 HD21 ASN A  23      14.327  -6.880 -12.000  1.00  0.39
ATOM    221 HD22 ASN A  23      13.173  -7.897 -12.796  1.00  0.39
ATOM    222  C   ASN A  23      15.722  -8.732  -9.359  1.00  0.55
ATOM    223  O   ASN A  23      15.748  -7.539  -9.060  1.00 -0.55
ATOM    224  N   TYR A  24      14.997  -9.618  -8.725  1.00 -0.40
ATOM    225  H   TYR A  24      14.985 -10.578  -8.994  1.00  0.40
ATOM    226  CA  TYR A  24      14.162  -9.268  -7.591  1.00  0.00
ATOM    227  CB  TYR A  24      12.841 -10.106  -7.635  1.00  0.12
ATOM    228  CG  TYR A  24      11.971  -9.391  -8.629  1.00 -0.12
ATOM    229  CD1 TYR A  24      11.299  -8.220  -8.263  1.00 -0.12
ATOM    230  HD1 TYR A  24      11.365  -7.877  -7.242  1.00  0.12
ATOM    231  CE1 TYR A  24      10.553  -7.490  -9.169  1.00 -0.12
ATOM    232  HE1 TYR A  24      10.056  -6.578  -8.872  1.00  0.12
ATOM    233  CZ  TYR A  24      10.462  -7.963 -10.476  1.00  0.06
ATOM    234  OH  TYR A  24       9.680  -7.287 -11.405  1.00 -0.49
ATOM    235  HH  TYR A  24       9.165  -6.627 -10.936  1.00  0.43
ATOM    236  CD2 TYR A  24      11.913  -9.820  -9.940  1.00 -0.12
ATOM    237  HD2 TYR A  24      12.470 -10.692 -10.252  1.00  0.12
ATOM    238  CE2 TYR A  24      11.130  -9.119 -10.862  1.00 -0.12
ATOM    239  HE2 TYR A  24      11.043  -9.477 -11.878  1.00  0.12
ATOM    240  C   TYR A  24      14.764  -9.534  -6.232  1.00  0.55
ATOM    241  O   TYR A  24      15.365 -10.597  -6.153  1.00 -0.55
ATOM    242  N   ILE A  25      14.561  -8.696  -5.232  1.00 -0.40
ATOM    243  H   ILE A  25      14.067  -7.840  -5.361  1.00  0.40
ATOM    244  CA  ILE A  25      15.038  -8.950  -3.877  1.00  0.00
ATOM    245  CB  ILE A  25      16.326  -8.192  -3.481  1.00  0.00
ATOM    246  CG2 ILE A  25      17.566  -8.889  -4.056  1.00  0.00
ATOM    247  CG1 ILE A  25      16.322  -6.709  -3.870  1.00  0.00
ATOM    248  CD1 ILE A  25      17.601  -6.045  -3.346  1.00  0.00
ATOM    249  C   ILE A  25      13.950  -8.515  -2.886  1.00  0.55
ATOM    250  O   ILE A  25      13.309  -7.552  -3.241  1.00 -0.55
ATOM    251  N   THR A  26      13.773  -9.140  -1.750  1.00 -0.40
ATOM    252  H   THR A  26      14.311  -9.942  -1.503  1.00  0.40
ATOM    253  CA  THR A  26      12.783  -8.716  -0.770  1.00  0.00
ATOM    254  CB  THR A  26      12.528  -9.786   0.303  1.00  0.00
ATOM    255  OG1 THR A  26      13.694  -9.881   1.116  1.00 -0.49
ATOM    256  HG1 THR A  26      13.504 -10.554   1.773  1.00  0.49
ATOM    257  CG2 THR A  26      12.324 -11.127  -0.344  1.00  0.00
ATOM    258  C   THR A  26      13.224  -7.400  -0.140  1.00  0.55
ATOM    259  O   THR A  26      14.357  -6.901  -0.315  1.00 -0.55
ATOM    260  N   LYS A  27      12.287  -6.769   0.542  1.00 -0.40
ATOM    261  H   LYS A  27      11.367  -7.146   0.596  1.00  0.40
ATOM    262  CA  LYS A  27      12.460  -5.526   1.257  1.00  0.00
ATOM    263  CB  LYS A  27      11.181  -4.959   1.855  1.00  0.00
ATOM    264  CG  LYS A  27      10.102  -4.405   0.945  1.00  0.00
ATOM    265  CD  LYS A  27       8.750  -4.452   1.677  1.00  0.00
ATOM    266  CE  LYS A  27       7.559  -4.131   0.800  1.00  0.33
ATOM    267  NZ  LYS A  27       6.252  -4.452   1.438  1.00 -0.32
ATOM    268  HZ1 LYS A  27       6.150  -3.905   2.316  1.00  0.33
ATOM    269  HZ2 LYS A  27       6.214  -5.468   1.657  1.00  0.33
ATOM    270  HZ3 LYS A  27       5.479  -4.210   0.786  1.00  0.33
ATOM    271  C   LYS A  27      13.546  -5.724   2.363  1.00  0.55
ATOM    272  O   LYS A  27      14.371  -4.798   2.524  1.00 -0.55
ATOM    273  N   SER A  28      13.524  -6.835   3.061  1.00 -0.40
ATOM    274  H   SER A  28      12.843  -7.551   2.929  1.00  0.40
ATOM    275  CA  SER A  28      14.554  -7.060   4.102  1.00  0.00
ATOM    276  CB  SER A  28      14.180  -8.226   4.985  1.00  0.00
ATOM    277  OG  SER A  28      14.628  -9.515   4.622  1.00 -0.49
ATOM    278  HG  SER A  28      14.293 -10.111   5.296  1.00  0.49
ATOM    279  C   SER A  28      15.937  -7.179   3.452  1.00  0.55
ATOM    280  O   SER A  28      16.867  -6.489   3.907  1.00 -0.55
ATOM    281  N   GLU A  29      16.051  -7.999   2.392  1.00 -0.40
ATOM    282  H   GLU A  29      15.287  -8.547   2.061  1.00  0.40
ATOM    283  CA  GLU A  29      17.290  -8.135   1.672  1.00  0.00
ATOM    284  CB  GLU A  29      17.101  -8.912   0.350  1.00  0.00
ATOM    285  CG  GLU A  29      17.067 -10.380   0.712  1.00  0.00
ATOM    286  CD  GLU A  29      16.359 -11.242  -0.303  1.00  0.10
ATOM    287  OE1 GLU A  29      16.171 -10.866  -1.480  1.00 -0.55
ATOM    288  OE2 GLU A  29      15.927 -12.350   0.128  1.00 -0.55
ATOM    289  C   GLU A  29      17.900  -6.827   1.208  1.00  0.55
ATOM    290  O   GLU A  29      19.127  -6.597   1.301  1.00 -0.55
ATOM    291  N   ALA A  30      17.009  -6.004   0.662  1.00 -0.40
ATOM    292  H   ALA A  30      16.044  -6.240   0.586  1.00  0.40
ATOM    293  CA  ALA A  30      17.400  -4.684   0.135  1.00  0.00
ATOM    294  CB  ALA A  30      16.185  -4.078  -0.557  1.00  0.00
ATOM    295  C   ALA A  30      18.008  -3.761   1.193  1.00  0.55
ATOM    296  O   ALA A  30      19.015  -3.059   1.036  1.00 -0.55
ATOM    297  N   GLN A  31      17.328  -3.779   2.338  1.00 -0.40
ATOM    298  H   GLN A  31      16.515  -4.344   2.445  1.00  0.40
ATOM    299  CA  GLN A  31      17.698  -2.998   3.511  1.00  0.00
ATOM    300  CB  GLN A  31      16.700  -3.141   4.643  1.00  0.00
ATOM    301  CG  GLN A  31      15.300  -2.718   4.234  1.00  0.00
ATOM    302  CD  GLN A  31      14.294  -2.788   5.368  1.00  0.55
ATOM    303  OE1 GLN A  31      13.963  -1.687   5.817  1.00 -0.55
ATOM    304  NE2 GLN A  31      13.796  -3.926   5.881  1.00 -0.78
ATOM    305 HE21 GLN A  31      13.134  -3.889   6.630  1.00  0.39
ATOM    306 HE22 GLN A  31      14.086  -4.810   5.513  1.00  0.39
ATOM    307  C   GLN A  31      19.099  -3.444   3.943  1.00  0.55
ATOM    308  O   GLN A  31      19.888  -2.569   4.269  1.00 -0.55
ATOM    309  N   ALA A  32      19.253  -4.754   3.872  1.00 -0.40
ATOM    310  H   ALA A  32      18.510  -5.349   3.577  1.00  0.40
ATOM    311  CA  ALA A  32      20.500  -5.431   4.211  1.00  0.00
ATOM    312  CB  ALA A  32      20.493  -6.930   4.090  1.00  0.00
ATOM    313  C   ALA A  32      21.607  -4.845   3.322  1.00  0.55
ATOM    314  O   ALA A  32      22.731  -4.739   3.833  1.00 -0.55
ATOM    315  N   LEU A  33      21.311  -4.450   2.092  1.00 -0.40
ATOM    316  H   LEU A  33      20.398  -4.519   1.698  1.00  0.40
ATOM    317  CA  LEU A  33      22.357  -3.884   1.258  1.00  0.00
ATOM    318  CB  LEU A  33      22.135  -4.136  -0.238  1.00  0.00
ATOM    319  CG  LEU A  33      21.779  -5.612  -0.475  1.00  0.00
ATOM    320  CD1 LEU A  33      21.481  -5.834  -1.940  1.00  0.00
ATOM    321  CD2 LEU A  33      22.911  -6.488   0.024  1.00  0.00
ATOM    322  C   LEU A  33      22.450  -2.396   1.468  1.00  0.55
ATOM    323  O   LEU A  33      23.265  -1.801   0.764  1.00 -0.55
ATOM    324  N   GLY A  34      21.641  -1.829   2.330  1.00 -0.40
ATOM    325  H   GLY A  34      20.958  -2.311   2.872  1.00  0.40
ATOM    326  CA  GLY A  34      21.774  -0.373   2.490  1.00  0.00
ATOM    327  C   GLY A  34      20.646   0.455   1.912  1.00  0.55
ATOM    328  O   GLY A  34      20.850   1.663   1.794  1.00 -0.55
ATOM    329  N   TRP A  35      19.542  -0.227   1.591  1.00 -0.40
ATOM    330  H   TRP A  35      19.459  -1.214   1.705  1.00  0.40
ATOM    331  CA  TRP A  35      18.395   0.472   1.052  1.00  0.00
ATOM    332  CB  TRP A  35      17.413  -0.521   0.459  1.00  0.12
ATOM    333  CG  TRP A  35      16.126   0.047  -0.111  1.00 -0.12
ATOM    334  CD1 TRP A  35      15.966   1.059  -1.031  1.00 -0.12
ATOM    335  HD1 TRP A  35      16.756   1.653  -1.465  1.00  0.12
ATOM    336  NE1 TRP A  35      14.618   1.180  -1.300  1.00 -0.40
ATOM    337  HE1 TRP A  35      14.236   1.815  -1.935  1.00  0.40
ATOM    338  CE2 TRP A  35      13.885   0.291  -0.560  1.00  0.00
ATOM    339  CD2 TRP A  35      14.793  -0.438   0.202  1.00  0.00
ATOM    340  CE3 TRP A  35      14.327  -1.408   1.089  1.00 -0.12
ATOM    341  HE3 TRP A  35      14.989  -1.960   1.741  1.00  0.12
ATOM    342  CZ3 TRP A  35      12.972  -1.648   1.111  1.00 -0.12
ATOM    343  HZ3 TRP A  35      12.582  -2.429   1.748  1.00  0.12
ATOM    344  CZ2 TRP A  35      12.492   0.088  -0.535  1.00 -0.12
ATOM    345  HZ2 TRP A  35      11.788   0.648  -1.131  1.00  0.12
ATOM    346  CH2 TRP A  35      12.092  -0.902   0.328  1.00 -0.12
ATOM    347  HH2 TRP A  35      11.036  -1.115   0.404  1.00  0.12
ATOM    348  C   TRP A  35      17.652   1.229   2.157  1.00  0.55
ATOM    349  O   TRP A  35      17.319   0.631   3.180  1.00 -0.55
ATOM    350  N   VAL A  36      17.398   2.503   1.833  1.00 -0.40
ATOM    351  H   VAL A  36      17.709   2.885   0.966  1.00  0.40
ATOM    352  CA  VAL A  36      16.660   3.433   2.691  1.00  0.00
ATOM    353  CB  VAL A  36      17.450   4.649   3.192  1.00  0.00
ATOM    354  CG1 VAL A  36      16.648   5.384   4.245  1.00  0.00
ATOM    355  CG2 VAL A  36      18.811   4.283   3.760  1.00  0.00
ATOM    356  C   VAL A  36      15.551   3.940   1.762  1.00  0.55
ATOM    357  O   VAL A  36      15.938   4.746   0.898  1.00 -0.55
ATOM    358  N   ALA A  37      14.332   3.417   1.956  1.00 -0.40
ATOM    359  H   ALA A  37      14.129   2.772   2.689  1.00  0.40
ATOM    360  CA  ALA A  37      13.223   3.787   1.069  1.00  0.00
ATOM    361  CB  ALA A  37      11.904   3.144   1.465  1.00  0.00
ATOM    362  C   ALA A  37      13.120   5.297   0.914  1.00  0.55
ATOM    363  O   ALA A  37      12.985   5.735  -0.250  1.00 -0.55
ATOM    364  N   SER A  38      13.155   6.050   1.998  1.00 -0.40
ATOM    365  H   SER A  38      13.251   5.705   2.928  1.00  0.40
ATOM    366  CA  SER A  38      13.042   7.494   1.789  1.00  0.00
ATOM    367  CB  SER A  38      12.904   8.310   3.079  1.00  0.00
ATOM    368  OG  SER A  38      13.873   7.799   3.987  1.00 -0.49
ATOM    369  HG  SER A  38      13.492   7.000   4.359  1.00  0.49
ATOM    370  C   SER A  38      14.220   8.080   1.002  1.00  0.55
ATOM    371  O   SER A  38      14.056   9.224   0.533  1.00 -0.55
ATOM    372  N   LYS A  39      15.343   7.430   0.811  1.00 -0.40
ATOM    373  H   LYS A  39      15.518   6.513   1.164  1.00  0.40
ATOM    374  CA  LYS A  39      16.410   8.079   0.036  1.00  0.00
ATOM    375  CB  LYS A  39      17.766   7.511   0.382  1.00  0.00
ATOM    376  CG  LYS A  39      17.926   6.529   1.525  1.00  0.00
ATOM    377  CD  LYS A  39      19.285   6.772   2.215  1.00  0.00
ATOM    378  CE  LYS A  39      19.281   8.268   2.589  1.00  0.33
ATOM    379  NZ  LYS A  39      18.012   8.835   1.990  1.00 -0.32
ATOM    380  HZ1 LYS A  39      17.341   8.063   1.802  1.00  0.33
ATOM    381  HZ2 LYS A  39      18.236   9.324   1.100  1.00  0.33
ATOM    382  HZ3 LYS A  39      17.585   9.510   2.658  1.00  0.33
ATOM    383  C   LYS A  39      16.149   7.836  -1.458  1.00  0.55
ATOM    384  O   LYS A  39      16.607   8.608  -2.310  1.00 -0.55
ATOM    385  N   GLY A  40      15.420   6.748  -1.705  1.00 -0.40
ATOM    386  H   GLY A  40      15.044   6.158  -0.995  1.00  0.40
ATOM    387  CA  GLY A  40      15.152   6.388  -3.115  1.00  0.00
ATOM    388  C   GLY A  40      16.499   5.869  -3.682  1.00  0.55
ATOM    389  O   GLY A  40      16.691   6.012  -4.881  1.00 -0.55
ATOM    390  N   ASN A  41      17.345   5.248  -2.879  1.00 -0.40
ATOM    391  H   ASN A  41      17.125   5.077  -1.923  1.00  0.40
ATOM    392  CA  ASN A  41      18.656   4.768  -3.321  1.00  0.00
ATOM    393  CB  ASN A  41      19.660   5.137  -2.190  1.00  0.00
ATOM    394  CG  ASN A  41      19.415   4.159  -1.063  1.00  0.55
ATOM    395  OD1 ASN A  41      18.331   3.582  -0.908  1.00 -0.55
ATOM    396  ND2 ASN A  41      20.429   3.913  -0.227  1.00 -0.78
ATOM    397 HD21 ASN A  41      20.307   3.273   0.532  1.00  0.39
ATOM    398 HD22 ASN A  41      21.308   4.370  -0.359  1.00  0.39
ATOM    399  C   ASN A  41      18.791   3.299  -3.673  1.00  0.55
ATOM    400  O   ASN A  41      19.893   2.721  -3.645  1.00 -0.55
ATOM    401  N   LEU A  42      17.706   2.602  -4.035  1.00 -0.40
ATOM    402  H   LEU A  42      16.800   3.014  -4.097  1.00  0.40
ATOM    403  CA  LEU A  42      17.801   1.167  -4.366  1.00  0.00
ATOM    404  CB  LEU A  42      16.422   0.571  -4.646  1.00  0.00
ATOM    405  CG  LEU A  42      16.306  -0.921  -4.883  1.00  0.00
ATOM    406  CD1 LEU A  42      16.789  -1.705  -3.667  1.00  0.00
ATOM    407  CD2 LEU A  42      14.872  -1.264  -5.270  1.00  0.00
ATOM    408  C   LEU A  42      18.772   0.859  -5.524  1.00  0.55
ATOM    409  O   LEU A  42      19.554  -0.096  -5.416  1.00 -0.55
ATOM    410  N   ALA A  43      18.691   1.648  -6.583  1.00 -0.40
ATOM    411  H   ALA A  43      18.078   2.431  -6.657  1.00  0.40
ATOM    412  CA  ALA A  43      19.569   1.338  -7.721  1.00  0.00
ATOM    413  CB  ALA A  43      18.966   2.065  -8.911  1.00  0.00
ATOM    414  C   ALA A  43      21.023   1.663  -7.424  1.00  0.55
ATOM    415  O   ALA A  43      21.910   1.165  -8.140  1.00 -0.55
ATOM    416  N   ASP A  44      21.277   2.449  -6.389  1.00 -0.40
ATOM    417  H   ASP A  44      20.549   2.839  -5.831  1.00  0.40
ATOM    418  CA  ASP A  44      22.631   2.795  -6.000  1.00  0.00
ATOM    419  CB  ASP A  44      22.782   3.960  -5.026  1.00  0.00
ATOM    420  CG  ASP A  44      21.953   5.126  -5.520  1.00  0.10
ATOM    421  OD1 ASP A  44      22.010   5.282  -6.761  1.00 -0.55
ATOM    422  OD2 ASP A  44      21.287   5.844  -4.743  1.00 -0.55
ATOM    423  C   ASP A  44      23.228   1.635  -5.195  1.00  0.55
ATOM    424  O   ASP A  44      24.440   1.429  -5.311  1.00 -0.55
ATOM    425  N   VAL A  45      22.369   0.991  -4.428  1.00 -0.40
ATOM    426  H   VAL A  45      21.396   1.201  -4.378  1.00  0.40
ATOM    427  CA  VAL A  45      22.884  -0.101  -3.600  1.00  0.00
ATOM    428  CB  VAL A  45      22.219   0.010  -2.191  1.00  0.00
ATOM    429  CG1 VAL A  45      22.421   1.426  -1.646  1.00  0.00
ATOM    430  CG2 VAL A  45      20.743  -0.327  -2.180  1.00  0.00
ATOM    431  C   VAL A  45      22.741  -1.504  -4.160  1.00  0.55
ATOM    432  O   VAL A  45      23.317  -2.484  -3.636  1.00 -0.55
ATOM    433  N   ALA A  46      21.930  -1.649  -5.197  1.00 -0.40
ATOM    434  H   ALA A  46      21.481  -0.861  -5.608  1.00  0.40
ATOM    435  CA  ALA A  46      21.617  -2.936  -5.830  1.00  0.00
ATOM    436  CB  ALA A  46      20.573  -3.708  -5.029  1.00  0.00
ATOM    437  C   ALA A  46      21.151  -2.620  -7.241  1.00  0.55
ATOM    438  O   ALA A  46      19.974  -2.679  -7.582  1.00 -0.55
ATOM    439  N   PRO A  47      22.177  -2.290  -8.036  1.00 -0.20
ATOM    440  CD  PRO A  47      23.616  -2.206  -7.719  1.00  0.10
ATOM    441  CA  PRO A  47      21.898  -1.931  -9.444  1.00  0.10
ATOM    442  CB  PRO A  47      23.244  -1.460  -9.974  1.00  0.00
ATOM    443  CG  PRO A  47      24.088  -1.185  -8.761  1.00  0.00
ATOM    444  C   PRO A  47      21.214  -3.138 -10.098  1.00  0.55
ATOM    445  O   PRO A  47      21.542  -4.317  -9.806  1.00 -0.55
ATOM    446  N   GLY A  48      20.258  -2.779 -10.942  1.00 -0.40
ATOM    447  H   GLY A  48      20.020  -1.826 -11.115  1.00  0.40
ATOM    448  CA  GLY A  48      19.500  -3.787 -11.667  1.00  0.00
ATOM    449  C   GLY A  48      18.460  -4.570 -10.889  1.00  0.55
ATOM    450  O   GLY A  48      17.785  -5.350 -11.547  1.00 -0.55
ATOM    451  N   LYS A  49      18.335  -4.351  -9.587  1.00 -0.40
ATOM    452  H   LYS A  49      18.914  -3.687  -9.122  1.00  0.40
ATOM    453  CA  LYS A  49      17.375  -5.032  -8.729  1.00  0.00
ATOM    454  CB  LYS A  49      17.926  -5.170  -7.312  1.00  0.00
ATOM    455  CG  LYS A  49      19.054  -6.088  -7.059  1.00  0.00
ATOM    456  CD  LYS A  49      18.842  -7.363  -7.836  1.00  0.00
ATOM    457  CE  LYS A  49      20.240  -7.929  -8.118  1.00  0.33
ATOM    458  NZ  LYS A  49      20.148  -9.389  -8.459  1.00 -0.32
ATOM    459  HZ1 LYS A  49      19.554  -9.511  -9.304  1.00  0.33
ATOM    460  HZ2 LYS A  49      19.725  -9.906  -7.661  1.00  0.33
ATOM    461  HZ3 LYS A  49      21.100  -9.762  -8.648  1.00  0.33
ATOM    462  C   LYS A  49      16.086  -4.197  -8.577  1.00  0.55
ATOM    463  O   LYS A  49      16.107  -2.958  -8.682  1.00 -0.55
ATOM    464  N   SER A  50      15.029  -4.926  -8.243  1.00 -0.40
ATOM    465  H   SER A  50      15.101  -5.913  -8.135  1.00  0.40
ATOM    466  CA  SER A  50      13.711  -4.380  -8.011  1.00  0.00
ATOM    467  CB  SER A  50      12.781  -4.725  -9.188  1.00  0.00
ATOM    468  OG  SER A  50      12.867  -4.002 -10.390  1.00 -0.49
ATOM    469  HG  SER A  50      12.033  -4.143 -10.844  1.00  0.49
ATOM    470  C   SER A  50      13.192  -5.095  -6.760  1.00  0.55
ATOM    471  O   SER A  50      13.549  -6.266  -6.525  1.00 -0.55
ATOM    472  N   ILE A  51      12.381  -4.448  -5.965  1.00 -0.40
ATOM    473  H   ILE A  51      12.132  -3.499  -6.138  1.00  0.40
ATOM    474  CA  ILE A  51      11.777  -5.049  -4.775  1.00  0.00
ATOM    475  CB  ILE A  51      11.084  -3.944  -3.913  1.00  0.00
ATOM    476  CG2 ILE A  51      10.270  -4.546  -2.766  1.00  0.00
ATOM    477  CG1 ILE A  51      12.133  -2.913  -3.492  1.00  0.00
ATOM    478  CD1 ILE A  51      13.226  -3.409  -2.600  1.00  0.00
ATOM    479  C   ILE A  51      10.739  -6.054  -5.232  1.00  0.55
ATOM    480  O   ILE A  51       9.897  -5.770  -6.131  1.00 -0.55
ATOM    481  N   GLY A  52      10.688  -7.239  -4.682  1.00 -0.40
ATOM    482  H   GLY A  52      11.340  -7.517  -3.981  1.00  0.40
ATOM    483  CA  GLY A  52       9.696  -8.229  -5.038  1.00  0.00
ATOM    484  C   GLY A  52       9.954  -9.502  -4.256  1.00  0.55
ATOM    485  O   GLY A  52      11.108  -9.792  -3.885  1.00 -0.55
ATOM    486  N   GLY A  53       8.846 -10.212  -4.027  1.00 -0.40
ATOM    487  H   GLY A  53       7.963  -9.891  -4.357  1.00  0.40
ATOM    488  CA  GLY A  53       8.797 -11.458  -3.317  1.00  0.00
ATOM    489  C   GLY A  53       8.214 -11.485  -1.916  1.00  0.55
ATOM    490  O   GLY A  53       7.977 -12.598  -1.430  1.00 -0.55
ATOM    491  N   ASP A  54       7.920 -10.323  -1.341  1.00 -0.40
ATOM    492  H   ASP A  54       8.103  -9.451  -1.788  1.00  0.40
ATOM    493  CA  ASP A  54       7.303 -10.247   0.001  1.00  0.00
ATOM    494  CB  ASP A  54       7.322  -8.786   0.474  1.00  0.00
ATOM    495  CG  ASP A  54       8.784  -8.444   0.755  1.00  0.10
ATOM    496  OD1 ASP A  54       9.238  -9.072   1.746  1.00 -0.55
ATOM    497  OD2 ASP A  54       9.364  -7.643  -0.019  1.00 -0.55
ATOM    498  C   ASP A  54       5.869 -10.753   0.005  1.00  0.55
ATOM    499  O   ASP A  54       5.163 -10.704  -1.011  1.00 -0.55
ATOM    500  N   ILE A  55       5.396 -11.225   1.127  1.00 -0.40
ATOM    501  H   ILE A  55       5.969 -11.292   1.940  1.00  0.40
ATOM    502  CA  ILE A  55       4.013 -11.689   1.300  1.00  0.00
ATOM    503  CB  ILE A  55       3.725 -12.284   2.698  1.00  0.00
ATOM    504  CG2 ILE A  55       2.232 -12.551   2.971  1.00  0.00
ATOM    505  CG1 ILE A  55       4.558 -13.587   2.828  1.00  0.00
ATOM    506  CD1 ILE A  55       3.737 -14.705   2.189  1.00  0.00
ATOM    507  C   ILE A  55       3.134 -10.440   1.118  1.00  0.55
ATOM    508  O   ILE A  55       3.504  -9.331   1.510  1.00 -0.55
ATOM    509  N   PHE A  56       2.000 -10.681   0.522  1.00 -0.40
ATOM    510  H   PHE A  56       1.791 -11.609   0.231  1.00  0.40
ATOM    511  CA  PHE A  56       0.953  -9.735   0.210  1.00  0.00
ATOM    512  CB  PHE A  56       0.565  -9.717  -1.293  1.00  0.12
ATOM    513  CG  PHE A  56      -0.506  -8.676  -1.530  1.00 -0.12
ATOM    514  CD1 PHE A  56      -0.206  -7.327  -1.368  1.00 -0.12
ATOM    515  HD1 PHE A  56       0.798  -7.040  -1.093  1.00  0.12
ATOM    516  CE1 PHE A  56      -1.158  -6.350  -1.549  1.00 -0.12
ATOM    517  HE1 PHE A  56      -0.909  -5.309  -1.405  1.00  0.12
ATOM    518  CZ  PHE A  56      -2.424  -6.716  -1.915  1.00 -0.12
ATOM    519  HZ  PHE A  56      -3.172  -5.952  -2.069  1.00  0.12
ATOM    520  CD2 PHE A  56      -1.807  -9.048  -1.893  1.00 -0.12
ATOM    521  HD2 PHE A  56      -2.067 -10.089  -2.017  1.00  0.12
ATOM    522  CE2 PHE A  56      -2.764  -8.044  -2.091  1.00 -0.12
ATOM    523  HE2 PHE A  56      -3.770  -8.308  -2.383  1.00  0.12
ATOM    524  C   PHE A  56      -0.213 -10.175   1.079  1.00  0.55
ATOM    525  O   PHE A  56      -0.703 -11.289   0.808  1.00 -0.55
ATOM    526  N   SER A  57      -0.570  -9.300   2.033  1.00 -0.40
ATOM    527  H   SER A  57      -0.160  -8.405   2.184  1.00  0.40
ATOM    528  CA  SER A  57      -1.681  -9.759   2.914  1.00  0.00
ATOM    529  CB  SER A  57      -1.460  -9.230   4.340  1.00  0.00
ATOM    530  OG  SER A  57      -0.176  -9.733   4.729  1.00 -0.49
ATOM    531  HG  SER A  57      -0.024  -9.410   5.620  1.00  0.49
ATOM    532  C   SER A  57      -3.088  -9.504   2.431  1.00  0.55
ATOM    533  O   SER A  57      -3.984  -9.914   3.203  1.00 -0.55
ATOM    534  N   ASN A  58      -3.285  -8.888   1.254  1.00 -0.40
ATOM    535  H   ASN A  58      -2.529  -8.536   0.708  1.00  0.40
ATOM    536  CA  ASN A  58      -4.616  -8.693   0.703  1.00  0.00
ATOM    537  CB  ASN A  58      -5.010 -10.107   0.212  1.00  0.00
ATOM    538  CG  ASN A  58      -6.288 -10.275  -0.572  1.00  0.55
ATOM    539  OD1 ASN A  58      -6.557  -9.283  -1.273  1.00 -0.55
ATOM    540  ND2 ASN A  58      -7.075 -11.330  -0.604  1.00 -0.78
ATOM    541 HD21 ASN A  58      -7.901 -11.320  -1.166  1.00  0.39
ATOM    542 HD22 ASN A  58      -6.846 -12.140  -0.065  1.00  0.39
ATOM    543  C   ASN A  58      -5.583  -8.193   1.776  1.00  0.55
ATOM    544  O   ASN A  58      -6.665  -8.769   2.054  1.00 -0.55
ATOM    545  N   ARG A  59      -5.176  -7.077   2.340  1.00 -0.40
ATOM    546  H   ARG A  59      -4.348  -6.625   2.019  1.00  0.40
ATOM    547  CA  ARG A  59      -5.845  -6.392   3.447  1.00  0.00
ATOM    548  CB  ARG A  59      -4.946  -5.301   4.041  1.00  0.00
ATOM    549  CG  ARG A  59      -3.604  -5.874   4.524  1.00  0.00
ATOM    550  CD  ARG A  59      -2.601  -4.742   4.785  1.00  0.35
ATOM    551  NE  ARG A  59      -1.233  -5.331   4.940  1.00 -0.35
ATOM    552  HE  ARG A  59      -0.623  -5.392   4.150  1.00  0.45
ATOM    553  CZ  ARG A  59      -0.828  -5.775   6.128  1.00  0.35
ATOM    554  NH1 ARG A  59      -1.603  -5.671   7.203  1.00 -0.70
ATOM    555 HH11 ARG A  59      -2.509  -5.253   7.129  1.00  0.40
ATOM    556 HH12 ARG A  59      -1.281  -6.011   8.087  1.00  0.40
ATOM    557  NH2 ARG A  59       0.344  -6.329   6.307  1.00 -0.70
ATOM    558 HH21 ARG A  59       0.972  -6.431   5.536  1.00  0.40
ATOM    559 HH22 ARG A  59       0.611  -6.650   7.216  1.00  0.40
ATOM    560  C   ARG A  59      -7.222  -5.897   3.110  1.00  0.55
ATOM    561  O   ARG A  59      -8.036  -5.881   4.032  1.00 -0.55
ATOM    562  N   GLU A  60      -7.547  -5.491   1.914  1.00 -0.40
ATOM    563  H   GLU A  60      -6.864  -5.461   1.190  1.00  0.40
ATOM    564  CA  GLU A  60      -8.873  -5.052   1.506  1.00  0.00
ATOM    565  CB  GLU A  60      -8.790  -4.022   0.385  1.00  0.00
ATOM    566  CG  GLU A  60      -8.003  -2.794   0.795  1.00  0.00
ATOM    567  CD  GLU A  60      -8.842  -1.911   1.675  1.00  0.10
ATOM    568  OE1 GLU A  60     -10.028  -2.229   1.907  1.00 -0.55
ATOM    569  OE2 GLU A  60      -8.438  -0.880   2.210  1.00 -0.55
ATOM    570  C   GLU A  60      -9.672  -6.237   1.029  1.00  0.55
ATOM    571  O   GLU A  60     -10.820  -6.034   0.703  1.00 -0.55
ATOM    572  N   GLY A  61      -9.182  -7.448   0.933  1.00 -0.40
ATOM    573  H   GLY A  61      -8.238  -7.601   1.205  1.00  0.40
ATOM    574  CA  GLY A  61      -9.823  -8.650   0.476  1.00  0.00
ATOM    575  C   GLY A  61     -10.221  -8.623  -1.000  1.00  0.55
ATOM    576  O   GLY A  61     -11.150  -9.354  -1.387  1.00 -0.55
ATOM    577  N   LYS A  62      -9.558  -7.847  -1.837  1.00 -0.40
ATOM    578  H   LYS A  62      -8.801  -7.280  -1.524  1.00  0.40
ATOM    579  CA  LYS A  62      -9.862  -7.746  -3.271  1.00  0.00
ATOM    580  CB  LYS A  62      -9.299  -6.428  -3.823  1.00  0.00
ATOM    581  CG  LYS A  62      -9.955  -5.251  -3.095  1.00  0.00
ATOM    582  CD  LYS A  62      -9.833  -4.014  -3.951  1.00  0.00
ATOM    583  CE  LYS A  62     -10.111  -2.726  -3.163  1.00  0.33
ATOM    584  NZ  LYS A  62      -8.855  -1.875  -3.145  1.00 -0.32
ATOM    585  HZ1 LYS A  62      -8.583  -1.636  -4.120  1.00  0.33
ATOM    586  HZ2 LYS A  62      -8.084  -2.403  -2.690  1.00  0.33
ATOM    587  HZ3 LYS A  62      -9.036  -1.000  -2.612  1.00  0.33
ATOM    588  C   LYS A  62      -9.403  -8.959  -4.069  1.00  0.55
ATOM    589  O   LYS A  62     -10.074  -9.230  -5.090  1.00 -0.55
ATOM    590  N   LEU A  63      -8.368  -9.681  -3.706  1.00 -0.40
ATOM    591  H   LEU A  63      -7.811  -9.440  -2.915  1.00  0.40
ATOM    592  CA  LEU A  63      -7.960 -10.884  -4.430  1.00  0.00
ATOM    593  CB  LEU A  63      -6.432 -11.095  -4.423  1.00  0.00
ATOM    594  CG  LEU A  63      -5.644  -9.882  -4.989  1.00  0.00
ATOM    595  CD1 LEU A  63      -4.143  -9.996  -4.817  1.00  0.00
ATOM    596  CD2 LEU A  63      -6.001  -9.806  -6.465  1.00  0.00
ATOM    597  C   LEU A  63      -8.704 -12.067  -3.791  1.00  0.55
ATOM    598  O   LEU A  63      -8.974 -12.112  -2.583  1.00 -0.55
ATOM    599  N   PRO A  64      -8.946 -13.064  -4.635  1.00 -0.20
ATOM    600  CD  PRO A  64      -8.616 -13.098  -6.071  1.00  0.10
ATOM    601  CA  PRO A  64      -9.680 -14.243  -4.193  1.00  0.10
ATOM    602  CB  PRO A  64     -10.035 -14.971  -5.498  1.00  0.00
ATOM    603  CG  PRO A  64      -8.896 -14.535  -6.437  1.00  0.00
ATOM    604  C   PRO A  64      -8.932 -15.036  -3.169  1.00  0.55
ATOM    605  O   PRO A  64      -7.748 -15.314  -3.329  1.00 -0.55
ATOM    606  N   GLY A  65      -9.622 -15.448  -2.114  1.00 -0.40
ATOM    607  H   GLY A  65     -10.591 -15.258  -1.979  1.00  0.40
ATOM    608  CA  GLY A  65      -8.929 -16.230  -1.079  1.00  0.00
ATOM    609  C   GLY A  65      -9.336 -17.673  -1.158  1.00  0.55
ATOM    610  O   GLY A  65     -10.357 -17.964  -1.787  1.00 -0.55
ATOM    611  N   LYS A  66      -8.598 -18.534  -0.512  1.00 -0.40
ATOM    612  H   LYS A  66      -7.799 -18.218  -0.010  1.00  0.40
ATOM    613  CA  LYS A  66      -8.804 -19.969  -0.429  1.00  0.00
ATOM    614  CB  LYS A  66      -8.493 -20.623  -1.763  1.00  0.00
ATOM    615  CG  LYS A  66      -8.773 -22.095  -1.893  1.00  0.00
ATOM    616  CD  LYS A  66      -8.151 -22.739  -3.120  1.00  0.00
ATOM    617  CE  LYS A  66      -8.794 -24.090  -3.404  1.00  0.33
ATOM    618  NZ  LYS A  66     -10.320 -24.058  -3.435  1.00 -0.32
ATOM    619  HZ1 LYS A  66     -10.639 -23.405  -4.178  1.00  0.33
ATOM    620  HZ2 LYS A  66     -10.678 -23.737  -2.513  1.00  0.33
ATOM    621  HZ3 LYS A  66     -10.682 -25.013  -3.633  1.00  0.33
ATOM    622  C   LYS A  66      -7.904 -20.498   0.687  1.00  0.55
ATOM    623  O   LYS A  66      -6.818 -19.964   0.929  1.00 -0.55
ATOM    624  N   SER A  67      -8.376 -21.555   1.351  1.00 -0.40
ATOM    625  H   SER A  67      -9.266 -21.959   1.159  1.00  0.40
ATOM    626  CA  SER A  67      -7.582 -22.179   2.419  1.00  0.00
ATOM    627  CB  SER A  67      -8.465 -23.182   3.180  1.00  0.00
ATOM    628  OG  SER A  67      -7.609 -23.855   4.133  1.00 -0.49
ATOM    629  HG  SER A  67      -8.171 -24.477   4.600  1.00  0.49
ATOM    630  C   SER A  67      -6.353 -22.792   1.744  1.00  0.55
ATOM    631  O   SER A  67      -6.455 -23.458   0.714  1.00 -0.55
ATOM    632  N   GLY A  68      -5.187 -22.444   2.261  1.00 -0.40
ATOM    633  H   GLY A  68      -5.171 -21.843   3.053  1.00  0.40
ATOM    634  CA  GLY A  68      -3.857 -22.835   1.817  1.00  0.00
ATOM    635  C   GLY A  68      -3.157 -21.869   0.859  1.00  0.55
ATOM    636  O   GLY A  68      -1.969 -21.990   0.526  1.00 -0.55
ATOM    637  N   ARG A  69      -3.898 -20.897   0.347  1.00 -0.40
ATOM    638  H   ARG A  69      -4.852 -20.788   0.614  1.00  0.40
ATOM    639  CA  ARG A  69      -3.420 -19.922  -0.618  1.00  0.00
ATOM    640  CB  ARG A  69      -4.593 -19.453  -1.539  1.00  0.00
ATOM    641  CG  ARG A  69      -3.949 -18.459  -2.558  1.00  0.00
ATOM    642  CD  ARG A  69      -5.020 -17.790  -3.423  1.00  0.35
ATOM    643  NE  ARG A  69      -5.569 -18.845  -4.263  1.00 -0.35
ATOM    644  HE  ARG A  69      -4.930 -19.576  -4.487  1.00  0.45
ATOM    645  CZ  ARG A  69      -6.773 -18.987  -4.771  1.00  0.35
ATOM    646  NH1 ARG A  69      -7.723 -18.092  -4.526  1.00 -0.70
ATOM    647 HH11 ARG A  69      -7.525 -17.299  -3.949  1.00  0.40
ATOM    648 HH12 ARG A  69      -8.635 -18.210  -4.918  1.00  0.40
ATOM    649  NH2 ARG A  69      -7.106 -20.029  -5.527  1.00 -0.70
ATOM    650 HH21 ARG A  69      -6.430 -20.739  -5.726  1.00  0.40
ATOM    651 HH22 ARG A  69      -8.032 -20.103  -5.897  1.00  0.40
ATOM    652  C   ARG A  69      -2.755 -18.741   0.004  1.00  0.55
ATOM    653  O   ARG A  69      -3.392 -18.094   0.829  1.00 -0.55
ATOM    654  N   THR A  70      -1.512 -18.467  -0.352  1.00 -0.40
ATOM    655  H   THR A  70      -0.984 -19.053  -0.962  1.00  0.40
ATOM    656  CA  THR A  70      -0.845 -17.260   0.147  1.00  0.00
ATOM    657  CB  THR A  70       0.375 -17.431   1.060  1.00  0.00
ATOM    658  OG1 THR A  70       1.278 -18.350   0.481  1.00 -0.49
ATOM    659  HG1 THR A  70       2.081 -18.298   1.005  1.00  0.49
ATOM    660  CG2 THR A  70      -0.077 -17.997   2.412  1.00  0.00
ATOM    661  C   THR A  70      -0.515 -16.414  -1.109  1.00  0.55
ATOM    662  O   THR A  70      -0.403 -16.961  -2.240  1.00 -0.55
ATOM    663  N   TRP A  71      -0.442 -15.093  -0.917  1.00 -0.40
ATOM    664  H   TRP A  71      -0.595 -14.693  -0.017  1.00  0.40
ATOM    665  CA  TRP A  71      -0.142 -14.139  -1.974  1.00  0.00
ATOM    666  CB  TRP A  71      -1.236 -13.052  -2.114  1.00  0.12
ATOM    667  CG  TRP A  71      -2.573 -13.520  -2.599  1.00 -0.12
ATOM    668  CD1 TRP A  71      -3.654 -13.963  -1.879  1.00 -0.12
ATOM    669  HD1 TRP A  71      -3.679 -14.015  -0.801  1.00  0.12
ATOM    670  NE1 TRP A  71      -4.709 -14.335  -2.695  1.00 -0.40
ATOM    671  HE1 TRP A  71      -5.582 -14.660  -2.405  1.00  0.40
ATOM    672  CE2 TRP A  71      -4.290 -14.158  -3.995  1.00  0.00
ATOM    673  CD2 TRP A  71      -2.951 -13.683  -3.979  1.00  0.00
ATOM    674  CE3 TRP A  71      -2.286 -13.434  -5.189  1.00 -0.12
ATOM    675  HE3 TRP A  71      -1.264 -13.085  -5.203  1.00  0.12
ATOM    676  CZ3 TRP A  71      -2.943 -13.635  -6.387  1.00 -0.12
ATOM    677  HZ3 TRP A  71      -2.463 -13.385  -7.322  1.00  0.12
ATOM    678  CZ2 TRP A  71      -4.942 -14.452  -5.192  1.00 -0.12
ATOM    679  HZ2 TRP A  71      -5.935 -14.875  -5.217  1.00  0.12
ATOM    680  CH2 TRP A  71      -4.270 -14.181  -6.377  1.00 -0.12
ATOM    681  HH2 TRP A  71      -4.760 -14.386  -7.317  1.00  0.12
ATOM    682  C   TRP A  71       1.190 -13.494  -1.627  1.00  0.55
ATOM    683  O   TRP A  71       1.667 -13.324  -0.489  1.00 -0.55
ATOM    684  N   ARG A  72       1.831 -13.074  -2.687  1.00 -0.40
ATOM    685  H   ARG A  72       1.451 -13.261  -3.587  1.00  0.40
ATOM    686  CA  ARG A  72       3.100 -12.324  -2.739  1.00  0.00
ATOM    687  CB  ARG A  72       4.302 -13.264  -2.989  1.00  0.00
ATOM    688  CG  ARG A  72       4.494 -14.152  -1.772  1.00  0.00
ATOM    689  CD  ARG A  72       5.720 -15.003  -2.058  1.00  0.35
ATOM    690  NE  ARG A  72       5.747 -16.081  -1.063  1.00 -0.35
ATOM    691  HE  ARG A  72       5.221 -16.921  -1.193  1.00  0.45
ATOM    692  CZ  ARG A  72       6.503 -15.894   0.024  1.00  0.35
ATOM    693  NH1 ARG A  72       7.212 -14.795   0.222  1.00 -0.70
ATOM    694 HH11 ARG A  72       7.196 -14.061  -0.458  1.00  0.40
ATOM    695 HH12 ARG A  72       7.764 -14.698   1.050  1.00  0.40
ATOM    696  NH2 ARG A  72       6.483 -16.901   0.903  1.00 -0.70
ATOM    697 HH21 ARG A  72       5.930 -17.714   0.720  1.00  0.40
ATOM    698 HH22 ARG A  72       7.021 -16.842   1.744  1.00  0.40
ATOM    699  C   ARG A  72       3.036 -11.243  -3.820  1.00  0.55
ATOM    700  O   ARG A  72       2.191 -11.355  -4.728  1.00 -0.55
ATOM    701  N   GLU A  73       3.936 -10.264  -3.747  1.00 -0.40
ATOM    702  H   GLU A  73       4.656 -10.222  -3.058  1.00  0.40
ATOM    703  CA  GLU A  73       3.873  -9.186  -4.728  1.00  0.00
ATOM    704  CB  GLU A  73       3.262  -7.930  -4.072  1.00  0.00
ATOM    705  CG  GLU A  73       3.925  -7.446  -2.787  1.00  0.00
ATOM    706  CD  GLU A  73       3.393  -6.054  -2.446  1.00  0.10
ATOM    707  OE1 GLU A  73       3.359  -5.139  -3.333  1.00 -0.55
ATOM    708  OE2 GLU A  73       2.988  -5.860  -1.259  1.00 -0.55
ATOM    709  C   GLU A  73       5.237  -8.767  -5.225  1.00  0.55
ATOM    710  O   GLU A  73       6.147  -9.124  -4.472  1.00 -0.55
ATOM    711  N   ALA A  74       5.340  -8.078  -6.346  1.00 -0.40
ATOM    712  H   ALA A  74       4.554  -7.833  -6.908  1.00  0.40
ATOM    713  CA  ALA A  74       6.661  -7.638  -6.813  1.00  0.00
ATOM    714  CB  ALA A  74       7.345  -8.552  -7.808  1.00  0.00
ATOM    715  C   ALA A  74       6.452  -6.318  -7.536  1.00  0.55
ATOM    716  O   ALA A  74       5.351  -6.256  -8.102  1.00 -0.55
ATOM    717  N   ASP A  75       7.435  -5.465  -7.492  1.00 -0.40
ATOM    718  H   ASP A  75       8.271  -5.635  -6.976  1.00  0.40
ATOM    719  CA  ASP A  75       7.355  -4.202  -8.207  1.00  0.00
ATOM    720  CB  ASP A  75       8.469  -3.255  -7.795  1.00  0.00
ATOM    721  CG  ASP A  75       8.228  -2.602  -6.463  1.00  0.10
ATOM    722  OD1 ASP A  75       7.365  -3.160  -5.733  1.00 -0.55
ATOM    723  OD2 ASP A  75       8.891  -1.609  -6.198  1.00 -0.55
ATOM    724  C   ASP A  75       7.536  -4.453  -9.705  1.00  0.55
ATOM    725  O   ASP A  75       8.358  -5.336 -10.033  1.00 -0.55
ATOM    726  N   ILE A  76       6.809  -3.715 -10.509  1.00 -0.40
ATOM    727  H   ILE A  76       6.172  -3.036 -10.152  1.00  0.40
ATOM    728  CA  ILE A  76       6.860  -3.816 -11.972  1.00  0.00
ATOM    729  CB  ILE A  76       5.529  -4.362 -12.506  1.00  0.00
ATOM    730  CG2 ILE A  76       5.432  -4.066 -14.023  1.00  0.00
ATOM    731  CG1 ILE A  76       5.271  -5.825 -12.139  1.00  0.00
ATOM    732  CD1 ILE A  76       6.091  -6.968 -12.724  1.00  0.00
ATOM    733  C   ILE A  76       7.239  -2.425 -12.523  1.00  0.55
ATOM    734  O   ILE A  76       6.950  -1.332 -11.965  1.00 -0.55
ATOM    735  N   ASN A  77       7.960  -2.449 -13.657  1.00 -0.40
ATOM    736  H   ASN A  77       8.202  -3.326 -14.059  1.00  0.40
ATOM    737  CA  ASN A  77       8.457  -1.322 -14.407  1.00  0.00
ATOM    738  CB  ASN A  77       7.333  -0.411 -14.971  1.00  0.00
ATOM    739  CG  ASN A  77       6.344  -1.111 -15.869  1.00  0.55
ATOM    740  OD1 ASN A  77       6.741  -1.975 -16.656  1.00 -0.55
ATOM    741  ND2 ASN A  77       5.006  -0.926 -15.789  1.00 -0.78
ATOM    742 HD21 ASN A  77       4.628  -0.299 -15.108  1.00  0.39
ATOM    743 HD22 ASN A  77       4.396  -1.417 -16.411  1.00  0.39
ATOM    744  C   ASN A  77       9.403  -0.463 -13.600  1.00  0.55
ATOM    745  O   ASN A  77       9.554   0.735 -13.921  1.00 -0.55
ATOM    746  N   TYR A  78      10.054  -1.014 -12.586  1.00 -0.40
ATOM    747  H   TYR A  78       9.953  -1.964 -12.302  1.00  0.40
ATOM    748  CA  TYR A  78      10.987  -0.153 -11.835  1.00  0.00
ATOM    749  CB  TYR A  78      11.114  -0.635 -10.369  1.00  0.12
ATOM    750  CG  TYR A  78      12.127   0.157  -9.553  1.00 -0.12
ATOM    751  CD1 TYR A  78      11.822   1.381  -8.970  1.00 -0.12
ATOM    752  HD1 TYR A  78      10.822   1.770  -9.090  1.00  0.12
ATOM    753  CE1 TYR A  78      12.738   2.130  -8.242  1.00 -0.12
ATOM    754  HE1 TYR A  78      12.455   3.087  -7.829  1.00  0.12
ATOM    755  CZ  TYR A  78      14.026   1.634  -8.049  1.00  0.06
ATOM    756  OH  TYR A  78      14.967   2.306  -7.295  1.00 -0.49
ATOM    757  HH  TYR A  78      14.564   3.114  -6.969  1.00  0.43
ATOM    758  CD2 TYR A  78      13.432  -0.306  -9.349  1.00 -0.12
ATOM    759  HD2 TYR A  78      13.728  -1.265  -9.749  1.00  0.12
ATOM    760  CE2 TYR A  78      14.337   0.446  -8.645  1.00 -0.12
ATOM    761  HE2 TYR A  78      15.349   0.079  -8.557  1.00  0.12
ATOM    762  C   TYR A  78      12.413  -0.178 -12.438  1.00  0.55
ATOM    763  O   TYR A  78      12.862  -1.299 -12.778  1.00 -0.55
ATOM    764  N   THR A  79      13.055   0.967 -12.505  1.00 -0.40
ATOM    765  H   THR A  79      12.647   1.843 -12.260  1.00  0.40
ATOM    766  CA  THR A  79      14.483   0.970 -12.976  1.00  0.00
ATOM    767  CB  THR A  79      14.803   1.592 -14.328  1.00  0.00
ATOM    768  OG1 THR A  79      14.385   2.971 -14.262  1.00 -0.49
ATOM    769  HG1 THR A  79      14.733   3.391 -15.052  1.00  0.49
ATOM    770  CG2 THR A  79      14.002   0.959 -15.436  1.00  0.00
ATOM    771  C   THR A  79      15.351   1.637 -11.894  1.00  0.55
ATOM    772  O   THR A  79      16.349   1.032 -11.473  1.00 -0.55
ATOM    773  N   SER A  80      14.989   2.808 -11.405  1.00 -0.40
ATOM    774  H   SER A  80      14.188   3.302 -11.733  1.00  0.40
ATOM    775  CA  SER A  80      15.764   3.450 -10.337  1.00  0.00
ATOM    776  CB  SER A  80      17.074   3.985 -10.954  1.00  0.00
ATOM    777  OG  SER A  80      16.689   5.130 -11.727  1.00 -0.49
ATOM    778  HG  SER A  80      17.498   5.471 -12.116  1.00  0.49
ATOM    779  C   SER A  80      14.995   4.586  -9.689  1.00  0.55
ATOM    780  O   SER A  80      13.962   4.988 -10.246  1.00 -0.55
ATOM    781  N   GLY A  81      15.469   5.095  -8.565  1.00 -0.40
ATOM    782  H   GLY A  81      16.296   4.761  -8.118  1.00  0.40
ATOM    783  CA  GLY A  81      14.744   6.232  -7.911  1.00  0.00
ATOM    784  C   GLY A  81      13.677   5.692  -6.949  1.00  0.55
ATOM    785  O   GLY A  81      13.793   4.526  -6.518  1.00 -0.55
ATOM    786  N   PHE A  82      12.681   6.519  -6.644  1.00 -0.40
ATOM    787  H   PHE A  82      12.620   7.452  -6.989  1.00  0.40
ATOM    788  CA  PHE A  82      11.607   6.060  -5.759  1.00  0.00
ATOM    789  CB  PHE A  82      10.687   7.209  -5.302  1.00  0.12
ATOM    790  CG  PHE A  82      11.526   8.242  -4.598  1.00 -0.12
ATOM    791  CD1 PHE A  82      11.807   8.097  -3.257  1.00 -0.12
ATOM    792  HD1 PHE A  82      11.405   7.252  -2.718  1.00  0.12
ATOM    793  CE1 PHE A  82      12.593   9.014  -2.594  1.00 -0.12
ATOM    794  HE1 PHE A  82      12.797   8.896  -1.541  1.00  0.12
ATOM    795  CZ  PHE A  82      13.119  10.090  -3.292  1.00 -0.12
ATOM    796  HZ  PHE A  82      13.742  10.812  -2.785  1.00  0.12
ATOM    797  CD2 PHE A  82      12.054   9.308  -5.287  1.00 -0.12
ATOM    798  HD2 PHE A  82      11.848   9.417  -6.341  1.00  0.12
ATOM    799  CE2 PHE A  82      12.843  10.237  -4.648  1.00 -0.12
ATOM    800  HE2 PHE A  82      13.245  11.076  -5.197  1.00  0.12
ATOM    801  C   PHE A  82      10.689   5.067  -6.458  1.00  0.55
ATOM    802  O   PHE A  82      10.541   5.028  -7.685  1.00 -0.55
ATOM    803  N   ARG A  83      10.019   4.261  -5.655  1.00 -0.40
ATOM    804  H   ARG A  83      10.149   4.295  -4.667  1.00  0.40
ATOM    805  CA  ARG A  83       9.043   3.261  -6.122  1.00  0.00
ATOM    806  CB  ARG A  83       8.697   2.313  -4.945  1.00  0.00
ATOM    807  CG  ARG A  83       9.990   1.615  -4.482  1.00  0.00
ATOM    808  CD  ARG A  83       9.798   0.556  -3.425  1.00  0.35
ATOM    809  NE  ARG A  83       8.754  -0.437  -3.613  1.00 -0.35
ATOM    810  HE  ARG A  83       8.876  -1.054  -4.388  1.00  0.45
ATOM    811  CZ  ARG A  83       7.655  -0.631  -2.887  1.00  0.35
ATOM    812  NH1 ARG A  83       7.369   0.129  -1.831  1.00 -0.70
ATOM    813 HH11 ARG A  83       7.986   0.870  -1.566  1.00  0.40
ATOM    814 HH12 ARG A  83       6.536  -0.040  -1.304  1.00  0.40
ATOM    815  NH2 ARG A  83       6.774  -1.594  -3.154  1.00 -0.70
ATOM    816 HH21 ARG A  83       6.925  -2.208  -3.929  1.00  0.40
ATOM    817 HH22 ARG A  83       5.962  -1.702  -2.580  1.00  0.40
ATOM    818  C   ARG A  83       7.834   3.943  -6.767  1.00  0.55
ATOM    819  O   ARG A  83       7.395   5.065  -6.449  1.00 -0.55
ATOM    820  N   ASN A  84       7.340   3.188  -7.727  1.00 -0.40
ATOM    821  H   ASN A  84       7.763   2.313  -7.946  1.00  0.40
ATOM    822  CA  ASN A  84       6.178   3.516  -8.546  1.00  0.00
ATOM    823  CB  ASN A  84       6.461   3.215 -10.027  1.00  0.00
ATOM    824  CG  ASN A  84       6.530   1.715 -10.328  1.00  0.55
ATOM    825  OD1 ASN A  84       6.118   0.808  -9.561  1.00 -0.55
ATOM    826  ND2 ASN A  84       7.092   1.413 -11.499  1.00 -0.78
ATOM    827 HD21 ASN A  84       7.180   0.457 -11.780  1.00  0.39
ATOM    828 HD22 ASN A  84       7.426   2.142 -12.097  1.00  0.39
ATOM    829  C   ASN A  84       4.912   2.804  -8.005  1.00  0.55
ATOM    830  O   ASN A  84       4.898   2.211  -6.893  1.00 -0.55
ATOM    831  N   SER A  85       3.849   2.897  -8.803  1.00 -0.40
ATOM    832  H   SER A  85       3.863   3.364  -9.684  1.00  0.40
ATOM    833  CA  SER A  85       2.600   2.296  -8.389  1.00  0.00
ATOM    834  CB  SER A  85       1.400   3.258  -8.610  1.00  0.00
ATOM    835  OG  SER A  85       1.363   3.519 -10.013  1.00 -0.49
ATOM    836  HG  SER A  85       0.933   2.759 -10.412  1.00  0.49
ATOM    837  C   SER A  85       2.221   0.984  -9.053  1.00  0.55
ATOM    838  O   SER A  85       1.044   0.610  -8.845  1.00 -0.55
ATOM    839  N   ASP A  86       3.146   0.340  -9.755  1.00 -0.40
ATOM    840  H   ASP A  86       4.082   0.672  -9.841  1.00  0.40
ATOM    841  CA  ASP A  86       2.827  -0.907 -10.449  1.00  0.00
ATOM    842  CB  ASP A  86       3.455  -1.040 -11.864  1.00  0.00
ATOM    843  CG  ASP A  86       3.076   0.125 -12.755  1.00  0.10
ATOM    844  OD1 ASP A  86       2.013   0.732 -12.592  1.00 -0.55
ATOM    845  OD2 ASP A  86       3.874   0.510 -13.633  1.00 -0.55
ATOM    846  C   ASP A  86       3.309  -2.123  -9.685  1.00  0.55
ATOM    847  O   ASP A  86       4.450  -2.136  -9.298  1.00 -0.55
ATOM    848  N   ARG A  87       2.418  -3.073  -9.560  1.00 -0.40
ATOM    849  H   ARG A  87       1.495  -2.973  -9.923  1.00  0.40
ATOM    850  CA  ARG A  87       2.695  -4.322  -8.898  1.00  0.00
ATOM    851  CB  ARG A  87       2.186  -4.266  -7.449  1.00  0.00
ATOM    852  CG  ARG A  87       2.501  -3.028  -6.643  1.00  0.00
ATOM    853  CD  ARG A  87       3.927  -3.018  -6.062  1.00  0.35
ATOM    854  NE  ARG A  87       4.185  -1.826  -5.266  1.00 -0.35
ATOM    855  HE  ARG A  87       3.949  -1.886  -4.299  1.00  0.45
ATOM    856  CZ  ARG A  87       4.695  -0.674  -5.669  1.00  0.35
ATOM    857  NH1 ARG A  87       5.029  -0.598  -6.963  1.00 -0.70
ATOM    858 HH11 ARG A  87       4.888  -1.385  -7.563  1.00  0.40
ATOM    859 HH12 ARG A  87       5.420   0.247  -7.330  1.00  0.40
ATOM    860  NH2 ARG A  87       4.911   0.384  -4.927  1.00 -0.70
ATOM    861 HH21 ARG A  87       4.684   0.367  -3.954  1.00  0.40
ATOM    862 HH22 ARG A  87       5.303   1.209  -5.335  1.00  0.40
ATOM    863  C   ARG A  87       2.048  -5.511  -9.595  1.00  0.55
ATOM    864  O   ARG A  87       0.994  -5.440 -10.212  1.00 -0.55
ATOM    865  N   ILE A  88       2.744  -6.631  -9.463  1.00 -0.40
ATOM    866  H   ILE A  88       3.645  -6.618  -9.039  1.00  0.40
ATOM    867  CA  ILE A  88       2.297  -7.968  -9.903  1.00  0.00
ATOM    868  CB  ILE A  88       3.279  -8.666 -10.869  1.00  0.00
ATOM    869  CG2 ILE A  88       4.568  -9.025 -10.151  1.00  0.00
ATOM    870  CG1 ILE A  88       2.604  -9.907 -11.470  1.00  0.00
ATOM    871  CD1 ILE A  88       3.230 -10.387 -12.771  1.00  0.00
ATOM    872  C   ILE A  88       2.014  -8.740  -8.581  1.00  0.55
ATOM    873  O   ILE A  88       2.796  -8.689  -7.605  1.00 -0.55
ATOM    874  N   LEU A  89       0.906  -9.435  -8.514  1.00 -0.40
ATOM    875  H   LEU A  89       0.301  -9.474  -9.304  1.00  0.40
ATOM    876  CA  LEU A  89       0.422 -10.198  -7.370  1.00  0.00
ATOM    877  CB  LEU A  89      -0.936  -9.722  -6.850  1.00  0.00
ATOM    878  CG  LEU A  89      -1.060  -8.282  -6.388  1.00  0.00
ATOM    879  CD1 LEU A  89       0.068  -7.958  -5.417  1.00  0.00
ATOM    880  CD2 LEU A  89      -0.990  -7.185  -7.456  1.00  0.00
ATOM    881  C   LEU A  89       0.316 -11.659  -7.794  1.00  0.55
ATOM    882  O   LEU A  89      -0.360 -11.902  -8.797  1.00 -0.55
ATOM    883  N   TYR A  90       0.908 -12.566  -7.023  1.00 -0.40
ATOM    884  H   TYR A  90       1.371 -12.347  -6.168  1.00  0.40
ATOM    885  CA  TYR A  90       0.884 -13.963  -7.441  1.00  0.00
ATOM    886  CB  TYR A  90       2.172 -14.422  -8.208  1.00  0.12
ATOM    887  CG  TYR A  90       3.446 -14.287  -7.438  1.00 -0.12
ATOM    888  CD1 TYR A  90       4.100 -13.045  -7.404  1.00 -0.12
ATOM    889  HD1 TYR A  90       3.669 -12.221  -7.953  1.00  0.12
ATOM    890  CE1 TYR A  90       5.273 -12.827  -6.699  1.00 -0.12
ATOM    891  HE1 TYR A  90       5.736 -11.854  -6.635  1.00  0.12
ATOM    892  CZ  TYR A  90       5.813 -13.953  -6.078  1.00  0.06
ATOM    893  OH  TYR A  90       6.969 -13.746  -5.370  1.00 -0.49
ATOM    894  HH  TYR A  90       7.197 -12.816  -5.440  1.00  0.43
ATOM    895  CD2 TYR A  90       4.026 -15.368  -6.790  1.00 -0.12
ATOM    896  HD2 TYR A  90       3.552 -16.338  -6.801  1.00  0.12
ATOM    897  CE2 TYR A  90       5.253 -15.170  -6.113  1.00 -0.12
ATOM    898  HE2 TYR A  90       5.739 -16.001  -5.624  1.00  0.12
ATOM    899  C   TYR A  90       0.581 -14.892  -6.289  1.00  0.55
ATOM    900  O   TYR A  90       1.215 -14.626  -5.262  1.00 -0.55
ATOM    901  N   SER A  91      -0.266 -15.872  -6.538  1.00 -0.40
ATOM    902  H   SER A  91      -0.685 -16.009  -7.432  1.00  0.40
ATOM    903  CA  SER A  91      -0.626 -16.802  -5.505  1.00  0.00
ATOM    904  CB  SER A  91      -2.109 -17.180  -5.662  1.00  0.00
ATOM    905  OG  SER A  91      -2.301 -18.070  -6.727  1.00 -0.49
ATOM    906  HG  SER A  91      -2.954 -18.706  -6.426  1.00  0.49
ATOM    907  C   SER A  91       0.272 -18.036  -5.528  1.00  0.55
ATOM    908  O   SER A  91       0.994 -18.317  -6.485  1.00 -0.55
ATOM    909  N   SER A  92       0.154 -18.722  -4.378  1.00 -0.40
ATOM    910  H   SER A  92      -0.432 -18.414  -3.633  1.00  0.40
ATOM    911  CA  SER A  92       0.884 -19.964  -4.154  1.00  0.00
ATOM    912  CB  SER A  92       0.831 -20.353  -2.679  1.00  0.00
ATOM    913  OG  SER A  92      -0.513 -20.530  -2.278  1.00 -0.49
ATOM    914  HG  SER A  92      -0.479 -20.922  -1.403  1.00  0.49
ATOM    915  C   SER A  92       0.390 -21.039  -5.129  1.00  0.55
ATOM    916  O   SER A  92       1.127 -21.989  -5.426  1.00 -0.55
ATOM    917  N   ASP A  93      -0.778 -20.906  -5.732  1.00 -0.40
ATOM    918  H   ASP A  93      -1.379 -20.138  -5.530  1.00  0.40
ATOM    919  CA  ASP A  93      -1.287 -21.848  -6.726  1.00  0.00
ATOM    920  CB  ASP A  93      -2.691 -22.343  -6.453  1.00  0.00
ATOM    921  CG  ASP A  93      -3.671 -21.242  -6.076  1.00  0.10
ATOM    922  OD1 ASP A  93      -3.367 -20.079  -5.749  1.00 -0.55
ATOM    923  OD2 ASP A  93      -4.855 -21.640  -6.131  1.00 -0.55
ATOM    924  C   ASP A  93      -1.232 -21.182  -8.105  1.00  0.55
ATOM    925  O   ASP A  93      -1.992 -21.530  -8.982  1.00 -0.55
ATOM    926  N   TRP A  94      -0.371 -20.179  -8.258  1.00 -0.40
ATOM    927  H   TRP A  94       0.151 -19.850  -7.476  1.00  0.40
ATOM    928  CA  TRP A  94      -0.086 -19.468  -9.499  1.00  0.00
ATOM    929  CB  TRP A  94       0.615 -20.545 -10.450  1.00  0.12
ATOM    930  CG  TRP A  94       1.720 -21.194  -9.659  1.00 -0.12
ATOM    931  CD1 TRP A  94       1.734 -22.469  -9.143  1.00 -0.12
ATOM    932  HD1 TRP A  94       0.961 -23.208  -9.296  1.00  0.12
ATOM    933  NE1 TRP A  94       2.881 -22.665  -8.398  1.00 -0.40
ATOM    934  HE1 TRP A  94       3.133 -23.493  -7.948  1.00  0.40
ATOM    935  CE2 TRP A  94       3.608 -21.503  -8.399  1.00  0.00
ATOM    936  CD2 TRP A  94       2.905 -20.559  -9.166  1.00  0.00
ATOM    937  CE3 TRP A  94       3.447 -19.269  -9.311  1.00 -0.12
ATOM    938  HE3 TRP A  94       2.939 -18.513  -9.892  1.00  0.12
ATOM    939  CZ3 TRP A  94       4.640 -18.954  -8.708  1.00 -0.12
ATOM    940  HZ3 TRP A  94       5.055 -17.962  -8.810  1.00  0.12
ATOM    941  CZ2 TRP A  94       4.831 -21.206  -7.801  1.00 -0.12
ATOM    942  HZ2 TRP A  94       5.388 -21.936  -7.234  1.00  0.12
ATOM    943  CH2 TRP A  94       5.320 -19.930  -7.957  1.00 -0.12
ATOM    944  HH2 TRP A  94       6.256 -19.669  -7.487  1.00  0.12
ATOM    945  C   TRP A  94      -1.135 -18.672 -10.216  1.00  0.55
ATOM    946  O   TRP A  94      -1.172 -18.617 -11.466  1.00 -0.55
ATOM    947  N   LEU A  95      -2.045 -17.991  -9.476  1.00 -0.40
ATOM    948  H   LEU A  95      -2.087 -18.102  -8.487  1.00  0.40
ATOM    949  CA  LEU A  95      -3.019 -17.059 -10.033  1.00  0.00
ATOM    950  CB  LEU A  95      -4.249 -16.736  -9.215  1.00  0.00
ATOM    951  CG  LEU A  95      -4.981 -17.956  -8.647  1.00  0.00
ATOM    952  CD1 LEU A  95      -6.141 -17.489  -7.795  1.00  0.00
ATOM    953  CD2 LEU A  95      -5.394 -18.804  -9.822  1.00  0.00
ATOM    954  C   LEU A  95      -2.183 -15.767 -10.115  1.00  0.55
ATOM    955  O   LEU A  95      -1.391 -15.526  -9.183  1.00 -0.55
ATOM    956  N   ILE A  96      -2.350 -14.969 -11.173  1.00 -0.40
ATOM    957  H   ILE A  96      -3.004 -15.148 -11.904  1.00  0.40
ATOM    958  CA  ILE A  96      -1.528 -13.756 -11.274  1.00  0.00
ATOM    959  CB  ILE A  96      -0.381 -13.880 -12.300  1.00  0.00
ATOM    960  CG2 ILE A  96       0.434 -12.570 -12.326  1.00  0.00
ATOM    961  CG1 ILE A  96       0.552 -15.049 -11.966  1.00  0.00
ATOM    962  CD1 ILE A  96       1.359 -15.644 -13.094  1.00  0.00
ATOM    963  C   ILE A  96      -2.428 -12.567 -11.569  1.00  0.55
ATOM    964  O   ILE A  96      -3.256 -12.702 -12.456  1.00 -0.55
ATOM    965  N   TYR A  97      -2.273 -11.523 -10.806  1.00 -0.40
ATOM    966  H   TYR A  97      -1.616 -11.511 -10.057  1.00  0.40
ATOM    967  CA  TYR A  97      -3.044 -10.308 -10.991  1.00  0.00
ATOM    968  CB  TYR A  97      -3.919 -10.043  -9.792  1.00  0.12
ATOM    969  CG  TYR A  97      -5.226 -10.809  -9.750  1.00 -0.12
ATOM    970  CD1 TYR A  97      -5.196 -12.184  -9.444  1.00 -0.12
ATOM    971  HD1 TYR A  97      -4.236 -12.645  -9.267  1.00  0.12
ATOM    972  CE1 TYR A  97      -6.317 -12.973  -9.357  1.00 -0.12
ATOM    973  HE1 TYR A  97      -6.276 -14.023  -9.115  1.00  0.12
ATOM    974  CZ  TYR A  97      -7.511 -12.304  -9.608  1.00  0.06
ATOM    975  OH  TYR A  97      -8.676 -13.049  -9.514  1.00 -0.49
ATOM    976  HH  TYR A  97      -9.416 -12.470  -9.709  1.00  0.43
ATOM    977  CD2 TYR A  97      -6.428 -10.195  -9.968  1.00 -0.12
ATOM    978  HD2 TYR A  97      -6.474  -9.138 -10.182  1.00  0.12
ATOM    979  CE2 TYR A  97      -7.590 -10.956  -9.909  1.00 -0.12
ATOM    980  HE2 TYR A  97      -8.549 -10.497 -10.098  1.00  0.12
ATOM    981  C   TYR A  97      -2.040  -9.171 -11.080  1.00  0.55
ATOM    982  O   TYR A  97      -0.864  -9.320 -10.775  1.00 -0.55
ATOM    983  N   LYS A  98      -2.511  -8.023 -11.528  1.00 -0.40
ATOM    984  H   LYS A  98      -3.458  -7.922 -11.824  1.00  0.40
ATOM    985  CA  LYS A  98      -1.682  -6.823 -11.623  1.00  0.00
ATOM    986  CB  LYS A  98      -1.267  -6.397 -13.030  1.00  0.00
ATOM    987  CG  LYS A  98      -2.423  -6.238 -14.033  1.00  0.00
ATOM    988  CD  LYS A  98      -1.763  -5.578 -15.243  1.00  0.00
ATOM    989  CE  LYS A  98      -2.779  -5.455 -16.388  1.00  0.33
ATOM    990  NZ  LYS A  98      -1.989  -4.690 -17.428  1.00 -0.32
ATOM    991  HZ1 LYS A  98      -1.142  -5.234 -17.690  1.00  0.33
ATOM    992  HZ2 LYS A  98      -1.702  -3.770 -17.038  1.00  0.33
ATOM    993  HZ3 LYS A  98      -2.579  -4.540 -18.271  1.00  0.33
ATOM    994  C   LYS A  98      -2.508  -5.646 -11.076  1.00  0.55
ATOM    995  O   LYS A  98      -3.746  -5.754 -11.079  1.00 -0.55
ATOM    996  N   THR A  99      -1.767  -4.637 -10.656  1.00 -0.40
ATOM    997  H   THR A  99      -0.772  -4.688 -10.623  1.00  0.40
ATOM    998  CA  THR A  99      -2.365  -3.374 -10.209  1.00  0.00
ATOM    999  CB  THR A  99      -2.539  -3.181  -8.693  1.00  0.00
ATOM   1000  OG1 THR A  99      -3.186  -1.925  -8.521  1.00 -0.49
ATOM   1001  HG1 THR A  99      -4.083  -2.043  -8.841  1.00  0.49
ATOM   1002  CG2 THR A  99      -1.269  -3.233  -7.864  1.00  0.00
ATOM   1003  C   THR A  99      -1.510  -2.252 -10.854  1.00  0.55
ATOM   1004  O   THR A  99      -0.297  -2.457 -10.902  1.00 -0.55
ATOM   1005  N   THR A 100      -2.091  -1.180 -11.357  1.00 -0.40
ATOM   1006  H   THR A 100      -3.081  -1.066 -11.390  1.00  0.40
ATOM   1007  CA  THR A 100      -1.275  -0.078 -11.905  1.00  0.00
ATOM   1008  CB  THR A 100      -1.430   0.155 -13.401  1.00  0.00
ATOM   1009  OG1 THR A 100      -2.812   0.306 -13.700  1.00 -0.49
ATOM   1010  HG1 THR A 100      -3.074   1.149 -13.324  1.00  0.49
ATOM   1011  CG2 THR A 100      -0.849  -1.057 -14.127  1.00  0.00
ATOM   1012  C   THR A 100      -1.677   1.166 -11.130  1.00  0.55
ATOM   1013  O   THR A 100      -1.249   2.298 -11.334  1.00 -0.55
ATOM   1014  N   ASP A 101      -2.578   0.927 -10.160  1.00 -0.40
ATOM   1015  H   ASP A 101      -2.957   0.032  -9.941  1.00  0.40
ATOM   1016  CA  ASP A 101      -3.013   2.086  -9.389  1.00  0.00
ATOM   1017  CB  ASP A 101      -4.462   2.336  -9.813  1.00  0.00
ATOM   1018  CG  ASP A 101      -5.432   1.228  -9.484  1.00  0.10
ATOM   1019  OD1 ASP A 101      -5.078   0.282  -8.737  1.00 -0.55
ATOM   1020  OD2 ASP A 101      -6.560   1.342 -10.035  1.00 -0.55
ATOM   1021  C   ASP A 101      -2.837   1.999  -7.888  1.00  0.55
ATOM   1022  O   ASP A 101      -3.689   2.473  -7.088  1.00 -0.55
ATOM   1023  N   HSE A 102      -1.733   1.427  -7.449  1.00 -0.40
ATOM   1024  H   HSE A 102      -1.066   1.018  -8.067  1.00  0.40
ATOM   1025  CA  HSE A 102      -1.411   1.355  -6.008  1.00  0.00
ATOM   1026  CB  HSE A 102      -1.004   2.754  -5.489  1.00  0.12
ATOM   1027  ND1 HSE A 102      -0.079   3.321  -3.194  1.00 -0.56
ATOM   1028  CG  HSE A 102      -0.007   2.658  -4.394  1.00  0.15
ATOM   1029  CE1 HSE A 102       0.996   3.010  -2.457  1.00  0.15
ATOM   1030  HE1 HSE A 102       1.265   3.434  -1.490  1.00  0.12
ATOM   1031  NE2 HSE A 102       1.719   2.077  -3.095  1.00 -0.40
ATOM   1032  HE2 HSE A 102       2.540   1.617  -2.759  1.00  0.40
ATOM   1033  CD2 HSE A 102       1.122   1.859  -4.317  1.00 -0.12
ATOM   1034  HD2 HSE A 102       1.517   1.167  -5.051  1.00  0.12
ATOM   1035  C   HSE A 102      -2.487   0.687  -5.182  1.00  0.55
ATOM   1036  O   HSE A 102      -2.957   1.161  -4.174  1.00 -0.55
ATOM   1037  N   TYR A 103      -2.809  -0.480  -5.671  1.00 -0.40
ATOM   1038  H   TYR A 103      -2.386  -0.756  -6.526  1.00  0.40
ATOM   1039  CA  TYR A 103      -3.710  -1.487  -5.170  1.00  0.00
ATOM   1040  CB  TYR A 103      -3.181  -1.946  -3.773  1.00  0.12
ATOM   1041  CG  TYR A 103      -1.698  -2.158  -3.566  1.00 -0.12
ATOM   1042  CD1 TYR A 103      -0.815  -1.152  -3.187  1.00 -0.12
ATOM   1043  HD1 TYR A 103      -1.192  -0.155  -3.018  1.00  0.12
ATOM   1044  CE1 TYR A 103       0.563  -1.407  -3.020  1.00 -0.12
ATOM   1045  HE1 TYR A 103       1.249  -0.612  -2.768  1.00  0.12
ATOM   1046  CZ  TYR A 103       1.011  -2.711  -3.188  1.00  0.06
ATOM   1047  OH  TYR A 103       2.357  -2.992  -3.007  1.00 -0.49
ATOM   1048  HH  TYR A 103       2.487  -3.931  -3.161  1.00  0.43
ATOM   1049  CD2 TYR A 103      -1.190  -3.460  -3.722  1.00 -0.12
ATOM   1050  HD2 TYR A 103      -1.860  -4.262  -3.996  1.00  0.12
ATOM   1051  CE2 TYR A 103       0.164  -3.734  -3.529  1.00 -0.12
ATOM   1052  HE2 TYR A 103       0.541  -4.739  -3.648  1.00  0.12
ATOM   1053  C   TYR A 103      -5.166  -1.089  -5.069  1.00  0.55
ATOM   1054  O   TYR A 103      -5.859  -1.746  -4.266  1.00 -0.55
ATOM   1055  N   GLN A 104      -5.632  -0.111  -5.829  1.00 -0.40
ATOM   1056  H   GLN A 104      -5.066   0.419  -6.455  1.00  0.40
ATOM   1057  CA  GLN A 104      -7.080   0.227  -5.753  1.00  0.00
ATOM   1058  CB  GLN A 104      -7.348   1.631  -6.269  1.00  0.00
ATOM   1059  CG  GLN A 104      -6.927   2.641  -5.216  1.00  0.00
ATOM   1060  CD  GLN A 104      -7.058   4.059  -5.769  1.00  0.55
ATOM   1061  OE1 GLN A 104      -8.170   4.586  -5.679  1.00 -0.55
ATOM   1062  NE2 GLN A 104      -6.008   4.655  -6.288  1.00 -0.78
ATOM   1063 HE21 GLN A 104      -5.128   4.181  -6.319  1.00  0.39
ATOM   1064 HE22 GLN A 104      -6.089   5.583  -6.651  1.00  0.39
ATOM   1065  C   GLN A 104      -7.845  -0.793  -6.558  1.00  0.55
ATOM   1066  O   GLN A 104      -8.872  -1.301  -6.125  1.00 -0.55
ATOM   1067  N   THR A 105      -7.273  -1.130  -7.714  1.00 -0.40
ATOM   1068  H   THR A 105      -6.421  -0.729  -8.043  1.00  0.40
ATOM   1069  CA  THR A 105      -7.907  -2.131  -8.550  1.00  0.00
ATOM   1070  CB  THR A 105      -8.713  -1.535  -9.742  1.00  0.00
ATOM   1071  OG1 THR A 105      -7.857  -0.796 -10.621  1.00 -0.49
ATOM   1072  HG1 THR A 105      -7.475  -0.094 -10.089  1.00  0.49
ATOM   1073  CG2 THR A 105      -9.790  -0.563  -9.261  1.00  0.00
ATOM   1074  C   THR A 105      -6.882  -3.151  -9.067  1.00  0.55
ATOM   1075  O   THR A 105      -5.715  -2.810  -9.239  1.00 -0.55
ATOM   1076  N   PHE A 106      -7.417  -4.346  -9.310  1.00 -0.40
ATOM   1077  H   PHE A 106      -8.386  -4.536  -9.172  1.00  0.40
ATOM   1078  CA  PHE A 106      -6.610  -5.441  -9.792  1.00  0.00
ATOM   1079  CB  PHE A 106      -6.643  -6.591  -8.717  1.00  0.12
ATOM   1080  CG  PHE A 106      -6.053  -6.076  -7.438  1.00 -0.12
ATOM   1081  CD1 PHE A 106      -4.666  -6.044  -7.288  1.00 -0.12
ATOM   1082  HD1 PHE A 106      -4.036  -6.392  -8.093  1.00  0.12
ATOM   1083  CE1 PHE A 106      -4.083  -5.569  -6.117  1.00 -0.12
ATOM   1084  HE1 PHE A 106      -3.009  -5.587  -6.007  1.00  0.12
ATOM   1085  CZ  PHE A 106      -4.873  -5.075  -5.093  1.00 -0.12
ATOM   1086  HZ  PHE A 106      -4.426  -4.714  -4.179  1.00  0.12
ATOM   1087  CD2 PHE A 106      -6.822  -5.539  -6.412  1.00 -0.12
ATOM   1088  HD2 PHE A 106      -7.896  -5.503  -6.519  1.00  0.12
ATOM   1089  CE2 PHE A 106      -6.244  -5.053  -5.265  1.00 -0.12
ATOM   1090  HE2 PHE A 106      -6.871  -4.648  -4.485  1.00  0.12
ATOM   1091  C   PHE A 106      -7.134  -6.040 -11.062  1.00  0.55
ATOM   1092  O   PHE A 106      -8.385  -6.061 -11.138  1.00 -0.55
ATOM   1093  N   THR A 107      -6.265  -6.594 -11.897  1.00 -0.40
ATOM   1094  H   THR A 107      -5.278  -6.577 -11.762  1.00  0.40
ATOM   1095  CA  THR A 107      -6.784  -7.276 -13.100  1.00  0.00
ATOM   1096  CB  THR A 107      -6.359  -6.514 -14.394  1.00  0.00
ATOM   1097  OG1 THR A 107      -6.932  -5.207 -14.335  1.00 -0.49
ATOM   1098  HG1 THR A 107      -6.576  -4.798 -13.543  1.00  0.49
ATOM   1099  CG2 THR A 107      -6.738  -7.243 -15.665  1.00  0.00
ATOM   1100  C   THR A 107      -6.238  -8.704 -13.152  1.00  0.55
ATOM   1101  O   THR A 107      -4.999  -8.820 -12.996  1.00 -0.55
ATOM   1102  N   LYS A 108      -6.966  -9.752 -13.395  1.00 -0.40
ATOM   1103  H   LYS A 108      -7.953  -9.679 -13.518  1.00  0.40
ATOM   1104  CA  LYS A 108      -6.426 -11.092 -13.506  1.00  0.00
ATOM   1105  CB  LYS A 108      -7.484 -12.168 -13.326  1.00  0.00
ATOM   1106  CG  LYS A 108      -7.063 -13.599 -13.637  1.00  0.00
ATOM   1107  CD  LYS A 108      -8.260 -14.480 -13.254  1.00  0.00
ATOM   1108  CE  LYS A 108      -8.052 -15.924 -13.565  1.00  0.33
ATOM   1109  NZ  LYS A 108      -6.830 -16.338 -12.806  1.00 -0.32
ATOM   1110  HZ1 LYS A 108      -6.987 -16.192 -11.789  1.00  0.33
ATOM   1111  HZ2 LYS A 108      -6.018 -15.767 -13.117  1.00  0.33
ATOM   1112  HZ3 LYS A 108      -6.634 -17.344 -12.986  1.00  0.33
ATOM   1113  C   LYS A 108      -5.738 -11.176 -14.879  1.00  0.55
ATOM   1114  O   LYS A 108      -6.340 -10.805 -15.914  1.00 -0.55
ATOM   1115  N   ILE A 109      -4.491 -11.648 -14.792  1.00 -0.40
ATOM   1116  H   ILE A 109      -4.065 -11.936 -13.938  1.00  0.40
ATOM   1117  CA  ILE A 109      -3.692 -11.752 -16.036  1.00  0.00
ATOM   1118  CB  ILE A 109      -2.569 -10.700 -16.179  1.00  0.00
ATOM   1119  CG2 ILE A 109      -3.217  -9.306 -16.363  1.00  0.00
ATOM   1120  CG1 ILE A 109      -1.537 -10.718 -15.039  1.00  0.00
ATOM   1121  CD1 ILE A 109      -0.333  -9.817 -15.258  1.00  0.00
ATOM   1122  C   ILE A 109      -3.218 -13.164 -16.336  1.00  0.55
ATOM   1123  O   ILE A 109      -2.784 -13.384 -17.466  1.00 -0.55
ATOM   1124  N   ARG A 110      -3.316 -14.101 -15.439  1.00 -0.40
ATOM   1125  H   ARG A 110      -3.640 -13.891 -14.521  1.00  0.40
ATOM   1126  CA  ARG A 110      -2.973 -15.527 -15.662  1.00  0.00
ATOM   1127  CB  ARG A 110      -1.579 -16.054 -15.438  1.00  0.00
ATOM   1128  CG  ARG A 110      -0.500 -15.290 -16.203  1.00  0.00
ATOM   1129  CD  ARG A 110      -0.667 -15.630 -17.709  1.00  0.35
ATOM   1130  NE  ARG A 110       0.476 -14.972 -18.415  1.00 -0.35
ATOM   1131  HE  ARG A 110       1.215 -15.591 -18.660  1.00  0.45
ATOM   1132  CZ  ARG A 110       0.680 -13.724 -18.768  1.00  0.35
ATOM   1133  NH1 ARG A 110      -0.226 -12.764 -18.506  1.00 -0.70
ATOM   1134 HH11 ARG A 110      -1.077 -12.994 -18.033  1.00  0.40
ATOM   1135 HH12 ARG A 110      -0.049 -11.820 -18.785  1.00  0.40
ATOM   1136  NH2 ARG A 110       1.829 -13.302 -19.392  1.00 -0.70
ATOM   1137 HH21 ARG A 110       2.557 -13.957 -19.596  1.00  0.40
ATOM   1138 HH22 ARG A 110       1.938 -12.340 -19.642  1.00  0.40
ATOM   1139  C   ARG A 110      -3.979 -16.223 -14.705  1.00  0.10
ATOM   1140  O   ARG A 110      -4.428 -15.785 -13.298  1.00 -0.55
ATOM   1141  OXT ARG A 110      -4.544 -17.244 -15.111  1.00 -0.55
ATOM   1142  N   LYS D   1      10.837  12.720  11.813  1.00 -0.32
ATOM   1143  HT1 LYS D   1      10.799  13.407  12.592  1.00  0.33
ATOM   1144  HT2 LYS D   1      11.532  13.034  11.107  1.00  0.33
ATOM   1145  HT3 LYS D   1      11.116  11.790  12.184  1.00  0.33
ATOM   1146  CA  LYS D   1       9.479  12.615  11.168  1.00  0.33
ATOM   1147  CB  LYS D   1       9.550  11.600  10.046  1.00  0.00
ATOM   1148  CG  LYS D   1       8.410  11.229   9.168  1.00  0.00
ATOM   1149  CD  LYS D   1       7.464  12.307   8.723  1.00  0.00
ATOM   1150  CE  LYS D   1       7.915  13.001   7.442  1.00  0.33
ATOM   1151  NZ  LYS D   1       6.956  14.060   6.992  1.00 -0.32
ATOM   1152  HZ1 LYS D   1       6.866  14.784   7.733  1.00  0.33
ATOM   1153  HZ2 LYS D   1       6.026  13.631   6.812  1.00  0.33
ATOM   1154  HZ3 LYS D   1       7.309  14.500   6.119  1.00  0.33
ATOM   1155  C   LYS D   1       8.330  12.375  12.151  1.00  0.55
ATOM   1156  O   LYS D   1       8.082  11.329  12.791  1.00 -0.55
ATOM   1157  N   LYS D   2       7.512  13.385  12.320  1.00 -0.40
ATOM   1158  H   LYS D   2       7.662  14.232  11.818  1.00  0.40
ATOM   1159  CA  LYS D   2       6.350  13.422  13.196  1.00  0.00
ATOM   1160  CB  LYS D   2       6.583  14.659  14.071  1.00  0.00
ATOM   1161  CG  LYS D   2       5.341  15.027  14.844  1.00  0.00
ATOM   1162  CD  LYS D   2       5.217  14.081  16.018  1.00  0.00
ATOM   1163  CE  LYS D   2       4.223  14.621  17.023  1.00  0.33
ATOM   1164  NZ  LYS D   2       4.836  15.648  17.904  1.00 -0.32
ATOM   1165  HZ1 LYS D   2       5.181  16.440  17.325  1.00  0.33
ATOM   1166  HZ2 LYS D   2       5.632  15.227  18.424  1.00  0.33
ATOM   1167  HZ3 LYS D   2       4.126  15.995  18.579  1.00  0.33
ATOM   1168  C   LYS D   2       5.072  13.653  12.418  1.00  0.55
ATOM   1169  O   LYS D   2       5.136  14.615  11.627  1.00 -0.55
ATOM   1170  N   ALA D   3       4.036  12.908  12.578  1.00 -0.40
ATOM   1171  H   ALA D   3       4.117  12.166  13.230  1.00  0.40
ATOM   1172  CA  ALA D   3       2.736  12.926  11.989  1.00  0.00
ATOM   1173  CB  ALA D   3       2.495  11.628  11.241  1.00  0.00
ATOM   1174  C   ALA D   3       1.691  13.094  13.111  1.00  0.55
ATOM   1175  O   ALA D   3       1.698  12.458  14.184  1.00 -0.55
ATOM   1176  N   VAL D   4       0.770  14.023  12.964  1.00 -0.40
ATOM   1177  H   VAL D   4       0.734  14.589  12.145  1.00  0.40
ATOM   1178  CA  VAL D   4      -0.264  14.307  13.961  1.00  0.00
ATOM   1179  CB  VAL D   4      -0.179  15.755  14.505  1.00  0.00
ATOM   1180  CG1 VAL D   4      -1.321  16.050  15.500  1.00  0.00
ATOM   1181  CG2 VAL D   4       1.139  16.046  15.203  1.00  0.00
ATOM   1182  C   VAL D   4      -1.637  14.087  13.326  1.00  0.55
ATOM   1183  O   VAL D   4      -1.881  14.568  12.212  1.00 -0.55
ATOM   1184  N   ILE D   5      -2.484  13.340  14.017  1.00 -0.40
ATOM   1185  H   ILE D   5      -2.237  12.892  14.873  1.00  0.40
ATOM   1186  CA  ILE D   5      -3.860  13.139  13.534  1.00  0.00
ATOM   1187  CB  ILE D   5      -4.279  11.661  13.403  1.00  0.00
ATOM   1188  CG2 ILE D   5      -5.753  11.531  13.027  1.00  0.00
ATOM   1189  CG1 ILE D   5      -3.329  10.955  12.397  1.00  0.00
ATOM   1190  CD1 ILE D   5      -3.510   9.444  12.356  1.00  0.00
ATOM   1191  C   ILE D   5      -4.824  13.844  14.512  1.00  0.55
ATOM   1192  O   ILE D   5      -4.788  13.413  15.684  1.00 -0.55
ATOM   1193  N   ASN D   6      -5.591  14.855  14.172  1.00 -0.40
ATOM   1194  H   ASN D   6      -5.567  15.264  13.263  1.00  0.40
ATOM   1195  CA  ASN D   6      -6.558  15.453  15.150  1.00  0.00
ATOM   1196  CB  ASN D   6      -6.694  16.948  14.996  1.00  0.00
ATOM   1197  CG  ASN D   6      -5.359  17.590  15.377  1.00  0.55
ATOM   1198  OD1 ASN D   6      -4.932  17.661  16.539  1.00 -0.55
ATOM   1199  ND2 ASN D   6      -4.610  18.120  14.422  1.00 -0.78
ATOM   1200 HD21 ASN D   6      -3.734  18.544  14.650  1.00  0.39
ATOM   1201 HD22 ASN D   6      -4.920  18.095  13.471  1.00  0.39
ATOM   1202  C   ASN D   6      -7.840  14.650  14.939  1.00  0.55
ATOM   1203  O   ASN D   6      -8.655  14.949  14.052  1.00 -0.55
ATOM   1204  N   GLY D   7      -8.008  13.565  15.683  1.00 -0.40
ATOM   1205  H   GLY D   7      -7.361  13.324  16.402  1.00  0.40
ATOM   1206  CA  GLY D   7      -9.099  12.675  15.524  1.00  0.00
ATOM   1207  C   GLY D   7     -10.448  13.371  15.424  1.00  0.55
ATOM   1208  O   GLY D   7     -11.304  12.800  14.751  1.00 -0.55
ATOM   1209  N   GLU D   8     -10.629  14.510  16.096  1.00 -0.40
ATOM   1210  H   GLU D   8      -9.927  14.956  16.645  1.00  0.40
ATOM   1211  CA  GLU D   8     -11.950  15.135  16.015  1.00  0.00
ATOM   1212  CB  GLU D   8     -12.154  16.061  17.221  1.00  0.00
ATOM   1213  CG  GLU D   8     -11.491  17.399  16.944  1.00  0.00
ATOM   1214  CD  GLU D   8      -9.990  17.441  17.055  1.00  0.10
ATOM   1215  OE1 GLU D   8      -9.327  16.430  17.336  1.00 -0.55
ATOM   1216  OE2 GLU D   8      -9.482  18.567  16.827  1.00 -0.55
ATOM   1217  C   GLU D   8     -12.160  15.786  14.653  1.00  0.55
ATOM   1218  O   GLU D   8     -13.340  15.975  14.300  1.00 -0.55
ATOM   1219  N   GLN D   9     -11.168  16.081  13.856  1.00 -0.40
ATOM   1220  H   GLN D   9     -10.216  15.936  14.118  1.00  0.40
ATOM   1221  CA  GLN D   9     -11.393  16.649  12.517  1.00  0.00
ATOM   1222  CB  GLN D   9     -10.188  17.547  12.194  1.00  0.00
ATOM   1223  CG  GLN D   9     -10.158  18.792  13.073  1.00  0.00
ATOM   1224  CD  GLN D   9      -8.817  19.470  13.106  1.00  0.55
ATOM   1225  OE1 GLN D   9      -8.038  19.565  12.140  1.00 -0.55
ATOM   1226  NE2 GLN D   9      -8.474  20.041  14.268  1.00 -0.78
ATOM   1227 HE21 GLN D   9      -9.097  20.000  15.048  1.00  0.39
ATOM   1228 HE22 GLN D   9      -7.594  20.508  14.354  1.00  0.39
ATOM   1229  C   GLN D   9     -11.628  15.597  11.449  1.00  0.55
ATOM   1230  O   GLN D   9     -11.897  15.909  10.281  1.00 -0.55
ATOM   1231  N   ILE D  10     -11.585  14.301  11.710  1.00 -0.40
ATOM   1232  H   ILE D  10     -11.418  13.989  12.640  1.00  0.40
ATOM   1233  CA  ILE D  10     -11.762  13.223  10.752  1.00  0.00
ATOM   1234  CB  ILE D  10     -10.929  11.970  11.118  1.00  0.00
ATOM   1235  CG2 ILE D  10     -11.143  10.867  10.071  1.00  0.00
ATOM   1236  CG1 ILE D  10      -9.445  12.202  11.385  1.00  0.00
ATOM   1237  CD1 ILE D  10      -8.725  13.026  10.376  1.00  0.00
ATOM   1238  C   ILE D  10     -13.256  12.868  10.671  1.00  0.55
ATOM   1239  O   ILE D  10     -13.879  12.271  11.557  1.00 -0.55
ATOM   1240  N   ARG D  11     -13.843  13.231   9.533  1.00 -0.40
ATOM   1241  H   ARG D  11     -13.336  13.672   8.796  1.00  0.40
ATOM   1242  CA  ARG D  11     -15.272  13.007   9.283  1.00  0.00
ATOM   1243  CB  ARG D  11     -15.988  14.282   8.861  1.00  0.00
ATOM   1244  CG  ARG D  11     -15.557  15.597   9.460  1.00  0.00
ATOM   1245  CD  ARG D  11     -16.060  16.033  10.821  1.00  0.35
ATOM   1246  NE  ARG D  11     -17.517  16.059  10.865  1.00 -0.35
ATOM   1247  HE  ARG D  11     -17.955  15.635  10.079  1.00  0.45
ATOM   1248  CZ  ARG D  11     -18.374  16.550  11.767  1.00  0.35
ATOM   1249  NH1 ARG D  11     -17.832  17.119  12.840  1.00 -0.70
ATOM   1250 HH11 ARG D  11     -16.837  17.160  12.936  1.00  0.40
ATOM   1251 HH12 ARG D  11     -18.419  17.505  13.552  1.00  0.40
ATOM   1252  NH2 ARG D  11     -19.697  16.398  11.598  1.00 -0.70
ATOM   1253 HH21 ARG D  11     -20.047  15.916  10.795  1.00  0.40
ATOM   1254 HH22 ARG D  11     -20.333  16.767  12.276  1.00  0.40
ATOM   1255  C   ARG D  11     -15.545  11.831   8.355  1.00  0.55
ATOM   1256  O   ARG D  11     -16.760  11.500   8.277  1.00 -0.55
ATOM   1257  N   SER D  12     -14.518  11.171   7.794  1.00 -0.40
ATOM   1258  H   SER D  12     -13.577  11.470   7.927  1.00  0.40
ATOM   1259  CA  SER D  12     -14.682   9.987   6.962  1.00  0.00
ATOM   1260  CB  SER D  12     -15.166  10.289   5.540  1.00  0.00
ATOM   1261  OG  SER D  12     -14.238  11.149   4.909  1.00 -0.49
ATOM   1262  HG  SER D  12     -14.325  11.999   5.347  1.00  0.49
ATOM   1263  C   SER D  12     -13.353   9.253   6.799  1.00  0.55
ATOM   1264  O   SER D  12     -12.334   9.885   7.137  1.00 -0.55
ATOM   1265  N   ILE D  13     -13.435   8.080   6.215  1.00 -0.40
ATOM   1266  H   ILE D  13     -14.299   7.677   5.925  1.00  0.40
ATOM   1267  CA  ILE D  13     -12.213   7.295   5.961  1.00  0.00
ATOM   1268  CB  ILE D  13     -12.530   5.855   5.565  1.00  0.00
ATOM   1269  CG2 ILE D  13     -13.201   5.817   4.198  1.00  0.00
ATOM   1270  CG1 ILE D  13     -11.269   4.992   5.580  1.00  0.00
ATOM   1271  CD1 ILE D  13     -10.409   5.043   6.837  1.00  0.00
ATOM   1272  C   ILE D  13     -11.318   8.032   4.977  1.00  0.55
ATOM   1273  O   ILE D  13     -10.089   8.069   5.122  1.00 -0.55
ATOM   1274  N   SER D  14     -11.855   8.701   3.993  1.00 -0.40
ATOM   1275  H   SER D  14     -12.841   8.689   3.854  1.00  0.40
ATOM   1276  CA  SER D  14     -11.115   9.512   3.017  1.00  0.00
ATOM   1277  CB  SER D  14     -12.075  10.103   1.974  1.00  0.00
ATOM   1278  OG  SER D  14     -12.908   9.125   1.375  1.00 -0.49
ATOM   1279  HG  SER D  14     -13.460   9.597   0.747  1.00  0.49
ATOM   1280  C   SER D  14     -10.339  10.614   3.718  1.00  0.55
ATOM   1281  O   SER D  14      -9.217  10.944   3.352  1.00 -0.55
ATOM   1282  N   ASP D  15     -10.958  11.217   4.734  1.00 -0.40
ATOM   1283  H   ASP D  15     -11.884  10.971   5.010  1.00  0.40
ATOM   1284  CA  ASP D  15     -10.320  12.272   5.508  1.00  0.00
ATOM   1285  CB  ASP D  15     -11.100  12.753   6.737  1.00  0.00
ATOM   1286  CG  ASP D  15     -12.145  13.769   6.401  1.00  0.10
ATOM   1287  OD1 ASP D  15     -12.184  14.173   5.221  1.00 -0.55
ATOM   1288  OD2 ASP D  15     -12.941  14.177   7.254  1.00 -0.55
ATOM   1289  C   ASP D  15      -9.032  11.708   6.129  1.00  0.55
ATOM   1290  O   ASP D  15      -7.992  12.349   6.118  1.00 -0.55
ATOM   1291  N   LEU D  16      -9.231  10.526   6.699  1.00 -0.40
ATOM   1292  H   LEU D  16     -10.118  10.072   6.723  1.00  0.40
ATOM   1293  CA  LEU D  16      -8.104   9.835   7.332  1.00  0.00
ATOM   1294  CB  LEU D  16      -8.588   8.543   8.013  1.00  0.00
ATOM   1295  CG  LEU D  16      -7.610   7.814   8.959  1.00  0.00
ATOM   1296  CD1 LEU D  16      -6.826   8.788   9.833  1.00  0.00
ATOM   1297  CD2 LEU D  16      -8.334   6.699   9.743  1.00  0.00
ATOM   1298  C   LEU D  16      -7.001   9.633   6.293  1.00  0.55
ATOM   1299  O   LEU D  16      -5.911  10.068   6.640  1.00 -0.55
ATOM   1300  N   HSE D  17      -7.271   9.016   5.151  1.00 -0.40
ATOM   1301  H   HSE D  17      -8.176   8.662   4.931  1.00  0.40
ATOM   1302  CA  HSE D  17      -6.228   8.825   4.142  1.00  0.00
ATOM   1303  CB  HSE D  17      -6.773   7.987   2.971  1.00  0.12
ATOM   1304  ND1 HSE D  17      -5.799   5.763   3.648  1.00 -0.56
ATOM   1305  CG  HSE D  17      -6.915   6.551   3.394  1.00  0.15
ATOM   1306  CE1 HSE D  17      -6.216   4.544   4.024  1.00  0.15
ATOM   1307  HE1 HSE D  17      -5.591   3.698   4.305  1.00  0.12
ATOM   1308  NE2 HSE D  17      -7.546   4.520   4.002  1.00 -0.40
ATOM   1309  HE2 HSE D  17      -8.133   3.742   4.228  1.00  0.40
ATOM   1310  CD2 HSE D  17      -7.996   5.770   3.609  1.00 -0.12
ATOM   1311  HD2 HSE D  17      -9.046   6.016   3.510  1.00  0.12
ATOM   1312  C   HSE D  17      -5.568  10.106   3.624  1.00  0.55
ATOM   1313  O   HSE D  17      -4.363  10.167   3.255  1.00 -0.55
ATOM   1314  N   GLN D  18      -6.406  11.142   3.561  1.00 -0.40
ATOM   1315  H   GLN D  18      -7.365  11.084   3.827  1.00  0.40
ATOM   1316  CA  GLN D  18      -5.917  12.454   3.079  1.00  0.00
ATOM   1317  CB  GLN D  18      -6.982  13.480   2.748  1.00  0.00
ATOM   1318  CG  GLN D  18      -7.927  13.254   1.589  1.00  0.00
ATOM   1319  CD  GLN D  18      -7.165  12.708   0.398  1.00  0.55
ATOM   1320  OE1 GLN D  18      -6.291  13.388  -0.164  1.00 -0.55
ATOM   1321  NE2 GLN D  18      -7.463  11.461   0.031  1.00 -0.78
ATOM   1322 HE21 GLN D  18      -6.994  11.045  -0.748  1.00  0.39
ATOM   1323 HE22 GLN D  18      -8.154  10.943   0.535  1.00  0.39
ATOM   1324  C   GLN D  18      -4.921  13.010   4.118  1.00  0.55
ATOM   1325  O   GLN D  18      -3.843  13.531   3.743  1.00 -0.55
ATOM   1326  N   THR D  19      -5.270  12.914   5.402  1.00 -0.40
ATOM   1327  H   THR D  19      -6.145  12.540   5.700  1.00  0.40
ATOM   1328  CA  THR D  19      -4.347  13.370   6.452  1.00  0.00
ATOM   1329  CB  THR D  19      -5.040  13.198   7.826  1.00  0.00
ATOM   1330  OG1 THR D  19      -6.162  14.064   7.645  1.00 -0.49
ATOM   1331  HG1 THR D  19      -6.802  13.565   7.133  1.00  0.49
ATOM   1332  CG2 THR D  19      -4.222  13.673   8.990  1.00  0.00
ATOM   1333  C   THR D  19      -3.004  12.641   6.491  1.00  0.55
ATOM   1334  O   THR D  19      -1.975  13.266   6.707  1.00 -0.55
ATOM   1335  N   LEU D  20      -3.112  11.331   6.313  1.00 -0.40
ATOM   1336  H   LEU D  20      -4.001  10.900   6.184  1.00  0.40
ATOM   1337  CA  LEU D  20      -1.970  10.416   6.289  1.00  0.00
ATOM   1338  CB  LEU D  20      -2.341   8.934   6.164  1.00  0.00
ATOM   1339  CG  LEU D  20      -3.009   8.220   7.311  1.00  0.00
ATOM   1340  CD1 LEU D  20      -3.243   6.729   7.128  1.00  0.00
ATOM   1341  CD2 LEU D  20      -2.235   8.405   8.583  1.00  0.00
ATOM   1342  C   LEU D  20      -1.068  10.816   5.110  1.00  0.55
ATOM   1343  O   LEU D  20       0.142  10.861   5.301  1.00 -0.55
ATOM   1344  N   LYS D  21      -1.739  11.059   3.977  1.00 -0.40
ATOM   1345  H   LYS D  21      -2.731  10.994   3.903  1.00  0.40
ATOM   1346  CA  LYS D  21      -0.998  11.442   2.770  1.00  0.00
ATOM   1347  CB  LYS D  21      -2.022  11.607   1.633  1.00  0.00
ATOM   1348  CG  LYS D  21      -1.215  11.770   0.314  1.00  0.00
ATOM   1349  CD  LYS D  21      -2.152  12.065  -0.827  1.00  0.00
ATOM   1350  CE  LYS D  21      -1.385  12.442  -2.122  1.00  0.33
ATOM   1351  NZ  LYS D  21      -2.280  11.990  -3.242  1.00 -0.32
ATOM   1352  HZ1 LYS D  21      -3.193  12.483  -3.177  1.00  0.33
ATOM   1353  HZ2 LYS D  21      -2.434  10.964  -3.170  1.00  0.33
ATOM   1354  HZ3 LYS D  21      -1.831  12.209  -4.154  1.00  0.33
ATOM   1355  C   LYS D  21      -0.121  12.651   3.003  1.00  0.55
ATOM   1356  O   LYS D  21       1.053  12.680   2.615  1.00 -0.55
ATOM   1357  N   LYS D  22      -0.633  13.684   3.622  1.00 -0.40
ATOM   1358  H   LYS D  22      -1.588  13.682   3.906  1.00  0.40
ATOM   1359  CA  LYS D  22       0.095  14.903   3.954  1.00  0.00
ATOM   1360  CB  LYS D  22      -0.969  15.931   4.371  1.00  0.00
ATOM   1361  CG  LYS D  22      -0.269  17.074   5.058  1.00  0.00
ATOM   1362  CD  LYS D  22       0.682  17.752   4.021  1.00  0.00
ATOM   1363  CE  LYS D  22       1.736  18.520   4.810  1.00  0.33
ATOM   1364  NZ  LYS D  22       2.606  19.302   3.911  1.00 -0.32
ATOM   1365  HZ1 LYS D  22       2.031  19.982   3.375  1.00  0.33
ATOM   1366  HZ2 LYS D  22       3.089  18.659   3.250  1.00  0.33
ATOM   1367  HZ3 LYS D  22       3.315  19.815   4.474  1.00  0.33
ATOM   1368  C   LYS D  22       1.089  14.693   5.087  1.00  0.55
ATOM   1369  O   LYS D  22       2.316  14.902   4.956  1.00 -0.55
ATOM   1370  N   GLU D  23       0.575  14.210   6.231  1.00 -0.40
ATOM   1371  H   GLU D  23      -0.396  14.006   6.324  1.00  0.40
ATOM   1372  CA  GLU D  23       1.402  13.945   7.429  1.00  0.00
ATOM   1373  CB  GLU D  23       0.482  13.445   8.572  1.00  0.00
ATOM   1374  CG  GLU D  23      -0.445  14.498   9.175  1.00  0.00
ATOM   1375  CD  GLU D  23       0.257  15.735   9.708  1.00  0.10
ATOM   1376  OE1 GLU D  23       1.109  15.746  10.618  1.00 -0.55
ATOM   1377  OE2 GLU D  23       0.015  16.877   9.247  1.00 -0.55
ATOM   1378  C   GLU D  23       2.578  12.990   7.203  1.00  0.55
ATOM   1379  O   GLU D  23       3.647  13.220   7.798  1.00 -0.55
ATOM   1380  N   LEU D  24       2.455  11.985   6.349  1.00 -0.40
ATOM   1381  H   LEU D  24       1.609  11.815   5.851  1.00  0.40
ATOM   1382  CA  LEU D  24       3.556  11.059   6.082  1.00  0.00
ATOM   1383  CB  LEU D  24       3.032   9.626   6.048  1.00  0.00
ATOM   1384  CG  LEU D  24       2.305   9.080   7.293  1.00  0.00
ATOM   1385  CD1 LEU D  24       1.749   7.653   7.103  1.00  0.00
ATOM   1386  CD2 LEU D  24       3.197   9.076   8.537  1.00  0.00
ATOM   1387  C   LEU D  24       4.285  11.384   4.788  1.00  0.55
ATOM   1388  O   LEU D  24       5.180  10.597   4.470  1.00 -0.55
ATOM   1389  N   ALA D  25       3.894  12.440   4.088  1.00 -0.40
ATOM   1390  H   ALA D  25       3.161  13.043   4.395  1.00  0.40
ATOM   1391  CA  ALA D  25       4.534  12.787   2.797  1.00  0.00
ATOM   1392  CB  ALA D  25       5.925  13.295   3.143  1.00  0.00
ATOM   1393  C   ALA D  25       4.500  11.585   1.870  1.00  0.55
ATOM   1394  O   ALA D  25       5.453  11.073   1.292  1.00 -0.55
ATOM   1395  N   LEU D  26       3.314  10.981   1.741  1.00 -0.40
ATOM   1396  H   LEU D  26       2.510  11.309   2.231  1.00  0.40
ATOM   1397  CA  LEU D  26       3.092   9.817   0.892  1.00  0.00
ATOM   1398  CB  LEU D  26       1.747   9.175   1.246  1.00  0.00
ATOM   1399  CG  LEU D  26       1.648   8.611   2.663  1.00  0.00
ATOM   1400  CD1 LEU D  26       0.402   7.757   2.931  1.00  0.00
ATOM   1401  CD2 LEU D  26       2.850   7.722   2.990  1.00  0.00
ATOM   1402  C   LEU D  26       3.156  10.205  -0.591  1.00  0.55
ATOM   1403  O   LEU D  26       2.960  11.376  -0.928  1.00 -0.55
ATOM   1404  N   PRO D  27       3.428   9.230  -1.459  1.00 -0.20
ATOM   1405  CD  PRO D  27       3.648   7.825  -1.075  1.00  0.10
ATOM   1406  CA  PRO D  27       3.483   9.456  -2.903  1.00  0.10
ATOM   1407  CB  PRO D  27       3.743   8.043  -3.473  1.00  0.00
ATOM   1408  CG  PRO D  27       3.349   7.085  -2.374  1.00  0.00
ATOM   1409  C   PRO D  27       2.191  10.036  -3.461  1.00  0.55
ATOM   1410  O   PRO D  27       1.088   9.718  -2.938  1.00 -0.55
ATOM   1411  N   GLU D  28       2.304  10.810  -4.541  1.00 -0.40
ATOM   1412  H   GLU D  28       3.172  11.032  -4.977  1.00  0.40
ATOM   1413  CA  GLU D  28       1.074  11.373  -5.127  1.00  0.00
ATOM   1414  CB  GLU D  28       1.350  12.306  -6.280  1.00  0.00
ATOM   1415  CG  GLU D  28       0.990  13.782  -6.213  1.00  0.00
ATOM   1416  CD  GLU D  28       0.328  14.403  -4.996  1.00  0.10
ATOM   1417  OE1 GLU D  28       1.056  14.702  -4.000  1.00 -0.55
ATOM   1418  OE2 GLU D  28      -0.926  14.612  -4.974  1.00 -0.55
ATOM   1419  C   GLU D  28       0.118  10.296  -5.616  1.00  0.55
ATOM   1420  O   GLU D  28      -1.104  10.558  -5.638  1.00 -0.55
ATOM   1421  N   TYR D  29       0.629   9.101  -5.967  1.00 -0.40
ATOM   1422  H   TYR D  29       1.607   8.914  -5.918  1.00  0.40
ATOM   1423  CA  TYR D  29      -0.215   7.989  -6.445  1.00  0.00
ATOM   1424  CB  TYR D  29       0.585   7.023  -7.353  1.00  0.12
ATOM   1425  CG  TYR D  29       1.847   6.428  -6.773  1.00 -0.12
ATOM   1426  CD1 TYR D  29       1.754   5.407  -5.806  1.00 -0.12
ATOM   1427  HD1 TYR D  29       0.774   5.072  -5.504  1.00  0.12
ATOM   1428  CE1 TYR D  29       2.865   4.812  -5.225  1.00 -0.12
ATOM   1429  HE1 TYR D  29       2.756   4.024  -4.495  1.00  0.12
ATOM   1430  CZ  TYR D  29       4.119   5.259  -5.609  1.00  0.06
ATOM   1431  OH  TYR D  29       5.205   4.686  -5.003  1.00 -0.49
ATOM   1432  HH  TYR D  29       5.992   4.973  -5.471  1.00  0.43
ATOM   1433  CD2 TYR D  29       3.145   6.852  -7.127  1.00 -0.12
ATOM   1434  HD2 TYR D  29       3.258   7.634  -7.863  1.00  0.12
ATOM   1435  CE2 TYR D  29       4.291   6.291  -6.554  1.00 -0.12
ATOM   1436  HE2 TYR D  29       5.277   6.637  -6.827  1.00  0.12
ATOM   1437  C   TYR D  29      -0.840   7.206  -5.295  1.00  0.55
ATOM   1438  O   TYR D  29      -1.552   6.249  -5.622  1.00 -0.55
ATOM   1439  N   TYR D  30      -0.556   7.619  -4.077  1.00 -0.40
ATOM   1440  H   TYR D  30       0.015   8.420  -3.913  1.00  0.40
ATOM   1441  CA  TYR D  30      -1.057   6.932  -2.879  1.00  0.00
ATOM   1442  CB  TYR D  30      -0.895   7.796  -1.635  1.00  0.12
ATOM   1443  CG  TYR D  30      -1.474   7.164  -0.387  1.00 -0.12
ATOM   1444  CD1 TYR D  30      -1.006   5.928   0.042  1.00 -0.12
ATOM   1445  HD1 TYR D  30      -0.208   5.435  -0.493  1.00  0.12
ATOM   1446  CE1 TYR D  30      -1.564   5.331   1.152  1.00 -0.12
ATOM   1447  HE1 TYR D  30      -1.198   4.364   1.463  1.00  0.12
ATOM   1448  CZ  TYR D  30      -2.579   5.927   1.882  1.00  0.06
ATOM   1449  OH  TYR D  30      -3.019   5.254   2.986  1.00 -0.49
ATOM   1450  HH  TYR D  30      -3.814   5.690   3.302  1.00  0.43
ATOM   1451  CD2 TYR D  30      -2.498   7.771   0.358  1.00 -0.12
ATOM   1452  HD2 TYR D  30      -2.864   8.738   0.048  1.00  0.12
ATOM   1453  CE2 TYR D  30      -3.064   7.167   1.488  1.00 -0.12
ATOM   1454  HE2 TYR D  30      -3.856   7.653   2.038  1.00  0.12
ATOM   1455  C   TYR D  30      -2.467   6.405  -3.054  1.00  0.55
ATOM   1456  O   TYR D  30      -3.510   7.046  -3.256  1.00 -0.55
ATOM   1457  N   GLY D  31      -2.543   5.073  -2.925  1.00 -0.40
ATOM   1458  H   GLY D  31      -1.745   4.512  -2.717  1.00  0.40
ATOM   1459  CA  GLY D  31      -3.818   4.356  -3.085  1.00  0.00
ATOM   1460  C   GLY D  31      -4.931   4.531  -2.105  1.00  0.55
ATOM   1461  O   GLY D  31      -6.026   4.033  -2.409  1.00 -0.55
ATOM   1462  N   GLU D  32      -4.777   5.128  -0.940  1.00 -0.40
ATOM   1463  H   GLU D  32      -3.887   5.481  -0.663  1.00  0.40
ATOM   1464  CA  GLU D  32      -5.852   5.333   0.044  1.00  0.00
ATOM   1465  CB  GLU D  32      -6.847   6.440  -0.414  1.00  0.00
ATOM   1466  CG  GLU D  32      -6.028   7.711  -0.695  1.00  0.00
ATOM   1467  CD  GLU D  32      -6.721   8.917  -1.265  1.00  0.10
ATOM   1468  OE1 GLU D  32      -7.959   8.936  -1.336  1.00 -0.55
ATOM   1469  OE2 GLU D  32      -6.182   9.963  -1.665  1.00 -0.55
ATOM   1470  C   GLU D  32      -6.635   4.097   0.373  1.00  0.55
ATOM   1471  O   GLU D  32      -7.859   4.115   0.373  1.00 -0.55
ATOM   1472  N   ASN D  33      -5.881   3.021   0.627  1.00 -0.40
ATOM   1473  H   ASN D  33      -4.887   3.047   0.564  1.00  0.40
ATOM   1474  CA  ASN D  33      -6.463   1.736   1.011  1.00  0.00
ATOM   1475  CB  ASN D  33      -6.904   0.940  -0.193  1.00  0.00
ATOM   1476  CG  ASN D  33      -5.723   0.589  -1.081  1.00  0.55
ATOM   1477  OD1 ASN D  33      -4.915  -0.237  -0.662  1.00 -0.55
ATOM   1478  ND2 ASN D  33      -5.540   1.220  -2.251  1.00 -0.78
ATOM   1479 HD21 ASN D  33      -4.760   0.983  -2.831  1.00  0.39
ATOM   1480 HD22 ASN D  33      -6.184   1.927  -2.544  1.00  0.39
ATOM   1481  C   ASN D  33      -5.448   1.119   1.989  1.00  0.55
ATOM   1482  O   ASN D  33      -4.329   1.686   2.113  1.00 -0.55
ATOM   1483  N   LEU D  34      -5.798   0.046   2.674  1.00 -0.40
ATOM   1484  H   LEU D  34      -6.687  -0.396   2.577  1.00  0.40
ATOM   1485  CA  LEU D  34      -4.848  -0.552   3.639  1.00  0.00
ATOM   1486  CB  LEU D  34      -5.653  -1.573   4.455  1.00  0.00
ATOM   1487  CG  LEU D  34      -6.878  -1.111   5.280  1.00  0.00
ATOM   1488  CD1 LEU D  34      -7.530  -2.306   5.981  1.00  0.00
ATOM   1489  CD2 LEU D  34      -6.390  -0.057   6.274  1.00  0.00
ATOM   1490  C   LEU D  34      -3.576  -1.186   3.044  1.00  0.55
ATOM   1491  O   LEU D  34      -2.509  -1.127   3.689  1.00 -0.55
ATOM   1492  N   ASP D  35      -3.721  -1.747   1.830  1.00 -0.40
ATOM   1493  H   ASP D  35      -4.606  -1.773   1.373  1.00  0.40
ATOM   1494  CA  ASP D  35      -2.591  -2.368   1.074  1.00  0.00
ATOM   1495  CB  ASP D  35      -2.988  -3.218  -0.140  1.00  0.00
ATOM   1496  CG  ASP D  35      -3.871  -4.390   0.287  1.00  0.10
ATOM   1497  OD1 ASP D  35      -3.376  -5.195   1.116  1.00 -0.55
ATOM   1498  OD2 ASP D  35      -5.033  -4.572  -0.142  1.00 -0.55
ATOM   1499  C   ASP D  35      -1.637  -1.267   0.634  1.00  0.55
ATOM   1500  O   ASP D  35      -0.406  -1.479   0.755  1.00 -0.55
ATOM   1501  N   ALA D  36      -2.150  -0.139   0.194  1.00 -0.40
ATOM   1502  H   ALA D  36      -3.136  -0.023   0.118  1.00  0.40
ATOM   1503  CA  ALA D  36      -1.370   1.013  -0.213  1.00  0.00
ATOM   1504  CB  ALA D  36      -2.154   2.147  -0.822  1.00  0.00
ATOM   1505  C   ALA D  36      -0.690   1.552   1.056  1.00  0.55
ATOM   1506  O   ALA D  36       0.487   1.935   0.924  1.00 -0.55
ATOM   1507  N   LEU D  37      -1.398   1.542   2.181  1.00 -0.40
ATOM   1508  H   LEU D  37      -2.333   1.203   2.247  1.00  0.40
ATOM   1509  CA  LEU D  37      -0.762   2.065   3.413  1.00  0.00
ATOM   1510  CB  LEU D  37      -1.778   2.238   4.552  1.00  0.00
ATOM   1511  CG  LEU D  37      -1.137   2.789   5.844  1.00  0.00
ATOM   1512  CD1 LEU D  37      -0.428   4.154   5.720  1.00  0.00
ATOM   1513  CD2 LEU D  37      -2.230   2.845   6.916  1.00  0.00
ATOM   1514  C   LEU D  37       0.423   1.212   3.869  1.00  0.55
ATOM   1515  O   LEU D  37       1.480   1.693   4.256  1.00 -0.55
ATOM   1516  N   TRP D  38       0.209  -0.116   3.840  1.00 -0.40
ATOM   1517  H   TRP D  38      -0.673  -0.506   3.586  1.00  0.40
ATOM   1518  CA  TRP D  38       1.263  -1.072   4.181  1.00  0.00
ATOM   1519  CB  TRP D  38       0.720  -2.493   4.073  1.00  0.12
ATOM   1520  CG  TRP D  38       1.805  -3.513   4.292  1.00 -0.12
ATOM   1521  CD1 TRP D  38       2.450  -4.198   3.298  1.00 -0.12
ATOM   1522  HD1 TRP D  38       2.257  -4.097   2.240  1.00  0.12
ATOM   1523  NE1 TRP D  38       3.384  -5.033   3.864  1.00 -0.40
ATOM   1524  HE1 TRP D  38       3.958  -5.643   3.363  1.00  0.40
ATOM   1525  CE2 TRP D  38       3.400  -4.897   5.210  1.00  0.00
ATOM   1526  CD2 TRP D  38       2.411  -3.932   5.514  1.00  0.00
ATOM   1527  CE3 TRP D  38       2.241  -3.567   6.849  1.00 -0.12
ATOM   1528  HE3 TRP D  38       1.539  -2.807   7.159  1.00  0.12
ATOM   1529  CZ3 TRP D  38       3.027  -4.234   7.790  1.00 -0.12
ATOM   1530  HZ3 TRP D  38       2.886  -3.987   8.831  1.00  0.12
ATOM   1531  CZ2 TRP D  38       4.214  -5.532   6.152  1.00 -0.12
ATOM   1532  HZ2 TRP D  38       4.980  -6.240   5.873  1.00  0.12
ATOM   1533  CH2 TRP D  38       4.002  -5.219   7.464  1.00 -0.12
ATOM   1534  HH2 TRP D  38       4.566  -5.711   8.242  1.00  0.12
ATOM   1535  C   TRP D  38       2.519  -0.879   3.305  1.00  0.55
ATOM   1536  O   TRP D  38       3.670  -0.929   3.790  1.00 -0.55
ATOM   1537  N   ASP D  39       2.293  -0.718   1.985  1.00 -0.40
ATOM   1538  H   ASP D  39       1.367  -0.723   1.618  1.00  0.40
ATOM   1539  CA  ASP D  39       3.344  -0.529   1.000  1.00  0.00
ATOM   1540  CB  ASP D  39       2.801  -0.475  -0.445  1.00  0.00
ATOM   1541  CG  ASP D  39       3.950  -0.444  -1.449  1.00  0.10
ATOM   1542  OD1 ASP D  39       4.875  -1.308  -1.558  1.00 -0.55
ATOM   1543  OD2 ASP D  39       3.903   0.568  -2.188  1.00 -0.55
ATOM   1544  C   ASP D  39       4.147   0.720   1.341  1.00  0.55
ATOM   1545  O   ASP D  39       5.375   0.701   1.287  1.00 -0.55
ATOM   1546  N   ALA D  40       3.425   1.781   1.670  1.00 -0.40
ATOM   1547  H   ALA D  40       2.429   1.780   1.701  1.00  0.40
ATOM   1548  CA  ALA D  40       4.098   3.008   2.005  1.00  0.00
ATOM   1549  CB  ALA D  40       3.108   4.192   2.046  1.00  0.00
ATOM   1550  C   ALA D  40       4.847   2.945   3.326  1.00  0.55
ATOM   1551  O   ALA D  40       5.942   3.565   3.414  1.00 -0.55
ATOM   1552  N   LEU D  41       4.279   2.302   4.337  1.00 -0.40
ATOM   1553  H   LEU D  41       3.398   1.839   4.287  1.00  0.40
ATOM   1554  CA  LEU D  41       5.018   2.279   5.625  1.00  0.00
ATOM   1555  CB  LEU D  41       4.104   1.734   6.716  1.00  0.00
ATOM   1556  CG  LEU D  41       2.933   2.617   7.138  1.00  0.00
ATOM   1557  CD1 LEU D  41       2.060   1.972   8.183  1.00  0.00
ATOM   1558  CD2 LEU D  41       3.429   3.981   7.603  1.00  0.00
ATOM   1559  C   LEU D  41       6.320   1.472   5.499  1.00  0.55
ATOM   1560  O   LEU D  41       7.373   1.764   6.055  1.00 -0.55
ATOM   1561  N   THR D  42       6.293   0.426   4.701  1.00 -0.40
ATOM   1562  H   THR D  42       5.460   0.203   4.203  1.00  0.40
ATOM   1563  CA  THR D  42       7.387  -0.483   4.450  1.00  0.00
ATOM   1564  CB  THR D  42       6.874  -1.938   4.297  1.00  0.00
ATOM   1565  OG1 THR D  42       5.911  -2.164   3.266  1.00 -0.49
ATOM   1566  HG1 THR D  42       5.104  -1.733   3.558  1.00  0.49
ATOM   1567  CG2 THR D  42       6.164  -2.300   5.617  1.00  0.00
ATOM   1568  C   THR D  42       8.225  -0.153   3.239  1.00  0.55
ATOM   1569  O   THR D  42       9.248  -0.869   3.171  1.00 -0.55
ATOM   1570  N   GLY D  43       7.890   0.727   2.339  1.00 -0.40
ATOM   1571  H   GLY D  43       7.055   1.270   2.390  1.00  0.40
ATOM   1572  CA  GLY D  43       8.758   0.948   1.196  1.00  0.00
ATOM   1573  C   GLY D  43       8.665   2.366   0.674  1.00  0.55
ATOM   1574  O   GLY D  43       8.721   2.567  -0.555  1.00 -0.55
ATOM   1575  N   TRP D  44       8.490   3.341   1.571  1.00 -0.40
ATOM   1576  H   TRP D  44       8.410   3.177   2.551  1.00  0.40
ATOM   1577  CA  TRP D  44       8.409   4.732   1.110  1.00  0.00
ATOM   1578  CB  TRP D  44       7.004   5.048   0.545  1.00  0.12
ATOM   1579  CG  TRP D  44       6.933   6.467   0.075  1.00 -0.12
ATOM   1580  CD1 TRP D  44       6.740   7.637   0.790  1.00 -0.12
ATOM   1581  HD1 TRP D  44       6.566   7.678   1.855  1.00  0.12
ATOM   1582  NE1 TRP D  44       6.797   8.735  -0.026  1.00 -0.40
ATOM   1583  HE1 TRP D  44       6.692   9.666   0.248  1.00  0.40
ATOM   1584  CE2 TRP D  44       7.035   8.275  -1.323  1.00  0.00
ATOM   1585  CD2 TRP D  44       7.122   6.855  -1.288  1.00  0.00
ATOM   1586  CE3 TRP D  44       7.348   6.145  -2.457  1.00 -0.12
ATOM   1587  HE3 TRP D  44       7.395   5.066  -2.470  1.00  0.12
ATOM   1588  CZ3 TRP D  44       7.515   6.851  -3.622  1.00 -0.12
ATOM   1589  HZ3 TRP D  44       7.702   6.315  -4.541  1.00  0.12
ATOM   1590  CZ2 TRP D  44       7.195   9.000  -2.513  1.00 -0.12
ATOM   1591  HZ2 TRP D  44       7.126  10.077  -2.558  1.00  0.12
ATOM   1592  CH2 TRP D  44       7.449   8.258  -3.651  1.00 -0.12
ATOM   1593  HH2 TRP D  44       7.602   8.771  -4.588  1.00  0.12
ATOM   1594  C   TRP D  44       8.786   5.747   2.198  1.00  0.55
ATOM   1595  O   TRP D  44       9.672   6.603   2.086  1.00 -0.55
ATOM   1596  N   VAL D  45       8.005   5.604   3.279  1.00 -0.40
ATOM   1597  H   VAL D  45       7.311   4.890   3.312  1.00  0.40
ATOM   1598  CA  VAL D  45       8.075   6.430   4.464  1.00  0.00
ATOM   1599  CB  VAL D  45       6.953   5.970   5.438  1.00  0.00
ATOM   1600  CG1 VAL D  45       7.110   6.443   6.852  1.00  0.00
ATOM   1601  CG2 VAL D  45       5.606   6.537   4.950  1.00  0.00
ATOM   1602  C   VAL D  45       9.460   6.454   5.114  1.00  0.55
ATOM   1603  O   VAL D  45      10.276   5.517   5.166  1.00 -0.55
ATOM   1604  N   GLU D  46       9.732   7.643   5.654  1.00 -0.40
ATOM   1605  H   GLU D  46       9.093   8.405   5.581  1.00  0.40
ATOM   1606  CA  GLU D  46      10.952   7.922   6.378  1.00  0.00
ATOM   1607  CB  GLU D  46      11.231   9.411   6.216  1.00  0.00
ATOM   1608  CG  GLU D  46      11.733   9.969   7.551  1.00  0.00
ATOM   1609  CD  GLU D  46      12.329  11.292   7.061  1.00  0.10
ATOM   1610  OE1 GLU D  46      11.753  11.888   6.109  1.00 -0.55
ATOM   1611  OE2 GLU D  46      13.376  11.685   7.570  1.00 -0.55
ATOM   1612  C   GLU D  46      10.875   7.591   7.862  1.00  0.55
ATOM   1613  O   GLU D  46       9.865   7.851   8.528  1.00 -0.55
ATOM   1614  N   TYR D  47      11.920   6.996   8.374  1.00 -0.40
ATOM   1615  H   TYR D  47      12.708   6.741   7.820  1.00  0.40
ATOM   1616  CA  TYR D  47      11.998   6.663   9.802  1.00  0.00
ATOM   1617  CB  TYR D  47      12.083   5.131  10.011  1.00  0.12
ATOM   1618  CG  TYR D  47      10.832   4.440   9.490  1.00 -0.12
ATOM   1619  CD1 TYR D  47       9.648   4.560  10.219  1.00 -0.12
ATOM   1620  HD1 TYR D  47       9.660   5.101  11.154  1.00  0.12
ATOM   1621  CE1 TYR D  47       8.467   4.009   9.782  1.00 -0.12
ATOM   1622  HE1 TYR D  47       7.557   4.135  10.350  1.00  0.12
ATOM   1623  CZ  TYR D  47       8.467   3.293   8.607  1.00  0.06
ATOM   1624  OH  TYR D  47       7.260   2.729   8.196  1.00 -0.49
ATOM   1625  HH  TYR D  47       7.444   2.139   7.461  1.00  0.43
ATOM   1626  CD2 TYR D  47      10.810   3.746   8.302  1.00 -0.12
ATOM   1627  HD2 TYR D  47      11.700   3.672   7.694  1.00  0.12
ATOM   1628  CE2 TYR D  47       9.624   3.142   7.895  1.00 -0.12
ATOM   1629  HE2 TYR D  47       9.617   2.541   6.998  1.00  0.12
ATOM   1630  C   TYR D  47      13.186   7.368  10.451  1.00  0.55
ATOM   1631  O   TYR D  47      14.047   7.815   9.694  1.00 -0.55
ATOM   1632  N   PRO D  48      13.294   7.505  11.762  1.00 -0.20
ATOM   1633  CD  PRO D  48      14.470   8.151  12.386  1.00  0.10
ATOM   1634  CA  PRO D  48      12.284   7.055  12.730  1.00  0.10
ATOM   1635  CB  PRO D  48      12.919   7.270  14.080  1.00  0.00
ATOM   1636  CG  PRO D  48      14.271   7.889  13.861  1.00  0.00
ATOM   1637  C   PRO D  48      11.047   7.941  12.524  1.00  0.55
ATOM   1638  O   PRO D  48      11.081   9.081  12.063  1.00 -0.55
ATOM   1639  N   LEU D  49       9.912   7.361  12.877  1.00 -0.40
ATOM   1640  H   LEU D  49       9.887   6.430  13.232  1.00  0.40
ATOM   1641  CA  LEU D  49       8.621   8.033  12.774  1.00  0.00
ATOM   1642  CB  LEU D  49       7.784   7.318  11.695  1.00  0.00
ATOM   1643  CG  LEU D  49       6.285   7.624  11.556  1.00  0.00
ATOM   1644  CD1 LEU D  49       6.170   8.993  10.909  1.00  0.00
ATOM   1645  CD2 LEU D  49       5.534   6.587  10.745  1.00  0.00
ATOM   1646  C   LEU D  49       7.856   8.067  14.095  1.00  0.55
ATOM   1647  O   LEU D  49       7.833   7.093  14.840  1.00 -0.55
ATOM   1648  N   VAL D  50       7.237   9.202  14.328  1.00 -0.40
ATOM   1649  H   VAL D  50       7.338   9.990  13.726  1.00  0.40
ATOM   1650  CA  VAL D  50       6.360   9.389  15.485  1.00  0.00
ATOM   1651  CB  VAL D  50       6.864  10.392  16.505  1.00  0.00
ATOM   1652  CG1 VAL D  50       5.976  10.585  17.728  1.00  0.00
ATOM   1653  CG2 VAL D  50       8.289   9.908  16.835  1.00  0.00
ATOM   1654  C   VAL D  50       4.957   9.722  14.982  1.00  0.55
ATOM   1655  O   VAL D  50       4.694  10.693  14.290  1.00 -0.55
ATOM   1656  N   LEU D  51       4.022   8.814  15.295  1.00 -0.40
ATOM   1657  H   LEU D  51       4.266   7.972  15.768  1.00  0.40
ATOM   1658  CA  LEU D  51       2.617   8.954  14.992  1.00  0.00
ATOM   1659  CB  LEU D  51       1.964   7.666  14.508  1.00  0.00
ATOM   1660  CG  LEU D  51       0.431   7.899  14.255  1.00  0.00
ATOM   1661  CD1 LEU D  51       0.344   8.946  13.166  1.00  0.00
ATOM   1662  CD2 LEU D  51      -0.313   6.653  13.870  1.00  0.00
ATOM   1663  C   LEU D  51       1.850   9.395  16.268  1.00  0.55
ATOM   1664  O   LEU D  51       1.715   8.557  17.200  1.00 -0.55
ATOM   1665  N   GLU D  52       1.399  10.648  16.303  1.00 -0.40
ATOM   1666  H   GLU D  52       1.576  11.296  15.567  1.00  0.40
ATOM   1667  CA  GLU D  52       0.603  11.155  17.441  1.00  0.00
ATOM   1668  CB  GLU D  52       1.049  12.512  17.974  1.00  0.00
ATOM   1669  CG  GLU D  52       0.120  12.881  19.125  1.00  0.00
ATOM   1670  CD  GLU D  52       0.505  14.125  19.876  1.00  0.10
ATOM   1671  OE1 GLU D  52       1.453  14.804  19.421  1.00 -0.55
ATOM   1672  OE2 GLU D  52      -0.122  14.438  20.921  1.00 -0.55
ATOM   1673  C   GLU D  52      -0.851  11.240  16.971  1.00  0.55
ATOM   1674  O   GLU D  52      -1.195  12.071  16.136  1.00 -0.55
ATOM   1675  N   TRP D  53      -1.679  10.348  17.439  1.00 -0.40
ATOM   1676  H   TRP D  53      -1.353   9.670  18.090  1.00  0.40
ATOM   1677  CA  TRP D  53      -3.079  10.211  17.117  1.00  0.00
ATOM   1678  CB  TRP D  53      -3.360   8.765  16.698  1.00  0.12
ATOM   1679  CG  TRP D  53      -4.647   8.560  15.930  1.00 -0.12
ATOM   1680  CD1 TRP D  53      -5.830   9.254  16.037  1.00 -0.12
ATOM   1681  HD1 TRP D  53      -5.990  10.091  16.700  1.00  0.12
ATOM   1682  NE1 TRP D  53      -6.779   8.743  15.192  1.00 -0.40
ATOM   1683  HE1 TRP D  53      -7.701   9.054  15.116  1.00  0.40
ATOM   1684  CE2 TRP D  53      -6.220   7.726  14.472  1.00  0.00
ATOM   1685  CD2 TRP D  53      -4.896   7.559  14.926  1.00  0.00
ATOM   1686  CE3 TRP D  53      -4.097   6.557  14.345  1.00 -0.12
ATOM   1687  HE3 TRP D  53      -3.072   6.398  14.648  1.00  0.12
ATOM   1688  CZ3 TRP D  53      -4.656   5.760  13.355  1.00 -0.12
ATOM   1689  HZ3 TRP D  53      -4.053   5.001  12.880  1.00  0.12
ATOM   1690  CZ2 TRP D  53      -6.798   6.909  13.491  1.00 -0.12
ATOM   1691  HZ2 TRP D  53      -7.817   7.029  13.153  1.00  0.12
ATOM   1692  CH2 TRP D  53      -5.987   5.924  12.965  1.00 -0.12
ATOM   1693  HH2 TRP D  53      -6.397   5.254  12.225  1.00  0.12
ATOM   1694  C   TRP D  53      -3.992  10.680  18.260  1.00  0.55
ATOM   1695  O   TRP D  53      -4.260   9.961  19.231  1.00 -0.55
ATOM   1696  N   ARG D  54      -4.509  11.889  18.138  1.00 -0.40
ATOM   1697  H   ARG D  54      -4.297  12.469  17.356  1.00  0.40
ATOM   1698  CA  ARG D  54      -5.423  12.471  19.124  1.00  0.00
ATOM   1699  CB  ARG D  54      -5.277  13.968  19.169  1.00  0.00
ATOM   1700  CG  ARG D  54      -3.840  14.366  19.208  1.00  0.00
ATOM   1701  CD  ARG D  54      -3.763  15.882  19.059  1.00  0.35
ATOM   1702  NE  ARG D  54      -2.370  16.200  19.424  1.00 -0.35
ATOM   1703  HE  ARG D  54      -1.843  15.590  20.014  1.00  0.45
ATOM   1704  CZ  ARG D  54      -1.827  17.333  18.943  1.00  0.35
ATOM   1705  NH1 ARG D  54      -2.595  18.101  18.159  1.00 -0.70
ATOM   1706 HH11 ARG D  54      -3.533  17.824  17.951  1.00  0.40
ATOM   1707 HH12 ARG D  54      -2.229  18.952  17.780  1.00  0.40
ATOM   1708  NH2 ARG D  54      -0.573  17.686  19.232  1.00 -0.70
ATOM   1709 HH21 ARG D  54      -0.013  17.103  19.820  1.00  0.40
ATOM   1710 HH22 ARG D  54      -0.194  18.534  18.861  1.00  0.40
ATOM   1711  C   ARG D  54      -6.883  12.189  18.811  1.00  0.55
ATOM   1712  O   ARG D  54      -7.318  12.067  17.663  1.00 -0.55
ATOM   1713  N   GLN D  55      -7.648  12.139  19.909  1.00 -0.40
ATOM   1714  H   GLN D  55      -7.251  12.312  20.806  1.00  0.40
ATOM   1715  CA  GLN D  55      -9.090  11.838  19.932  1.00  0.00
ATOM   1716  CB  GLN D  55      -9.990  12.899  19.315  1.00  0.00
ATOM   1717  CG  GLN D  55      -9.701  14.322  19.634  1.00  0.00
ATOM   1718  CD  GLN D  55      -9.928  14.596  21.112  1.00  0.55
ATOM   1719  OE1 GLN D  55     -10.852  14.070  21.754  1.00 -0.55
ATOM   1720  NE2 GLN D  55      -8.987  15.444  21.557  1.00 -0.78
ATOM   1721 HE21 GLN D  55      -8.987  15.733  22.514  1.00  0.39
ATOM   1722 HE22 GLN D  55      -8.286  15.786  20.931  1.00  0.39
ATOM   1723  C   GLN D  55      -9.358  10.579  19.102  1.00  0.55
ATOM   1724  O   GLN D  55     -10.206  10.650  18.206  1.00 -0.55
ATOM   1725  N   PHE D  56      -8.638   9.514  19.326  1.00 -0.40
ATOM   1726  H   PHE D  56      -7.951   9.489  20.048  1.00  0.40
ATOM   1727  CA  PHE D  56      -8.780   8.290  18.548  1.00  0.00
ATOM   1728  CB  PHE D  56      -7.884   7.117  19.070  1.00  0.12
ATOM   1729  CG  PHE D  56      -8.059   5.866  18.234  1.00 -0.12
ATOM   1730  CD1 PHE D  56      -7.308   5.644  17.095  1.00 -0.12
ATOM   1731  HD1 PHE D  56      -6.549   6.362  16.823  1.00  0.12
ATOM   1732  CE1 PHE D  56      -7.495   4.539  16.295  1.00 -0.12
ATOM   1733  HE1 PHE D  56      -6.903   4.414  15.401  1.00  0.12
ATOM   1734  CZ  PHE D  56      -8.437   3.593  16.637  1.00 -0.12
ATOM   1735  HZ  PHE D  56      -8.574   2.713  16.027  1.00  0.12
ATOM   1736  CD2 PHE D  56      -9.016   4.915  18.567  1.00 -0.12
ATOM   1737  HD2 PHE D  56      -9.616   5.057  19.453  1.00  0.12
ATOM   1738  CE2 PHE D  56      -9.215   3.789  17.786  1.00 -0.12
ATOM   1739  HE2 PHE D  56      -9.967   3.064  18.062  1.00  0.12
ATOM   1740  C   PHE D  56     -10.235   7.888  18.459  1.00  0.55
ATOM   1741  O   PHE D  56     -10.788   7.583  17.403  1.00 -0.55
ATOM   1742  N   GLU D  57     -10.875   7.847  19.613  1.00 -0.40
ATOM   1743  H   GLU D  57     -10.450   8.088  20.482  1.00  0.40
ATOM   1744  CA  GLU D  57     -12.286   7.428  19.647  1.00  0.00
ATOM   1745  CB  GLU D  57     -12.731   7.447  21.119  1.00  0.00
ATOM   1746  CG  GLU D  57     -11.827   6.468  21.903  1.00  0.00
ATOM   1747  CD  GLU D  57     -12.309   5.086  21.422  1.00  0.10
ATOM   1748  OE1 GLU D  57     -13.539   4.903  21.167  1.00 -0.55
ATOM   1749  OE2 GLU D  57     -11.350   4.280  21.344  1.00 -0.55
ATOM   1750  C   GLU D  57     -13.226   8.238  18.785  1.00  0.55
ATOM   1751  O   GLU D  57     -14.159   7.640  18.238  1.00 -0.55
ATOM   1752  N   GLN D  58     -13.059   9.541  18.646  1.00 -0.40
ATOM   1753  H   GLN D  58     -12.314  10.041  19.082  1.00  0.40
ATOM   1754  CA  GLN D  58     -13.991  10.327  17.818  1.00  0.00
ATOM   1755  CB  GLN D  58     -13.777  11.833  17.959  1.00  0.00
ATOM   1756  CG  GLN D  58     -14.045  12.422  19.347  1.00  0.00
ATOM   1757  CD  GLN D  58     -14.151  13.951  19.313  1.00  0.55
ATOM   1758  OE1 GLN D  58     -13.373  14.649  19.970  1.00 -0.55
ATOM   1759  NE2 GLN D  58     -15.159  14.475  18.554  1.00 -0.78
ATOM   1760 HE21 GLN D  58     -15.276  15.466  18.494  1.00  0.39
ATOM   1761 HE22 GLN D  58     -15.779  13.867  18.058  1.00  0.39
ATOM   1762  C   GLN D  58     -13.871   9.932  16.352  1.00  0.55
ATOM   1763  O   GLN D  58     -14.823   9.873  15.599  1.00 -0.55
ATOM   1764  N   SER D  59     -12.600   9.707  15.980  1.00 -0.40
ATOM   1765  H   SER D  59     -11.840   9.789  16.619  1.00  0.40
ATOM   1766  CA  SER D  59     -12.252   9.329  14.618  1.00  0.00
ATOM   1767  CB  SER D  59     -10.742   9.419  14.380  1.00  0.00
ATOM   1768  OG  SER D  59      -9.985   8.432  15.041  1.00 -0.49
ATOM   1769  HG  SER D  59     -10.278   8.443  15.956  1.00  0.49
ATOM   1770  C   SER D  59     -12.830   7.960  14.320  1.00  0.55
ATOM   1771  O   SER D  59     -13.230   7.743  13.205  1.00 -0.55
ATOM   1772  N   LYS D  60     -12.866   7.106  15.304  1.00 -0.40
ATOM   1773  H   LYS D  60     -12.537   7.370  16.206  1.00  0.40
ATOM   1774  CA  LYS D  60     -13.365   5.724  15.227  1.00  0.00
ATOM   1775  CB  LYS D  60     -13.110   4.995  16.529  1.00  0.00
ATOM   1776  CG  LYS D  60     -13.121   3.478  16.440  1.00  0.00
ATOM   1777  CD  LYS D  60     -12.430   2.997  17.729  1.00  0.00
ATOM   1778  CE  LYS D  60     -13.148   1.784  18.292  1.00  0.33
ATOM   1779  NZ  LYS D  60     -12.399   1.290  19.472  1.00 -0.32
ATOM   1780  HZ1 LYS D  60     -12.355   2.038  20.193  1.00  0.33
ATOM   1781  HZ2 LYS D  60     -11.435   1.026  19.185  1.00  0.33
ATOM   1782  HZ3 LYS D  60     -12.883   0.457  19.865  1.00  0.33
ATOM   1783  C   LYS D  60     -14.840   5.709  14.855  1.00  0.55
ATOM   1784  O   LYS D  60     -15.294   4.964  13.999  1.00 -0.55
ATOM   1785  N   GLN D  61     -15.563   6.587  15.514  1.00 -0.40
ATOM   1786  H   GLN D  61     -15.147   7.174  16.202  1.00  0.40
ATOM   1787  CA  GLN D  61     -16.974   6.791  15.323  1.00  0.00
ATOM   1788  CB  GLN D  61     -17.413   8.029  16.136  1.00  0.00
ATOM   1789  CG  GLN D  61     -18.944   8.176  16.256  1.00  0.00
ATOM   1790  CD  GLN D  61     -19.297   9.331  17.201  1.00  0.55
ATOM   1791  OE1 GLN D  61     -19.913   9.119  18.251  1.00 -0.55
ATOM   1792  NE2 GLN D  61     -18.898  10.577  16.812  1.00 -0.78
ATOM   1793 HE21 GLN D  61     -19.100  11.369  17.388  1.00  0.39
ATOM   1794 HE22 GLN D  61     -18.403  10.698  15.951  1.00  0.39
ATOM   1795  C   GLN D  61     -17.233   7.100  13.848  1.00  0.55
ATOM   1796  O   GLN D  61     -17.981   6.445  13.120  1.00 -0.55
ATOM   1797  N   LEU D  62     -16.547   8.148  13.427  1.00 -0.40
ATOM   1798  H   LEU D  62     -15.919   8.610  14.046  1.00  0.40
ATOM   1799  CA  LEU D  62     -16.601   8.738  12.101  1.00  0.00
ATOM   1800  CB  LEU D  62     -15.842  10.101  12.247  1.00  0.00
ATOM   1801  CG  LEU D  62     -16.854  11.115  12.832  1.00  0.00
ATOM   1802  CD1 LEU D  62     -17.240  12.196  11.827  1.00  0.00
ATOM   1803  CD2 LEU D  62     -18.114  10.377  13.286  1.00  0.00
ATOM   1804  C   LEU D  62     -16.118   7.892  10.956  1.00  0.55
ATOM   1805  O   LEU D  62     -16.510   8.045   9.779  1.00 -0.55
ATOM   1806  N   THR D  63     -15.268   6.909  11.229  1.00 -0.40
ATOM   1807  H   THR D  63     -14.924   6.703  12.141  1.00  0.40
ATOM   1808  CA  THR D  63     -14.809   6.078  10.112  1.00  0.00
ATOM   1809  CB  THR D  63     -13.275   6.049  10.159  1.00  0.00
ATOM   1810  OG1 THR D  63     -12.968   5.535  11.475  1.00 -0.49
ATOM   1811  HG1 THR D  63     -13.062   6.277  12.078  1.00  0.49
ATOM   1812  CG2 THR D  63     -12.700   7.428   9.897  1.00  0.00
ATOM   1813  C   THR D  63     -15.493   4.720  10.164  1.00  0.55
ATOM   1814  O   THR D  63     -14.992   4.004   9.273  1.00 -0.55
ATOM   1815  NT  THR D  63     -16.459   4.412  11.052  1.00 -0.40
ATOM   1816  HNT THR D  63     -16.796   5.070  11.721  1.00  0.40
ATOM   1817  CAT THR D  63     -17.059   3.109  11.084  1.00  0.00
ATOM   1818  CAY GLY G  66     -12.960  -1.116  11.692  1.00  0.00
ATOM   1819  CY  GLY G  66     -12.513  -0.187  10.615  1.00  0.55
ATOM   1820  OY  GLY G  66     -12.282  -0.603   9.482  1.00 -0.55
ATOM   1821  N   GLY G  66     -12.378   1.109  10.964  1.00 -0.40
ATOM   1822  H   GLY G  66     -12.595   1.425  11.884  1.00  0.40
ATOM   1823  CA  GLY G  66     -11.909   2.150  10.033  1.00  0.00
ATOM   1824  C   GLY G  66     -10.541   2.627  10.581  1.00  0.55
ATOM   1825  O   GLY G  66      -9.479   2.186  10.140  1.00 -0.55
ATOM   1826  N   ALA G  67     -10.644   3.517  11.543  1.00 -0.40
ATOM   1827  H   ALA G  67     -11.543   3.858  11.799  1.00  0.40
ATOM   1828  CA  ALA G  67      -9.576   4.090  12.313  1.00  0.00
ATOM   1829  CB  ALA G  67     -10.169   4.921  13.447  1.00  0.00
ATOM   1830  C   ALA G  67      -8.761   2.939  12.931  1.00  0.55
ATOM   1831  O   ALA G  67      -7.522   2.967  13.050  1.00 -0.55
ATOM   1832  N   GLU G  68      -9.525   1.909  13.351  1.00 -0.40
ATOM   1833  H   GLU G  68     -10.518   1.886  13.256  1.00  0.40
ATOM   1834  CA  GLU G  68      -8.876   0.746  13.986  1.00  0.00
ATOM   1835  CB  GLU G  68      -9.983  -0.057  14.687  1.00  0.00
ATOM   1836  CG  GLU G  68      -9.472  -1.035  15.701  1.00  0.00
ATOM   1837  CD  GLU G  68      -8.727  -0.387  16.879  1.00  0.10
ATOM   1838  OE1 GLU G  68      -9.359   0.488  17.513  1.00 -0.55
ATOM   1839  OE2 GLU G  68      -7.592  -0.906  17.014  1.00 -0.55
ATOM   1840  C   GLU G  68      -8.033  -0.111  13.048  1.00  0.55
ATOM   1841  O   GLU G  68      -6.927  -0.547  13.412  1.00 -0.55
ATOM   1842  N   SER G  69      -8.527  -0.352  11.857  1.00 -0.40
ATOM   1843  H   SER G  69      -9.436  -0.021  11.628  1.00  0.40
ATOM   1844  CA  SER G  69      -7.888  -1.074  10.777  1.00  0.00
ATOM   1845  CB  SER G  69      -8.774  -0.979   9.511  1.00  0.00
ATOM   1846  OG  SER G  69      -9.593  -2.109   9.552  1.00 -0.49
ATOM   1847  HG  SER G  69     -10.252  -1.983   8.865  1.00  0.49
ATOM   1848  C   SER G  69      -6.558  -0.395  10.368  1.00  0.55
ATOM   1849  O   SER G  69      -5.604  -1.113  10.134  1.00 -0.55
ATOM   1850  N   VAL G  70      -6.605   0.929  10.302  1.00 -0.40
ATOM   1851  H   VAL G  70      -7.448   1.425  10.493  1.00  0.40
ATOM   1852  CA  VAL G  70      -5.467   1.763   9.956  1.00  0.00
ATOM   1853  CB  VAL G  70      -5.878   3.215   9.666  1.00  0.00
ATOM   1854  CG1 VAL G  70      -4.593   4.063   9.684  1.00  0.00
ATOM   1855  CG2 VAL G  70      -6.650   3.348   8.374  1.00  0.00
ATOM   1856  C   VAL G  70      -4.416   1.703  11.050  1.00  0.55
ATOM   1857  O   VAL G  70      -3.219   1.521  10.780  1.00 -0.55
ATOM   1858  N   LEU G  71      -4.823   1.827  12.294  1.00 -0.40
ATOM   1859  H   LEU G  71      -5.783   1.989  12.505  1.00  0.40
ATOM   1860  CA  LEU G  71      -3.941   1.743  13.460  1.00  0.00
ATOM   1861  CB  LEU G  71      -4.709   1.896  14.781  1.00  0.00
ATOM   1862  CG  LEU G  71      -3.916   1.706  16.088  1.00  0.00
ATOM   1863  CD1 LEU G  71      -2.763   2.700  16.152  1.00  0.00
ATOM   1864  CD2 LEU G  71      -4.773   1.843  17.339  1.00  0.00
ATOM   1865  C   LEU G  71      -3.216   0.371  13.430  1.00  0.55
ATOM   1866  O   LEU G  71      -2.013   0.270  13.737  1.00 -0.55
ATOM   1867  N   GLN G  72      -3.966  -0.653  13.113  1.00 -0.40
ATOM   1868  H   GLN G  72      -4.931  -0.518  12.912  1.00  0.40
ATOM   1869  CA  GLN G  72      -3.532  -2.041  13.016  1.00  0.00
ATOM   1870  CB  GLN G  72      -4.764  -2.898  12.742  1.00  0.00
ATOM   1871  CG  GLN G  72      -4.505  -4.377  12.508  1.00  0.00
ATOM   1872  CD  GLN G  72      -5.823  -5.164  12.367  1.00  0.55
ATOM   1873  OE1 GLN G  72      -6.871  -4.943  13.028  1.00 -0.55
ATOM   1874  NE2 GLN G  72      -5.884  -6.188  11.485  1.00 -0.78
ATOM   1875 HE21 GLN G  72      -6.731  -6.709  11.381  1.00  0.39
ATOM   1876 HE22 GLN G  72      -5.081  -6.424  10.937  1.00  0.39
ATOM   1877  C   GLN G  72      -2.402  -2.187  11.996  1.00  0.55
ATOM   1878  O   GLN G  72      -1.461  -2.936  12.285  1.00 -0.55
ATOM   1879  N   VAL G  73      -2.455  -1.510  10.866  1.00 -0.40
ATOM   1880  H   VAL G  73      -3.245  -0.950  10.630  1.00  0.40
ATOM   1881  CA  VAL G  73      -1.376  -1.526   9.881  1.00  0.00
ATOM   1882  CB  VAL G  73      -1.773  -0.826   8.592  1.00  0.00
ATOM   1883  CG1 VAL G  73      -0.577  -0.684   7.662  1.00  0.00
ATOM   1884  CG2 VAL G  73      -2.900  -1.681   7.986  1.00  0.00
ATOM   1885  C   VAL G  73      -0.110  -0.909  10.458  1.00  0.55
ATOM   1886  O   VAL G  73       1.014  -1.391  10.272  1.00 -0.55
ATOM   1887  N   PHE G  74      -0.235   0.192  11.184  1.00 -0.40
ATOM   1888  H   PHE G  74      -1.115   0.639  11.325  1.00  0.40
ATOM   1889  CA  PHE G  74       0.915   0.819  11.822  1.00  0.00
ATOM   1890  CB  PHE G  74       0.508   2.100  12.543  1.00  0.12
ATOM   1891  CG  PHE G  74       0.485   3.308  11.662  1.00 -0.12
ATOM   1892  CD1 PHE G  74       1.627   4.021  11.375  1.00 -0.12
ATOM   1893  HD1 PHE G  74       2.570   3.712  11.802  1.00  0.12
ATOM   1894  CE1 PHE G  74       1.584   5.136  10.543  1.00 -0.12
ATOM   1895  HE1 PHE G  74       2.486   5.690  10.331  1.00  0.12
ATOM   1896  CZ  PHE G  74       0.363   5.535   9.984  1.00 -0.12
ATOM   1897  HZ  PHE G  74       0.324   6.400   9.339  1.00  0.12
ATOM   1898  CD2 PHE G  74      -0.730   3.707  11.100  1.00 -0.12
ATOM   1899  HD2 PHE G  74      -1.628   3.149  11.321  1.00  0.12
ATOM   1900  CE2 PHE G  74      -0.797   4.819  10.257  1.00 -0.12
ATOM   1901  HE2 PHE G  74      -1.740   5.119   9.823  1.00  0.12
ATOM   1902  C   PHE G  74       1.531  -0.165  12.819  1.00  0.55
ATOM   1903  O   PHE G  74       2.754  -0.281  12.934  1.00 -0.55
ATOM   1904  N   ARG G  75       0.737  -0.869  13.575  1.00 -0.40
ATOM   1905  H   ARG G  75      -0.255  -0.805  13.506  1.00  0.40
ATOM   1906  CA  ARG G  75       1.263  -1.817  14.592  1.00  0.00
ATOM   1907  CB  ARG G  75       0.127  -2.208  15.541  1.00  0.00
ATOM   1908  CG  ARG G  75      -0.181  -0.900  16.312  1.00  0.00
ATOM   1909  CD  ARG G  75      -0.113  -1.130  17.786  1.00  0.35
ATOM   1910  NE  ARG G  75      -1.036  -2.075  18.265  1.00 -0.35
ATOM   1911  HE  ARG G  75      -1.940  -1.843  17.953  1.00  0.45
ATOM   1912  CZ  ARG G  75      -1.085  -3.168  18.993  1.00  0.35
ATOM   1913  NH1 ARG G  75      -0.052  -3.761  19.550  1.00 -0.70
ATOM   1914 HH11 ARG G  75       0.866  -3.381  19.433  1.00  0.40
ATOM   1915 HH12 ARG G  75      -0.183  -4.592  20.089  1.00  0.40
ATOM   1916  NH2 ARG G  75      -2.308  -3.705  19.156  1.00 -0.70
ATOM   1917 HH21 ARG G  75      -3.105  -3.272  18.734  1.00  0.40
ATOM   1918 HH22 ARG G  75      -2.421  -4.537  19.698  1.00  0.40
ATOM   1919  C   ARG G  75       1.977  -3.000  13.985  1.00  0.55
ATOM   1920  O   ARG G  75       3.032  -3.351  14.563  1.00 -0.55
ATOM   1921  N   GLU G  76       1.495  -3.530  12.860  1.00 -0.40
ATOM   1922  H   GLU G  76       0.657  -3.196  12.436  1.00  0.40
ATOM   1923  CA  GLU G  76       2.161  -4.633  12.176  1.00  0.00
ATOM   1924  CB  GLU G  76       1.411  -5.141  10.964  1.00  0.00
ATOM   1925  CG  GLU G  76      -0.014  -5.502  11.262  1.00  0.00
ATOM   1926  CD  GLU G  76      -0.574  -6.428  10.170  1.00  0.10
ATOM   1927  OE1 GLU G  76       0.212  -6.826   9.244  1.00 -0.55
ATOM   1928  OE2 GLU G  76      -1.781  -6.717  10.403  1.00 -0.55
ATOM   1929  C   GLU G  76       3.495  -4.204  11.555  1.00  0.55
ATOM   1930  O   GLU G  76       4.452  -4.972  11.483  1.00 -0.55
ATOM   1931  N   ALA G  77       3.440  -2.964  11.113  1.00 -0.40
ATOM   1932  H   ALA G  77       2.638  -2.376  11.172  1.00  0.40
ATOM   1933  CA  ALA G  77       4.669  -2.427  10.486  1.00  0.00
ATOM   1934  CB  ALA G  77       4.400  -1.145   9.729  1.00  0.00
ATOM   1935  C   ALA G  77       5.746  -2.313  11.570  1.00  0.55
ATOM   1936  O   ALA G  77       6.948  -2.589  11.381  1.00 -0.55
ATOM   1937  N   LYS G  78       5.325  -1.900  12.747  1.00 -0.40
ATOM   1938  H   LYS G  78       4.372  -1.665  12.921  1.00  0.40
ATOM   1939  CA  LYS G  78       6.230  -1.765  13.862  1.00  0.00
ATOM   1940  CB  LYS G  78       5.574  -1.070  15.047  1.00  0.00
ATOM   1941  CG  LYS G  78       6.523  -0.801  16.189  1.00  0.00
ATOM   1942  CD  LYS G  78       5.895  -0.261  17.443  1.00  0.00
ATOM   1943  CE  LYS G  78       6.865   0.463  18.370  1.00  0.33
ATOM   1944  NZ  LYS G  78       8.325   0.396  18.074  1.00 -0.32
ATOM   1945  HZ1 LYS G  78       8.508   0.801  17.134  1.00  0.33
ATOM   1946  HZ2 LYS G  78       8.637  -0.596  18.091  1.00  0.33
ATOM   1947  HZ3 LYS G  78       8.850   0.935  18.792  1.00  0.33
ATOM   1948  C   LYS G  78       6.640  -3.190  14.279  1.00  0.55
ATOM   1949  O   LYS G  78       7.845  -3.410  14.482  1.00 -0.55
ATOM   1950  N   ALA G  79       5.695  -4.098  14.415  1.00 -0.40
ATOM   1951  H   ALA G  79       4.738  -3.902  14.214  1.00  0.40
ATOM   1952  CA  ALA G  79       5.992  -5.457  14.875  1.00  0.00
ATOM   1953  CB  ALA G  79       4.819  -6.381  14.762  1.00  0.00
ATOM   1954  C   ALA G  79       7.169  -5.998  14.080  1.00  0.55
ATOM   1955  O   ALA G  79       8.109  -6.576  14.609  1.00 -0.55
ATOM   1956  N   GLU G  80       7.032  -5.746  12.794  1.00 -0.40
ATOM   1957  H   GLU G  80       6.244  -5.251  12.436  1.00  0.40
ATOM   1958  CA  GLU G  80       8.014  -6.168  11.811  1.00  0.00
ATOM   1959  CB  GLU G  80       7.380  -6.019  10.421  1.00  0.00
ATOM   1960  CG  GLU G  80       6.445  -7.204  10.122  1.00  0.00
ATOM   1961  CD  GLU G  80       6.491  -7.524   8.632  1.00  0.10
ATOM   1962  OE1 GLU G  80       7.419  -7.057   7.921  1.00 -0.55
ATOM   1963  OE2 GLU G  80       5.564  -8.231   8.176  1.00 -0.55
ATOM   1964  C   GLU G  80       9.295  -5.394  11.884  1.00  0.55
ATOM   1965  O   GLU G  80      10.083  -5.640  10.966  1.00 -0.55
ATOM   1966  N   GLY G  81       9.579  -4.506  12.807  1.00 -0.40
ATOM   1967  H   GLY G  81       8.929  -4.298  13.533  1.00  0.40
ATOM   1968  CA  GLY G  81      10.801  -3.770  12.868  1.00  0.00
ATOM   1969  C   GLY G  81      10.933  -2.318  12.522  1.00  0.55
ATOM   1970  O   GLY G  81      12.002  -1.736  12.861  1.00 -0.55
ATOM   1971  N   ALA G  82       9.966  -1.695  11.857  1.00 -0.40
ATOM   1972  H   ALA G  82       9.147  -2.181  11.564  1.00  0.40
ATOM   1973  CA  ALA G  82      10.009  -0.266  11.498  1.00  0.00
ATOM   1974  CB  ALA G  82       8.849   0.132  10.625  1.00  0.00
ATOM   1975  C   ALA G  82       9.959   0.484  12.824  1.00  0.55
ATOM   1976  O   ALA G  82       9.249   0.068  13.753  1.00 -0.55
ATOM   1977  N   ASP G  83      10.738   1.516  12.867  1.00 -0.40
ATOM   1978  H   ASP G  83      11.292   1.754  12.075  1.00  0.40
ATOM   1979  CA  ASP G  83      10.905   2.421  14.005  1.00  0.00
ATOM   1980  CB  ASP G  83      12.284   3.089  13.972  1.00  0.00
ATOM   1981  CG  ASP G  83      12.602   3.800  15.278  1.00  0.10
ATOM   1982  OD1 ASP G  83      11.694   3.935  16.136  1.00 -0.55
ATOM   1983  OD2 ASP G  83      13.758   4.251  15.473  1.00 -0.55
ATOM   1984  C   ASP G  83       9.802   3.502  14.064  1.00  0.55
ATOM   1985  O   ASP G  83       9.939   4.665  13.652  1.00 -0.55
ATOM   1986  N   ILE G  84       8.688   3.016  14.606  1.00 -0.40
ATOM   1987  H   ILE G  84       8.629   2.072  14.921  1.00  0.40
ATOM   1988  CA  ILE G  84       7.490   3.812  14.780  1.00  0.00
ATOM   1989  CB  ILE G  84       6.274   3.175  14.036  1.00  0.00
ATOM   1990  CG2 ILE G  84       4.984   3.976  14.218  1.00  0.00
ATOM   1991  CG1 ILE G  84       6.656   3.114  12.558  1.00  0.00
ATOM   1992  CD1 ILE G  84       5.693   2.333  11.708  1.00  0.00
ATOM   1993  C   ILE G  84       7.063   3.937  16.236  1.00  0.55
ATOM   1994  O   ILE G  84       6.835   2.864  16.847  1.00 -0.55
ATOM   1995  N   THR G  85       6.993   5.171  16.703  1.00 -0.40
ATOM   1996  H   THR G  85       7.276   5.971  16.180  1.00  0.40
ATOM   1997  CA  THR G  85       6.475   5.399  18.054  1.00  0.00
ATOM   1998  CB  THR G  85       7.217   6.462  18.836  1.00  0.00
ATOM   1999  OG1 THR G  85       8.511   5.902  18.938  1.00 -0.49
ATOM   2000  HG1 THR G  85       8.941   6.075  18.097  1.00  0.49
ATOM   2001  CG2 THR G  85       6.576   6.611  20.210  1.00  0.00
ATOM   2002  C   THR G  85       4.997   5.803  17.919  1.00  0.55
ATOM   2003  O   THR G  85       4.675   6.727  17.167  1.00 -0.55
ATOM   2004  N   ILE G  86       4.078   5.148  18.570  1.00 -0.40
ATOM   2005  H   ILE G  86       4.309   4.387  19.170  1.00  0.40
ATOM   2006  CA  ILE G  86       2.637   5.469  18.479  1.00  0.00
ATOM   2007  CB  ILE G  86       1.859   4.226  18.078  1.00  0.00
ATOM   2008  CG2 ILE G  86       0.377   4.422  17.914  1.00  0.00
ATOM   2009  CG1 ILE G  86       2.429   3.665  16.757  1.00  0.00
ATOM   2010  CD1 ILE G  86       1.787   2.267  16.571  1.00  0.00
ATOM   2011  C   ILE G  86       2.132   6.026  19.794  1.00  0.55
ATOM   2012  O   ILE G  86       2.241   5.386  20.845  1.00 -0.55
ATOM   2013  N   ILE G  87       1.599   7.224  19.769  1.00 -0.40
ATOM   2014  H   ILE G  87       1.546   7.740  18.919  1.00  0.40
ATOM   2015  CA  ILE G  87       1.044   7.911  20.939  1.00  0.00
ATOM   2016  CB  ILE G  87       1.652   9.299  21.168  1.00  0.00
ATOM   2017  CG2 ILE G  87       1.021   9.964  22.386  1.00  0.00
ATOM   2018  CG1 ILE G  87       3.175   9.136  21.237  1.00  0.00
ATOM   2019  CD1 ILE G  87       3.880  10.454  20.993  1.00  0.00
ATOM   2020  C   ILE G  87      -0.451   8.061  20.692  1.00  0.55
ATOM   2021  O   ILE G  87      -0.907   8.575  19.679  1.00 -0.55
ATOM   2022  N   LEU G  88      -1.191   7.480  21.604  1.00 -0.40
ATOM   2023  H   LEU G  88      -0.783   7.018  22.387  1.00  0.40
ATOM   2024  CA  LEU G  88      -2.651   7.457  21.552  1.00  0.00
ATOM   2025  CB  LEU G  88      -3.173   6.041  21.669  1.00  0.00
ATOM   2026  CG  LEU G  88      -2.883   5.096  20.508  1.00  0.00
ATOM   2027  CD1 LEU G  88      -3.165   3.672  20.943  1.00  0.00
ATOM   2028  CD2 LEU G  88      -3.762   5.443  19.307  1.00  0.00
ATOM   2029  C   LEU G  88      -3.136   8.384  22.664  1.00  0.55
ATOM   2030  O   LEU G  88      -3.051   8.033  23.837  1.00 -0.55
ATOM   2031  N   SER G  89      -3.544   9.564  22.223  1.00 -0.40
ATOM   2032  H   SER G  89      -3.506   9.841  21.266  1.00  0.40
ATOM   2033  CA  SER G  89      -4.097  10.545  23.216  1.00  0.00
ATOM   2034  CB  SER G  89      -3.200  11.750  23.349  1.00  0.00
ATOM   2035  OG  SER G  89      -2.458  12.041  22.184  1.00 -0.49
ATOM   2036  HG  SER G  89      -1.933  12.818  22.391  1.00  0.49
ATOM   2037  C   SER G  89      -5.548  10.818  22.817  1.00  0.10
ATOM   2038  O   SER G  89      -6.176   9.872  22.206  1.00 -0.55
ATOM   2039  OXT SER G  89      -6.064  11.936  23.072  1.00 -0.55
ATOM   2040  OH2 OH2 R 111       8.502   0.276  -8.217  1.00 -0.83
ATOM   2041  H1  OH2 R 111       8.689  -0.355  -7.522  1.00  0.42
ATOM   2042  H2  OH2 R 111       7.573   0.153  -8.410  1.00  0.42
ATOM   2043  OH2 OH2 R 113      10.492  -3.800 -11.608  1.00 -0.83
ATOM   2044  H1  OH2 R 113       9.830  -3.548 -12.252  1.00  0.42
ATOM   2045  H2  OH2 R 113      10.016  -4.329 -10.968  1.00  0.42
ATOM   2046  OH2 OH2 R 116      14.846  -5.228 -11.862  1.00 -0.83
ATOM   2047  H1  OH2 R 116      15.761  -5.150 -11.593  1.00  0.42
ATOM   2048  H2  OH2 R 116      14.359  -4.727 -11.207  1.00  0.42
ATOM   2049  OH2 OH2 R 117      -4.838  -1.322 -11.603  1.00 -0.83
ATOM   2050  H1  OH2 R 117      -5.439  -0.718 -12.039  1.00  0.42
ATOM   2051  H2  OH2 R 117      -5.344  -1.680 -10.873  1.00  0.42
ATOM   2052  OH2 OH2 R 119      -6.721  -6.520  -1.235  1.00 -0.83
ATOM   2053  H1  OH2 R 119      -6.037  -6.006  -0.806  1.00  0.42
ATOM   2054  H2  OH2 R 119      -6.447  -7.430  -1.117  1.00  0.42
ATOM   2055  OH2 OH2 R 121       4.286  -3.705  -0.445  1.00 -0.83
ATOM   2056  H1  OH2 R 121       4.373  -2.950  -1.027  1.00  0.42
ATOM   2057  H2  OH2 R 121       3.788  -4.344  -0.954  1.00  0.42
ATOM   2058  OH2 OH2 R 122       7.999  -7.454  -2.394  1.00 -0.83
ATOM   2059  H1  OH2 R 122       8.515  -7.360  -1.594  1.00  0.42
ATOM   2060  H2  OH2 R 122       8.052  -6.596  -2.815  1.00  0.42
ATOM   2061  OH2 OH2 R 125       3.756  -6.702   1.167  1.00 -0.83
ATOM   2062  H1  OH2 R 125       3.469  -6.457   0.287  1.00  0.42
ATOM   2063  H2  OH2 R 125       3.634  -7.650   1.205  1.00  0.42
ATOM   2064  OH2 OH2 R 130      15.071 -16.819 -11.114  1.00 -0.83
ATOM   2065  H1  OH2 R 130      15.917 -16.390 -10.990  1.00  0.42
ATOM   2066  H2  OH2 R 130      14.725 -16.930 -10.228  1.00  0.42
ATOM   2067  OH2 OH2 R 150      17.614   4.363  -7.037  1.00 -0.83
ATOM   2068  H1  OH2 R 150      17.306   4.913  -6.317  1.00  0.42
ATOM   2069  H2  OH2 R 150      18.477   4.715  -7.256  1.00  0.42
ATOM   2070  OH2 OH2 R 151      11.838   3.422 -12.105  1.00 -0.83
ATOM   2071  H1  OH2 R 151      12.195   3.913 -11.364  1.00  0.42
ATOM   2072  H2  OH2 R 151      10.916   3.290 -11.882  1.00  0.42
ATOM   2073  OH2 OH2 L  90      10.339   6.177  16.690  1.00 -0.83
ATOM   2074  H1  OH2 L  90      10.739   5.310  16.620  1.00  0.42
ATOM   2075  H2  OH2 L  90      10.745   6.686  15.988  1.00  0.42
ATOM   2076  OH2 OH2 L  92       9.532   2.896   4.459  1.00 -0.83
ATOM   2077  H1  OH2 L  92       8.821   2.594   5.025  1.00  0.42
ATOM   2078  H2  OH2 L  92       9.720   3.784   4.764  1.00  0.42
ATOM   2079  OH2 OH2 R  94      12.915   5.185   4.604  1.00 -0.83
ATOM   2080  H1  OH2 R  94      11.986   5.302   4.802  1.00  0.42
ATOM   2081  H2  OH2 R  94      13.066   4.246   4.711  1.00  0.42
ATOM   2082  OH2 OH2 L  97      -3.661   9.823  -2.989  1.00 -0.83
ATOM   2083  H1  OH2 L  97      -4.505   9.902  -2.544  1.00  0.42
ATOM   2084  H2  OH2 L  97      -3.542   8.882  -3.114  1.00  0.42
ATOM   2085  OH2 OH2 R 105      -6.339  -3.423  -2.182  1.00 -0.83
ATOM   2086  H1  OH2 R 105      -5.737  -2.879  -2.691  1.00  0.42
ATOM   2087  H2  OH2 R 105      -5.797  -3.790  -1.483  1.00  0.42
ATOM   2088  OH2 OH2 L 110     -14.375  12.579  14.012  1.00 -0.83
ATOM   2089  H1  OH2 L 110     -13.437  12.641  14.194  1.00  0.42
ATOM   2090  H2  OH2 L 110     -14.428  12.451  13.065  1.00  0.42
ATOM   2091 DUM1 DUM W 214      95.840  91.508  95.237  1.00  0.00
ATOM   2092 DUM2 DUM W 214     -91.333 -96.013 -92.818  1.00  0.00
ATOM   2093  AAA AAA X 214      79.813  12.524  63.923  1.00  0.00
ATOM   2094  AAB AAB X 215      40.962  30.704  23.628  1.00  0.00
ATOM   2095  AAC AAC X 216     -48.988  47.982   3.422  1.00  0.00
ATOM   2096  AAD AAD X 217      -4.468  -1.257 -51.330  1.00  0.00
ATOM   2097  AAE AAE X 218      56.935  10.370 -54.055  1.00  0.00
ATOM   2098  AAF AAF X 219     -61.870  44.091  62.937  1.00  0.00
ATOM   2099  AAG AAG X 220     -33.011 -45.706  12.210  1.00  0.00
ATOM   2100  AAH AAH X 221     -44.628  -0.262  42.476  1.00  0.00
ATOM   2101  AAI AAI X 222      29.769  -8.668  34.240  1.00  0.00
ATOM   2102  AAJ AAJ X 223      55.813 -47.353 -41.741  1.00  0.00
ATOM   2103  AAK AAK X 224      62.575 -79.816 -58.749  1.00  0.00
ATOM   2104  AAL AAL X 225      -8.460  49.295 -49.219  1.00  0.00
ATOM   2105  AAM AAM X 226       8.530 -51.109 -22.411  1.00  0.00
ATOM   2106  AAN AAN X 227     -68.510 -33.110  66.681  1.00  0.00
ATOM   2107  AAO AAO X 228     -33.150   9.919 -73.351  1.00  0.00
ATOM   2108  AAP AAP X 229      38.193 -68.244 -32.970  1.00  0.00
ATOM   2109  AAQ AAQ X 230       7.714  31.679 -53.833  1.00  0.00
ATOM   2110  AAR AAR X 231      -0.510  61.543   0.562  1.00  0.00
ATOM   2111  AAS AAS X 232      75.320  58.031  39.540  1.00  0.00
ATOM   2112  AAT AAT X 233      64.207 -39.695  20.196  1.00  0.00
ATOM   2113  AAU AAU X 234      81.615 -39.023  81.221  1.00  0.00
ATOM   2114  AAV AAV X 235      66.676   3.586  45.218  1.00  0.00
ATOM   2115  AAW AAW X 236     -12.580 -37.479 -12.160  1.00  0.00
ATOM   2116  AAX AAX X 237      12.843  29.552  16.387  1.00  0.00
ATOM   2117  AAY AAY X 238      32.026 -41.372 -64.170  1.00  0.00
ATOM   2118  AAZ AAZ X 239     -50.361  -8.702  -2.551  1.00  0.00
ATOM   2119  ABA ABA X 240     -28.805  40.878 -22.846  1.00  0.00
ATOM   2120  ABB ABB X 241     -68.435 -37.973 -28.488  1.00  0.00
ATOM   2121  ABC ABC X 242      34.913  48.786  70.203  1.00  0.00
ATOM   2122  ABD ABD X 243      66.850 -39.978  58.711  1.00  0.00
ATOM   2123  ABE ABE X 244      81.062  61.298 -32.707  1.00  0.00
ATOM   2124  ABF ABF X 245      76.398 -68.820 -20.547  1.00  0.00
ATOM   2125  ABG ABG X 246     -38.798 -73.585 -37.172  1.00  0.00
ATOM   2126  ABH ABH X 247     -16.796 -21.713  40.281  1.00  0.00
ATOM   2127  ABI ABI X 248     -46.258 -40.888 -80.390  1.00  0.00
ATOM   2128  ABJ ABJ X 249     -68.019 -10.189 -72.639  1.00  0.00
ATOM   2129  ABK ABK X 250     -51.184 -79.702   8.797  1.00  0.00
ATOM   2130  ABL ABL X 251      82.094  37.866   6.705  1.00  0.00
ATOM   2131  ABM ABM X 252      68.256 -59.993 -60.573  1.00  0.00
ATOM   2132  ABN ABN X 253      -5.473  56.718  31.665  1.00  0.00
ATOM   2133  ABO ABO X 254     -79.733  36.641  26.630  1.00  0.00
ATOM   2134  ABP ABP X 255      54.689 -14.174 -33.807  1.00  0.00
ATOM   2135  ABQ ABQ X 256      14.856 -77.797  40.486  1.00  0.00
ATOM   2136  ABR ABR X 257      73.515 -27.482 -65.530  1.00  0.00
ATOM   2137  ABS ABS X 258     -40.906  60.915 -51.183  1.00  0.00
ATOM   2138  ABT ABT X 259      23.853 -54.771  64.885  1.00  0.00
ATOM   2139  ABU ABU X 260     -30.421 -72.154  77.660  1.00  0.00
ATOM   2140  ABV ABV X 261      -1.647   4.701  75.994  1.00  0.00
ATOM   2141  ABW ABW X 262      30.329  71.623 -36.080  1.00  0.00
ATOM   2142  ABX ABX X 263     -63.513   4.343  19.856  1.00  0.00
ATOM   2143  ABY ABY X 264      -7.611  52.366 -75.616  1.00  0.00
ATOM   2144  ABZ ABZ X 265      50.774 -82.402 -30.257  1.00  0.00
ATOM   2145  ACA ACA X 266     -12.100  80.795  81.360  1.00  0.00
ATOM   2146  ACB ACB X 267       6.355 -66.529 -76.751  1.00  0.00
ATOM   2147  ACC ACC X 268     -60.265 -24.693  10.046  1.00  0.00
ATOM   2148  ACD ACD X 269      23.575  30.435 -72.014  1.00  0.00
ATOM   2149  ACE ACE X 270      38.128  75.217 -74.138  1.00  0.00
ATOM   2150  ACF ACF X 271       1.024 -69.583  77.716  1.00  0.00
ATOM   2151  ACG ACG X 272      46.302 -71.460   3.806  1.00  0.00
ATOM   2152  ACH ACH X 273     -80.070 -25.593  35.525  1.00  0.00
ATOM   2153  ACI ACI X 274     -81.650  23.897  -8.437  1.00  0.00
ATOM   2154  ACJ ACJ X 275     -15.546  21.379  54.909  1.00  0.00
ATOM   2155  ACK ACK X 276     -75.332 -79.690  13.309  1.00  0.00
ATOM   2156  ACL ACL X 277     -16.469  65.685 -47.911  1.00  0.00
ATOM   2157  ACM ACM X 278      -4.295 -36.129  73.557  1.00  0.00
ATOM   2158  ACN ACN X 279      76.443  27.076  48.939  1.00  0.00
ATOM   2159  ACO ACO X 280       8.153 -48.323  28.585  1.00  0.00
ATOM   2160  ACP ACP X 281      32.167 -73.211  17.043  1.00  0.00
ATOM   2161  ACQ ACQ X 282     -48.416 -43.838  47.627  1.00  0.00
ATOM   2162  ACR ACR X 283      43.176  -3.824  73.032  1.00  0.00
ATOM   2163  ACS ACS X 284     -43.998 -73.020  64.490  1.00  0.00
ATOM   2164  ACT ACT X 285     -15.643 -79.542 -59.593  1.00  0.00
ATOM   2165  ACU ACU X 286     -13.995  29.173  22.412  1.00  0.00
ATOM   2166  ACV ACV X 287      -7.041 -15.720 -86.799  1.00  0.00
ATOM   2167  ACW ACW X 288      37.368  47.688 -48.665  1.00  0.00
ATOM   2168  ACX ACX X 289      64.478  74.195 -27.546  1.00  0.00
ATOM   2169  ACY ACY X 290      33.788 -39.902 -27.054  1.00  0.00
ATOM   2170  ACZ ACZ X 291      76.625  52.766  -9.623  1.00  0.00
ATOM   2171  ADA ADA X 292      18.156 -74.852 -38.022  1.00  0.00
ATOM   2172  ADB ADB X 293     -74.266 -71.094  62.447  1.00  0.00
ATOM   2173  ADC ADC X 294     -28.903 -37.722 -50.825  1.00  0.00
ATOM   2174  ADD ADD X 295      72.076  65.416  86.778  1.00  0.00
ATOM   2175  ADE ADE X 296     -38.435  57.954  48.633  1.00  0.00
ATOM   2176  ADF ADF X 297      45.547  -1.041 -13.775  1.00  0.00
ATOM   2177  ADG ADG X 298      18.465  45.552 -27.424  1.00  0.00
ATOM   2178  ADH ADH X 299      46.454  63.766 -14.122  1.00  0.00
ATOM   2179  ADI ADI X 300      -6.794  17.753 -70.338  1.00  0.00
ATOM   2180  ADJ ADJ X 301     -76.084 -25.716  -6.578  1.00  0.00
ATOM   2181  ADK ADK X 302     -49.614 -60.048 -69.011  1.00  0.00
ATOM   2182  ADL ADL X 303      47.503  74.035   9.239  1.00  0.00
ATOM   2183  ADM ADM X 304     -62.909  70.582 -35.935  1.00  0.00
ATOM   2184  ADN ADN X 305     -77.466 -62.181 -60.073  1.00  0.00
ATOM   2185  ADO ADO X 306     -20.371  43.840 -75.381  1.00  0.00
ATOM   2186  ADP ADP X 307      33.965 -64.751 -56.399  1.00  0.00
ATOM   2187  ADQ ADQ X 308      63.005 -81.637  10.572  1.00  0.00
ATOM   2188  ADR ADR X 309      13.411 -64.525 -56.563  1.00  0.00
ATOM   2189  ADS ADS X 310      24.887  21.473  36.025  1.00  0.00
ATOM   2190  ADT ADT X 311     -77.318  81.762   1.376  1.00  0.00
ATOM   2191  ADU ADU X 312      -0.379  11.622  45.954  1.00  0.00
ATOM   2192  ADV ADV X 313      22.550  63.037 -12.142  1.00  0.00
ATOM   2193  ADW ADW X 314      75.512  81.385 -58.946  1.00  0.00
ATOM   2194  ADX ADX X 315     -50.980  64.502 -11.931  1.00  0.00
ATOM   2195  ADY ADY X 316     -64.605  73.774  24.226  1.00  0.00
ATOM   2196  ADZ ADZ X 317      16.698  46.404  -1.510  1.00  0.00
ATOM   2197  AEA AEA X 318     -77.537  67.489 -58.071  1.00  0.00
ATOM   2198  AEB AEB X 319     -65.953 -66.969 -12.934  1.00  0.00
ATOM   2199  AEC AEC X 320     -10.211 -53.896   6.184  1.00  0.00
ATOM   2200  AED AED X 321      45.986  76.159  67.543  1.00  0.00
ATOM   2201  AEE AEE X 322     -38.683  58.435 -80.641  1.00  0.00
ATOM   2202  AEF AEF X 323      -4.646 -61.613  59.261  1.00  0.00
ATOM   2203  AEG AEG X 324     -14.801 -55.789 -30.753  1.00  0.00
ATOM   2204  AEH AEH X 325     -30.618  -4.173 -31.810  1.00  0.00
ATOM   2205  AEI AEI X 326     -29.695  47.951  25.004  1.00  0.00
ATOM   2206  AEJ AEJ X 327     -67.629   7.566  75.887  1.00  0.00
ATOM   2207  AEK AEK X 328      71.761  55.965  70.934  1.00  0.00
ATOM   2208  AEL AEL X 329     -57.417 -66.376  39.867  1.00  0.00
ATOM   2209  AEM AEM X 330      69.320  35.670 -39.051  1.00  0.00
ATOM   2210  AEN AEN X 331      62.430 -79.773 -82.106  1.00  0.00
ATOM   2211  AEO AEO X 332      55.489 -57.225 -80.358  1.00  0.00
ATOM   2212  AEP AEP X 333     -18.777  27.987 -43.929  1.00  0.00
ATOM   2213  AEQ AEQ X 334     -26.201 -55.175 -76.462  1.00  0.00
ATOM   2214  AER AER X 335      52.308 -66.565  76.881  1.00  0.00
ATOM   2215  AES AES X 336     -26.183 -73.835  40.731  1.00  0.00
ATOM   2216  AET AET X 337     -70.220  20.145 -68.397  1.00  0.00
ATOM   2217  AEU AEU X 338       0.533 -39.192 -53.436  1.00  0.00
ATOM   2218  AEV AEV X 339     -78.494  75.901 -13.991  1.00  0.00
ATOM   2219  AEW AEW X 340     -25.223  67.628  69.655  1.00  0.00
ATOM   2220  AEX AEX X 341      76.355 -67.470   7.296  1.00  0.00
ATOM   2221  AEY AEY X 342      29.113 -83.317 -18.426  1.00  0.00
ATOM   2222  AEZ AEZ X 343      28.370  80.604 -13.219  1.00  0.00
ATOM   2223  AFA AFA X 344      67.476  74.676  69.205  1.00  0.00
ATOM   2224  AFB AFB X 345       0.210  17.573 -15.947  1.00  0.00
ATOM   2225  AFC AFC X 346      -5.488  82.710  -5.141  1.00  0.00
ATOM   2226  AFD AFD X 347     -70.275  73.862  80.371  1.00  0.00
ATOM   2227  AFE AFE X 348       0.255 -61.603  26.036  1.00  0.00
ATOM   2228  AFF AFF X 349      34.224 -15.825 -33.335  1.00  0.00
ATOM   2229  AFG AFG X 350     -29.566 -24.921  54.555  1.00  0.00
ATOM   2230  AFH AFH X 351      49.860  21.191  -8.266  1.00  0.00
ATOM   2231  AFI AFI X 352     -28.213  -8.035  68.483  1.00  0.00
ATOM   2232  AFJ AFJ X 353     -68.172 -63.198  13.604  1.00  0.00
ATOM   2233  AFK AFK X 354      25.782  63.667  16.492  1.00  0.00
ATOM   2234  AFL AFL X 355      41.937 -32.765  84.473  1.00  0.00
ATOM   2235  AFM AFM X 356      30.440 -32.782   9.156  1.00  0.00
ATOM   2236  AFN AFN X 357     -41.421 -82.562  75.808  1.00  0.00
ATOM   2237  AFO AFO X 358     -73.904  61.516 -79.340  1.00  0.00
ATOM   2238  AFP AFP X 359     -25.426 -58.218 -19.724  1.00  0.00
ATOM   2239  AFQ AFQ X 360      88.264 -59.628  61.148  1.00  0.00
ATOM   2240  AFR AFR X 361      -8.247 -74.232   7.349  1.00  0.00
ATOM   2241  AFS AFS X 362      76.487  -5.404  68.807  1.00  0.00
ATOM   2242  AFT AFT X 363     -27.536  41.135  74.372  1.00  0.00
ATOM   2243  AFU AFU X 364      51.428 -69.586  44.160  1.00  0.00
ATOM   2244  AFV AFV X 365     -67.301 -79.497 -71.524  1.00  0.00
ATOM   2245  AFW AFW X 366      29.725  78.221  72.188  1.00  0.00
ATOM   2246  AFX AFX X 367     -32.780  22.581  52.591  1.00  0.00
ATOM   2247  AFY AFY X 368     -70.314  23.281 -26.807  1.00  0.00
ATOM   2248  AFZ AFZ X 369     -81.090  56.537  -9.808  1.00  0.00
ATOM   2249  AGA AGA X 370     -44.690  61.870  31.061  1.00  0.00
ATOM   2250  AGB AGB X 371     -62.816 -79.269 -45.775  1.00  0.00
ATOM   2251  AGC AGC X 372       6.870  58.352 -63.321  1.00  0.00
ATOM   2252  AGD AGD X 373       5.069  74.756 -70.363  1.00  0.00
ATOM   2253  AGE AGE X 374     -57.476 -10.079 -42.878  1.00  0.00
ATOM   2254  AGF AGF X 375     -84.816 -64.987  79.079  1.00  0.00
ATOM   2255  AGG AGG X 376      83.541 -10.459 -38.253  1.00  0.00
ATOM   2256  AGH AGH X 377      55.501  26.718  65.907  1.00  0.00
ATOM   2257  AGI AGI X 378     -34.262 -32.201  78.306  1.00  0.00
ATOM   2258  AGJ AGJ X 379     -50.501  22.900   6.304  1.00  0.00
ATOM   2259  AGK AGK X 380     -51.341 -19.932 -59.203  1.00  0.00
ATOM   2260  AGL AGL X 381      72.867  -6.111 -23.874  1.00  0.00
ATOM   2261  AGM AGM X 382     -76.531 -82.459  79.962  1.00  0.00
ATOM   2262  AGN AGN X 383      79.148  44.239 -53.252  1.00  0.00
ATOM   2263  AGO AGO X 384      84.680  30.311  80.472  1.00  0.00
ATOM   2264  AGP AGP X 385     -80.412  45.657  46.643  1.00  0.00
ATOM   2265  AGQ AGQ X 386       9.705  42.514  49.512  1.00  0.00
ATOM   2266  AGR AGR X 387     -50.933  32.996 -68.573  1.00  0.00
ATOM   2267  AGS AGS X 388     -74.538  46.951 -81.427  1.00  0.00
ATOM   2268  AGT AGT X 389     -31.503 -55.655  63.131  1.00  0.00
ATOM   2269  AGU AGU X 390      -5.306 -36.100 -84.433  1.00  0.00
ATOM   2270  AGV AGV X 391     -77.587 -28.002 -66.236  1.00  0.00
ATOM   2271  AGW AGW X 392      -2.242 -75.869  62.746  1.00  0.00
ATOM   2272  AGX AGX X 393     -67.794  61.038  41.892  1.00  0.00
ATOM   2273  AGY AGY X 394      48.256  50.171 -73.213  1.00  0.00
ATOM   2274  AGZ AGZ X 395     -66.241  21.709  37.140  1.00  0.00
ATOM   2275  AHA AHA X 396       9.392 -84.785 -80.637  1.00  0.00
ATOM   2276  AHB AHB X 397     -76.715 -51.815   2.311  1.00  0.00
ATOM   2277  AHC AHC X 398      90.098  80.183  71.979  1.00  0.00
ATOM   2278  AHD AHD X 399      86.041  25.534 -36.990  1.00  0.00
ATOM   2279  AHE AHE X 400      51.431  41.724 -19.803  1.00  0.00
ATOM   2280  AHF AHF X 401      19.452  30.148 -10.028  1.00  0.00
ATOM   2281  AHG AHG X 402      34.894 -12.824 -72.915  1.00  0.00
ATOM   2282  AHH AHH X 403     -21.740  12.190 -32.285  1.00  0.00
ATOM   2283  AHI AHI X 404      78.734  12.645 -21.032  1.00  0.00
ATOM   2284  AHJ AHJ X 405     -22.185  75.103 -21.658  1.00  0.00
ATOM   2285  AHK AHK X 406      65.919  -7.226   5.724  1.00  0.00
ATOM   2286  AHL AHL X 407      69.015  58.644   4.306  1.00  0.00
ATOM   2287  AHM AHM X 408      38.486  72.549  52.409  1.00  0.00
ATOM   2288  AHN AHN X 409     -80.415  54.901 -43.413  1.00  0.00
ATOM   2289  AHO AHO X 410      69.719 -84.615  88.466  1.00  0.00
ATOM   2290  AHP AHP X 411     -35.441  75.894  15.250  1.00  0.00
ATOM   2291  AHQ AHQ X 412     -80.504  59.255  59.600  1.00  0.00
ATOM   2292  AHR AHR X 413     -58.384 -83.504  -8.703  1.00  0.00
ATOM   2293  AHS AHS X 414      42.552 -40.032  68.504  1.00  0.00
ATOM   2294  AHT AHT X 415      61.420 -33.008 -12.071  1.00  0.00
ATOM   2295  AHU AHU X 416     -79.629 -63.478 -80.848  1.00  0.00
ATOM   2296  AHV AHV X 417     -24.311  80.131  54.473  1.00  0.00
ATOM   2297  AHW AHW X 418     -23.504  80.752 -79.253  1.00  0.00
ATOM   2298  AHX AHX X 419     -62.838 -83.791  46.683  1.00  0.00
ATOM   2299  AHY AHY X 420      70.664  50.306 -75.581  1.00  0.00
ATOM   2300  AHZ AHZ X 421      27.286 -44.078  41.089  1.00  0.00
ATOM   2301  AIA AIA X 422      58.960  31.182 -82.327  1.00  0.00
ATOM   2302  AIB AIB X 423      50.183  75.438 -54.654  1.00  0.00
ATOM   2303  AIC AIC X 424     -79.421  -5.658 -30.132  1.00  0.00
ATOM   2304  AID AID X 425       2.923  85.025  29.017  1.00  0.00
ATOM   2305  AIE AIE X 426     -52.538 -84.490  34.025  1.00  0.00
ATOM   2306  AIF AIF X 427      87.109   9.877 -66.901  1.00  0.00
ATOM   2307  AIG AIG X 428      10.423  66.122  76.323  1.00  0.00
ATOM   2308  AIH AIH X 429     -47.276 -63.142  -9.588  1.00  0.00
ATOM   2309  AII AII X 430      59.231  30.937  40.617  1.00  0.00
ATOM   2310  AIJ AIJ X 431      67.474 -76.801  61.881  1.00  0.00
ATOM   2311  AIK AIK X 432      78.050 -72.334  31.931  1.00  0.00
ATOM   2312  AIL AIL X 433     -18.851 -85.526  83.635  1.00  0.00
ATOM   2313  AIM AIM X 434     -67.426 -17.085  39.381  1.00  0.00
ATOM   2314  AIN AIN X 435      44.693  80.618 -24.566  1.00  0.00
ATOM   2315  AIO AIO X 436     -11.228   6.761 -16.837  1.00  0.00
ATOM   2316  AIP AIP X 437      56.304  56.188 -37.937  1.00  0.00
ATOM   2317  AIQ AIQ X 438      86.100  32.002 -60.216  1.00  0.00
ATOM   2318  AIR AIR X 439     -35.963 -34.899 -28.602  1.00  0.00
ATOM   2319  AIS AIS X 440       0.321  82.404  51.584  1.00  0.00
ATOM   2320  AIT AIT X 441     -84.942 -39.801 -47.261  1.00  0.00
ATOM   2321  AIU AIU X 442      84.788 -26.676 -18.386  1.00  0.00
ATOM   2322  AIV AIV X 443     -27.322   1.597  13.470  1.00  0.00
ATOM   2323  AIW AIW X 444     -38.585 -78.449 -60.525  1.00  0.00
ATOM   2324  AIX AIX X 445      -7.549 -81.225 -75.243  1.00  0.00
ATOM   2325  AIY AIY X 446     -17.671  28.041  39.989  1.00  0.00
ATOM   2326  AIZ AIZ X 447     -11.139 -16.302  12.789  1.00  0.00
ATOM   2327  AJA AJA X 448      51.743   8.310   9.676  1.00  0.00
ATOM   2328  AJB AJB X 449     -67.137  12.507  -2.185  1.00  0.00
ATOM   2329  AJC AJC X 450     -51.517  39.604 -80.576  1.00  0.00
ATOM   2330  AJD AJD X 451       0.952  37.450  -1.845  1.00  0.00
ATOM   2331  AJE AJE X 452      55.644 -64.745 -62.374  1.00  0.00
ATOM   2332  AJF AJF X 453      12.287  84.766 -27.958  1.00  0.00
ATOM   2333  AJG AJG X 454      79.028   5.309  78.492  1.00  0.00
ATOM   2334  AJH AJH X 455      -9.888  81.407 -53.383  1.00  0.00
ATOM   2335  AJI AJI X 456      83.407  69.621 -79.746  1.00  0.00
ATOM   2336  AJJ AJJ X 457      53.473 -59.548 -10.889  1.00  0.00
ATOM   2337  AJK AJK X 458     -68.393  31.987  13.897  1.00  0.00
ATOM   2338  AJL AJL X 459      22.584 -79.381  75.031  1.00  0.00
ATOM   2339  AJM AJM X 460      47.430  40.567 -37.615  1.00  0.00
ATOM   2340  AJN AJN X 461      87.139  -0.270   4.958  1.00  0.00
ATOM   2341  AJO AJO X 462     -84.104  -1.087  32.314  1.00  0.00
ATOM   2342  AJP AJP X 463      79.350  -8.923  22.572  1.00  0.00
ATOM   2343  AJQ AJQ X 464      -9.358 -63.155  -6.342  1.00  0.00
ATOM   2344  AJR AJR X 465     -47.889 -13.523  75.956  1.00  0.00
ATOM   2345  AJS AJS X 466       3.889   0.523  33.107  1.00  0.00
ATOM   2346  AJT AJT X 467     -70.225  45.781 -26.089  1.00  0.00
ATOM   2347  AJU AJU X 468      14.715 -16.845 -77.181  1.00  0.00
ATOM   2348  AJV AJV X 469     -41.189  21.184  73.434  1.00  0.00
ATOM   2349  AJW AJW X 470      87.974  46.403 -16.901  1.00  0.00
ATOM   2350  AJX AJX X 471     -40.056  13.451 -35.725  1.00  0.00
ATOM   2351  AJY AJY X 472      79.730 -80.416 -45.537  1.00  0.00
ATOM   2352  AJZ AJZ X 473     -48.755  72.943  58.981  1.00  0.00
ATOM   2353  AKA AKA X 474      33.598  29.569 -25.011  1.00  0.00
ATOM   2354  AKB AKB X 475     -74.862 -36.688  23.111  1.00  0.00
ATOM   2355  AKC AKC X 476     -11.601 -47.300 -87.092  1.00  0.00
ATOM   2356  AKD AKD X 477      89.125 -27.271  64.491  1.00  0.00
ATOM   2357  AKE AKE X 478      34.223  45.713  -7.456  1.00  0.00
ATOM   2358  AKF AKF X 479      88.160  -8.193  88.131  1.00  0.00
ATOM   2359  AKG AKG X 480     -70.106 -86.851  -2.618  1.00  0.00
ATOM   2360  AKH AKH X 481      71.062 -77.383  77.645  1.00  0.00
ATOM   2361  AKI AKI X 482      62.889  29.348 -18.801  1.00  0.00
ATOM   2362  AKJ AKJ X 483     -25.401  13.639   2.920  1.00  0.00
ATOM   2363  AKK AKK X 484     -76.901  81.309 -42.896  1.00  0.00
ATOM   2364  AKL AKL X 485     -31.199  36.648 -61.366  1.00  0.00
ATOM   2365  AKM AKM X 486      -4.792 -82.896  -0.450  1.00  0.00
ATOM   2366  AKN AKN X 487      26.089 -21.451 -49.739  1.00  0.00
ATOM   2367  AKO AKO X 488     -76.360 -55.390 -43.852  1.00  0.00
ATOM   2368  AKP AKP X 489      86.954  17.673   3.500  1.00  0.00
ATOM   2369  AKQ AKQ X 490       2.185  24.390  34.547  1.00  0.00
ATOM   2370  AKR AKR X 491      88.487   5.363 -49.028  1.00  0.00
ATOM   2371  AKS AKS X 492     -58.443  77.956 -13.841  1.00  0.00
ATOM   2372  AKT AKT X 493     -60.041  58.581 -76.618  1.00  0.00
ATOM   2373  AKU AKU X 494      28.908  30.696  45.774  1.00  0.00
ATOM   2374  AKV AKV X 495     -82.782  40.134  68.858  1.00  0.00
ATOM   2375  AKW AKW X 496      30.576  69.372  28.133  1.00  0.00
ATOM   2376  AKX AKX X 497      73.095  39.414  59.344  1.00  0.00
ATOM   2377  AKY AKY X 498     -52.170  41.549  30.211  1.00  0.00
ATOM   2378  AKZ AKZ X 499     -77.105 -67.089 -36.826  1.00  0.00
ATOM   2379  ALA ALA X 500      21.567 -38.966  83.148  1.00  0.00
ATOM   2380  ALB ALB X 501     -52.927 -64.548  60.255  1.00  0.00
ATOM   2381  ALC ALC X 502      62.288  40.116  -0.463  1.00  0.00
ATOM   2382  ALD ALD X 503      -5.974 -24.574 -65.752  1.00  0.00
ATOM   2383  ALE ALE X 504     -50.794 -23.005  30.132  1.00  0.00
ATOM   2384  ALF ALF X 505     -63.184 -31.744 -64.751  1.00  0.00
ATOM   2385  ALG ALG X 506      57.652  71.148  59.033  1.00  0.00
ATOM   2386  ALH ALH X 507      75.910 -60.506  75.132  1.00  0.00
ATOM   2387  ALI ALI X 508      40.974 -81.502  73.719  1.00  0.00
ATOM   2388  ALJ ALJ X 509     -30.704   3.473 -18.157  1.00  0.00
ATOM   2389  ALK ALK X 510      88.791  17.432  27.954  1.00  0.00
ATOM   2390  ALL ALL X 511      -1.847 -87.353  45.508  1.00  0.00
ATOM   2391  ALM ALM X 512      24.527  -6.102 -61.500  1.00  0.00
ATOM   2392  ALN ALN X 513     -79.663  66.767  39.071  1.00  0.00
ATOM   2393  ALO ALO X 514      -0.819 -23.652  23.339  1.00  0.00
ATOM   2394  ALP ALP X 515      21.365  21.034  73.592  1.00  0.00
ATOM   2395  ALQ ALQ X 516     -59.227  27.511  83.038  1.00  0.00
ATOM   2396  ALR ALR X 517       4.192  41.506  80.357  1.00  0.00
ATOM   2397  ALS ALS X 518     -42.558 -15.478 -30.706  1.00  0.00
ATOM   2398  ALT ALT X 519     -24.055 -85.298 -14.001  1.00  0.00
ATOM   2399  ALU ALU X 520      83.419 -77.826  15.753  1.00  0.00
ATOM   2400  ALV ALV X 521      35.759 -61.625  79.694  1.00  0.00
ATOM   2401  ALW ALW X 522     -15.529 -79.276 -42.708  1.00  0.00
ATOM   2402  ALX ALX X 523       8.877 -22.241  10.078  1.00  0.00
ATOM   2403  ALY ALY X 524      79.313 -82.073 -80.999  1.00  0.00
ATOM   2404  ALZ ALZ X 525      52.430  52.471  51.149  1.00  0.00
ATOM   2405  AMA AMA X 526      -3.360  64.523 -29.251  1.00  0.00
ATOM   2406  AMB AMB X 527     -75.928 -82.282 -25.001  1.00  0.00
ATOM   2407  AMC AMC X 528      61.472  12.976  22.234  1.00  0.00
ATOM   2408  AMD AMD X 529     -81.253  25.176 -49.389  1.00  0.00
ATOM   2409  AME AME X 530      56.162 -19.696  -1.266  1.00  0.00
ATOM   2410  AMF AMF X 531      55.823 -18.322 -13.304  1.00  0.00
ATOM   2411  AMG AMG X 532     -72.194  -7.474  17.186  1.00  0.00
ATOM   2412  AMH AMH X 533      64.784  68.011 -58.558  1.00  0.00
ATOM   2413  AMI AMI X 534      64.587  77.910 -82.518  1.00  0.00
ATOM   2414  AMJ AMJ X 535     -15.182  47.135  56.406  1.00  0.00
ATOM   2415  AMK AMK X 536      67.362  60.779 -46.814  1.00  0.00
ATOM   2416  AML AML X 537      15.361 -48.017 -76.334  1.00  0.00
ATOM   2417  AMM AMM X 538      47.618 -34.396 -78.091  1.00  0.00
ATOM   2418  AMN AMN X 539      88.016 -82.667 -68.794  1.00  0.00
ATOM   2419  AMO AMO X 540       1.012  73.496 -38.268  1.00  0.00
ATOM   2420  AMP AMP X 541      18.415 -39.197  61.073  1.00  0.00
ATOM   2421  AMQ AMQ X 542       7.649  83.285  80.162  1.00  0.00
ATOM   2422  AMR AMR X 543      29.296   6.844  -9.431  1.00  0.00
ATOM   2423  AMS AMS X 544     -10.952   2.291  42.604  1.00  0.00
ATOM   2424  AMT AMT X 545      24.013  15.485  19.239  1.00  0.00
ATOM   2425  AMU AMU X 546      42.409  60.768  30.434  1.00  0.00
ATOM   2426  AMV AMV X 547     -49.009 -11.454 -83.632  1.00  0.00
ATOM   2427  AMW AMW X 548     -78.552  57.885  16.840  1.00  0.00
ATOM   2428  AMX AMX X 549      69.850  29.741  22.439  1.00  0.00
ATOM   2429  AMY AMY X 550     -86.047  -4.166 -66.384  1.00  0.00
ATOM   2430  AMZ AMZ X 551      32.216 -68.747  -2.972  1.00  0.00
ATOM   2431  ANA ANA X 552      71.180 -30.745 -35.187  1.00  0.00
ATOM   2432  ANB ANB X 553      86.448  76.167 -50.930  1.00  0.00
ATOM   2433  ANC ANC X 554      56.640  -8.127  22.632  1.00  0.00
ATOM   2434  AND AND X 555     -69.468 -50.390 -58.302  1.00  0.00
ATOM   2435  ANE ANE X 556       9.338 -70.341  19.291  1.00  0.00
ATOM   2436  ANF ANF X 557      84.869  53.165 -42.128  1.00  0.00
ATOM   2437  ANG ANG X 558     -24.309 -39.098  54.397  1.00  0.00
ATOM   2438  ANH ANH X 559      36.427  30.464 -85.706  1.00  0.00
ATOM   2439  ANI ANI X 560      53.737 -29.906  54.399  1.00  0.00
ATOM   2440  ANJ ANJ X 561     -22.377 -15.279  20.425  1.00  0.00
ATOM   2441  ANK ANK X 562      20.764  32.202  86.151  1.00  0.00
ATOM   2442  ANL ANL X 563      61.719 -23.330  77.121  1.00  0.00
ATOM   2443  ANM ANM X 564      30.692 -50.144  12.570  1.00  0.00
ATOM   2444  ANN ANN X 565     -11.316 -13.313  56.008  1.00  0.00
ATOM   2445  ANO ANO X 566      82.152  59.938   8.867  1.00  0.00
ATOM   2446  ANP ANP X 567     -70.251 -86.574 -85.308  1.00  0.00
ATOM   2447  ANQ ANQ X 568     -13.292  68.042 -71.016  1.00  0.00
ATOM   2448  ANR ANR X 569      -0.897  66.334 -47.720  1.00  0.00
ATOM   2449  ANS ANS X 570       7.375 -36.693  46.380  1.00  0.00
ATOM   2450  ANT ANT X 571      18.517   5.966 -69.595  1.00  0.00
ATOM   2451  ANU ANU X 572       2.573 -60.725   2.140  1.00  0.00
ATOM   2452  ANV ANV X 573      35.656 -72.300 -69.442  1.00  0.00
ATOM   2453  ANW ANW X 574      43.711 -81.783 -66.280  1.00  0.00
ATOM   2454  ANX ANX X 575     -23.563 -89.814   2.327  1.00  0.00
ATOM   2455  ANY ANY X 576     -39.334  83.707 -59.834  1.00  0.00
ATOM   2456  ANZ ANZ X 577      54.329  53.491  85.666  1.00  0.00
ATOM   2457  AOA AOA X 578      -7.576 -51.904  27.261  1.00  0.00
ATOM   2458  AOB AOB X 579     -11.852 -64.567 -57.008  1.00  0.00
ATOM   2459  AOC AOC X 580      46.232 -31.231 -54.839  1.00  0.00
ATOM   2460  AOD AOD X 581      81.635  31.589  58.524  1.00  0.00
ATOM   2461  AOE AOE X 582      45.526 -16.895   1.099  1.00  0.00
ATOM   2462  AOF AOF X 583     -50.375 -38.795  -8.489  1.00  0.00
ATOM   2463  AOG AOG X 584     -79.607  40.373  -7.443  1.00  0.00
ATOM   2464  AOH AOH X 585     -36.937 -32.649  47.031  1.00  0.00
ATOM   2465  AOI AOI X 586      32.621  56.300  45.569  1.00  0.00
ATOM   2466  AOJ AOJ X 587      87.181 -79.818  59.536  1.00  0.00
ATOM   2467  AOK AOK X 588     -61.405  51.729  83.976  1.00  0.00
ATOM   2468  AOL AOL X 589     -78.346  26.916  59.586  1.00  0.00
ATOM   2469  AOM AOM X 590     -15.017  40.747 -63.183  1.00  0.00
ATOM   2470  AON AON X 591      35.512 -84.841 -40.298  1.00  0.00
ATOM   2471  AOO AOO X 592      20.227   6.648 -49.123  1.00  0.00
ATOM   2472  AOP AOP X 593     -78.274 -70.600  89.721  1.00  0.00
ATOM   2473  AOQ AOQ X 594      -9.090  19.340 -27.213  1.00  0.00
ATOM   2474  AOR AOR X 595     -61.899  34.496 -50.079  1.00  0.00
ATOM   2475  AOS AOS X 596     -24.800  20.605  83.469  1.00  0.00
ATOM   2476  AOT AOT X 597      73.157  79.962  78.862  1.00  0.00
ATOM   2477  AOU AOU X 598      10.488  14.489 -77.230  1.00  0.00
ATOM   2478  AOV AOV X 599      70.157 -69.651  87.561  1.00  0.00
ATOM   2479  AOW AOW X 600      65.495  82.480  39.597  1.00  0.00
ATOM   2480  AOX AOX X 601      33.737  13.168 -79.346  1.00  0.00
ATOM   2481  AOY AOY X 602      64.812 -72.630  24.031  1.00  0.00
ATOM   2482  AOZ AOZ X 603     -50.310 -67.848  77.141  1.00  0.00
ATOM   2483  APA APA X 604     -63.237 -50.598 -77.017  1.00  0.00
ATOM   2484  APB APB X 605     -13.189  81.735   8.731  1.00  0.00
ATOM   2485  APC APC X 606     -60.655  79.229  57.803  1.00  0.00
ATOM   2486  APD APD X 607     -58.184 -70.665 -76.263  1.00  0.00
ATOM   2487  APE APE X 608      48.078 -30.977 -13.690  1.00  0.00
ATOM   2488  APF APF X 609     -74.446 -38.998 -80.564  1.00  0.00
ATOM   2489  APG APG X 610      71.887 -63.261 -81.058  1.00  0.00
ATOM   2490  APH APH X 611      13.390 -49.645   9.194  1.00  0.00
ATOM   2491  API API X 612     -64.450 -81.228  31.197  1.00  0.00
ATOM   2492  APJ APJ X 613     -80.862  -8.405  -4.415  1.00  0.00
ATOM   2493  APK APK X 614      74.903  23.411  89.175  1.00  0.00
ATOM   2494  APL APL X 615     -23.270  79.674  33.521  1.00  0.00
ATOM   2495  APM APM X 616     -58.587  69.414 -66.149  1.00  0.00
ATOM   2496  APN APN X 617      -5.945  48.459  74.744  1.00  0.00
ATOM   2497  APO APO X 618     -74.054  -2.994  49.876  1.00  0.00
ATOM   2498  APP APP X 619      49.544  81.503  34.602  1.00  0.00
ATOM   2499  APQ APQ X 620     -78.785 -84.489  49.492  1.00  0.00
ATOM   2500  APR APR X 621      74.947   7.469 -81.916  1.00  0.00
ATOM   2501  APS APS X 622     -81.227 -86.954 -55.298  1.00  0.00
ATOM   2502  APT APT X 623     -83.237  83.970 -80.686  1.00  0.00
ATOM   2503  APU APU X 624      31.186  50.202 -69.248  1.00  0.00
ATOM   2504  APV APV X 625      82.691  27.971 -11.116  1.00  0.00
ATOM   2505  APW APW X 626     -59.020  27.930  -5.488  1.00  0.00
ATOM   2506  APX APX X 627      37.868  22.370  56.978  1.00  0.00
ATOM   2507  APY APY X 628      21.862  59.433   2.554  1.00  0.00
ATOM   2508  APZ APZ X 629       6.895 -87.410 -10.848  1.00  0.00
ATOM   2509  AQA AQA X 630       8.317  29.184  58.094  1.00  0.00
ATOM   2510  AQB AQB X 631     -33.972  10.837  73.968  1.00  0.00
ATOM   2511  AQC AQC X 632     -31.782 -70.064  -2.496  1.00  0.00
ATOM   2512  AQD AQD X 633     -81.278  47.511  88.637  1.00  0.00
ATOM   2513  AQE AQE X 634     -29.770  -1.842 -50.568  1.00  0.00
ATOM   2514  AQF AQF X 635      10.317  74.431 -52.587  1.00  0.00
ATOM   2515  AQG AQG X 636     -73.044 -59.227  26.992  1.00  0.00
ATOM   2516  AQH AQH X 637      26.681 -42.683 -45.969  1.00  0.00
ATOM   2517  AQI AQI X 638      70.329 -86.051 -35.880  1.00  0.00
ATOM   2518  AQJ AQJ X 639      30.833   7.302 -37.709  1.00  0.00
ATOM   2519  AQK AQK X 640      81.284 -54.062 -40.453  1.00  0.00
ATOM   2520  AQL AQL X 641     -47.936  13.485  65.115  1.00  0.00
ATOM   2521  AQM AQM X 642      72.950 -44.201 -86.997  1.00  0.00
ATOM   2522  AQN AQN X 643     -24.040  -7.316   3.507  1.00  0.00
ATOM   2523  AQO AQO X 644      15.523  75.945  -1.663  1.00  0.00
ATOM   2524  AQP AQP X 645      84.407 -59.578 -85.703  1.00  0.00
ATOM   2525  AQQ AQQ X 646      22.396  83.628  62.084  1.00  0.00
ATOM   2526  AQR AQR X 647      12.736 -17.443 -44.971  1.00  0.00
ATOM   2527  AQS AQS X 648      22.764 -41.768 -81.191  1.00  0.00
ATOM   2528  AQT AQT X 649     -34.505  22.186  22.156  1.00  0.00
ATOM   2529  AQU AQU X 650     -21.120 -78.225 -80.323  1.00  0.00
ATOM   2530  AQV AQV X 651      83.533  78.553   4.959  1.00  0.00
ATOM   2531  AQW AQW X 652     -30.122  37.209  39.084  1.00  0.00
ATOM   2532  AQX AQX X 653     -34.289  -4.100  83.205  1.00  0.00
ATOM   2533  AQY AQY X 654     -22.083 -42.215 -27.924  1.00  0.00
ATOM   2534  AQZ AQZ X 655     -53.442  20.701 -50.196  1.00  0.00
ATOM   2535  ARA ARA X 656     -40.105  83.334  57.405  1.00  0.00
ATOM   2536  ARB ARB X 657      -8.984 -20.883 -22.491  1.00  0.00
ATOM   2537  ARC ARC X 658      -1.421 -73.360 -12.802  1.00  0.00
ATOM   2538  ARD ARD X 659     -58.061 -80.552  61.278  1.00  0.00
ATOM   2539  ARE ARE X 660      10.591  73.596  29.246  1.00  0.00
ATOM   2540  ARF ARF X 661     -37.582 -28.513  62.313  1.00  0.00
ATOM   2541  ARG ARG X 662      83.210 -17.249  -0.924  1.00  0.00
ATOM   2542  ARH ARH X 663      89.698  84.057  44.300  1.00  0.00
ATOM   2543  ARI ARI X 664     -41.424  80.927 -16.354  1.00  0.00
ATOM   2544  ARJ ARJ X 665     -43.610  15.627 -11.222  1.00  0.00
ATOM   2545  ARK ARK X 666      53.444 -68.779 -23.475  1.00  0.00
ATOM   2546  ARL ARL X 667      14.715  18.007 -28.204  1.00  0.00
ATOM   2547  ARM ARM X 668     -49.127  13.712  81.886  1.00  0.00
ATOM   2548  ARN ARN X 669      18.810  50.499 -76.313  1.00  0.00
ATOM   2549  ARO ARO X 670      58.823  27.568  85.761  1.00  0.00
ATOM   2550  ARP ARP X 671      13.996   8.746  55.080  1.00  0.00
ATOM   2551  ARQ ARQ X 672     -70.072  83.499 -84.280  1.00  0.00
ATOM   2552  ARR ARR X 673      16.406 -14.762  65.635  1.00  0.00
ATOM   2553  ARS ARS X 674      22.576  64.050 -59.358  1.00  0.00
ATOM   2554  ART ART X 675     -31.187 -24.235 -79.341  1.00  0.00
ATOM   2555  ARU ARU X 676      38.550  48.358 -86.270  1.00  0.00
ATOM   2556  ARV ARV X 677     -30.160 -52.431  82.526  1.00  0.00
ATOM   2557  ARW ARW X 678       4.975  53.481  59.907  1.00  0.00
ATOM   2558  ARX ARX X 679      80.608  -9.732 -83.167  1.00  0.00
ATOM   2559  ARY ARY X 680      -1.228 -11.269  47.378  1.00  0.00
ATOM   2560  ARZ ARZ X 681     -12.460 -30.779  19.841  1.00  0.00
ATOM   2561  ASA ASA X 682     -48.687 -64.070 -55.303  1.00  0.00
ATOM   2562  ASB ASB X 683     -21.181  39.435  17.501  1.00  0.00
ATOM   2563  ASC ASC X 684     -39.714 -28.110  -8.185  1.00  0.00
ATOM   2564  ASD ASD X 685      77.111 -61.953  43.257  1.00  0.00
ATOM   2565  ASE ASE X 686      40.983  51.041  41.106  1.00  0.00
ATOM   2566  ASF ASF X 687      78.306 -43.456 -12.650  1.00  0.00
ATOM   2567  ASG ASG X 688     -36.771 -19.808 -17.006  1.00  0.00
ATOM   2568  ASH ASH X 689      52.051  47.654 -55.583  1.00  0.00
ATOM   2569  ASI ASI X 690     -52.340  25.963  53.925  1.00  0.00
ATOM   2570  ASJ ASJ X 691     -43.659 -51.773 -13.274  1.00  0.00
ATOM   2571  ASK ASK X 692     -51.458 -82.854  83.811  1.00  0.00
ATOM   2572  ASL ASL X 693     -68.195  83.733 -71.885  1.00  0.00
ATOM   2573  ASM ASM X 694     -43.273 -21.445  17.091  1.00  0.00
ATOM   2574  ASN ASN X 695      18.095  80.134  17.683  1.00  0.00
ATOM   2575  ASO ASO X 696     -74.275   3.942  -6.943  1.00  0.00
ATOM   2576  ASP ASP X 697      11.902 -77.791 -22.321  1.00  0.00
ATOM   2577  ASQ ASQ X 698      76.748  66.322  -6.219  1.00  0.00
ATOM   2578  ASR ASR X 699      57.699 -34.089 -25.291  1.00  0.00
ATOM   2579  ASS ASS X 700     -51.250  81.674  42.631  1.00  0.00
ATOM   2580  AST AST X 701      73.642  38.400  88.490  1.00  0.00
ATOM   2581  ASU ASU X 702      65.650 -71.055 -45.472  1.00  0.00
ATOM   2582  ASV ASV X 703      22.842  64.052  43.183  1.00  0.00
ATOM   2583  ASW ASW X 704      11.344  20.991   4.200  1.00  0.00
ATOM   2584  ASX ASX X 705      75.387 -20.623  72.361  1.00  0.00
ATOM   2585  ASY ASY X 706     -48.757  60.929  83.628  1.00  0.00
ATOM   2586  ASZ ASZ X 707     -82.533 -76.028  -3.767  1.00  0.00
ATOM   2587  ATA ATA X 708     -52.047  24.066 -34.354  1.00  0.00
ATOM   2588  ATB ATB X 709      27.645  22.077 -41.046  1.00  0.00
ATOM   2589  ATC ATC X 710      51.939  79.548  86.173  1.00  0.00
ATOM   2590  ATD ATD X 711      80.641  25.229 -78.771  1.00  0.00
ATOM   2591  ATE ATE X 712      21.198 -80.499 -63.419  1.00  0.00
ATOM   2592  ATF ATF X 713     -10.364  32.423 -77.660  1.00  0.00
ATOM   2593  ATG ATG X 714      57.698 -21.000 -47.790  1.00  0.00
ATOM   2594  ATH ATH X 715      85.758 -86.524  31.117  1.00  0.00
ATOM   2595  ATI ATI X 716      75.002  48.886 -29.919  1.00  0.00
ATOM   2596  ATJ ATJ X 717     -59.778  84.517 -46.876  1.00  0.00
ATOM   2597  ATK ATK X 718     -54.053 -47.520 -58.382  1.00  0.00
ATOM   2598  ATL ATL X 719     -80.624 -20.882 -83.982  1.00  0.00
ATOM   2599  ATM ATM X 720      30.324 -26.238  -0.314  1.00  0.00
ATOM   2600  ATN ATN X 721      -2.936  15.945 -84.565  1.00  0.00
ATOM   2601  ATO ATO X 722      -1.639 -80.305 -48.664  1.00  0.00
ATOM   2602  ATP ATP X 723      31.853 -57.348 -83.348  1.00  0.00
ATOM   2603  ATQ ATQ X 724      -2.493  38.312 -31.695  1.00  0.00
ATOM   2604  ATR ATR X 725      35.966 -87.917  50.154  1.00  0.00
ATOM   2605  ATS ATS X 726     -41.533  32.582  45.686  1.00  0.00
ATOM   2606  ATT ATT X 727      80.979 -84.833  45.564  1.00  0.00
ATOM   2607  ATU ATU X 728      89.482 -35.803  45.754  1.00  0.00
ATOM   2608  ATV ATV X 729     -28.625 -74.757 -15.607  1.00  0.00
ATOM   2609  ATW ATW X 730      58.482  -6.204 -83.997  1.00  0.00
ATOM   2610  ATX ATX X 731      56.560 -50.991 -66.290  1.00  0.00
ATOM   2611  ATY ATY X 732      10.814  55.985 -26.828  1.00  0.00
ATOM   2612  ATZ ATZ X 733      81.555 -56.004   0.494  1.00  0.00
ATOM   2613  AUA AUA X 734     -61.216 -89.595  83.833  1.00  0.00
ATOM   2614  AUB AUB X 735      14.293  68.032 -24.959  1.00  0.00
ATOM   2615  AUC AUC X 736     -52.790 -28.465 -71.660  1.00  0.00
ATOM   2616  AUD AUD X 737     -58.110   6.037 -28.118  1.00  0.00
ATOM   2617  AUE AUE X 738       2.046  84.927 -38.175  1.00  0.00
ATOM   2618  AUF AUF X 739      31.414 -40.375  -8.478  1.00  0.00
ATOM   2619  AUG AUG X 740     -49.962 -79.500 -22.491  1.00  0.00
ATOM   2620  AUH AUH X 741     -57.902 -61.070 -35.354  1.00  0.00
ATOM   2621  AUI AUI X 742      62.327  21.777   9.235  1.00  0.00
ATOM   2622  AUJ AUJ X 743      84.273  75.865 -15.672  1.00  0.00
ATOM   2623  AUK AUK X 744     -12.817 -85.560 -19.222  1.00  0.00
ATOM   2624  AUL AUL X 745      48.450 -86.105  19.473  1.00  0.00
ATOM   2625  AUM AUM X 746     -13.702  -1.249 -86.098  1.00  0.00
ATOM   2626  AUN AUN X 747      86.908 -87.798  72.992  1.00  0.00
ATOM   2627  AUO AUO X 748     -69.325  46.374 -62.756  1.00  0.00
ATOM   2628  AUP AUP X 749     -43.094  31.339 -50.342  1.00  0.00
ATOM   2629  AUQ AUQ X 750      89.877  63.179 -15.432  1.00  0.00
ATOM   2630  AUR AUR X 751     -30.866 -88.757 -27.461  1.00  0.00
ATOM   2631  AUS AUS X 752     -58.060 -23.986 -83.659  1.00  0.00
ATOM   2632  AUT AUT X 753      -6.168 -61.988 -41.279  1.00  0.00
ATOM   2633  AUU AUU X 754      30.504 -57.566 -13.949  1.00  0.00
ATOM   2634  AUV AUV X 755     -72.425 -68.877  78.823  1.00  0.00
ATOM   2635  AUW AUW X 756      37.512 -70.811  64.903  1.00  0.00
ATOM   2636  AUX AUX X 757     -82.269  13.322  12.140  1.00  0.00
ATOM   2637  AUY AUY X 758      11.058   6.484 -23.232  1.00  0.00
ATOM   2638  AUZ AUZ X 759      73.687   7.147   2.599  1.00  0.00
ATOM   2639  AVA AVA X 760      84.150 -39.016 -39.703  1.00  0.00
ATOM   2640  AVB AVB X 761       1.201 -32.783 -71.123  1.00  0.00
ATOM   2641  AVC AVC X 762      34.536  30.873 -53.487  1.00  0.00
ATOM   2642  AVD AVD X 763      -6.692 -50.158  51.921  1.00  0.00
ATOM   2643  AVE AVE X 764      84.288  53.480  59.381  1.00  0.00
ATOM   2644  AVF AVF X 765     -43.889  24.341  38.032  1.00  0.00
ATOM   2645  AVG AVG X 766      -2.253 -22.629 -36.196  1.00  0.00
ATOM   2646  AVH AVH X 767      90.704 -73.162 -55.780  1.00  0.00
ATOM   2647  AVI AVI X 768     -38.752 -86.006  -6.943  1.00  0.00
ATOM   2648  AVJ AVJ X 769      48.227 -80.616  -6.260  1.00  0.00
ATOM   2649  AVK AVK X 770      63.935 -49.609  75.814  1.00  0.00
ATOM   2650  AVL AVL X 771      47.497  -4.216 -78.593  1.00  0.00
ATOM   2651  AVM AVM X 772       5.159  23.860  -6.927  1.00  0.00
ATOM   2652  AVN AVN X 773       2.097  82.802 -18.213  1.00  0.00
ATOM   2653  AVO AVO X 774      53.082 -86.666  85.077  1.00  0.00
ATOM   2654  AVP AVP X 775     -67.114  50.464 -42.614  1.00  0.00
ATOM   2655  AVQ AVQ X 776     -82.247  34.649  83.096  1.00  0.00
ATOM   2656  AVR AVR X 777       0.830 -77.240  24.729  1.00  0.00
ATOM   2657  AVS AVS X 778      58.560 -28.437 -85.556  1.00  0.00
ATOM   2658  AVT AVT X 779      63.974  41.035  14.863  1.00  0.00
ATOM   2659  AVU AVU X 780      16.068 -88.648  60.472  1.00  0.00
ATOM   2660  AVV AVV X 781      -7.574  56.938  85.472  1.00  0.00
ATOM   2661  AVW AVW X 782     -62.770 -42.247  38.098  1.00  0.00
ATOM   2662  AVX AVX X 783      13.372 -70.335 -11.982  1.00  0.00
ATOM   2663  AVY AVY X 784      56.764 -33.845  76.828  1.00  0.00
ATOM   2664  AVZ AVZ X 785      -4.423  71.477 -58.549  1.00  0.00
ATOM   2665  AWA AWA X 786     -70.762  81.092  49.390  1.00  0.00
ATOM   2666  AWB AWB X 787      13.714 -12.944 -26.153  1.00  0.00
ATOM   2667  AWC AWC X 788      90.352  77.427 -28.412  1.00  0.00
ATOM   2668  AWD AWD X 789      31.563   1.662 -24.636  1.00  0.00
ATOM   2669  AWE AWE X 790      -4.714 -58.448  88.418  1.00  0.00
ATOM   2670  AWF AWF X 791     -84.339 -89.774 -41.923  1.00  0.00
ATOM   2671  AWG AWG X 792     -82.671  23.477  29.886  1.00  0.00
ATOM   2672  AWH AWH X 793     -82.395  72.729  50.168  1.00  0.00
ATOM   2673  AWI AWI X 794     -38.203  85.777 -44.964  1.00  0.00
ATOM   2674  AWJ AWJ X 795      78.452 -70.775 -72.084  1.00  0.00
ATOM   2675  AWK AWK X 796      66.897 -20.678  59.728  1.00  0.00
ATOM   2676  AWL AWL X 797      11.420  69.179  51.142  1.00  0.00
ATOM   2677  AWM AWM X 798     -47.319  78.861  75.576  1.00  0.00
ATOM   2678  AWN AWN X 799     -23.131  81.029 -44.473  1.00  0.00
ATOM   2679  AWO AWO X 800     -68.802  38.786  37.919  1.00  0.00
ATOM   2680  AWP AWP X 801      78.170  46.541  21.984  1.00  0.00
ATOM   2681  AWQ AWQ X 802     -72.938 -65.234  38.222  1.00  0.00
ATOM   2682  AWR AWR X 803      -6.112  27.754   7.507  1.00  0.00
ATOM   2683  AWS AWS X 804     -27.707 -64.271 -56.233  1.00  0.00
ATOM   2684  AWT AWT X 805     -16.813 -72.952  -6.003  1.00  0.00
ATOM   2685  AWU AWU X 806     -54.013 -86.165 -86.758  1.00  0.00
ATOM   2686  AWV AWV X 807     -68.991  66.161   2.263  1.00  0.00
ATOM   2687  AWW AWW X 808      89.227  -3.652  37.878  1.00  0.00
ATOM   2688  AWX AWX X 809      24.885 -22.842 -17.943  1.00  0.00
ATOM   2689  AWY AWY X 810      10.973  15.312 -40.414  1.00  0.00
ATOM   2690  AWZ AWZ X 811      89.355  -8.894  53.984  1.00  0.00
ATOM   2691  AXA AXA X 812     -68.247 -37.141   4.234  1.00  0.00
ATOM   2692  AXB AXB X 813      28.482 -37.191  22.628  1.00  0.00
ATOM   2693  AXC AXC X 814      83.146 -23.608  43.143  1.00  0.00
ATOM   2694  AXD AXD X 815     -79.427 -43.468 -60.753  1.00  0.00
ATOM   2695  AXE AXE X 816     -20.287 -88.343  18.386  1.00  0.00
ATOM   2696  AXF AXF X 817      78.926   8.081  18.158  1.00  0.00
ATOM   2697  AXG AXG X 818     -21.574  13.256  41.431  1.00  0.00
ATOM   2698  AXH AXH X 819      79.733  78.992  20.509  1.00  0.00
ATOM   2699  AXI AXI X 820     -49.169  82.758 -28.138  1.00  0.00
ATOM   2700  AXJ AXJ X 821     -74.756 -26.705 -49.443  1.00  0.00
ATOM   2701  AXK AXK X 822     -33.362 -18.299   6.412  1.00  0.00
ATOM   2702  AXL AXL X 823     -81.677  -6.353  65.029  1.00  0.00
ATOM   2703  AXM AXM X 824     -27.089 -31.419 -16.546  1.00  0.00
ATOM   2704  AXN AXN X 825      24.635  -0.882 -81.593  1.00  0.00
ATOM   2705  AXO AXO X 826     -36.797  29.737   2.253  1.00  0.00
ATOM   2706  AXP AXP X 827     -82.083  20.275  85.355  1.00  0.00
ATOM   2707  AXQ AXQ X 828      16.307  40.384  27.769  1.00  0.00
ATOM   2708  AXR AXR X 829      41.139 -30.819  46.681  1.00  0.00
ATOM   2709  AXS AXS X 830      20.658 -81.176 -81.142  1.00  0.00
ATOM   2710  AXT AXT X 831     -51.901  27.961 -20.610  1.00  0.00
ATOM   2711  AXU AXU X 832     -56.209  39.736 -39.519  1.00  0.00
ATOM   2712  AXV AXV X 833     -34.774  83.182  43.037  1.00  0.00
ATOM   2713  AXW AXW X 834      74.220  70.098 -64.265  1.00  0.00
ATOM   2714  AXX AXX X 835      28.245 -10.623 -13.888  1.00  0.00
ATOM   2715  AXY AXY X 836      83.789 -49.079 -76.402  1.00  0.00
ATOM   2716  AXZ AXZ X 837      -0.831  31.634 -18.154  1.00  0.00
ATOM   2717  AYA AYA X 838     -53.658 -43.647  28.925  1.00  0.00
ATOM   2718  AYB AYB X 839      58.982 -56.967  61.642  1.00  0.00
ATOM   2719  AYC AYC X 840      24.640  47.623  18.762  1.00  0.00
ATOM   2720  AYD AYD X 841      -3.294  38.300  56.983  1.00  0.00
ATOM   2721  AYE AYE X 842      83.831 -77.527  79.897  1.00  0.00
ATOM   2722  AYF AYF X 843      17.149  -3.374 -35.685  1.00  0.00
ATOM   2723  AYG AYG X 844     -40.970  33.852  18.539  1.00  0.00
ATOM   2724  AYH AYH X 845      83.443 -64.058  22.415  1.00  0.00
ATOM   2725  AYI AYI X 846     -20.826 -88.087  62.195  1.00  0.00
ATOM   2726  AYJ AYJ X 847       6.162 -82.513   5.681  1.00  0.00
ATOM   2727  AYK AYK X 848      -9.499 -70.767 -26.412  1.00  0.00
ATOM   2728  AYL AYL X 849      -8.307  75.400  65.965  1.00  0.00
ATOM   2729  AYM AYM X 850     -19.569 -63.613   1.186  1.00  0.00
ATOM   2730  AYN AYN X 851      89.932 -63.389  88.133  1.00  0.00
ATOM   2731  AYO AYO X 852       5.943 -88.229  20.482  1.00  0.00
ATOM   2732  AYP AYP X 853     -22.131   8.243  29.393  1.00  0.00
ATOM   2733  AYQ AYQ X 854       8.871  34.324 -32.684  1.00  0.00
ATOM   2734  AYR AYR X 855     -23.431   4.140  64.211  1.00  0.00
ATOM   2735  AYS AYS X 856      53.643  84.167  48.521  1.00  0.00
ATOM   2736  AYT AYT X 857      17.225 -36.589  25.761  1.00  0.00
ATOM   2737  AYU AYU X 858     -20.222 -24.236  88.531  1.00  0.00
ATOM   2738  AYV AYV X 859     -63.784 -24.536  28.540  1.00  0.00
ATOM   2739  AYW AYW X 860      13.315 -72.115   2.211  1.00  0.00
ATOM   2740  AYX AYX X 861       9.766 -38.699 -83.065  1.00  0.00
ATOM   2741  AYY AYY X 862      -0.284 -89.860  78.602  1.00  0.00
ATOM   2742  AYZ AYZ X 863     -57.776 -57.360   9.000  1.00  0.00
ATOM   2743  AZA AZA X 864     -20.776 -22.471  -5.755  1.00  0.00
ATOM   2744  AZB AZB X 865      10.448  84.484  68.986  1.00  0.00
ATOM   2745  AZC AZC X 866     -36.547  80.489 -85.655  1.00  0.00
ATOM   2746  AZD AZD X 867      51.846  50.838  10.656  1.00  0.00
ATOM   2747  AZE AZE X 868      30.116  21.292  -2.392  1.00  0.00
ATOM   2748  AZF AZF X 869     -26.089  57.074  13.781  1.00  0.00
ATOM   2749  AZG AZG X 870      75.531  77.711  52.564  1.00  0.00
ATOM   2750  AZH AZH X 871      81.818  35.304 -45.567  1.00  0.00
ATOM   2751  AZI AZI X 872      85.060 -48.335  39.362  1.00  0.00
ATOM   2752  AZJ AZJ X 873      16.702 -62.978  13.707  1.00  0.00
ATOM   2753  AZK AZK Y 874     -31.307  44.708 -83.888  1.00  0.00
ATOM   2754  AZL AZL Y 875     -72.372  14.826 -22.441  1.00  0.00
ATOM   2755  AZM AZM Y 876      62.896  -5.283 -45.710  1.00  0.00
ATOM   2756  AZN AZN Y 877      80.727  50.713 -10.248  1.00  0.00
ATOM   2757  AZO AZO Y 878      -7.982  38.553  55.204  1.00  0.00
ATOM   2758  AZP AZP Y 879     -79.317 -36.902 -21.506  1.00  0.00
ATOM   2759  AZQ AZQ Y 880       6.331 -20.269 -51.549  1.00  0.00
ATOM   2760  AZR AZR Y 881     -81.408  56.070 -51.657  1.00  0.00
ATOM   2761  AZS AZS Y 882     -37.375  76.399  46.538  1.00  0.00
ATOM   2762  AZT AZT Y 883      32.274  15.359  32.057  1.00  0.00
ATOM   2763  AZU AZU Y 884      71.867  27.386 -14.561  1.00  0.00
ATOM   2764  AZV AZV Y 885      75.954 -61.675 -73.801  1.00  0.00
ATOM   2765  AZW AZW Y 886     -39.863  52.716  69.577  1.00  0.00
ATOM   2766  AZX AZX Y 887      -2.031 -10.255  35.022  1.00  0.00
ATOM   2767  AZY AZY Y 888     -49.898 -68.643  27.232  1.00  0.00
ATOM   2768  AZZ AZZ Y 889      31.795   8.887  -0.605  1.00  0.00
ATOM   2769  BAA BAA Y 890     -48.003  31.906 -66.884  1.00  0.00
ATOM   2770  BAB BAB Y 891     -29.548  75.839  11.160  1.00  0.00
ATOM   2771  BAC BAC Y 892      50.031  17.265  -3.114  1.00  0.00
ATOM   2772  BAD BAD Y 893     -24.361  78.052 -50.070  1.00  0.00
ATOM   2773  BAE BAE Y 894      10.772  66.176 -43.214  1.00  0.00
ATOM   2774  BAF BAF Y 895     -34.305 -71.908  -4.214  1.00  0.00
ATOM   2775  BAG BAG Y 896      26.690   8.028 -67.003  1.00  0.00
ATOM   2776  BAH BAH Y 897      39.111 -41.968 -33.080  1.00  0.00
ATOM   2777  BAI BAI Y 898     -13.760 -51.631   9.550  1.00  0.00
ATOM   2778  BAJ BAJ Y 899      57.213  72.366 -18.815  1.00  0.00
ATOM   2779  BAK BAK Y 900     -61.794 -75.965  -2.402  1.00  0.00
ATOM   2780  BAL BAL Y 901      -4.772 -51.303  85.553  1.00  0.00
ATOM   2781  BAM BAM Y 902      -4.322 -40.290 -72.454  1.00  0.00
ATOM   2782  BAN BAN Y 903     -27.644  30.885 -41.703  1.00  0.00
ATOM   2783  BAO BAO Y 904     -56.136 -74.477  57.651  1.00  0.00
ATOM   2784  BAP BAP Y 905      21.479 -64.283   6.006  1.00  0.00
ATOM   2785  BAQ BAQ Y 906     -46.724 -19.474  58.697  1.00  0.00
ATOM   2786  BAR BAR Y 907      24.372   1.060  74.670  1.00  0.00
ATOM   2787  BAS BAS Y 908      -4.045  78.356 -78.610  1.00  0.00
ATOM   2788  BAT BAT Y 909     -40.049  -9.099 -64.887  1.00  0.00
ATOM   2789  BAU BAU Y 910      -5.551 -74.150  45.442  1.00  0.00
ATOM   2790  BAV BAV Y 911     -52.210  26.914  80.061  1.00  0.00
ATOM   2791  BAW BAW Y 912      34.940  54.648  -8.423  1.00  0.00
ATOM   2792  BAX BAX Y 913      53.239 -71.055  12.879  1.00  0.00
ATOM   2793  BAY BAY Y 914      58.567  59.924  51.363  1.00  0.00
ATOM   2794  BAZ BAZ Y 915      63.148  -3.823  31.379  1.00  0.00
ATOM   2795  BBA BBA Y 916     -56.255 -33.344   0.658  1.00  0.00
ATOM   2796  BBB BBB Y 917      40.000 -32.023  48.796  1.00  0.00
ATOM   2797  BBC BBC Y 918      54.601  -8.853   7.162  1.00  0.00
ATOM   2798  BBD BBD Y 919      63.811  -1.539  57.787  1.00  0.00
ATOM   2799  BBE BBE Y 920     -41.971  62.326 -38.070  1.00  0.00
ATOM   2800  BBF BBF Y 921      66.847  23.956  77.717  1.00  0.00
ATOM   2801  BBG BBG Y 922     -72.858 -82.775 -71.979  1.00  0.00
ATOM   2802  BBH BBH Y 923      28.891 -41.022  21.349  1.00  0.00
ATOM   2803  BBI BBI Y 924      32.075  76.589  15.217  1.00  0.00
ATOM   2804  BBJ BBJ Y 925     -30.515  10.017 -17.917  1.00  0.00
ATOM   2805  BBK BBK Y 926      68.016 -86.909 -48.936  1.00  0.00
ATOM   2806  BBL BBL Y 927     -24.467 -34.465 -30.746  1.00  0.00
ATOM   2807  BBM BBM Y 928      22.884 -55.342  81.941  1.00  0.00
ATOM   2808  BBN BBN Y 929     -18.091  78.716  79.740  1.00  0.00
ATOM   2809  BBO BBO Y 930      32.094  50.182  73.824  1.00  0.00
ATOM   2810  BBP BBP Y 931      24.928  43.383 -84.505  1.00  0.00
ATOM   2811  BBQ BBQ Y 932     -57.548 -21.780 -21.111  1.00  0.00
ATOM   2812  BBR BBR Y 933     -64.859  45.929 -18.841  1.00  0.00
ATOM   2813  BBS BBS Y 934     -81.487 -18.317 -11.128  1.00  0.00
ATOM   2814  BBT BBT Y 935     -82.622 -84.282 -37.109  1.00  0.00
ATOM   2815  BBU BBU Y 936      67.676 -71.012  76.952  1.00  0.00
ATOM   2816  BBV BBV Y 937      41.740  30.439 -75.763  1.00  0.00
ATOM   2817  BBW BBW Y 938     -24.805 -27.100 -74.702  1.00  0.00
ATOM   2818  BBX BBX Y 939      75.363 -67.813  38.455  1.00  0.00
ATOM   2819  BBY BBY Y 940     -14.104 -76.941 -38.735  1.00  0.00
ATOM   2820  BBZ BBZ Y 941     -54.502  22.706  28.935  1.00  0.00
ATOM   2821  BCA BCA Y 942      60.435  61.082 -67.869  1.00  0.00
ATOM   2822  BCB BCB Y 943     -15.914 -14.909  20.413  1.00  0.00
ATOM   2823  BCC BCC Y 944     -79.685 -28.279  36.871  1.00  0.00
ATOM   2824  BCD BCD Y 945      72.683 -84.873  25.320  1.00  0.00
ATOM   2825  BCE BCE Y 946      74.882  24.391 -69.115  1.00  0.00
ATOM   2826  BCF BCF Y 947     -39.936 -12.899 -24.507  1.00  0.00
ATOM   2827  BCG BCG Y 948      48.020 -58.206 -61.857  1.00  0.00
ATOM   2828  BCH BCH Y 949     -56.811  77.673 -76.024  1.00  0.00
ATOM   2829  BCI BCI Y 950      82.690  62.544  72.898  1.00  0.00
ATOM   2830  BCJ BCJ Y 951      63.327  21.711 -35.847  1.00  0.00
ATOM   2831  BCK BCK Y 952       6.745  69.287 -11.229  1.00  0.00
ATOM   2832  BCL BCL Y 953      32.836  75.258 -84.176  1.00  0.00
ATOM   2833  BCM BCM Y 954     -50.853 -51.184  70.605  1.00  0.00
ATOM   2834  BCN BCN Y 955     -74.761 -33.368 -47.377  1.00  0.00
ATOM   2835  BCO BCO Y 956     -16.839 -59.823 -64.884  1.00  0.00
ATOM   2836  BCP BCP Y 957     -49.326 -72.213 -28.079  1.00  0.00
ATOM   2837  BCQ BCQ Y 958     -75.003  49.261 -67.281  1.00  0.00
ATOM   2838  BCR BCR Y 959      78.184  22.913  37.650  1.00  0.00
ATOM   2839  BCS BCS Y 960     -48.152  17.513  66.306  1.00  0.00
ATOM   2840  BCT BCT Y 961     -43.936 -60.573   8.680  1.00  0.00
ATOM   2841  BCU BCU Y 962      23.173  83.824  62.570  1.00  0.00
ATOM   2842  BCV BCV Y 963     -27.560   2.295  82.636  1.00  0.00
ATOM   2843  BCW BCW Y 964     -52.359  70.908  28.336  1.00  0.00
ATOM   2844  BCX BCX Y 965      85.900 -31.184  22.263  1.00  0.00
ATOM   2845  BCY BCY Y 966     -55.232 -51.171 -52.046  1.00  0.00
ATOM   2846  BCZ BCZ Y 967      -7.365 -11.102 -26.719  1.00  0.00
ATOM   2847  BDA BDA Y 968      60.398 -47.688  20.760  1.00  0.00
ATOM   2848  BDB BDB Y 969     -77.305  31.915 -79.704  1.00  0.00
ATOM   2849  BDC BDC Y 970      71.536 -56.754   2.068  1.00  0.00
ATOM   2850  BDD BDD Y 971      78.967 -48.205  49.306  1.00  0.00
ATOM   2851  BDE BDE Y 972     -50.687  14.168 -40.843  1.00  0.00
ATOM   2852  BDF BDF Y 973     -44.558  18.538 -19.275  1.00  0.00
ATOM   2853  BDG BDG Y 974     -69.945  -7.163  81.338  1.00  0.00
ATOM   2854  BDH BDH Y 975      34.337 -61.779 -66.944  1.00  0.00
ATOM   2855  BDI BDI Y 976      32.208  53.423 -68.577  1.00  0.00
ATOM   2856  BDJ BDJ Y 977     -77.317 -19.840 -77.457  1.00  0.00
ATOM   2857  BDK BDK Y 978     -19.792   4.394  50.726  1.00  0.00
ATOM   2858  BDL BDL Y 979     -67.174 -51.405 -72.361  1.00  0.00
ATOM   2859  BDM BDM Y 980      59.382 -43.115 -65.562  1.00  0.00
ATOM   2860  BDN BDN Y 981     -25.734 -61.735 -33.101  1.00  0.00
ATOM   2861  BDO BDO Y 982     -26.870 -14.205 -84.520  1.00  0.00
ATOM   2862  BDP BDP Y 983     -79.852  64.976  80.345  1.00  0.00
ATOM   2863  BDQ BDQ Y 984      79.587 -12.932  83.630  1.00  0.00
ATOM   2864  BDR BDR Y 985      43.695 -83.978 -46.471  1.00  0.00
ATOM   2865  BDS BDS Y 986     -12.027 -11.417  75.494  1.00  0.00
ATOM   2866  BDT BDT Y 987     -21.069  35.412  15.791  1.00  0.00
ATOM   2867  BDU BDU Y 988      -6.433 -46.002  53.380  1.00  0.00
ATOM   2868  BDV BDV Y 989      42.371  51.397 -48.402  1.00  0.00
ATOM   2869  BDW BDW Y 990      45.517 -25.081  81.304  1.00  0.00
ATOM   2870  BDX BDX Y 991     -63.096  61.798  18.351  1.00  0.00
ATOM   2871  BDY BDY Y 992     -18.762 -85.559 -63.910  1.00  0.00
ATOM   2872  BDZ BDZ Y 993     -31.395  49.731 -45.971  1.00  0.00
ATOM   2873  BEA BEA Y 994     -65.161 -66.086  86.181  1.00  0.00
ATOM   2874  BEB BEB Y 995      29.703 -63.878  56.925  1.00  0.00
ATOM   2875  BEC BEC Y 996     -58.454  72.016 -34.987  1.00  0.00
ATOM   2876  BED BED Y 997      66.138  45.094  29.870  1.00  0.00
ATOM   2877  BEE BEE Y 998      18.439   2.999 -31.360  1.00  0.00
ATOM   2878  BEF BEF Y 999     -37.009 -49.396 -74.896  1.00  0.00
ATOM   2879  BEG BEG Y1000     -82.627  60.484  50.337  1.00  0.00
ATOM   2880  BEH BEH Y1001      84.501  52.793 -49.163  1.00  0.00
ATOM   2881  BEI BEI Y1002      75.417  63.889 -57.431  1.00  0.00
ATOM   2882  BEJ BEJ Y1003      73.842 -32.870 -11.238  1.00  0.00
ATOM   2883  BEK BEK Y1004       5.715  73.903  48.515  1.00  0.00
ATOM   2884  BEL BEL Y1005      19.148  31.471  -9.533  1.00  0.00
ATOM   2885  BEM BEM Y1006     -38.917  -7.542  -6.720  1.00  0.00
ATOM   2886  BEN BEN Y1007      39.144  37.273 -23.995  1.00  0.00
ATOM   2887  BEO BEO Y1008     -31.130 -10.842  40.031  1.00  0.00
ATOM   2888  BEP BEP Y1009     -41.072 -29.200  22.355  1.00  0.00
ATOM   2889  BEQ BEQ Y1010      77.901   8.464 -82.487  1.00  0.00
ATOM   2890  BER BER Y1011      76.900 -40.586 -42.366  1.00  0.00
ATOM   2891  BES BES Y1012      -6.048  34.716 -12.012  1.00  0.00
ATOM   2892  BET BET Y1013      -9.067 -30.466  64.043  1.00  0.00
ATOM   2893  BEU BEU Y1014       9.066  58.398  31.087  1.00  0.00
ATOM   2894  BEV BEV Y1015      28.562 -32.690  -0.109  1.00  0.00
ATOM   2895  BEW BEW Y1016     -37.044 -87.013   5.766  1.00  0.00
ATOM   2896  BEX BEX Y1017     -21.056  25.171 -69.899  1.00  0.00
ATOM   2897  BEY BEY Y1018      30.871  51.051  19.060  1.00  0.00
ATOM   2898  BEZ BEZ Y1019      15.174 -29.272  47.604  1.00  0.00
ATOM   2899  BFA BFA Y1020      34.852  35.293   1.285  1.00  0.00
ATOM   2900  BFB BFB Y1021     -56.589 -31.632 -84.533  1.00  0.00
ATOM   2901  BFC BFC Y1022      63.395   2.156 -19.400  1.00  0.00
ATOM   2902  BFD BFD Y1023     -62.258  82.416  28.715  1.00  0.00
ATOM   2903  BFE BFE Y1024      25.164  76.473  45.295  1.00  0.00
ATOM   2904  BFF BFF Y1025      84.893 -73.942  23.814  1.00  0.00
ATOM   2905  BFG BFG Y1026      68.845 -69.726 -60.445  1.00  0.00
ATOM   2906  BFH BFH Y1027     -14.946  21.166 -35.232  1.00  0.00
ATOM   2907  BFI BFI Y1028       1.571  68.414   3.861  1.00  0.00
ATOM   2908  BFJ BFJ Y1029       8.990 -46.774 -23.038  1.00  0.00
ATOM   2909  BFK BFK Y1030     -38.399  -8.848 -44.333  1.00  0.00
ATOM   2910  BFL BFL Y1031      29.077  13.804  88.970  1.00  0.00
ATOM   2911  BFM BFM Y1032      59.710  33.577  15.231  1.00  0.00
ATOM   2912  BFN BFN Y1033     -51.484 -59.343 -19.396  1.00  0.00
ATOM   2913  BFO BFO Y1034      30.792 -11.915 -25.190  1.00  0.00
ATOM   2914  BFP BFP Y1035      39.739 -40.708 -86.779  1.00  0.00
ATOM   2915  BFQ BFQ Y1036     -79.003  -1.935 -66.153  1.00  0.00
ATOM   2916  BFR BFR Y1037      63.326  71.880  21.652  1.00  0.00
ATOM   2917  BFS BFS Y1038      -9.209 -73.333 -12.049  1.00  0.00
ATOM   2918  BFT BFT Y1039      53.601  51.053 -77.128  1.00  0.00
ATOM   2919  BFU BFU Y1040      19.004  33.350 -48.860  1.00  0.00
ATOM   2920  BFV BFV Y1041     -31.849 -36.689 -54.155  1.00  0.00
ATOM   2921  BFW BFW Y1042      14.947 -37.926  29.682  1.00  0.00
ATOM   2922  BFX BFX Y1043     -33.738  62.436 -15.467  1.00  0.00
ATOM   2923  BFY BFY Y1044      77.990 -53.764  79.611  1.00  0.00
ATOM   2924  BFZ BFZ Y1045     -68.598 -82.388  25.763  1.00  0.00
ATOM   2925  BGA BGA Y1046     -37.670 -53.488  38.954  1.00  0.00
ATOM   2926  BGB BGB Y1047      57.749 -81.837  43.235  1.00  0.00
ATOM   2927  BGC BGC Y1048     -50.552  84.639  62.277  1.00  0.00
ATOM   2928  BGD BGD Y1049      37.080 -52.163  13.297  1.00  0.00
ATOM   2929  BGE BGE Y1050      81.761  66.455 -70.381  1.00  0.00
ATOM   2930  BGF BGF Y1051      14.307  34.010 -30.057  1.00  0.00
ATOM   2931  BGG BGG Y1052     -22.714  16.493  -1.384  1.00  0.00
ATOM   2932  BGH BGH Y1053     -60.340 -76.776 -47.558  1.00  0.00
ATOM   2933  BGI BGI Y1054     -82.925 -21.737  65.635  1.00  0.00
ATOM   2934  BGJ BGJ Y1055      28.535  -6.781  56.382  1.00  0.00
ATOM   2935  BGK BGK Y1056      56.836  47.458   7.350  1.00  0.00
ATOM   2936  BGL BGL Y1057      50.585  35.534  50.619  1.00  0.00
ATOM   2937  BGM BGM Y1058      28.868  70.073  78.352  1.00  0.00
ATOM   2938  BGN BGN Y1059      10.997 -83.608 -35.015  1.00  0.00
ATOM   2939  BGO BGO Y1060      49.503  66.107  24.067  1.00  0.00
ATOM   2940  BGP BGP Y1061      21.478  78.006 -60.916  1.00  0.00
ATOM   2941  BGQ BGQ Y1062      68.310 -76.830  55.815  1.00  0.00
ATOM   2942  BGR BGR Y1063      73.722  46.550 -44.987  1.00  0.00
ATOM   2943  BGS BGS Y1064       8.763 -77.560  75.661  1.00  0.00
ATOM   2944  BGT BGT Y1065      -7.745  75.745  38.974  1.00  0.00
ATOM   2945  BGU BGU Y1066     -60.154 -26.025  31.783  1.00  0.00
ATOM   2946  BGV BGV Y1067     -41.173 -41.692 -31.110  1.00  0.00
ATOM   2947  BGW BGW Y1068      66.603 -77.549 -28.486  1.00  0.00
ATOM   2948  BGX BGX Y1069      71.933 -33.182  53.554  1.00  0.00
ATOM   2949  BGY BGY Y1070      18.191  50.789   5.754  1.00  0.00
ATOM   2950  BGZ BGZ Y1071     -14.706 -17.354 -62.823  1.00  0.00
ATOM   2951  BHA BHA Y1072     -67.942 -90.154 -55.789  1.00  0.00
ATOM   2952  BHB BHB Y1073      73.568 -13.540 -22.281  1.00  0.00
ATOM   2953  BHC BHC Y1074     -74.671 -85.070  86.555  1.00  0.00
ATOM   2954  BHD BHD Y1075     -34.490 -80.863 -17.494  1.00  0.00
ATOM   2955  BHE BHE Y1076      68.784   7.499 -66.017  1.00  0.00
ATOM   2956  BHF BHF Y1077      59.795 -31.634   1.797  1.00  0.00
ATOM   2957  BHG BHG Y1078      88.588  71.781 -24.171  1.00  0.00
ATOM   2958  BHH BHH Y1079     -22.491  78.539  54.663  1.00  0.00
ATOM   2959  BHI BHI Y1080     -27.405 -59.779 -48.312  1.00  0.00
ATOM   2960  BHJ BHJ Y1081      17.963  55.089 -15.328  1.00  0.00
ATOM   2961  BHK BHK Y1082      88.653  25.916 -43.253  1.00  0.00
ATOM   2962  BHL BHL Y1083     -76.286 -10.360 -34.352  1.00  0.00
ATOM   2963  BHM BHM Y1084      47.848 -75.114  74.026  1.00  0.00
ATOM   2964  BHN BHN Y1085      86.784  -7.081  -4.295  1.00  0.00
ATOM   2965  BHO BHO Y1086      19.766 -27.585 -81.678  1.00  0.00
ATOM   2966  BHP BHP Y1087      -0.529  65.144  82.725  1.00  0.00
ATOM   2967  BHQ BHQ Y1088      86.803 -39.896  68.891  1.00  0.00
ATOM   2968  BHR BHR Y1089      77.395  56.294 -27.456  1.00  0.00
ATOM   2969  BHS BHS Y1090      -1.224  40.946 -45.591  1.00  0.00
ATOM   2970  BHT BHT Y1091      28.970  82.752 -45.706  1.00  0.00
ATOM   2971  BHU BHU Y1092      -6.297 -36.839 -34.024  1.00  0.00
ATOM   2972  BHV BHV Y1093       6.750  15.867  78.866  1.00  0.00
ATOM   2973  BHW BHW Y1094      67.827  75.440   9.193  1.00  0.00
ATOM   2974  BHX BHX Y1095     -12.971  13.887  69.677  1.00  0.00
ATOM   2975  BHY BHY Y1096     -76.015  24.947  58.829  1.00  0.00
ATOM   2976  BHZ BHZ Y1097      57.507 -17.712  66.175  1.00  0.00
ATOM   2977  BIA BIA Y1098       0.970 -32.347  75.707  1.00  0.00
ATOM   2978  BIB BIB Y1099      14.495 -70.217 -67.966  1.00  0.00
ATOM   2979  BIC BIC Y1100     -63.835 -55.733  27.061  1.00  0.00
ATOM   2980  BID BID Y1101      88.560  10.260 -45.150  1.00  0.00
ATOM   2981  BIE BIE Y1102     -53.661 -76.472 -81.631  1.00  0.00
ATOM   2982  BIF BIF Y1103      77.658   0.738   9.883  1.00  0.00
ATOM   2983  BIG BIG Y1104      16.298 -43.252  61.085  1.00  0.00
ATOM   2984  BIH BIH Y1105     -21.579 -82.489  82.068  1.00  0.00
ATOM   2985  BII BII Y1106     -82.321  51.372  37.781  1.00  0.00
ATOM   2986  BIJ BIJ Y1107      65.362  32.052 -50.855  1.00  0.00
ATOM   2987  BIK BIK Y1108       2.925  33.973   4.906  1.00  0.00
ATOM   2988  BIL BIL Y1109      27.565 -82.417  22.203  1.00  0.00
ATOM   2989  BIM BIM Y1110     -82.901  -3.211  65.777  1.00  0.00
ATOM   2990  BIN BIN Y1111     -27.634  -8.740  11.778  1.00  0.00
ATOM   2991  BIO BIO Y1112     -55.317  53.817 -72.980  1.00  0.00
ATOM   2992  BIP BIP Y1113      84.953 -56.594 -17.336  1.00  0.00
ATOM   2993  BIQ BIQ Y1114      87.667   2.440  51.642  1.00  0.00
ATOM   2994  BIR BIR Y1115     -64.557  32.923  70.647  1.00  0.00
ATOM   2995  BIS BIS Y1116     -37.059  59.461 -64.610  1.00  0.00
ATOM   2996  BIT BIT Y1117      53.532  71.049 -50.315  1.00  0.00
ATOM   2997  BIU BIU Y1118      84.511 -74.747  86.427  1.00  0.00
ATOM   2998  BIV BIV Y1119       1.816 -21.706   7.929  1.00  0.00
ATOM   2999  BIW BIW Y1120     -14.211  68.408 -46.595  1.00  0.00
ATOM   3000  BIX BIX Y1121      52.257 -54.482  66.205  1.00  0.00
ATOM   3001  BIY BIY Y1122     -71.613  78.639  45.588  1.00  0.00
ATOM   3002  BIZ BIZ Y1123     -73.120 -37.811  65.255  1.00  0.00
ATOM   3003  BJA BJA Y1124     -11.955 -61.174 -82.045  1.00  0.00
ATOM   3004  BJB BJB Y1125     -80.242  -3.353  18.256  1.00  0.00
ATOM   3005  BJC BJC Y1126     -33.607 -77.776  21.854  1.00  0.00
ATOM   3006  BJD BJD Y1127      45.689 -61.080  33.440  1.00  0.00
ATOM   3007  BJE BJE Y1128      80.741 -15.323 -64.224  1.00  0.00
ATOM   3008  BJF BJF Y1129     -43.741  31.076 -10.720  1.00  0.00
ATOM   3009  BJG BJG Y1130     -39.582  81.172 -67.524  1.00  0.00
ATOM   3010  BJH BJH Y1131     -75.384 -56.804  43.255  1.00  0.00
ATOM   3011  BJI BJI Y1132     -32.089  42.149  -1.375  1.00  0.00
ATOM   3012  BJJ BJJ Y1133      -5.814   6.462 -47.681  1.00  0.00
ATOM   3013  BJK BJK Y1134     -36.647 -79.471 -41.180  1.00  0.00
ATOM   3014  BJL BJL Y1135      81.174  77.030  35.837  1.00  0.00
ATOM   3015  BJM BJM Y1136      87.411  54.286  36.764  1.00  0.00
ATOM   3016  BJN BJN Y1137      11.162  68.977  61.889  1.00  0.00
ATOM   3017  BJO BJO Y1138     -80.205  80.238   2.154  1.00  0.00
ATOM   3018  BJP BJP Y1139     -29.514  72.672 -80.794  1.00  0.00
ATOM   3019  BJQ BJQ Y1140     -57.550  74.487 -52.002  1.00  0.00
ATOM   3020  BJR BJR Y1141      56.081  -7.519  82.024  1.00  0.00
ATOM   3021  BJS BJS Y1142      86.833  27.713  67.792  1.00  0.00
ATOM   3022  BJT BJT Y1143     -20.976 -18.299  -3.433  1.00  0.00
ATOM   3023  BJU BJU Y1144      81.142  82.277 -54.247  1.00  0.00
ATOM   3024  BJV BJV Y1145      49.198  49.999  22.959  1.00  0.00
ATOM   3025  BJW BJW Y1146      -0.542  50.203  78.928  1.00  0.00
ATOM   3026  BJX BJX Y1147     -80.549 -59.398  87.173  1.00  0.00
ATOM   3027  BJY BJY Y1148     -42.973   2.970  80.615  1.00  0.00
ATOM   3028  BJZ BJZ Y1149       8.901 -59.846 -51.001  1.00  0.00
ATOM   3029  BKA BKA Y1150      -7.175 -72.101  83.800  1.00  0.00
ATOM   3030  BKB BKB Y1151      21.322 -46.671 -72.830  1.00  0.00
ATOM   3031  BKC BKC Y1152      68.095  21.338 -85.351  1.00  0.00
ATOM   3032  BKD BKD Y1153     -38.433 -18.759 -83.259  1.00  0.00
ATOM   3033  BKE BKE Y1154     -19.432 -41.116  37.970  1.00  0.00
ATOM   3034  BKF BKF Y1155      49.118  71.160 -72.260  1.00  0.00
ATOM   3035  BKG BKG Y1156     -14.549  50.393 -18.112  1.00  0.00
ATOM   3036  BKH BKH Y1157      58.459  23.740  53.137  1.00  0.00
ATOM   3037  BKI BKI Y1158      53.403  48.267 -29.343  1.00  0.00
ATOM   3038  BKJ BKJ Y1159      43.172 -26.686 -68.500  1.00  0.00
ATOM   3039  BKK BKK Y1160      42.825  78.412  73.744  1.00  0.00
ATOM   3040  BKL BKL Y1161       1.394 -68.582 -24.040  1.00  0.00
ATOM   3041  BKM BKM Y1162      19.277 -20.269  75.533  1.00  0.00
ATOM   3042  BKN BKN Y1163      35.180 -29.845  89.063  1.00  0.00
ATOM   3043  BKO BKO Y1164     -26.611  39.023  85.286  1.00  0.00
ATOM   3044  BKP BKP Y1165     -76.720  53.153  69.313  1.00  0.00
ATOM   3045  BKQ BKQ Y1166     -75.498 -41.246  26.022  1.00  0.00
ATOM   3046  BKR BKR Y1167     -57.820  68.146  76.262  1.00  0.00
ATOM   3047  BKS BKS Y1168     -68.775 -62.080 -26.903  1.00  0.00
ATOM   3048  BKT BKT Y1169     -37.038 -73.420 -57.314  1.00  0.00
ATOM   3049  BKU BKU Y1170      20.845 -81.206 -16.403  1.00  0.00
ATOM   3050  BKV BKV Y1171     -18.987  12.702  34.222  1.00  0.00
ATOM   3051  BKW BKW Y1172      60.946 -66.348  30.150  1.00  0.00
ATOM   3052  BKX BKX Y1173     -67.226  13.044  89.188  1.00  0.00
ATOM   3053  BKY BKY Y1174     -55.548  82.486  16.049  1.00  0.00
ATOM   3054  BKZ BKZ Y1175      -0.017 -72.119 -57.516  1.00  0.00
ATOM   3055  BLA BLA Y1176      61.339 -62.883  59.749  1.00  0.00
ATOM   3056  BLB BLB Y1177      42.706 -23.718  20.883  1.00  0.00
ATOM   3057  BLC BLC Y1178     -67.018  77.270 -18.830  1.00  0.00
ATOM   3058  BLD BLD Y1179     -16.581  64.088  26.188  1.00  0.00
ATOM   3059  BLE BLE Y1180      54.795 -74.006 -73.266  1.00  0.00
ATOM   3060  BLF BLF Y1181      -8.024  73.777 -27.108  1.00  0.00
ATOM   3061  BLG BLG Y1182      83.408  44.628 -72.566  1.00  0.00
ATOM   3062  BLH BLH Y1183       9.682  20.105 -10.364  1.00  0.00
ATOM   3063  BLI BLI Y1184     -34.759 -84.566 -80.142  1.00  0.00
ATOM   3064  BLJ BLJ Y1185      21.319  37.210  82.409  1.00  0.00
ATOM   3065  BLK BLK Y1186      -2.772 -47.386  72.731  1.00  0.00
ATOM   3066  BLL BLL Y1187      48.334  29.164 -43.689  1.00  0.00
ATOM   3067  BLM BLM Y1188       8.037 -57.040 -82.781  1.00  0.00
ATOM   3068  BLN BLN Y1189      51.268 -35.359 -85.086  1.00  0.00
ATOM   3069  BLO BLO Y1190      80.207  35.701  22.453  1.00  0.00
ATOM   3070  BLP BLP Y1191      51.567 -15.122 -23.576  1.00  0.00
ATOM   3071  BLQ BLQ Y1192      84.060  -2.352  33.566  1.00  0.00
ATOM   3072  BLR BLR Y1193      33.251 -42.307  89.129  1.00  0.00
ATOM   3073  BLS BLS Y1194     -53.050  19.678  -5.110  1.00  0.00
ATOM   3074  BLT BLT Y1195     -81.072  24.616 -12.185  1.00  0.00
ATOM   3075  BLU BLU Y1196     -50.359 -82.226 -62.549  1.00  0.00
ATOM   3076  BLV BLV Y1197      29.831 -84.959  52.582  1.00  0.00
ATOM   3077  BLW BLW Y1198     -59.001  49.478 -47.551  1.00  0.00
ATOM   3078  BLX BLX Y1199      59.624 -23.065 -62.479  1.00  0.00
ATOM   3079  BLY BLY Y1200      38.919  -1.146 -29.731  1.00  0.00
ATOM   3080  BLZ BLZ Y1201     -81.055 -84.240  53.375  1.00  0.00
ATOM   3081  BMA BMA Y1202     -72.586  74.376 -64.939  1.00  0.00
ATOM   3082  BMB BMB Y1203      -7.393  44.739 -27.873  1.00  0.00
ATOM   3083  BMC BMC Y1204      47.968  -7.865  66.081  1.00  0.00
ATOM   3084  BMD BMD Y1205     -74.353  84.155 -29.656  1.00  0.00
ATOM   3085  BME BME Y1206     -59.499 -47.191 -39.163  1.00  0.00
ATOM   3086  BMF BMF Y1207     -74.034 -42.499 -77.964  1.00  0.00
ATOM   3087  BMG BMG Y1208     -39.673  35.164 -29.283  1.00  0.00
ATOM   3088  BMH BMH Y1209      23.841  37.120  64.320  1.00  0.00
ATOM   3089  BMI BMI Y1210      16.856 -62.537  32.876  1.00  0.00
ATOM   3090  BMJ BMJ Y1211      63.944 -52.153  38.537  1.00  0.00
ATOM   3091  BMK BMK Y1212     -67.084 -55.861 -61.411  1.00  0.00
ATOM   3092  BML BML Y1213      16.646  57.368 -67.245  1.00  0.00
ATOM   3093  BMM BMM Y1214      36.001  20.903  74.973  1.00  0.00
ATOM   3094  BMN BMN Y1215     -26.459 -61.010  71.285  1.00  0.00
ATOM   3095  BMO BMO Y1216      48.986 -14.172 -81.100  1.00  0.00
ATOM   3096  BMP BMP Y1217      39.340  81.330 -61.414  1.00  0.00
ATOM   3097  BMQ BMQ Y1218       0.125  39.731 -77.046  1.00  0.00
ATOM   3098  BMR BMR Y1219      16.201  56.428  86.433  1.00  0.00
ATOM   3099  BMS BMS Y1220     -74.951 -65.141  74.613  1.00  0.00
ATOM   3100  BMT BMT Y1221      29.615 -25.414 -64.158  1.00  0.00
ATOM   3101  BMU BMU Y1222      68.043 -84.885  -0.320  1.00  0.00
ATOM   3102  BMV BMV Y1223      38.084 -62.242  84.535  1.00  0.00
ATOM   3103  BMW BMW Y1224     -26.412 -19.381 -46.533  1.00  0.00
ATOM   3104  BMX BMX Y1225      38.191  36.477 -54.785  1.00  0.00
ATOM   3105  BMY BMY Y1226       3.108 -18.609  84.168  1.00  0.00
ATOM   3106  BMZ BMZ Y1227     -33.088  15.370 -55.392  1.00  0.00
ATOM   3107  BNA BNA Y1228     -40.876  82.965  79.052  1.00  0.00
ATOM   3108  BNB BNB Y1229     -76.875  -1.203  42.047  1.00  0.00
ATOM   3109  BNC BNC Y1230     -28.308 -67.805  28.818  1.00  0.00
ATOM   3110  BND BND Y1231      60.872 -60.250  84.401  1.00  0.00
ATOM   3111  BNE BNE Y1232      88.018 -85.515 -50.499  1.00  0.00
ATOM   3112  BNF BNF Y1233      34.315 -73.975 -78.712  1.00  0.00
ATOM   3113  BNG BNG Y1234      79.415  -4.117 -27.279  1.00  0.00
ATOM   3114  BNH BNH Y1235     -23.453 -77.835  64.647  1.00  0.00
ATOM   3115  BNI BNI Y1236     -64.823   3.857 -54.427  1.00  0.00
ATOM   3116  BNJ BNJ Y1237     -75.491  82.599  19.266  1.00  0.00
ATOM   3117  BNK BNK Y1238     -82.801  85.322 -21.185  1.00  0.00
ATOM   3118  BNL BNL Y1239      81.659  77.511  -5.030  1.00  0.00
ATOM   3119  BNM BNM Y1240      85.186 -45.018  27.109  1.00  0.00
ATOM   3120  BNN BNN Y1241     -81.157   1.928  -7.019  1.00  0.00
ATOM   3121  BNO BNO Y1242      10.357  82.859  56.226  1.00  0.00
ATOM   3122  BNP BNP Y1243      10.204 -17.031  62.192  1.00  0.00
ATOM   3123  BNQ BNQ Y1244       6.317 -67.906  22.606  1.00  0.00
ATOM   3124  BNR BNR Y1245     -67.548  20.413 -62.982  1.00  0.00
ATOM   3125  BNS BNS Y1246      22.383 -66.296 -46.849  1.00  0.00
ATOM   3126  BNT BNT Y1247      59.165 -18.347  27.440  1.00  0.00
ATOM   3127  BNU BNU Y1248     -48.951 -77.304  84.018  1.00  0.00
ATOM   3128  BNV BNV Y1249     -80.820  80.625  86.606  1.00  0.00
ATOM   3129  BNW BNW Y1250      -8.300  13.568 -81.731  1.00  0.00
ATOM   3130  BNX BNX Y1251      60.272  -8.440 -77.737  1.00  0.00
ATOM   3131  BNY BNY Y1252      18.532  -9.082  -2.573  1.00  0.00
ATOM   3132  BNZ BNZ Y1253     -82.434  82.797  34.436  1.00  0.00
ATOM   3133  BOA BOA Y1254      89.623 -76.514 -64.898  1.00  0.00
ATOM   3134  BOB BOB Y1255      46.262  49.283  88.224  1.00  0.00
ATOM   3135  BOC BOC Y1256     -82.561  61.204 -31.624  1.00  0.00
ATOM   3136  BOD BOD Y1257     -46.828  47.585  10.763  1.00  0.00
ATOM   3137  BOE BOE Y1258      81.197 -88.878 -78.306  1.00  0.00
ATOM   3138  BOF BOF Y1259      55.989  20.127 -66.448  1.00  0.00
ATOM   3139  BOG BOG Y1260     -11.034  77.053  53.867  1.00  0.00
ATOM   3140  BOH BOH Y1261      10.453  71.817 -67.635  1.00  0.00
ATOM   3141  BOI BOI Y1262      84.557  73.926  56.204  1.00  0.00
ATOM   3142  BOJ BOJ Y1263      88.339 -14.876   7.440  1.00  0.00
ATOM   3143  BOK BOK Y1264     -27.365 -39.699  75.609  1.00  0.00
ATOM   3144  BOL BOL Y1265     -51.357 -50.994  17.513  1.00  0.00
ATOM   3145  BOM BOM Y1266     -61.832   0.028   8.074  1.00  0.00
ATOM   3146  BON BON Y1267     -64.879  53.618  29.428  1.00  0.00
ATOM   3147  BOO BOO Y1268     -39.970  31.919  54.378  1.00  0.00
ATOM   3148  BOP BOP Y1269     -24.963   1.615   3.964  1.00  0.00
ATOM   3149  BOQ BOQ Y1270      83.264  84.881 -78.333  1.00  0.00
ATOM   3150  BOR BOR Y1271      39.647  -4.298 -12.643  1.00  0.00
ATOM   3151  BOS BOS Y1272     -69.903   3.892  61.936  1.00  0.00
ATOM   3152  BOT BOT Y1273      40.353  -8.043 -43.714  1.00  0.00
ATOM   3153  BOU BOU Y1274       4.244 -61.776  87.293  1.00  0.00
ATOM   3154  BOV BOV Y1275     -68.338 -27.254 -68.370  1.00  0.00
ATOM   3155  BOW BOW Y1276      51.170  40.377  66.463  1.00  0.00
ATOM   3156  BOX BOX Y1277       2.522 -51.039  41.846  1.00  0.00
ATOM   3157  BOY BOY Y1278      14.117  83.544   6.928  1.00  0.00
ATOM   3158  BOZ BOZ Y1279      81.413 -69.964  62.168  1.00  0.00
ATOM   3159  BPA BPA Y1280      48.800 -85.767 -10.573  1.00  0.00
ATOM   3160  BPB BPB Y1281     -38.207  22.832 -79.711  1.00  0.00
ATOM   3161  BPC BPC Y1282     -51.754 -53.904 -70.121  1.00  0.00
ATOM   3162  BPD BPD Y1283      41.139 -49.768 -73.252  1.00  0.00
ATOM   3163  BPE BPE Y1284     -35.601 -47.253 -19.983  1.00  0.00
ATOM   3164  BPF BPF Y1285     -70.540 -60.557 -51.761  1.00  0.00
ATOM   3165  BPG BPG Y1286      19.633 -23.407 -27.280  1.00  0.00
ATOM   3166  BPH BPH Y1287      50.225 -65.702 -20.442  1.00  0.00
ATOM   3167  BPI BPI Y1288     -32.616  62.400  27.702  1.00  0.00
ATOM   3168  BPJ BPJ Y1289      28.963  68.591 -21.699  1.00  0.00
ATOM   3169  BPK BPK Y1290      35.123 -10.438   8.870  1.00  0.00
ATOM   3170  BPL BPL Y1291      38.000 -44.086  66.770  1.00  0.00
ATOM   3171  BPM BPM Y1292      47.962  43.195  33.907  1.00  0.00
ATOM   3172  BPN BPN Y1293      36.373  37.214 -86.944  1.00  0.00
ATOM   3173  BPO BPO Y1294      78.736 -30.552 -71.722  1.00  0.00
ATOM   3174  BPP BPP Y1295     -46.787  -6.366  35.624  1.00  0.00
ATOM   3175  BPQ BPQ Y1296      -4.465 -86.285  16.667  1.00  0.00
ATOM   3176  BPR BPR Y1297     -27.099   1.600 -31.358  1.00  0.00
ATOM   3177  BPS BPS Y1298      72.920  83.256  82.988  1.00  0.00
ATOM   3178  BPT BPT Y1299     -65.260   1.318 -81.406  1.00  0.00
ATOM   3179  BPU BPU Y1300      55.364  72.747  84.111  1.00  0.00
ATOM   3180  BPV BPV Y1301      13.625 -77.355 -82.196  1.00  0.00
ATOM   3181  BPW BPW Y1302      24.828 -12.528  21.120  1.00  0.00
ATOM   3182  BPX BPX Y1303      88.914 -63.301 -30.650  1.00  0.00
ATOM   3183  BPY BPY Y1304     -74.036  15.676 -43.631  1.00  0.00
ATOM   3184  BPZ BPZ Y1305     -67.026  77.212  64.405  1.00  0.00
ATOM   3185  BQA BQA Y1306     -67.733  66.795   0.902  1.00  0.00
ATOM   3186  BQB BQB Y1307      85.566 -81.363  -6.762  1.00  0.00
ATOM   3187  BQC BQC Y1308      84.934  72.124  10.300  1.00  0.00
ATOM   3188  BQD BQD Y1309     -61.917  -9.205 -68.176  1.00  0.00
ATOM   3189  BQE BQE Y1310      -6.238  48.201 -64.450  1.00  0.00
ATOM   3190  BQF BQF Y1311     -50.693  76.525  -5.762  1.00  0.00
ATOM   3191  BQG BQG Y1312     -83.916  36.689 -46.493  1.00  0.00
ATOM   3192  BQH BQH Y1313      20.993  74.813  -5.484  1.00  0.00
ATOM   3193  BQI BQI Y1314     -58.613  39.095   2.428  1.00  0.00
ATOM   3194  BQJ BQJ Y1315     -82.414 -55.001  62.584  1.00  0.00
ATOM   3195  BQK BQK Y1316      62.643 -43.100  72.622  1.00  0.00
ATOM   3196  BQL BQL Y1317      -1.973 -21.939 -77.562  1.00  0.00
ATOM   3197  BQM BQM Y1318     -33.632 -66.409 -84.508  1.00  0.00
ATOM   3198  BQN BQN Y1319      32.200 -87.061 -70.978  1.00  0.00
ATOM   3199  BQO BQO Y1320      88.752   8.226  69.169  1.00  0.00
ATOM   3200  BQP BQP Y1321      66.005  85.370  38.001  1.00  0.00
ATOM   3201  BQQ BQQ Y1322      59.348  81.927 -82.764  1.00  0.00
ATOM   3202  BQR BQR Y1323      41.605 -88.800 -30.750  1.00  0.00
ATOM   3203  BQS BQS Y1324       3.595  24.515  23.119  1.00  0.00
ATOM   3204  BQT BQT Y1325     -83.101  20.955  85.989  1.00  0.00
ATOM   3205  BQU BQU Y1326      74.078 -60.596 -30.307  1.00  0.00
ATOM   3206  BQV BQV Y1327      72.291  -7.948 -82.042  1.00  0.00
ATOM   3207  BQW BQW Y1328      53.859  32.700 -76.846  1.00  0.00
ATOM   3208  BQX BQX Y1329      34.662 -20.032  67.013  1.00  0.00
ATOM   3209  BQY BQY Y1330     -41.027 -21.879 -43.653  1.00  0.00
ATOM   3210  BQZ BQZ Y1331     -70.393 -46.953  -9.272  1.00  0.00
ATOM   3211  BRA BRA Y1332     -48.329 -63.762 -42.301  1.00  0.00
ATOM   3212  BRB BRB Y1333      27.988 -80.632 -52.892  1.00  0.00
ATOM   3213  BRC BRC Y1334     -63.320 -10.033 -42.640  1.00  0.00
ATOM   3214  BRD BRD Y1335     -62.183   4.660  -9.042  1.00  0.00
ATOM   3215  BRE BRE Y1336      50.414 -36.060  26.998  1.00  0.00
ATOM   3216  BRF BRF Y1337      75.583 -19.570  35.408  1.00  0.00
ATOM   3217  BRG BRG Y1338      85.611 -56.013  63.659  1.00  0.00
ATOM   3218  BRH BRH Y1339     -79.347 -36.415  85.144  1.00  0.00
ATOM   3219  BRI BRI Y1340     -38.646 -57.677  53.964  1.00  0.00
ATOM   3220  BRJ BRJ Y1341     -54.534  54.736  40.845  1.00  0.00
ATOM   3221  BRK BRK Y1342       8.843   2.460  60.734  1.00  0.00
ATOM   3222  BRL BRL Y1343     -65.663  83.585 -48.606  1.00  0.00
ATOM   3223  BRM BRM Y1344     -36.304 -24.502  -1.313  1.00  0.00
ATOM   3224  BRN BRN Y1345     -56.234  54.021   3.209  1.00  0.00
ATOM   3225  BRO BRO Y1346     -74.279  67.493 -83.538  1.00  0.00
ATOM   3226  BRP BRP Y1347      62.488  45.367 -61.842  1.00  0.00
ATOM   3227  BRQ BRQ Y1348      -4.098  59.849 -84.106  1.00  0.00
ATOM   3228  BRR BRR Y1349     -56.518  27.344 -29.517  1.00  0.00
ATOM   3229  BRS BRS Y1350     -38.977 -45.901  25.778  1.00  0.00
ATOM   3230  BRT BRT Y1351     -84.244  84.134 -39.624  1.00  0.00
ATOM   3231  BRU BRU Y1352      -0.612 -33.886 -19.955  1.00  0.00
ATOM   3232  BRV BRV Y1353     -57.473  40.881  52.912  1.00  0.00
ATOM   3233  BRW BRW Y1354       6.514 -54.100  69.236  1.00  0.00
ATOM   3234  BRX BRX Y1355     -50.567 -35.373 -64.706  1.00  0.00
ATOM   3235  BRY BRY Y1356      30.546 -60.393  27.057  1.00  0.00
ATOM   3236  BRZ BRZ Y1357      79.402  41.633  68.759  1.00  0.00
ATOM   3237  BSA BSA Y1358      -7.911 -52.904 -19.562  1.00  0.00
ATOM   3238  BSB BSB Y1359      -4.227  74.569  20.983  1.00  0.00
ATOM   3239  BSC BSC Y1360      63.466  81.260 -61.802  1.00  0.00
ATOM   3240  BSD BSD Y1361     -36.981 -58.280  -3.797  1.00  0.00
ATOM   3241  BSE BSE Y1362      -0.049  57.728  12.374  1.00  0.00
ATOM   3242  BSF BSF Y1363     -40.744  85.641 -26.766  1.00  0.00
ATOM   3243  BSG BSG Y1364     -79.420  77.378 -49.239  1.00  0.00
ATOM   3244  BSH BSH Y1365      -8.448 -79.921   3.466  1.00  0.00
ATOM   3245  BSI BSI Y1366     -82.436 -63.397 -54.487  1.00  0.00
ATOM   3246  BSJ BSJ Y1367      40.486 -78.429 -63.304  1.00  0.00
ATOM   3247  BSK BSK Y1368      14.670 -31.184 -67.957  1.00  0.00
ATOM   3248  BSL BSL Y1369      21.449  81.383  33.294  1.00  0.00
ATOM   3249  BSM BSM Y1370      51.875  16.394 -37.009  1.00  0.00
ATOM   3250  BSN BSN Y1371     -11.675 -33.306  84.771  1.00  0.00
ATOM   3251  BSO BSO Y1372     -37.258  14.384  -5.225  1.00  0.00
ATOM   3252  BSP BSP Y1373      36.863  60.584 -36.115  1.00  0.00
ATOM   3253  BSQ BSQ Y1374       9.943  50.807 -26.814  1.00  0.00
ATOM   3254  BSR BSR Y1375      24.198  20.701 -18.589  1.00  0.00
ATOM   3255  BSS BSS Y1376      58.840 -44.604  86.581  1.00  0.00
ATOM   3256  BST BST Y1377      20.849 -88.784   6.583  1.00  0.00
ATOM   3257  BSU BSU Y1378      73.162 -57.195 -16.313  1.00  0.00
ATOM   3258  BSV BSV Y1379      88.485 -82.051  58.670  1.00  0.00
ATOM   3259  BSW BSW Y1380      77.041  40.387  44.105  1.00  0.00
ATOM   3260  BSX BSX Y1381      -5.216  17.451 -67.625  1.00  0.00
ATOM   3261  BSY BSY Y1382     -18.088  -3.594 -54.624  1.00  0.00
ATOM   3262  BSZ BSZ Y1383       4.126  -0.767 -43.958  1.00  0.00
ATOM   3263  BTA BTA Y1384      -8.142 -86.049 -81.518  1.00  0.00
ATOM   3264  BTB BTB Y1385      60.946 -60.093 -39.959  1.00  0.00
ATOM   3265  BTC BTC Y1386      80.909 -89.378  62.359  1.00  0.00
ATOM   3266  BTD BTD Y1387     -84.372  27.289 -30.548  1.00  0.00
ATOM   3267  BTE BTE Y1388      33.578  58.219  35.894  1.00  0.00
ATOM   3268  BTF BTF Y1389      89.929  61.797  47.672  1.00  0.00
ATOM   3269  BTG BTG Y1390     -64.670 -71.726 -66.322  1.00  0.00
ATOM   3270  BTH BTH Y1391     -18.879 -82.765  27.407  1.00  0.00
ATOM   3271  BTI BTI Y1392     -65.635 -80.849 -83.586  1.00  0.00
ATOM   3272  BTJ BTJ Y1393      82.795 -61.457  28.842  1.00  0.00
ATOM   3273  BTK BTK Y1394     -24.566 -46.888  55.687  1.00  0.00
ATOM   3274  BTL BTL Y1395      18.585  50.031  70.491  1.00  0.00
ATOM   3275  BTM BTM Y1396      88.751  14.396 -72.230  1.00  0.00
ATOM   3276  BTN BTN Y1397     -83.514  70.267 -16.139  1.00  0.00
ATOM   3277  BTO BTO Y1398     -85.418 -46.733  50.340  1.00  0.00
ATOM   3278  BTP BTP Y1399     -84.308  15.095 -32.314  1.00  0.00
ATOM   3279  BTQ BTQ Y1400     -21.048  57.290  79.077  1.00  0.00
ATOM   3280  BTR BTR Y1401     -65.718  28.807  84.125  1.00  0.00
ATOM   3281  BTS BTS Y1402      67.676 -30.692  83.341  1.00  0.00
ATOM   3282  BTT BTT Y1403     -67.447  73.858  88.339  1.00  0.00
ATOM   3283  BTU BTU Y1404      -9.683 -83.061 -25.554  1.00  0.00
ATOM   3284  BTV BTV Y1405      14.565  40.388  17.095  1.00  0.00
ATOM   3285  BTW BTW Y1406     -55.327  69.399  45.343  1.00  0.00
ATOM   3286  BTX BTX Y1407      63.313  61.281 -41.200  1.00  0.00
ATOM   3287  BTY BTY Y1408     -36.416  29.177  88.637  1.00  0.00
ATOM   3288  BTZ BTZ Y1409      36.696  79.310  34.824  1.00  0.00
ATOM   3289  BUA BUA Y1410     -66.903 -22.896  19.533  1.00  0.00
ATOM   3290  BUB BUB Y1411      69.291  50.349  82.377  1.00  0.00
ATOM   3291  BUC BUC Y1412       0.017  -4.625  -7.521  1.00  0.00
ATOM   3292  BUD BUD Y1413     -14.617 -72.792 -52.182  1.00  0.00
ATOM   3293  BUE BUE Y1414      84.783  18.774  14.773  1.00  0.00
ATOM   3294  BUF BUF Y1415     -27.642  27.077  69.832  1.00  0.00
ATOM   3295  BUG BUG Y1416      81.950 -32.542  37.465  1.00  0.00
ATOM   3296  BUH BUH Y1417      19.539 -65.179 -27.566  1.00  0.00
ATOM   3297  BUI BUI Y1418      20.271  80.561 -29.642  1.00  0.00
ATOM   3298  BUJ BUJ Y1419     -79.765  63.437  13.329  1.00  0.00
ATOM   3299  BUK BUK Y1420     -83.411  35.630  17.629  1.00  0.00
ATOM   3300  BUL BUL Y1421      31.323  17.105 -36.567  1.00  0.00
ATOM   3301  BUM BUM Y1422     -72.096 -20.192   7.020  1.00  0.00
ATOM   3302  BUN BUN Y1423      67.274 -24.643 -23.970  1.00  0.00
ATOM   3303  BUO BUO Y1424      82.127  81.890  68.072  1.00  0.00
ATOM   3304  BUP BUP Y1425      85.107 -15.157  63.695  1.00  0.00
ATOM   3305  BUQ BUQ Y1426     -57.970  26.560  59.711  1.00  0.00
ATOM   3306  BUR BUR Y1427      39.623 -36.207 -74.970  1.00  0.00
ATOM   3307  BUS BUS Y1428     -56.638 -24.225 -72.649  1.00  0.00
ATOM   3308  BUT BUT Y1429     -28.192  36.626 -17.651  1.00  0.00
ATOM   3309  BUU BUU Y1430     -10.508  36.000  86.402  1.00  0.00
ATOM   3310  BUV BUV Y1431     -34.677  33.171 -50.906  1.00  0.00
ATOM   3311  BUW BUW Y1432      22.260  44.132  41.448  1.00  0.00
ATOM   3312  BUX BUX Y1433     -22.809 -84.024 -21.273  1.00  0.00
ATOM   3313  BUY BUY Y1434      -3.084 -39.024  34.478  1.00  0.00
ATOM   3314  BUZ BUZ Y1435     -37.413  50.047  28.747  1.00  0.00
ATOM   3315  BVA BVA Y1436     -38.255  62.434 -83.789  1.00  0.00
ATOM   3316  BVB BVB Y1437      86.465 -14.176 -45.322  1.00  0.00
ATOM   3317  BVC BVC Y1438       5.203  56.517 -67.177  1.00  0.00
ATOM   3318  BVD BVD Y1439     -84.224  46.684  -7.705  1.00  0.00
ATOM   3319  BVE BVE Y1440      83.283   6.731  -6.438  1.00  0.00
ATOM   3320  BVF BVF Y1441     -82.413 -46.000 -85.557  1.00  0.00
ATOM   3321  BVG BVG Y1442     -83.991  17.882 -55.467  1.00  0.00
ATOM   3322  BVH BVH Y1443     -83.989 -50.161 -51.931  1.00  0.00
ATOM   3323  BVI BVI Y1444     -28.404  83.813  -7.665  1.00  0.00
ATOM   3324  BVJ BVJ Y1445     -39.468 -86.649  77.218  1.00  0.00
ATOM   3325  BVK BVK Y1446      -2.790   9.149 -14.593  1.00  0.00
ATOM   3326  BVL BVL Y1447      -5.466  68.730  66.510  1.00  0.00
ATOM   3327  BVM BVM Y1448     -10.697  63.652 -12.261  1.00  0.00
ATOM   3328  BVN BVN Y1449     -21.493  73.680  44.044  1.00  0.00
ATOM   3329  BVO BVO Y1450     -49.303  -3.532 -38.564  1.00  0.00
ATOM   3330  BVP BVP Y1451     -81.579 -55.197  12.502  1.00  0.00
ATOM   3331  BVQ BVQ Y1452     -25.044 -23.922  24.988  1.00  0.00
ATOM   3332  BVR BVR Y1453     -20.185  84.397 -19.583  1.00  0.00
ATOM   3333  BVS BVS Y1454     -15.592 -25.369  48.563  1.00  0.00
ATOM   3334  BVT BVT Y1455      70.911  63.799  26.798  1.00  0.00
ATOM   3335  BVU BVU Y1456       2.652 -26.331  -6.261  1.00  0.00
ATOM   3336  BVV BVV Y1457      -2.234 -53.793 -40.188  1.00  0.00
ATOM   3337  BVW BVW Y1458      23.410 -30.442 -49.050  1.00  0.00
ATOM   3338  BVX BVX Y1459      67.932  44.270 -81.910  1.00  0.00
ATOM   3339  BVY BVY Y1460       3.438 -74.545   7.233  1.00  0.00
ATOM   3340  BVZ BVZ Y1461       2.557  13.838  46.881  1.00  0.00
ATOM   3341  BWA BWA Y1462     -79.427 -42.818   1.982  1.00  0.00
ATOM   3342  BWB BWB Y1463      89.237  70.142 -49.922  1.00  0.00
ATOM   3343  BWC BWC Y1464       2.244 -42.834 -50.276  1.00  0.00
ATOM   3344  BWD BWD Y1465     -37.956 -39.731 -11.748  1.00  0.00
ATOM   3345  BWE BWE Y1466      65.891  11.071  42.778  1.00  0.00
ATOM   3346  BWF BWF Y1467     -33.441  12.196 -78.403  1.00  0.00
ATOM   3347  BWG BWG Y1468      80.682 -42.923 -86.925  1.00  0.00
ATOM   3348  BWH BWH Y1469      55.609 -49.363 -79.658  1.00  0.00
ATOM   3349  BWI BWI Y1470     -79.227 -75.108 -48.202  1.00  0.00
ATOM   3350  BWJ BWJ Y1471     -80.610 -32.077   9.302  1.00  0.00
ATOM   3351  BWK BWK Y1472     -21.225  51.406 -66.259  1.00  0.00
ATOM   3352  BWL BWL Y1473     -42.094 -49.397   7.963  1.00  0.00
ATOM   3353  BWM BWM Y1474     -13.066  48.574 -82.146  1.00  0.00
ATOM   3354  BWN BWN Y1475      34.737 -22.846 -82.341  1.00  0.00
ATOM   3355  BWO BWO Y1476     -82.462 -83.378  40.454  1.00  0.00
ATOM   3356  BWP BWP Y1477     -80.238 -56.854 -77.057  1.00  0.00
ATOM   3357  BWQ BWQ Y1478      49.305 -35.339  69.852  1.00  0.00
ATOM   3358  BWR BWR Y1479     -11.042  20.191 -53.985  1.00  0.00
ATOM   3359  BWS BWS Y1480     -15.278  78.386 -59.145  1.00  0.00
ATOM   3360  BWT BWT Y1481     -81.802  17.244  10.251  1.00  0.00
ATOM   3361  BWU BWU Y1482      28.742  82.710  83.775  1.00  0.00
ATOM   3362  BWV BWV Y1483     -37.948  74.819 -45.827  1.00  0.00
ATOM   3363  BWW BWW Y1484      68.172  65.290 -79.179  1.00  0.00
ATOM   3364  BWX BWX Y1485       7.037  81.103  72.033  1.00  0.00
ATOM   3365  BWY BWY Y1486      26.402 -53.712  36.109  1.00  0.00
ATOM   3366  BWZ BWZ Y1487      73.231  81.704  17.472  1.00  0.00
ATOM   3367  BXA BXA Y1488     -68.213 -31.355  84.739  1.00  0.00
ATOM   3368  BXB BXB Y1489     -83.083 -76.901  -2.018  1.00  0.00
ATOM   3369  BXC BXC Y1490     -21.359  23.504  86.462  1.00  0.00
ATOM   3370  BXD BXD Y1491     -47.454  62.828 -55.782  1.00  0.00
ATOM   3371  BXE BXE Y1492     -24.399  16.749  46.374  1.00  0.00
ATOM   3372  BXF BXF Y1493     -84.734 -56.046 -17.500  1.00  0.00
ATOM   3373  BXG BXG Y1494      16.061 -53.609 -59.027  1.00  0.00
ATOM   3374  BXH BXH Y1495      -9.334  83.468  -7.768  1.00  0.00
ATOM   3375  BXI BXI Y1496     -75.257 -51.869 -35.472  1.00  0.00
ATOM   3376  BXJ BXJ Y1497     -50.717 -88.838  29.722  1.00  0.00
ATOM   3377  BXK BXK Y1498     -72.306  49.099  83.283  1.00  0.00
ATOM   3378  BXL BXL Y1499     -27.424  55.098  49.289  1.00  0.00
ATOM   3379  BXM BXM Y1500       8.905  63.457 -77.195  1.00  0.00
ATOM   3380  BXN BXN Y1501      33.825  75.109  55.350  1.00  0.00
ATOM   3381  BXO BXO Y1502       2.324  27.975  33.588  1.00  0.00
ATOM   3382  BXP BXP Y1503     -56.392  36.470  83.023  1.00  0.00
ATOM   3383  BXQ BXQ Y1504     -73.972 -16.212 -52.965  1.00  0.00
ATOM   3384  BXR BXR Y1505     -83.102 -84.198 -64.131  1.00  0.00
ATOM   3385  BXS BXS Y1506     -83.962 -73.242  28.829  1.00  0.00
ATOM   3386  BXT BXT Y1507      89.090  28.919  85.206  1.00  0.00
ATOM   3387  BXU BXU Y1508     -59.449  65.628  58.359  1.00  0.00
ATOM   3388  BXV BXV Y1509      73.537  59.749  10.116  1.00  0.00
ATOM   3389  BXW BXW Y1510       6.992 -42.222  86.714  1.00  0.00
ATOM   3390  BXX BXX Y1511       2.874  34.008 -63.497  1.00  0.00
ATOM   3391  BXY BXY Y1512      48.150  64.229   6.848  1.00  0.00
ATOM   3392  BXZ BXZ Y1513      38.112  53.686 -24.362  1.00  0.00
ATOM   3393  BYA BYA Y1514     -84.812  38.919  37.741  1.00  0.00
ATOM   3394  BYB BYB Y1515      87.417 -30.048  -4.101  1.00  0.00
ATOM   3395  BYC BYC Y1516      41.516  36.970  60.264  1.00  0.00
ATOM   3396  BYD BYD Y1517     -21.370 -84.919 -84.141  1.00  0.00
ATOM   3397  BYE BYE Y1518      15.143 -50.014 -43.475  1.00  0.00
ATOM   3398  BYF BYF Y1519     -14.609 -87.067 -10.519  1.00  0.00
ATOM   3399  BYG BYG Y1520      40.628 -60.517 -85.582  1.00  0.00
ATOM   3400  BYH BYH Y1521     -80.954 -72.511  51.405  1.00  0.00
ATOM   3401  BYI BYI Y1522     -52.186  -0.250 -26.385  1.00  0.00
ATOM   3402  BYJ BYJ Y1523      -9.320  -5.381 -69.640  1.00  0.00
ATOM   3403  BYK BYK Y1524     -72.666  45.176  47.344  1.00  0.00
ATOM   3404  BYL BYL Y1525       1.837 -84.083 -69.475  1.00  0.00
ATOM   3405  BYM BYM Y1526      87.196  -7.433 -74.463  1.00  0.00
ATOM   3406  BYN BYN Y1527      -4.948  -2.241 -84.189  1.00  0.00
ATOM   3407  BYO BYO Y1528      82.941  82.484 -18.391  1.00  0.00
ATOM   3408  BYP BYP Y1529     -49.139  13.701 -71.697  1.00  0.00
ATOM   3409  BYQ BYQ Y1530      87.755 -61.265 -49.481  1.00  0.00
ATOM   3410  BYR BYR Y1531      83.497  67.637  23.867  1.00  0.00
ATOM   3411  BYS BYS Y1532      77.139 -80.066 -57.595  1.00  0.00
ATOM   3412  BYT BYT Y1533     -41.672  83.335  -0.996  1.00  0.00
ATOM   3413  BYU BYU Y1534     -78.489 -45.673 -66.238  1.00  0.00
ATOM   3414  BYV BYV Y1535     -15.359  61.104   4.663  1.00  0.00
ATOM   3415  BYW BYW Y1536      18.621 -20.647  31.702  1.00  0.00
ATOM   3416  BYX BYX Y1537      40.918  63.826  86.303  1.00  0.00
ATOM   3417  BYY BYY Y1538     -40.196 -55.701  85.473  1.00  0.00
ATOM   3418  BYZ BYZ Y1539     -62.528  56.702  68.821  1.00  0.00
ATOM   3419  BZA BZA Y1540     -85.206  74.537 -32.269  1.00  0.00
ATOM   3420  BZB BZB Y1541      25.683 -69.942  76.680  1.00  0.00
ATOM   3421  BZC BZC Y1542     -59.346 -29.392 -33.588  1.00  0.00
ATOM   3422  BZD BZD Y1543     -36.616   7.961  54.144  1.00  0.00
ATOM   3423  BZE BZE Y1544       9.194  52.182 -83.565  1.00  0.00
ATOM   3424  BZF BZF Y1545      57.297  46.251  -9.277  1.00  0.00
ATOM   3425  BZG BZG Y1546     -22.583  64.925  58.325  1.00  0.00
ATOM   3426  BZH BZH Y1547     -81.287 -65.037 -34.954  1.00  0.00
ATOM   3427  BZI BZI Y1548       5.950  28.331  76.785  1.00  0.00
ATOM   3428  BZJ BZJ Y1549     -19.848   4.411  69.298  1.00  0.00
ATOM   3429  BZK BZK Y1550      88.764 -15.720  27.257  1.00  0.00
ATOM   3430  BZL BZL Y1551     -20.376  84.105 -38.724  1.00  0.00
ATOM   3431  BZM BZM Y1552      59.278 -22.918  50.937  1.00  0.00
ATOM   3432  BZN BZN Y1553     -65.869   1.555 -24.316  1.00  0.00
ATOM   3433  BZO BZO Y1554      71.927 -41.979  26.904  1.00  0.00
ATOM   3434  BZP BZP Y1555     -82.523  14.011  41.571  1.00  0.00
ATOM   3435  BZQ BZQ Y1556      89.261 -78.844  44.411  1.00  0.00
ATOM   3436  BZR BZR Y1557      83.047 -17.814  49.441  1.00  0.00
ATOM   3437  BZS BZS Y1558     -37.403 -51.086 -43.931  1.00  0.00
ATOM   3438  BZT BZT Y1559      34.558 -60.594 -50.893  1.00  0.00
ATOM   3439  BZU BZU Y1560       5.513  19.750 -43.601  1.00  0.00
ATOM   3440  BZV BZV Y1561      82.857  -2.471 -62.765  1.00  0.00
ATOM   3441  BZW BZW Y1562      53.501 -86.163  56.949  1.00  0.00
ATOM   3442  BZX BZX Y1563     -81.137 -75.181 -72.878  1.00  0.00
ATOM   3443  BZY BZY Y1564      33.299 -87.105  71.922  1.00  0.00
ATOM   3444  BZZ BZZ Y1565     -82.367 -75.934  72.518  1.00  0.00
ATOM   3445  CAA CAA Y1566      84.173  38.857 -46.788  1.00  0.00
ATOM   3446  CAB CAB Y1567     -77.266  12.664  67.218  1.00  0.00
ATOM   3447  CAC CAC Y1568     -85.325  66.903 -72.176  1.00  0.00
ATOM   3448  CAD CAD Y1569     -73.206 -86.386 -19.675  1.00  0.00
ATOM   3449  CAE CAE Y1570      14.654 -16.883  87.175  1.00  0.00
ATOM   3450  CAF CAF Y1571      -0.386  49.502   3.346  1.00  0.00
ATOM   3451  CAG CAG Y1572      69.806 -19.375  62.771  1.00  0.00
ATOM   3452  CAH CAH Y1573     -66.170 -46.018 -86.896  1.00  0.00
ATOM   3453  CAI CAI Y1574      43.433 -81.520  41.182  1.00  0.00
ATOM   3454  CAJ CAJ Y1575     -63.177 -10.354  28.643  1.00  0.00
ATOM   3455  CAK CAK Y1576      12.081 -64.141  66.040  1.00  0.00
ATOM   3456  CAL CAL Y1577     -46.647 -82.704  18.401  1.00  0.00
ATOM   3457  CAM CAM Y1578     -54.025 -44.673  34.333  1.00  0.00
ATOM   3458  CAN CAN Y1579      43.124  51.117 -61.622  1.00  0.00
ATOM   3459  CAO CAO Y1580      28.059  61.253  59.957  1.00  0.00
ATOM   3460  CAP CAP Y1581      64.075  11.393  22.066  1.00  0.00
ATOM   3461  CAQ CAQ Y1582     -26.282   2.577 -51.582  1.00  0.00
ATOM   3462  CAR CAR Y1583      50.784  32.370 -61.100  1.00  0.00
ATOM   3463  CAS CAS Y1584     -48.850 -44.283 -85.993  1.00  0.00
ATOM   3464  CAT CAT Y1585      44.849   0.762  55.100  1.00  0.00
ATOM   3465  CAU CAU Y1586      80.183  14.959  53.620  1.00  0.00
ATOM   3466  CAV CAV Y1587      56.239 -69.848 -54.019  1.00  0.00
ATOM   3467  CAW CAW Y1588      27.018 -30.000  75.023  1.00  0.00
ATOM   3468  CAX CAX Y1589     -19.052 -88.912   4.707  1.00  0.00
ATOM   3469  CAY CAY Y1590     -81.096  76.475  62.368  1.00  0.00
ATOM   3470  CAZ CAZ Y1591      81.271 -36.745   7.840  1.00  0.00
ATOM   3471  CBA CBA Y1592      30.967 -21.647 -49.687  1.00  0.00
ATOM   3472  CBB CBB Y1593     -49.993 -14.255 -37.900  1.00  0.00
ATOM   3473  CBC CBC Y1594      10.166  27.593 -86.493  1.00  0.00
ATOM   3474  CBD CBD Y1595     -30.270 -88.990  43.443  1.00  0.00
ATOM   3475  CBE CBE Y1596     -49.876 -62.905 -61.018  1.00  0.00
ATOM   3476  CBF CBF Y1597     -79.411  81.549 -83.174  1.00  0.00
ATOM   3477  CBG CBG Y1598     -71.663 -15.333  57.752  1.00  0.00
ATOM   3478  CBH CBH Y1599      14.755 -53.987  22.291  1.00  0.00
ATOM   3479  CBI CBI Y1600     -65.309 -42.748  46.715  1.00  0.00
ATOM   3480  CBJ CBJ Y1601      24.604  57.228 -55.599  1.00  0.00
ATOM   3481  CBK CBK Y1602     -16.721  10.121 -21.804  1.00  0.00
ATOM   3482  CBL CBL Y1603     -75.328  45.486  25.034  1.00  0.00
ATOM   3483  CBM CBM Y1604     -19.349 -41.671 -74.212  1.00  0.00
ATOM   3484  CBN CBN Y1605      71.788 -84.442  68.413  1.00  0.00
ATOM   3485  CBO CBO Y1606      63.518   7.019  -1.423  1.00  0.00
ATOM   3486  CBP CBP Y1607      85.232  42.988 -27.741  1.00  0.00
ATOM   3487  CBQ CBQ Y1608      55.101 -86.291 -86.089  1.00  0.00
ATOM   3488  CBR CBR Y1609      88.686  62.853 -81.597  1.00  0.00
ATOM   3489  CBS CBS Y1610      50.132  10.217  61.691  1.00  0.00
ATOM   3490  CBT CBT Y1611      20.683  55.859 -85.070  1.00  0.00
ATOM   3491  CBU CBU Y1612      44.763 -44.195  -3.637  1.00  0.00
ATOM   3492  CBV CBV Y1613      61.912  85.977  18.886  1.00  0.00
ATOM   3493  CBW CBW Y1614     -49.810   4.987  -0.629  1.00  0.00
ATOM   3494  CBX CBX Y1615     -22.957  -0.530  24.525  1.00  0.00
ATOM   3495  CBY CBY Y1616      61.317 -86.156 -59.737  1.00  0.00
ATOM   3496  CBZ CBZ Y1617     -83.733 -71.232  11.207  1.00  0.00
ATOM   3497  CCA CCA Y1618     -69.133 -23.882  72.148  1.00  0.00
ATOM   3498  CCB CCB Y1619     -31.556 -11.024  83.673  1.00  0.00
ATOM   3499  CCC CCC Y1620     -24.361 -36.021 -11.971  1.00  0.00
ATOM   3500  CCD CCD Y1621     -40.465  83.261  23.413  1.00  0.00
ATOM   3501  CCE CCE Y1622     -84.236 -24.110  20.831  1.00  0.00
ATOM   3502  CCF CCF Y1623     -71.997  31.639 -58.508  1.00  0.00
ATOM   3503  CCG CCG Y1624     -49.509 -61.331 -83.421  1.00  0.00
ATOM   3504  CCH CCH Y1625      42.203  10.276 -25.127  1.00  0.00
ATOM   3505  CCI CCI Y1626       4.510  56.584 -13.297  1.00  0.00
ATOM   3506  CCJ CCJ Y1627      -7.588 -60.391  72.161  1.00  0.00
ATOM   3507  CCK CCK Y1628      87.664 -62.890  39.974  1.00  0.00
ATOM   3508  CCL CCL Y1629      15.910  80.122 -16.728  1.00  0.00
ATOM   3509  CCM CCM Y1630     -57.657 -44.575 -19.381  1.00  0.00
ATOM   3510  CCN CCN Y1631     -60.919  20.719 -81.645  1.00  0.00
ATOM   3511  CCO CCO Y1632       2.264  20.191 -22.644  1.00  0.00
ATOM   3512  CCP CCP Y1633      38.410 -60.672  -5.570  1.00  0.00
ATOM   3513  CCQ CCQ Y1634      43.676  33.108  82.147  1.00  0.00
ATOM   3514  CCR CCR Y1635      33.499 -40.367 -64.184  1.00  0.00
ATOM   3515  CCS CCS Y1636      48.408 -16.415  35.406  1.00  0.00
ATOM   3516  CCT CCT Y1637     -77.016 -88.110   6.886  1.00  0.00
ATOM   3517  CCU CCU Y1638      90.780  48.087  83.566  1.00  0.00
ATOM   3518  CCV CCV Y1639     -83.595 -18.053  51.489  1.00  0.00
ATOM   3519  CCW CCW Y1640     -46.878  46.313 -83.819  1.00  0.00
ATOM   3520  CCX CCX Y1641     -28.621 -71.093  54.273  1.00  0.00
ATOM   3521  CCY CCY Y1642      87.981  71.695  87.575  1.00  0.00
ATOM   3522  CCZ CCZ Y1643       6.153 -81.557 -46.530  1.00  0.00
ATOM   3523  CDA CDA Y1644     -32.384  16.248  66.579  1.00  0.00
ATOM   3524  CDB CDB Y1645      57.481   0.563 -67.392  1.00  0.00
ATOM   3525  CDC CDC Y1646     -57.984 -10.495  13.453  1.00  0.00
ATOM   3526  CDD CDD Y1647     -59.544 -89.542 -29.808  1.00  0.00
ATOM   3527  CDE CDE Y1648     -40.201 -10.967  20.987  1.00  0.00
ATOM   3528  CDF CDF Y1649      16.969 -23.912  11.686  1.00  0.00
ATOM   3529  CDG CDG Y1650     -67.031   2.925 -39.162  1.00  0.00
ATOM   3530  CDH CDH Y1651      25.430   8.161 -11.207  1.00  0.00
ATOM   3531  CDI CDI Y1652     -50.879  71.896  16.759  1.00  0.00
ATOM   3532  CDJ CDJ Y1653      81.606  19.881 -35.047  1.00  0.00
ATOM   3533  CDK CDK Y1654     -26.661  82.676  30.815  1.00  0.00
ATOM   3534  CDL CDL Y1655      15.120 -12.197  46.050  1.00  0.00
ATOM   3535  CDM CDM Y1656      -2.062   9.977  71.735  1.00  0.00
ATOM   3536  CDN CDN Y1657      11.553 -42.197 -59.463  1.00  0.00
ATOM   3537  CDO CDO Y1658      13.869 -85.524  38.484  1.00  0.00
ATOM   3538  CDP CDP Y1659     -68.677  27.024  -0.758  1.00  0.00
ATOM   3539  CDQ CDQ Y1660      53.555  27.842 -28.482  1.00  0.00
ATOM   3540  CDR CDR Y1661       7.338  -9.170  80.384  1.00  0.00
ATOM   3541  CDS CDS Y1662      49.250 -14.406 -66.081  1.00  0.00
ATOM   3542  CDT CDT Y1663      82.527 -83.724 -39.198  1.00  0.00
ATOM   3543  CDU CDU Y1664      66.997 -18.208  17.875  1.00  0.00
ATOM   3544  CDV CDV Y1665     -22.739  49.950   2.050  1.00  0.00
ATOM   3545  CDW CDW Y1666     -33.852  70.570 -68.068  1.00  0.00
ATOM   3546  CDX CDX Y1667      86.030 -67.741  -4.659  1.00  0.00
ATOM   3547  CDY CDY Y1668      37.436   9.112 -11.035  1.00  0.00
ATOM   3548  CDZ CDZ Y1669     -15.933 -45.316 -47.687  1.00  0.00
ATOM   3549  CEA CEA Y1670       2.684  85.517 -59.893  1.00  0.00
ATOM   3550  CEB CEB Y1671      59.035  83.523  66.813  1.00  0.00
ATOM   3551  CEC CEC Y1672      12.102 -29.397  84.503  1.00  0.00
ATOM   3552  CED CED Y1673       0.476  39.538  18.682  1.00  0.00
ATOM   3553  CEE CEE Y1674     -33.491 -73.186  81.601  1.00  0.00
ATOM   3554  CEF CEF Y1675      42.639   2.317  77.219  1.00  0.00
ATOM   3555  CEG CEG Y1676     -54.730  56.364 -86.138  1.00  0.00
ATOM   3556  CEH CEH Y1677      87.062 -86.992 -23.430  1.00  0.00
ATOM   3557  CEI CEI Y1678      39.288 -13.759 -86.506  1.00  0.00
ATOM   3558  CEJ CEJ Y1679      14.594  52.516  54.428  1.00  0.00
ATOM   3559  CEK CEK Y1680       2.948 -57.956 -62.996  1.00  0.00
ATOM   3560  CEL CEL Y1681      65.761 -88.495  85.079  1.00  0.00
ATOM   3561  CEM CEM Y1682     -15.007  63.486  71.565  1.00  0.00
ATOM   3562  CEN CEN Y1683      88.500  31.494 -56.805  1.00  0.00
ATOM   3563  CEO CEO Y1684     -32.297   1.100  30.735  1.00  0.00
ATOM   3564  CEP CEP Y1685     -26.205  64.218 -58.102  1.00  0.00
ATOM   3565  CEQ CEQ Y1686     -20.947 -78.166  -0.260  1.00  0.00
ATOM   3566  CER CER Y1687      87.894 -76.787  10.001  1.00  0.00
ATOM   3567  CES CES Y1688      -7.363  61.802 -69.761  1.00  0.00
ATOM   3568  CET CET Y1689      48.423 -71.879  -8.197  1.00  0.00
ATOM   3569  CEU CEU Y1690     -63.282 -67.500  18.833  1.00  0.00
ATOM   3570  CEV CEV Y1691      89.276 -83.329  74.460  1.00  0.00
ATOM   3571  CEW CEW Y1692     -69.582  -8.965 -19.403  1.00  0.00
ATOM   3572  CEX CEX Y1693     -52.873   4.592  89.469  1.00  0.00
ATOM   3573  CEY CEY Y1694      -8.542  23.437  77.348  1.00  0.00
ATOM   3574  CEZ CEZ Y1695      41.238  78.682 -37.003  1.00  0.00
ATOM   3575  CFA CFA Y1696     -73.074  -1.307 -49.359  1.00  0.00
ATOM   3576  CFB CFB Y1697      89.622  37.905  56.884  1.00  0.00
ATOM   3577  CFC CFC Y1698     -74.735 -79.032 -30.353  1.00  0.00
ATOM   3578  CFD CFD Y1699      12.706   2.392 -14.442  1.00  0.00
ATOM   3579  CFE CFE Y1700       0.321 -89.411 -57.160  1.00  0.00
ATOM   3580  CFF CFF Y1701     -36.469 -26.143 -12.913  1.00  0.00
ATOM   3581  CFG CFG Y1702      53.859   5.537  73.979  1.00  0.00
ATOM   3582  CFH CFH Y1703     -18.844  37.075 -85.442  1.00  0.00
ATOM   3583  CFI CFI Y1704     -47.371 -45.442  51.101  1.00  0.00
ATOM   3584  CFJ CFJ Y1705     -50.102 -86.359 -19.276  1.00  0.00
ATOM   3585  CFK CFK Y1706     -44.088  74.484  67.748  1.00  0.00
ATOM   3586  CFL CFL Y1707      24.226  66.098 -77.305  1.00  0.00
ATOM   3587  CFM CFM Y1708     -59.041  81.029  87.820  1.00  0.00
ATOM   3588  CFN CFN Y1709      -0.533  65.829 -60.470  1.00  0.00
ATOM   3589  CFO CFO Y1710      59.347 -68.529  -5.056  1.00  0.00
ATOM   3590  CFP CFP Y1711     -83.616 -69.593 -11.819  1.00  0.00
ATOM   3591  CFQ CFQ Y1712      -6.121   1.082  50.673  1.00  0.00
ATOM   3592  CFR CFR Y1713      29.957 -78.308  40.618  1.00  0.00
ATOM   3593  CFS CFS Y1714      54.030  10.610 -76.194  1.00  0.00
ATOM   3594  CFT CFT Y1715      10.704  17.044  62.245  1.00  0.00
ATOM   3595  CFU CFU Y1716     -80.184 -73.535 -85.520  1.00  0.00
ATOM   3596  CFV CFV Y1717     -83.186  34.735  67.272  1.00  0.00
ATOM   3597  CFW CFW Y1718      -3.353   4.247  86.367  1.00  0.00
ATOM   3598  CFX CFX Y1719      88.535 -27.967 -19.001  1.00  0.00
ATOM   3599  CFY CFY Y1720      39.890  60.278 -77.625  1.00  0.00
ATOM   3600  CFZ CFZ Y1721     -24.414 -59.988  45.747  1.00  0.00
ATOM   3601  CGA CGA Y1722     -47.511  78.750 -17.717  1.00  0.00
ATOM   3602  CGB CGB Y1723      89.260   8.319 -25.627  1.00  0.00
ATOM   3603  CGC CGC Y1724     -75.801  51.345   7.385  1.00  0.00
ATOM   3604  CGD CGD Y1725      87.902 -88.473 -64.790  1.00  0.00
ATOM   3605  CGE CGE Y1726      10.626  83.293 -86.795  1.00  0.00
ATOM   3606  CGF CGF Y1727      27.573  48.301 -39.948  1.00  0.00
ATOM   3607  CGG CGG Y1728      88.193 -58.035  17.214  1.00  0.00
ATOM   3608  CGH CGH Y1729      21.326  16.435  -2.587  1.00  0.00
ATOM   3609  CGI CGI Y1730      44.542 -21.860  -1.633  1.00  0.00
ATOM   3610  CGJ CGJ Y1731      85.823 -18.070 -26.555  1.00  0.00
ATOM   3611  CGK CGK Y1732     -56.198 -55.542  43.445  1.00  0.00
ATOM   3612  CGL CGL Y1733       3.801 -86.573  -1.716  1.00  0.00
ATOM   3613  CGM CGM Y1734     -45.207 -47.665 -13.535  1.00  0.00
ATOM   3614  CGN CGN Y1735     -70.263 -10.092   1.010  1.00  0.00
ATOM   3615  CGO CGO Y1736      46.550 -90.138 -61.177  1.00  0.00
ATOM   3616  CGP CGP Y1737      72.164  78.040 -40.877  1.00  0.00
ATOM   3617  CGQ CGQ Y1738     -37.576  70.846  82.553  1.00  0.00
ATOM   3618  CGR CGR Y1739      13.913 -87.045 -58.830  1.00  0.00
ATOM   3619  CGS CGS Y1740      76.751  62.501  -0.465  1.00  0.00
ATOM   3620  CGT CGT Y1741     -36.867   8.259   8.639  1.00  0.00
ATOM   3621  CGU CGU Y1742      12.994 -88.639  54.917  1.00  0.00
ATOM   3622  CGV CGV Y1743     -19.394  11.859  88.496  1.00  0.00
ATOM   3623  CGW CGW Y1744      50.271  77.593  12.625  1.00  0.00
ATOM   3624  CGX CGX Y1745     -78.733  67.765  32.537  1.00  0.00
ATOM   3625  CGY CGY Y1746      87.752  61.468 -40.209  1.00  0.00
ATOM   3626  CGZ CGZ Y1747      39.347 -85.248   5.310  1.00  0.00
ATOM   3627  CHA CHA Y1748      16.754  26.968   3.571  1.00  0.00
ATOM   3628  CHB CHB Y1749     -38.258 -63.166 -19.326  1.00  0.00
ATOM   3629  CHC CHC Y1750      84.884  60.373  10.434  1.00  0.00
ATOM   3630  CHD CHD Y1751     -47.831 -37.155  78.440  1.00  0.00
ATOM   3631  CHE CHE Z1752     -22.699 -40.410 -66.175  1.00  0.00
ATOM   3632  CHF CHF Z1753     -27.962  64.068   7.555  1.00  0.00
ATOM   3633  CHG CHG Z1754      -8.797 -51.657 -19.990  1.00  0.00
ATOM   3634  CHH CHH Z1755      -9.402 -67.072  73.668  1.00  0.00
ATOM   3635  CHI CHI Z1756       2.156 -41.650  21.233  1.00  0.00
ATOM   3636  CHJ CHJ Z1757     -32.090  49.015 -64.005  1.00  0.00
ATOM   3637  CHK CHK Z1758     -27.263   2.417  26.896  1.00  0.00
ATOM   3638  CHL CHL Z1759      47.634  46.124 -60.188  1.00  0.00
ATOM   3639  CHM CHM Z1760      80.711  17.995 -52.821  1.00  0.00
ATOM   3640  CHN CHN Z1761      45.225  -0.172 -45.391  1.00  0.00
ATOM   3641  CHO CHO Z1762     -54.067  75.274 -73.530  1.00  0.00
ATOM   3642  CHP CHP Z1763      52.067 -39.152  59.241  1.00  0.00
ATOM   3643  CHQ CHQ Z1764     -34.424  25.677  65.894  1.00  0.00
ATOM   3644  CHR CHR Z1765       1.377 -33.681 -58.631  1.00  0.00
ATOM   3645  CHS CHS Z1766      84.589   0.875 -58.245  1.00  0.00
ATOM   3646  CHT CHT Z1767       5.554  30.057  15.803  1.00  0.00
ATOM   3647  CHU CHU Z1768      64.772 -31.333 -37.430  1.00  0.00
ATOM   3648  CHV CHV Z1769      -3.964  10.059 -58.429  1.00  0.00
ATOM   3649  CHW CHW Z1770      53.283 -61.492 -28.307  1.00  0.00
ATOM   3650  CHX CHX Z1771      -8.154  70.658 -42.385  1.00  0.00
ATOM   3651  CHY CHY Z1772     -64.766 -45.757  -3.570  1.00  0.00
ATOM   3652  CHZ CHZ Z1773     -43.423 -34.044 -77.476  1.00  0.00
ATOM   3653  CIA CIA Z1774       4.523 -86.726  -8.831  1.00  0.00
ATOM   3654  CIB CIB Z1775     -49.673 -17.785  31.196  1.00  0.00
ATOM   3655  CIC CIC Z1776     -78.715  41.902 -85.321  1.00  0.00
ATOM   3656  CID CID Z1777      57.726 -33.982   3.019  1.00  0.00
ATOM   3657  CIE CIE Z1778      45.126  42.174  70.379  1.00  0.00
ATOM   3658  CIF CIF Z1779      -8.344  72.016 -80.116  1.00  0.00
ATOM   3659  CIG CIG Z1780     -45.937 -67.335  27.852  1.00  0.00
ATOM   3660  CIH CIH Z1781     -61.858  33.273 -11.015  1.00  0.00
ATOM   3661  CII CII Z1782      46.943  78.288  82.865  1.00  0.00
ATOM   3662  CIJ CIJ Z1783     -79.744 -11.581  73.371  1.00  0.00
ATOM   3663  CIK CIK Z1784     -48.402  63.626 -25.893  1.00  0.00
ATOM   3664  CIL CIL Z1785     -60.874  64.017 -51.010  1.00  0.00
ATOM   3665  CIM CIM Z1786       5.966  53.434  78.132  1.00  0.00
ATOM   3666  CIN CIN Z1787      12.457  65.389   9.418  1.00  0.00
ATOM   3667  CIO CIO Z1788     -13.848 -75.316 -55.634  1.00  0.00
ATOM   3668  CIP CIP Z1789      45.713  71.485  20.402  1.00  0.00
ATOM   3669  CIQ CIQ Z1790     -69.737  17.014  56.120  1.00  0.00
ATOM   3670  CIR CIR Z1791      52.274 -73.428   2.919  1.00  0.00
ATOM   3671  CIS CIS Z1792      30.379 -77.617 -79.458  1.00  0.00
ATOM   3672  CIT CIT Z1793      -9.023  55.031  39.840  1.00  0.00
ATOM   3673  CIU CIU Z1794      25.628 -71.984  51.851  1.00  0.00
ATOM   3674  CIV CIV Z1795     -75.342 -47.423  71.269  1.00  0.00
ATOM   3675  CIW CIW Z1796      83.496  55.315  37.153  1.00  0.00
ATOM   3676  CIX CIX Z1797      70.352 -53.311 -73.197  1.00  0.00
ATOM   3677  CIY CIY Z1798     -39.376   8.690 -38.601  1.00  0.00
ATOM   3678  CIZ CIZ Z1799     -80.393  -6.490 -49.758  1.00  0.00
ATOM   3679  CJA CJA Z1800     -55.032  13.562 -81.709  1.00  0.00
ATOM   3680  CJB CJB Z1801     -17.277 -28.547  52.571  1.00  0.00
ATOM   3681  CJC CJC Z1802      -7.011  63.903  53.447  1.00  0.00
ATOM   3682  CJD CJD Z1803     -51.809  50.379  73.456  1.00  0.00
ATOM   3683  CJE CJE Z1804     -63.978 -70.427 -80.181  1.00  0.00
ATOM   3684  CJF CJF Z1805      62.990  67.019  56.189  1.00  0.00
ATOM   3685  CJG CJG Z1806      73.064  23.733 -73.344  1.00  0.00
ATOM   3686  CJH CJH Z1807      67.744  40.691  -2.973  1.00  0.00
ATOM   3687  CJI CJI Z1808      17.655  73.330  44.222  1.00  0.00
ATOM   3688  CJJ CJJ Z1809     -42.466 -12.368  56.537  1.00  0.00
ATOM   3689  CJK CJK Z1810      -5.049  11.946  50.246  1.00  0.00
ATOM   3690  CJL CJL Z1811      79.058  -3.713 -84.335  1.00  0.00
ATOM   3691  CJM CJM Z1812      69.215 -74.496 -64.973  1.00  0.00
ATOM   3692  CJN CJN Z1813      61.282  18.250  42.510  1.00  0.00
ATOM   3693  CJO CJO Z1814      51.204  75.828 -25.440  1.00  0.00
ATOM   3694  CJP CJP Z1815      17.559  72.320  69.830  1.00  0.00
ATOM   3695  CJQ CJQ Z1816     -29.998 -46.551  82.576  1.00  0.00
ATOM   3696  CJR CJR Z1817      71.706   6.976 -20.561  1.00  0.00
ATOM   3697  CJS CJS Z1818     -67.079  44.499  57.197  1.00  0.00
ATOM   3698  CJT CJT Z1819      10.591 -76.840 -63.217  1.00  0.00
ATOM   3699  CJU CJU Z1820      77.242 -39.531 -32.511  1.00  0.00
ATOM   3700  CJV CJV Z1821     -66.731   7.250 -33.044  1.00  0.00
ATOM   3701  CJW CJW Z1822       0.661  35.887 -10.596  1.00  0.00
ATOM   3702  CJX CJX Z1823     -75.888  41.499  70.604  1.00  0.00
ATOM   3703  CJY CJY Z1824      77.487 -10.327  73.362  1.00  0.00
ATOM   3704  CJZ CJZ Z1825      74.648 -67.451  73.495  1.00  0.00
ATOM   3705  CKA CKA Z1826     -11.609  54.169 -78.058  1.00  0.00
ATOM   3706  CKB CKB Z1827      61.938  71.900 -72.994  1.00  0.00
ATOM   3707  CKC CKC Z1828     -41.073  -9.436 -25.073  1.00  0.00
ATOM   3708  CKD CKD Z1829      89.199 -16.775  85.853  1.00  0.00
ATOM   3709  CKE CKE Z1830      -1.252  42.026  34.458  1.00  0.00
ATOM   3710  CKF CKF Z1831     -33.161  26.709 -74.623  1.00  0.00
ATOM   3711  CKG CKG Z1832      71.699  30.833 -33.595  1.00  0.00
ATOM   3712  CKH CKH Z1833      60.982 -11.231   4.785  1.00  0.00
ATOM   3713  CKI CKI Z1834      -5.098  48.607 -56.363  1.00  0.00
ATOM   3714  CKJ CKJ Z1835      87.588   2.823  89.411  1.00  0.00
ATOM   3715  CKK CKK Z1836      12.237 -58.894  75.324  1.00  0.00
ATOM   3716  CKL CKL Z1837     -49.756 -42.131 -38.918  1.00  0.00
ATOM   3717  CKM CKM Z1838      54.839  -3.687  47.787  1.00  0.00
ATOM   3718  CKN CKN Z1839      30.416  45.066 -15.153  1.00  0.00
ATOM   3719  CKO CKO Z1840      13.462 -25.855  87.867  1.00  0.00
ATOM   3720  CKP CKP Z1841      81.755  29.965  50.200  1.00  0.00
ATOM   3721  CKQ CKQ Z1842      36.649 -75.311  78.967  1.00  0.00
ATOM   3722  CKR CKR Z1843     -66.206 -67.243 -39.958  1.00  0.00
ATOM   3723  CKS CKS Z1844     -22.406 -31.761  27.020  1.00  0.00
ATOM   3724  CKT CKT Z1845     -18.473  79.789  56.556  1.00  0.00
ATOM   3725  CKU CKU Z1846     -19.391  41.190 -35.809  1.00  0.00
ATOM   3726  CKV CKV Z1847     -41.908 -61.981 -68.529  1.00  0.00
ATOM   3727  CKW CKW Z1848      15.232 -38.107 -44.873  1.00  0.00
ATOM   3728  CKX CKX Z1849      17.200  59.266 -73.019  1.00  0.00
ATOM   3729  CKY CKY Z1850     -71.019 -12.857  27.449  1.00  0.00
ATOM   3730  CKZ CKZ Z1851     -65.780  74.632 -35.598  1.00  0.00
ATOM   3731  CLA CLA Z1852      42.741   8.438   2.168  1.00  0.00
ATOM   3732  CLB CLB Z1853     -39.760  78.658  52.505  1.00  0.00
ATOM   3733  CLC CLC Z1854     -20.912  33.977  36.531  1.00  0.00
ATOM   3734  CLD CLD Z1855       8.596  -3.944  37.447  1.00  0.00
ATOM   3735  CLE CLE Z1856     -45.800 -70.039  74.150  1.00  0.00
ATOM   3736  CLF CLF Z1857      26.000  16.799  58.160  1.00  0.00
ATOM   3737  CLG CLG Z1858     -38.090  73.237 -64.879  1.00  0.00
ATOM   3738  CLH CLH Z1859      71.632 -58.238  13.169  1.00  0.00
ATOM   3739  CLI CLI Z1860       9.178  -5.592  18.726  1.00  0.00
ATOM   3740  CLJ CLJ Z1861     -16.349 -52.430 -85.436  1.00  0.00
ATOM   3741  CLK CLK Z1862      17.261 -22.887 -38.213  1.00  0.00
ATOM   3742  CLL CLL Z1863     -51.155 -14.902 -60.124  1.00  0.00
ATOM   3743  CLM CLM Z1864      72.526 -73.045 -33.246  1.00  0.00
ATOM   3744  CLN CLN Z1865     -35.455 -69.785 -31.021  1.00  0.00
ATOM   3745  CLO CLO Z1866     -23.150 -82.137  35.764  1.00  0.00
ATOM   3746  CLP CLP Z1867      24.024   9.795 -18.621  1.00  0.00
ATOM   3747  CLQ CLQ Z1868     -20.232  64.040  42.257  1.00  0.00
ATOM   3748  CLR CLR Z1869      -7.533  37.198  66.325  1.00  0.00
ATOM   3749  CLS CLS Z1870      21.700 -21.976  48.432  1.00  0.00
ATOM   3750  CLT CLT Z1871       9.967 -31.474 -78.085  1.00  0.00
ATOM   3751  CLU CLU Z1872     -25.112 -24.795  -5.185  1.00  0.00
ATOM   3752  CLV CLV Z1873     -73.961  67.723  68.136  1.00  0.00
ATOM   3753  CLW CLW Z1874      85.227  59.962  85.490  1.00  0.00
ATOM   3754  CLX CLX Z1875      38.871 -37.781 -77.199  1.00  0.00
ATOM   3755  CLY CLY Z1876      22.318  26.739 -28.692  1.00  0.00
ATOM   3756  CLZ CLZ Z1877      58.695  67.077 -12.991  1.00  0.00
ATOM   3757  CMA CMA Z1878     -51.095 -28.500  82.660  1.00  0.00
ATOM   3758  CMB CMB Z1879     -76.018  83.319  27.979  1.00  0.00
ATOM   3759  CMC CMC Z1880      68.959  62.268 -34.400  1.00  0.00
ATOM   3760  CMD CMD Z1881     -37.749 -86.890 -53.319  1.00  0.00
ATOM   3761  CME CME Z1882      75.785 -46.817  87.126  1.00  0.00
ATOM   3762  CMF CMF Z1883      18.478  35.050  46.096  1.00  0.00
ATOM   3763  CMG CMG Z1884     -32.891  59.405  45.295  1.00  0.00
ATOM   3764  CMH CMH Z1885      77.581   6.243  65.910  1.00  0.00
ATOM   3765  CMI CMI Z1886     -75.527 -69.569  51.301  1.00  0.00
ATOM   3766  CMJ CMJ Z1887      69.378  35.547  38.547  1.00  0.00
ATOM   3767  CMK CMK Z1888      32.415  34.601  25.589  1.00  0.00
ATOM   3768  CML CML Z1889      -4.044  55.635 -24.142  1.00  0.00
ATOM   3769  CMM CMM Z1890      76.626 -74.552  52.351  1.00  0.00
ATOM   3770  CMN CMN Z1891     -35.452  52.568  56.946  1.00  0.00
ATOM   3771  CMO CMO Z1892      15.378 -21.652  71.518  1.00  0.00
ATOM   3772  CMP CMP Z1893      74.745 -13.544 -41.857  1.00  0.00
ATOM   3773  CMQ CMQ Z1894     -35.177 -59.414  78.594  1.00  0.00
ATOM   3774  CMR CMR Z1895      16.399 -58.804  33.769  1.00  0.00
ATOM   3775  CMS CMS Z1896      75.075 -23.643 -71.312  1.00  0.00
ATOM   3776  CMT CMT Z1897     -80.814 -65.588   4.421  1.00  0.00
ATOM   3777  CMU CMU Z1898      27.603 -38.465  79.453  1.00  0.00
ATOM   3778  CMV CMV Z1899      56.895 -72.217  80.674  1.00  0.00
ATOM   3779  CMW CMW Z1900      63.857  -7.927  83.505  1.00  0.00
ATOM   3780  CMX CMX Z1901     -26.486  12.161 -11.099  1.00  0.00
ATOM   3781  CMY CMY Z1902     -31.067 -85.916  13.671  1.00  0.00
ATOM   3782  CMZ CMZ Z1903      29.131 -85.855 -38.211  1.00  0.00
ATOM   3783  CNA CNA Z1904      33.183 -52.901  14.192  1.00  0.00
ATOM   3784  CNB CNB Z1905      57.633 -74.843  32.333  1.00  0.00
ATOM   3785  CNC CNC Z1906      40.302 -32.867 -41.386  1.00  0.00
ATOM   3786  CND CND Z1907     -54.362   9.274 -58.819  1.00  0.00
ATOM   3787  CNE CNE Z1908     -56.441  81.846 -11.385  1.00  0.00
ATOM   3788  CNF CNF Z1909      63.852  85.909 -70.051  1.00  0.00
ATOM   3789  CNG CNG Z1910     -74.143 -84.553 -81.047  1.00  0.00
ATOM   3790  CNH CNH Z1911      20.562  26.566  -1.157  1.00  0.00
ATOM   3791  CNI CNI Z1912      67.749 -35.192  23.125  1.00  0.00
ATOM   3792  CNJ CNJ Z1913     -74.680  39.038 -49.853  1.00  0.00
ATOM   3793  CNK CNK Z1914     -67.355  63.164  -5.255  1.00  0.00
ATOM   3794  CNL CNL Z1915      34.650  -3.978  33.617  1.00  0.00
ATOM   3795  CNM CNM Z1916     -77.774  51.489 -34.038  1.00  0.00
ATOM   3796  CNN CNN Z1917       9.945  22.538  75.229  1.00  0.00
ATOM   3797  CNO CNO Z1918     -81.646  52.933  41.810  1.00  0.00
ATOM   3798  CNP CNP Z1919     -24.292 -55.264  30.966  1.00  0.00
ATOM   3799  CNQ CNQ Z1920     -55.896 -88.319 -12.208  1.00  0.00
ATOM   3800  CNR CNR Z1921     -26.706 -75.245   2.165  1.00  0.00
ATOM   3801  CNS CNS Z1922     -32.939 -84.944 -17.234  1.00  0.00
ATOM   3802  CNT CNT Z1923      43.029  65.779 -10.943  1.00  0.00
ATOM   3803  CNU CNU Z1924      25.832 -63.991 -23.356  1.00  0.00
ATOM   3804  CNV CNV Z1925      26.091 -44.560  42.541  1.00  0.00
ATOM   3805  CNW CNW Z1926     -50.591  78.739  68.808  1.00  0.00
ATOM   3806  CNX CNX Z1927      27.639  23.691 -65.979  1.00  0.00
ATOM   3807  CNY CNY Z1928     -16.734 -63.138  16.073  1.00  0.00
ATOM   3808  CNZ CNZ Z1929     -57.465  81.739 -47.478  1.00  0.00
ATOM   3809  COA COA Z1930     -14.819 -10.759 -76.158  1.00  0.00
ATOM   3810  COB COB Z1931      37.356  74.006 -66.043  1.00  0.00
ATOM   3811  COC COC Z1932      27.613  17.010  27.738  1.00  0.00
ATOM   3812  COD COD Z1933     -19.604  49.035 -11.227  1.00  0.00
ATOM   3813  COE COE Z1934     -26.147   1.182 -64.308  1.00  0.00
ATOM   3814  COF COF Z1935     -19.914  83.454  40.740  1.00  0.00
ATOM   3815  COG COG Z1936     -76.824 -83.730  18.195  1.00  0.00
ATOM   3816  COH COH Z1937     -23.288  40.587 -78.812  1.00  0.00
ATOM   3817  COI COI Z1938      74.266   9.287 -81.313  1.00  0.00
ATOM   3818  COJ COJ Z1939     -52.059 -85.444  59.255  1.00  0.00
ATOM   3819  COK COK Z1940     -20.902 -17.287   2.826  1.00  0.00
ATOM   3820  COL COL Z1941      87.866  83.012  73.530  1.00  0.00
ATOM   3821  COM COM Z1942     -53.315  58.037  39.019  1.00  0.00
ATOM   3822  CON CON Z1943     -38.414  34.808  15.088  1.00  0.00
ATOM   3823  COO COO Z1944      36.956 -26.663  -0.487  1.00  0.00
ATOM   3824  COP COP Z1945      44.111 -87.444  62.131  1.00  0.00
ATOM   3825  COQ COQ Z1946     -33.349  82.464  -4.868  1.00  0.00
ATOM   3826  COR COR Z1947       9.643 -10.321 -38.114  1.00  0.00
ATOM   3827  COS COS Z1948     -19.589  18.594  12.189  1.00  0.00
ATOM   3828  COT COT Z1949     -16.406  65.309  78.084  1.00  0.00
ATOM   3829  COU COU Z1950     -66.102  37.910 -78.569  1.00  0.00
ATOM   3830  COV COV Z1951      64.548  34.749 -23.752  1.00  0.00
ATOM   3831  COW COW Z1952     -82.065 -62.032 -66.284  1.00  0.00
ATOM   3832  COX COX Z1953     -57.768 -21.410 -10.284  1.00  0.00
ATOM   3833  COY COY Z1954      58.201 -74.444 -77.926  1.00  0.00
ATOM   3834  COZ COZ Z1955      20.527  46.899 -36.136  1.00  0.00
ATOM   3835  CPA CPA Z1956     -50.756 -72.301   2.272  1.00  0.00
ATOM   3836  CPB CPB Z1957     -85.030  33.236 -72.187  1.00  0.00
ATOM   3837  CPC CPC Z1958      19.281 -82.401   0.199  1.00  0.00
ATOM   3838  CPD CPD Z1959      24.170  65.105 -42.230  1.00  0.00
ATOM   3839  CPE CPE Z1960     -81.598 -28.267  14.393  1.00  0.00
ATOM   3840  CPF CPF Z1961      32.815 -41.096 -11.582  1.00  0.00
ATOM   3841  CPG CPG Z1962      -8.609  24.542  -0.898  1.00  0.00
ATOM   3842  CPH CPH Z1963      39.531  53.345   5.478  1.00  0.00
ATOM   3843  CPI CPI Z1964      78.642  77.483  40.233  1.00  0.00
ATOM   3844  CPJ CPJ Z1965     -71.616  32.990  28.708  1.00  0.00
ATOM   3845  CPK CPK Z1966      28.176 -17.329 -70.976  1.00  0.00
ATOM   3846  CPL CPL Z1967     -56.384 -24.977  10.564  1.00  0.00
ATOM   3847  CPM CPM Z1968      70.787  23.939  18.627  1.00  0.00
ATOM   3848  CPN CPN Z1969      85.107 -55.772  27.743  1.00  0.00
ATOM   3849  CPO CPO Z1970     -61.458  72.791  13.743  1.00  0.00
ATOM   3850  CPP CPP Z1971     -40.439  -8.461   5.242  1.00  0.00
ATOM   3851  CPQ CPQ Z1972      47.006  37.984 -28.824  1.00  0.00
ATOM   3852  CPR CPR Z1973      68.040  57.647  -8.233  1.00  0.00
ATOM   3853  CPS CPS Z1974     -49.241  38.064  29.951  1.00  0.00
ATOM   3854  CPT CPT Z1975      41.763 -75.782 -50.224  1.00  0.00
ATOM   3855  CPU CPU Z1976      20.480   2.013 -50.163  1.00  0.00
ATOM   3856  CPV CPV Z1977     -39.554 -33.036 -51.715  1.00  0.00
ATOM   3857  CPW CPW Z1978     -15.249 -19.666 -36.502  1.00  0.00
ATOM   3858  CPX CPX Z1979      51.981 -49.338  29.700  1.00  0.00
ATOM   3859  CPY CPY Z1980     -15.633 -43.672  50.054  1.00  0.00
ATOM   3860  CPZ CPZ Z1981     -28.880  27.328 -40.544  1.00  0.00
ATOM   3861  CQA CQA Z1982      76.671 -46.778  45.011  1.00  0.00
ATOM   3862  CQB CQB Z1983      12.904  44.431 -55.771  1.00  0.00
ATOM   3863  CQC CQC Z1984     -80.530  81.443 -15.215  1.00  0.00
ATOM   3864  CQD CQD Z1985      41.766  -9.791  87.136  1.00  0.00
ATOM   3865  CQE CQE Z1986      16.051  69.345 -16.302  1.00  0.00
ATOM   3866  CQF CQF Z1987      86.395 -69.584   5.344  1.00  0.00
ATOM   3867  CQG CQG Z1988      72.851   0.821  31.846  1.00  0.00
ATOM   3868  CQH CQH Z1989       4.688  46.630  51.568  1.00  0.00
ATOM   3869  CQI CQI Z1990     -17.530 -84.559 -75.791  1.00  0.00
ATOM   3870  CQJ CQJ Z1991     -60.498 -10.296  17.422  1.00  0.00
ATOM   3871  CQK CQK Z1992     -73.106 -11.084 -27.247  1.00  0.00
ATOM   3872  CQL CQL Z1993     -70.798  10.835  88.094  1.00  0.00
ATOM   3873  CQM CQM Z1994     -25.923  63.726  57.219  1.00  0.00
ATOM   3874  CQN CQN Z1995     -78.228  -9.385   0.851  1.00  0.00
ATOM   3875  CQO CQO Z1996     -47.114 -55.449  57.399  1.00  0.00
ATOM   3876  CQP CQP Z1997      78.828 -14.919  18.434  1.00  0.00
ATOM   3877  CQQ CQQ Z1998      82.329  68.006   4.045  1.00  0.00
ATOM   3878  CQR CQR Z1999      41.840 -24.879 -19.222  1.00  0.00
ATOM   3879  CQS CQS Z2000     -21.467  76.971 -16.256  1.00  0.00
ATOM   3880  CQT CQT Z2001     -13.335   0.519  11.490  1.00  0.00
ATOM   3881  CQU CQU Z2002     -29.325 -48.715 -46.660  1.00  0.00
ATOM   3882  CQV CQV Z2003       7.948  35.375 -25.244  1.00  0.00
ATOM   3883  CQW CQW Z2004      76.403 -62.829 -48.083  1.00  0.00
ATOM   3884  CQX CQX Z2005      61.202 -19.989  30.940  1.00  0.00
ATOM   3885  CQY CQY Z2006      75.806  65.756  20.412  1.00  0.00
ATOM   3886  CQZ CQZ Z2007       1.261  75.582  52.833  1.00  0.00
ATOM   3887  CRA CRA Z2008     -82.815 -55.173  32.125  1.00  0.00
ATOM   3888  CRB CRB Z2009     -60.184  -3.312  72.312  1.00  0.00
ATOM   3889  CRC CRC Z2010      84.055  40.075 -53.447  1.00  0.00
ATOM   3890  CRD CRD Z2011     -78.442 -33.606 -79.478  1.00  0.00
ATOM   3891  CRE CRE Z2012      48.568  22.947 -59.563  1.00  0.00
ATOM   3892  CRF CRF Z2013     -59.032 -89.002 -72.607  1.00  0.00
ATOM   3893  CRG CRG Z2014     -81.766 -89.182 -10.226  1.00  0.00
ATOM   3894  CRH CRH Z2015     -11.076  -8.279  61.787  1.00  0.00
ATOM   3895  CRI CRI Z2016      -7.415 -81.710  54.369  1.00  0.00
ATOM   3896  CRJ CRJ Z2017     -77.857  65.434  24.985  1.00  0.00
ATOM   3897  CRK CRK Z2018     -79.172  -4.445  35.952  1.00  0.00
ATOM   3898  CRL CRL Z2019      81.513  46.345  -9.366  1.00  0.00
ATOM   3899  CRM CRM Z2020     -67.080 -50.313 -74.651  1.00  0.00
ATOM   3900  CRN CRN Z2021       5.147 -87.795  31.887  1.00  0.00
ATOM   3901  CRO CRO Z2022      76.965  -2.398  -3.454  1.00  0.00
ATOM   3902  CRP CRP Z2023      30.021 -20.218  26.617  1.00  0.00
ATOM   3903  CRQ CRQ Z2024      81.697 -71.703 -14.853  1.00  0.00
ATOM   3904  CRR CRR Z2025       8.704  32.682  55.071  1.00  0.00
ATOM   3905  CRS CRS Z2026     -80.809  12.911 -74.532  1.00  0.00
ATOM   3906  CRT CRT Z2027       2.056   2.357  84.007  1.00  0.00
ATOM   3907  CRU CRU Z2028       7.341 -51.036 -56.102  1.00  0.00
ATOM   3908  CRV CRV Z2029      75.870 -23.429  75.021  1.00  0.00
ATOM   3909  CRW CRW Z2030     -32.420 -70.117  87.214  1.00  0.00
ATOM   3910  CRX CRX Z2031      21.753   5.682  48.214  1.00  0.00
ATOM   3911  CRY CRY Z2032     -61.794  -5.124 -81.706  1.00  0.00
ATOM   3912  CRZ CRZ Z2033      25.949 -84.362 -21.587  1.00  0.00
ATOM   3913  CSA CSA Z2034      74.740 -44.099  28.309  1.00  0.00
ATOM   3914  CSB CSB Z2035     -69.627  75.222 -57.546  1.00  0.00
ATOM   3915  CSC CSC Z2036     -25.493 -55.834  60.012  1.00  0.00
ATOM   3916  CSD CSD Z2037     -50.037  63.982 -85.002  1.00  0.00
ATOM   3917  CSE CSE Z2038      50.539 -90.658  27.949  1.00  0.00
ATOM   3918  CSF CSF Z2039      69.722  47.985  15.142  1.00  0.00
ATOM   3919  CSG CSG Z2040     -84.898  29.488  13.862  1.00  0.00
ATOM   3920  CSH CSH Z2041      33.376 -48.705 -41.887  1.00  0.00
ATOM   3921  CSI CSI Z2042       0.105 -60.669  53.062  1.00  0.00
ATOM   3922  CSJ CSJ Z2043     -33.807 -44.535  68.020  1.00  0.00
ATOM   3923  CSK CSK Z2044     -60.463  66.869 -64.648  1.00  0.00
ATOM   3924  CSL CSL Z2045     -11.452 -36.416  81.849  1.00  0.00
ATOM   3925  CSM CSM Z2046      86.958   9.489  13.990  1.00  0.00
ATOM   3926  CSN CSN Z2047      54.356  31.818   9.332  1.00  0.00
ATOM   3927  CSO CSO Z2048     -43.625 -29.369 -33.749  1.00  0.00
ATOM   3928  CSP CSP Z2049     -66.288  66.701 -79.426  1.00  0.00
ATOM   3929  CSQ CSQ Z2050      69.506  32.851 -49.834  1.00  0.00
ATOM   3930  CSR CSR Z2051     -72.063 -29.051 -53.687  1.00  0.00
ATOM   3931  CSS CSS Z2052      51.593  44.652  26.930  1.00  0.00
ATOM   3932  CST CST Z2053     -65.870  20.956 -50.074  1.00  0.00
ATOM   3933  CSU CSU Z2054     -16.389  44.547   1.152  1.00  0.00
ATOM   3934  CSV CSV Z2055      57.610 -21.456 -52.521  1.00  0.00
ATOM   3935  CSW CSW Z2056     -55.257 -28.875  51.099  1.00  0.00
ATOM   3936  CSX CSX Z2057      16.520  27.922 -41.780  1.00  0.00
ATOM   3937  CSY CSY Z2058     -44.367  44.474 -42.499  1.00  0.00
ATOM   3938  CSZ CSZ Z2059      45.663 -45.956  -6.938  1.00  0.00
ATOM   3939  CTA CTA Z2060      76.830 -12.911  60.317  1.00  0.00
ATOM   3940  CTB CTB Z2061     -52.498   1.276 -43.180  1.00  0.00
ATOM   3941  CTC CTC Z2062     -20.644   2.414 -33.671  1.00  0.00
ATOM   3942  CTD CTD Z2063      63.175 -16.738 -33.864  1.00  0.00
ATOM   3943  CTE CTE Z2064      53.507  51.110  42.385  1.00  0.00
ATOM   3944  CTF CTF Z2065      41.680 -53.040 -60.452  1.00  0.00
ATOM   3945  CTG CTG Z2066      70.652  75.243  71.481  1.00  0.00
ATOM   3946  CTH CTH Z2067     -54.767  29.153 -42.154  1.00  0.00
ATOM   3947  CTI CTI Z2068      20.121  12.363 -79.846  1.00  0.00
ATOM   3948  CTJ CTJ Z2069      60.848  23.584 -28.394  1.00  0.00
ATOM   3949  CTK CTK Z2070      -3.546 -89.220 -57.454  1.00  0.00
ATOM   3950  CTL CTL Z2071     -37.638 -50.371 -85.141  1.00  0.00
ATOM   3951  CTM CTM Z2072      84.526 -37.868 -54.536  1.00  0.00
ATOM   3952  CTN CTN Z2073      77.872  24.331  -9.642  1.00  0.00
ATOM   3953  CTO CTO Z2074     -44.989 -77.643 -85.157  1.00  0.00
ATOM   3954  CTP CTP Z2075      24.087 -50.101 -73.728  1.00  0.00
ATOM   3955  CTQ CTQ Z2076      15.074 -21.500   6.545  1.00  0.00
ATOM   3956  CTR CTR Z2077      20.498 -49.749  62.775  1.00  0.00
ATOM   3957  CTS CTS Z2078     -79.732  59.081 -18.432  1.00  0.00
ATOM   3958  CTT CTT Z2079     -77.386 -32.705 -39.744  1.00  0.00
ATOM   3959  CTU CTU Z2080     -20.497 -59.067 -69.427  1.00  0.00
ATOM   3960  CTV CTV Z2081      86.327 -15.733   4.576  1.00  0.00
ATOM   3961  CTW CTW Z2082      42.144   7.565  69.544  1.00  0.00
ATOM   3962  CTX CTX Z2083     -33.085  -0.919  49.349  1.00  0.00
ATOM   3963  CTY CTY Z2084      87.957  53.369 -21.307  1.00  0.00
ATOM   3964  CTZ CTZ Z2085      57.115 -86.235 -37.531  1.00  0.00
ATOM   3965  CUA CUA Z2086      82.502  54.328 -65.591  1.00  0.00
ATOM   3966  CUB CUB Z2087     -39.022  80.029  27.727  1.00  0.00
ATOM   3967  CUC CUC Z2088      26.429 -18.579  14.186  1.00  0.00
ATOM   3968  CUD CUD Z2089      -2.523 -29.820  45.219  1.00  0.00
ATOM   3969  CUE CUE Z2090     -83.198  27.334 -32.045  1.00  0.00
ATOM   3970  CUF CUF Z2091      82.155 -87.285  30.173  1.00  0.00
ATOM   3971  CUG CUG Z2092      16.631 -70.970 -40.753  1.00  0.00
ATOM   3972  CUH CUH Z2093       3.389 -85.467 -28.091  1.00  0.00
ATOM   3973  CUI CUI Z2094      18.617 -30.075 -16.459  1.00  0.00
ATOM   3974  CUJ CUJ Z2095      48.456  12.049  80.444  1.00  0.00
ATOM   3975  CUK CUK Z2096      83.739 -41.253 -85.923  1.00  0.00
ATOM   3976  CUL CUL Z2097     -21.168  33.286 -18.304  1.00  0.00
ATOM   3977  CUM CUM Z2098      24.236 -86.217  24.217  1.00  0.00
ATOM   3978  CUN CUN Z2099     -12.153 -30.912 -81.203  1.00  0.00
ATOM   3979  CUO CUO Z2100      64.811 -25.668  85.835  1.00  0.00
ATOM   3980  CUP CUP Z2101      -2.709  34.242 -34.328  1.00  0.00
ATOM   3981  CUQ CUQ Z2102      28.388 -39.173   1.423  1.00  0.00
ATOM   3982  CUR CUR Z2103     -17.005  36.696 -57.909  1.00  0.00
ATOM   3983  CUS CUS Z2104      55.692 -32.388 -68.681  1.00  0.00
ATOM   3984  CUT CUT Z2105     -27.417 -71.937 -52.066  1.00  0.00
ATOM   3985  CUU CUU Z2106      25.353   0.988 -84.785  1.00  0.00
ATOM   3986  CUV CUV Z2107      20.247  34.358 -76.540  1.00  0.00
ATOM   3987  CUW CUW Z2108      -3.755  82.763  19.964  1.00  0.00
ATOM   3988  CUX CUX Z2109      59.608 -48.186 -48.866  1.00  0.00
ATOM   3989  CUY CUY Z2110     -29.772   2.976 -80.998  1.00  0.00
ATOM   3990  CUZ CUZ Z2111       1.407 -68.429  87.456  1.00  0.00
ATOM   3991  CVA CVA Z2112     -52.817  25.283  84.057  1.00  0.00
ATOM   3992  CVB CVB Z2113     -76.057 -28.756  83.714  1.00  0.00
ATOM   3993  CVC CVC Z2114     -48.959   7.076  -1.967  1.00  0.00
ATOM   3994  CVD CVD Z2115     -66.227   2.254  -7.130  1.00  0.00
ATOM   3995  CVE CVE Z2116      17.245 -88.516  81.983  1.00  0.00
ATOM   3996  CVF CVF Z2117     -78.317 -80.112 -68.055  1.00  0.00
ATOM   3997  CVG CVG Z2118     -23.812  78.720 -82.324  1.00  0.00
ATOM   3998  CVH CVH Z2119      -3.727  56.256  25.200  1.00  0.00
ATOM   3999  CVI CVI Z2120      81.836 -78.400 -67.138  1.00  0.00
ATOM   4000  CVJ CVJ Z2121     -68.368 -89.302   0.071  1.00  0.00
ATOM   4001  CVK CVK Z2122     -15.119  20.267  81.813  1.00  0.00
ATOM   4002  CVL CVL Z2123     -37.741 -15.273 -81.481  1.00  0.00
ATOM   4003  CVM CVM Z2124      37.010  -5.718  58.316  1.00  0.00
ATOM   4004  CVN CVN Z2125      -5.906 -87.335  21.585  1.00  0.00
ATOM   4005  CVO CVO Z2126      67.670  83.956 -56.779  1.00  0.00
ATOM   4006  CVP CVP Z2127     -67.815  30.690  87.698  1.00  0.00
ATOM   4007  CVQ CVQ Z2128      37.601  69.967  50.578  1.00  0.00
ATOM   4008  CVR CVR Z2129      50.533  26.872 -39.641  1.00  0.00
ATOM   4009  CVS CVS Z2130     -81.089 -41.509 -27.412  1.00  0.00
ATOM   4010  CVT CVT Z2131     -54.206   9.129  20.602  1.00  0.00
ATOM   4011  CVU CVU Z2132       2.893 -46.758 -73.332  1.00  0.00
ATOM   4012  CVV CVV Z2133     -29.097 -23.962  72.060  1.00  0.00
ATOM   4013  CVW CVW Z2134     -81.629  56.791  80.722  1.00  0.00
ATOM   4014  CVX CVX Z2135     -74.027 -76.009  81.048  1.00  0.00
ATOM   4015  CVY CVY Z2136     -79.101  24.974 -59.796  1.00  0.00
ATOM   4016  CVZ CVZ Z2137      -5.093  16.679 -28.990  1.00  0.00
ATOM   4017  CWA CWA Z2138      -8.635 -23.677  69.881  1.00  0.00
ATOM   4018  CWB CWB Z2139      -1.183  69.892 -13.555  1.00  0.00
ATOM   4019  CWC CWC Z2140      76.962  83.591 -22.326  1.00  0.00
ATOM   4020  CWD CWD Z2141      33.301  84.394 -83.924  1.00  0.00
ATOM   4021  CWE CWE Z2142     -61.231  36.108  49.293  1.00  0.00
ATOM   4022  CWF CWF Z2143     -38.937 -61.950 -51.021  1.00  0.00
ATOM   4023  CWG CWG Z2144      24.127 -47.074 -30.783  1.00  0.00
ATOM   4024  CWH CWH Z2145     -20.075  51.843  59.469  1.00  0.00
ATOM   4025  CWI CWI Z2146      -8.150  82.973 -66.393  1.00  0.00
ATOM   4026  CWJ CWJ Z2147      80.691  22.610  78.415  1.00  0.00
ATOM   4027  CWK CWK Z2148     -57.746  37.793 -63.032  1.00  0.00
ATOM   4028  CWL CWL Z2149       6.302  83.795  85.113  1.00  0.00
ATOM   4029  CWM CWM Z2150      48.249 -13.084  62.946  1.00  0.00
ATOM   4030  CWN CWN Z2151     -35.318 -41.639  42.820  1.00  0.00
ATOM   4031  CWO CWO Z2152      77.732 -44.364 -16.036  1.00  0.00
ATOM   4032  CWP CWP Z2153      22.728  54.250  38.254  1.00  0.00
ATOM   4033  CWQ CWQ Z2154     -81.937  71.027 -74.081  1.00  0.00
ATOM   4034  CWR CWR Z2155      48.212 -18.775   5.374  1.00  0.00
ATOM   4035  CWS CWS Z2156     -79.377  49.460 -63.806  1.00  0.00
ATOM   4036  CWT CWT Z2157       1.776 -35.886  58.954  1.00  0.00
ATOM   4037  CWU CWU Z2158      77.281  67.759 -12.183  1.00  0.00
ATOM   4038  CWV CWV Z2159     -26.942 -45.627  14.254  1.00  0.00
ATOM   4039  CWW CWW Z2160      22.104 -59.060  -4.331  1.00  0.00
ATOM   4040  CWX CWX Z2161      46.530 -28.817 -85.431  1.00  0.00
ATOM   4041  CWY CWY Z2162     -80.005  81.920 -42.141  1.00  0.00
ATOM   4042  CWZ CWZ Z2163      67.557 -80.677 -49.541  1.00  0.00
ATOM   4043  CXA CXA Z2164     -65.477  -7.651  51.791  1.00  0.00
ATOM   4044  CXB CXB Z2165      75.395  42.199  32.778  1.00  0.00
ATOM   4045  CXC CXC Z2166      46.564 -27.568 -62.127  1.00  0.00
ATOM   4046  CXD CXD Z2167      68.560  55.924 -70.669  1.00  0.00
ATOM   4047  CXE CXE Z2168      84.115 -15.545 -16.606  1.00  0.00
ATOM   4048  CXF CXF Z2169     -55.497   0.628  52.843  1.00  0.00
ATOM   4049  CXG CXG Z2170     -59.659 -40.337  32.255  1.00  0.00
ATOM   4050  CXH CXH Z2171      17.589 -68.646  14.007  1.00  0.00
ATOM   4051  CXI CXI Z2172      78.204  10.165  87.959  1.00  0.00
ATOM   4052  CXJ CXJ Z2173     -23.981  27.252 -27.618  1.00  0.00
ATOM   4053  CXK CXK Z2174      76.117 -84.592  13.706  1.00  0.00
ATOM   4054  CXL CXL Z2175       7.742 -14.249  89.059  1.00  0.00
ATOM   4055  CXM CXM Z2176      -1.891 -53.388  72.126  1.00  0.00
ATOM   4056  CXN CXN Z2177      84.517 -10.670 -67.394  1.00  0.00
ATOM   4057  CXO CXO Z2178      81.809 -33.836  83.818  1.00  0.00
ATOM   4058  CXP CXP Z2179     -43.914  51.467 -73.918  1.00  0.00
ATOM   4059  CXQ CXQ Z2180     -72.202 -73.008  -1.203  1.00  0.00
ATOM   4060  CXR CXR Z2181      84.920 -35.721  60.701  1.00  0.00
ATOM   4061  CXS CXS Z2182      34.016  52.546  22.084  1.00  0.00
ATOM   4062  CXT CXT Z2183      31.927  29.287  11.978  1.00  0.00
ATOM   4063  CXU CXU Z2184     -29.292 -26.801 -19.028  1.00  0.00
ATOM   4064  CXV CXV Z2185       6.071  38.377 -44.636  1.00  0.00
ATOM   4065  CXW CXW Z2186      89.140 -41.376   5.725  1.00  0.00
ATOM   4066  CXX CXX Z2187     -18.829 -86.427 -25.726  1.00  0.00
ATOM   4067  CXY CXY Z2188      -3.394   0.022 -30.719  1.00  0.00
ATOM   4068  CXZ CXZ Z2189     -34.208 -14.026  83.842  1.00  0.00
ATOM   4069  CYA CYA Z2190     -41.825 -37.475 -63.584  1.00  0.00
ATOM   4070  CYB CYB Z2191     -49.450 -64.978  89.058  1.00  0.00
ATOM   4071  CYC CYC Z2192     -81.295 -13.739 -83.381  1.00  0.00
ATOM   4072  CYD CYD Z2193      50.810   8.318 -21.938  1.00  0.00
ATOM   4073  CYE CYE Z2194     -41.993 -57.542  -2.915  1.00  0.00
ATOM   4074  CYF CYF Z2195     -81.573  16.388  18.819  1.00  0.00
ATOM   4075  CYG CYG Z2196      75.352 -51.371  -2.998  1.00  0.00
ATOM   4076  CYH CYH Z2197      51.696  32.896  44.848  1.00  0.00
ATOM   4077  CYI CYI Z2198     -37.792 -85.612  83.880  1.00  0.00
ATOM   4078  CYJ CYJ Z2199      87.764  53.143 -45.855  1.00  0.00
ATOM   4079  CYK CYK Z2200      48.763  82.366 -39.685  1.00  0.00
ATOM   4080  CYL CYL Z2201      62.479 -13.845 -86.441  1.00  0.00
ATOM   4081  CYM CYM Z2202     -45.565  24.453 -55.199  1.00  0.00
ATOM   4082  CYN CYN Z2203     -61.727 -42.076  88.138  1.00  0.00
ATOM   4083  CYO CYO Z2204      80.778 -77.768  88.702  1.00  0.00
ATOM   4084  CYP CYP Z2205      -5.362 -74.914  19.174  1.00  0.00
ATOM   4085  CYQ CYQ Z2206      84.268 -87.089 -45.275  1.00  0.00
ATOM   4086  CYR CYR Z2207      26.587  84.511  -4.793  1.00  0.00
ATOM   4087  CYS CYS Z2208     -61.451 -49.222  50.878  1.00  0.00
ATOM   4088  CYT CYT Z2209     -52.856 -46.593 -61.132  1.00  0.00
ATOM   4089  CYU CYU Z2210      38.050  14.154  49.883  1.00  0.00
ATOM   4090  CYV CYV Z2211      73.531  75.951 -72.483  1.00  0.00
ATOM   4091  CYW CYW Z2212      79.602  38.701 -22.074  1.00  0.00
ATOM   4092  CYX CYX Z2213     -24.953 -23.125 -67.951  1.00  0.00
ATOM   4093  CYY CYY Z2214      50.209 -45.882 -75.701  1.00  0.00
ATOM   4094  CYZ CYZ Z2215      20.003 -68.203  86.893  1.00  0.00
ATOM   4095  CZA CZA Z2216     -20.283  -8.446  71.149  1.00  0.00
ATOM   4096  CZB CZB Z2217      58.966 -45.795  81.844  1.00  0.00
ATOM   4097  CZC CZC Z2218     -31.840  70.592 -23.955  1.00  0.00
ATOM   4098  CZD CZD Z2219      63.648 -13.161 -66.402  1.00  0.00
ATOM   4099  CZE CZE Z2220     -26.439  29.806   0.813  1.00  0.00
ATOM   4100  CZF CZF Z2221     -20.867 -55.900  79.771  1.00  0.00
ATOM   4101  CZG CZG Z2222      42.304 -80.964  24.960  1.00  0.00
ATOM   4102  CZH CZH Z2223     -85.918  35.661 -38.116  1.00  0.00
ATOM   4103  CZI CZI Z2224      62.445 -62.372  22.106  1.00  0.00
ATOM   4104  CZJ CZJ Z2225     -66.177  51.079 -84.184  1.00  0.00
ATOM   4105  CZK CZK Z2226     -54.876  37.591  61.305  1.00  0.00
ATOM   4106  CZL CZL Z2227     -80.929 -24.771  63.997  1.00  0.00
ATOM   4107  CZM CZM Z2228      30.690 -36.747  25.076  1.00  0.00
ATOM   4108  CZN CZN Z2229      39.227 -78.295 -26.712  1.00  0.00
ATOM   4109  CZO CZO Z2230      83.875  72.822 -83.159  1.00  0.00
ATOM   4110  CZP CZP Z2231      68.640   9.992 -63.419  1.00  0.00
ATOM   4111  CZQ CZQ Z2232     -24.357 -25.588  14.577  1.00  0.00
ATOM   4112  CZR CZR Z2233      20.011 -35.775 -64.681  1.00  0.00
ATOM   4113  CZS CZS Z2234      51.514  28.591 -14.889  1.00  0.00
ATOM   4114  CZT CZT Z2235      45.541  73.147 -75.983  1.00  0.00
ATOM   4115  CZU CZU Z2236      45.358 -61.094 -86.436  1.00  0.00
ATOM   4116  CZV CZV Z2237     -76.494   8.991   8.284  1.00  0.00
ATOM   4117  CZW CZW Z2238      47.764  -4.402 -72.943  1.00  0.00
ATOM   4118  CZX CZX Z2239      79.375 -17.609  43.685  1.00  0.00
ATOM   4119  CZY CZY Z2240      29.968  84.179 -61.881  1.00  0.00
ATOM   4120  CZZ CZZ Z2241      45.491 -31.671  85.933  1.00  0.00
ATOM   4121  DAA DAA Z2242     -59.795  79.286 -84.071  1.00  0.00
ATOM   4122  DAB DAB Z2243     -62.722  70.022  58.738  1.00  0.00
ATOM   4123  DAC DAC Z2244      86.521  42.153 -79.936  1.00  0.00
ATOM   4124  DAD DAD Z2245      87.963 -56.427  -6.421  1.00  0.00
ATOM   4125  DAE DAE Z2246      79.042 -86.078  -2.676  1.00  0.00
ATOM   4126  DAF DAF Z2247     -36.369  -5.130  66.983  1.00  0.00
ATOM   4127  DAG DAG Z2248     -46.498  59.164  -7.100  1.00  0.00
ATOM   4128  DAH DAH Z2249      26.395  18.654 -39.160  1.00  0.00
ATOM   4129  DAI DAI Z2250      56.340  56.630  -5.066  1.00  0.00
ATOM   4130  DAJ DAJ Z2251      -4.724  47.781 -15.635  1.00  0.00
ATOM   4131  DAK DAK Z2252       2.061  69.759  31.249  1.00  0.00
ATOM   4132  DAL DAL Z2253      66.322  62.141  39.984  1.00  0.00
ATOM   4133  DAM DAM Z2254      -1.859 -22.429 -84.908  1.00  0.00
ATOM   4134  DAN DAN Z2255      13.731 -10.930 -51.007  1.00  0.00
ATOM   4135  DAO DAO Z2256      30.862  29.944 -41.724  1.00  0.00
ATOM   4136  DAP DAP Z2257     -59.843 -87.238  30.779  1.00  0.00
ATOM   4137  DAQ DAQ Z2258      -4.449  11.300  16.227  1.00  0.00
ATOM   4138  DAR DAR Z2259     -27.133 -64.275  45.504  1.00  0.00
ATOM   4139  DAS DAS Z2260     -10.102 -19.034  21.672  1.00  0.00
ATOM   4140  DAT DAT Z2261      88.936 -73.243 -38.656  1.00  0.00
ATOM   4141  DAU DAU Z2262      52.845  -3.754  28.823  1.00  0.00
ATOM   4142  DAV DAV Z2263      89.045 -13.221 -84.578  1.00  0.00
ATOM   4143  DAW DAW Z2264      43.969  57.042 -34.450  1.00  0.00
ATOM   4144  DAX DAX Z2265      79.101 -40.960  16.274  1.00  0.00
ATOM   4145  DAY DAY Z2266      26.427 -31.217 -28.590  1.00  0.00
ATOM   4146  DAZ DAZ Z2267      33.961 -39.619 -56.843  1.00  0.00
ATOM   4147  DBA DBA Z2268      15.262  67.691  86.259  1.00  0.00
ATOM   4148  DBB DBB Z2269      26.295   2.489  75.360  1.00  0.00
ATOM   4149  DBC DBC Z2270     -83.698 -24.151 -67.166  1.00  0.00
ATOM   4150  DBD DBD Z2271      -7.207  85.614  -4.837  1.00  0.00
ATOM   4151  DBE DBE Z2272      63.689  78.486 -12.870  1.00  0.00
ATOM   4152  DBF DBF Z2273       7.370  -5.939  71.353  1.00  0.00
ATOM   4153  DBG DBG Z2274     -35.470  18.926   9.735  1.00  0.00
ATOM   4154  DBH DBH Z2275     -83.619  10.495  35.759  1.00  0.00
ATOM   4155  DBI DBI Z2276     -37.374  60.151 -86.750  1.00  0.00
ATOM   4156  DBJ DBJ Z2277      61.107  61.392 -83.408  1.00  0.00
ATOM   4157  DBK DBK Z2278      87.561 -86.861  76.661  1.00  0.00
ATOM   4158  DBL DBL Z2279     -53.105   9.693  87.901  1.00  0.00
ATOM   4159  DBM DBM Z2280     -10.886 -79.599  85.046  1.00  0.00
ATOM   4160  DBN DBN Z2281     -44.911   6.280 -13.863  1.00  0.00
ATOM   4161  DBO DBO Z2282     -27.884  17.044 -50.531  1.00  0.00
ATOM   4162  DBP DBP Z2283      16.161 -72.193 -21.040  1.00  0.00
ATOM   4163  DBQ DBQ Z2284      86.168 -70.999  32.821  1.00  0.00
ATOM   4164  DBR DBR Z2285      49.178  30.356 -83.254  1.00  0.00
ATOM   4165  DBS DBS Z2286      24.618  38.102 -52.413  1.00  0.00
ATOM   4166  DBT DBT Z2287      88.422 -43.841 -40.980  1.00  0.00
ATOM   4167  DBU DBU Z2288     -13.766  17.457 -82.916  1.00  0.00
ATOM   4168  DBV DBV Z2289      72.469  51.539  68.555  1.00  0.00
ATOM   4169  DBW DBW Z2290       3.556  34.110 -82.321  1.00  0.00
ATOM   4170  DBX DBX Z2291     -83.047 -86.541  63.901  1.00  0.00
ATOM   4171  DBY DBY Z2292      75.898  41.315 -38.577  1.00  0.00
ATOM   4172  DBZ DBZ Z2293      10.829 -80.771  16.117  1.00  0.00
ATOM   4173  DCA DCA Z2294     -18.362   1.123  63.215  1.00  0.00
ATOM   4174  DCB DCB Z2295      63.867  17.202  71.007  1.00  0.00
ATOM   4175  DCC DCC Z2296     -47.908 -57.818 -86.690  1.00  0.00
ATOM   4176  DCD DCD Z2297     -58.313  86.224 -68.495  1.00  0.00
ATOM   4177  DCE DCE Z2298      -1.551 -65.811 -52.405  1.00  0.00
ATOM   4178  DCF DCF Z2299      85.100  27.863  29.005  1.00  0.00
ATOM   4179  DCG DCG Z2300     -49.456  83.747  41.751  1.00  0.00
ATOM   4180  DCH DCH Z2301      34.778 -90.301  78.711  1.00  0.00
ATOM   4181  DCI DCI Z2302      69.733 -23.317  -7.484  1.00  0.00
ATOM   4182  DCJ DCJ Z2303      38.792 -54.432  36.481  1.00  0.00
ATOM   4183  DCK DCK Z2304      29.996 -38.551 -86.424  1.00  0.00
ATOM   4184  DCL DCL Z2305     -59.309 -82.440  15.221  1.00  0.00
ATOM   4185  DCM DCM Z2306      53.546 -86.015 -60.721  1.00  0.00
ATOM   4186  DCN DCN Z2307     -70.899   9.925  34.896  1.00  0.00
ATOM   4187  DCO DCO Z2308     -38.692 -43.962   4.725  1.00  0.00
ATOM   4188  DCP DCP Z2309      33.337  38.195 -82.726  1.00  0.00
ATOM   4189  DCQ DCQ Z2310      63.641  47.821 -83.233  1.00  0.00
ATOM   4190  DCR DCR Z2311     -75.177  -8.663 -74.250  1.00  0.00
ATOM   4191  DCS DCS Z2312      24.549 -49.545 -54.701  1.00  0.00
ATOM   4192  DCT DCT Z2313     -60.839 -20.754 -41.264  1.00  0.00
ATOM   4193  DCU DCU Z2314     -13.103 -84.533  12.686  1.00  0.00
ATOM   4194  DCV DCV Z2315      83.804  56.387  56.918  1.00  0.00
ATOM   4195  DCW DCW Z2316      27.121 -54.809  81.946  1.00  0.00
ATOM   4196  DCX DCX Z2317      48.334  14.294 -71.700  1.00  0.00
ATOM   4197  DCY DCY Z2318      51.268  19.070  22.629  1.00  0.00
ATOM   4198  DCZ DCZ Z2319     -57.250  84.703 -29.204  1.00  0.00
ATOM   4199  DDA DDA Z2320     -17.675 -89.548  76.347  1.00  0.00
ATOM   4200  DDB DDB Z2321     -40.451 -80.195 -69.687  1.00  0.00
ATOM   4201  DDC DDC Z2322     -44.032 -57.653 -20.431  1.00  0.00
ATOM   4202  DDD DDD Z2323     -22.508 -82.674 -65.163  1.00  0.00
ATOM   4203  DDE DDE Z2324       6.125 -41.827  70.794  1.00  0.00
ATOM   4204  DDF DDF Z2325     -66.376  64.558  83.295  1.00  0.00
ATOM   4205  DDG DDG Z2326     -70.353  13.412 -66.648  1.00  0.00
ATOM   4206  DDH DDH Z2327     -35.889  44.722  86.223  1.00  0.00
ATOM   4207  DDI DDI Z2328      77.556  86.002 -79.704  1.00  0.00
ATOM   4208  DDJ DDJ Z2329     -82.541   6.071 -86.986  1.00  0.00
ATOM   4209  DDK DDK Z2330      79.656  83.573  -9.530  1.00  0.00
ATOM   4210  DDL DDL Z2331     -55.176  38.440 -86.949  1.00  0.00
ATOM   4211  DDM DDM Z2332      84.475  75.977 -39.788  1.00  0.00
ATOM   4212  DDN DDN Z2333     -64.747  40.957  83.060  1.00  0.00
ATOM   4213  DDO DDO Z2334      89.374  -8.901  31.859  1.00  0.00
ATOM   4214  DDP DDP Z2335     -37.454  84.096 -17.027  1.00  0.00
ATOM   4215  DDQ DDQ Z2336     -42.138  69.791  85.358  1.00  0.00
ATOM   4216  DDR DDR Z2337      77.627  83.926  84.249  1.00  0.00
ATOM   4217  DDS DDS Z2338      18.119  53.249  57.908  1.00  0.00
ATOM   4218  DDT DDT Z2339      56.770 -11.062  72.848  1.00  0.00
ATOM   4219  DDU DDU Z2340     -67.572 -87.450  45.984  1.00  0.00
ATOM   4220  DDV DDV Z2341      56.760 -37.688 -18.597  1.00  0.00
ATOM   4221  DDW DDW Z2342     -82.442 -85.316  35.736  1.00  0.00
ATOM   4222  DDX DDX Z2343     -28.869 -72.632  71.212  1.00  0.00
ATOM   4223  DDY DDY Z2344     -82.195  76.652  42.786  1.00  0.00
ATOM   4224  DDZ DDZ Z2345     -22.901   0.242  86.633  1.00  0.00
ATOM   4225  DEA DEA Z2346      51.532 -67.131  46.366  1.00  0.00
ATOM   4226  DEB DEB Z2347      -8.439 -80.161   2.548  1.00  0.00
ATOM   4227  DEC DEC Z2348     -69.077  79.356  62.237  1.00  0.00
ATOM   4228  DED DED Z2349     -50.842  55.148   8.936  1.00  0.00
ATOM   4229  DEE DEE Z2350      25.024  -5.279  14.356  1.00  0.00
ATOM   4230  DEF DEF Z2351       5.543 -83.764 -81.514  1.00  0.00
ATOM   4231  DEG DEG Z2352      42.564 -88.321  39.216  1.00  0.00
ATOM   4232  DEH DEH Z2353     -63.428  33.706 -47.666  1.00  0.00
ATOM   4233  DEI DEI Z2354      10.793 -76.994  83.830  1.00  0.00
ATOM   4234  DEJ DEJ Z2355       5.025  84.139  63.847  1.00  0.00
ATOM   4235  DEK DEK Z2356      35.943  58.070  42.807  1.00  0.00
ATOM   4236  DEL DEL Z2357      86.734  -6.195  50.825  1.00  0.00
ATOM   4237  DEM DEM Z2358     -35.311  54.278  77.048  1.00  0.00
ATOM   4238  DEN DEN Z2359       2.962  82.781 -11.568  1.00  0.00
ATOM   4239  DEO DEO Z2360       1.356 -86.673  73.809  1.00  0.00
ATOM   4240  DEP DEP Z2361     -42.178 -47.842 -45.900  1.00  0.00
ATOM   4241  DEQ DEQ Z2362      74.383  16.213   2.376  1.00  0.00
ATOM   4242  DER DER Z2363      -6.278 -59.147  37.575  1.00  0.00
ATOM   4243  DES DES Z2364     -38.520 -89.494  40.530  1.00  0.00
ATOM   4244  DET DET Z2365      68.826  41.629  50.964  1.00  0.00
ATOM   4245  DEU DEU Z2366      53.285  69.461 -65.886  1.00  0.00
ATOM   4246  DEV DEV Z2367     -14.626 -13.776  46.951  1.00  0.00
ATOM   4247  DEW DEW Z2368      57.604 -84.047 -18.095  1.00  0.00
ATOM   4248  DEX DEX Z2369      65.191  22.910 -58.445  1.00  0.00
ATOM   4249  DEY DEY Z2370     -27.120  51.906 -86.671  1.00  0.00
ATOM   4250  DEZ DEZ Z2371      59.004 -54.428  -5.772  1.00  0.00
ATOM   4251  DFA DFA Z2372      74.032 -87.685 -20.811  1.00  0.00
ATOM   4252  DFB DFB Z2373     -63.097  83.326  44.408  1.00  0.00
ATOM   4253  DFC DFC Z2374      50.368 -85.152  76.324  1.00  0.00
ATOM   4254  DFD DFD Z2375       0.286 -23.087 -35.947  1.00  0.00
ATOM   4255  DFE DFE Z2376     -41.678  37.639 -75.494  1.00  0.00
ATOM   4256  DFF DFF Z2377     -24.046 -36.397 -48.766  1.00  0.00
ATOM   4257  DFG DFG Z2378     -71.216 -66.943  22.799  1.00  0.00
ATOM   4258  DFH DFH Z2379       3.130 -78.999   7.726  1.00  0.00
ATOM   4259  DFI DFI Z2380      35.618 -69.188  18.437  1.00  0.00
ATOM   4260  DFJ DFJ Z2381     -81.219  78.676  86.086  1.00  0.00
ATOM   4261  DFK DFK Z2382      17.994   1.851 -72.352  1.00  0.00
ATOM   4262  DFL DFL Z2383     -44.989  84.277 -79.257  1.00  0.00
ATOM   4263  DFM DFM Z2384     -48.680 -43.391  18.264  1.00  0.00
ATOM   4264  DFN DFN Z2385     -84.301  70.679 -58.228  1.00  0.00
ATOM   4265  DFO DFO Z2386     -49.410 -73.368 -12.971  1.00  0.00
ATOM   4266  DFP DFP Z2387     -84.134  78.295  18.678  1.00  0.00
ATOM   4267  DFQ DFQ Z2388     -36.500  17.940  44.469  1.00  0.00
ATOM   4268  DFR DFR Z2389      82.084  34.126   6.540  1.00  0.00
ATOM   4269  DFS DFS Z2390      57.024 -48.594  10.843  1.00  0.00
ATOM   4270  DFT DFT Z2391     -78.479   8.041 -27.962  1.00  0.00
ATOM   4271  DFU DFU Z2392     -83.607  46.526  24.213  1.00  0.00
ATOM   4272  DFV DFV Z2393      89.059  84.042 -31.031  1.00  0.00
ATOM   4273  DFW DFW Z2394     -53.401  85.268  53.298  1.00  0.00
ATOM   4274  DFX DFX Z2395     -28.620 -54.532 -78.958  1.00  0.00
ATOM   4275  DFY DFY Z2396      -9.570  65.554  31.877  1.00  0.00
ATOM   4276  DFZ DFZ Z2397     -83.594   8.635  86.195  1.00  0.00
ATOM   4277  DGA DGA Z2398      -7.823  67.337  -5.082  1.00  0.00
ATOM   4278  DGB DGB Z2399     -18.476  37.413  14.933  1.00  0.00
ATOM   4279  DGC DGC Z2400      59.210  67.813  82.367  1.00  0.00
ATOM   4280  DGD DGD Z2401       4.340  10.224  -0.149  1.00  0.00
ATOM   4281  DGE DGE Z2402     -52.130 -26.582 -86.334  1.00  0.00
ATOM   4282  DGF DGF Z2403     -18.193 -11.976 -13.140  1.00  0.00
ATOM   4283  DGG DGG Z2404     -62.384 -25.538  67.702  1.00  0.00
ATOM   4284  DGH DGH Z2405      62.739  78.257  28.627  1.00  0.00
ATOM   4285  DGI DGI Z2406      62.001 -81.711  66.718  1.00  0.00
ATOM   4286  DGJ DGJ Z2407      -4.466 -54.699 -64.585  1.00  0.00
ATOM   4287  DGK DGK Z2408      28.127 -12.746 -14.661  1.00  0.00
ATOM   4288  DGL DGL Z2409     -44.932  79.890 -34.598  1.00  0.00
ATOM   4289  DGM DGM Z2410     -45.812  78.780   2.456  1.00  0.00
ATOM   4290  DGN DGN Z2411      24.039 -29.417 -51.168  1.00  0.00
ATOM   4291  DGO DGO Z2412     -31.854  61.162 -33.924  1.00  0.00
ATOM   4292  DGP DGP Z2413      64.589 -59.390  47.054  1.00  0.00
ATOM   4293  DGQ DGQ Z2414     -47.713  31.786  48.466  1.00  0.00
ATOM   4294  DGR DGR Z2415       5.130 -61.203 -78.374  1.00  0.00
ATOM   4295  DGS DGS Z2416     -41.091 -12.697  73.010  1.00  0.00
ATOM   4296  DGT DGT Z2417      -2.138  44.401   4.710  1.00  0.00
ATOM   4297  DGU DGU Z2418     -31.877 -22.671  26.840  1.00  0.00
ATOM   4298  DGV DGV Z2419      -8.939  85.440  82.339  1.00  0.00
ATOM   4299  DGW DGW Z2420     -26.895  36.187  86.031  1.00  0.00
ATOM   4300  DGX DGX Z2421     -72.203 -17.754   7.521  1.00  0.00
ATOM   4301  DGY DGY Z2422      37.048  83.022 -16.301  1.00  0.00
ATOM   4302  DGZ DGZ Z2423      71.130 -29.072 -56.430  1.00  0.00
ATOM   4303  DHA DHA Z2424     -83.351  51.625 -48.493  1.00  0.00
ATOM   4304  DHB DHB Z2425     -78.129  -2.771  47.330  1.00  0.00
ATOM   4305  DHC DHC Z2426       2.579  33.839 -64.972  1.00  0.00
ATOM   4306  DHD DHD Z2427     -39.077 -41.743 -11.016  1.00  0.00
ATOM   4307  DHE DHE Z2428      45.075 -55.023  79.950  1.00  0.00
ATOM   4308  DHF DHF Z2429     -35.561  51.703 -14.082  1.00  0.00
ATOM   4309  DHG DHG Z2430     -83.423 -34.516  51.774  1.00  0.00
ATOM   4310  DHH DHH Z2431      86.797 -66.145 -78.144  1.00  0.00
ATOM   4311  DHI DHI Z2432      81.832  74.324  61.258  1.00  0.00
ATOM   4312  DHJ DHJ Z2433     -33.788  54.052 -49.895  1.00  0.00
ATOM   4313  DHK DHK Z2434      86.818 -23.875 -55.079  1.00  0.00
ATOM   4314  DHL DHL Z2435     -66.371 -70.388   9.610  1.00  0.00
ATOM   4315  DHM DHM Z2436      36.762   5.425 -84.149  1.00  0.00
ATOM   4316  DHN DHN Z2437      53.812 -14.268 -76.152  1.00  0.00
ATOM   4317  DHO DHO Z2438     -78.758 -30.032  30.631  1.00  0.00
ATOM   4318  DHP DHP Z2439      86.584 -86.121 -61.359  1.00  0.00
ATOM   4319  DHQ DHQ Z2440     -77.570 -45.312  44.048  1.00  0.00
ATOM   4320  DHR DHR Z2441       1.597 -13.578  52.703  1.00  0.00
ATOM   4321  DHS DHS Z2442      71.309 -34.253 -87.303  1.00  0.00
ATOM   4322  DHT DHT Z2443      35.401 -60.726 -47.421  1.00  0.00
ATOM   4323  DHU DHU Z2444      31.490 -12.329  -2.004  1.00  0.00
ATOM   4324  DHV DHV Z2445      87.669  -1.772  -9.838  1.00  0.00
ATOM   4325  DHW DHW Z2446      22.199  18.202  86.795  1.00  0.00
ATOM   4326  DHX DHX Z2447      33.494 -87.846  10.993  1.00  0.00
ATOM   4327  DHY DHY Z2448      48.463 -43.723  13.496  1.00  0.00
ATOM   4328  DHZ DHZ Z2449     -39.369   5.927 -64.307  1.00  0.00
ATOM   4329  DIA DIA Z2450      56.807   3.309  87.644  1.00  0.00
ATOM   4330  DIB DIB Z2451     -48.976 -49.083 -73.259  1.00  0.00
ATOM   4331  DIC DIC Z2452     -47.775  58.722 -46.408  1.00  0.00
ATOM   4332  DID DID Z2453      72.777 -40.417   5.471  1.00  0.00
ATOM   4333  DIE DIE Z2454     -59.004  -1.783  37.484  1.00  0.00
ATOM   4334  DIF DIF Z2455      89.087  52.350   8.991  1.00  0.00
ATOM   4335  DIG DIG Z2456      58.474 -64.242 -57.214  1.00  0.00
ATOM   4336  DIH DIH Z2457      48.046  79.518  48.610  1.00  0.00
ATOM   4337  DII DII Z2458     -81.093  -0.562  71.038  1.00  0.00
ATOM   4338  DIJ DIJ Z2459      18.976 -36.034  58.794  1.00  0.00
ATOM   4339  DIK DIK Z2460      84.714   4.607 -36.824  1.00  0.00
ATOM   4340  DIL DIL Z2461     -69.145 -27.651  21.892  1.00  0.00
ATOM   4341  DIM DIM Z2462      75.736  71.016 -56.563  1.00  0.00
ATOM   4342  DIN DIN Z2463      56.028 -83.742  55.397  1.00  0.00
ATOM   4343  DIO DIO Z2464      77.951  59.893 -79.480  1.00  0.00
ATOM   4344  DIP DIP Z2465     -34.682  38.228  44.689  1.00  0.00
ATOM   4345  DIQ DIQ Z2466     -85.818 -88.209 -51.847  1.00  0.00
ATOM   4346  DIR DIR Z2467     -34.354 -69.626  53.832  1.00  0.00
ATOM   4347  DIS DIS Z2468      38.080 -89.221 -21.669  1.00  0.00
ATOM   4348  DIT DIT Z2469     -30.417  84.659  84.429  1.00  0.00
ATOM   4349  DIU DIU Z2470     -64.730  45.055 -47.322  1.00  0.00
ATOM   4350  DIV DIV Z2471     -30.462 -89.492   2.026  1.00  0.00
ATOM   4351  DIW DIW Z2472      88.874  39.721  23.007  1.00  0.00
ATOM   4352  DIX DIX Z2473     -36.446  23.733 -27.138  1.00  0.00
ATOM   4353  DIY DIY Z2474      45.857 -14.959  22.821  1.00  0.00
ATOM   4354  DIZ DIZ Z2475     -31.536  12.391 -61.414  1.00  0.00
ATOM   4355  DJA DJA Z2476      84.614   7.489  38.788  1.00  0.00
ATOM   4356  DJB DJB Z2477      31.239  82.930  49.881  1.00  0.00
ATOM   4357  DJC DJC Z2478       2.987 -15.172 -73.706  1.00  0.00
ATOM   4358  DJD DJD Z2479       9.093 -34.405  45.187  1.00  0.00
ATOM   4359  DJE DJE Z2480      34.551  70.278 -80.306  1.00  0.00
ATOM   4360  DJF DJF Z2481     -67.589  82.845  89.285  1.00  0.00
ATOM   4361  DJG DJG Z2482      33.572  23.685 -25.048  1.00  0.00
ATOM   4362  DJH DJH Z2483     -76.196  62.952   7.437  1.00  0.00
ATOM   4363  DJI DJI Z2484       9.538 -10.311 -26.321  1.00  0.00
ATOM   4364  DJJ DJJ Z2485      56.261  42.353 -18.526  1.00  0.00
ATOM   4365  DJK DJK Z2486      68.724  49.247 -17.628  1.00  0.00
ATOM   4366  DJL DJL Z2487     -50.476 -84.322  74.826  1.00  0.00
ATOM   4367  DJM DJM Z2488     -85.771 -65.424  -5.131  1.00  0.00
ATOM   4368  DJN DJN Z2489      10.763  13.885  11.057  1.00  0.00
ATOM   4369  DJO DJO Z2490      12.389 -87.631  65.330  1.00  0.00
ATOM   4370  DJP DJP Z2491      -4.597  82.851  46.423  1.00  0.00
ATOM   4371  DJQ DJQ Z2492      34.634 -78.627 -63.066  1.00  0.00
ATOM   4372  DJR DJR Z2493     -82.663  68.455 -30.542  1.00  0.00
ATOM   4373  DJS DJS Z2494     -30.511  11.085  86.570  1.00  0.00
ATOM   4374  DJT DJT Z2495     -21.531  53.508 -25.899  1.00  0.00
ATOM   4375  DJU DJU Z2496      11.448  77.924 -30.223  1.00  0.00
ATOM   4376  DJV DJV Z2497      47.706 -59.959 -75.220  1.00  0.00
ATOM   4377  DJW DJW Z2498     -78.290   4.936 -10.362  1.00  0.00
ATOM   4378  DJX DJX Z2499      85.591 -31.776  43.004  1.00  0.00
ATOM   4379  DJY DJY Z2500     -61.340 -36.850 -34.498  1.00  0.00
ATOM   4380  DJZ DJZ Z2501      44.701 -63.501  25.361  1.00  0.00
ATOM   4381  DKA DKA Z2502     -29.253 -85.186  61.143  1.00  0.00
ATOM   4382  DKB DKB Z2503      -3.757  33.350  83.340  1.00  0.00
ATOM   4383  DKC DKC Z2504      -6.905 -16.196 -53.168  1.00  0.00
ATOM   4384  DKD DKD Z2505       2.328  16.970 -13.153  1.00  0.00
ATOM   4385  DKE DKE Z2506      84.224  44.106  66.144  1.00  0.00
ATOM   4386  DKF DKF Z2507      87.563  28.809  66.451  1.00  0.00
ATOM   4387  DKG DKG Z2508     -74.680 -79.504 -10.696  1.00  0.00
ATOM   4388  DKH DKH Z2509     -83.353 -62.791 -85.426  1.00  0.00
ATOM   4389  DKI DKI Z2510      13.073  80.450 -48.269  1.00  0.00
ATOM   4390  DKJ DKJ Z2511      78.340  85.651   8.843  1.00  0.00
ATOM   4391  DKK DKK Z2512      61.445   5.752  18.659  1.00  0.00
ATOM   4392  DKL DKL Z2513     -85.328   4.733 -40.940  1.00  0.00
ATOM   4393  DKM DKM Z2514     -36.187 -28.766  -7.941  1.00  0.00
ATOM   4394  DKN DKN Z2515      61.700  79.014   4.202  1.00  0.00
ATOM   4395  DKO DKO Z2516     -63.610   5.953 -49.316  1.00  0.00
ATOM   4396  DKP DKP Z2517      88.204 -53.864  81.890  1.00  0.00
ATOM   4397  DKQ DKQ Z2518     -45.807 -69.247  50.248  1.00  0.00
ATOM   4398  DKR DKR Z2519       6.628  85.501 -87.517  1.00  0.00
ATOM   4399  DKS DKS Z2520      34.268 -22.418  75.725  1.00  0.00
ATOM   4400  DKT DKT Z2521     -36.254 -41.594  21.919  1.00  0.00
ATOM   4401  DKU DKU Z2522      45.348  71.353 -55.498  1.00  0.00
ATOM   4402  DKV DKV Z2523      -2.214  79.850   6.854  1.00  0.00
ATOM   4403  DKW DKW Z2524     -84.453 -35.233 -15.602  1.00  0.00
ATOM   4404  DKX DKX Z2525      76.515 -28.338   7.283  1.00  0.00
ATOM   4405  DKY DKY Z2526      19.518  55.490  76.805  1.00  0.00
ATOM   4406  DKZ DKZ Z2527      85.197  22.904 -33.230  1.00  0.00
ATOM   4407  DLA DLA Z2528      12.024  47.797  28.267  1.00  0.00
ATOM   4408  DLB DLB Z2529      47.056 -31.745  21.812  1.00  0.00
ATOM   4409  DLC DLC Z2530     -24.073  48.416  35.452  1.00  0.00
ATOM   4410  DLD DLD Z2531      56.777  42.309 -39.020  1.00  0.00
ATOM   4411  DLE DLE Z2532      17.206 -57.720 -85.612  1.00  0.00
ATOM   4412  DLF DLF Z2533      79.532  43.847  88.152  1.00  0.00
ATOM   4413  DLG DLG Z2534      63.226  79.640  81.778  1.00  0.00
ATOM   4414  DLH DLH Z2535     -30.305 -22.882 -55.843  1.00  0.00
ATOM   4415  DLI DLI Z2536     -84.289  85.850  -2.131  1.00  0.00
ATOM   4416  DLJ DLJ Z2537      54.498  13.199  57.055  1.00  0.00
ATOM   4417  DLK DLK Z2538      12.361  44.451  82.459  1.00  0.00
ATOM   4418  DLL DLL Z2539      39.341  68.051 -26.333  1.00  0.00
ATOM   4419  DLM DLM Z2540      58.625 -34.550 -83.697  1.00  0.00
ATOM   4420  DLN DLN Z2541      51.532  84.838 -65.823  1.00  0.00
ATOM   4421  DLO DLO Z2542     -11.513 -50.459  60.270  1.00  0.00
ATOM   4422  DLP DLP Z2543     -75.829  81.859 -81.498  1.00  0.00
ATOM   4423  DLQ DLQ Z2544      46.517  67.438 -43.714  1.00  0.00
ATOM   4424  DLR DLR Z2545     -48.546   3.730  60.869  1.00  0.00
ATOM   4425  DLS DLS Z2546      33.139  23.358 -86.678  1.00  0.00
ATOM   4426  DLT DLT Z2547     -20.715 -40.343  67.490  1.00  0.00
ATOM   4427  DLU DLU Z2548     -84.371 -16.126  18.452  1.00  0.00
ATOM   4428  DLV DLV Z2549     -52.379 -88.506 -84.536  1.00  0.00
ATOM   4429  DLW DLW Z2550     -34.645  26.807  29.693  1.00  0.00
ATOM   4430  DLX DLX Z2551     -52.950 -39.122  67.102  1.00  0.00
ATOM   4431  DLY DLY Z2552      13.328  84.518  30.274  1.00  0.00
ATOM   4432  DLZ DLZ Z2553      79.316 -31.823 -12.756  1.00  0.00
ATOM   4433  DMA DMA Z2554     -18.736   5.705  76.927  1.00  0.00
ATOM   4434  DMB DMB Z2555      -9.802 -83.974 -87.028  1.00  0.00
ATOM   4435  DMC DMC Z2556     -16.911 -26.371 -56.086  1.00  0.00
ATOM   4436  DMD DMD Z2557      88.811   5.120 -80.839  1.00  0.00
ATOM   4437  DME DME Z2558      79.695 -12.930 -55.931  1.00  0.00
ATOM   4438  DMF DMF Z2559      63.724  85.869 -86.351  1.00  0.00
ATOM   4439  DMG DMG Z2560     -39.318  51.376  25.048  1.00  0.00
ATOM   4440  DMH DMH Z2561      84.489   8.492 -72.109  1.00  0.00
ATOM   4441  DMI DMI Z2562     -19.228  22.133  27.208  1.00  0.00
ATOM   4442  DMJ DMJ Z2563     -83.945 -16.570  37.235  1.00  0.00
ATOM   4443  DMK DMK Z2564     -58.561 -57.514  85.667  1.00  0.00
ATOM   4444  DML DML Z2565     -74.073 -28.430  40.621  1.00  0.00
ATOM   4445  DMM DMM Z2566      65.020 -84.916  41.629  1.00  0.00
ATOM   4446  DMN DMN Z2567     -29.053 -79.731 -78.530  1.00  0.00
ATOM   4447  DMO DMO Z2568      48.040 -64.237  63.665  1.00  0.00
ATOM   4448  DMP DMP Z2569      -8.166   8.326  69.844  1.00  0.00
ATOM   4449  DMQ DMQ Z2570     -85.311 -90.575  76.416  1.00  0.00
ATOM   4450  DMR DMR Z2571      30.740  84.133 -35.066  1.00  0.00
ATOM   4451  DMS DMS Z2572      30.335 -18.137  63.722  1.00  0.00
ATOM   4452  DMT DMT Z2573      59.791  -1.391 -84.586  1.00  0.00
ATOM   4453  DMU DMU Z2574     -26.301 -83.123 -43.823  1.00  0.00
END
