# Supplementary material for: The Effect of Macromolecular Crowding on the Electrostatic Component of Barnase–Barstar Binding: A Computational, Implicit Solvent-Based Study
Source: PLoS One. 2014 Jun 10;9(6):e98618. doi: 10.1371/journal.pone.0098618 (PMC4051634; doi:10.1371/journal.pone.0098618)
Supplement: File S1 — Contains sample pdb files used in our analyses; each contains the barnase/barstar complex with a specific random placement of crowders of varying radii at 30% crowding density. Also included are files specifying, for each pdb file, the radii of each atom and model crowder. (TAR) [file pone.0098618.s005.tar › vary30percent_pdb/with_crowders-40.pdb]

ATOM      1  CAY VAL A   3      18.329  -9.767 -18.786  1.00  0.00
ATOM      2  CY  VAL A   3      17.463  -9.299 -17.665  1.00  0.55
ATOM      3  OY  VAL A   3      17.203 -10.038 -16.718  1.00 -0.55
ATOM      4  N   VAL A   3      16.993  -8.037 -17.760  1.00 -0.40
ATOM      5  H   VAL A   3      17.222  -7.453 -18.535  1.00  0.40
ATOM      6  CA  VAL A   3      16.107  -7.419 -16.733  1.00  0.00
ATOM      7  CB  VAL A   3      16.269  -5.903 -16.535  1.00  0.00
ATOM      8  CG1 VAL A   3      15.283  -5.404 -15.502  1.00  0.00
ATOM      9  CG2 VAL A   3      17.666  -5.466 -16.113  1.00  0.00
ATOM     10  C   VAL A   3      14.669  -7.755 -17.123  1.00  0.55
ATOM     11  O   VAL A   3      14.125  -7.204 -18.095  1.00 -0.55
ATOM     12  N   ILE A   4      14.072  -8.639 -16.383  1.00 -0.40
ATOM     13  H   ILE A   4      14.512  -9.101 -15.616  1.00  0.40
ATOM     14  CA  ILE A   4      12.656  -8.995 -16.677  1.00  0.00
ATOM     15  CB  ILE A   4      12.546 -10.506 -16.596  1.00  0.00
ATOM     16  CG2 ILE A   4      11.132 -11.017 -16.786  1.00  0.00
ATOM     17  CG1 ILE A   4      13.586 -11.052 -17.616  1.00  0.00
ATOM     18  CD1 ILE A   4      13.725 -12.568 -17.376  1.00  0.00
ATOM     19  C   ILE A   4      11.850  -8.257 -15.632  1.00  0.55
ATOM     20  O   ILE A   4      11.950  -8.686 -14.487  1.00 -0.55
ATOM     21  N   ASN A   5      11.188  -7.189 -15.991  1.00 -0.40
ATOM     22  H   ASN A   5      11.172  -6.861 -16.933  1.00  0.40
ATOM     23  CA  ASN A   5      10.424  -6.409 -15.014  1.00  0.00
ATOM     24  CB  ASN A   5      11.345  -5.293 -14.478  1.00  0.00
ATOM     25  CG  ASN A   5      11.507  -4.197 -15.497  1.00  0.55
ATOM     26  OD1 ASN A   5      11.426  -4.466 -16.699  1.00 -0.55
ATOM     27  ND2 ASN A   5      11.717  -2.929 -15.181  1.00 -0.78
ATOM     28 HD21 ASN A   5      11.776  -2.656 -14.221  1.00  0.39
ATOM     29 HD22 ASN A   5      11.817  -2.244 -15.903  1.00  0.39
ATOM     30  C   ASN A   5       9.146  -5.812 -15.561  1.00  0.55
ATOM     31  O   ASN A   5       8.660  -4.755 -15.093  1.00 -0.55
ATOM     32  N   THR A   6       8.573  -6.475 -16.564  1.00 -0.40
ATOM     33  H   THR A   6       8.954  -7.320 -16.930  1.00  0.40
ATOM     34  CA  THR A   6       7.336  -5.993 -17.193  1.00  0.00
ATOM     35  CB  THR A   6       7.495  -6.026 -18.718  1.00  0.00
ATOM     36  OG1 THR A   6       7.625  -7.403 -19.111  1.00 -0.49
ATOM     37  HG1 THR A   6       7.563  -7.412 -20.069  1.00  0.49
ATOM     38  CG2 THR A   6       8.740  -5.225 -19.136  1.00  0.00
ATOM     39  C   THR A   6       6.232  -6.939 -16.733  1.00  0.55
ATOM     40  O   THR A   6       6.611  -8.029 -16.299  1.00 -0.55
ATOM     41  N   PHE A   7       4.972  -6.560 -16.843  1.00 -0.40
ATOM     42  H   PHE A   7       4.688  -5.677 -17.207  1.00  0.40
ATOM     43  CA  PHE A   7       3.912  -7.502 -16.400  1.00  0.00
ATOM     44  CB  PHE A   7       2.545  -6.816 -16.648  1.00  0.12
ATOM     45  CG  PHE A   7       2.234  -5.716 -15.659  1.00 -0.12
ATOM     46  CD1 PHE A   7       2.080  -6.016 -14.292  1.00 -0.12
ATOM     47  HD1 PHE A   7       2.188  -7.032 -13.942  1.00  0.12
ATOM     48  CE1 PHE A   7       1.787  -4.996 -13.396  1.00 -0.12
ATOM     49  HE1 PHE A   7       1.638  -5.215 -12.349  1.00  0.12
ATOM     50  CZ  PHE A   7       1.687  -3.671 -13.868  1.00 -0.12
ATOM     51  HZ  PHE A   7       1.486  -2.873 -13.169  1.00  0.12
ATOM     52  CD2 PHE A   7       2.089  -4.405 -16.107  1.00 -0.12
ATOM     53  HD2 PHE A   7       2.168  -4.189 -17.162  1.00  0.12
ATOM     54  CE2 PHE A   7       1.843  -3.376 -15.212  1.00 -0.12
ATOM     55  HE2 PHE A   7       1.773  -2.355 -15.558  1.00  0.12
ATOM     56  C   PHE A   7       3.988  -8.873 -17.043  1.00  0.55
ATOM     57  O   PHE A   7       3.930  -9.931 -16.338  1.00 -0.55
ATOM     58  N   ASP A   8       4.076  -8.953 -18.383  1.00 -0.40
ATOM     59  H   ASP A   8       4.106  -8.140 -18.960  1.00  0.40
ATOM     60  CA  ASP A   8       4.135 -10.249 -19.088  1.00  0.00
ATOM     61  CB  ASP A   8       4.031 -10.089 -20.627  1.00  0.00
ATOM     62  CG  ASP A   8       2.588  -9.770 -20.943  1.00  0.10
ATOM     63  OD1 ASP A   8       1.754 -10.653 -20.640  1.00 -0.55
ATOM     64  OD2 ASP A   8       2.462  -8.627 -21.418  1.00 -0.55
ATOM     65  C   ASP A   8       5.421 -11.049 -18.947  1.00  0.55
ATOM     66  O   ASP A   8       5.378 -12.269 -18.851  1.00 -0.55
ATOM     67  N   GLY A   9       6.548 -10.322 -19.006  1.00 -0.40
ATOM     68  H   GLY A   9       6.591  -9.338 -19.155  1.00  0.40
ATOM     69  CA  GLY A   9       7.803 -11.083 -18.828  1.00  0.00
ATOM     70  C   GLY A   9       7.792 -11.756 -17.443  1.00  0.55
ATOM     71  O   GLY A   9       8.086 -12.963 -17.360  1.00 -0.55
ATOM     72  N   VAL A  10       7.485 -11.016 -16.366  1.00 -0.40
ATOM     73  H   VAL A  10       7.259 -10.048 -16.433  1.00  0.40
ATOM     74  CA  VAL A  10       7.464 -11.599 -15.010  1.00  0.00
ATOM     75  CB  VAL A  10       7.388 -10.553 -13.892  1.00  0.00
ATOM     76  CG1 VAL A  10       7.386 -11.181 -12.494  1.00  0.00
ATOM     77  CG2 VAL A  10       8.560  -9.576 -13.991  1.00  0.00
ATOM     78  C   VAL A  10       6.322 -12.605 -14.848  1.00  0.55
ATOM     79  O   VAL A  10       6.519 -13.655 -14.242  1.00 -0.55
ATOM     80  N   ALA A  11       5.167 -12.365 -15.417  1.00 -0.40
ATOM     81  H   ALA A  11       5.009 -11.540 -15.953  1.00  0.40
ATOM     82  CA  ALA A  11       4.038 -13.274 -15.314  1.00  0.00
ATOM     83  CB  ALA A  11       2.713 -12.733 -15.889  1.00  0.00
ATOM     84  C   ALA A  11       4.389 -14.583 -16.026  1.00  0.55
ATOM     85  O   ALA A  11       4.042 -15.634 -15.517  1.00 -0.55
ATOM     86  N   ASP A  12       5.050 -14.457 -17.191  1.00 -0.40
ATOM     87  H   ASP A  12       5.317 -13.590 -17.603  1.00  0.40
ATOM     88  CA  ASP A  12       5.392 -15.710 -17.887  1.00  0.00
ATOM     89  CB  ASP A  12       5.950 -15.433 -19.272  1.00  0.00
ATOM     90  CG  ASP A  12       4.809 -15.091 -20.202  1.00  0.10
ATOM     91  OD1 ASP A  12       3.608 -15.246 -19.848  1.00 -0.55
ATOM     92  OD2 ASP A  12       5.220 -14.674 -21.315  1.00 -0.55
ATOM     93  C   ASP A  12       6.440 -16.470 -17.120  1.00  0.55
ATOM     94  O   ASP A  12       6.401 -17.688 -17.034  1.00 -0.55
ATOM     95  N   TYR A  13       7.400 -15.716 -16.618  1.00 -0.40
ATOM     96  H   TYR A  13       7.421 -14.726 -16.734  1.00  0.40
ATOM     97  CA  TYR A  13       8.517 -16.321 -15.838  1.00  0.00
ATOM     98  CB  TYR A  13       9.528 -15.218 -15.495  1.00  0.12
ATOM     99  CG  TYR A  13      10.857 -15.763 -15.081  1.00 -0.12
ATOM    100  CD1 TYR A  13      11.025 -16.287 -13.802  1.00 -0.12
ATOM    101  HD1 TYR A  13      10.183 -16.269 -13.127  1.00  0.12
ATOM    102  CE1 TYR A  13      12.217 -16.831 -13.348  1.00 -0.12
ATOM    103  HE1 TYR A  13      12.310 -17.255 -12.360  1.00  0.12
ATOM    104  CZ  TYR A  13      13.280 -16.800 -14.232  1.00  0.06
ATOM    105  OH  TYR A  13      14.503 -17.285 -13.795  1.00 -0.49
ATOM    106  HH  TYR A  13      14.497 -17.283 -12.835  1.00  0.43
ATOM    107  CD2 TYR A  13      11.943 -15.767 -15.969  1.00 -0.12
ATOM    108  HD2 TYR A  13      11.846 -15.372 -16.969  1.00  0.12
ATOM    109  CE2 TYR A  13      13.153 -16.297 -15.519  1.00 -0.12
ATOM    110  HE2 TYR A  13      14.005 -16.316 -16.183  1.00  0.12
ATOM    111  C   TYR A  13       8.019 -17.119 -14.644  1.00  0.55
ATOM    112  O   TYR A  13       8.424 -18.276 -14.395  1.00 -0.55
ATOM    113  N   LEU A  14       7.100 -16.494 -13.897  1.00 -0.40
ATOM    114  H   LEU A  14       6.793 -15.571 -14.114  1.00  0.40
ATOM    115  CA  LEU A  14       6.466 -17.116 -12.696  1.00  0.00
ATOM    116  CB  LEU A  14       5.439 -16.167 -12.076  1.00  0.00
ATOM    117  CG  LEU A  14       6.026 -14.992 -11.281  1.00  0.00
ATOM    118  CD1 LEU A  14       4.925 -13.953 -11.038  1.00  0.00
ATOM    119  CD2 LEU A  14       6.608 -15.537  -9.993  1.00  0.00
ATOM    120  C   LEU A  14       5.759 -18.417 -13.020  1.00  0.55
ATOM    121  O   LEU A  14       5.887 -19.465 -12.365  1.00 -0.55
ATOM    122  N   GLN A  15       4.997 -18.320 -14.103  1.00 -0.40
ATOM    123  H   GLN A  15       4.886 -17.492 -14.647  1.00  0.40
ATOM    124  CA  GLN A  15       4.271 -19.539 -14.511  1.00  0.00
ATOM    125  CB  GLN A  15       3.242 -19.235 -15.560  1.00  0.00
ATOM    126  CG  GLN A  15       1.993 -18.450 -15.209  1.00  0.00
ATOM    127  CD  GLN A  15       1.053 -18.699 -16.416  1.00  0.55
ATOM    128  OE1 GLN A  15       1.315 -18.171 -17.517  1.00 -0.55
ATOM    129  NE2 GLN A  15       0.048 -19.519 -16.139  1.00 -0.78
ATOM    130 HE21 GLN A  15      -0.620 -19.749 -16.847  1.00  0.39
ATOM    131 HE22 GLN A  15      -0.043 -19.908 -15.222  1.00  0.39
ATOM    132  C   GLN A  15       5.193 -20.634 -15.081  1.00  0.55
ATOM    133  O   GLN A  15       4.839 -21.802 -14.957  1.00 -0.55
ATOM    134  N   THR A  16       6.284 -20.233 -15.716  1.00 -0.40
ATOM    135  H   THR A  16       6.514 -19.270 -15.831  1.00  0.40
ATOM    136  CA  THR A  16       7.211 -21.195 -16.283  1.00  0.00
ATOM    137  CB  THR A  16       8.108 -20.626 -17.410  1.00  0.00
ATOM    138  OG1 THR A  16       7.259 -19.900 -18.296  1.00 -0.49
ATOM    139  HG1 THR A  16       6.981 -19.117 -17.815  1.00  0.49
ATOM    140  CG2 THR A  16       8.810 -21.765 -18.173  1.00  0.00
ATOM    141  C   THR A  16       8.162 -21.733 -15.234  1.00  0.55
ATOM    142  O   THR A  16       8.299 -22.967 -15.218  1.00 -0.55
ATOM    143  N   TYR A  17       8.773 -20.886 -14.447  1.00 -0.40
ATOM    144  H   TYR A  17       8.625 -19.901 -14.488  1.00  0.40
ATOM    145  CA  TYR A  17       9.721 -21.377 -13.449  1.00  0.00
ATOM    146  CB  TYR A  17      11.033 -20.515 -13.591  1.00  0.12
ATOM    147  CG  TYR A  17      11.478 -20.514 -15.040  1.00 -0.12
ATOM    148  CD1 TYR A  17      12.130 -21.636 -15.596  1.00 -0.12
ATOM    149  HD1 TYR A  17      12.305 -22.500 -14.973  1.00  0.12
ATOM    150  CE1 TYR A  17      12.555 -21.666 -16.925  1.00 -0.12
ATOM    151  HE1 TYR A  17      13.056 -22.528 -17.340  1.00  0.12
ATOM    152  CZ  TYR A  17      12.302 -20.532 -17.687  1.00  0.06
ATOM    153  OH  TYR A  17      12.619 -20.477 -19.033  1.00 -0.49
ATOM    154  HH  TYR A  17      12.363 -19.613 -19.363  1.00  0.43
ATOM    155  CD2 TYR A  17      11.256 -19.401 -15.851  1.00 -0.12
ATOM    156  HD2 TYR A  17      10.767 -18.530 -15.440  1.00  0.12
ATOM    157  CE2 TYR A  17      11.655 -19.401 -17.171  1.00 -0.12
ATOM    158  HE2 TYR A  17      11.471 -18.541 -17.798  1.00  0.12
ATOM    159  C   TYR A  17       9.234 -21.420 -12.010  1.00  0.55
ATOM    160  O   TYR A  17      10.026 -21.911 -11.202  1.00 -0.55
ATOM    161  N   HSD A  18       8.058 -20.995 -11.640  1.00 -0.40
ATOM    162  H   HSD A  18       7.420 -20.623 -12.308  1.00  0.40
ATOM    163  CA  HSD A  18       7.567 -21.013 -10.282  1.00  0.00
ATOM    164  CB  HSD A  18       7.255 -22.412  -9.742  1.00  0.12
ATOM    165  ND1 HSD A  18       5.350 -22.085 -11.391  1.00 -0.40
ATOM    166  HD1 HSD A  18       5.522 -21.119 -11.582  1.00  0.40
ATOM    167  CG  HSD A  18       6.073 -22.863 -10.532  1.00 -0.12
ATOM    168  CE1 HSD A  18       4.387 -22.849 -11.917  1.00  0.15
ATOM    169  HE1 HSD A  18       3.667 -22.489 -12.652  1.00  0.12
ATOM    170  NE2 HSD A  18       4.445 -24.074 -11.420  1.00 -0.56
ATOM    171  CD2 HSD A  18       5.512 -24.100 -10.552  1.00  0.15
ATOM    172  HD2 HSD A  18       5.776 -25.007 -10.022  1.00  0.12
ATOM    173  C   HSD A  18       8.486 -20.307  -9.289  1.00  0.55
ATOM    174  O   HSD A  18       8.646 -20.775  -8.185  1.00 -0.55
ATOM    175  N   LYS A  19       8.996 -19.177  -9.676  1.00 -0.40
ATOM    176  H   LYS A  19       8.837 -18.844 -10.601  1.00  0.40
ATOM    177  CA  LYS A  19       9.813 -18.307  -8.860  1.00  0.00
ATOM    178  CB  LYS A  19      11.113 -19.018  -8.541  1.00  0.00
ATOM    179  CG  LYS A  19      11.991 -19.124  -9.779  1.00  0.00
ATOM    180  CD  LYS A  19      13.185 -20.018  -9.647  1.00  0.00
ATOM    181  CE  LYS A  19      14.249 -19.494 -10.618  1.00  0.33
ATOM    182  NZ  LYS A  19      15.420 -20.420 -10.717  1.00 -0.32
ATOM    183  HZ1 LYS A  19      15.100 -21.350 -11.056  1.00  0.33
ATOM    184  HZ2 LYS A  19      15.859 -20.525  -9.780  1.00  0.33
ATOM    185  HZ3 LYS A  19      16.116 -20.029 -11.384  1.00  0.33
ATOM    186  C   LYS A  19       9.993 -17.020  -9.667  1.00  0.55
ATOM    187  O   LYS A  19       9.771 -16.952 -10.895  1.00 -0.55
ATOM    188  N   LEU A  20      10.378 -15.979  -8.953  1.00 -0.40
ATOM    189  H   LEU A  20      10.494 -16.018  -7.964  1.00  0.40
ATOM    190  CA  LEU A  20      10.655 -14.702  -9.595  1.00  0.00
ATOM    191  CB  LEU A  20      10.775 -13.519  -8.588  1.00  0.00
ATOM    192  CG  LEU A  20       9.470 -12.962  -7.959  1.00  0.00
ATOM    193  CD1 LEU A  20       9.842 -11.945  -6.902  1.00  0.00
ATOM    194  CD2 LEU A  20       8.540 -12.320  -8.967  1.00  0.00
ATOM    195  C   LEU A  20      12.022 -14.693 -10.299  1.00  0.55
ATOM    196  O   LEU A  20      12.918 -15.398  -9.815  1.00 -0.55
ATOM    197  N   PRO A  21      12.156 -13.855 -11.321  1.00 -0.20
ATOM    198  CD  PRO A  21      11.077 -13.073 -11.927  1.00  0.10
ATOM    199  CA  PRO A  21      13.437 -13.676 -12.023  1.00  0.10
ATOM    200  CB  PRO A  21      13.188 -12.626 -13.078  1.00  0.00
ATOM    201  CG  PRO A  21      11.739 -12.352 -13.069  1.00  0.00
ATOM    202  C   PRO A  21      14.474 -13.211 -11.006  1.00  0.55
ATOM    203  O   PRO A  21      14.181 -12.619  -9.964  1.00 -0.55
ATOM    204  N   ASP A  22      15.740 -13.397 -11.342  1.00 -0.40
ATOM    205  H   ASP A  22      15.985 -13.802 -12.219  1.00  0.40
ATOM    206  CA  ASP A  22      16.859 -13.044 -10.498  1.00  0.00
ATOM    207  CB  ASP A  22      18.200 -13.555 -11.095  1.00  0.00
ATOM    208  CG  ASP A  22      18.099 -15.082 -11.055  1.00  0.10
ATOM    209  OD1 ASP A  22      17.236 -15.690 -10.347  1.00 -0.55
ATOM    210  OD2 ASP A  22      18.916 -15.723 -11.777  1.00 -0.55
ATOM    211  C   ASP A  22      17.038 -11.587 -10.209  1.00  0.55
ATOM    212  O   ASP A  22      17.916 -11.326  -9.369  1.00 -0.55
ATOM    213  N   ASN A  23      16.341 -10.659 -10.820  1.00 -0.40
ATOM    214  H   ASN A  23      15.639 -10.870 -11.497  1.00  0.40
ATOM    215  CA  ASN A  23      16.571  -9.236 -10.524  1.00  0.00
ATOM    216  CB  ASN A  23      16.326  -8.442 -11.803  1.00  0.00
ATOM    217  CG  ASN A  23      14.973  -8.757 -12.424  1.00  0.55
ATOM    218  OD1 ASN A  23      14.761  -9.889 -12.907  1.00 -0.55
ATOM    219  ND2 ASN A  23      14.083  -7.761 -12.405  1.00 -0.78
ATOM    220 HD21 ASN A  23      14.327  -6.880 -12.000  1.00  0.39
ATOM    221 HD22 ASN A  23      13.173  -7.897 -12.796  1.00  0.39
ATOM    222  C   ASN A  23      15.722  -8.732  -9.359  1.00  0.55
ATOM    223  O   ASN A  23      15.748  -7.539  -9.060  1.00 -0.55
ATOM    224  N   TYR A  24      14.997  -9.618  -8.725  1.00 -0.40
ATOM    225  H   TYR A  24      14.985 -10.578  -8.994  1.00  0.40
ATOM    226  CA  TYR A  24      14.162  -9.268  -7.591  1.00  0.00
ATOM    227  CB  TYR A  24      12.841 -10.106  -7.635  1.00  0.12
ATOM    228  CG  TYR A  24      11.971  -9.391  -8.629  1.00 -0.12
ATOM    229  CD1 TYR A  24      11.299  -8.220  -8.263  1.00 -0.12
ATOM    230  HD1 TYR A  24      11.365  -7.877  -7.242  1.00  0.12
ATOM    231  CE1 TYR A  24      10.553  -7.490  -9.169  1.00 -0.12
ATOM    232  HE1 TYR A  24      10.056  -6.578  -8.872  1.00  0.12
ATOM    233  CZ  TYR A  24      10.462  -7.963 -10.476  1.00  0.06
ATOM    234  OH  TYR A  24       9.680  -7.287 -11.405  1.00 -0.49
ATOM    235  HH  TYR A  24       9.165  -6.627 -10.936  1.00  0.43
ATOM    236  CD2 TYR A  24      11.913  -9.820  -9.940  1.00 -0.12
ATOM    237  HD2 TYR A  24      12.470 -10.692 -10.252  1.00  0.12
ATOM    238  CE2 TYR A  24      11.130  -9.119 -10.862  1.00 -0.12
ATOM    239  HE2 TYR A  24      11.043  -9.477 -11.878  1.00  0.12
ATOM    240  C   TYR A  24      14.764  -9.534  -6.232  1.00  0.55
ATOM    241  O   TYR A  24      15.365 -10.597  -6.153  1.00 -0.55
ATOM    242  N   ILE A  25      14.561  -8.696  -5.232  1.00 -0.40
ATOM    243  H   ILE A  25      14.067  -7.840  -5.361  1.00  0.40
ATOM    244  CA  ILE A  25      15.038  -8.950  -3.877  1.00  0.00
ATOM    245  CB  ILE A  25      16.326  -8.192  -3.481  1.00  0.00
ATOM    246  CG2 ILE A  25      17.566  -8.889  -4.056  1.00  0.00
ATOM    247  CG1 ILE A  25      16.322  -6.709  -3.870  1.00  0.00
ATOM    248  CD1 ILE A  25      17.601  -6.045  -3.346  1.00  0.00
ATOM    249  C   ILE A  25      13.950  -8.515  -2.886  1.00  0.55
ATOM    250  O   ILE A  25      13.309  -7.552  -3.241  1.00 -0.55
ATOM    251  N   THR A  26      13.773  -9.140  -1.750  1.00 -0.40
ATOM    252  H   THR A  26      14.311  -9.942  -1.503  1.00  0.40
ATOM    253  CA  THR A  26      12.783  -8.716  -0.770  1.00  0.00
ATOM    254  CB  THR A  26      12.528  -9.786   0.303  1.00  0.00
ATOM    255  OG1 THR A  26      13.694  -9.881   1.116  1.00 -0.49
ATOM    256  HG1 THR A  26      13.504 -10.554   1.773  1.00  0.49
ATOM    257  CG2 THR A  26      12.324 -11.127  -0.344  1.00  0.00
ATOM    258  C   THR A  26      13.224  -7.400  -0.140  1.00  0.55
ATOM    259  O   THR A  26      14.357  -6.901  -0.315  1.00 -0.55
ATOM    260  N   LYS A  27      12.287  -6.769   0.542  1.00 -0.40
ATOM    261  H   LYS A  27      11.367  -7.146   0.596  1.00  0.40
ATOM    262  CA  LYS A  27      12.460  -5.526   1.257  1.00  0.00
ATOM    263  CB  LYS A  27      11.181  -4.959   1.855  1.00  0.00
ATOM    264  CG  LYS A  27      10.102  -4.405   0.945  1.00  0.00
ATOM    265  CD  LYS A  27       8.750  -4.452   1.677  1.00  0.00
ATOM    266  CE  LYS A  27       7.559  -4.131   0.800  1.00  0.33
ATOM    267  NZ  LYS A  27       6.252  -4.452   1.438  1.00 -0.32
ATOM    268  HZ1 LYS A  27       6.150  -3.905   2.316  1.00  0.33
ATOM    269  HZ2 LYS A  27       6.214  -5.468   1.657  1.00  0.33
ATOM    270  HZ3 LYS A  27       5.479  -4.210   0.786  1.00  0.33
ATOM    271  C   LYS A  27      13.546  -5.724   2.363  1.00  0.55
ATOM    272  O   LYS A  27      14.371  -4.798   2.524  1.00 -0.55
ATOM    273  N   SER A  28      13.524  -6.835   3.061  1.00 -0.40
ATOM    274  H   SER A  28      12.843  -7.551   2.929  1.00  0.40
ATOM    275  CA  SER A  28      14.554  -7.060   4.102  1.00  0.00
ATOM    276  CB  SER A  28      14.180  -8.226   4.985  1.00  0.00
ATOM    277  OG  SER A  28      14.628  -9.515   4.622  1.00 -0.49
ATOM    278  HG  SER A  28      14.293 -10.111   5.296  1.00  0.49
ATOM    279  C   SER A  28      15.937  -7.179   3.452  1.00  0.55
ATOM    280  O   SER A  28      16.867  -6.489   3.907  1.00 -0.55
ATOM    281  N   GLU A  29      16.051  -7.999   2.392  1.00 -0.40
ATOM    282  H   GLU A  29      15.287  -8.547   2.061  1.00  0.40
ATOM    283  CA  GLU A  29      17.290  -8.135   1.672  1.00  0.00
ATOM    284  CB  GLU A  29      17.101  -8.912   0.350  1.00  0.00
ATOM    285  CG  GLU A  29      17.067 -10.380   0.712  1.00  0.00
ATOM    286  CD  GLU A  29      16.359 -11.242  -0.303  1.00  0.10
ATOM    287  OE1 GLU A  29      16.171 -10.866  -1.480  1.00 -0.55
ATOM    288  OE2 GLU A  29      15.927 -12.350   0.128  1.00 -0.55
ATOM    289  C   GLU A  29      17.900  -6.827   1.208  1.00  0.55
ATOM    290  O   GLU A  29      19.127  -6.597   1.301  1.00 -0.55
ATOM    291  N   ALA A  30      17.009  -6.004   0.662  1.00 -0.40
ATOM    292  H   ALA A  30      16.044  -6.240   0.586  1.00  0.40
ATOM    293  CA  ALA A  30      17.400  -4.684   0.135  1.00  0.00
ATOM    294  CB  ALA A  30      16.185  -4.078  -0.557  1.00  0.00
ATOM    295  C   ALA A  30      18.008  -3.761   1.193  1.00  0.55
ATOM    296  O   ALA A  30      19.015  -3.059   1.036  1.00 -0.55
ATOM    297  N   GLN A  31      17.328  -3.779   2.338  1.00 -0.40
ATOM    298  H   GLN A  31      16.515  -4.344   2.445  1.00  0.40
ATOM    299  CA  GLN A  31      17.698  -2.998   3.511  1.00  0.00
ATOM    300  CB  GLN A  31      16.700  -3.141   4.643  1.00  0.00
ATOM    301  CG  GLN A  31      15.300  -2.718   4.234  1.00  0.00
ATOM    302  CD  GLN A  31      14.294  -2.788   5.368  1.00  0.55
ATOM    303  OE1 GLN A  31      13.963  -1.687   5.817  1.00 -0.55
ATOM    304  NE2 GLN A  31      13.796  -3.926   5.881  1.00 -0.78
ATOM    305 HE21 GLN A  31      13.134  -3.889   6.630  1.00  0.39
ATOM    306 HE22 GLN A  31      14.086  -4.810   5.513  1.00  0.39
ATOM    307  C   GLN A  31      19.099  -3.444   3.943  1.00  0.55
ATOM    308  O   GLN A  31      19.888  -2.569   4.269  1.00 -0.55
ATOM    309  N   ALA A  32      19.253  -4.754   3.872  1.00 -0.40
ATOM    310  H   ALA A  32      18.510  -5.349   3.577  1.00  0.40
ATOM    311  CA  ALA A  32      20.500  -5.431   4.211  1.00  0.00
ATOM    312  CB  ALA A  32      20.493  -6.930   4.090  1.00  0.00
ATOM    313  C   ALA A  32      21.607  -4.845   3.322  1.00  0.55
ATOM    314  O   ALA A  32      22.731  -4.739   3.833  1.00 -0.55
ATOM    315  N   LEU A  33      21.311  -4.450   2.092  1.00 -0.40
ATOM    316  H   LEU A  33      20.398  -4.519   1.698  1.00  0.40
ATOM    317  CA  LEU A  33      22.357  -3.884   1.258  1.00  0.00
ATOM    318  CB  LEU A  33      22.135  -4.136  -0.238  1.00  0.00
ATOM    319  CG  LEU A  33      21.779  -5.612  -0.475  1.00  0.00
ATOM    320  CD1 LEU A  33      21.481  -5.834  -1.940  1.00  0.00
ATOM    321  CD2 LEU A  33      22.911  -6.488   0.024  1.00  0.00
ATOM    322  C   LEU A  33      22.450  -2.396   1.468  1.00  0.55
ATOM    323  O   LEU A  33      23.265  -1.801   0.764  1.00 -0.55
ATOM    324  N   GLY A  34      21.641  -1.829   2.330  1.00 -0.40
ATOM    325  H   GLY A  34      20.958  -2.311   2.872  1.00  0.40
ATOM    326  CA  GLY A  34      21.774  -0.373   2.490  1.00  0.00
ATOM    327  C   GLY A  34      20.646   0.455   1.912  1.00  0.55
ATOM    328  O   GLY A  34      20.850   1.663   1.794  1.00 -0.55
ATOM    329  N   TRP A  35      19.542  -0.227   1.591  1.00 -0.40
ATOM    330  H   TRP A  35      19.459  -1.214   1.705  1.00  0.40
ATOM    331  CA  TRP A  35      18.395   0.472   1.052  1.00  0.00
ATOM    332  CB  TRP A  35      17.413  -0.521   0.459  1.00  0.12
ATOM    333  CG  TRP A  35      16.126   0.047  -0.111  1.00 -0.12
ATOM    334  CD1 TRP A  35      15.966   1.059  -1.031  1.00 -0.12
ATOM    335  HD1 TRP A  35      16.756   1.653  -1.465  1.00  0.12
ATOM    336  NE1 TRP A  35      14.618   1.180  -1.300  1.00 -0.40
ATOM    337  HE1 TRP A  35      14.236   1.815  -1.935  1.00  0.40
ATOM    338  CE2 TRP A  35      13.885   0.291  -0.560  1.00  0.00
ATOM    339  CD2 TRP A  35      14.793  -0.438   0.202  1.00  0.00
ATOM    340  CE3 TRP A  35      14.327  -1.408   1.089  1.00 -0.12
ATOM    341  HE3 TRP A  35      14.989  -1.960   1.741  1.00  0.12
ATOM    342  CZ3 TRP A  35      12.972  -1.648   1.111  1.00 -0.12
ATOM    343  HZ3 TRP A  35      12.582  -2.429   1.748  1.00  0.12
ATOM    344  CZ2 TRP A  35      12.492   0.088  -0.535  1.00 -0.12
ATOM    345  HZ2 TRP A  35      11.788   0.648  -1.131  1.00  0.12
ATOM    346  CH2 TRP A  35      12.092  -0.902   0.328  1.00 -0.12
ATOM    347  HH2 TRP A  35      11.036  -1.115   0.404  1.00  0.12
ATOM    348  C   TRP A  35      17.652   1.229   2.157  1.00  0.55
ATOM    349  O   TRP A  35      17.319   0.631   3.180  1.00 -0.55
ATOM    350  N   VAL A  36      17.398   2.503   1.833  1.00 -0.40
ATOM    351  H   VAL A  36      17.709   2.885   0.966  1.00  0.40
ATOM    352  CA  VAL A  36      16.660   3.433   2.691  1.00  0.00
ATOM    353  CB  VAL A  36      17.450   4.649   3.192  1.00  0.00
ATOM    354  CG1 VAL A  36      16.648   5.384   4.245  1.00  0.00
ATOM    355  CG2 VAL A  36      18.811   4.283   3.760  1.00  0.00
ATOM    356  C   VAL A  36      15.551   3.940   1.762  1.00  0.55
ATOM    357  O   VAL A  36      15.938   4.746   0.898  1.00 -0.55
ATOM    358  N   ALA A  37      14.332   3.417   1.956  1.00 -0.40
ATOM    359  H   ALA A  37      14.129   2.772   2.689  1.00  0.40
ATOM    360  CA  ALA A  37      13.223   3.787   1.069  1.00  0.00
ATOM    361  CB  ALA A  37      11.904   3.144   1.465  1.00  0.00
ATOM    362  C   ALA A  37      13.120   5.297   0.914  1.00  0.55
ATOM    363  O   ALA A  37      12.985   5.735  -0.250  1.00 -0.55
ATOM    364  N   SER A  38      13.155   6.050   1.998  1.00 -0.40
ATOM    365  H   SER A  38      13.251   5.705   2.928  1.00  0.40
ATOM    366  CA  SER A  38      13.042   7.494   1.789  1.00  0.00
ATOM    367  CB  SER A  38      12.904   8.310   3.079  1.00  0.00
ATOM    368  OG  SER A  38      13.873   7.799   3.987  1.00 -0.49
ATOM    369  HG  SER A  38      13.492   7.000   4.359  1.00  0.49
ATOM    370  C   SER A  38      14.220   8.080   1.002  1.00  0.55
ATOM    371  O   SER A  38      14.056   9.224   0.533  1.00 -0.55
ATOM    372  N   LYS A  39      15.343   7.430   0.811  1.00 -0.40
ATOM    373  H   LYS A  39      15.518   6.513   1.164  1.00  0.40
ATOM    374  CA  LYS A  39      16.410   8.079   0.036  1.00  0.00
ATOM    375  CB  LYS A  39      17.766   7.511   0.382  1.00  0.00
ATOM    376  CG  LYS A  39      17.926   6.529   1.525  1.00  0.00
ATOM    377  CD  LYS A  39      19.285   6.772   2.215  1.00  0.00
ATOM    378  CE  LYS A  39      19.281   8.268   2.589  1.00  0.33
ATOM    379  NZ  LYS A  39      18.012   8.835   1.990  1.00 -0.32
ATOM    380  HZ1 LYS A  39      17.341   8.063   1.802  1.00  0.33
ATOM    381  HZ2 LYS A  39      18.236   9.324   1.100  1.00  0.33
ATOM    382  HZ3 LYS A  39      17.585   9.510   2.658  1.00  0.33
ATOM    383  C   LYS A  39      16.149   7.836  -1.458  1.00  0.55
ATOM    384  O   LYS A  39      16.607   8.608  -2.310  1.00 -0.55
ATOM    385  N   GLY A  40      15.420   6.748  -1.705  1.00 -0.40
ATOM    386  H   GLY A  40      15.044   6.158  -0.995  1.00  0.40
ATOM    387  CA  GLY A  40      15.152   6.388  -3.115  1.00  0.00
ATOM    388  C   GLY A  40      16.499   5.869  -3.682  1.00  0.55
ATOM    389  O   GLY A  40      16.691   6.012  -4.881  1.00 -0.55
ATOM    390  N   ASN A  41      17.345   5.248  -2.879  1.00 -0.40
ATOM    391  H   ASN A  41      17.125   5.077  -1.923  1.00  0.40
ATOM    392  CA  ASN A  41      18.656   4.768  -3.321  1.00  0.00
ATOM    393  CB  ASN A  41      19.660   5.137  -2.190  1.00  0.00
ATOM    394  CG  ASN A  41      19.415   4.159  -1.063  1.00  0.55
ATOM    395  OD1 ASN A  41      18.331   3.582  -0.908  1.00 -0.55
ATOM    396  ND2 ASN A  41      20.429   3.913  -0.227  1.00 -0.78
ATOM    397 HD21 ASN A  41      20.307   3.273   0.532  1.00  0.39
ATOM    398 HD22 ASN A  41      21.308   4.370  -0.359  1.00  0.39
ATOM    399  C   ASN A  41      18.791   3.299  -3.673  1.00  0.55
ATOM    400  O   ASN A  41      19.893   2.721  -3.645  1.00 -0.55
ATOM    401  N   LEU A  42      17.706   2.602  -4.035  1.00 -0.40
ATOM    402  H   LEU A  42      16.800   3.014  -4.097  1.00  0.40
ATOM    403  CA  LEU A  42      17.801   1.167  -4.366  1.00  0.00
ATOM    404  CB  LEU A  42      16.422   0.571  -4.646  1.00  0.00
ATOM    405  CG  LEU A  42      16.306  -0.921  -4.883  1.00  0.00
ATOM    406  CD1 LEU A  42      16.789  -1.705  -3.667  1.00  0.00
ATOM    407  CD2 LEU A  42      14.872  -1.264  -5.270  1.00  0.00
ATOM    408  C   LEU A  42      18.772   0.859  -5.524  1.00  0.55
ATOM    409  O   LEU A  42      19.554  -0.096  -5.416  1.00 -0.55
ATOM    410  N   ALA A  43      18.691   1.648  -6.583  1.00 -0.40
ATOM    411  H   ALA A  43      18.078   2.431  -6.657  1.00  0.40
ATOM    412  CA  ALA A  43      19.569   1.338  -7.721  1.00  0.00
ATOM    413  CB  ALA A  43      18.966   2.065  -8.911  1.00  0.00
ATOM    414  C   ALA A  43      21.023   1.663  -7.424  1.00  0.55
ATOM    415  O   ALA A  43      21.910   1.165  -8.140  1.00 -0.55
ATOM    416  N   ASP A  44      21.277   2.449  -6.389  1.00 -0.40
ATOM    417  H   ASP A  44      20.549   2.839  -5.831  1.00  0.40
ATOM    418  CA  ASP A  44      22.631   2.795  -6.000  1.00  0.00
ATOM    419  CB  ASP A  44      22.782   3.960  -5.026  1.00  0.00
ATOM    420  CG  ASP A  44      21.953   5.126  -5.520  1.00  0.10
ATOM    421  OD1 ASP A  44      22.010   5.282  -6.761  1.00 -0.55
ATOM    422  OD2 ASP A  44      21.287   5.844  -4.743  1.00 -0.55
ATOM    423  C   ASP A  44      23.228   1.635  -5.195  1.00  0.55
ATOM    424  O   ASP A  44      24.440   1.429  -5.311  1.00 -0.55
ATOM    425  N   VAL A  45      22.369   0.991  -4.428  1.00 -0.40
ATOM    426  H   VAL A  45      21.396   1.201  -4.378  1.00  0.40
ATOM    427  CA  VAL A  45      22.884  -0.101  -3.600  1.00  0.00
ATOM    428  CB  VAL A  45      22.219   0.010  -2.191  1.00  0.00
ATOM    429  CG1 VAL A  45      22.421   1.426  -1.646  1.00  0.00
ATOM    430  CG2 VAL A  45      20.743  -0.327  -2.180  1.00  0.00
ATOM    431  C   VAL A  45      22.741  -1.504  -4.160  1.00  0.55
ATOM    432  O   VAL A  45      23.317  -2.484  -3.636  1.00 -0.55
ATOM    433  N   ALA A  46      21.930  -1.649  -5.197  1.00 -0.40
ATOM    434  H   ALA A  46      21.481  -0.861  -5.608  1.00  0.40
ATOM    435  CA  ALA A  46      21.617  -2.936  -5.830  1.00  0.00
ATOM    436  CB  ALA A  46      20.573  -3.708  -5.029  1.00  0.00
ATOM    437  C   ALA A  46      21.151  -2.620  -7.241  1.00  0.55
ATOM    438  O   ALA A  46      19.974  -2.679  -7.582  1.00 -0.55
ATOM    439  N   PRO A  47      22.177  -2.290  -8.036  1.00 -0.20
ATOM    440  CD  PRO A  47      23.616  -2.206  -7.719  1.00  0.10
ATOM    441  CA  PRO A  47      21.898  -1.931  -9.444  1.00  0.10
ATOM    442  CB  PRO A  47      23.244  -1.460  -9.974  1.00  0.00
ATOM    443  CG  PRO A  47      24.088  -1.185  -8.761  1.00  0.00
ATOM    444  C   PRO A  47      21.214  -3.138 -10.098  1.00  0.55
ATOM    445  O   PRO A  47      21.542  -4.317  -9.806  1.00 -0.55
ATOM    446  N   GLY A  48      20.258  -2.779 -10.942  1.00 -0.40
ATOM    447  H   GLY A  48      20.020  -1.826 -11.115  1.00  0.40
ATOM    448  CA  GLY A  48      19.500  -3.787 -11.667  1.00  0.00
ATOM    449  C   GLY A  48      18.460  -4.570 -10.889  1.00  0.55
ATOM    450  O   GLY A  48      17.785  -5.350 -11.547  1.00 -0.55
ATOM    451  N   LYS A  49      18.335  -4.351  -9.587  1.00 -0.40
ATOM    452  H   LYS A  49      18.914  -3.687  -9.122  1.00  0.40
ATOM    453  CA  LYS A  49      17.375  -5.032  -8.729  1.00  0.00
ATOM    454  CB  LYS A  49      17.926  -5.170  -7.312  1.00  0.00
ATOM    455  CG  LYS A  49      19.054  -6.088  -7.059  1.00  0.00
ATOM    456  CD  LYS A  49      18.842  -7.363  -7.836  1.00  0.00
ATOM    457  CE  LYS A  49      20.240  -7.929  -8.118  1.00  0.33
ATOM    458  NZ  LYS A  49      20.148  -9.389  -8.459  1.00 -0.32
ATOM    459  HZ1 LYS A  49      19.554  -9.511  -9.304  1.00  0.33
ATOM    460  HZ2 LYS A  49      19.725  -9.906  -7.661  1.00  0.33
ATOM    461  HZ3 LYS A  49      21.100  -9.762  -8.648  1.00  0.33
ATOM    462  C   LYS A  49      16.086  -4.197  -8.577  1.00  0.55
ATOM    463  O   LYS A  49      16.107  -2.958  -8.682  1.00 -0.55
ATOM    464  N   SER A  50      15.029  -4.926  -8.243  1.00 -0.40
ATOM    465  H   SER A  50      15.101  -5.913  -8.135  1.00  0.40
ATOM    466  CA  SER A  50      13.711  -4.380  -8.011  1.00  0.00
ATOM    467  CB  SER A  50      12.781  -4.725  -9.188  1.00  0.00
ATOM    468  OG  SER A  50      12.867  -4.002 -10.390  1.00 -0.49
ATOM    469  HG  SER A  50      12.033  -4.143 -10.844  1.00  0.49
ATOM    470  C   SER A  50      13.192  -5.095  -6.760  1.00  0.55
ATOM    471  O   SER A  50      13.549  -6.266  -6.525  1.00 -0.55
ATOM    472  N   ILE A  51      12.381  -4.448  -5.965  1.00 -0.40
ATOM    473  H   ILE A  51      12.132  -3.499  -6.138  1.00  0.40
ATOM    474  CA  ILE A  51      11.777  -5.049  -4.775  1.00  0.00
ATOM    475  CB  ILE A  51      11.084  -3.944  -3.913  1.00  0.00
ATOM    476  CG2 ILE A  51      10.270  -4.546  -2.766  1.00  0.00
ATOM    477  CG1 ILE A  51      12.133  -2.913  -3.492  1.00  0.00
ATOM    478  CD1 ILE A  51      13.226  -3.409  -2.600  1.00  0.00
ATOM    479  C   ILE A  51      10.739  -6.054  -5.232  1.00  0.55
ATOM    480  O   ILE A  51       9.897  -5.770  -6.131  1.00 -0.55
ATOM    481  N   GLY A  52      10.688  -7.239  -4.682  1.00 -0.40
ATOM    482  H   GLY A  52      11.340  -7.517  -3.981  1.00  0.40
ATOM    483  CA  GLY A  52       9.696  -8.229  -5.038  1.00  0.00
ATOM    484  C   GLY A  52       9.954  -9.502  -4.256  1.00  0.55
ATOM    485  O   GLY A  52      11.108  -9.792  -3.885  1.00 -0.55
ATOM    486  N   GLY A  53       8.846 -10.212  -4.027  1.00 -0.40
ATOM    487  H   GLY A  53       7.963  -9.891  -4.357  1.00  0.40
ATOM    488  CA  GLY A  53       8.797 -11.458  -3.317  1.00  0.00
ATOM    489  C   GLY A  53       8.214 -11.485  -1.916  1.00  0.55
ATOM    490  O   GLY A  53       7.977 -12.598  -1.430  1.00 -0.55
ATOM    491  N   ASP A  54       7.920 -10.323  -1.341  1.00 -0.40
ATOM    492  H   ASP A  54       8.103  -9.451  -1.788  1.00  0.40
ATOM    493  CA  ASP A  54       7.303 -10.247   0.001  1.00  0.00
ATOM    494  CB  ASP A  54       7.322  -8.786   0.474  1.00  0.00
ATOM    495  CG  ASP A  54       8.784  -8.444   0.755  1.00  0.10
ATOM    496  OD1 ASP A  54       9.238  -9.072   1.746  1.00 -0.55
ATOM    497  OD2 ASP A  54       9.364  -7.643  -0.019  1.00 -0.55
ATOM    498  C   ASP A  54       5.869 -10.753   0.005  1.00  0.55
ATOM    499  O   ASP A  54       5.163 -10.704  -1.011  1.00 -0.55
ATOM    500  N   ILE A  55       5.396 -11.225   1.127  1.00 -0.40
ATOM    501  H   ILE A  55       5.969 -11.292   1.940  1.00  0.40
ATOM    502  CA  ILE A  55       4.013 -11.689   1.300  1.00  0.00
ATOM    503  CB  ILE A  55       3.725 -12.284   2.698  1.00  0.00
ATOM    504  CG2 ILE A  55       2.232 -12.551   2.971  1.00  0.00
ATOM    505  CG1 ILE A  55       4.558 -13.587   2.828  1.00  0.00
ATOM    506  CD1 ILE A  55       3.737 -14.705   2.189  1.00  0.00
ATOM    507  C   ILE A  55       3.134 -10.440   1.118  1.00  0.55
ATOM    508  O   ILE A  55       3.504  -9.331   1.510  1.00 -0.55
ATOM    509  N   PHE A  56       2.000 -10.681   0.522  1.00 -0.40
ATOM    510  H   PHE A  56       1.791 -11.609   0.231  1.00  0.40
ATOM    511  CA  PHE A  56       0.953  -9.735   0.210  1.00  0.00
ATOM    512  CB  PHE A  56       0.565  -9.717  -1.293  1.00  0.12
ATOM    513  CG  PHE A  56      -0.506  -8.676  -1.530  1.00 -0.12
ATOM    514  CD1 PHE A  56      -0.206  -7.327  -1.368  1.00 -0.12
ATOM    515  HD1 PHE A  56       0.798  -7.040  -1.093  1.00  0.12
ATOM    516  CE1 PHE A  56      -1.158  -6.350  -1.549  1.00 -0.12
ATOM    517  HE1 PHE A  56      -0.909  -5.309  -1.405  1.00  0.12
ATOM    518  CZ  PHE A  56      -2.424  -6.716  -1.915  1.00 -0.12
ATOM    519  HZ  PHE A  56      -3.172  -5.952  -2.069  1.00  0.12
ATOM    520  CD2 PHE A  56      -1.807  -9.048  -1.893  1.00 -0.12
ATOM    521  HD2 PHE A  56      -2.067 -10.089  -2.017  1.00  0.12
ATOM    522  CE2 PHE A  56      -2.764  -8.044  -2.091  1.00 -0.12
ATOM    523  HE2 PHE A  56      -3.770  -8.308  -2.383  1.00  0.12
ATOM    524  C   PHE A  56      -0.213 -10.175   1.079  1.00  0.55
ATOM    525  O   PHE A  56      -0.703 -11.289   0.808  1.00 -0.55
ATOM    526  N   SER A  57      -0.570  -9.300   2.033  1.00 -0.40
ATOM    527  H   SER A  57      -0.160  -8.405   2.184  1.00  0.40
ATOM    528  CA  SER A  57      -1.681  -9.759   2.914  1.00  0.00
ATOM    529  CB  SER A  57      -1.460  -9.230   4.340  1.00  0.00
ATOM    530  OG  SER A  57      -0.176  -9.733   4.729  1.00 -0.49
ATOM    531  HG  SER A  57      -0.024  -9.410   5.620  1.00  0.49
ATOM    532  C   SER A  57      -3.088  -9.504   2.431  1.00  0.55
ATOM    533  O   SER A  57      -3.984  -9.914   3.203  1.00 -0.55
ATOM    534  N   ASN A  58      -3.285  -8.888   1.254  1.00 -0.40
ATOM    535  H   ASN A  58      -2.529  -8.536   0.708  1.00  0.40
ATOM    536  CA  ASN A  58      -4.616  -8.693   0.703  1.00  0.00
ATOM    537  CB  ASN A  58      -5.010 -10.107   0.212  1.00  0.00
ATOM    538  CG  ASN A  58      -6.288 -10.275  -0.572  1.00  0.55
ATOM    539  OD1 ASN A  58      -6.557  -9.283  -1.273  1.00 -0.55
ATOM    540  ND2 ASN A  58      -7.075 -11.330  -0.604  1.00 -0.78
ATOM    541 HD21 ASN A  58      -7.901 -11.320  -1.166  1.00  0.39
ATOM    542 HD22 ASN A  58      -6.846 -12.140  -0.065  1.00  0.39
ATOM    543  C   ASN A  58      -5.583  -8.193   1.776  1.00  0.55
ATOM    544  O   ASN A  58      -6.665  -8.769   2.054  1.00 -0.55
ATOM    545  N   ARG A  59      -5.176  -7.077   2.340  1.00 -0.40
ATOM    546  H   ARG A  59      -4.348  -6.625   2.019  1.00  0.40
ATOM    547  CA  ARG A  59      -5.845  -6.392   3.447  1.00  0.00
ATOM    548  CB  ARG A  59      -4.946  -5.301   4.041  1.00  0.00
ATOM    549  CG  ARG A  59      -3.604  -5.874   4.524  1.00  0.00
ATOM    550  CD  ARG A  59      -2.601  -4.742   4.785  1.00  0.35
ATOM    551  NE  ARG A  59      -1.233  -5.331   4.940  1.00 -0.35
ATOM    552  HE  ARG A  59      -0.623  -5.392   4.150  1.00  0.45
ATOM    553  CZ  ARG A  59      -0.828  -5.775   6.128  1.00  0.35
ATOM    554  NH1 ARG A  59      -1.603  -5.671   7.203  1.00 -0.70
ATOM    555 HH11 ARG A  59      -2.509  -5.253   7.129  1.00  0.40
ATOM    556 HH12 ARG A  59      -1.281  -6.011   8.087  1.00  0.40
ATOM    557  NH2 ARG A  59       0.344  -6.329   6.307  1.00 -0.70
ATOM    558 HH21 ARG A  59       0.972  -6.431   5.536  1.00  0.40
ATOM    559 HH22 ARG A  59       0.611  -6.650   7.216  1.00  0.40
ATOM    560  C   ARG A  59      -7.222  -5.897   3.110  1.00  0.55
ATOM    561  O   ARG A  59      -8.036  -5.881   4.032  1.00 -0.55
ATOM    562  N   GLU A  60      -7.547  -5.491   1.914  1.00 -0.40
ATOM    563  H   GLU A  60      -6.864  -5.461   1.190  1.00  0.40
ATOM    564  CA  GLU A  60      -8.873  -5.052   1.506  1.00  0.00
ATOM    565  CB  GLU A  60      -8.790  -4.022   0.385  1.00  0.00
ATOM    566  CG  GLU A  60      -8.003  -2.794   0.795  1.00  0.00
ATOM    567  CD  GLU A  60      -8.842  -1.911   1.675  1.00  0.10
ATOM    568  OE1 GLU A  60     -10.028  -2.229   1.907  1.00 -0.55
ATOM    569  OE2 GLU A  60      -8.438  -0.880   2.210  1.00 -0.55
ATOM    570  C   GLU A  60      -9.672  -6.237   1.029  1.00  0.55
ATOM    571  O   GLU A  60     -10.820  -6.034   0.703  1.00 -0.55
ATOM    572  N   GLY A  61      -9.182  -7.448   0.933  1.00 -0.40
ATOM    573  H   GLY A  61      -8.238  -7.601   1.205  1.00  0.40
ATOM    574  CA  GLY A  61      -9.823  -8.650   0.476  1.00  0.00
ATOM    575  C   GLY A  61     -10.221  -8.623  -1.000  1.00  0.55
ATOM    576  O   GLY A  61     -11.150  -9.354  -1.387  1.00 -0.55
ATOM    577  N   LYS A  62      -9.558  -7.847  -1.837  1.00 -0.40
ATOM    578  H   LYS A  62      -8.801  -7.280  -1.524  1.00  0.40
ATOM    579  CA  LYS A  62      -9.862  -7.746  -3.271  1.00  0.00
ATOM    580  CB  LYS A  62      -9.299  -6.428  -3.823  1.00  0.00
ATOM    581  CG  LYS A  62      -9.955  -5.251  -3.095  1.00  0.00
ATOM    582  CD  LYS A  62      -9.833  -4.014  -3.951  1.00  0.00
ATOM    583  CE  LYS A  62     -10.111  -2.726  -3.163  1.00  0.33
ATOM    584  NZ  LYS A  62      -8.855  -1.875  -3.145  1.00 -0.32
ATOM    585  HZ1 LYS A  62      -8.583  -1.636  -4.120  1.00  0.33
ATOM    586  HZ2 LYS A  62      -8.084  -2.403  -2.690  1.00  0.33
ATOM    587  HZ3 LYS A  62      -9.036  -1.000  -2.612  1.00  0.33
ATOM    588  C   LYS A  62      -9.403  -8.959  -4.069  1.00  0.55
ATOM    589  O   LYS A  62     -10.074  -9.230  -5.090  1.00 -0.55
ATOM    590  N   LEU A  63      -8.368  -9.681  -3.706  1.00 -0.40
ATOM    591  H   LEU A  63      -7.811  -9.440  -2.915  1.00  0.40
ATOM    592  CA  LEU A  63      -7.960 -10.884  -4.430  1.00  0.00
ATOM    593  CB  LEU A  63      -6.432 -11.095  -4.423  1.00  0.00
ATOM    594  CG  LEU A  63      -5.644  -9.882  -4.989  1.00  0.00
ATOM    595  CD1 LEU A  63      -4.143  -9.996  -4.817  1.00  0.00
ATOM    596  CD2 LEU A  63      -6.001  -9.806  -6.465  1.00  0.00
ATOM    597  C   LEU A  63      -8.704 -12.067  -3.791  1.00  0.55
ATOM    598  O   LEU A  63      -8.974 -12.112  -2.583  1.00 -0.55
ATOM    599  N   PRO A  64      -8.946 -13.064  -4.635  1.00 -0.20
ATOM    600  CD  PRO A  64      -8.616 -13.098  -6.071  1.00  0.10
ATOM    601  CA  PRO A  64      -9.680 -14.243  -4.193  1.00  0.10
ATOM    602  CB  PRO A  64     -10.035 -14.971  -5.498  1.00  0.00
ATOM    603  CG  PRO A  64      -8.896 -14.535  -6.437  1.00  0.00
ATOM    604  C   PRO A  64      -8.932 -15.036  -3.169  1.00  0.55
ATOM    605  O   PRO A  64      -7.748 -15.314  -3.329  1.00 -0.55
ATOM    606  N   GLY A  65      -9.622 -15.448  -2.114  1.00 -0.40
ATOM    607  H   GLY A  65     -10.591 -15.258  -1.979  1.00  0.40
ATOM    608  CA  GLY A  65      -8.929 -16.230  -1.079  1.00  0.00
ATOM    609  C   GLY A  65      -9.336 -17.673  -1.158  1.00  0.55
ATOM    610  O   GLY A  65     -10.357 -17.964  -1.787  1.00 -0.55
ATOM    611  N   LYS A  66      -8.598 -18.534  -0.512  1.00 -0.40
ATOM    612  H   LYS A  66      -7.799 -18.218  -0.010  1.00  0.40
ATOM    613  CA  LYS A  66      -8.804 -19.969  -0.429  1.00  0.00
ATOM    614  CB  LYS A  66      -8.493 -20.623  -1.763  1.00  0.00
ATOM    615  CG  LYS A  66      -8.773 -22.095  -1.893  1.00  0.00
ATOM    616  CD  LYS A  66      -8.151 -22.739  -3.120  1.00  0.00
ATOM    617  CE  LYS A  66      -8.794 -24.090  -3.404  1.00  0.33
ATOM    618  NZ  LYS A  66     -10.320 -24.058  -3.435  1.00 -0.32
ATOM    619  HZ1 LYS A  66     -10.639 -23.405  -4.178  1.00  0.33
ATOM    620  HZ2 LYS A  66     -10.678 -23.737  -2.513  1.00  0.33
ATOM    621  HZ3 LYS A  66     -10.682 -25.013  -3.633  1.00  0.33
ATOM    622  C   LYS A  66      -7.904 -20.498   0.687  1.00  0.55
ATOM    623  O   LYS A  66      -6.818 -19.964   0.929  1.00 -0.55
ATOM    624  N   SER A  67      -8.376 -21.555   1.351  1.00 -0.40
ATOM    625  H   SER A  67      -9.266 -21.959   1.159  1.00  0.40
ATOM    626  CA  SER A  67      -7.582 -22.179   2.419  1.00  0.00
ATOM    627  CB  SER A  67      -8.465 -23.182   3.180  1.00  0.00
ATOM    628  OG  SER A  67      -7.609 -23.855   4.133  1.00 -0.49
ATOM    629  HG  SER A  67      -8.171 -24.477   4.600  1.00  0.49
ATOM    630  C   SER A  67      -6.353 -22.792   1.744  1.00  0.55
ATOM    631  O   SER A  67      -6.455 -23.458   0.714  1.00 -0.55
ATOM    632  N   GLY A  68      -5.187 -22.444   2.261  1.00 -0.40
ATOM    633  H   GLY A  68      -5.171 -21.843   3.053  1.00  0.40
ATOM    634  CA  GLY A  68      -3.857 -22.835   1.817  1.00  0.00
ATOM    635  C   GLY A  68      -3.157 -21.869   0.859  1.00  0.55
ATOM    636  O   GLY A  68      -1.969 -21.990   0.526  1.00 -0.55
ATOM    637  N   ARG A  69      -3.898 -20.897   0.347  1.00 -0.40
ATOM    638  H   ARG A  69      -4.852 -20.788   0.614  1.00  0.40
ATOM    639  CA  ARG A  69      -3.420 -19.922  -0.618  1.00  0.00
ATOM    640  CB  ARG A  69      -4.593 -19.453  -1.539  1.00  0.00
ATOM    641  CG  ARG A  69      -3.949 -18.459  -2.558  1.00  0.00
ATOM    642  CD  ARG A  69      -5.020 -17.790  -3.423  1.00  0.35
ATOM    643  NE  ARG A  69      -5.569 -18.845  -4.263  1.00 -0.35
ATOM    644  HE  ARG A  69      -4.930 -19.576  -4.487  1.00  0.45
ATOM    645  CZ  ARG A  69      -6.773 -18.987  -4.771  1.00  0.35
ATOM    646  NH1 ARG A  69      -7.723 -18.092  -4.526  1.00 -0.70
ATOM    647 HH11 ARG A  69      -7.525 -17.299  -3.949  1.00  0.40
ATOM    648 HH12 ARG A  69      -8.635 -18.210  -4.918  1.00  0.40
ATOM    649  NH2 ARG A  69      -7.106 -20.029  -5.527  1.00 -0.70
ATOM    650 HH21 ARG A  69      -6.430 -20.739  -5.726  1.00  0.40
ATOM    651 HH22 ARG A  69      -8.032 -20.103  -5.897  1.00  0.40
ATOM    652  C   ARG A  69      -2.755 -18.741   0.004  1.00  0.55
ATOM    653  O   ARG A  69      -3.392 -18.094   0.829  1.00 -0.55
ATOM    654  N   THR A  70      -1.512 -18.467  -0.352  1.00 -0.40
ATOM    655  H   THR A  70      -0.984 -19.053  -0.962  1.00  0.40
ATOM    656  CA  THR A  70      -0.845 -17.260   0.147  1.00  0.00
ATOM    657  CB  THR A  70       0.375 -17.431   1.060  1.00  0.00
ATOM    658  OG1 THR A  70       1.278 -18.350   0.481  1.00 -0.49
ATOM    659  HG1 THR A  70       2.081 -18.298   1.005  1.00  0.49
ATOM    660  CG2 THR A  70      -0.077 -17.997   2.412  1.00  0.00
ATOM    661  C   THR A  70      -0.515 -16.414  -1.109  1.00  0.55
ATOM    662  O   THR A  70      -0.403 -16.961  -2.240  1.00 -0.55
ATOM    663  N   TRP A  71      -0.442 -15.093  -0.917  1.00 -0.40
ATOM    664  H   TRP A  71      -0.595 -14.693  -0.017  1.00  0.40
ATOM    665  CA  TRP A  71      -0.142 -14.139  -1.974  1.00  0.00
ATOM    666  CB  TRP A  71      -1.236 -13.052  -2.114  1.00  0.12
ATOM    667  CG  TRP A  71      -2.573 -13.520  -2.599  1.00 -0.12
ATOM    668  CD1 TRP A  71      -3.654 -13.963  -1.879  1.00 -0.12
ATOM    669  HD1 TRP A  71      -3.679 -14.015  -0.801  1.00  0.12
ATOM    670  NE1 TRP A  71      -4.709 -14.335  -2.695  1.00 -0.40
ATOM    671  HE1 TRP A  71      -5.582 -14.660  -2.405  1.00  0.40
ATOM    672  CE2 TRP A  71      -4.290 -14.158  -3.995  1.00  0.00
ATOM    673  CD2 TRP A  71      -2.951 -13.683  -3.979  1.00  0.00
ATOM    674  CE3 TRP A  71      -2.286 -13.434  -5.189  1.00 -0.12
ATOM    675  HE3 TRP A  71      -1.264 -13.085  -5.203  1.00  0.12
ATOM    676  CZ3 TRP A  71      -2.943 -13.635  -6.387  1.00 -0.12
ATOM    677  HZ3 TRP A  71      -2.463 -13.385  -7.322  1.00  0.12
ATOM    678  CZ2 TRP A  71      -4.942 -14.452  -5.192  1.00 -0.12
ATOM    679  HZ2 TRP A  71      -5.935 -14.875  -5.217  1.00  0.12
ATOM    680  CH2 TRP A  71      -4.270 -14.181  -6.377  1.00 -0.12
ATOM    681  HH2 TRP A  71      -4.760 -14.386  -7.317  1.00  0.12
ATOM    682  C   TRP A  71       1.190 -13.494  -1.627  1.00  0.55
ATOM    683  O   TRP A  71       1.667 -13.324  -0.489  1.00 -0.55
ATOM    684  N   ARG A  72       1.831 -13.074  -2.687  1.00 -0.40
ATOM    685  H   ARG A  72       1.451 -13.261  -3.587  1.00  0.40
ATOM    686  CA  ARG A  72       3.100 -12.324  -2.739  1.00  0.00
ATOM    687  CB  ARG A  72       4.302 -13.264  -2.989  1.00  0.00
ATOM    688  CG  ARG A  72       4.494 -14.152  -1.772  1.00  0.00
ATOM    689  CD  ARG A  72       5.720 -15.003  -2.058  1.00  0.35
ATOM    690  NE  ARG A  72       5.747 -16.081  -1.063  1.00 -0.35
ATOM    691  HE  ARG A  72       5.221 -16.921  -1.193  1.00  0.45
ATOM    692  CZ  ARG A  72       6.503 -15.894   0.024  1.00  0.35
ATOM    693  NH1 ARG A  72       7.212 -14.795   0.222  1.00 -0.70
ATOM    694 HH11 ARG A  72       7.196 -14.061  -0.458  1.00  0.40
ATOM    695 HH12 ARG A  72       7.764 -14.698   1.050  1.00  0.40
ATOM    696  NH2 ARG A  72       6.483 -16.901   0.903  1.00 -0.70
ATOM    697 HH21 ARG A  72       5.930 -17.714   0.720  1.00  0.40
ATOM    698 HH22 ARG A  72       7.021 -16.842   1.744  1.00  0.40
ATOM    699  C   ARG A  72       3.036 -11.243  -3.820  1.00  0.55
ATOM    700  O   ARG A  72       2.191 -11.355  -4.728  1.00 -0.55
ATOM    701  N   GLU A  73       3.936 -10.264  -3.747  1.00 -0.40
ATOM    702  H   GLU A  73       4.656 -10.222  -3.058  1.00  0.40
ATOM    703  CA  GLU A  73       3.873  -9.186  -4.728  1.00  0.00
ATOM    704  CB  GLU A  73       3.262  -7.930  -4.072  1.00  0.00
ATOM    705  CG  GLU A  73       3.925  -7.446  -2.787  1.00  0.00
ATOM    706  CD  GLU A  73       3.393  -6.054  -2.446  1.00  0.10
ATOM    707  OE1 GLU A  73       3.359  -5.139  -3.333  1.00 -0.55
ATOM    708  OE2 GLU A  73       2.988  -5.860  -1.259  1.00 -0.55
ATOM    709  C   GLU A  73       5.237  -8.767  -5.225  1.00  0.55
ATOM    710  O   GLU A  73       6.147  -9.124  -4.472  1.00 -0.55
ATOM    711  N   ALA A  74       5.340  -8.078  -6.346  1.00 -0.40
ATOM    712  H   ALA A  74       4.554  -7.833  -6.908  1.00  0.40
ATOM    713  CA  ALA A  74       6.661  -7.638  -6.813  1.00  0.00
ATOM    714  CB  ALA A  74       7.345  -8.552  -7.808  1.00  0.00
ATOM    715  C   ALA A  74       6.452  -6.318  -7.536  1.00  0.55
ATOM    716  O   ALA A  74       5.351  -6.256  -8.102  1.00 -0.55
ATOM    717  N   ASP A  75       7.435  -5.465  -7.492  1.00 -0.40
ATOM    718  H   ASP A  75       8.271  -5.635  -6.976  1.00  0.40
ATOM    719  CA  ASP A  75       7.355  -4.202  -8.207  1.00  0.00
ATOM    720  CB  ASP A  75       8.469  -3.255  -7.795  1.00  0.00
ATOM    721  CG  ASP A  75       8.228  -2.602  -6.463  1.00  0.10
ATOM    722  OD1 ASP A  75       7.365  -3.160  -5.733  1.00 -0.55
ATOM    723  OD2 ASP A  75       8.891  -1.609  -6.198  1.00 -0.55
ATOM    724  C   ASP A  75       7.536  -4.453  -9.705  1.00  0.55
ATOM    725  O   ASP A  75       8.358  -5.336 -10.033  1.00 -0.55
ATOM    726  N   ILE A  76       6.809  -3.715 -10.509  1.00 -0.40
ATOM    727  H   ILE A  76       6.172  -3.036 -10.152  1.00  0.40
ATOM    728  CA  ILE A  76       6.860  -3.816 -11.972  1.00  0.00
ATOM    729  CB  ILE A  76       5.529  -4.362 -12.506  1.00  0.00
ATOM    730  CG2 ILE A  76       5.432  -4.066 -14.023  1.00  0.00
ATOM    731  CG1 ILE A  76       5.271  -5.825 -12.139  1.00  0.00
ATOM    732  CD1 ILE A  76       6.091  -6.968 -12.724  1.00  0.00
ATOM    733  C   ILE A  76       7.239  -2.425 -12.523  1.00  0.55
ATOM    734  O   ILE A  76       6.950  -1.332 -11.965  1.00 -0.55
ATOM    735  N   ASN A  77       7.960  -2.449 -13.657  1.00 -0.40
ATOM    736  H   ASN A  77       8.202  -3.326 -14.059  1.00  0.40
ATOM    737  CA  ASN A  77       8.457  -1.322 -14.407  1.00  0.00
ATOM    738  CB  ASN A  77       7.333  -0.411 -14.971  1.00  0.00
ATOM    739  CG  ASN A  77       6.344  -1.111 -15.869  1.00  0.55
ATOM    740  OD1 ASN A  77       6.741  -1.975 -16.656  1.00 -0.55
ATOM    741  ND2 ASN A  77       5.006  -0.926 -15.789  1.00 -0.78
ATOM    742 HD21 ASN A  77       4.628  -0.299 -15.108  1.00  0.39
ATOM    743 HD22 ASN A  77       4.396  -1.417 -16.411  1.00  0.39
ATOM    744  C   ASN A  77       9.403  -0.463 -13.600  1.00  0.55
ATOM    745  O   ASN A  77       9.554   0.735 -13.921  1.00 -0.55
ATOM    746  N   TYR A  78      10.054  -1.014 -12.586  1.00 -0.40
ATOM    747  H   TYR A  78       9.953  -1.964 -12.302  1.00  0.40
ATOM    748  CA  TYR A  78      10.987  -0.153 -11.835  1.00  0.00
ATOM    749  CB  TYR A  78      11.114  -0.635 -10.369  1.00  0.12
ATOM    750  CG  TYR A  78      12.127   0.157  -9.553  1.00 -0.12
ATOM    751  CD1 TYR A  78      11.822   1.381  -8.970  1.00 -0.12
ATOM    752  HD1 TYR A  78      10.822   1.770  -9.090  1.00  0.12
ATOM    753  CE1 TYR A  78      12.738   2.130  -8.242  1.00 -0.12
ATOM    754  HE1 TYR A  78      12.455   3.087  -7.829  1.00  0.12
ATOM    755  CZ  TYR A  78      14.026   1.634  -8.049  1.00  0.06
ATOM    756  OH  TYR A  78      14.967   2.306  -7.295  1.00 -0.49
ATOM    757  HH  TYR A  78      14.564   3.114  -6.969  1.00  0.43
ATOM    758  CD2 TYR A  78      13.432  -0.306  -9.349  1.00 -0.12
ATOM    759  HD2 TYR A  78      13.728  -1.265  -9.749  1.00  0.12
ATOM    760  CE2 TYR A  78      14.337   0.446  -8.645  1.00 -0.12
ATOM    761  HE2 TYR A  78      15.349   0.079  -8.557  1.00  0.12
ATOM    762  C   TYR A  78      12.413  -0.178 -12.438  1.00  0.55
ATOM    763  O   TYR A  78      12.862  -1.299 -12.778  1.00 -0.55
ATOM    764  N   THR A  79      13.055   0.967 -12.505  1.00 -0.40
ATOM    765  H   THR A  79      12.647   1.843 -12.260  1.00  0.40
ATOM    766  CA  THR A  79      14.483   0.970 -12.976  1.00  0.00
ATOM    767  CB  THR A  79      14.803   1.592 -14.328  1.00  0.00
ATOM    768  OG1 THR A  79      14.385   2.971 -14.262  1.00 -0.49
ATOM    769  HG1 THR A  79      14.733   3.391 -15.052  1.00  0.49
ATOM    770  CG2 THR A  79      14.002   0.959 -15.436  1.00  0.00
ATOM    771  C   THR A  79      15.351   1.637 -11.894  1.00  0.55
ATOM    772  O   THR A  79      16.349   1.032 -11.473  1.00 -0.55
ATOM    773  N   SER A  80      14.989   2.808 -11.405  1.00 -0.40
ATOM    774  H   SER A  80      14.188   3.302 -11.733  1.00  0.40
ATOM    775  CA  SER A  80      15.764   3.450 -10.337  1.00  0.00
ATOM    776  CB  SER A  80      17.074   3.985 -10.954  1.00  0.00
ATOM    777  OG  SER A  80      16.689   5.130 -11.727  1.00 -0.49
ATOM    778  HG  SER A  80      17.498   5.471 -12.116  1.00  0.49
ATOM    779  C   SER A  80      14.995   4.586  -9.689  1.00  0.55
ATOM    780  O   SER A  80      13.962   4.988 -10.246  1.00 -0.55
ATOM    781  N   GLY A  81      15.469   5.095  -8.565  1.00 -0.40
ATOM    782  H   GLY A  81      16.296   4.761  -8.118  1.00  0.40
ATOM    783  CA  GLY A  81      14.744   6.232  -7.911  1.00  0.00
ATOM    784  C   GLY A  81      13.677   5.692  -6.949  1.00  0.55
ATOM    785  O   GLY A  81      13.793   4.526  -6.518  1.00 -0.55
ATOM    786  N   PHE A  82      12.681   6.519  -6.644  1.00 -0.40
ATOM    787  H   PHE A  82      12.620   7.452  -6.989  1.00  0.40
ATOM    788  CA  PHE A  82      11.607   6.060  -5.759  1.00  0.00
ATOM    789  CB  PHE A  82      10.687   7.209  -5.302  1.00  0.12
ATOM    790  CG  PHE A  82      11.526   8.242  -4.598  1.00 -0.12
ATOM    791  CD1 PHE A  82      11.807   8.097  -3.257  1.00 -0.12
ATOM    792  HD1 PHE A  82      11.405   7.252  -2.718  1.00  0.12
ATOM    793  CE1 PHE A  82      12.593   9.014  -2.594  1.00 -0.12
ATOM    794  HE1 PHE A  82      12.797   8.896  -1.541  1.00  0.12
ATOM    795  CZ  PHE A  82      13.119  10.090  -3.292  1.00 -0.12
ATOM    796  HZ  PHE A  82      13.742  10.812  -2.785  1.00  0.12
ATOM    797  CD2 PHE A  82      12.054   9.308  -5.287  1.00 -0.12
ATOM    798  HD2 PHE A  82      11.848   9.417  -6.341  1.00  0.12
ATOM    799  CE2 PHE A  82      12.843  10.237  -4.648  1.00 -0.12
ATOM    800  HE2 PHE A  82      13.245  11.076  -5.197  1.00  0.12
ATOM    801  C   PHE A  82      10.689   5.067  -6.458  1.00  0.55
ATOM    802  O   PHE A  82      10.541   5.028  -7.685  1.00 -0.55
ATOM    803  N   ARG A  83      10.019   4.261  -5.655  1.00 -0.40
ATOM    804  H   ARG A  83      10.149   4.295  -4.667  1.00  0.40
ATOM    805  CA  ARG A  83       9.043   3.261  -6.122  1.00  0.00
ATOM    806  CB  ARG A  83       8.697   2.313  -4.945  1.00  0.00
ATOM    807  CG  ARG A  83       9.990   1.615  -4.482  1.00  0.00
ATOM    808  CD  ARG A  83       9.798   0.556  -3.425  1.00  0.35
ATOM    809  NE  ARG A  83       8.754  -0.437  -3.613  1.00 -0.35
ATOM    810  HE  ARG A  83       8.876  -1.054  -4.388  1.00  0.45
ATOM    811  CZ  ARG A  83       7.655  -0.631  -2.887  1.00  0.35
ATOM    812  NH1 ARG A  83       7.369   0.129  -1.831  1.00 -0.70
ATOM    813 HH11 ARG A  83       7.986   0.870  -1.566  1.00  0.40
ATOM    814 HH12 ARG A  83       6.536  -0.040  -1.304  1.00  0.40
ATOM    815  NH2 ARG A  83       6.774  -1.594  -3.154  1.00 -0.70
ATOM    816 HH21 ARG A  83       6.925  -2.208  -3.929  1.00  0.40
ATOM    817 HH22 ARG A  83       5.962  -1.702  -2.580  1.00  0.40
ATOM    818  C   ARG A  83       7.834   3.943  -6.767  1.00  0.55
ATOM    819  O   ARG A  83       7.395   5.065  -6.449  1.00 -0.55
ATOM    820  N   ASN A  84       7.340   3.188  -7.727  1.00 -0.40
ATOM    821  H   ASN A  84       7.763   2.313  -7.946  1.00  0.40
ATOM    822  CA  ASN A  84       6.178   3.516  -8.546  1.00  0.00
ATOM    823  CB  ASN A  84       6.461   3.215 -10.027  1.00  0.00
ATOM    824  CG  ASN A  84       6.530   1.715 -10.328  1.00  0.55
ATOM    825  OD1 ASN A  84       6.118   0.808  -9.561  1.00 -0.55
ATOM    826  ND2 ASN A  84       7.092   1.413 -11.499  1.00 -0.78
ATOM    827 HD21 ASN A  84       7.180   0.457 -11.780  1.00  0.39
ATOM    828 HD22 ASN A  84       7.426   2.142 -12.097  1.00  0.39
ATOM    829  C   ASN A  84       4.912   2.804  -8.005  1.00  0.55
ATOM    830  O   ASN A  84       4.898   2.211  -6.893  1.00 -0.55
ATOM    831  N   SER A  85       3.849   2.897  -8.803  1.00 -0.40
ATOM    832  H   SER A  85       3.863   3.364  -9.684  1.00  0.40
ATOM    833  CA  SER A  85       2.600   2.296  -8.389  1.00  0.00
ATOM    834  CB  SER A  85       1.400   3.258  -8.610  1.00  0.00
ATOM    835  OG  SER A  85       1.363   3.519 -10.013  1.00 -0.49
ATOM    836  HG  SER A  85       0.933   2.759 -10.412  1.00  0.49
ATOM    837  C   SER A  85       2.221   0.984  -9.053  1.00  0.55
ATOM    838  O   SER A  85       1.044   0.610  -8.845  1.00 -0.55
ATOM    839  N   ASP A  86       3.146   0.340  -9.755  1.00 -0.40
ATOM    840  H   ASP A  86       4.082   0.672  -9.841  1.00  0.40
ATOM    841  CA  ASP A  86       2.827  -0.907 -10.449  1.00  0.00
ATOM    842  CB  ASP A  86       3.455  -1.040 -11.864  1.00  0.00
ATOM    843  CG  ASP A  86       3.076   0.125 -12.755  1.00  0.10
ATOM    844  OD1 ASP A  86       2.013   0.732 -12.592  1.00 -0.55
ATOM    845  OD2 ASP A  86       3.874   0.510 -13.633  1.00 -0.55
ATOM    846  C   ASP A  86       3.309  -2.123  -9.685  1.00  0.55
ATOM    847  O   ASP A  86       4.450  -2.136  -9.298  1.00 -0.55
ATOM    848  N   ARG A  87       2.418  -3.073  -9.560  1.00 -0.40
ATOM    849  H   ARG A  87       1.495  -2.973  -9.923  1.00  0.40
ATOM    850  CA  ARG A  87       2.695  -4.322  -8.898  1.00  0.00
ATOM    851  CB  ARG A  87       2.186  -4.266  -7.449  1.00  0.00
ATOM    852  CG  ARG A  87       2.501  -3.028  -6.643  1.00  0.00
ATOM    853  CD  ARG A  87       3.927  -3.018  -6.062  1.00  0.35
ATOM    854  NE  ARG A  87       4.185  -1.826  -5.266  1.00 -0.35
ATOM    855  HE  ARG A  87       3.949  -1.886  -4.299  1.00  0.45
ATOM    856  CZ  ARG A  87       4.695  -0.674  -5.669  1.00  0.35
ATOM    857  NH1 ARG A  87       5.029  -0.598  -6.963  1.00 -0.70
ATOM    858 HH11 ARG A  87       4.888  -1.385  -7.563  1.00  0.40
ATOM    859 HH12 ARG A  87       5.420   0.247  -7.330  1.00  0.40
ATOM    860  NH2 ARG A  87       4.911   0.384  -4.927  1.00 -0.70
ATOM    861 HH21 ARG A  87       4.684   0.367  -3.954  1.00  0.40
ATOM    862 HH22 ARG A  87       5.303   1.209  -5.335  1.00  0.40
ATOM    863  C   ARG A  87       2.048  -5.511  -9.595  1.00  0.55
ATOM    864  O   ARG A  87       0.994  -5.440 -10.212  1.00 -0.55
ATOM    865  N   ILE A  88       2.744  -6.631  -9.463  1.00 -0.40
ATOM    866  H   ILE A  88       3.645  -6.618  -9.039  1.00  0.40
ATOM    867  CA  ILE A  88       2.297  -7.968  -9.903  1.00  0.00
ATOM    868  CB  ILE A  88       3.279  -8.666 -10.869  1.00  0.00
ATOM    869  CG2 ILE A  88       4.568  -9.025 -10.151  1.00  0.00
ATOM    870  CG1 ILE A  88       2.604  -9.907 -11.470  1.00  0.00
ATOM    871  CD1 ILE A  88       3.230 -10.387 -12.771  1.00  0.00
ATOM    872  C   ILE A  88       2.014  -8.740  -8.581  1.00  0.55
ATOM    873  O   ILE A  88       2.796  -8.689  -7.605  1.00 -0.55
ATOM    874  N   LEU A  89       0.906  -9.435  -8.514  1.00 -0.40
ATOM    875  H   LEU A  89       0.301  -9.474  -9.304  1.00  0.40
ATOM    876  CA  LEU A  89       0.422 -10.198  -7.370  1.00  0.00
ATOM    877  CB  LEU A  89      -0.936  -9.722  -6.850  1.00  0.00
ATOM    878  CG  LEU A  89      -1.060  -8.282  -6.388  1.00  0.00
ATOM    879  CD1 LEU A  89       0.068  -7.958  -5.417  1.00  0.00
ATOM    880  CD2 LEU A  89      -0.990  -7.185  -7.456  1.00  0.00
ATOM    881  C   LEU A  89       0.316 -11.659  -7.794  1.00  0.55
ATOM    882  O   LEU A  89      -0.360 -11.902  -8.797  1.00 -0.55
ATOM    883  N   TYR A  90       0.908 -12.566  -7.023  1.00 -0.40
ATOM    884  H   TYR A  90       1.371 -12.347  -6.168  1.00  0.40
ATOM    885  CA  TYR A  90       0.884 -13.963  -7.441  1.00  0.00
ATOM    886  CB  TYR A  90       2.172 -14.422  -8.208  1.00  0.12
ATOM    887  CG  TYR A  90       3.446 -14.287  -7.438  1.00 -0.12
ATOM    888  CD1 TYR A  90       4.100 -13.045  -7.404  1.00 -0.12
ATOM    889  HD1 TYR A  90       3.669 -12.221  -7.953  1.00  0.12
ATOM    890  CE1 TYR A  90       5.273 -12.827  -6.699  1.00 -0.12
ATOM    891  HE1 TYR A  90       5.736 -11.854  -6.635  1.00  0.12
ATOM    892  CZ  TYR A  90       5.813 -13.953  -6.078  1.00  0.06
ATOM    893  OH  TYR A  90       6.969 -13.746  -5.370  1.00 -0.49
ATOM    894  HH  TYR A  90       7.197 -12.816  -5.440  1.00  0.43
ATOM    895  CD2 TYR A  90       4.026 -15.368  -6.790  1.00 -0.12
ATOM    896  HD2 TYR A  90       3.552 -16.338  -6.801  1.00  0.12
ATOM    897  CE2 TYR A  90       5.253 -15.170  -6.113  1.00 -0.12
ATOM    898  HE2 TYR A  90       5.739 -16.001  -5.624  1.00  0.12
ATOM    899  C   TYR A  90       0.581 -14.892  -6.289  1.00  0.55
ATOM    900  O   TYR A  90       1.215 -14.626  -5.262  1.00 -0.55
ATOM    901  N   SER A  91      -0.266 -15.872  -6.538  1.00 -0.40
ATOM    902  H   SER A  91      -0.685 -16.009  -7.432  1.00  0.40
ATOM    903  CA  SER A  91      -0.626 -16.802  -5.505  1.00  0.00
ATOM    904  CB  SER A  91      -2.109 -17.180  -5.662  1.00  0.00
ATOM    905  OG  SER A  91      -2.301 -18.070  -6.727  1.00 -0.49
ATOM    906  HG  SER A  91      -2.954 -18.706  -6.426  1.00  0.49
ATOM    907  C   SER A  91       0.272 -18.036  -5.528  1.00  0.55
ATOM    908  O   SER A  91       0.994 -18.317  -6.485  1.00 -0.55
ATOM    909  N   SER A  92       0.154 -18.722  -4.378  1.00 -0.40
ATOM    910  H   SER A  92      -0.432 -18.414  -3.633  1.00  0.40
ATOM    911  CA  SER A  92       0.884 -19.964  -4.154  1.00  0.00
ATOM    912  CB  SER A  92       0.831 -20.353  -2.679  1.00  0.00
ATOM    913  OG  SER A  92      -0.513 -20.530  -2.278  1.00 -0.49
ATOM    914  HG  SER A  92      -0.479 -20.922  -1.403  1.00  0.49
ATOM    915  C   SER A  92       0.390 -21.039  -5.129  1.00  0.55
ATOM    916  O   SER A  92       1.127 -21.989  -5.426  1.00 -0.55
ATOM    917  N   ASP A  93      -0.778 -20.906  -5.732  1.00 -0.40
ATOM    918  H   ASP A  93      -1.379 -20.138  -5.530  1.00  0.40
ATOM    919  CA  ASP A  93      -1.287 -21.848  -6.726  1.00  0.00
ATOM    920  CB  ASP A  93      -2.691 -22.343  -6.453  1.00  0.00
ATOM    921  CG  ASP A  93      -3.671 -21.242  -6.076  1.00  0.10
ATOM    922  OD1 ASP A  93      -3.367 -20.079  -5.749  1.00 -0.55
ATOM    923  OD2 ASP A  93      -4.855 -21.640  -6.131  1.00 -0.55
ATOM    924  C   ASP A  93      -1.232 -21.182  -8.105  1.00  0.55
ATOM    925  O   ASP A  93      -1.992 -21.530  -8.982  1.00 -0.55
ATOM    926  N   TRP A  94      -0.371 -20.179  -8.258  1.00 -0.40
ATOM    927  H   TRP A  94       0.151 -19.850  -7.476  1.00  0.40
ATOM    928  CA  TRP A  94      -0.086 -19.468  -9.499  1.00  0.00
ATOM    929  CB  TRP A  94       0.615 -20.545 -10.450  1.00  0.12
ATOM    930  CG  TRP A  94       1.720 -21.194  -9.659  1.00 -0.12
ATOM    931  CD1 TRP A  94       1.734 -22.469  -9.143  1.00 -0.12
ATOM    932  HD1 TRP A  94       0.961 -23.208  -9.296  1.00  0.12
ATOM    933  NE1 TRP A  94       2.881 -22.665  -8.398  1.00 -0.40
ATOM    934  HE1 TRP A  94       3.133 -23.493  -7.948  1.00  0.40
ATOM    935  CE2 TRP A  94       3.608 -21.503  -8.399  1.00  0.00
ATOM    936  CD2 TRP A  94       2.905 -20.559  -9.166  1.00  0.00
ATOM    937  CE3 TRP A  94       3.447 -19.269  -9.311  1.00 -0.12
ATOM    938  HE3 TRP A  94       2.939 -18.513  -9.892  1.00  0.12
ATOM    939  CZ3 TRP A  94       4.640 -18.954  -8.708  1.00 -0.12
ATOM    940  HZ3 TRP A  94       5.055 -17.962  -8.810  1.00  0.12
ATOM    941  CZ2 TRP A  94       4.831 -21.206  -7.801  1.00 -0.12
ATOM    942  HZ2 TRP A  94       5.388 -21.936  -7.234  1.00  0.12
ATOM    943  CH2 TRP A  94       5.320 -19.930  -7.957  1.00 -0.12
ATOM    944  HH2 TRP A  94       6.256 -19.669  -7.487  1.00  0.12
ATOM    945  C   TRP A  94      -1.135 -18.672 -10.216  1.00  0.55
ATOM    946  O   TRP A  94      -1.172 -18.617 -11.466  1.00 -0.55
ATOM    947  N   LEU A  95      -2.045 -17.991  -9.476  1.00 -0.40
ATOM    948  H   LEU A  95      -2.087 -18.102  -8.487  1.00  0.40
ATOM    949  CA  LEU A  95      -3.019 -17.059 -10.033  1.00  0.00
ATOM    950  CB  LEU A  95      -4.249 -16.736  -9.215  1.00  0.00
ATOM    951  CG  LEU A  95      -4.981 -17.956  -8.647  1.00  0.00
ATOM    952  CD1 LEU A  95      -6.141 -17.489  -7.795  1.00  0.00
ATOM    953  CD2 LEU A  95      -5.394 -18.804  -9.822  1.00  0.00
ATOM    954  C   LEU A  95      -2.183 -15.767 -10.115  1.00  0.55
ATOM    955  O   LEU A  95      -1.391 -15.526  -9.183  1.00 -0.55
ATOM    956  N   ILE A  96      -2.350 -14.969 -11.173  1.00 -0.40
ATOM    957  H   ILE A  96      -3.004 -15.148 -11.904  1.00  0.40
ATOM    958  CA  ILE A  96      -1.528 -13.756 -11.274  1.00  0.00
ATOM    959  CB  ILE A  96      -0.381 -13.880 -12.300  1.00  0.00
ATOM    960  CG2 ILE A  96       0.434 -12.570 -12.326  1.00  0.00
ATOM    961  CG1 ILE A  96       0.552 -15.049 -11.966  1.00  0.00
ATOM    962  CD1 ILE A  96       1.359 -15.644 -13.094  1.00  0.00
ATOM    963  C   ILE A  96      -2.428 -12.567 -11.569  1.00  0.55
ATOM    964  O   ILE A  96      -3.256 -12.702 -12.456  1.00 -0.55
ATOM    965  N   TYR A  97      -2.273 -11.523 -10.806  1.00 -0.40
ATOM    966  H   TYR A  97      -1.616 -11.511 -10.057  1.00  0.40
ATOM    967  CA  TYR A  97      -3.044 -10.308 -10.991  1.00  0.00
ATOM    968  CB  TYR A  97      -3.919 -10.043  -9.792  1.00  0.12
ATOM    969  CG  TYR A  97      -5.226 -10.809  -9.750  1.00 -0.12
ATOM    970  CD1 TYR A  97      -5.196 -12.184  -9.444  1.00 -0.12
ATOM    971  HD1 TYR A  97      -4.236 -12.645  -9.267  1.00  0.12
ATOM    972  CE1 TYR A  97      -6.317 -12.973  -9.357  1.00 -0.12
ATOM    973  HE1 TYR A  97      -6.276 -14.023  -9.115  1.00  0.12
ATOM    974  CZ  TYR A  97      -7.511 -12.304  -9.608  1.00  0.06
ATOM    975  OH  TYR A  97      -8.676 -13.049  -9.514  1.00 -0.49
ATOM    976  HH  TYR A  97      -9.416 -12.470  -9.709  1.00  0.43
ATOM    977  CD2 TYR A  97      -6.428 -10.195  -9.968  1.00 -0.12
ATOM    978  HD2 TYR A  97      -6.474  -9.138 -10.182  1.00  0.12
ATOM    979  CE2 TYR A  97      -7.590 -10.956  -9.909  1.00 -0.12
ATOM    980  HE2 TYR A  97      -8.549 -10.497 -10.098  1.00  0.12
ATOM    981  C   TYR A  97      -2.040  -9.171 -11.080  1.00  0.55
ATOM    982  O   TYR A  97      -0.864  -9.320 -10.775  1.00 -0.55
ATOM    983  N   LYS A  98      -2.511  -8.023 -11.528  1.00 -0.40
ATOM    984  H   LYS A  98      -3.458  -7.922 -11.824  1.00  0.40
ATOM    985  CA  LYS A  98      -1.682  -6.823 -11.623  1.00  0.00
ATOM    986  CB  LYS A  98      -1.267  -6.397 -13.030  1.00  0.00
ATOM    987  CG  LYS A  98      -2.423  -6.238 -14.033  1.00  0.00
ATOM    988  CD  LYS A  98      -1.763  -5.578 -15.243  1.00  0.00
ATOM    989  CE  LYS A  98      -2.779  -5.455 -16.388  1.00  0.33
ATOM    990  NZ  LYS A  98      -1.989  -4.690 -17.428  1.00 -0.32
ATOM    991  HZ1 LYS A  98      -1.142  -5.234 -17.690  1.00  0.33
ATOM    992  HZ2 LYS A  98      -1.702  -3.770 -17.038  1.00  0.33
ATOM    993  HZ3 LYS A  98      -2.579  -4.540 -18.271  1.00  0.33
ATOM    994  C   LYS A  98      -2.508  -5.646 -11.076  1.00  0.55
ATOM    995  O   LYS A  98      -3.746  -5.754 -11.079  1.00 -0.55
ATOM    996  N   THR A  99      -1.767  -4.637 -10.656  1.00 -0.40
ATOM    997  H   THR A  99      -0.772  -4.688 -10.623  1.00  0.40
ATOM    998  CA  THR A  99      -2.365  -3.374 -10.209  1.00  0.00
ATOM    999  CB  THR A  99      -2.539  -3.181  -8.693  1.00  0.00
ATOM   1000  OG1 THR A  99      -3.186  -1.925  -8.521  1.00 -0.49
ATOM   1001  HG1 THR A  99      -4.083  -2.043  -8.841  1.00  0.49
ATOM   1002  CG2 THR A  99      -1.269  -3.233  -7.864  1.00  0.00
ATOM   1003  C   THR A  99      -1.510  -2.252 -10.854  1.00  0.55
ATOM   1004  O   THR A  99      -0.297  -2.457 -10.902  1.00 -0.55
ATOM   1005  N   THR A 100      -2.091  -1.180 -11.357  1.00 -0.40
ATOM   1006  H   THR A 100      -3.081  -1.066 -11.390  1.00  0.40
ATOM   1007  CA  THR A 100      -1.275  -0.078 -11.905  1.00  0.00
ATOM   1008  CB  THR A 100      -1.430   0.155 -13.401  1.00  0.00
ATOM   1009  OG1 THR A 100      -2.812   0.306 -13.700  1.00 -0.49
ATOM   1010  HG1 THR A 100      -3.074   1.149 -13.324  1.00  0.49
ATOM   1011  CG2 THR A 100      -0.849  -1.057 -14.127  1.00  0.00
ATOM   1012  C   THR A 100      -1.677   1.166 -11.130  1.00  0.55
ATOM   1013  O   THR A 100      -1.249   2.298 -11.334  1.00 -0.55
ATOM   1014  N   ASP A 101      -2.578   0.927 -10.160  1.00 -0.40
ATOM   1015  H   ASP A 101      -2.957   0.032  -9.941  1.00  0.40
ATOM   1016  CA  ASP A 101      -3.013   2.086  -9.389  1.00  0.00
ATOM   1017  CB  ASP A 101      -4.462   2.336  -9.813  1.00  0.00
ATOM   1018  CG  ASP A 101      -5.432   1.228  -9.484  1.00  0.10
ATOM   1019  OD1 ASP A 101      -5.078   0.282  -8.737  1.00 -0.55
ATOM   1020  OD2 ASP A 101      -6.560   1.342 -10.035  1.00 -0.55
ATOM   1021  C   ASP A 101      -2.837   1.999  -7.888  1.00  0.55
ATOM   1022  O   ASP A 101      -3.689   2.473  -7.088  1.00 -0.55
ATOM   1023  N   HSE A 102      -1.733   1.427  -7.449  1.00 -0.40
ATOM   1024  H   HSE A 102      -1.066   1.018  -8.067  1.00  0.40
ATOM   1025  CA  HSE A 102      -1.411   1.355  -6.008  1.00  0.00
ATOM   1026  CB  HSE A 102      -1.004   2.754  -5.489  1.00  0.12
ATOM   1027  ND1 HSE A 102      -0.079   3.321  -3.194  1.00 -0.56
ATOM   1028  CG  HSE A 102      -0.007   2.658  -4.394  1.00  0.15
ATOM   1029  CE1 HSE A 102       0.996   3.010  -2.457  1.00  0.15
ATOM   1030  HE1 HSE A 102       1.265   3.434  -1.490  1.00  0.12
ATOM   1031  NE2 HSE A 102       1.719   2.077  -3.095  1.00 -0.40
ATOM   1032  HE2 HSE A 102       2.540   1.617  -2.759  1.00  0.40
ATOM   1033  CD2 HSE A 102       1.122   1.859  -4.317  1.00 -0.12
ATOM   1034  HD2 HSE A 102       1.517   1.167  -5.051  1.00  0.12
ATOM   1035  C   HSE A 102      -2.487   0.687  -5.182  1.00  0.55
ATOM   1036  O   HSE A 102      -2.957   1.161  -4.174  1.00 -0.55
ATOM   1037  N   TYR A 103      -2.809  -0.480  -5.671  1.00 -0.40
ATOM   1038  H   TYR A 103      -2.386  -0.756  -6.526  1.00  0.40
ATOM   1039  CA  TYR A 103      -3.710  -1.487  -5.170  1.00  0.00
ATOM   1040  CB  TYR A 103      -3.181  -1.946  -3.773  1.00  0.12
ATOM   1041  CG  TYR A 103      -1.698  -2.158  -3.566  1.00 -0.12
ATOM   1042  CD1 TYR A 103      -0.815  -1.152  -3.187  1.00 -0.12
ATOM   1043  HD1 TYR A 103      -1.192  -0.155  -3.018  1.00  0.12
ATOM   1044  CE1 TYR A 103       0.563  -1.407  -3.020  1.00 -0.12
ATOM   1045  HE1 TYR A 103       1.249  -0.612  -2.768  1.00  0.12
ATOM   1046  CZ  TYR A 103       1.011  -2.711  -3.188  1.00  0.06
ATOM   1047  OH  TYR A 103       2.357  -2.992  -3.007  1.00 -0.49
ATOM   1048  HH  TYR A 103       2.487  -3.931  -3.161  1.00  0.43
ATOM   1049  CD2 TYR A 103      -1.190  -3.460  -3.722  1.00 -0.12
ATOM   1050  HD2 TYR A 103      -1.860  -4.262  -3.996  1.00  0.12
ATOM   1051  CE2 TYR A 103       0.164  -3.734  -3.529  1.00 -0.12
ATOM   1052  HE2 TYR A 103       0.541  -4.739  -3.648  1.00  0.12
ATOM   1053  C   TYR A 103      -5.166  -1.089  -5.069  1.00  0.55
ATOM   1054  O   TYR A 103      -5.859  -1.746  -4.266  1.00 -0.55
ATOM   1055  N   GLN A 104      -5.632  -0.111  -5.829  1.00 -0.40
ATOM   1056  H   GLN A 104      -5.066   0.419  -6.455  1.00  0.40
ATOM   1057  CA  GLN A 104      -7.080   0.227  -5.753  1.00  0.00
ATOM   1058  CB  GLN A 104      -7.348   1.631  -6.269  1.00  0.00
ATOM   1059  CG  GLN A 104      -6.927   2.641  -5.216  1.00  0.00
ATOM   1060  CD  GLN A 104      -7.058   4.059  -5.769  1.00  0.55
ATOM   1061  OE1 GLN A 104      -8.170   4.586  -5.679  1.00 -0.55
ATOM   1062  NE2 GLN A 104      -6.008   4.655  -6.288  1.00 -0.78
ATOM   1063 HE21 GLN A 104      -5.128   4.181  -6.319  1.00  0.39
ATOM   1064 HE22 GLN A 104      -6.089   5.583  -6.651  1.00  0.39
ATOM   1065  C   GLN A 104      -7.845  -0.793  -6.558  1.00  0.55
ATOM   1066  O   GLN A 104      -8.872  -1.301  -6.125  1.00 -0.55
ATOM   1067  N   THR A 105      -7.273  -1.130  -7.714  1.00 -0.40
ATOM   1068  H   THR A 105      -6.421  -0.729  -8.043  1.00  0.40
ATOM   1069  CA  THR A 105      -7.907  -2.131  -8.550  1.00  0.00
ATOM   1070  CB  THR A 105      -8.713  -1.535  -9.742  1.00  0.00
ATOM   1071  OG1 THR A 105      -7.857  -0.796 -10.621  1.00 -0.49
ATOM   1072  HG1 THR A 105      -7.475  -0.094 -10.089  1.00  0.49
ATOM   1073  CG2 THR A 105      -9.790  -0.563  -9.261  1.00  0.00
ATOM   1074  C   THR A 105      -6.882  -3.151  -9.067  1.00  0.55
ATOM   1075  O   THR A 105      -5.715  -2.810  -9.239  1.00 -0.55
ATOM   1076  N   PHE A 106      -7.417  -4.346  -9.310  1.00 -0.40
ATOM   1077  H   PHE A 106      -8.386  -4.536  -9.172  1.00  0.40
ATOM   1078  CA  PHE A 106      -6.610  -5.441  -9.792  1.00  0.00
ATOM   1079  CB  PHE A 106      -6.643  -6.591  -8.717  1.00  0.12
ATOM   1080  CG  PHE A 106      -6.053  -6.076  -7.438  1.00 -0.12
ATOM   1081  CD1 PHE A 106      -4.666  -6.044  -7.288  1.00 -0.12
ATOM   1082  HD1 PHE A 106      -4.036  -6.392  -8.093  1.00  0.12
ATOM   1083  CE1 PHE A 106      -4.083  -5.569  -6.117  1.00 -0.12
ATOM   1084  HE1 PHE A 106      -3.009  -5.587  -6.007  1.00  0.12
ATOM   1085  CZ  PHE A 106      -4.873  -5.075  -5.093  1.00 -0.12
ATOM   1086  HZ  PHE A 106      -4.426  -4.714  -4.179  1.00  0.12
ATOM   1087  CD2 PHE A 106      -6.822  -5.539  -6.412  1.00 -0.12
ATOM   1088  HD2 PHE A 106      -7.896  -5.503  -6.519  1.00  0.12
ATOM   1089  CE2 PHE A 106      -6.244  -5.053  -5.265  1.00 -0.12
ATOM   1090  HE2 PHE A 106      -6.871  -4.648  -4.485  1.00  0.12
ATOM   1091  C   PHE A 106      -7.134  -6.040 -11.062  1.00  0.55
ATOM   1092  O   PHE A 106      -8.385  -6.061 -11.138  1.00 -0.55
ATOM   1093  N   THR A 107      -6.265  -6.594 -11.897  1.00 -0.40
ATOM   1094  H   THR A 107      -5.278  -6.577 -11.762  1.00  0.40
ATOM   1095  CA  THR A 107      -6.784  -7.276 -13.100  1.00  0.00
ATOM   1096  CB  THR A 107      -6.359  -6.514 -14.394  1.00  0.00
ATOM   1097  OG1 THR A 107      -6.932  -5.207 -14.335  1.00 -0.49
ATOM   1098  HG1 THR A 107      -6.576  -4.798 -13.543  1.00  0.49
ATOM   1099  CG2 THR A 107      -6.738  -7.243 -15.665  1.00  0.00
ATOM   1100  C   THR A 107      -6.238  -8.704 -13.152  1.00  0.55
ATOM   1101  O   THR A 107      -4.999  -8.820 -12.996  1.00 -0.55
ATOM   1102  N   LYS A 108      -6.966  -9.752 -13.395  1.00 -0.40
ATOM   1103  H   LYS A 108      -7.953  -9.679 -13.518  1.00  0.40
ATOM   1104  CA  LYS A 108      -6.426 -11.092 -13.506  1.00  0.00
ATOM   1105  CB  LYS A 108      -7.484 -12.168 -13.326  1.00  0.00
ATOM   1106  CG  LYS A 108      -7.063 -13.599 -13.637  1.00  0.00
ATOM   1107  CD  LYS A 108      -8.260 -14.480 -13.254  1.00  0.00
ATOM   1108  CE  LYS A 108      -8.052 -15.924 -13.565  1.00  0.33
ATOM   1109  NZ  LYS A 108      -6.830 -16.338 -12.806  1.00 -0.32
ATOM   1110  HZ1 LYS A 108      -6.987 -16.192 -11.789  1.00  0.33
ATOM   1111  HZ2 LYS A 108      -6.018 -15.767 -13.117  1.00  0.33
ATOM   1112  HZ3 LYS A 108      -6.634 -17.344 -12.986  1.00  0.33
ATOM   1113  C   LYS A 108      -5.738 -11.176 -14.879  1.00  0.55
ATOM   1114  O   LYS A 108      -6.340 -10.805 -15.914  1.00 -0.55
ATOM   1115  N   ILE A 109      -4.491 -11.648 -14.792  1.00 -0.40
ATOM   1116  H   ILE A 109      -4.065 -11.936 -13.938  1.00  0.40
ATOM   1117  CA  ILE A 109      -3.692 -11.752 -16.036  1.00  0.00
ATOM   1118  CB  ILE A 109      -2.569 -10.700 -16.179  1.00  0.00
ATOM   1119  CG2 ILE A 109      -3.217  -9.306 -16.363  1.00  0.00
ATOM   1120  CG1 ILE A 109      -1.537 -10.718 -15.039  1.00  0.00
ATOM   1121  CD1 ILE A 109      -0.333  -9.817 -15.258  1.00  0.00
ATOM   1122  C   ILE A 109      -3.218 -13.164 -16.336  1.00  0.55
ATOM   1123  O   ILE A 109      -2.784 -13.384 -17.466  1.00 -0.55
ATOM   1124  N   ARG A 110      -3.316 -14.101 -15.439  1.00 -0.40
ATOM   1125  H   ARG A 110      -3.640 -13.891 -14.521  1.00  0.40
ATOM   1126  CA  ARG A 110      -2.973 -15.527 -15.662  1.00  0.00
ATOM   1127  CB  ARG A 110      -1.579 -16.054 -15.438  1.00  0.00
ATOM   1128  CG  ARG A 110      -0.500 -15.290 -16.203  1.00  0.00
ATOM   1129  CD  ARG A 110      -0.667 -15.630 -17.709  1.00  0.35
ATOM   1130  NE  ARG A 110       0.476 -14.972 -18.415  1.00 -0.35
ATOM   1131  HE  ARG A 110       1.215 -15.591 -18.660  1.00  0.45
ATOM   1132  CZ  ARG A 110       0.680 -13.724 -18.768  1.00  0.35
ATOM   1133  NH1 ARG A 110      -0.226 -12.764 -18.506  1.00 -0.70
ATOM   1134 HH11 ARG A 110      -1.077 -12.994 -18.033  1.00  0.40
ATOM   1135 HH12 ARG A 110      -0.049 -11.820 -18.785  1.00  0.40
ATOM   1136  NH2 ARG A 110       1.829 -13.302 -19.392  1.00 -0.70
ATOM   1137 HH21 ARG A 110       2.557 -13.957 -19.596  1.00  0.40
ATOM   1138 HH22 ARG A 110       1.938 -12.340 -19.642  1.00  0.40
ATOM   1139  C   ARG A 110      -3.979 -16.223 -14.705  1.00  0.10
ATOM   1140  O   ARG A 110      -4.428 -15.785 -13.298  1.00 -0.55
ATOM   1141  OXT ARG A 110      -4.544 -17.244 -15.111  1.00 -0.55
ATOM   1142  N   LYS D   1      10.837  12.720  11.813  1.00 -0.32
ATOM   1143  HT1 LYS D   1      10.799  13.407  12.592  1.00  0.33
ATOM   1144  HT2 LYS D   1      11.532  13.034  11.107  1.00  0.33
ATOM   1145  HT3 LYS D   1      11.116  11.790  12.184  1.00  0.33
ATOM   1146  CA  LYS D   1       9.479  12.615  11.168  1.00  0.33
ATOM   1147  CB  LYS D   1       9.550  11.600  10.046  1.00  0.00
ATOM   1148  CG  LYS D   1       8.410  11.229   9.168  1.00  0.00
ATOM   1149  CD  LYS D   1       7.464  12.307   8.723  1.00  0.00
ATOM   1150  CE  LYS D   1       7.915  13.001   7.442  1.00  0.33
ATOM   1151  NZ  LYS D   1       6.956  14.060   6.992  1.00 -0.32
ATOM   1152  HZ1 LYS D   1       6.866  14.784   7.733  1.00  0.33
ATOM   1153  HZ2 LYS D   1       6.026  13.631   6.812  1.00  0.33
ATOM   1154  HZ3 LYS D   1       7.309  14.500   6.119  1.00  0.33
ATOM   1155  C   LYS D   1       8.330  12.375  12.151  1.00  0.55
ATOM   1156  O   LYS D   1       8.082  11.329  12.791  1.00 -0.55
ATOM   1157  N   LYS D   2       7.512  13.385  12.320  1.00 -0.40
ATOM   1158  H   LYS D   2       7.662  14.232  11.818  1.00  0.40
ATOM   1159  CA  LYS D   2       6.350  13.422  13.196  1.00  0.00
ATOM   1160  CB  LYS D   2       6.583  14.659  14.071  1.00  0.00
ATOM   1161  CG  LYS D   2       5.341  15.027  14.844  1.00  0.00
ATOM   1162  CD  LYS D   2       5.217  14.081  16.018  1.00  0.00
ATOM   1163  CE  LYS D   2       4.223  14.621  17.023  1.00  0.33
ATOM   1164  NZ  LYS D   2       4.836  15.648  17.904  1.00 -0.32
ATOM   1165  HZ1 LYS D   2       5.181  16.440  17.325  1.00  0.33
ATOM   1166  HZ2 LYS D   2       5.632  15.227  18.424  1.00  0.33
ATOM   1167  HZ3 LYS D   2       4.126  15.995  18.579  1.00  0.33
ATOM   1168  C   LYS D   2       5.072  13.653  12.418  1.00  0.55
ATOM   1169  O   LYS D   2       5.136  14.615  11.627  1.00 -0.55
ATOM   1170  N   ALA D   3       4.036  12.908  12.578  1.00 -0.40
ATOM   1171  H   ALA D   3       4.117  12.166  13.230  1.00  0.40
ATOM   1172  CA  ALA D   3       2.736  12.926  11.989  1.00  0.00
ATOM   1173  CB  ALA D   3       2.495  11.628  11.241  1.00  0.00
ATOM   1174  C   ALA D   3       1.691  13.094  13.111  1.00  0.55
ATOM   1175  O   ALA D   3       1.698  12.458  14.184  1.00 -0.55
ATOM   1176  N   VAL D   4       0.770  14.023  12.964  1.00 -0.40
ATOM   1177  H   VAL D   4       0.734  14.589  12.145  1.00  0.40
ATOM   1178  CA  VAL D   4      -0.264  14.307  13.961  1.00  0.00
ATOM   1179  CB  VAL D   4      -0.179  15.755  14.505  1.00  0.00
ATOM   1180  CG1 VAL D   4      -1.321  16.050  15.500  1.00  0.00
ATOM   1181  CG2 VAL D   4       1.139  16.046  15.203  1.00  0.00
ATOM   1182  C   VAL D   4      -1.637  14.087  13.326  1.00  0.55
ATOM   1183  O   VAL D   4      -1.881  14.568  12.212  1.00 -0.55
ATOM   1184  N   ILE D   5      -2.484  13.340  14.017  1.00 -0.40
ATOM   1185  H   ILE D   5      -2.237  12.892  14.873  1.00  0.40
ATOM   1186  CA  ILE D   5      -3.860  13.139  13.534  1.00  0.00
ATOM   1187  CB  ILE D   5      -4.279  11.661  13.403  1.00  0.00
ATOM   1188  CG2 ILE D   5      -5.753  11.531  13.027  1.00  0.00
ATOM   1189  CG1 ILE D   5      -3.329  10.955  12.397  1.00  0.00
ATOM   1190  CD1 ILE D   5      -3.510   9.444  12.356  1.00  0.00
ATOM   1191  C   ILE D   5      -4.824  13.844  14.512  1.00  0.55
ATOM   1192  O   ILE D   5      -4.788  13.413  15.684  1.00 -0.55
ATOM   1193  N   ASN D   6      -5.591  14.855  14.172  1.00 -0.40
ATOM   1194  H   ASN D   6      -5.567  15.264  13.263  1.00  0.40
ATOM   1195  CA  ASN D   6      -6.558  15.453  15.150  1.00  0.00
ATOM   1196  CB  ASN D   6      -6.694  16.948  14.996  1.00  0.00
ATOM   1197  CG  ASN D   6      -5.359  17.590  15.377  1.00  0.55
ATOM   1198  OD1 ASN D   6      -4.932  17.661  16.539  1.00 -0.55
ATOM   1199  ND2 ASN D   6      -4.610  18.120  14.422  1.00 -0.78
ATOM   1200 HD21 ASN D   6      -3.734  18.544  14.650  1.00  0.39
ATOM   1201 HD22 ASN D   6      -4.920  18.095  13.471  1.00  0.39
ATOM   1202  C   ASN D   6      -7.840  14.650  14.939  1.00  0.55
ATOM   1203  O   ASN D   6      -8.655  14.949  14.052  1.00 -0.55
ATOM   1204  N   GLY D   7      -8.008  13.565  15.683  1.00 -0.40
ATOM   1205  H   GLY D   7      -7.361  13.324  16.402  1.00  0.40
ATOM   1206  CA  GLY D   7      -9.099  12.675  15.524  1.00  0.00
ATOM   1207  C   GLY D   7     -10.448  13.371  15.424  1.00  0.55
ATOM   1208  O   GLY D   7     -11.304  12.800  14.751  1.00 -0.55
ATOM   1209  N   GLU D   8     -10.629  14.510  16.096  1.00 -0.40
ATOM   1210  H   GLU D   8      -9.927  14.956  16.645  1.00  0.40
ATOM   1211  CA  GLU D   8     -11.950  15.135  16.015  1.00  0.00
ATOM   1212  CB  GLU D   8     -12.154  16.061  17.221  1.00  0.00
ATOM   1213  CG  GLU D   8     -11.491  17.399  16.944  1.00  0.00
ATOM   1214  CD  GLU D   8      -9.990  17.441  17.055  1.00  0.10
ATOM   1215  OE1 GLU D   8      -9.327  16.430  17.336  1.00 -0.55
ATOM   1216  OE2 GLU D   8      -9.482  18.567  16.827  1.00 -0.55
ATOM   1217  C   GLU D   8     -12.160  15.786  14.653  1.00  0.55
ATOM   1218  O   GLU D   8     -13.340  15.975  14.300  1.00 -0.55
ATOM   1219  N   GLN D   9     -11.168  16.081  13.856  1.00 -0.40
ATOM   1220  H   GLN D   9     -10.216  15.936  14.118  1.00  0.40
ATOM   1221  CA  GLN D   9     -11.393  16.649  12.517  1.00  0.00
ATOM   1222  CB  GLN D   9     -10.188  17.547  12.194  1.00  0.00
ATOM   1223  CG  GLN D   9     -10.158  18.792  13.073  1.00  0.00
ATOM   1224  CD  GLN D   9      -8.817  19.470  13.106  1.00  0.55
ATOM   1225  OE1 GLN D   9      -8.038  19.565  12.140  1.00 -0.55
ATOM   1226  NE2 GLN D   9      -8.474  20.041  14.268  1.00 -0.78
ATOM   1227 HE21 GLN D   9      -9.097  20.000  15.048  1.00  0.39
ATOM   1228 HE22 GLN D   9      -7.594  20.508  14.354  1.00  0.39
ATOM   1229  C   GLN D   9     -11.628  15.597  11.449  1.00  0.55
ATOM   1230  O   GLN D   9     -11.897  15.909  10.281  1.00 -0.55
ATOM   1231  N   ILE D  10     -11.585  14.301  11.710  1.00 -0.40
ATOM   1232  H   ILE D  10     -11.418  13.989  12.640  1.00  0.40
ATOM   1233  CA  ILE D  10     -11.762  13.223  10.752  1.00  0.00
ATOM   1234  CB  ILE D  10     -10.929  11.970  11.118  1.00  0.00
ATOM   1235  CG2 ILE D  10     -11.143  10.867  10.071  1.00  0.00
ATOM   1236  CG1 ILE D  10      -9.445  12.202  11.385  1.00  0.00
ATOM   1237  CD1 ILE D  10      -8.725  13.026  10.376  1.00  0.00
ATOM   1238  C   ILE D  10     -13.256  12.868  10.671  1.00  0.55
ATOM   1239  O   ILE D  10     -13.879  12.271  11.557  1.00 -0.55
ATOM   1240  N   ARG D  11     -13.843  13.231   9.533  1.00 -0.40
ATOM   1241  H   ARG D  11     -13.336  13.672   8.796  1.00  0.40
ATOM   1242  CA  ARG D  11     -15.272  13.007   9.283  1.00  0.00
ATOM   1243  CB  ARG D  11     -15.988  14.282   8.861  1.00  0.00
ATOM   1244  CG  ARG D  11     -15.557  15.597   9.460  1.00  0.00
ATOM   1245  CD  ARG D  11     -16.060  16.033  10.821  1.00  0.35
ATOM   1246  NE  ARG D  11     -17.517  16.059  10.865  1.00 -0.35
ATOM   1247  HE  ARG D  11     -17.955  15.635  10.079  1.00  0.45
ATOM   1248  CZ  ARG D  11     -18.374  16.550  11.767  1.00  0.35
ATOM   1249  NH1 ARG D  11     -17.832  17.119  12.840  1.00 -0.70
ATOM   1250 HH11 ARG D  11     -16.837  17.160  12.936  1.00  0.40
ATOM   1251 HH12 ARG D  11     -18.419  17.505  13.552  1.00  0.40
ATOM   1252  NH2 ARG D  11     -19.697  16.398  11.598  1.00 -0.70
ATOM   1253 HH21 ARG D  11     -20.047  15.916  10.795  1.00  0.40
ATOM   1254 HH22 ARG D  11     -20.333  16.767  12.276  1.00  0.40
ATOM   1255  C   ARG D  11     -15.545  11.831   8.355  1.00  0.55
ATOM   1256  O   ARG D  11     -16.760  11.500   8.277  1.00 -0.55
ATOM   1257  N   SER D  12     -14.518  11.171   7.794  1.00 -0.40
ATOM   1258  H   SER D  12     -13.577  11.470   7.927  1.00  0.40
ATOM   1259  CA  SER D  12     -14.682   9.987   6.962  1.00  0.00
ATOM   1260  CB  SER D  12     -15.166  10.289   5.540  1.00  0.00
ATOM   1261  OG  SER D  12     -14.238  11.149   4.909  1.00 -0.49
ATOM   1262  HG  SER D  12     -14.325  11.999   5.347  1.00  0.49
ATOM   1263  C   SER D  12     -13.353   9.253   6.799  1.00  0.55
ATOM   1264  O   SER D  12     -12.334   9.885   7.137  1.00 -0.55
ATOM   1265  N   ILE D  13     -13.435   8.080   6.215  1.00 -0.40
ATOM   1266  H   ILE D  13     -14.299   7.677   5.925  1.00  0.40
ATOM   1267  CA  ILE D  13     -12.213   7.295   5.961  1.00  0.00
ATOM   1268  CB  ILE D  13     -12.530   5.855   5.565  1.00  0.00
ATOM   1269  CG2 ILE D  13     -13.201   5.817   4.198  1.00  0.00
ATOM   1270  CG1 ILE D  13     -11.269   4.992   5.580  1.00  0.00
ATOM   1271  CD1 ILE D  13     -10.409   5.043   6.837  1.00  0.00
ATOM   1272  C   ILE D  13     -11.318   8.032   4.977  1.00  0.55
ATOM   1273  O   ILE D  13     -10.089   8.069   5.122  1.00 -0.55
ATOM   1274  N   SER D  14     -11.855   8.701   3.993  1.00 -0.40
ATOM   1275  H   SER D  14     -12.841   8.689   3.854  1.00  0.40
ATOM   1276  CA  SER D  14     -11.115   9.512   3.017  1.00  0.00
ATOM   1277  CB  SER D  14     -12.075  10.103   1.974  1.00  0.00
ATOM   1278  OG  SER D  14     -12.908   9.125   1.375  1.00 -0.49
ATOM   1279  HG  SER D  14     -13.460   9.597   0.747  1.00  0.49
ATOM   1280  C   SER D  14     -10.339  10.614   3.718  1.00  0.55
ATOM   1281  O   SER D  14      -9.217  10.944   3.352  1.00 -0.55
ATOM   1282  N   ASP D  15     -10.958  11.217   4.734  1.00 -0.40
ATOM   1283  H   ASP D  15     -11.884  10.971   5.010  1.00  0.40
ATOM   1284  CA  ASP D  15     -10.320  12.272   5.508  1.00  0.00
ATOM   1285  CB  ASP D  15     -11.100  12.753   6.737  1.00  0.00
ATOM   1286  CG  ASP D  15     -12.145  13.769   6.401  1.00  0.10
ATOM   1287  OD1 ASP D  15     -12.184  14.173   5.221  1.00 -0.55
ATOM   1288  OD2 ASP D  15     -12.941  14.177   7.254  1.00 -0.55
ATOM   1289  C   ASP D  15      -9.032  11.708   6.129  1.00  0.55
ATOM   1290  O   ASP D  15      -7.992  12.349   6.118  1.00 -0.55
ATOM   1291  N   LEU D  16      -9.231  10.526   6.699  1.00 -0.40
ATOM   1292  H   LEU D  16     -10.118  10.072   6.723  1.00  0.40
ATOM   1293  CA  LEU D  16      -8.104   9.835   7.332  1.00  0.00
ATOM   1294  CB  LEU D  16      -8.588   8.543   8.013  1.00  0.00
ATOM   1295  CG  LEU D  16      -7.610   7.814   8.959  1.00  0.00
ATOM   1296  CD1 LEU D  16      -6.826   8.788   9.833  1.00  0.00
ATOM   1297  CD2 LEU D  16      -8.334   6.699   9.743  1.00  0.00
ATOM   1298  C   LEU D  16      -7.001   9.633   6.293  1.00  0.55
ATOM   1299  O   LEU D  16      -5.911  10.068   6.640  1.00 -0.55
ATOM   1300  N   HSE D  17      -7.271   9.016   5.151  1.00 -0.40
ATOM   1301  H   HSE D  17      -8.176   8.662   4.931  1.00  0.40
ATOM   1302  CA  HSE D  17      -6.228   8.825   4.142  1.00  0.00
ATOM   1303  CB  HSE D  17      -6.773   7.987   2.971  1.00  0.12
ATOM   1304  ND1 HSE D  17      -5.799   5.763   3.648  1.00 -0.56
ATOM   1305  CG  HSE D  17      -6.915   6.551   3.394  1.00  0.15
ATOM   1306  CE1 HSE D  17      -6.216   4.544   4.024  1.00  0.15
ATOM   1307  HE1 HSE D  17      -5.591   3.698   4.305  1.00  0.12
ATOM   1308  NE2 HSE D  17      -7.546   4.520   4.002  1.00 -0.40
ATOM   1309  HE2 HSE D  17      -8.133   3.742   4.228  1.00  0.40
ATOM   1310  CD2 HSE D  17      -7.996   5.770   3.609  1.00 -0.12
ATOM   1311  HD2 HSE D  17      -9.046   6.016   3.510  1.00  0.12
ATOM   1312  C   HSE D  17      -5.568  10.106   3.624  1.00  0.55
ATOM   1313  O   HSE D  17      -4.363  10.167   3.255  1.00 -0.55
ATOM   1314  N   GLN D  18      -6.406  11.142   3.561  1.00 -0.40
ATOM   1315  H   GLN D  18      -7.365  11.084   3.827  1.00  0.40
ATOM   1316  CA  GLN D  18      -5.917  12.454   3.079  1.00  0.00
ATOM   1317  CB  GLN D  18      -6.982  13.480   2.748  1.00  0.00
ATOM   1318  CG  GLN D  18      -7.927  13.254   1.589  1.00  0.00
ATOM   1319  CD  GLN D  18      -7.165  12.708   0.398  1.00  0.55
ATOM   1320  OE1 GLN D  18      -6.291  13.388  -0.164  1.00 -0.55
ATOM   1321  NE2 GLN D  18      -7.463  11.461   0.031  1.00 -0.78
ATOM   1322 HE21 GLN D  18      -6.994  11.045  -0.748  1.00  0.39
ATOM   1323 HE22 GLN D  18      -8.154  10.943   0.535  1.00  0.39
ATOM   1324  C   GLN D  18      -4.921  13.010   4.118  1.00  0.55
ATOM   1325  O   GLN D  18      -3.843  13.531   3.743  1.00 -0.55
ATOM   1326  N   THR D  19      -5.270  12.914   5.402  1.00 -0.40
ATOM   1327  H   THR D  19      -6.145  12.540   5.700  1.00  0.40
ATOM   1328  CA  THR D  19      -4.347  13.370   6.452  1.00  0.00
ATOM   1329  CB  THR D  19      -5.040  13.198   7.826  1.00  0.00
ATOM   1330  OG1 THR D  19      -6.162  14.064   7.645  1.00 -0.49
ATOM   1331  HG1 THR D  19      -6.802  13.565   7.133  1.00  0.49
ATOM   1332  CG2 THR D  19      -4.222  13.673   8.990  1.00  0.00
ATOM   1333  C   THR D  19      -3.004  12.641   6.491  1.00  0.55
ATOM   1334  O   THR D  19      -1.975  13.266   6.707  1.00 -0.55
ATOM   1335  N   LEU D  20      -3.112  11.331   6.313  1.00 -0.40
ATOM   1336  H   LEU D  20      -4.001  10.900   6.184  1.00  0.40
ATOM   1337  CA  LEU D  20      -1.970  10.416   6.289  1.00  0.00
ATOM   1338  CB  LEU D  20      -2.341   8.934   6.164  1.00  0.00
ATOM   1339  CG  LEU D  20      -3.009   8.220   7.311  1.00  0.00
ATOM   1340  CD1 LEU D  20      -3.243   6.729   7.128  1.00  0.00
ATOM   1341  CD2 LEU D  20      -2.235   8.405   8.583  1.00  0.00
ATOM   1342  C   LEU D  20      -1.068  10.816   5.110  1.00  0.55
ATOM   1343  O   LEU D  20       0.142  10.861   5.301  1.00 -0.55
ATOM   1344  N   LYS D  21      -1.739  11.059   3.977  1.00 -0.40
ATOM   1345  H   LYS D  21      -2.731  10.994   3.903  1.00  0.40
ATOM   1346  CA  LYS D  21      -0.998  11.442   2.770  1.00  0.00
ATOM   1347  CB  LYS D  21      -2.022  11.607   1.633  1.00  0.00
ATOM   1348  CG  LYS D  21      -1.215  11.770   0.314  1.00  0.00
ATOM   1349  CD  LYS D  21      -2.152  12.065  -0.827  1.00  0.00
ATOM   1350  CE  LYS D  21      -1.385  12.442  -2.122  1.00  0.33
ATOM   1351  NZ  LYS D  21      -2.280  11.990  -3.242  1.00 -0.32
ATOM   1352  HZ1 LYS D  21      -3.193  12.483  -3.177  1.00  0.33
ATOM   1353  HZ2 LYS D  21      -2.434  10.964  -3.170  1.00  0.33
ATOM   1354  HZ3 LYS D  21      -1.831  12.209  -4.154  1.00  0.33
ATOM   1355  C   LYS D  21      -0.121  12.651   3.003  1.00  0.55
ATOM   1356  O   LYS D  21       1.053  12.680   2.615  1.00 -0.55
ATOM   1357  N   LYS D  22      -0.633  13.684   3.622  1.00 -0.40
ATOM   1358  H   LYS D  22      -1.588  13.682   3.906  1.00  0.40
ATOM   1359  CA  LYS D  22       0.095  14.903   3.954  1.00  0.00
ATOM   1360  CB  LYS D  22      -0.969  15.931   4.371  1.00  0.00
ATOM   1361  CG  LYS D  22      -0.269  17.074   5.058  1.00  0.00
ATOM   1362  CD  LYS D  22       0.682  17.752   4.021  1.00  0.00
ATOM   1363  CE  LYS D  22       1.736  18.520   4.810  1.00  0.33
ATOM   1364  NZ  LYS D  22       2.606  19.302   3.911  1.00 -0.32
ATOM   1365  HZ1 LYS D  22       2.031  19.982   3.375  1.00  0.33
ATOM   1366  HZ2 LYS D  22       3.089  18.659   3.250  1.00  0.33
ATOM   1367  HZ3 LYS D  22       3.315  19.815   4.474  1.00  0.33
ATOM   1368  C   LYS D  22       1.089  14.693   5.087  1.00  0.55
ATOM   1369  O   LYS D  22       2.316  14.902   4.956  1.00 -0.55
ATOM   1370  N   GLU D  23       0.575  14.210   6.231  1.00 -0.40
ATOM   1371  H   GLU D  23      -0.396  14.006   6.324  1.00  0.40
ATOM   1372  CA  GLU D  23       1.402  13.945   7.429  1.00  0.00
ATOM   1373  CB  GLU D  23       0.482  13.445   8.572  1.00  0.00
ATOM   1374  CG  GLU D  23      -0.445  14.498   9.175  1.00  0.00
ATOM   1375  CD  GLU D  23       0.257  15.735   9.708  1.00  0.10
ATOM   1376  OE1 GLU D  23       1.109  15.746  10.618  1.00 -0.55
ATOM   1377  OE2 GLU D  23       0.015  16.877   9.247  1.00 -0.55
ATOM   1378  C   GLU D  23       2.578  12.990   7.203  1.00  0.55
ATOM   1379  O   GLU D  23       3.647  13.220   7.798  1.00 -0.55
ATOM   1380  N   LEU D  24       2.455  11.985   6.349  1.00 -0.40
ATOM   1381  H   LEU D  24       1.609  11.815   5.851  1.00  0.40
ATOM   1382  CA  LEU D  24       3.556  11.059   6.082  1.00  0.00
ATOM   1383  CB  LEU D  24       3.032   9.626   6.048  1.00  0.00
ATOM   1384  CG  LEU D  24       2.305   9.080   7.293  1.00  0.00
ATOM   1385  CD1 LEU D  24       1.749   7.653   7.103  1.00  0.00
ATOM   1386  CD2 LEU D  24       3.197   9.076   8.537  1.00  0.00
ATOM   1387  C   LEU D  24       4.285  11.384   4.788  1.00  0.55
ATOM   1388  O   LEU D  24       5.180  10.597   4.470  1.00 -0.55
ATOM   1389  N   ALA D  25       3.894  12.440   4.088  1.00 -0.40
ATOM   1390  H   ALA D  25       3.161  13.043   4.395  1.00  0.40
ATOM   1391  CA  ALA D  25       4.534  12.787   2.797  1.00  0.00
ATOM   1392  CB  ALA D  25       5.925  13.295   3.143  1.00  0.00
ATOM   1393  C   ALA D  25       4.500  11.585   1.870  1.00  0.55
ATOM   1394  O   ALA D  25       5.453  11.073   1.292  1.00 -0.55
ATOM   1395  N   LEU D  26       3.314  10.981   1.741  1.00 -0.40
ATOM   1396  H   LEU D  26       2.510  11.309   2.231  1.00  0.40
ATOM   1397  CA  LEU D  26       3.092   9.817   0.892  1.00  0.00
ATOM   1398  CB  LEU D  26       1.747   9.175   1.246  1.00  0.00
ATOM   1399  CG  LEU D  26       1.648   8.611   2.663  1.00  0.00
ATOM   1400  CD1 LEU D  26       0.402   7.757   2.931  1.00  0.00
ATOM   1401  CD2 LEU D  26       2.850   7.722   2.990  1.00  0.00
ATOM   1402  C   LEU D  26       3.156  10.205  -0.591  1.00  0.55
ATOM   1403  O   LEU D  26       2.960  11.376  -0.928  1.00 -0.55
ATOM   1404  N   PRO D  27       3.428   9.230  -1.459  1.00 -0.20
ATOM   1405  CD  PRO D  27       3.648   7.825  -1.075  1.00  0.10
ATOM   1406  CA  PRO D  27       3.483   9.456  -2.903  1.00  0.10
ATOM   1407  CB  PRO D  27       3.743   8.043  -3.473  1.00  0.00
ATOM   1408  CG  PRO D  27       3.349   7.085  -2.374  1.00  0.00
ATOM   1409  C   PRO D  27       2.191  10.036  -3.461  1.00  0.55
ATOM   1410  O   PRO D  27       1.088   9.718  -2.938  1.00 -0.55
ATOM   1411  N   GLU D  28       2.304  10.810  -4.541  1.00 -0.40
ATOM   1412  H   GLU D  28       3.172  11.032  -4.977  1.00  0.40
ATOM   1413  CA  GLU D  28       1.074  11.373  -5.127  1.00  0.00
ATOM   1414  CB  GLU D  28       1.350  12.306  -6.280  1.00  0.00
ATOM   1415  CG  GLU D  28       0.990  13.782  -6.213  1.00  0.00
ATOM   1416  CD  GLU D  28       0.328  14.403  -4.996  1.00  0.10
ATOM   1417  OE1 GLU D  28       1.056  14.702  -4.000  1.00 -0.55
ATOM   1418  OE2 GLU D  28      -0.926  14.612  -4.974  1.00 -0.55
ATOM   1419  C   GLU D  28       0.118  10.296  -5.616  1.00  0.55
ATOM   1420  O   GLU D  28      -1.104  10.558  -5.638  1.00 -0.55
ATOM   1421  N   TYR D  29       0.629   9.101  -5.967  1.00 -0.40
ATOM   1422  H   TYR D  29       1.607   8.914  -5.918  1.00  0.40
ATOM   1423  CA  TYR D  29      -0.215   7.989  -6.445  1.00  0.00
ATOM   1424  CB  TYR D  29       0.585   7.023  -7.353  1.00  0.12
ATOM   1425  CG  TYR D  29       1.847   6.428  -6.773  1.00 -0.12
ATOM   1426  CD1 TYR D  29       1.754   5.407  -5.806  1.00 -0.12
ATOM   1427  HD1 TYR D  29       0.774   5.072  -5.504  1.00  0.12
ATOM   1428  CE1 TYR D  29       2.865   4.812  -5.225  1.00 -0.12
ATOM   1429  HE1 TYR D  29       2.756   4.024  -4.495  1.00  0.12
ATOM   1430  CZ  TYR D  29       4.119   5.259  -5.609  1.00  0.06
ATOM   1431  OH  TYR D  29       5.205   4.686  -5.003  1.00 -0.49
ATOM   1432  HH  TYR D  29       5.992   4.973  -5.471  1.00  0.43
ATOM   1433  CD2 TYR D  29       3.145   6.852  -7.127  1.00 -0.12
ATOM   1434  HD2 TYR D  29       3.258   7.634  -7.863  1.00  0.12
ATOM   1435  CE2 TYR D  29       4.291   6.291  -6.554  1.00 -0.12
ATOM   1436  HE2 TYR D  29       5.277   6.637  -6.827  1.00  0.12
ATOM   1437  C   TYR D  29      -0.840   7.206  -5.295  1.00  0.55
ATOM   1438  O   TYR D  29      -1.552   6.249  -5.622  1.00 -0.55
ATOM   1439  N   TYR D  30      -0.556   7.619  -4.077  1.00 -0.40
ATOM   1440  H   TYR D  30       0.015   8.420  -3.913  1.00  0.40
ATOM   1441  CA  TYR D  30      -1.057   6.932  -2.879  1.00  0.00
ATOM   1442  CB  TYR D  30      -0.895   7.796  -1.635  1.00  0.12
ATOM   1443  CG  TYR D  30      -1.474   7.164  -0.387  1.00 -0.12
ATOM   1444  CD1 TYR D  30      -1.006   5.928   0.042  1.00 -0.12
ATOM   1445  HD1 TYR D  30      -0.208   5.435  -0.493  1.00  0.12
ATOM   1446  CE1 TYR D  30      -1.564   5.331   1.152  1.00 -0.12
ATOM   1447  HE1 TYR D  30      -1.198   4.364   1.463  1.00  0.12
ATOM   1448  CZ  TYR D  30      -2.579   5.927   1.882  1.00  0.06
ATOM   1449  OH  TYR D  30      -3.019   5.254   2.986  1.00 -0.49
ATOM   1450  HH  TYR D  30      -3.814   5.690   3.302  1.00  0.43
ATOM   1451  CD2 TYR D  30      -2.498   7.771   0.358  1.00 -0.12
ATOM   1452  HD2 TYR D  30      -2.864   8.738   0.048  1.00  0.12
ATOM   1453  CE2 TYR D  30      -3.064   7.167   1.488  1.00 -0.12
ATOM   1454  HE2 TYR D  30      -3.856   7.653   2.038  1.00  0.12
ATOM   1455  C   TYR D  30      -2.467   6.405  -3.054  1.00  0.55
ATOM   1456  O   TYR D  30      -3.510   7.046  -3.256  1.00 -0.55
ATOM   1457  N   GLY D  31      -2.543   5.073  -2.925  1.00 -0.40
ATOM   1458  H   GLY D  31      -1.745   4.512  -2.717  1.00  0.40
ATOM   1459  CA  GLY D  31      -3.818   4.356  -3.085  1.00  0.00
ATOM   1460  C   GLY D  31      -4.931   4.531  -2.105  1.00  0.55
ATOM   1461  O   GLY D  31      -6.026   4.033  -2.409  1.00 -0.55
ATOM   1462  N   GLU D  32      -4.777   5.128  -0.940  1.00 -0.40
ATOM   1463  H   GLU D  32      -3.887   5.481  -0.663  1.00  0.40
ATOM   1464  CA  GLU D  32      -5.852   5.333   0.044  1.00  0.00
ATOM   1465  CB  GLU D  32      -6.847   6.440  -0.414  1.00  0.00
ATOM   1466  CG  GLU D  32      -6.028   7.711  -0.695  1.00  0.00
ATOM   1467  CD  GLU D  32      -6.721   8.917  -1.265  1.00  0.10
ATOM   1468  OE1 GLU D  32      -7.959   8.936  -1.336  1.00 -0.55
ATOM   1469  OE2 GLU D  32      -6.182   9.963  -1.665  1.00 -0.55
ATOM   1470  C   GLU D  32      -6.635   4.097   0.373  1.00  0.55
ATOM   1471  O   GLU D  32      -7.859   4.115   0.373  1.00 -0.55
ATOM   1472  N   ASN D  33      -5.881   3.021   0.627  1.00 -0.40
ATOM   1473  H   ASN D  33      -4.887   3.047   0.564  1.00  0.40
ATOM   1474  CA  ASN D  33      -6.463   1.736   1.011  1.00  0.00
ATOM   1475  CB  ASN D  33      -6.904   0.940  -0.193  1.00  0.00
ATOM   1476  CG  ASN D  33      -5.723   0.589  -1.081  1.00  0.55
ATOM   1477  OD1 ASN D  33      -4.915  -0.237  -0.662  1.00 -0.55
ATOM   1478  ND2 ASN D  33      -5.540   1.220  -2.251  1.00 -0.78
ATOM   1479 HD21 ASN D  33      -4.760   0.983  -2.831  1.00  0.39
ATOM   1480 HD22 ASN D  33      -6.184   1.927  -2.544  1.00  0.39
ATOM   1481  C   ASN D  33      -5.448   1.119   1.989  1.00  0.55
ATOM   1482  O   ASN D  33      -4.329   1.686   2.113  1.00 -0.55
ATOM   1483  N   LEU D  34      -5.798   0.046   2.674  1.00 -0.40
ATOM   1484  H   LEU D  34      -6.687  -0.396   2.577  1.00  0.40
ATOM   1485  CA  LEU D  34      -4.848  -0.552   3.639  1.00  0.00
ATOM   1486  CB  LEU D  34      -5.653  -1.573   4.455  1.00  0.00
ATOM   1487  CG  LEU D  34      -6.878  -1.111   5.280  1.00  0.00
ATOM   1488  CD1 LEU D  34      -7.530  -2.306   5.981  1.00  0.00
ATOM   1489  CD2 LEU D  34      -6.390  -0.057   6.274  1.00  0.00
ATOM   1490  C   LEU D  34      -3.576  -1.186   3.044  1.00  0.55
ATOM   1491  O   LEU D  34      -2.509  -1.127   3.689  1.00 -0.55
ATOM   1492  N   ASP D  35      -3.721  -1.747   1.830  1.00 -0.40
ATOM   1493  H   ASP D  35      -4.606  -1.773   1.373  1.00  0.40
ATOM   1494  CA  ASP D  35      -2.591  -2.368   1.074  1.00  0.00
ATOM   1495  CB  ASP D  35      -2.988  -3.218  -0.140  1.00  0.00
ATOM   1496  CG  ASP D  35      -3.871  -4.390   0.287  1.00  0.10
ATOM   1497  OD1 ASP D  35      -3.376  -5.195   1.116  1.00 -0.55
ATOM   1498  OD2 ASP D  35      -5.033  -4.572  -0.142  1.00 -0.55
ATOM   1499  C   ASP D  35      -1.637  -1.267   0.634  1.00  0.55
ATOM   1500  O   ASP D  35      -0.406  -1.479   0.755  1.00 -0.55
ATOM   1501  N   ALA D  36      -2.150  -0.139   0.194  1.00 -0.40
ATOM   1502  H   ALA D  36      -3.136  -0.023   0.118  1.00  0.40
ATOM   1503  CA  ALA D  36      -1.370   1.013  -0.213  1.00  0.00
ATOM   1504  CB  ALA D  36      -2.154   2.147  -0.822  1.00  0.00
ATOM   1505  C   ALA D  36      -0.690   1.552   1.056  1.00  0.55
ATOM   1506  O   ALA D  36       0.487   1.935   0.924  1.00 -0.55
ATOM   1507  N   LEU D  37      -1.398   1.542   2.181  1.00 -0.40
ATOM   1508  H   LEU D  37      -2.333   1.203   2.247  1.00  0.40
ATOM   1509  CA  LEU D  37      -0.762   2.065   3.413  1.00  0.00
ATOM   1510  CB  LEU D  37      -1.778   2.238   4.552  1.00  0.00
ATOM   1511  CG  LEU D  37      -1.137   2.789   5.844  1.00  0.00
ATOM   1512  CD1 LEU D  37      -0.428   4.154   5.720  1.00  0.00
ATOM   1513  CD2 LEU D  37      -2.230   2.845   6.916  1.00  0.00
ATOM   1514  C   LEU D  37       0.423   1.212   3.869  1.00  0.55
ATOM   1515  O   LEU D  37       1.480   1.693   4.256  1.00 -0.55
ATOM   1516  N   TRP D  38       0.209  -0.116   3.840  1.00 -0.40
ATOM   1517  H   TRP D  38      -0.673  -0.506   3.586  1.00  0.40
ATOM   1518  CA  TRP D  38       1.263  -1.072   4.181  1.00  0.00
ATOM   1519  CB  TRP D  38       0.720  -2.493   4.073  1.00  0.12
ATOM   1520  CG  TRP D  38       1.805  -3.513   4.292  1.00 -0.12
ATOM   1521  CD1 TRP D  38       2.450  -4.198   3.298  1.00 -0.12
ATOM   1522  HD1 TRP D  38       2.257  -4.097   2.240  1.00  0.12
ATOM   1523  NE1 TRP D  38       3.384  -5.033   3.864  1.00 -0.40
ATOM   1524  HE1 TRP D  38       3.958  -5.643   3.363  1.00  0.40
ATOM   1525  CE2 TRP D  38       3.400  -4.897   5.210  1.00  0.00
ATOM   1526  CD2 TRP D  38       2.411  -3.932   5.514  1.00  0.00
ATOM   1527  CE3 TRP D  38       2.241  -3.567   6.849  1.00 -0.12
ATOM   1528  HE3 TRP D  38       1.539  -2.807   7.159  1.00  0.12
ATOM   1529  CZ3 TRP D  38       3.027  -4.234   7.790  1.00 -0.12
ATOM   1530  HZ3 TRP D  38       2.886  -3.987   8.831  1.00  0.12
ATOM   1531  CZ2 TRP D  38       4.214  -5.532   6.152  1.00 -0.12
ATOM   1532  HZ2 TRP D  38       4.980  -6.240   5.873  1.00  0.12
ATOM   1533  CH2 TRP D  38       4.002  -5.219   7.464  1.00 -0.12
ATOM   1534  HH2 TRP D  38       4.566  -5.711   8.242  1.00  0.12
ATOM   1535  C   TRP D  38       2.519  -0.879   3.305  1.00  0.55
ATOM   1536  O   TRP D  38       3.670  -0.929   3.790  1.00 -0.55
ATOM   1537  N   ASP D  39       2.293  -0.718   1.985  1.00 -0.40
ATOM   1538  H   ASP D  39       1.367  -0.723   1.618  1.00  0.40
ATOM   1539  CA  ASP D  39       3.344  -0.529   1.000  1.00  0.00
ATOM   1540  CB  ASP D  39       2.801  -0.475  -0.445  1.00  0.00
ATOM   1541  CG  ASP D  39       3.950  -0.444  -1.449  1.00  0.10
ATOM   1542  OD1 ASP D  39       4.875  -1.308  -1.558  1.00 -0.55
ATOM   1543  OD2 ASP D  39       3.903   0.568  -2.188  1.00 -0.55
ATOM   1544  C   ASP D  39       4.147   0.720   1.341  1.00  0.55
ATOM   1545  O   ASP D  39       5.375   0.701   1.287  1.00 -0.55
ATOM   1546  N   ALA D  40       3.425   1.781   1.670  1.00 -0.40
ATOM   1547  H   ALA D  40       2.429   1.780   1.701  1.00  0.40
ATOM   1548  CA  ALA D  40       4.098   3.008   2.005  1.00  0.00
ATOM   1549  CB  ALA D  40       3.108   4.192   2.046  1.00  0.00
ATOM   1550  C   ALA D  40       4.847   2.945   3.326  1.00  0.55
ATOM   1551  O   ALA D  40       5.942   3.565   3.414  1.00 -0.55
ATOM   1552  N   LEU D  41       4.279   2.302   4.337  1.00 -0.40
ATOM   1553  H   LEU D  41       3.398   1.839   4.287  1.00  0.40
ATOM   1554  CA  LEU D  41       5.018   2.279   5.625  1.00  0.00
ATOM   1555  CB  LEU D  41       4.104   1.734   6.716  1.00  0.00
ATOM   1556  CG  LEU D  41       2.933   2.617   7.138  1.00  0.00
ATOM   1557  CD1 LEU D  41       2.060   1.972   8.183  1.00  0.00
ATOM   1558  CD2 LEU D  41       3.429   3.981   7.603  1.00  0.00
ATOM   1559  C   LEU D  41       6.320   1.472   5.499  1.00  0.55
ATOM   1560  O   LEU D  41       7.373   1.764   6.055  1.00 -0.55
ATOM   1561  N   THR D  42       6.293   0.426   4.701  1.00 -0.40
ATOM   1562  H   THR D  42       5.460   0.203   4.203  1.00  0.40
ATOM   1563  CA  THR D  42       7.387  -0.483   4.450  1.00  0.00
ATOM   1564  CB  THR D  42       6.874  -1.938   4.297  1.00  0.00
ATOM   1565  OG1 THR D  42       5.911  -2.164   3.266  1.00 -0.49
ATOM   1566  HG1 THR D  42       5.104  -1.733   3.558  1.00  0.49
ATOM   1567  CG2 THR D  42       6.164  -2.300   5.617  1.00  0.00
ATOM   1568  C   THR D  42       8.225  -0.153   3.239  1.00  0.55
ATOM   1569  O   THR D  42       9.248  -0.869   3.171  1.00 -0.55
ATOM   1570  N   GLY D  43       7.890   0.727   2.339  1.00 -0.40
ATOM   1571  H   GLY D  43       7.055   1.270   2.390  1.00  0.40
ATOM   1572  CA  GLY D  43       8.758   0.948   1.196  1.00  0.00
ATOM   1573  C   GLY D  43       8.665   2.366   0.674  1.00  0.55
ATOM   1574  O   GLY D  43       8.721   2.567  -0.555  1.00 -0.55
ATOM   1575  N   TRP D  44       8.490   3.341   1.571  1.00 -0.40
ATOM   1576  H   TRP D  44       8.410   3.177   2.551  1.00  0.40
ATOM   1577  CA  TRP D  44       8.409   4.732   1.110  1.00  0.00
ATOM   1578  CB  TRP D  44       7.004   5.048   0.545  1.00  0.12
ATOM   1579  CG  TRP D  44       6.933   6.467   0.075  1.00 -0.12
ATOM   1580  CD1 TRP D  44       6.740   7.637   0.790  1.00 -0.12
ATOM   1581  HD1 TRP D  44       6.566   7.678   1.855  1.00  0.12
ATOM   1582  NE1 TRP D  44       6.797   8.735  -0.026  1.00 -0.40
ATOM   1583  HE1 TRP D  44       6.692   9.666   0.248  1.00  0.40
ATOM   1584  CE2 TRP D  44       7.035   8.275  -1.323  1.00  0.00
ATOM   1585  CD2 TRP D  44       7.122   6.855  -1.288  1.00  0.00
ATOM   1586  CE3 TRP D  44       7.348   6.145  -2.457  1.00 -0.12
ATOM   1587  HE3 TRP D  44       7.395   5.066  -2.470  1.00  0.12
ATOM   1588  CZ3 TRP D  44       7.515   6.851  -3.622  1.00 -0.12
ATOM   1589  HZ3 TRP D  44       7.702   6.315  -4.541  1.00  0.12
ATOM   1590  CZ2 TRP D  44       7.195   9.000  -2.513  1.00 -0.12
ATOM   1591  HZ2 TRP D  44       7.126  10.077  -2.558  1.00  0.12
ATOM   1592  CH2 TRP D  44       7.449   8.258  -3.651  1.00 -0.12
ATOM   1593  HH2 TRP D  44       7.602   8.771  -4.588  1.00  0.12
ATOM   1594  C   TRP D  44       8.786   5.747   2.198  1.00  0.55
ATOM   1595  O   TRP D  44       9.672   6.603   2.086  1.00 -0.55
ATOM   1596  N   VAL D  45       8.005   5.604   3.279  1.00 -0.40
ATOM   1597  H   VAL D  45       7.311   4.890   3.312  1.00  0.40
ATOM   1598  CA  VAL D  45       8.075   6.430   4.464  1.00  0.00
ATOM   1599  CB  VAL D  45       6.953   5.970   5.438  1.00  0.00
ATOM   1600  CG1 VAL D  45       7.110   6.443   6.852  1.00  0.00
ATOM   1601  CG2 VAL D  45       5.606   6.537   4.950  1.00  0.00
ATOM   1602  C   VAL D  45       9.460   6.454   5.114  1.00  0.55
ATOM   1603  O   VAL D  45      10.276   5.517   5.166  1.00 -0.55
ATOM   1604  N   GLU D  46       9.732   7.643   5.654  1.00 -0.40
ATOM   1605  H   GLU D  46       9.093   8.405   5.581  1.00  0.40
ATOM   1606  CA  GLU D  46      10.952   7.922   6.378  1.00  0.00
ATOM   1607  CB  GLU D  46      11.231   9.411   6.216  1.00  0.00
ATOM   1608  CG  GLU D  46      11.733   9.969   7.551  1.00  0.00
ATOM   1609  CD  GLU D  46      12.329  11.292   7.061  1.00  0.10
ATOM   1610  OE1 GLU D  46      11.753  11.888   6.109  1.00 -0.55
ATOM   1611  OE2 GLU D  46      13.376  11.685   7.570  1.00 -0.55
ATOM   1612  C   GLU D  46      10.875   7.591   7.862  1.00  0.55
ATOM   1613  O   GLU D  46       9.865   7.851   8.528  1.00 -0.55
ATOM   1614  N   TYR D  47      11.920   6.996   8.374  1.00 -0.40
ATOM   1615  H   TYR D  47      12.708   6.741   7.820  1.00  0.40
ATOM   1616  CA  TYR D  47      11.998   6.663   9.802  1.00  0.00
ATOM   1617  CB  TYR D  47      12.083   5.131  10.011  1.00  0.12
ATOM   1618  CG  TYR D  47      10.832   4.440   9.490  1.00 -0.12
ATOM   1619  CD1 TYR D  47       9.648   4.560  10.219  1.00 -0.12
ATOM   1620  HD1 TYR D  47       9.660   5.101  11.154  1.00  0.12
ATOM   1621  CE1 TYR D  47       8.467   4.009   9.782  1.00 -0.12
ATOM   1622  HE1 TYR D  47       7.557   4.135  10.350  1.00  0.12
ATOM   1623  CZ  TYR D  47       8.467   3.293   8.607  1.00  0.06
ATOM   1624  OH  TYR D  47       7.260   2.729   8.196  1.00 -0.49
ATOM   1625  HH  TYR D  47       7.444   2.139   7.461  1.00  0.43
ATOM   1626  CD2 TYR D  47      10.810   3.746   8.302  1.00 -0.12
ATOM   1627  HD2 TYR D  47      11.700   3.672   7.694  1.00  0.12
ATOM   1628  CE2 TYR D  47       9.624   3.142   7.895  1.00 -0.12
ATOM   1629  HE2 TYR D  47       9.617   2.541   6.998  1.00  0.12
ATOM   1630  C   TYR D  47      13.186   7.368  10.451  1.00  0.55
ATOM   1631  O   TYR D  47      14.047   7.815   9.694  1.00 -0.55
ATOM   1632  N   PRO D  48      13.294   7.505  11.762  1.00 -0.20
ATOM   1633  CD  PRO D  48      14.470   8.151  12.386  1.00  0.10
ATOM   1634  CA  PRO D  48      12.284   7.055  12.730  1.00  0.10
ATOM   1635  CB  PRO D  48      12.919   7.270  14.080  1.00  0.00
ATOM   1636  CG  PRO D  48      14.271   7.889  13.861  1.00  0.00
ATOM   1637  C   PRO D  48      11.047   7.941  12.524  1.00  0.55
ATOM   1638  O   PRO D  48      11.081   9.081  12.063  1.00 -0.55
ATOM   1639  N   LEU D  49       9.912   7.361  12.877  1.00 -0.40
ATOM   1640  H   LEU D  49       9.887   6.430  13.232  1.00  0.40
ATOM   1641  CA  LEU D  49       8.621   8.033  12.774  1.00  0.00
ATOM   1642  CB  LEU D  49       7.784   7.318  11.695  1.00  0.00
ATOM   1643  CG  LEU D  49       6.285   7.624  11.556  1.00  0.00
ATOM   1644  CD1 LEU D  49       6.170   8.993  10.909  1.00  0.00
ATOM   1645  CD2 LEU D  49       5.534   6.587  10.745  1.00  0.00
ATOM   1646  C   LEU D  49       7.856   8.067  14.095  1.00  0.55
ATOM   1647  O   LEU D  49       7.833   7.093  14.840  1.00 -0.55
ATOM   1648  N   VAL D  50       7.237   9.202  14.328  1.00 -0.40
ATOM   1649  H   VAL D  50       7.338   9.990  13.726  1.00  0.40
ATOM   1650  CA  VAL D  50       6.360   9.389  15.485  1.00  0.00
ATOM   1651  CB  VAL D  50       6.864  10.392  16.505  1.00  0.00
ATOM   1652  CG1 VAL D  50       5.976  10.585  17.728  1.00  0.00
ATOM   1653  CG2 VAL D  50       8.289   9.908  16.835  1.00  0.00
ATOM   1654  C   VAL D  50       4.957   9.722  14.982  1.00  0.55
ATOM   1655  O   VAL D  50       4.694  10.693  14.290  1.00 -0.55
ATOM   1656  N   LEU D  51       4.022   8.814  15.295  1.00 -0.40
ATOM   1657  H   LEU D  51       4.266   7.972  15.768  1.00  0.40
ATOM   1658  CA  LEU D  51       2.617   8.954  14.992  1.00  0.00
ATOM   1659  CB  LEU D  51       1.964   7.666  14.508  1.00  0.00
ATOM   1660  CG  LEU D  51       0.431   7.899  14.255  1.00  0.00
ATOM   1661  CD1 LEU D  51       0.344   8.946  13.166  1.00  0.00
ATOM   1662  CD2 LEU D  51      -0.313   6.653  13.870  1.00  0.00
ATOM   1663  C   LEU D  51       1.850   9.395  16.268  1.00  0.55
ATOM   1664  O   LEU D  51       1.715   8.557  17.200  1.00 -0.55
ATOM   1665  N   GLU D  52       1.399  10.648  16.303  1.00 -0.40
ATOM   1666  H   GLU D  52       1.576  11.296  15.567  1.00  0.40
ATOM   1667  CA  GLU D  52       0.603  11.155  17.441  1.00  0.00
ATOM   1668  CB  GLU D  52       1.049  12.512  17.974  1.00  0.00
ATOM   1669  CG  GLU D  52       0.120  12.881  19.125  1.00  0.00
ATOM   1670  CD  GLU D  52       0.505  14.125  19.876  1.00  0.10
ATOM   1671  OE1 GLU D  52       1.453  14.804  19.421  1.00 -0.55
ATOM   1672  OE2 GLU D  52      -0.122  14.438  20.921  1.00 -0.55
ATOM   1673  C   GLU D  52      -0.851  11.240  16.971  1.00  0.55
ATOM   1674  O   GLU D  52      -1.195  12.071  16.136  1.00 -0.55
ATOM   1675  N   TRP D  53      -1.679  10.348  17.439  1.00 -0.40
ATOM   1676  H   TRP D  53      -1.353   9.670  18.090  1.00  0.40
ATOM   1677  CA  TRP D  53      -3.079  10.211  17.117  1.00  0.00
ATOM   1678  CB  TRP D  53      -3.360   8.765  16.698  1.00  0.12
ATOM   1679  CG  TRP D  53      -4.647   8.560  15.930  1.00 -0.12
ATOM   1680  CD1 TRP D  53      -5.830   9.254  16.037  1.00 -0.12
ATOM   1681  HD1 TRP D  53      -5.990  10.091  16.700  1.00  0.12
ATOM   1682  NE1 TRP D  53      -6.779   8.743  15.192  1.00 -0.40
ATOM   1683  HE1 TRP D  53      -7.701   9.054  15.116  1.00  0.40
ATOM   1684  CE2 TRP D  53      -6.220   7.726  14.472  1.00  0.00
ATOM   1685  CD2 TRP D  53      -4.896   7.559  14.926  1.00  0.00
ATOM   1686  CE3 TRP D  53      -4.097   6.557  14.345  1.00 -0.12
ATOM   1687  HE3 TRP D  53      -3.072   6.398  14.648  1.00  0.12
ATOM   1688  CZ3 TRP D  53      -4.656   5.760  13.355  1.00 -0.12
ATOM   1689  HZ3 TRP D  53      -4.053   5.001  12.880  1.00  0.12
ATOM   1690  CZ2 TRP D  53      -6.798   6.909  13.491  1.00 -0.12
ATOM   1691  HZ2 TRP D  53      -7.817   7.029  13.153  1.00  0.12
ATOM   1692  CH2 TRP D  53      -5.987   5.924  12.965  1.00 -0.12
ATOM   1693  HH2 TRP D  53      -6.397   5.254  12.225  1.00  0.12
ATOM   1694  C   TRP D  53      -3.992  10.680  18.260  1.00  0.55
ATOM   1695  O   TRP D  53      -4.260   9.961  19.231  1.00 -0.55
ATOM   1696  N   ARG D  54      -4.509  11.889  18.138  1.00 -0.40
ATOM   1697  H   ARG D  54      -4.297  12.469  17.356  1.00  0.40
ATOM   1698  CA  ARG D  54      -5.423  12.471  19.124  1.00  0.00
ATOM   1699  CB  ARG D  54      -5.277  13.968  19.169  1.00  0.00
ATOM   1700  CG  ARG D  54      -3.840  14.366  19.208  1.00  0.00
ATOM   1701  CD  ARG D  54      -3.763  15.882  19.059  1.00  0.35
ATOM   1702  NE  ARG D  54      -2.370  16.200  19.424  1.00 -0.35
ATOM   1703  HE  ARG D  54      -1.843  15.590  20.014  1.00  0.45
ATOM   1704  CZ  ARG D  54      -1.827  17.333  18.943  1.00  0.35
ATOM   1705  NH1 ARG D  54      -2.595  18.101  18.159  1.00 -0.70
ATOM   1706 HH11 ARG D  54      -3.533  17.824  17.951  1.00  0.40
ATOM   1707 HH12 ARG D  54      -2.229  18.952  17.780  1.00  0.40
ATOM   1708  NH2 ARG D  54      -0.573  17.686  19.232  1.00 -0.70
ATOM   1709 HH21 ARG D  54      -0.013  17.103  19.820  1.00  0.40
ATOM   1710 HH22 ARG D  54      -0.194  18.534  18.861  1.00  0.40
ATOM   1711  C   ARG D  54      -6.883  12.189  18.811  1.00  0.55
ATOM   1712  O   ARG D  54      -7.318  12.067  17.663  1.00 -0.55
ATOM   1713  N   GLN D  55      -7.648  12.139  19.909  1.00 -0.40
ATOM   1714  H   GLN D  55      -7.251  12.312  20.806  1.00  0.40
ATOM   1715  CA  GLN D  55      -9.090  11.838  19.932  1.00  0.00
ATOM   1716  CB  GLN D  55      -9.990  12.899  19.315  1.00  0.00
ATOM   1717  CG  GLN D  55      -9.701  14.322  19.634  1.00  0.00
ATOM   1718  CD  GLN D  55      -9.928  14.596  21.112  1.00  0.55
ATOM   1719  OE1 GLN D  55     -10.852  14.070  21.754  1.00 -0.55
ATOM   1720  NE2 GLN D  55      -8.987  15.444  21.557  1.00 -0.78
ATOM   1721 HE21 GLN D  55      -8.987  15.733  22.514  1.00  0.39
ATOM   1722 HE22 GLN D  55      -8.286  15.786  20.931  1.00  0.39
ATOM   1723  C   GLN D  55      -9.358  10.579  19.102  1.00  0.55
ATOM   1724  O   GLN D  55     -10.206  10.650  18.206  1.00 -0.55
ATOM   1725  N   PHE D  56      -8.638   9.514  19.326  1.00 -0.40
ATOM   1726  H   PHE D  56      -7.951   9.489  20.048  1.00  0.40
ATOM   1727  CA  PHE D  56      -8.780   8.290  18.548  1.00  0.00
ATOM   1728  CB  PHE D  56      -7.884   7.117  19.070  1.00  0.12
ATOM   1729  CG  PHE D  56      -8.059   5.866  18.234  1.00 -0.12
ATOM   1730  CD1 PHE D  56      -7.308   5.644  17.095  1.00 -0.12
ATOM   1731  HD1 PHE D  56      -6.549   6.362  16.823  1.00  0.12
ATOM   1732  CE1 PHE D  56      -7.495   4.539  16.295  1.00 -0.12
ATOM   1733  HE1 PHE D  56      -6.903   4.414  15.401  1.00  0.12
ATOM   1734  CZ  PHE D  56      -8.437   3.593  16.637  1.00 -0.12
ATOM   1735  HZ  PHE D  56      -8.574   2.713  16.027  1.00  0.12
ATOM   1736  CD2 PHE D  56      -9.016   4.915  18.567  1.00 -0.12
ATOM   1737  HD2 PHE D  56      -9.616   5.057  19.453  1.00  0.12
ATOM   1738  CE2 PHE D  56      -9.215   3.789  17.786  1.00 -0.12
ATOM   1739  HE2 PHE D  56      -9.967   3.064  18.062  1.00  0.12
ATOM   1740  C   PHE D  56     -10.235   7.888  18.459  1.00  0.55
ATOM   1741  O   PHE D  56     -10.788   7.583  17.403  1.00 -0.55
ATOM   1742  N   GLU D  57     -10.875   7.847  19.613  1.00 -0.40
ATOM   1743  H   GLU D  57     -10.450   8.088  20.482  1.00  0.40
ATOM   1744  CA  GLU D  57     -12.286   7.428  19.647  1.00  0.00
ATOM   1745  CB  GLU D  57     -12.731   7.447  21.119  1.00  0.00
ATOM   1746  CG  GLU D  57     -11.827   6.468  21.903  1.00  0.00
ATOM   1747  CD  GLU D  57     -12.309   5.086  21.422  1.00  0.10
ATOM   1748  OE1 GLU D  57     -13.539   4.903  21.167  1.00 -0.55
ATOM   1749  OE2 GLU D  57     -11.350   4.280  21.344  1.00 -0.55
ATOM   1750  C   GLU D  57     -13.226   8.238  18.785  1.00  0.55
ATOM   1751  O   GLU D  57     -14.159   7.640  18.238  1.00 -0.55
ATOM   1752  N   GLN D  58     -13.059   9.541  18.646  1.00 -0.40
ATOM   1753  H   GLN D  58     -12.314  10.041  19.082  1.00  0.40
ATOM   1754  CA  GLN D  58     -13.991  10.327  17.818  1.00  0.00
ATOM   1755  CB  GLN D  58     -13.777  11.833  17.959  1.00  0.00
ATOM   1756  CG  GLN D  58     -14.045  12.422  19.347  1.00  0.00
ATOM   1757  CD  GLN D  58     -14.151  13.951  19.313  1.00  0.55
ATOM   1758  OE1 GLN D  58     -13.373  14.649  19.970  1.00 -0.55
ATOM   1759  NE2 GLN D  58     -15.159  14.475  18.554  1.00 -0.78
ATOM   1760 HE21 GLN D  58     -15.276  15.466  18.494  1.00  0.39
ATOM   1761 HE22 GLN D  58     -15.779  13.867  18.058  1.00  0.39
ATOM   1762  C   GLN D  58     -13.871   9.932  16.352  1.00  0.55
ATOM   1763  O   GLN D  58     -14.823   9.873  15.599  1.00 -0.55
ATOM   1764  N   SER D  59     -12.600   9.707  15.980  1.00 -0.40
ATOM   1765  H   SER D  59     -11.840   9.789  16.619  1.00  0.40
ATOM   1766  CA  SER D  59     -12.252   9.329  14.618  1.00  0.00
ATOM   1767  CB  SER D  59     -10.742   9.419  14.380  1.00  0.00
ATOM   1768  OG  SER D  59      -9.985   8.432  15.041  1.00 -0.49
ATOM   1769  HG  SER D  59     -10.278   8.443  15.956  1.00  0.49
ATOM   1770  C   SER D  59     -12.830   7.960  14.320  1.00  0.55
ATOM   1771  O   SER D  59     -13.230   7.743  13.205  1.00 -0.55
ATOM   1772  N   LYS D  60     -12.866   7.106  15.304  1.00 -0.40
ATOM   1773  H   LYS D  60     -12.537   7.370  16.206  1.00  0.40
ATOM   1774  CA  LYS D  60     -13.365   5.724  15.227  1.00  0.00
ATOM   1775  CB  LYS D  60     -13.110   4.995  16.529  1.00  0.00
ATOM   1776  CG  LYS D  60     -13.121   3.478  16.440  1.00  0.00
ATOM   1777  CD  LYS D  60     -12.430   2.997  17.729  1.00  0.00
ATOM   1778  CE  LYS D  60     -13.148   1.784  18.292  1.00  0.33
ATOM   1779  NZ  LYS D  60     -12.399   1.290  19.472  1.00 -0.32
ATOM   1780  HZ1 LYS D  60     -12.355   2.038  20.193  1.00  0.33
ATOM   1781  HZ2 LYS D  60     -11.435   1.026  19.185  1.00  0.33
ATOM   1782  HZ3 LYS D  60     -12.883   0.457  19.865  1.00  0.33
ATOM   1783  C   LYS D  60     -14.840   5.709  14.855  1.00  0.55
ATOM   1784  O   LYS D  60     -15.294   4.964  13.999  1.00 -0.55
ATOM   1785  N   GLN D  61     -15.563   6.587  15.514  1.00 -0.40
ATOM   1786  H   GLN D  61     -15.147   7.174  16.202  1.00  0.40
ATOM   1787  CA  GLN D  61     -16.974   6.791  15.323  1.00  0.00
ATOM   1788  CB  GLN D  61     -17.413   8.029  16.136  1.00  0.00
ATOM   1789  CG  GLN D  61     -18.944   8.176  16.256  1.00  0.00
ATOM   1790  CD  GLN D  61     -19.297   9.331  17.201  1.00  0.55
ATOM   1791  OE1 GLN D  61     -19.913   9.119  18.251  1.00 -0.55
ATOM   1792  NE2 GLN D  61     -18.898  10.577  16.812  1.00 -0.78
ATOM   1793 HE21 GLN D  61     -19.100  11.369  17.388  1.00  0.39
ATOM   1794 HE22 GLN D  61     -18.403  10.698  15.951  1.00  0.39
ATOM   1795  C   GLN D  61     -17.233   7.100  13.848  1.00  0.55
ATOM   1796  O   GLN D  61     -17.981   6.445  13.120  1.00 -0.55
ATOM   1797  N   LEU D  62     -16.547   8.148  13.427  1.00 -0.40
ATOM   1798  H   LEU D  62     -15.919   8.610  14.046  1.00  0.40
ATOM   1799  CA  LEU D  62     -16.601   8.738  12.101  1.00  0.00
ATOM   1800  CB  LEU D  62     -15.842  10.101  12.247  1.00  0.00
ATOM   1801  CG  LEU D  62     -16.854  11.115  12.832  1.00  0.00
ATOM   1802  CD1 LEU D  62     -17.240  12.196  11.827  1.00  0.00
ATOM   1803  CD2 LEU D  62     -18.114  10.377  13.286  1.00  0.00
ATOM   1804  C   LEU D  62     -16.118   7.892  10.956  1.00  0.55
ATOM   1805  O   LEU D  62     -16.510   8.045   9.779  1.00 -0.55
ATOM   1806  N   THR D  63     -15.268   6.909  11.229  1.00 -0.40
ATOM   1807  H   THR D  63     -14.924   6.703  12.141  1.00  0.40
ATOM   1808  CA  THR D  63     -14.809   6.078  10.112  1.00  0.00
ATOM   1809  CB  THR D  63     -13.275   6.049  10.159  1.00  0.00
ATOM   1810  OG1 THR D  63     -12.968   5.535  11.475  1.00 -0.49
ATOM   1811  HG1 THR D  63     -13.062   6.277  12.078  1.00  0.49
ATOM   1812  CG2 THR D  63     -12.700   7.428   9.897  1.00  0.00
ATOM   1813  C   THR D  63     -15.493   4.720  10.164  1.00  0.55
ATOM   1814  O   THR D  63     -14.992   4.004   9.273  1.00 -0.55
ATOM   1815  NT  THR D  63     -16.459   4.412  11.052  1.00 -0.40
ATOM   1816  HNT THR D  63     -16.796   5.070  11.721  1.00  0.40
ATOM   1817  CAT THR D  63     -17.059   3.109  11.084  1.00  0.00
ATOM   1818  CAY GLY G  66     -12.960  -1.116  11.692  1.00  0.00
ATOM   1819  CY  GLY G  66     -12.513  -0.187  10.615  1.00  0.55
ATOM   1820  OY  GLY G  66     -12.282  -0.603   9.482  1.00 -0.55
ATOM   1821  N   GLY G  66     -12.378   1.109  10.964  1.00 -0.40
ATOM   1822  H   GLY G  66     -12.595   1.425  11.884  1.00  0.40
ATOM   1823  CA  GLY G  66     -11.909   2.150  10.033  1.00  0.00
ATOM   1824  C   GLY G  66     -10.541   2.627  10.581  1.00  0.55
ATOM   1825  O   GLY G  66      -9.479   2.186  10.140  1.00 -0.55
ATOM   1826  N   ALA G  67     -10.644   3.517  11.543  1.00 -0.40
ATOM   1827  H   ALA G  67     -11.543   3.858  11.799  1.00  0.40
ATOM   1828  CA  ALA G  67      -9.576   4.090  12.313  1.00  0.00
ATOM   1829  CB  ALA G  67     -10.169   4.921  13.447  1.00  0.00
ATOM   1830  C   ALA G  67      -8.761   2.939  12.931  1.00  0.55
ATOM   1831  O   ALA G  67      -7.522   2.967  13.050  1.00 -0.55
ATOM   1832  N   GLU G  68      -9.525   1.909  13.351  1.00 -0.40
ATOM   1833  H   GLU G  68     -10.518   1.886  13.256  1.00  0.40
ATOM   1834  CA  GLU G  68      -8.876   0.746  13.986  1.00  0.00
ATOM   1835  CB  GLU G  68      -9.983  -0.057  14.687  1.00  0.00
ATOM   1836  CG  GLU G  68      -9.472  -1.035  15.701  1.00  0.00
ATOM   1837  CD  GLU G  68      -8.727  -0.387  16.879  1.00  0.10
ATOM   1838  OE1 GLU G  68      -9.359   0.488  17.513  1.00 -0.55
ATOM   1839  OE2 GLU G  68      -7.592  -0.906  17.014  1.00 -0.55
ATOM   1840  C   GLU G  68      -8.033  -0.111  13.048  1.00  0.55
ATOM   1841  O   GLU G  68      -6.927  -0.547  13.412  1.00 -0.55
ATOM   1842  N   SER G  69      -8.527  -0.352  11.857  1.00 -0.40
ATOM   1843  H   SER G  69      -9.436  -0.021  11.628  1.00  0.40
ATOM   1844  CA  SER G  69      -7.888  -1.074  10.777  1.00  0.00
ATOM   1845  CB  SER G  69      -8.774  -0.979   9.511  1.00  0.00
ATOM   1846  OG  SER G  69      -9.593  -2.109   9.552  1.00 -0.49
ATOM   1847  HG  SER G  69     -10.252  -1.983   8.865  1.00  0.49
ATOM   1848  C   SER G  69      -6.558  -0.395  10.368  1.00  0.55
ATOM   1849  O   SER G  69      -5.604  -1.113  10.134  1.00 -0.55
ATOM   1850  N   VAL G  70      -6.605   0.929  10.302  1.00 -0.40
ATOM   1851  H   VAL G  70      -7.448   1.425  10.493  1.00  0.40
ATOM   1852  CA  VAL G  70      -5.467   1.763   9.956  1.00  0.00
ATOM   1853  CB  VAL G  70      -5.878   3.215   9.666  1.00  0.00
ATOM   1854  CG1 VAL G  70      -4.593   4.063   9.684  1.00  0.00
ATOM   1855  CG2 VAL G  70      -6.650   3.348   8.374  1.00  0.00
ATOM   1856  C   VAL G  70      -4.416   1.703  11.050  1.00  0.55
ATOM   1857  O   VAL G  70      -3.219   1.521  10.780  1.00 -0.55
ATOM   1858  N   LEU G  71      -4.823   1.827  12.294  1.00 -0.40
ATOM   1859  H   LEU G  71      -5.783   1.989  12.505  1.00  0.40
ATOM   1860  CA  LEU G  71      -3.941   1.743  13.460  1.00  0.00
ATOM   1861  CB  LEU G  71      -4.709   1.896  14.781  1.00  0.00
ATOM   1862  CG  LEU G  71      -3.916   1.706  16.088  1.00  0.00
ATOM   1863  CD1 LEU G  71      -2.763   2.700  16.152  1.00  0.00
ATOM   1864  CD2 LEU G  71      -4.773   1.843  17.339  1.00  0.00
ATOM   1865  C   LEU G  71      -3.216   0.371  13.430  1.00  0.55
ATOM   1866  O   LEU G  71      -2.013   0.270  13.737  1.00 -0.55
ATOM   1867  N   GLN G  72      -3.966  -0.653  13.113  1.00 -0.40
ATOM   1868  H   GLN G  72      -4.931  -0.518  12.912  1.00  0.40
ATOM   1869  CA  GLN G  72      -3.532  -2.041  13.016  1.00  0.00
ATOM   1870  CB  GLN G  72      -4.764  -2.898  12.742  1.00  0.00
ATOM   1871  CG  GLN G  72      -4.505  -4.377  12.508  1.00  0.00
ATOM   1872  CD  GLN G  72      -5.823  -5.164  12.367  1.00  0.55
ATOM   1873  OE1 GLN G  72      -6.871  -4.943  13.028  1.00 -0.55
ATOM   1874  NE2 GLN G  72      -5.884  -6.188  11.485  1.00 -0.78
ATOM   1875 HE21 GLN G  72      -6.731  -6.709  11.381  1.00  0.39
ATOM   1876 HE22 GLN G  72      -5.081  -6.424  10.937  1.00  0.39
ATOM   1877  C   GLN G  72      -2.402  -2.187  11.996  1.00  0.55
ATOM   1878  O   GLN G  72      -1.461  -2.936  12.285  1.00 -0.55
ATOM   1879  N   VAL G  73      -2.455  -1.510  10.866  1.00 -0.40
ATOM   1880  H   VAL G  73      -3.245  -0.950  10.630  1.00  0.40
ATOM   1881  CA  VAL G  73      -1.376  -1.526   9.881  1.00  0.00
ATOM   1882  CB  VAL G  73      -1.773  -0.826   8.592  1.00  0.00
ATOM   1883  CG1 VAL G  73      -0.577  -0.684   7.662  1.00  0.00
ATOM   1884  CG2 VAL G  73      -2.900  -1.681   7.986  1.00  0.00
ATOM   1885  C   VAL G  73      -0.110  -0.909  10.458  1.00  0.55
ATOM   1886  O   VAL G  73       1.014  -1.391  10.272  1.00 -0.55
ATOM   1887  N   PHE G  74      -0.235   0.192  11.184  1.00 -0.40
ATOM   1888  H   PHE G  74      -1.115   0.639  11.325  1.00  0.40
ATOM   1889  CA  PHE G  74       0.915   0.819  11.822  1.00  0.00
ATOM   1890  CB  PHE G  74       0.508   2.100  12.543  1.00  0.12
ATOM   1891  CG  PHE G  74       0.485   3.308  11.662  1.00 -0.12
ATOM   1892  CD1 PHE G  74       1.627   4.021  11.375  1.00 -0.12
ATOM   1893  HD1 PHE G  74       2.570   3.712  11.802  1.00  0.12
ATOM   1894  CE1 PHE G  74       1.584   5.136  10.543  1.00 -0.12
ATOM   1895  HE1 PHE G  74       2.486   5.690  10.331  1.00  0.12
ATOM   1896  CZ  PHE G  74       0.363   5.535   9.984  1.00 -0.12
ATOM   1897  HZ  PHE G  74       0.324   6.400   9.339  1.00  0.12
ATOM   1898  CD2 PHE G  74      -0.730   3.707  11.100  1.00 -0.12
ATOM   1899  HD2 PHE G  74      -1.628   3.149  11.321  1.00  0.12
ATOM   1900  CE2 PHE G  74      -0.797   4.819  10.257  1.00 -0.12
ATOM   1901  HE2 PHE G  74      -1.740   5.119   9.823  1.00  0.12
ATOM   1902  C   PHE G  74       1.531  -0.165  12.819  1.00  0.55
ATOM   1903  O   PHE G  74       2.754  -0.281  12.934  1.00 -0.55
ATOM   1904  N   ARG G  75       0.737  -0.869  13.575  1.00 -0.40
ATOM   1905  H   ARG G  75      -0.255  -0.805  13.506  1.00  0.40
ATOM   1906  CA  ARG G  75       1.263  -1.817  14.592  1.00  0.00
ATOM   1907  CB  ARG G  75       0.127  -2.208  15.541  1.00  0.00
ATOM   1908  CG  ARG G  75      -0.181  -0.900  16.312  1.00  0.00
ATOM   1909  CD  ARG G  75      -0.113  -1.130  17.786  1.00  0.35
ATOM   1910  NE  ARG G  75      -1.036  -2.075  18.265  1.00 -0.35
ATOM   1911  HE  ARG G  75      -1.940  -1.843  17.953  1.00  0.45
ATOM   1912  CZ  ARG G  75      -1.085  -3.168  18.993  1.00  0.35
ATOM   1913  NH1 ARG G  75      -0.052  -3.761  19.550  1.00 -0.70
ATOM   1914 HH11 ARG G  75       0.866  -3.381  19.433  1.00  0.40
ATOM   1915 HH12 ARG G  75      -0.183  -4.592  20.089  1.00  0.40
ATOM   1916  NH2 ARG G  75      -2.308  -3.705  19.156  1.00 -0.70
ATOM   1917 HH21 ARG G  75      -3.105  -3.272  18.734  1.00  0.40
ATOM   1918 HH22 ARG G  75      -2.421  -4.537  19.698  1.00  0.40
ATOM   1919  C   ARG G  75       1.977  -3.000  13.985  1.00  0.55
ATOM   1920  O   ARG G  75       3.032  -3.351  14.563  1.00 -0.55
ATOM   1921  N   GLU G  76       1.495  -3.530  12.860  1.00 -0.40
ATOM   1922  H   GLU G  76       0.657  -3.196  12.436  1.00  0.40
ATOM   1923  CA  GLU G  76       2.161  -4.633  12.176  1.00  0.00
ATOM   1924  CB  GLU G  76       1.411  -5.141  10.964  1.00  0.00
ATOM   1925  CG  GLU G  76      -0.014  -5.502  11.262  1.00  0.00
ATOM   1926  CD  GLU G  76      -0.574  -6.428  10.170  1.00  0.10
ATOM   1927  OE1 GLU G  76       0.212  -6.826   9.244  1.00 -0.55
ATOM   1928  OE2 GLU G  76      -1.781  -6.717  10.403  1.00 -0.55
ATOM   1929  C   GLU G  76       3.495  -4.204  11.555  1.00  0.55
ATOM   1930  O   GLU G  76       4.452  -4.972  11.483  1.00 -0.55
ATOM   1931  N   ALA G  77       3.440  -2.964  11.113  1.00 -0.40
ATOM   1932  H   ALA G  77       2.638  -2.376  11.172  1.00  0.40
ATOM   1933  CA  ALA G  77       4.669  -2.427  10.486  1.00  0.00
ATOM   1934  CB  ALA G  77       4.400  -1.145   9.729  1.00  0.00
ATOM   1935  C   ALA G  77       5.746  -2.313  11.570  1.00  0.55
ATOM   1936  O   ALA G  77       6.948  -2.589  11.381  1.00 -0.55
ATOM   1937  N   LYS G  78       5.325  -1.900  12.747  1.00 -0.40
ATOM   1938  H   LYS G  78       4.372  -1.665  12.921  1.00  0.40
ATOM   1939  CA  LYS G  78       6.230  -1.765  13.862  1.00  0.00
ATOM   1940  CB  LYS G  78       5.574  -1.070  15.047  1.00  0.00
ATOM   1941  CG  LYS G  78       6.523  -0.801  16.189  1.00  0.00
ATOM   1942  CD  LYS G  78       5.895  -0.261  17.443  1.00  0.00
ATOM   1943  CE  LYS G  78       6.865   0.463  18.370  1.00  0.33
ATOM   1944  NZ  LYS G  78       8.325   0.396  18.074  1.00 -0.32
ATOM   1945  HZ1 LYS G  78       8.508   0.801  17.134  1.00  0.33
ATOM   1946  HZ2 LYS G  78       8.637  -0.596  18.091  1.00  0.33
ATOM   1947  HZ3 LYS G  78       8.850   0.935  18.792  1.00  0.33
ATOM   1948  C   LYS G  78       6.640  -3.190  14.279  1.00  0.55
ATOM   1949  O   LYS G  78       7.845  -3.410  14.482  1.00 -0.55
ATOM   1950  N   ALA G  79       5.695  -4.098  14.415  1.00 -0.40
ATOM   1951  H   ALA G  79       4.738  -3.902  14.214  1.00  0.40
ATOM   1952  CA  ALA G  79       5.992  -5.457  14.875  1.00  0.00
ATOM   1953  CB  ALA G  79       4.819  -6.381  14.762  1.00  0.00
ATOM   1954  C   ALA G  79       7.169  -5.998  14.080  1.00  0.55
ATOM   1955  O   ALA G  79       8.109  -6.576  14.609  1.00 -0.55
ATOM   1956  N   GLU G  80       7.032  -5.746  12.794  1.00 -0.40
ATOM   1957  H   GLU G  80       6.244  -5.251  12.436  1.00  0.40
ATOM   1958  CA  GLU G  80       8.014  -6.168  11.811  1.00  0.00
ATOM   1959  CB  GLU G  80       7.380  -6.019  10.421  1.00  0.00
ATOM   1960  CG  GLU G  80       6.445  -7.204  10.122  1.00  0.00
ATOM   1961  CD  GLU G  80       6.491  -7.524   8.632  1.00  0.10
ATOM   1962  OE1 GLU G  80       7.419  -7.057   7.921  1.00 -0.55
ATOM   1963  OE2 GLU G  80       5.564  -8.231   8.176  1.00 -0.55
ATOM   1964  C   GLU G  80       9.295  -5.394  11.884  1.00  0.55
ATOM   1965  O   GLU G  80      10.083  -5.640  10.966  1.00 -0.55
ATOM   1966  N   GLY G  81       9.579  -4.506  12.807  1.00 -0.40
ATOM   1967  H   GLY G  81       8.929  -4.298  13.533  1.00  0.40
ATOM   1968  CA  GLY G  81      10.801  -3.770  12.868  1.00  0.00
ATOM   1969  C   GLY G  81      10.933  -2.318  12.522  1.00  0.55
ATOM   1970  O   GLY G  81      12.002  -1.736  12.861  1.00 -0.55
ATOM   1971  N   ALA G  82       9.966  -1.695  11.857  1.00 -0.40
ATOM   1972  H   ALA G  82       9.147  -2.181  11.564  1.00  0.40
ATOM   1973  CA  ALA G  82      10.009  -0.266  11.498  1.00  0.00
ATOM   1974  CB  ALA G  82       8.849   0.132  10.625  1.00  0.00
ATOM   1975  C   ALA G  82       9.959   0.484  12.824  1.00  0.55
ATOM   1976  O   ALA G  82       9.249   0.068  13.753  1.00 -0.55
ATOM   1977  N   ASP G  83      10.738   1.516  12.867  1.00 -0.40
ATOM   1978  H   ASP G  83      11.292   1.754  12.075  1.00  0.40
ATOM   1979  CA  ASP G  83      10.905   2.421  14.005  1.00  0.00
ATOM   1980  CB  ASP G  83      12.284   3.089  13.972  1.00  0.00
ATOM   1981  CG  ASP G  83      12.602   3.800  15.278  1.00  0.10
ATOM   1982  OD1 ASP G  83      11.694   3.935  16.136  1.00 -0.55
ATOM   1983  OD2 ASP G  83      13.758   4.251  15.473  1.00 -0.55
ATOM   1984  C   ASP G  83       9.802   3.502  14.064  1.00  0.55
ATOM   1985  O   ASP G  83       9.939   4.665  13.652  1.00 -0.55
ATOM   1986  N   ILE G  84       8.688   3.016  14.606  1.00 -0.40
ATOM   1987  H   ILE G  84       8.629   2.072  14.921  1.00  0.40
ATOM   1988  CA  ILE G  84       7.490   3.812  14.780  1.00  0.00
ATOM   1989  CB  ILE G  84       6.274   3.175  14.036  1.00  0.00
ATOM   1990  CG2 ILE G  84       4.984   3.976  14.218  1.00  0.00
ATOM   1991  CG1 ILE G  84       6.656   3.114  12.558  1.00  0.00
ATOM   1992  CD1 ILE G  84       5.693   2.333  11.708  1.00  0.00
ATOM   1993  C   ILE G  84       7.063   3.937  16.236  1.00  0.55
ATOM   1994  O   ILE G  84       6.835   2.864  16.847  1.00 -0.55
ATOM   1995  N   THR G  85       6.993   5.171  16.703  1.00 -0.40
ATOM   1996  H   THR G  85       7.276   5.971  16.180  1.00  0.40
ATOM   1997  CA  THR G  85       6.475   5.399  18.054  1.00  0.00
ATOM   1998  CB  THR G  85       7.217   6.462  18.836  1.00  0.00
ATOM   1999  OG1 THR G  85       8.511   5.902  18.938  1.00 -0.49
ATOM   2000  HG1 THR G  85       8.941   6.075  18.097  1.00  0.49
ATOM   2001  CG2 THR G  85       6.576   6.611  20.210  1.00  0.00
ATOM   2002  C   THR G  85       4.997   5.803  17.919  1.00  0.55
ATOM   2003  O   THR G  85       4.675   6.727  17.167  1.00 -0.55
ATOM   2004  N   ILE G  86       4.078   5.148  18.570  1.00 -0.40
ATOM   2005  H   ILE G  86       4.309   4.387  19.170  1.00  0.40
ATOM   2006  CA  ILE G  86       2.637   5.469  18.479  1.00  0.00
ATOM   2007  CB  ILE G  86       1.859   4.226  18.078  1.00  0.00
ATOM   2008  CG2 ILE G  86       0.377   4.422  17.914  1.00  0.00
ATOM   2009  CG1 ILE G  86       2.429   3.665  16.757  1.00  0.00
ATOM   2010  CD1 ILE G  86       1.787   2.267  16.571  1.00  0.00
ATOM   2011  C   ILE G  86       2.132   6.026  19.794  1.00  0.55
ATOM   2012  O   ILE G  86       2.241   5.386  20.845  1.00 -0.55
ATOM   2013  N   ILE G  87       1.599   7.224  19.769  1.00 -0.40
ATOM   2014  H   ILE G  87       1.546   7.740  18.919  1.00  0.40
ATOM   2015  CA  ILE G  87       1.044   7.911  20.939  1.00  0.00
ATOM   2016  CB  ILE G  87       1.652   9.299  21.168  1.00  0.00
ATOM   2017  CG2 ILE G  87       1.021   9.964  22.386  1.00  0.00
ATOM   2018  CG1 ILE G  87       3.175   9.136  21.237  1.00  0.00
ATOM   2019  CD1 ILE G  87       3.880  10.454  20.993  1.00  0.00
ATOM   2020  C   ILE G  87      -0.451   8.061  20.692  1.00  0.55
ATOM   2021  O   ILE G  87      -0.907   8.575  19.679  1.00 -0.55
ATOM   2022  N   LEU G  88      -1.191   7.480  21.604  1.00 -0.40
ATOM   2023  H   LEU G  88      -0.783   7.018  22.387  1.00  0.40
ATOM   2024  CA  LEU G  88      -2.651   7.457  21.552  1.00  0.00
ATOM   2025  CB  LEU G  88      -3.173   6.041  21.669  1.00  0.00
ATOM   2026  CG  LEU G  88      -2.883   5.096  20.508  1.00  0.00
ATOM   2027  CD1 LEU G  88      -3.165   3.672  20.943  1.00  0.00
ATOM   2028  CD2 LEU G  88      -3.762   5.443  19.307  1.00  0.00
ATOM   2029  C   LEU G  88      -3.136   8.384  22.664  1.00  0.55
ATOM   2030  O   LEU G  88      -3.051   8.033  23.837  1.00 -0.55
ATOM   2031  N   SER G  89      -3.544   9.564  22.223  1.00 -0.40
ATOM   2032  H   SER G  89      -3.506   9.841  21.266  1.00  0.40
ATOM   2033  CA  SER G  89      -4.097  10.545  23.216  1.00  0.00
ATOM   2034  CB  SER G  89      -3.200  11.750  23.349  1.00  0.00
ATOM   2035  OG  SER G  89      -2.458  12.041  22.184  1.00 -0.49
ATOM   2036  HG  SER G  89      -1.933  12.818  22.391  1.00  0.49
ATOM   2037  C   SER G  89      -5.548  10.818  22.817  1.00  0.10
ATOM   2038  O   SER G  89      -6.176   9.872  22.206  1.00 -0.55
ATOM   2039  OXT SER G  89      -6.064  11.936  23.072  1.00 -0.55
ATOM   2040  OH2 OH2 R 111       8.502   0.276  -8.217  1.00 -0.83
ATOM   2041  H1  OH2 R 111       8.689  -0.355  -7.522  1.00  0.42
ATOM   2042  H2  OH2 R 111       7.573   0.153  -8.410  1.00  0.42
ATOM   2043  OH2 OH2 R 113      10.492  -3.800 -11.608  1.00 -0.83
ATOM   2044  H1  OH2 R 113       9.830  -3.548 -12.252  1.00  0.42
ATOM   2045  H2  OH2 R 113      10.016  -4.329 -10.968  1.00  0.42
ATOM   2046  OH2 OH2 R 116      14.846  -5.228 -11.862  1.00 -0.83
ATOM   2047  H1  OH2 R 116      15.761  -5.150 -11.593  1.00  0.42
ATOM   2048  H2  OH2 R 116      14.359  -4.727 -11.207  1.00  0.42
ATOM   2049  OH2 OH2 R 117      -4.838  -1.322 -11.603  1.00 -0.83
ATOM   2050  H1  OH2 R 117      -5.439  -0.718 -12.039  1.00  0.42
ATOM   2051  H2  OH2 R 117      -5.344  -1.680 -10.873  1.00  0.42
ATOM   2052  OH2 OH2 R 119      -6.721  -6.520  -1.235  1.00 -0.83
ATOM   2053  H1  OH2 R 119      -6.037  -6.006  -0.806  1.00  0.42
ATOM   2054  H2  OH2 R 119      -6.447  -7.430  -1.117  1.00  0.42
ATOM   2055  OH2 OH2 R 121       4.286  -3.705  -0.445  1.00 -0.83
ATOM   2056  H1  OH2 R 121       4.373  -2.950  -1.027  1.00  0.42
ATOM   2057  H2  OH2 R 121       3.788  -4.344  -0.954  1.00  0.42
ATOM   2058  OH2 OH2 R 122       7.999  -7.454  -2.394  1.00 -0.83
ATOM   2059  H1  OH2 R 122       8.515  -7.360  -1.594  1.00  0.42
ATOM   2060  H2  OH2 R 122       8.052  -6.596  -2.815  1.00  0.42
ATOM   2061  OH2 OH2 R 125       3.756  -6.702   1.167  1.00 -0.83
ATOM   2062  H1  OH2 R 125       3.469  -6.457   0.287  1.00  0.42
ATOM   2063  H2  OH2 R 125       3.634  -7.650   1.205  1.00  0.42
ATOM   2064  OH2 OH2 R 130      15.071 -16.819 -11.114  1.00 -0.83
ATOM   2065  H1  OH2 R 130      15.917 -16.390 -10.990  1.00  0.42
ATOM   2066  H2  OH2 R 130      14.725 -16.930 -10.228  1.00  0.42
ATOM   2067  OH2 OH2 R 150      17.614   4.363  -7.037  1.00 -0.83
ATOM   2068  H1  OH2 R 150      17.306   4.913  -6.317  1.00  0.42
ATOM   2069  H2  OH2 R 150      18.477   4.715  -7.256  1.00  0.42
ATOM   2070  OH2 OH2 R 151      11.838   3.422 -12.105  1.00 -0.83
ATOM   2071  H1  OH2 R 151      12.195   3.913 -11.364  1.00  0.42
ATOM   2072  H2  OH2 R 151      10.916   3.290 -11.882  1.00  0.42
ATOM   2073  OH2 OH2 L  90      10.339   6.177  16.690  1.00 -0.83
ATOM   2074  H1  OH2 L  90      10.739   5.310  16.620  1.00  0.42
ATOM   2075  H2  OH2 L  90      10.745   6.686  15.988  1.00  0.42
ATOM   2076  OH2 OH2 L  92       9.532   2.896   4.459  1.00 -0.83
ATOM   2077  H1  OH2 L  92       8.821   2.594   5.025  1.00  0.42
ATOM   2078  H2  OH2 L  92       9.720   3.784   4.764  1.00  0.42
ATOM   2079  OH2 OH2 R  94      12.915   5.185   4.604  1.00 -0.83
ATOM   2080  H1  OH2 R  94      11.986   5.302   4.802  1.00  0.42
ATOM   2081  H2  OH2 R  94      13.066   4.246   4.711  1.00  0.42
ATOM   2082  OH2 OH2 L  97      -3.661   9.823  -2.989  1.00 -0.83
ATOM   2083  H1  OH2 L  97      -4.505   9.902  -2.544  1.00  0.42
ATOM   2084  H2  OH2 L  97      -3.542   8.882  -3.114  1.00  0.42
ATOM   2085  OH2 OH2 R 105      -6.339  -3.423  -2.182  1.00 -0.83
ATOM   2086  H1  OH2 R 105      -5.737  -2.879  -2.691  1.00  0.42
ATOM   2087  H2  OH2 R 105      -5.797  -3.790  -1.483  1.00  0.42
ATOM   2088  OH2 OH2 L 110     -14.375  12.579  14.012  1.00 -0.83
ATOM   2089  H1  OH2 L 110     -13.437  12.641  14.194  1.00  0.42
ATOM   2090  H2  OH2 L 110     -14.428  12.451  13.065  1.00  0.42
ATOM   2091 DUM1 DUM W 214      95.840  91.508  95.237  1.00  0.00
ATOM   2092 DUM2 DUM W 214     -91.333 -96.013 -92.818  1.00  0.00
ATOM   2093  AAA AAA X 214     -47.483 -26.767  60.946  1.00  0.00
ATOM   2094  AAB AAB X 215      13.516  32.787  36.754  1.00  0.00
ATOM   2095  AAC AAC X 216      60.723  56.596 -17.720  1.00  0.00
ATOM   2096  AAD AAD X 217      29.984   7.747  81.523  1.00  0.00
ATOM   2097  AAE AAE X 218      -1.692 -44.949  50.132  1.00  0.00
ATOM   2098  AAF AAF X 219      68.557  67.645 -64.640  1.00  0.00
ATOM   2099  AAG AAG X 220      27.795  27.397  -6.565  1.00  0.00
ATOM   2100  AAH AAH X 221     -28.978 -29.312 -44.478  1.00  0.00
ATOM   2101  AAI AAI X 222     -18.150  77.832  52.370  1.00  0.00
ATOM   2102  AAJ AAJ X 223     -74.541  82.671  59.276  1.00  0.00
ATOM   2103  AAK AAK X 224      73.586   4.215  73.292  1.00  0.00
ATOM   2104  AAL AAL X 225      11.006  52.935 -41.019  1.00  0.00
ATOM   2105  AAM AAM X 226      23.788 -51.682 -35.103  1.00  0.00
ATOM   2106  AAN AAN X 227      13.045 -24.728  64.413  1.00  0.00
ATOM   2107  AAO AAO X 228     -58.352  14.148  61.164  1.00  0.00
ATOM   2108  AAP AAP X 229      -9.962 -85.368 -29.743  1.00  0.00
ATOM   2109  AAQ AAQ X 230      63.633  -6.639  15.288  1.00  0.00
ATOM   2110  AAR AAR X 231      41.426  56.174  60.610  1.00  0.00
ATOM   2111  AAS AAS X 232     -56.305 -64.313 -35.343  1.00  0.00
ATOM   2112  AAT AAT X 233      10.138 -42.537  83.827  1.00  0.00
ATOM   2113  AAU AAU X 234     -75.266  70.832 -24.768  1.00  0.00
ATOM   2114  AAV AAV X 235     -65.476  12.940  14.713  1.00  0.00
ATOM   2115  AAW AAW X 236     -78.327  32.094  64.682  1.00  0.00
ATOM   2116  AAX AAX X 237     -33.703  70.691  30.995  1.00  0.00
ATOM   2117  AAY AAY X 238     -36.470 -28.895   0.142  1.00  0.00
ATOM   2118  AAZ AAZ X 239     -64.496 -64.095  -6.655  1.00  0.00
ATOM   2119  ABA ABA X 240     -72.553  32.548 -26.043  1.00  0.00
ATOM   2120  ABB ABB X 241      13.504 -46.299   3.149  1.00  0.00
ATOM   2121  ABC ABC X 242      43.135 -83.916  41.941  1.00  0.00
ATOM   2122  ABD ABD X 243     -48.369  52.419 -35.498  1.00  0.00
ATOM   2123  ABE ABE X 244     -18.864  70.367 -65.165  1.00  0.00
ATOM   2124  ABF ABF X 245     -83.309 -57.830 -57.369  1.00  0.00
ATOM   2125  ABG ABG X 246       9.391 -75.526   0.052  1.00  0.00
ATOM   2126  ABH ABH X 247      43.164 -15.865  69.790  1.00  0.00
ATOM   2127  ABI ABI X 248      41.117 -30.710  53.207  1.00  0.00
ATOM   2128  ABJ ABJ X 249      32.913  -6.725 -54.714  1.00  0.00
ATOM   2129  ABK ABK X 250      36.175  50.863  82.095  1.00  0.00
ATOM   2130  ABL ABL X 251       8.480  65.430 -48.116  1.00  0.00
ATOM   2131  ABM ABM X 252      51.265 -51.789  -0.049  1.00  0.00
ATOM   2132  ABN ABN X 253      14.497  66.628  11.318  1.00  0.00
ATOM   2133  ABO ABO X 254      -5.107  -5.494  84.477  1.00  0.00
ATOM   2134  ABP ABP X 255      31.376  32.158 -39.321  1.00  0.00
ATOM   2135  ABQ ABQ X 256     -29.289  32.456 -49.127  1.00  0.00
ATOM   2136  ABR ABR X 257      81.111  72.827  -1.734  1.00  0.00
ATOM   2137  ABS ABS X 258     -30.611  39.113  43.471  1.00  0.00
ATOM   2138  ABT ABT X 259      77.188  38.644  11.674  1.00  0.00
ATOM   2139  ABU ABU X 260      67.539 -45.157  49.028  1.00  0.00
ATOM   2140  ABV ABV X 261     -36.049  33.875 -15.863  1.00  0.00
ATOM   2141  ABW ABW X 262      43.342  47.971 -52.898  1.00  0.00
ATOM   2142  ABX ABX X 263      82.435 -34.792  34.472  1.00  0.00
ATOM   2143  ABY ABY X 264      63.789 -58.629  38.721  1.00  0.00
ATOM   2144  ABZ ABZ X 265      37.106  77.385  68.038  1.00  0.00
ATOM   2145  ACA ACA X 266      54.529  34.255  52.813  1.00  0.00
ATOM   2146  ACB ACB X 267     -22.131  -1.962 -71.285  1.00  0.00
ATOM   2147  ACC ACC X 268     -64.082  17.235  81.024  1.00  0.00
ATOM   2148  ACD ACD X 269      -9.173 -44.586 -63.149  1.00  0.00
ATOM   2149  ACE ACE X 270      53.423 -27.792 -31.045  1.00  0.00
ATOM   2150  ACF ACF X 271     -63.349  68.076  79.896  1.00  0.00
ATOM   2151  ACG ACG X 272      -6.435  85.147   3.193  1.00  0.00
ATOM   2152  ACH ACH X 273     -56.030  -4.437 -74.007  1.00  0.00
ATOM   2153  ACI ACI X 274     -43.947  78.257  -1.748  1.00  0.00
ATOM   2154  ACJ ACJ X 275      90.452 -85.078  42.749  1.00  0.00
ATOM   2155  ACK ACK X 276      84.892  47.529 -32.178  1.00  0.00
ATOM   2156  ACL ACL X 277     -61.915  57.465  52.731  1.00  0.00
ATOM   2157  ACM ACM X 278      41.139 -78.769 -17.331  1.00  0.00
ATOM   2158  ACN ACN X 279     -76.242  46.967  29.400  1.00  0.00
ATOM   2159  ACO ACO X 280      56.804  17.260 -16.020  1.00  0.00
ATOM   2160  ACP ACP X 281      70.610  69.180  64.424  1.00  0.00
ATOM   2161  ACQ ACQ X 282      41.213 -48.088  41.552  1.00  0.00
ATOM   2162  ACR ACR X 283     -68.507  40.528  70.163  1.00  0.00
ATOM   2163  ACS ACS X 284      60.954  46.759 -78.414  1.00  0.00
ATOM   2164  ACT ACT X 285      38.413  -8.438  36.558  1.00  0.00
ATOM   2165  ACU ACU X 286     -15.404 -80.570 -76.201  1.00  0.00
ATOM   2166  ACV ACV X 287      82.883  25.317  -7.983  1.00  0.00
ATOM   2167  ACW ACW X 288      75.852 -32.351 -57.615  1.00  0.00
ATOM   2168  ACX ACX X 289     -75.837 -51.469  61.873  1.00  0.00
ATOM   2169  ACY ACY X 290     -78.770   2.657  48.151  1.00  0.00
ATOM   2170  ACZ ACZ X 291     -18.500  15.365 -29.804  1.00  0.00
ATOM   2171  ADA ADA X 292     -40.160 -76.712 -19.840  1.00  0.00
ATOM   2172  ADB ADB X 293     -35.092  10.435 -37.548  1.00  0.00
ATOM   2173  ADC ADC X 294      67.182 -37.849 -12.622  1.00  0.00
ATOM   2174  ADD ADD X 295      20.957 -56.462  58.072  1.00  0.00
ATOM   2175  ADE ADE X 296     -33.315  54.946 -82.937  1.00  0.00
ATOM   2176  ADF ADF X 297      48.648  63.811  21.560  1.00  0.00
ATOM   2177  ADG ADG X 298      17.752 -28.311 -65.169  1.00  0.00
ATOM   2178  ADH ADH X 299     -19.894 -74.148 -50.351  1.00  0.00
ATOM   2179  ADI ADI X 300       0.965  73.079 -11.189  1.00  0.00
ATOM   2180  ADJ ADJ X 301     -70.228 -68.700 -64.401  1.00  0.00
ATOM   2181  ADK ADK X 302     -33.354 -54.249  19.351  1.00  0.00
ATOM   2182  ADL ADL X 303     -10.454 -40.454 -11.101  1.00  0.00
ATOM   2183  ADM ADM X 304     -60.115  -6.245 -36.415  1.00  0.00
ATOM   2184  ADN ADN X 305      -8.831 -61.658  25.722  1.00  0.00
ATOM   2185  ADO ADO X 306     -74.856  37.436 -84.150  1.00  0.00
ATOM   2186  ADP ADP X 307      20.231  33.054 -66.557  1.00  0.00
ATOM   2187  ADQ ADQ X 308      21.297  32.208  88.210  1.00  0.00
ATOM   2188  ADR ADR X 309     -50.980 -59.949  50.624  1.00  0.00
ATOM   2189  ADS ADS X 310      57.415  22.782 -51.932  1.00  0.00
ATOM   2190  ADT ADT X 311      46.137  24.287  87.960  1.00  0.00
ATOM   2191  ADU ADU X 312     -62.664  -2.599  72.578  1.00  0.00
ATOM   2192  ADV ADV X 313      14.042   0.437 -40.931  1.00  0.00
ATOM   2193  ADW ADW X 314     -57.952 -75.868 -54.706  1.00  0.00
ATOM   2194  ADX ADX X 315     -39.813  52.392 -64.437  1.00  0.00
ATOM   2195  ADY ADY X 316     -77.941 -37.473 -14.019  1.00  0.00
ATOM   2196  ADZ ADZ X 317      85.773 -87.790 -17.341  1.00  0.00
ATOM   2197  AEA AEA X 318      58.110 -46.991  83.849  1.00  0.00
ATOM   2198  AEB AEB X 319     -52.246 -62.191 -69.973  1.00  0.00
ATOM   2199  AEC AEC X 320      85.997 -75.095 -43.728  1.00  0.00
ATOM   2200  AED AED X 321      51.869  18.961  31.110  1.00  0.00
ATOM   2201  AEE AEE X 322     -29.734 -65.396  43.327  1.00  0.00
ATOM   2202  AEF AEF X 323      49.174 -41.095 -67.415  1.00  0.00
ATOM   2203  AEG AEG X 324     -83.263 -74.818  25.966  1.00  0.00
ATOM   2204  AEH AEH X 325     -39.371  81.054 -49.053  1.00  0.00
ATOM   2205  AEI AEI X 326      28.211 -17.706 -23.182  1.00  0.00
ATOM   2206  AEJ AEJ X 327      63.544 -11.334 -51.709  1.00  0.00
ATOM   2207  AEK AEK X 328     -33.440  57.690   1.419  1.00  0.00
ATOM   2208  AEL AEL X 329     -53.767 -71.273  84.289  1.00  0.00
ATOM   2209  AEM AEM X 330     -47.264 -83.627   7.407  1.00  0.00
ATOM   2210  AEN AEN X 331     -58.956  49.755 -78.429  1.00  0.00
ATOM   2211  AEO AEO X 332      52.437 -46.108 -27.400  1.00  0.00
ATOM   2212  AEP AEP X 333     -69.837  50.737 -59.160  1.00  0.00
ATOM   2213  AEQ AEQ X 334       5.242 -76.570 -61.247  1.00  0.00
ATOM   2214  AER AER X 335      76.097  23.068  46.431  1.00  0.00
ATOM   2215  AES AES X 336     -27.023  63.606 -18.245  1.00  0.00
ATOM   2216  AET AET X 337     -72.824  59.077   2.875  1.00  0.00
ATOM   2217  AEU AEU X 338     -50.728  32.508 -66.525  1.00  0.00
ATOM   2218  AEV AEV X 339      62.666   7.958  39.969  1.00  0.00
ATOM   2219  AEW AEW X 340     -38.873  70.963  54.234  1.00  0.00
ATOM   2220  AEX AEX X 341     -61.199 -77.641  51.790  1.00  0.00
ATOM   2221  AEY AEY X 342     -13.355 -69.463  35.804  1.00  0.00
ATOM   2222  AEZ AEZ X 343       9.900 -19.579 -72.249  1.00  0.00
ATOM   2223  AFA AFA X 344     -28.811  41.529  10.133  1.00  0.00
ATOM   2224  AFB AFB X 345      86.468  45.111  87.348  1.00  0.00
ATOM   2225  AFC AFC X 346      13.459  74.893  39.560  1.00  0.00
ATOM   2226  AFD AFD X 347     -26.305 -13.367  47.841  1.00  0.00
ATOM   2227  AFE AFE X 348      29.088 -70.830   6.602  1.00  0.00
ATOM   2228  AFF AFF X 349      56.179  32.079 -67.450  1.00  0.00
ATOM   2229  AFG AFG X 350     -64.859 -53.758  24.344  1.00  0.00
ATOM   2230  AFH AFH X 351     -21.756  79.346  11.639  1.00  0.00
ATOM   2231  AFI AFI X 352     -23.099 -81.173  19.324  1.00  0.00
ATOM   2232  AFJ AFJ X 353       4.454  20.229 -22.018  1.00  0.00
ATOM   2233  AFK AFK X 354     -70.430  14.390 -61.412  1.00  0.00
ATOM   2234  AFL AFL X 355     -46.198 -42.819 -72.594  1.00  0.00
ATOM   2235  AFM AFM X 356       9.840  80.607 -35.068  1.00  0.00
ATOM   2236  AFN AFN X 357      30.890 -82.451  58.636  1.00  0.00
ATOM   2237  AFO AFO X 358     -66.561  14.097 -24.279  1.00  0.00
ATOM   2238  AFP AFP X 359     -16.489  63.127  81.753  1.00  0.00
ATOM   2239  AFQ AFQ X 360      78.001  68.907  25.873  1.00  0.00
ATOM   2240  AFR AFR X 361      52.268 -71.106 -70.255  1.00  0.00
ATOM   2241  AFS AFS X 362     -11.650 -60.153 -51.804  1.00  0.00
ATOM   2242  AFT AFT X 363      82.625 -57.799 -12.074  1.00  0.00
ATOM   2243  AFU AFU X 364      45.991  -0.470  -1.784  1.00  0.00
ATOM   2244  AFV AFV X 365       4.610 -85.754  75.185  1.00  0.00
ATOM   2245  AFW AFW X 366      37.620 -66.916 -76.374  1.00  0.00
ATOM   2246  AFX AFX X 367     -22.044  27.712  13.800  1.00  0.00
ATOM   2247  AFY AFY X 368      67.228 -76.169   2.664  1.00  0.00
ATOM   2248  AFZ AFZ X 369       4.742 -76.227  50.635  1.00  0.00
ATOM   2249  AGA AGA X 370      34.803  73.297  -6.044  1.00  0.00
ATOM   2250  AGB AGB X 371      18.114 -14.019  88.595  1.00  0.00
ATOM   2251  AGC AGC X 372     -60.357 -14.743  -4.279  1.00  0.00
ATOM   2252  AGD AGD X 373      75.581 -63.977  89.850  1.00  0.00
ATOM   2253  AGE AGE X 374      21.134 -87.847 -30.213  1.00  0.00
ATOM   2254  AGF AGF X 375     -15.485 -40.825  18.386  1.00  0.00
ATOM   2255  AGG AGG X 376      -9.663  -5.709 -42.220  1.00  0.00
ATOM   2256  AGH AGH X 377      49.284 -80.384  77.941  1.00  0.00
ATOM   2257  AGI AGI X 378     -78.327 -21.115 -16.090  1.00  0.00
ATOM   2258  AGJ AGJ X 379     -48.835  55.659  67.500  1.00  0.00
ATOM   2259  AGK AGK X 380     -63.483 -49.684 -52.304  1.00  0.00
ATOM   2260  AGL AGL X 381      46.905 -65.160  -5.956  1.00  0.00
ATOM   2261  AGM AGM X 382     -12.588  -6.594  48.689  1.00  0.00
ATOM   2262  AGN AGN X 383       1.209 -32.753 -30.569  1.00  0.00
ATOM   2263  AGO AGO X 384     -75.819  67.162  32.896  1.00  0.00
ATOM   2264  AGP AGP X 385      18.802 -58.465 -82.218  1.00  0.00
ATOM   2265  AGQ AGQ X 386      68.586 -48.770  63.735  1.00  0.00
ATOM   2266  AGR AGR X 387      60.601 -76.909 -28.323  1.00  0.00
ATOM   2267  AGS AGS X 388     -28.706 -66.764 -68.115  1.00  0.00
ATOM   2268  AGT AGT X 389      51.242   8.589 -46.608  1.00  0.00
ATOM   2269  AGU AGU X 390      51.787  74.315 -36.260  1.00  0.00
ATOM   2270  AGV AGV X 391      15.817 -11.598  33.727  1.00  0.00
ATOM   2271  AGW AGW X 392     -52.255 -45.481 -29.784  1.00  0.00
ATOM   2272  AGX AGX X 393     -51.377  64.241  58.380  1.00  0.00
ATOM   2273  AGY AGY X 394     -26.611 -57.569 -22.854  1.00  0.00
ATOM   2274  AGZ AGZ X 395     -56.089  72.450 -71.253  1.00  0.00
ATOM   2275  AHA AHA X 396      82.814 -27.426  15.372  1.00  0.00
ATOM   2276  AHB AHB X 397      14.051  13.178  82.255  1.00  0.00
ATOM   2277  AHC AHC X 398     -21.809 -52.209 -81.539  1.00  0.00
ATOM   2278  AHD AHD X 399      24.097  56.020 -15.850  1.00  0.00
ATOM   2279  AHE AHE X 400      43.310  35.239 -60.809  1.00  0.00
ATOM   2280  AHF AHF X 401      60.966 -82.580 -80.629  1.00  0.00
ATOM   2281  AHG AHG X 402     -56.223 -71.143 -81.182  1.00  0.00
ATOM   2282  AHH AHH X 403     -20.243   6.604  -3.508  1.00  0.00
ATOM   2283  AHI AHI X 404     -74.995 -19.470  67.120  1.00  0.00
ATOM   2284  AHJ AHJ X 405      27.086  48.356   5.862  1.00  0.00
ATOM   2285  AHK AHK X 406      33.272  -2.762  22.503  1.00  0.00
ATOM   2286  AHL AHL X 407     -14.554  69.710  29.002  1.00  0.00
ATOM   2287  AHM AHM X 408      44.632 -26.778 -52.238  1.00  0.00
ATOM   2288  AHN AHN X 409      90.211  54.071 -83.161  1.00  0.00
ATOM   2289  AHO AHO X 410      26.745 -62.364  39.873  1.00  0.00
ATOM   2290  AHP AHP X 411       5.829  62.395  75.445  1.00  0.00
ATOM   2291  AHQ AHQ X 412      11.707  66.891 -21.117  1.00  0.00
ATOM   2292  AHR AHR X 413      19.457 -71.695  81.307  1.00  0.00
ATOM   2293  AHS AHS X 414     -27.001 -41.352  44.777  1.00  0.00
ATOM   2294  AHT AHT X 415      30.373 -49.966  84.103  1.00  0.00
ATOM   2295  AHU AHU X 416     -64.235 -32.781 -63.897  1.00  0.00
ATOM   2296  AHV AHV X 417     -27.332 -31.975  38.423  1.00  0.00
ATOM   2297  AHW AHW X 418      28.961 -77.442 -56.501  1.00  0.00
ATOM   2298  AHX AHX X 419     -21.158   4.231  33.053  1.00  0.00
ATOM   2299  AHY AHY X 420     -64.430  29.116 -49.544  1.00  0.00
ATOM   2300  AHZ AHZ X 421     -58.062 -53.285 -84.800  1.00  0.00
ATOM   2301  AIA AIA X 422     -75.151 -73.354 -34.709  1.00  0.00
ATOM   2302  AIB AIB X 423     -15.787 -61.958  80.386  1.00  0.00
ATOM   2303  AIC AIC X 424      19.294  10.906  62.532  1.00  0.00
ATOM   2304  AID AID X 425      88.134   3.766  -3.829  1.00  0.00
ATOM   2305  AIE AIE X 426     -53.327  32.717  83.028  1.00  0.00
ATOM   2306  AIF AIF X 427      74.281 -55.241 -63.422  1.00  0.00
ATOM   2307  AIG AIG X 428      16.098  79.126 -77.232  1.00  0.00
ATOM   2308  AIH AIH X 429     -13.273 -54.026  34.534  1.00  0.00
ATOM   2309  AII AII X 430     -42.019  32.165   7.506  1.00  0.00
ATOM   2310  AIJ AIJ X 431      37.915  49.922 -75.912  1.00  0.00
ATOM   2311  AIK AIK X 432     -11.042  39.821  70.970  1.00  0.00
ATOM   2312  AIL AIL X 433     -58.299 -84.595  27.677  1.00  0.00
ATOM   2313  AIM AIM X 434     -73.396 -39.052  76.156  1.00  0.00
ATOM   2314  AIN AIN X 435      61.521 -34.405  69.309  1.00  0.00
ATOM   2315  AIO AIO X 436      30.144 -29.433  13.696  1.00  0.00
ATOM   2316  AIP AIP X 437     -10.143  40.995 -75.709  1.00  0.00
ATOM   2317  AIQ AIQ X 438      44.893 -87.331   9.533  1.00  0.00
ATOM   2318  AIR AIR X 439      54.753  -6.052 -22.857  1.00  0.00
ATOM   2319  AIS AIS X 440      36.575 -32.047 -12.807  1.00  0.00
ATOM   2320  AIT AIT X 441     -35.333  14.826 -67.028  1.00  0.00
ATOM   2321  AIU AIU X 442     -21.262  24.829 -72.444  1.00  0.00
ATOM   2322  AIV AIV X 443      52.369  14.882 -63.693  1.00  0.00
ATOM   2323  AIW AIW X 444      85.931 -56.253  39.483  1.00  0.00
ATOM   2324  AIX AIX X 445     -49.026  10.357  42.446  1.00  0.00
ATOM   2325  AIY AIY X 446     -74.689 -45.195 -38.597  1.00  0.00
ATOM   2326  AIZ AIZ X 447     -77.459  73.717 -77.126  1.00  0.00
ATOM   2327  AJA AJA X 448     -76.234  46.584 -38.104  1.00  0.00
ATOM   2328  AJB AJB X 449      86.744  72.682  35.434  1.00  0.00
ATOM   2329  AJC AJC X 450      12.360  -5.849 -59.661  1.00  0.00
ATOM   2330  AJD AJD X 451     -70.975 -27.044  28.230  1.00  0.00
ATOM   2331  AJE AJE X 452      41.603 -57.552  81.146  1.00  0.00
ATOM   2332  AJF AJF X 453      70.697  38.431 -59.470  1.00  0.00
ATOM   2333  AJG AJG X 454      42.860  68.536 -73.565  1.00  0.00
ATOM   2334  AJH AJH X 455      -9.376  56.618 -21.939  1.00  0.00
ATOM   2335  AJI AJI X 456     -75.578  78.704  15.529  1.00  0.00
ATOM   2336  AJJ AJJ X 457      40.586 -67.374  25.253  1.00  0.00
ATOM   2337  AJK AJK X 458      85.575 -38.664  62.490  1.00  0.00
ATOM   2338  AJL AJL X 459      45.293  73.265  86.120  1.00  0.00
ATOM   2339  AJM AJM X 460      86.481 -53.238  56.749  1.00  0.00
ATOM   2340  AJN AJN X 461       1.766  19.908  69.990  1.00  0.00
ATOM   2341  AJO AJO X 462      33.324  71.201 -64.687  1.00  0.00
ATOM   2342  AJP AJP X 463      17.943 -76.777  32.629  1.00  0.00
ATOM   2343  AJQ AJQ X 464      85.752  46.693  -2.896  1.00  0.00
ATOM   2344  AJR AJR X 465      80.129  14.826 -43.603  1.00  0.00
ATOM   2345  AJS AJS X 466      -8.851   8.471  74.415  1.00  0.00
ATOM   2346  AJT AJT X 467      -2.016 -30.972  29.745  1.00  0.00
ATOM   2347  AJU AJU X 468       8.101  83.447  58.004  1.00  0.00
ATOM   2348  AJV AJV X 469     -50.310  46.999   4.116  1.00  0.00
ATOM   2349  AJW AJW X 470      77.100 -80.319 -80.621  1.00  0.00
ATOM   2350  AJX AJX X 471      75.159 -19.499 -26.647  1.00  0.00
ATOM   2351  AJY AJY X 472     -57.329 -52.457  76.376  1.00  0.00
ATOM   2352  AJZ AJZ X 473      54.966 -47.552  71.060  1.00  0.00
ATOM   2353  AKA AKA X 474      -2.925  84.813 -20.216  1.00  0.00
ATOM   2354  AKB AKB X 475      -0.583 -46.779  21.356  1.00  0.00
ATOM   2355  AKC AKC X 476      20.364  61.193 -65.858  1.00  0.00
ATOM   2356  AKD AKD X 477       8.930  33.326  79.152  1.00  0.00
ATOM   2357  AKE AKE X 478      42.583 -84.305 -73.667  1.00  0.00
ATOM   2358  AKF AKF X 479     -62.575 -12.659  17.217  1.00  0.00
ATOM   2359  AKG AKG X 480      74.054 -43.297  83.104  1.00  0.00
ATOM   2360  AKH AKH X 481     -33.157 -86.081 -45.394  1.00  0.00
ATOM   2361  AKI AKI X 482      72.775 -90.434 -37.415  1.00  0.00
ATOM   2362  AKJ AKJ X 483      52.812 -62.143 -45.819  1.00  0.00
ATOM   2363  AKK AKK X 484     -51.060 -85.035 -81.264  1.00  0.00
ATOM   2364  AKL AKL X 485     -14.650 -33.289  62.698  1.00  0.00
ATOM   2365  AKM AKM X 486      54.190 -32.408  37.753  1.00  0.00
ATOM   2366  AKN AKN X 487     -32.565  40.790  78.021  1.00  0.00
ATOM   2367  AKO AKO X 488      59.195  -4.826 -80.885  1.00  0.00
ATOM   2368  AKP AKP X 489     -65.092  71.095  -6.861  1.00  0.00
ATOM   2369  AKQ AKQ X 490     -33.723 -34.022 -81.655  1.00  0.00
ATOM   2370  AKR AKR X 491      83.132 -48.953 -34.069  1.00  0.00
ATOM   2371  AKS AKS X 492     -58.799  49.876  63.093  1.00  0.00
ATOM   2372  AKT AKT X 493      30.083  76.770 -34.405  1.00  0.00
ATOM   2373  AKU AKU X 494      22.515  49.034 -30.517  1.00  0.00
ATOM   2374  AKV AKV X 495     -62.398 -35.947 -83.945  1.00  0.00
ATOM   2375  AKW AKW X 496       1.908  35.765  -3.102  1.00  0.00
ATOM   2376  AKX AKX X 497      -2.037 -25.806 -55.658  1.00  0.00
ATOM   2377  AKY AKY X 498      69.943 -12.456  42.926  1.00  0.00
ATOM   2378  AKZ AKZ X 499     -38.178 -54.482  59.575  1.00  0.00
ATOM   2379  ALA ALA X 500      86.527  83.829  86.010  1.00  0.00
ATOM   2380  ALB ALB X 501      71.476  21.213 -80.232  1.00  0.00
ATOM   2381  ALC ALC X 502     -51.428  77.952  43.933  1.00  0.00
ATOM   2382  ALD ALD X 503     -41.307  16.290   1.268  1.00  0.00
ATOM   2383  ALE ALE X 504      62.259 -64.355  59.939  1.00  0.00
ATOM   2384  ALF ALF X 505      80.009 -73.676 -62.629  1.00  0.00
ATOM   2385  ALG ALG X 506     -45.663  -3.994 -17.359  1.00  0.00
ATOM   2386  ALH ALH X 507     -31.696 -72.105 -39.539  1.00  0.00
ATOM   2387  ALI ALI X 508     -45.443  62.568  81.346  1.00  0.00
ATOM   2388  ALJ ALJ X 509     -56.314  63.839 -54.311  1.00  0.00
ATOM   2389  ALK ALK X 510     -49.841 -42.719  31.608  1.00  0.00
ATOM   2390  ALL ALL X 511      81.046  -4.244 -70.760  1.00  0.00
ATOM   2391  ALM ALM X 512     -52.004  32.574  63.383  1.00  0.00
ATOM   2392  ALN ALN X 513     -63.714  59.938  36.866  1.00  0.00
ATOM   2393  ALO ALO X 514      88.771 -74.943  17.359  1.00  0.00
ATOM   2394  ALP ALP X 515      34.282  27.616  68.828  1.00  0.00
ATOM   2395  ALQ ALQ X 516      64.092 -76.879  70.131  1.00  0.00
ATOM   2396  ALR ALR X 517     -78.794  81.875  -4.066  1.00  0.00
ATOM   2397  ALS ALS X 518       8.447  21.850  88.845  1.00  0.00
ATOM   2398  ALT ALT X 519      54.876 -24.554 -78.608  1.00  0.00
ATOM   2399  ALU ALU X 520     -24.093  16.471  60.404  1.00  0.00
ATOM   2400  ALV ALV X 521      56.364 -82.802 -50.039  1.00  0.00
ATOM   2401  ALW ALW X 522     -12.422  25.420 -12.438  1.00  0.00
ATOM   2402  ALX ALX X 523      55.959 -47.860  17.845  1.00  0.00
ATOM   2403  ALY ALY X 524      66.209 -73.835  84.469  1.00  0.00
ATOM   2404  ALZ ALZ X 525     -48.245 -78.533  67.286  1.00  0.00
ATOM   2405  AMA AMA X 526     -28.026  -2.886  66.083  1.00  0.00
ATOM   2406  AMB AMB X 527     -37.306 -44.273  35.741  1.00  0.00
ATOM   2407  AMC AMC X 528      -1.565 -31.917 -77.219  1.00  0.00
ATOM   2408  AMD AMD X 529     -46.073  28.510 -37.979  1.00  0.00
ATOM   2409  AME AME X 530      26.206 -23.400 -77.039  1.00  0.00
ATOM   2410  AMF AMF X 531     -15.538 -47.399 -20.585  1.00  0.00
ATOM   2411  AMG AMG X 532      88.634 -30.618   2.985  1.00  0.00
ATOM   2412  AMH AMH X 533      75.955   5.126 -18.408  1.00  0.00
ATOM   2413  AMI AMI X 534     -79.464  46.412  -5.263  1.00  0.00
ATOM   2414  AMJ AMJ X 535     -78.877 -18.808 -64.188  1.00  0.00
ATOM   2415  AMK AMK X 536      -9.034 -67.584  -5.122  1.00  0.00
ATOM   2416  AML AML X 537     -54.430 -86.607 -35.464  1.00  0.00
ATOM   2417  AMM AMM X 538      11.765  20.471   7.920  1.00  0.00
ATOM   2418  AMN AMN X 539      77.137  17.344  27.801  1.00  0.00
ATOM   2419  AMO AMO X 540     -20.970 -21.113 -80.070  1.00  0.00
ATOM   2420  AMP AMP X 541      -9.607  47.801  14.430  1.00  0.00
ATOM   2421  AMQ AMQ X 542      43.409   4.692 -20.597  1.00  0.00
ATOM   2422  AMR AMR X 543      37.561 -33.008  87.705  1.00  0.00
ATOM   2423  AMS AMS X 544      -1.587   4.707 -72.844  1.00  0.00
ATOM   2424  AMT AMT X 545      -6.737  14.939  55.123  1.00  0.00
ATOM   2425  AMU AMU X 546     -28.550  50.352 -18.252  1.00  0.00
ATOM   2426  AMV AMV X 547      82.325 -68.711  69.933  1.00  0.00
ATOM   2427  AMW AMW X 548     -82.461 -39.170 -61.729  1.00  0.00
ATOM   2428  AMX AMX X 549     -51.666 -31.863 -30.303  1.00  0.00
ATOM   2429  AMY AMY X 550     -78.931 -18.468  -0.147  1.00  0.00
ATOM   2430  AMZ AMZ X 551      34.990 -24.764  41.277  1.00  0.00
ATOM   2431  ANA ANA X 552     -27.538  -8.196  79.393  1.00  0.00
ATOM   2432  ANB ANB X 553     -45.084 -84.785  51.805  1.00  0.00
ATOM   2433  ANC ANC X 554      56.474 -31.004  19.143  1.00  0.00
ATOM   2434  AND AND X 555      85.559  40.187  70.391  1.00  0.00
ATOM   2435  ANE ANE X 556      -8.241 -18.430  26.419  1.00  0.00
ATOM   2436  ANF ANF X 557     -26.358 -85.473  66.469  1.00  0.00
ATOM   2437  ANG ANG X 558      30.620 -88.676  -2.843  1.00  0.00
ATOM   2438  ANH ANH X 559      83.516 -31.662 -78.828  1.00  0.00
ATOM   2439  ANI ANI X 560      89.633  49.997  56.114  1.00  0.00
ATOM   2440  ANJ ANJ X 561      58.891 -62.353 -17.792  1.00  0.00
ATOM   2441  ANK ANK X 562     -62.283 -84.543   5.809  1.00  0.00
ATOM   2442  ANL ANL X 563     -78.570 -25.672 -47.360  1.00  0.00
ATOM   2443  ANM ANM X 564     -79.375 -57.385  80.574  1.00  0.00
ATOM   2444  ANN ANN X 565      62.614 -18.054 -10.226  1.00  0.00
ATOM   2445  ANO ANO X 566       1.348  50.366  55.106  1.00  0.00
ATOM   2446  ANP ANP X 567     -80.997  -1.332 -11.876  1.00  0.00
ATOM   2447  ANQ ANQ X 568     -16.368 -39.860  79.566  1.00  0.00
ATOM   2448  ANR ANR X 569     -25.022 -88.013  50.889  1.00  0.00
ATOM   2449  ANS ANS X 570      -9.012 -61.758 -82.927  1.00  0.00
ATOM   2450  ANT ANT X 571     -46.934  -4.911  14.310  1.00  0.00
ATOM   2451  ANU ANU X 572     -35.249 -43.151  79.422  1.00  0.00
ATOM   2452  ANV ANV X 573      64.274   5.023 -58.478  1.00  0.00
ATOM   2453  ANW ANW X 574     -21.917  80.295 -15.444  1.00  0.00
ATOM   2454  ANX ANX X 575       9.682 -21.471 -40.282  1.00  0.00
ATOM   2455  ANY ANY X 576      82.713  39.418  39.289  1.00  0.00
ATOM   2456  ANZ ANZ X 577      -3.751 -77.477  63.484  1.00  0.00
ATOM   2457  AOA AOA X 578     -14.598  37.686  -7.540  1.00  0.00
ATOM   2458  AOB AOB X 579       4.759 -48.504 -78.448  1.00  0.00
ATOM   2459  AOC AOC X 580       6.576 -28.602  82.635  1.00  0.00
ATOM   2460  AOD AOD X 581     -29.342 -88.152 -10.903  1.00  0.00
ATOM   2461  AOE AOE X 582     -64.153  84.299 -87.086  1.00  0.00
ATOM   2462  AOF AOF X 583     -75.355  15.737  -9.277  1.00  0.00
ATOM   2463  AOG AOG X 584     -43.703 -27.425  31.629  1.00  0.00
ATOM   2464  AOH AOH X 585      89.093  20.235  23.573  1.00  0.00
ATOM   2465  AOI AOI X 586     -42.453   3.215  79.927  1.00  0.00
ATOM   2466  AOJ AOJ X 587     -10.924 -24.397 -24.124  1.00  0.00
ATOM   2467  AOK AOK X 588      15.884 -72.119  64.200  1.00  0.00
ATOM   2468  AOL AOL X 589      39.614 -23.303 -80.758  1.00  0.00
ATOM   2469  AOM AOM X 590      83.276  10.872 -63.608  1.00  0.00
ATOM   2470  AON AON X 591     -73.813  79.431  75.460  1.00  0.00
ATOM   2471  AOO AOO X 592     -43.206  24.839  70.602  1.00  0.00
ATOM   2472  AOP AOP X 593      -6.405  73.596 -36.707  1.00  0.00
ATOM   2473  AOQ AOQ X 594      83.822  84.909 -36.177  1.00  0.00
ATOM   2474  AOR AOR X 595     -60.887  76.336  29.320  1.00  0.00
ATOM   2475  AOS AOS X 596     -66.228 -62.873  58.054  1.00  0.00
ATOM   2476  AOT AOT X 597      -5.233 -87.619  -9.742  1.00  0.00
ATOM   2477  AOU AOU X 598      28.386   3.569 -16.020  1.00  0.00
ATOM   2478  AOV AOV X 599       1.138  58.548  34.531  1.00  0.00
ATOM   2479  AOW AOW X 600      84.838 -79.300  55.912  1.00  0.00
ATOM   2480  AOX AOX X 601     -80.910  66.796  62.035  1.00  0.00
ATOM   2481  AOY AOY X 602       8.829 -85.074 -23.596  1.00  0.00
ATOM   2482  AOZ AOZ X 603      59.008 -58.981 -32.287  1.00  0.00
ATOM   2483  APA APA X 604      88.384  76.709  21.399  1.00  0.00
ATOM   2484  APB APB X 605      66.431 -36.718   5.069  1.00  0.00
ATOM   2485  APC APC X 606     -15.961  68.099  -6.048  1.00  0.00
ATOM   2486  APD APD X 607     -82.299   0.702  78.553  1.00  0.00
ATOM   2487  APE APE X 608      -2.840 -11.491 -79.503  1.00  0.00
ATOM   2488  APF APF X 609     -32.729 -64.419  11.690  1.00  0.00
ATOM   2489  APG APG X 610     -48.499 -10.151  34.225  1.00  0.00
ATOM   2490  APH APH X 611      10.307  74.850 -59.335  1.00  0.00
ATOM   2491  API API X 612      65.030 -74.363  46.313  1.00  0.00
ATOM   2492  APJ APJ X 613      66.946 -53.986  -0.058  1.00  0.00
ATOM   2493  APK APK X 614      78.961 -21.628  -0.391  1.00  0.00
ATOM   2494  APL APL X 615      35.158   0.795  66.381  1.00  0.00
ATOM   2495  APM APM X 616      59.996  54.751 -44.150  1.00  0.00
ATOM   2496  APN APN X 617      38.924 -53.500 -77.491  1.00  0.00
ATOM   2497  APO APO X 618      40.712  29.150  12.784  1.00  0.00
ATOM   2498  APP APP X 619       0.715  26.048 -49.090  1.00  0.00
ATOM   2499  APQ APQ X 620     -75.127 -47.264 -73.949  1.00  0.00
ATOM   2500  APR APR X 621       0.800  63.999  20.371  1.00  0.00
ATOM   2501  APS APS X 622      45.186 -19.501  28.881  1.00  0.00
ATOM   2502  APT APT X 623      44.372 -87.428  66.975  1.00  0.00
ATOM   2503  APU APU X 624      54.566  42.021 -42.677  1.00  0.00
ATOM   2504  APV APV X 625     -84.319 -39.544  31.544  1.00  0.00
ATOM   2505  APW APW X 626      20.310 -37.895  29.422  1.00  0.00
ATOM   2506  APX APX X 627      15.480  -1.563  77.048  1.00  0.00
ATOM   2507  APY APY X 628      27.082  70.329  82.413  1.00  0.00
ATOM   2508  APZ APZ X 629      41.536 -42.159  72.558  1.00  0.00
ATOM   2509  AQA AQA X 630      41.533  38.016 -46.600  1.00  0.00
ATOM   2510  AQB AQB X 631     -33.867 -63.972  75.701  1.00  0.00
ATOM   2511  AQC AQC X 632      44.569  55.608 -38.307  1.00  0.00
ATOM   2512  AQD AQD X 633      36.609 -65.791  64.463  1.00  0.00
ATOM   2513  AQE AQE X 634      86.083 -19.511  51.199  1.00  0.00
ATOM   2514  AQF AQF X 635      12.253  39.508 -34.751  1.00  0.00
ATOM   2515  AQG AQG X 636     -52.016  64.570  -8.985  1.00  0.00
ATOM   2516  AQH AQH X 637     -24.741  17.654  84.145  1.00  0.00
ATOM   2517  AQI AQI X 638      74.029 -83.639  32.511  1.00  0.00
ATOM   2518  AQJ AQJ X 639     -67.788 -71.421  32.666  1.00  0.00
ATOM   2519  AQK AQK X 640     -20.695 -47.138  63.005  1.00  0.00
ATOM   2520  AQL AQL X 641      31.012 -43.540  25.971  1.00  0.00
ATOM   2521  AQM AQM X 642      57.175 -85.545  22.821  1.00  0.00
ATOM   2522  AQN AQN X 643      87.934  55.250 -50.480  1.00  0.00
ATOM   2523  AQO AQO X 644      45.255 -71.087  87.227  1.00  0.00
ATOM   2524  AQP AQP X 645     -36.717 -80.796  40.889  1.00  0.00
ATOM   2525  AQQ AQQ X 646     -66.053  61.897 -41.623  1.00  0.00
ATOM   2526  AQR AQR X 647      63.009   2.786 -34.300  1.00  0.00
ATOM   2527  AQS AQS X 648     -11.843   3.538 -24.969  1.00  0.00
ATOM   2528  AQT AQT X 649     -69.258 -84.182 -11.381  1.00  0.00
ATOM   2529  AQU AQU X 650      50.170  30.934 -27.510  1.00  0.00
ATOM   2530  AQV AQV X 651      49.185 -29.160   4.433  1.00  0.00
ATOM   2531  AQW AQW X 652       2.709  49.284 -51.938  1.00  0.00
ATOM   2532  AQX AQX X 653      80.445  61.972 -85.395  1.00  0.00
ATOM   2533  AQY AQY X 654     -17.464 -88.850   2.227  1.00  0.00
ATOM   2534  AQZ AQZ X 655      86.658 -46.503 -53.133  1.00  0.00
ATOM   2535  ARA ARA X 656       3.243 -88.853   8.239  1.00  0.00
ATOM   2536  ARB ARB X 657      25.051  44.750  67.676  1.00  0.00
ATOM   2537  ARC ARC X 658     -69.457  77.302 -56.805  1.00  0.00
ATOM   2538  ARD ARD X 659      -5.779 -86.847  19.820  1.00  0.00
ATOM   2539  ARE ARE X 660     -85.899  62.030  75.386  1.00  0.00
ATOM   2540  ARF ARF X 661      87.047 -44.463 -77.721  1.00  0.00
ATOM   2541  ARG ARG X 662     -40.201  10.638  58.484  1.00  0.00
ATOM   2542  ARH ARH X 663      21.007   5.776 -84.003  1.00  0.00
ATOM   2543  ARI ARI X 664      46.868 -14.592 -86.929  1.00  0.00
ATOM   2544  ARJ ARJ X 665     -16.853 -81.970  39.907  1.00  0.00
ATOM   2545  ARK ARK X 666     -84.819 -79.686   4.257  1.00  0.00
ATOM   2546  ARL ARL X 667     -50.715   8.235  -8.486  1.00  0.00
ATOM   2547  ARM ARM X 668      55.300 -20.361  53.186  1.00  0.00
ATOM   2548  ARN ARN X 669     -71.496 -42.159   6.605  1.00  0.00
ATOM   2549  ARO ARO X 670      -9.187  56.915   7.049  1.00  0.00
ATOM   2550  ARP ARP X 671     -76.080  31.478 -71.455  1.00  0.00
ATOM   2551  ARQ ARQ X 672     -25.437 -27.412  82.693  1.00  0.00
ATOM   2552  ARR ARR X 673      88.899 -32.773 -20.342  1.00  0.00
ATOM   2553  ARS ARS X 674      32.522 -38.480 -83.980  1.00  0.00
ATOM   2554  ART ART X 675      68.376  36.073 -27.998  1.00  0.00
ATOM   2555  ARU ARU X 676       4.222  60.150   0.940  1.00  0.00
ATOM   2556  ARV ARV X 677     -30.225  36.799 -82.559  1.00  0.00
ATOM   2557  ARW ARW X 678     -71.351 -87.416 -77.185  1.00  0.00
ATOM   2558  ARX ARX X 679     -67.178 -43.737  47.264  1.00  0.00
ATOM   2559  ARY ARY X 680     -82.520  47.033  81.904  1.00  0.00
ATOM   2560  ARZ ARZ X 681     -58.384  59.201  21.678  1.00  0.00
ATOM   2561  ASA ASA X 682       1.905 -18.329 -28.601  1.00  0.00
ATOM   2562  ASB ASB X 683      70.715 -49.379 -79.817  1.00  0.00
ATOM   2563  ASC ASC X 684     -42.982  71.724 -18.228  1.00  0.00
ATOM   2564  ASD ASD X 685      45.528  37.887  76.843  1.00  0.00
ATOM   2565  ASE ASE X 686     -82.069 -49.375  41.527  1.00  0.00
ATOM   2566  ASF ASF X 687      24.305 -58.434  16.197  1.00  0.00
ATOM   2567  ASG ASG X 688       8.283  -1.459 -27.792  1.00  0.00
ATOM   2568  ASH ASH X 689     -72.770 -19.028  84.373  1.00  0.00
ATOM   2569  ASI ASI X 690     -27.059  68.260 -32.581  1.00  0.00
ATOM   2570  ASJ ASJ X 691     -72.727  15.956 -42.261  1.00  0.00
ATOM   2571  ASK ASK X 692     -75.012 -16.432  49.661  1.00  0.00
ATOM   2572  ASL ASL X 693      85.636  38.067 -66.545  1.00  0.00
ATOM   2573  ASM ASM X 694     -22.851  -9.005  21.390  1.00  0.00
ATOM   2574  ASN ASN X 695      38.493  62.833 -53.082  1.00  0.00
ATOM   2575  ASO ASO X 696     -25.221   8.124  52.610  1.00  0.00
ATOM   2576  ASP ASP X 697      88.147 -79.585  -4.375  1.00  0.00
ATOM   2577  ASQ ASQ X 698      54.481  24.264  67.576  1.00  0.00
ATOM   2578  ASR ASR X 699      63.654 -86.651  63.938  1.00  0.00
ATOM   2579  ASS ASS X 700      80.847  44.223 -77.581  1.00  0.00
ATOM   2580  AST AST X 701      47.070  37.737  -9.554  1.00  0.00
ATOM   2581  ASU ASU X 702     -36.141 -16.743 -76.066  1.00  0.00
ATOM   2582  ASV ASV X 703     -51.895  83.052 -33.854  1.00  0.00
ATOM   2583  ASW ASW X 704     -14.914  77.150  76.474  1.00  0.00
ATOM   2584  ASX ASX X 705      22.404 -62.221  28.264  1.00  0.00
ATOM   2585  ASY ASY X 706     -81.621 -69.785 -74.362  1.00  0.00
ATOM   2586  ASZ ASZ X 707     -81.538 -23.930  13.870  1.00  0.00
ATOM   2587  ATA ATA X 708      48.711  -5.073  46.191  1.00  0.00
ATOM   2588  ATB ATB X 709      12.230  49.647  -4.527  1.00  0.00
ATOM   2589  ATC ATC X 710      44.537  82.685  52.468  1.00  0.00
ATOM   2590  ATD ATD X 711     -10.644   7.820 -13.416  1.00  0.00
ATOM   2591  ATE ATE X 712      73.176 -68.351 -33.605  1.00  0.00
ATOM   2592  ATF ATF X 713      84.017 -57.868  22.625  1.00  0.00
ATOM   2593  ATG ATG X 714     -84.859  53.957 -76.435  1.00  0.00
ATOM   2594  ATH ATH X 715      47.695  80.275 -12.733  1.00  0.00
ATOM   2595  ATI ATI X 716     -19.519 -16.794 -17.272  1.00  0.00
ATOM   2596  ATJ ATJ X 717      36.258  -5.967 -29.192  1.00  0.00
ATOM   2597  ATK ATK X 718       1.525  -6.648  65.889  1.00  0.00
ATOM   2598  ATL ATL X 719     -72.451  25.625  37.983  1.00  0.00
ATOM   2599  ATM ATM X 720      88.033  -5.729  51.652  1.00  0.00
ATOM   2600  ATN ATN X 721      81.074 -58.561  77.541  1.00  0.00
ATOM   2601  ATO ATO X 722      80.975  65.116 -28.443  1.00  0.00
ATOM   2602  ATP ATP X 723      31.933  72.430 -84.153  1.00  0.00
ATOM   2603  ATQ ATQ X 724      64.049  80.828   3.572  1.00  0.00
ATOM   2604  ATR ATR X 725      72.427 -24.611  78.336  1.00  0.00
ATOM   2605  ATS ATS X 726     -66.696  40.259  49.790  1.00  0.00
ATOM   2606  ATT ATT X 727     -25.570 -70.615  56.317  1.00  0.00
ATOM   2607  ATU ATU X 728      77.316 -82.422  87.839  1.00  0.00
ATOM   2608  ATV ATV X 729     -79.589  -8.524 -82.216  1.00  0.00
ATOM   2609  ATW ATW X 730      32.459  -6.179 -86.369  1.00  0.00
ATOM   2610  ATX ATX X 731     -57.356  49.792  33.697  1.00  0.00
ATOM   2611  ATY ATY X 732      25.141  84.009 -52.275  1.00  0.00
ATOM   2612  ATZ ATZ X 733      34.953  -8.730   1.194  1.00  0.00
ATOM   2613  AUA AUA X 734     -40.341  72.379  16.614  1.00  0.00
ATOM   2614  AUB AUB X 735     -51.063  14.619 -52.730  1.00  0.00
ATOM   2615  AUC AUC X 736      21.658 -39.241 -75.082  1.00  0.00
ATOM   2616  AUD AUD X 737     -80.221 -83.506  87.292  1.00  0.00
ATOM   2617  AUE AUE X 738     -67.463 -24.712 -11.034  1.00  0.00
ATOM   2618  AUF AUF X 739      27.620 -62.421 -66.703  1.00  0.00
ATOM   2619  AUG AUG X 740      31.016  20.101  55.888  1.00  0.00
ATOM   2620  AUH AUH X 741     -85.080 -82.565 -50.066  1.00  0.00
ATOM   2621  AUI AUI X 742      58.687  35.505   2.402  1.00  0.00
ATOM   2622  AUJ AUJ X 743      19.672 -88.573 -77.349  1.00  0.00
ATOM   2623  AUK AUK X 744      34.557  42.255 -26.428  1.00  0.00
ATOM   2624  AUL AUL X 745     -16.782 -84.459 -58.221  1.00  0.00
ATOM   2625  AUM AUM X 746     -41.190 -57.023  32.453  1.00  0.00
ATOM   2626  AUN AUN X 747     -33.262  76.505 -25.268  1.00  0.00
ATOM   2627  AUO AUO X 748      78.564  80.021 -20.140  1.00  0.00
ATOM   2628  AUP AUP X 749      54.093  11.401   1.340  1.00  0.00
ATOM   2629  AUQ AUQ X 750      28.583  80.815  52.148  1.00  0.00
ATOM   2630  AUR AUR X 751      39.082  -9.093 -14.729  1.00  0.00
ATOM   2631  AUS AUS X 752      61.314  38.126  88.183  1.00  0.00
ATOM   2632  AUT AUT X 753      19.731 -63.640  -7.270  1.00  0.00
ATOM   2633  AUU AUU X 754     -11.343  81.650  40.454  1.00  0.00
ATOM   2634  AUV AUV X 755     -76.039   2.417  32.920  1.00  0.00
ATOM   2635  AUW AUW X 756      15.862  62.735  52.895  1.00  0.00
ATOM   2636  AUX AUX X 757      26.969 -81.986  18.058  1.00  0.00
ATOM   2637  AUY AUY X 758      66.151  79.168 -40.067  1.00  0.00
ATOM   2638  AUZ AUZ X 759       4.354 -76.234 -41.658  1.00  0.00
ATOM   2639  AVA AVA X 760     -64.674  -3.661 -16.884  1.00  0.00
ATOM   2640  AVB AVB X 761      19.654 -87.795 -15.727  1.00  0.00
ATOM   2641  AVC AVC X 762      67.049  35.053  64.325  1.00  0.00
ATOM   2642  AVD AVD X 763      53.164 -60.777 -86.539  1.00  0.00
ATOM   2643  AVE AVE X 764     -56.099 -33.718  87.399  1.00  0.00
ATOM   2644  AVF AVF X 765     -84.159 -35.850 -79.892  1.00  0.00
ATOM   2645  AVG AVG X 766      -9.995 -67.524 -30.534  1.00  0.00
ATOM   2646  AVH AVH X 767     -50.048 -62.265  13.195  1.00  0.00
ATOM   2647  AVI AVI X 768      14.384 -14.079 -85.863  1.00  0.00
ATOM   2648  AVJ AVJ X 769      62.768  35.854  41.284  1.00  0.00
ATOM   2649  AVK AVK X 770      38.047   7.864  14.334  1.00  0.00
ATOM   2650  AVL AVL X 771     -85.715 -87.652  14.628  1.00  0.00
ATOM   2651  AVM AVM X 772      21.635  11.758 -36.314  1.00  0.00
ATOM   2652  AVN AVN X 773      13.220  39.291 -12.411  1.00  0.00
ATOM   2653  AVO AVO X 774      30.180 -73.312  -6.502  1.00  0.00
ATOM   2654  AVP AVP X 775     -77.366 -84.584  50.206  1.00  0.00
ATOM   2655  AVQ AVQ X 776     -14.904 -13.104   9.772  1.00  0.00
ATOM   2656  AVR AVR X 777       9.604  -2.507  55.948  1.00  0.00
ATOM   2657  AVS AVS X 778     -18.698  37.341 -25.025  1.00  0.00
ATOM   2658  AVT AVT X 779     -34.427  62.461  67.856  1.00  0.00
ATOM   2659  AVU AVU X 780       7.645  83.762  25.917  1.00  0.00
ATOM   2660  AVV AVV X 781      -0.977  13.724 -84.612  1.00  0.00
ATOM   2661  AVW AVW X 782     -38.559  17.302 -18.156  1.00  0.00
ATOM   2662  AVX AVX X 783      87.128 -87.539  15.047  1.00  0.00
ATOM   2663  AVY AVY X 784      38.328   4.053  53.114  1.00  0.00
ATOM   2664  AVZ AVZ X 785     -66.297 -12.503 -51.114  1.00  0.00
ATOM   2665  AWA AWA X 786     -46.451  81.623  87.018  1.00  0.00
ATOM   2666  AWB AWB X 787     -78.169  15.978 -81.112  1.00  0.00
ATOM   2667  AWC AWC X 788      87.838  -0.501   8.818  1.00  0.00
ATOM   2668  AWD AWD X 789      66.947 -47.938 -45.631  1.00  0.00
ATOM   2669  AWE AWE X 790       9.850 -61.584  19.849  1.00  0.00
ATOM   2670  AWF AWF X 791     -51.830  79.029  62.276  1.00  0.00
ATOM   2671  AWG AWG X 792     -64.526  75.285  51.653  1.00  0.00
ATOM   2672  AWH AWH X 793     -58.034 -83.835 -22.367  1.00  0.00
ATOM   2673  AWI AWI X 794      72.793 -38.114 -40.562  1.00  0.00
ATOM   2674  AWJ AWJ X 795     -83.978  24.232 -45.712  1.00  0.00
ATOM   2675  AWK AWK X 796      82.792  72.436  89.588  1.00  0.00
ATOM   2676  AWL AWL X 797      49.862  79.761 -81.546  1.00  0.00
ATOM   2677  AWM AWM X 798     -35.416 -19.814  34.707  1.00  0.00
ATOM   2678  AWN AWN X 799     -45.640  82.269 -77.674  1.00  0.00
ATOM   2679  AWO AWO X 800     -55.739  27.942 -19.689  1.00  0.00
ATOM   2680  AWP AWP X 801     -57.514  29.508 -80.857  1.00  0.00
ATOM   2681  AWQ AWQ X 802      64.444 -77.518 -65.488  1.00  0.00
ATOM   2682  AWR AWR X 803      41.947  12.268 -77.366  1.00  0.00
ATOM   2683  AWS AWS X 804       2.830  59.259 -76.331  1.00  0.00
ATOM   2684  AWT AWT X 805     -81.190   0.226 -41.456  1.00  0.00
ATOM   2685  AWU AWU X 806     -83.222  51.315  64.597  1.00  0.00
ATOM   2686  AWV AWV X 807      45.330  80.803 -60.942  1.00  0.00
ATOM   2687  AWW AWW X 808      -8.875 -43.192  88.756  1.00  0.00
ATOM   2688  AWX AWX X 809      -1.198 -10.712 -58.865  1.00  0.00
ATOM   2689  AWY AWY X 810      -6.636  44.178   2.244  1.00  0.00
ATOM   2690  AWZ AWZ X 811      24.980 -45.100  72.835  1.00  0.00
ATOM   2691  AXA AXA X 812      86.604 -11.860 -13.872  1.00  0.00
ATOM   2692  AXB AXB X 813      84.218 -40.120 -26.450  1.00  0.00
ATOM   2693  AXC AXC X 814       3.293  82.725  42.982  1.00  0.00
ATOM   2694  AXD AXD X 815     -82.106  31.019  84.428  1.00  0.00
ATOM   2695  AXE AXE X 816       1.634 -24.581  20.526  1.00  0.00
ATOM   2696  AXF AXF X 817      -4.054  67.904  53.826  1.00  0.00
ATOM   2697  AXG AXG X 818      49.201 -82.371 -38.704  1.00  0.00
ATOM   2698  AXH AXH X 819      86.168 -86.448 -58.848  1.00  0.00
ATOM   2699  AXI AXI X 820      48.367  39.840  63.385  1.00  0.00
ATOM   2700  AXJ AXJ X 821      53.723 -12.525  88.620  1.00  0.00
ATOM   2701  AXK AXK X 822      50.497  -2.129  59.029  1.00  0.00
ATOM   2702  AXL AXL X 823     -83.695  -8.124  27.630  1.00  0.00
ATOM   2703  AXM AXM X 824     -44.974 -59.690 -18.143  1.00  0.00
ATOM   2704  AXN AXN X 825     -80.772 -63.784 -24.955  1.00  0.00
ATOM   2705  AXO AXO X 826     -68.832  40.441  88.782  1.00  0.00
ATOM   2706  AXP AXP X 827      54.654 -43.645 -46.543  1.00  0.00
ATOM   2707  AXQ AXQ X 828     -33.135 -58.344  85.939  1.00  0.00
ATOM   2708  AXR AXR X 829      -6.717  49.401 -64.600  1.00  0.00
ATOM   2709  AXS AXS X 830      -3.695  84.442 -78.751  1.00  0.00
ATOM   2710  AXT AXT X 831     -68.854  43.115 -16.072  1.00  0.00
ATOM   2711  AXU AXU X 832      82.730  77.060 -81.881  1.00  0.00
ATOM   2712  AXV AXV X 833      32.751 -61.478 -10.853  1.00  0.00
ATOM   2713  AXW AXW X 834     -40.558  72.339 -81.772  1.00  0.00
ATOM   2714  AXX AXX X 835      67.990  21.255   2.660  1.00  0.00
ATOM   2715  AXY AXY X 836      73.638 -43.521 -27.553  1.00  0.00
ATOM   2716  AXZ AXZ X 837     -49.113  18.050 -72.961  1.00  0.00
ATOM   2717  AYA AYA X 838     -34.607  83.089  29.849  1.00  0.00
ATOM   2718  AYB AYB X 839      86.824  56.645  34.014  1.00  0.00
ATOM   2719  AYC AYC X 840     -84.896  24.882  43.846  1.00  0.00
ATOM   2720  AYD AYD X 841     -44.230  58.053  21.407  1.00  0.00
ATOM   2721  AYE AYE X 842     -71.912 -72.054  13.056  1.00  0.00
ATOM   2722  AYF AYF X 843      25.019 -26.830 -53.066  1.00  0.00
ATOM   2723  AYG AYG X 844     -83.638 -48.740 -21.235  1.00  0.00
ATOM   2724  AYH AYH X 845      55.867 -62.250  73.181  1.00  0.00
ATOM   2725  AYI AYI X 846      74.729  53.305  28.047  1.00  0.00
ATOM   2726  AYJ AYJ X 847      72.204  83.332  26.748  1.00  0.00
ATOM   2727  AYK AYK X 848       9.131 -58.338  82.869  1.00  0.00
ATOM   2728  AYL AYL X 849      -6.242 -61.191 -70.352  1.00  0.00
ATOM   2729  AYM AYM X 850      61.231  25.153  84.188  1.00  0.00
ATOM   2730  AYN AYN X 851      51.252 -36.126 -82.801  1.00  0.00
ATOM   2731  AYO AYO X 852      51.464 -88.172 -23.751  1.00  0.00
ATOM   2732  AYP AYP X 853     -48.666 -79.575  -4.949  1.00  0.00
ATOM   2733  AYQ AYQ X 854     -83.255 -26.878 -29.907  1.00  0.00
ATOM   2734  AYR AYR X 855     -27.200  57.390  83.659  1.00  0.00
ATOM   2735  AYS AYS X 856     -76.870 -13.639 -33.382  1.00  0.00
ATOM   2736  AYT AYT X 857     -14.461  58.376  57.522  1.00  0.00
ATOM   2737  AYU AYU X 858      -3.472 -29.799  10.842  1.00  0.00
ATOM   2738  AYV AYV X 859      79.642  60.367  12.296  1.00  0.00
ATOM   2739  AYW AYW X 860     -70.523 -61.917  45.364  1.00  0.00
ATOM   2740  AYX AYX X 861     -19.177 -60.872  11.940  1.00  0.00
ATOM   2741  AYY AYY X 862     -33.178 -77.668  87.450  1.00  0.00
ATOM   2742  AYZ AYZ X 863     -64.752 -20.847 -87.173  1.00  0.00
ATOM   2743  AZA AZA X 864      81.674   7.393  39.423  1.00  0.00
ATOM   2744  AZB AZB X 865     -32.906 -85.513   3.365  1.00  0.00
ATOM   2745  AZC AZC X 866     -59.854  33.608  31.907  1.00  0.00
ATOM   2746  AZD AZD X 867      20.723  -6.538 -32.764  1.00  0.00
ATOM   2747  AZE AZE X 868     -55.350  23.494  -4.908  1.00  0.00
ATOM   2748  AZF AZF X 869      23.417  49.934 -49.823  1.00  0.00
ATOM   2749  AZG AZG X 870     -85.802 -51.631  27.289  1.00  0.00
ATOM   2750  AZH AZH X 871      80.985 -37.708   8.782  1.00  0.00
ATOM   2751  AZI AZI X 872     -30.455  -1.556  -2.157  1.00  0.00
ATOM   2752  AZJ AZJ X 873     -25.227  51.979 -45.365  1.00  0.00
ATOM   2753  AZK AZK X 874     -51.627 -66.517  25.864  1.00  0.00
ATOM   2754  AZL AZL X 875     -72.639 -84.785  21.237  1.00  0.00
ATOM   2755  AZM AZM X 876     -52.329  13.679 -38.317  1.00  0.00
ATOM   2756  AZN AZN X 877      25.339  84.130   0.702  1.00  0.00
ATOM   2757  AZO AZO X 878     -52.964  84.102 -21.793  1.00  0.00
ATOM   2758  AZP AZP X 879      36.118  11.816 -66.296  1.00  0.00
ATOM   2759  AZQ AZQ X 880      -6.807  -2.679  28.472  1.00  0.00
ATOM   2760  AZR AZR X 881      20.716 -31.038  40.765  1.00  0.00
ATOM   2761  AZS AZS X 882     -81.781  45.737 -22.546  1.00  0.00
ATOM   2762  AZT AZT X 883      36.747  60.388 -24.110  1.00  0.00
ATOM   2763  AZU AZU X 884      33.488 -39.371 -65.273  1.00  0.00
ATOM   2764  AZV AZV X 885     -63.869  32.962 -10.873  1.00  0.00
ATOM   2765  AZW AZW X 886       3.686 -71.467  12.867  1.00  0.00
ATOM   2766  AZX AZX X 887       5.299   6.057 -50.066  1.00  0.00
ATOM   2767  AZY AZY X 888      14.647 -58.271  40.036  1.00  0.00
ATOM   2768  AZZ AZZ X 889      82.888 -56.955 -73.760  1.00  0.00
ATOM   2769  BAA BAA X 890      30.208  15.438 -47.250  1.00  0.00
ATOM   2770  BAB BAB X 891     -83.968  10.622  36.858  1.00  0.00
ATOM   2771  BAC BAC X 892     -30.984  14.756  19.646  1.00  0.00
ATOM   2772  BAD BAD X 893     -20.503 -52.925 -35.561  1.00  0.00
ATOM   2773  BAE BAE X 894     -54.115 -46.066 -44.283  1.00  0.00
ATOM   2774  BAF BAF X 895     -84.276  16.278 -25.934  1.00  0.00
ATOM   2775  BAG BAG X 896     -81.307  66.420 -57.947  1.00  0.00
ATOM   2776  BAH BAH X 897      81.106 -85.394  68.055  1.00  0.00
ATOM   2777  BAI BAI X 898     -38.137  -9.261 -62.808  1.00  0.00
ATOM   2778  BAJ BAJ X 899      74.507 -83.709 -24.175  1.00  0.00
ATOM   2779  BAK BAK X 900     -26.252   5.329 -25.457  1.00  0.00
ATOM   2780  BAL BAL X 901      42.715  39.837 -86.239  1.00  0.00
ATOM   2781  BAM BAM X 902     -77.757  31.552  51.065  1.00  0.00
ATOM   2782  BAN BAN X 903     -41.040 -73.509 -78.759  1.00  0.00
ATOM   2783  BAO BAO X 904      52.984   9.121 -82.544  1.00  0.00
ATOM   2784  BAP BAP X 905     -81.062  44.502  55.291  1.00  0.00
ATOM   2785  BAQ BAQ X 906     -74.334  54.972  73.543  1.00  0.00
ATOM   2786  BAR BAR X 907      81.909 -11.421 -44.879  1.00  0.00
ATOM   2787  BAS BAS X 908      48.828  48.399  86.692  1.00  0.00
ATOM   2788  BAT BAT X 909     -16.546  36.344 -83.776  1.00  0.00
ATOM   2789  BAU BAU X 910     -18.584 -82.632  83.163  1.00  0.00
ATOM   2790  BAV BAV X 911     -86.098  77.515 -63.611  1.00  0.00
ATOM   2791  BAW BAW X 912     -72.311 -88.410  37.271  1.00  0.00
ATOM   2792  BAX BAX X 913      -5.559  77.845  62.715  1.00  0.00
ATOM   2793  BAY BAY X 914      47.044   5.108  90.071  1.00  0.00
ATOM   2794  BAZ BAZ X 915     -81.501  12.617  66.179  1.00  0.00
ATOM   2795  BBA BBA X 916     -19.443  -4.232  -7.940  1.00  0.00
ATOM   2796  BBB BBB X 917      36.582 -42.654   1.091  1.00  0.00
ATOM   2797  BBC BBC X 918      82.333  69.081 -40.273  1.00  0.00
ATOM   2798  BBD BBD X 919     -28.979 -72.950 -16.488  1.00  0.00
ATOM   2799  BBE BBE X 920     -23.186 -55.753  -5.178  1.00  0.00
ATOM   2800  BBF BBF X 921      66.743  76.437  38.652  1.00  0.00
ATOM   2801  BBG BBG X 922     -64.746  70.905  64.496  1.00  0.00
ATOM   2802  BBH BBH X 923     -35.706  84.219  72.777  1.00  0.00
ATOM   2803  BBI BBI X 924     -30.868 -84.709 -82.945  1.00  0.00
ATOM   2804  BBJ BBJ X 925       7.973   8.754  67.934  1.00  0.00
ATOM   2805  BBK BBK X 926      25.481 -12.143  78.974  1.00  0.00
ATOM   2806  BBL BBL X 927     -65.810 -71.614  69.144  1.00  0.00
ATOM   2807  BBM BBM X 928      -7.442  56.601  42.268  1.00  0.00
ATOM   2808  BBN BBN X 929      -1.337 -75.032  30.343  1.00  0.00
ATOM   2809  BBO BBO X 930      76.133 -63.495 -43.184  1.00  0.00
ATOM   2810  BBP BBP X 931      54.916 -34.140  85.929  1.00  0.00
ATOM   2811  BBQ BBQ X 932      62.772 -86.058  78.644  1.00  0.00
ATOM   2812  BBR BBR X 933      70.908 -18.821 -80.045  1.00  0.00
ATOM   2813  BBS BBS X 934      -3.060  70.115 -84.767  1.00  0.00
ATOM   2814  BBT BBT X 935      45.418 -86.133  88.812  1.00  0.00
ATOM   2815  BBU BBU X 936      17.142 -90.164  69.963  1.00  0.00
ATOM   2816  BBV BBV X 937     -16.041 -17.201  66.215  1.00  0.00
ATOM   2817  BBW BBW X 938      34.553  85.618 -20.401  1.00  0.00
ATOM   2818  BBX BBX X 939      12.414 -48.177  65.707  1.00  0.00
ATOM   2819  BBY BBY X 940     -49.393  62.047  35.662  1.00  0.00
ATOM   2820  BBZ BBZ X 941      44.538 -65.934  52.742  1.00  0.00
ATOM   2821  BCA BCA X 942      17.820  80.252 -14.126  1.00  0.00
ATOM   2822  BCB BCB X 943       1.177 -70.417  82.145  1.00  0.00
ATOM   2823  BCC BCC X 944      88.259  31.906 -80.845  1.00  0.00
ATOM   2824  BCD BCD X 945      -2.117 -12.652  16.039  1.00  0.00
ATOM   2825  BCE BCE X 946      -3.118 -87.538  87.824  1.00  0.00
ATOM   2826  BCF BCF X 947      28.972  84.345  25.355  1.00  0.00
ATOM   2827  BCG BCG X 948     -66.007  78.844   3.861  1.00  0.00
ATOM   2828  BCH BCH X 949       9.701 -26.197   1.922  1.00  0.00
ATOM   2829  BCI BCI X 950      58.137 -16.486 -86.933  1.00  0.00
ATOM   2830  BCJ BCJ X 951      26.892  -9.189  61.431  1.00  0.00
ATOM   2831  BCK BCK X 952     -39.889  17.160  85.984  1.00  0.00
ATOM   2832  BCL BCL X 953     -53.554 -19.321 -56.305  1.00  0.00
ATOM   2833  BCM BCM X 954      -2.534 -54.507 -22.132  1.00  0.00
ATOM   2834  BCN BCN X 955      34.576  82.773  84.523  1.00  0.00
ATOM   2835  BCO BCO X 956      -3.349 -18.502  49.849  1.00  0.00
ATOM   2836  BCP BCP X 957     -43.644 -81.100  20.737  1.00  0.00
ATOM   2837  BCQ BCQ X 958     -34.927  68.627  84.108  1.00  0.00
ATOM   2838  BCR BCR X 959     -26.491  46.363 -71.215  1.00  0.00
ATOM   2839  BCS BCS X 960      85.594  32.776 -56.110  1.00  0.00
ATOM   2840  BCT BCT X 961      52.337  27.460 -81.396  1.00  0.00
ATOM   2841  BCU BCU X 962       4.011  49.054   5.274  1.00  0.00
ATOM   2842  BCV BCV X 963      31.458  57.612  48.170  1.00  0.00
ATOM   2843  BCW BCW X 964      71.900  40.528 -43.640  1.00  0.00
ATOM   2844  BCX BCX X 965      37.907  15.375 -33.284  1.00  0.00
ATOM   2845  BCY BCY X 966      88.432  78.491 -63.622  1.00  0.00
ATOM   2846  BCZ BCZ X 967      88.364  80.837  44.773  1.00  0.00
ATOM   2847  BDA BDA X 968       4.738 -56.514 -56.329  1.00  0.00
ATOM   2848  BDB BDB X 969     -66.999 -20.223 -24.826  1.00  0.00
ATOM   2849  BDC BDC X 970      65.566  19.825  15.843  1.00  0.00
ATOM   2850  BDD BDD X 971      32.378   7.707  33.216  1.00  0.00
ATOM   2851  BDE BDE X 972     -56.160  71.173 -45.097  1.00  0.00
ATOM   2852  BDF BDF X 973      18.862  25.468 -43.259  1.00  0.00
ATOM   2853  BDG BDG X 974     -21.927  83.814  38.195  1.00  0.00
ATOM   2854  BDH BDH X 975     -49.561 -75.786  37.143  1.00  0.00
ATOM   2855  BDI BDI X 976     -59.945 -28.434 -40.576  1.00  0.00
ATOM   2856  BDJ BDJ X 977     -65.216   4.972  50.812  1.00  0.00
ATOM   2857  BDK BDK X 978     -19.142  10.718 -52.212  1.00  0.00
ATOM   2858  BDL BDL X 979      13.337 -18.826 -60.867  1.00  0.00
ATOM   2859  BDM BDM X 980       4.219 -68.032 -18.592  1.00  0.00
ATOM   2860  BDN BDN X 981      31.954 -33.566  33.066  1.00  0.00
ATOM   2861  BDO BDO X 982     -15.079  60.890 -43.676  1.00  0.00
ATOM   2862  BDP BDP X 983     -49.512 -53.672 -56.546  1.00  0.00
ATOM   2863  BDQ BDQ X 984      21.327 -71.875  47.640  1.00  0.00
ATOM   2864  BDR BDR X 985     -36.646   4.065  22.238  1.00  0.00
ATOM   2865  BDS BDS X 986      -3.029   5.637  38.391  1.00  0.00
ATOM   2866  BDT BDT X 987      78.260 -17.516  88.999  1.00  0.00
ATOM   2867  BDU BDU X 988      65.215 -88.444  49.864  1.00  0.00
ATOM   2868  BDV BDV X 989      -5.521 -84.965  48.708  1.00  0.00
ATOM   2869  BDW BDW X 990     -13.349 -71.628  49.477  1.00  0.00
ATOM   2870  BDX BDX X 991      18.252  62.114  -6.005  1.00  0.00
ATOM   2871  BDY BDY X 992      -8.918 -22.855  80.332  1.00  0.00
ATOM   2872  BDZ BDZ X 993     -76.922  16.724  48.747  1.00  0.00
ATOM   2873  BEA BEA X 994      23.243   6.925  51.184  1.00  0.00
ATOM   2874  BEB BEB X 995     -40.544 -66.970  54.083  1.00  0.00
ATOM   2875  BEC BEC X 996      87.899  40.467 -17.597  1.00  0.00
ATOM   2876  BED BED X 997      57.184  47.605  47.226  1.00  0.00
ATOM   2877  BEE BEE X 998     -54.091   5.030  87.548  1.00  0.00
ATOM   2878  BEF BEF X 999     -76.375 -31.338  61.670  1.00  0.00
ATOM   2879  BEG BEG X1000     -44.738 -61.126  82.244  1.00  0.00
ATOM   2880  BEH BEH X1001     -49.236  -3.468  48.868  1.00  0.00
ATOM   2881  BEI BEI X1002      -3.231 -49.111  74.804  1.00  0.00
ATOM   2882  BEJ BEJ X1003      48.448  50.110  73.110  1.00  0.00
ATOM   2883  BEK BEK X1004      69.129  -6.205 -26.098  1.00  0.00
ATOM   2884  BEL BEL X1005     -77.798  31.504 -54.292  1.00  0.00
ATOM   2885  BEM BEM X1006     -79.685  31.473  -7.696  1.00  0.00
ATOM   2886  BEN BEN X1007     -85.398   3.668 -24.857  1.00  0.00
ATOM   2887  BEO BEO X1008      86.007 -29.983  81.643  1.00  0.00
ATOM   2888  BEP BEP X1009      59.843  34.372  20.857  1.00  0.00
ATOM   2889  BEQ BEQ X1010      67.249  28.493 -44.837  1.00  0.00
ATOM   2890  BER BER X1011     -84.116 -87.224 -17.230  1.00  0.00
ATOM   2891  BES BES X1012      18.958 -57.197  72.149  1.00  0.00
ATOM   2892  BET BET X1013     -25.383 -53.313  47.804  1.00  0.00
ATOM   2893  BEU BEU X1014      77.593  78.636 -48.150  1.00  0.00
ATOM   2894  BEV BEV X1015      60.059 -52.493 -56.743  1.00  0.00
ATOM   2895  BEW BEW X1016      89.733  70.214 -54.011  1.00  0.00
ATOM   2896  BEX BEX X1017      66.832 -66.901 -73.981  1.00  0.00
ATOM   2897  BEY BEY X1018     -29.371 -33.604 -70.604  1.00  0.00
ATOM   2898  BEZ BEZ X1019     -80.089 -70.537 -57.127  1.00  0.00
ATOM   2899  BFA BFA X1020      -6.982  12.158 -45.882  1.00  0.00
ATOM   2900  BFB BFB X1021      73.658 -32.210  54.489  1.00  0.00
ATOM   2901  BFC BFC X1022     -29.976 -85.259 -58.346  1.00  0.00
ATOM   2902  BFD BFD X1023      87.664  -0.425  26.582  1.00  0.00
ATOM   2903  BFE BFE X1024      89.670 -18.978 -74.730  1.00  0.00
ATOM   2904  BFF BFF X1025      15.792   8.886 -55.650  1.00  0.00
ATOM   2905  BFG BFG X1026      40.672 -59.623 -59.347  1.00  0.00
ATOM   2906  BFH BFH X1027      -2.979 -88.372 -47.785  1.00  0.00
ATOM   2907  BFI BFI X1028      42.916  42.099  43.486  1.00  0.00
ATOM   2908  BFJ BFJ X1029      84.565 -61.301   4.372  1.00  0.00
ATOM   2909  BFK BFK X1030     -10.456  46.331 -43.095  1.00  0.00
ATOM   2910  BFL BFL X1031      39.611  30.892 -78.002  1.00  0.00
ATOM   2911  BFM BFM X1032     -79.564  62.384 -42.782  1.00  0.00
ATOM   2912  BFN BFN X1033      44.423 -19.381 -18.738  1.00  0.00
ATOM   2913  BFO BFO X1034     -72.796  80.759  39.307  1.00  0.00
ATOM   2914  BFP BFP X1035      30.040 -83.917  72.619  1.00  0.00
ATOM   2915  BFQ BFQ X1036     -37.165 -13.376  26.258  1.00  0.00
ATOM   2916  BFR BFR X1037      19.565 -83.189   3.172  1.00  0.00
ATOM   2917  BFS BFS X1038     -80.852  33.247  16.822  1.00  0.00
ATOM   2918  BFT BFT X1039      87.918  52.062  18.457  1.00  0.00
ATOM   2919  BFU BFU X1040     -68.452  68.418 -81.966  1.00  0.00
ATOM   2920  BFV BFV X1041      40.771  20.033 -56.524  1.00  0.00
ATOM   2921  BFW BFW X1042     -46.144 -10.323  86.999  1.00  0.00
ATOM   2922  BFX BFX X1043     -78.703 -43.410  50.837  1.00  0.00
ATOM   2923  BFY BFY X1044      -1.378  27.422   7.950  1.00  0.00
ATOM   2924  BFZ BFZ X1045      -0.141 -35.228 -46.722  1.00  0.00
ATOM   2925  BGA BGA X1046      43.979  22.548 -67.238  1.00  0.00
ATOM   2926  BGB BGB X1047      31.501  84.316 -82.402  1.00  0.00
ATOM   2927  BGC BGC X1048     -10.737  33.208   6.698  1.00  0.00
ATOM   2928  BGD BGD X1049      22.882  82.841  13.967  1.00  0.00
ATOM   2929  BGE BGE X1050      69.983  -0.139 -78.970  1.00  0.00
ATOM   2930  BGF BGF X1051     -84.418  41.074 -56.506  1.00  0.00
ATOM   2931  BGG BGG X1052      21.188 -19.631   3.026  1.00  0.00
ATOM   2932  BGH BGH X1053      19.452  52.473 -80.710  1.00  0.00
ATOM   2933  BGI BGI X1054     -48.646  53.585 -13.004  1.00  0.00
ATOM   2934  BGJ BGJ X1055     -16.116   4.929  60.444  1.00  0.00
ATOM   2935  BGK BGK X1056      28.581  67.205 -13.955  1.00  0.00
ATOM   2936  BGL BGL X1057     -53.955  75.932  15.177  1.00  0.00
ATOM   2937  BGM BGM X1058     -38.425 -57.206  -0.201  1.00  0.00
ATOM   2938  BGN BGN X1059      50.337   9.107  55.790  1.00  0.00
ATOM   2939  BGO BGO X1060      31.286  17.296  15.654  1.00  0.00
ATOM   2940  BGP BGP X1061      -4.973  27.317  82.665  1.00  0.00
ATOM   2941  BGQ BGQ X1062     -19.315  32.962  86.316  1.00  0.00
ATOM   2942  BGR BGR X1063     -76.612  -1.226 -59.270  1.00  0.00
ATOM   2943  BGS BGS X1064     -84.706 -69.717  63.056  1.00  0.00
ATOM   2944  BGT BGT X1065      11.402  36.551  67.818  1.00  0.00
ATOM   2945  BGU BGU X1066      52.227  79.530 -51.181  1.00  0.00
ATOM   2946  BGV BGV X1067     -23.085  54.231 -34.363  1.00  0.00
ATOM   2947  BGW BGW X1068      45.256  -2.225 -85.817  1.00  0.00
ATOM   2948  BGX BGX Y1069      58.559 -13.094   1.768  1.00  0.00
ATOM   2949  BGY BGY Y1070     -14.414 -52.808  56.662  1.00  0.00
ATOM   2950  BGZ BGZ Y1071     -44.128 -27.440 -29.954  1.00  0.00
ATOM   2951  BHA BHA Y1072       6.343  50.411 -40.672  1.00  0.00
ATOM   2952  BHB BHB Y1073      69.941   5.157 -77.386  1.00  0.00
ATOM   2953  BHC BHC Y1074     -47.522  71.352 -17.539  1.00  0.00
ATOM   2954  BHD BHD Y1075     -78.536   7.662 -77.169  1.00  0.00
ATOM   2955  BHE BHE Y1076      60.130  31.543  12.751  1.00  0.00
ATOM   2956  BHF BHF Y1077     -56.846  17.377   5.261  1.00  0.00
ATOM   2957  BHG BHG Y1078     -11.508  47.815  70.957  1.00  0.00
ATOM   2958  BHH BHH Y1079     -73.192  57.802  37.457  1.00  0.00
ATOM   2959  BHI BHI Y1080      58.677  52.796  64.373  1.00  0.00
ATOM   2960  BHJ BHJ Y1081     -34.503 -20.869  18.637  1.00  0.00
ATOM   2961  BHK BHK Y1082      -0.687 -19.361 -32.485  1.00  0.00
ATOM   2962  BHL BHL Y1083     -49.254  38.472  64.984  1.00  0.00
ATOM   2963  BHM BHM Y1084     -15.002  74.786 -67.227  1.00  0.00
ATOM   2964  BHN BHN Y1085      -1.009  48.803  27.565  1.00  0.00
ATOM   2965  BHO BHO Y1086     -65.140 -25.673  62.221  1.00  0.00
ATOM   2966  BHP BHP Y1087     -30.990 -30.300 -71.775  1.00  0.00
ATOM   2967  BHQ BHQ Y1088      29.073 -69.457   9.638  1.00  0.00
ATOM   2968  BHR BHR Y1089      15.113 -65.722 -69.723  1.00  0.00
ATOM   2969  BHS BHS Y1090     -20.191  18.677 -10.672  1.00  0.00
ATOM   2970  BHT BHT Y1091      40.666  60.463 -22.714  1.00  0.00
ATOM   2971  BHU BHU Y1092     -29.650 -10.802  60.845  1.00  0.00
ATOM   2972  BHV BHV Y1093     -49.874  44.322  -8.064  1.00  0.00
ATOM   2973  BHW BHW Y1094       4.745 -78.038 -34.808  1.00  0.00
ATOM   2974  BHX BHX Y1095      54.842 -21.344  28.917  1.00  0.00
ATOM   2975  BHY BHY Y1096      29.375 -16.665  56.759  1.00  0.00
ATOM   2976  BHZ BHZ Y1097      54.573 -32.499 -38.351  1.00  0.00
ATOM   2977  BIA BIA Y1098     -48.822 -54.884  70.294  1.00  0.00
ATOM   2978  BIB BIB Y1099      -6.567 -49.007 -49.171  1.00  0.00
ATOM   2979  BIC BIC Y1100     -61.921  52.156  60.269  1.00  0.00
ATOM   2980  BID BID Y1101      17.283  24.612 -13.007  1.00  0.00
ATOM   2981  BIE BIE Y1102     -51.390 -54.524  27.774  1.00  0.00
ATOM   2982  BIF BIF Y1103     -70.764   0.894 -25.731  1.00  0.00
ATOM   2983  BIG BIG Y1104      20.247  -0.561 -60.590  1.00  0.00
ATOM   2984  BIH BIH Y1105      30.262  33.581 -78.969  1.00  0.00
ATOM   2985  BII BII Y1106      71.765  77.902 -34.650  1.00  0.00
ATOM   2986  BIJ BIJ Y1107      52.346  69.513  23.537  1.00  0.00
ATOM   2987  BIK BIK Y1108     -13.443  32.630 -35.417  1.00  0.00
ATOM   2988  BIL BIL Y1109      15.420  23.237 -46.788  1.00  0.00
ATOM   2989  BIM BIM Y1110      14.811 -16.815 -19.033  1.00  0.00
ATOM   2990  BIN BIN Y1111      57.707 -62.864  42.122  1.00  0.00
ATOM   2991  BIO BIO Y1112      60.160   8.415  53.899  1.00  0.00
ATOM   2992  BIP BIP Y1113      16.218 -32.984  41.171  1.00  0.00
ATOM   2993  BIQ BIQ Y1114     -27.839   8.057 -32.931  1.00  0.00
ATOM   2994  BIR BIR Y1115     -40.412 -58.018 -10.183  1.00  0.00
ATOM   2995  BIS BIS Y1116      -1.982 -10.014  67.020  1.00  0.00
ATOM   2996  BIT BIT Y1117     -76.642 -71.518   0.021  1.00  0.00
ATOM   2997  BIU BIU Y1118     -13.571  72.333 -31.635  1.00  0.00
ATOM   2998  BIV BIV Y1119      81.620  62.194  12.546  1.00  0.00
ATOM   2999  BIW BIW Y1120      68.244  -9.825 -71.223  1.00  0.00
ATOM   3000  BIX BIX Y1121     -50.578 -32.764 -65.590  1.00  0.00
ATOM   3001  BIY BIY Y1122     -42.857   2.400 -57.547  1.00  0.00
ATOM   3002  BIZ BIZ Y1123     -78.086  65.752 -23.903  1.00  0.00
ATOM   3003  BJA BJA Y1124       4.077 -23.739 -66.625  1.00  0.00
ATOM   3004  BJB BJB Y1125      31.281  38.831   8.611  1.00  0.00
ATOM   3005  BJC BJC Y1126      24.697  19.082  37.350  1.00  0.00
ATOM   3006  BJD BJD Y1127     -18.298  47.102 -69.318  1.00  0.00
ATOM   3007  BJE BJE Y1128      57.422  35.975 -66.765  1.00  0.00
ATOM   3008  BJF BJF Y1129     -43.894  72.630 -70.613  1.00  0.00
ATOM   3009  BJG BJG Y1130     -38.147  39.999 -41.305  1.00  0.00
ATOM   3010  BJH BJH Y1131      56.723 -23.805  60.704  1.00  0.00
ATOM   3011  BJI BJI Y1132      36.861  -3.258  21.242  1.00  0.00
ATOM   3012  BJJ BJJ Y1133      77.567 -54.452  33.444  1.00  0.00
ATOM   3013  BJK BJK Y1134     -28.522  23.324  52.074  1.00  0.00
ATOM   3014  BJL BJL Y1135     -36.291 -35.056  84.128  1.00  0.00
ATOM   3015  BJM BJM Y1136      26.110  56.892 -68.587  1.00  0.00
ATOM   3016  BJN BJN Y1137      65.692 -51.590 -77.017  1.00  0.00
ATOM   3017  BJO BJO Y1138      70.560   5.032 -44.738  1.00  0.00
ATOM   3018  BJP BJP Y1139      47.952 -34.672 -77.416  1.00  0.00
ATOM   3019  BJQ BJQ Y1140     -41.976  69.427  32.197  1.00  0.00
ATOM   3020  BJR BJR Y1141     -65.980  49.741 -28.844  1.00  0.00
ATOM   3021  BJS BJS Y1142     -39.491   2.612  79.417  1.00  0.00
ATOM   3022  BJT BJT Y1143      22.108   3.852  -4.784  1.00  0.00
ATOM   3023  BJU BJU Y1144      74.341 -55.437  -2.004  1.00  0.00
ATOM   3024  BJV BJV Y1145      42.083 -49.155  -5.230  1.00  0.00
ATOM   3025  BJW BJW Y1146       9.168 -48.630  -1.011  1.00  0.00
ATOM   3026  BJX BJX Y1147      71.300  74.710  66.544  1.00  0.00
ATOM   3027  BJY BJY Y1148     -22.550  14.262 -56.897  1.00  0.00
ATOM   3028  BJZ BJZ Y1149      52.496 -85.457  25.852  1.00  0.00
ATOM   3029  BKA BKA Y1150     -31.408 -56.357 -71.891  1.00  0.00
ATOM   3030  BKB BKB Y1151      68.039 -68.902 -68.078  1.00  0.00
ATOM   3031  BKC BKC Y1152      40.825  32.330 -42.453  1.00  0.00
ATOM   3032  BKD BKD Y1153      14.100  15.541  69.834  1.00  0.00
ATOM   3033  BKE BKE Y1154     -40.765  -5.690  -3.465  1.00  0.00
ATOM   3034  BKF BKF Y1155       5.854 -86.666   2.666  1.00  0.00
ATOM   3035  BKG BKG Y1156     -54.549  22.231  57.536  1.00  0.00
ATOM   3036  BKH BKH Y1157     -28.328 -42.650  10.646  1.00  0.00
ATOM   3037  BKI BKI Y1158      58.178  38.208 -20.636  1.00  0.00
ATOM   3038  BKJ BKJ Y1159      -5.763  24.793  78.585  1.00  0.00
ATOM   3039  BKK BKK Y1160      38.903 -26.939  76.434  1.00  0.00
ATOM   3040  BKL BKL Y1161      76.075 -83.902 -54.662  1.00  0.00
ATOM   3041  BKM BKM Y1162     -75.354 -53.369 -48.549  1.00  0.00
ATOM   3042  BKN BKN Y1163     -73.763  56.810 -62.041  1.00  0.00
ATOM   3043  BKO BKO Y1164       1.920 -10.648  34.295  1.00  0.00
ATOM   3044  BKP BKP Y1165      57.813 -84.026  -5.012  1.00  0.00
ATOM   3045  BKQ BKQ Y1166     -73.941 -44.342  -8.215  1.00  0.00
ATOM   3046  BKR BKR Y1167      61.906  41.487  82.290  1.00  0.00
ATOM   3047  BKS BKS Y1168     -69.684   8.283  66.174  1.00  0.00
ATOM   3048  BKT BKT Y1169     -15.306  41.982 -13.825  1.00  0.00
ATOM   3049  BKU BKU Y1170     -68.552 -72.991  57.218  1.00  0.00
ATOM   3050  BKV BKV Y1171     -85.526  39.052  35.492  1.00  0.00
ATOM   3051  BKW BKW Y1172      87.776  -6.474 -10.391  1.00  0.00
ATOM   3052  BKX BKX Y1173      -6.055  18.158  37.758  1.00  0.00
ATOM   3053  BKY BKY Y1174      20.751 -74.238  36.091  1.00  0.00
ATOM   3054  BKZ BKZ Y1175      72.256 -44.594  57.438  1.00  0.00
ATOM   3055  BLA BLA Y1176     -48.568 -21.206  24.929  1.00  0.00
ATOM   3056  BLB BLB Y1177      47.799  56.890 -49.575  1.00  0.00
ATOM   3057  BLC BLC Y1178     -31.275  69.206  -6.132  1.00  0.00
ATOM   3058  BLD BLD Y1179      -6.677  20.425 -77.608  1.00  0.00
ATOM   3059  BLE BLE Y1180     -19.041 -16.361 -40.785  1.00  0.00
ATOM   3060  BLF BLF Y1181     -35.467  43.476 -15.910  1.00  0.00
ATOM   3061  BLG BLG Y1182     -70.587 -25.458 -19.035  1.00  0.00
ATOM   3062  BLH BLH Y1183      38.255  70.873  51.908  1.00  0.00
ATOM   3063  BLI BLI Y1184      37.745 -75.864  68.959  1.00  0.00
ATOM   3064  BLJ BLJ Y1185      76.900  65.784 -76.268  1.00  0.00
ATOM   3065  BLK BLK Y1186     -56.621  -9.171  83.619  1.00  0.00
ATOM   3066  BLL BLL Y1187     -63.528  29.223  81.001  1.00  0.00
ATOM   3067  BLM BLM Y1188      17.986 -53.630 -32.939  1.00  0.00
ATOM   3068  BLN BLN Y1189      65.357  24.666 -26.009  1.00  0.00
ATOM   3069  BLO BLO Y1190      64.854 -36.823 -68.268  1.00  0.00
ATOM   3070  BLP BLP Y1191     -19.354 -58.036 -24.310  1.00  0.00
ATOM   3071  BLQ BLQ Y1192      77.779 -10.613  31.980  1.00  0.00
ATOM   3072  BLR BLR Y1193     -83.749  -9.250  57.427  1.00  0.00
ATOM   3073  BLS BLS Y1194     -62.091  18.287 -56.332  1.00  0.00
ATOM   3074  BLT BLT Y1195     -83.793 -39.342 -74.168  1.00  0.00
ATOM   3075  BLU BLU Y1196      47.906  80.359  72.047  1.00  0.00
ATOM   3076  BLV BLV Y1197      67.294 -65.642 -28.785  1.00  0.00
ATOM   3077  BLW BLW Y1198     -31.619 -81.114  29.644  1.00  0.00
ATOM   3078  BLX BLX Y1199     -29.519 -10.549 -66.921  1.00  0.00
ATOM   3079  BLY BLY Y1200      33.072  78.593  -4.101  1.00  0.00
ATOM   3080  BLZ BLZ Y1201     -41.217  76.049  82.126  1.00  0.00
ATOM   3081  BMA BMA Y1202      77.857 -22.115 -53.060  1.00  0.00
ATOM   3082  BMB BMB Y1203      23.145  -7.911  14.167  1.00  0.00
ATOM   3083  BMC BMC Y1204      50.253 -66.831 -32.211  1.00  0.00
ATOM   3084  BMD BMD Y1205     -28.557  32.737  10.217  1.00  0.00
ATOM   3085  BME BME Y1206       0.079 -20.581  -8.750  1.00  0.00
ATOM   3086  BMF BMF Y1207     -57.060 -42.735  38.899  1.00  0.00
ATOM   3087  BMG BMG Y1208      77.995  32.196  -3.291  1.00  0.00
ATOM   3088  BMH BMH Y1209     -53.116 -52.972 -66.259  1.00  0.00
ATOM   3089  BMI BMI Y1210     -27.948 -19.468  -7.745  1.00  0.00
ATOM   3090  BMJ BMJ Y1211     -41.965 -53.222 -40.085  1.00  0.00
ATOM   3091  BMK BMK Y1212     -80.479 -84.475 -24.317  1.00  0.00
ATOM   3092  BML BML Y1213      28.562 -31.040 -20.409  1.00  0.00
ATOM   3093  BMM BMM Y1214     -75.523  29.796 -72.412  1.00  0.00
ATOM   3094  BMN BMN Y1215     -19.113 -79.758 -60.445  1.00  0.00
ATOM   3095  BMO BMO Y1216      81.161  54.786 -50.341  1.00  0.00
ATOM   3096  BMP BMP Y1217      86.290  49.833  62.149  1.00  0.00
ATOM   3097  BMQ BMQ Y1218     -80.068 -19.910 -51.851  1.00  0.00
ATOM   3098  BMR BMR Y1219      39.852  29.060  -7.954  1.00  0.00
ATOM   3099  BMS BMS Y1220       8.034  54.657  -5.766  1.00  0.00
ATOM   3100  BMT BMT Y1221       6.424  25.486  55.320  1.00  0.00
ATOM   3101  BMU BMU Y1222      78.568  65.251  44.240  1.00  0.00
ATOM   3102  BMV BMV Y1223     -80.941  17.378  47.799  1.00  0.00
ATOM   3103  BMW BMW Y1224       1.078  80.471 -58.996  1.00  0.00
ATOM   3104  BMX BMX Y1225      34.415   3.964   4.241  1.00  0.00
ATOM   3105  BMY BMY Y1226     -52.815  79.263 -42.966  1.00  0.00
ATOM   3106  BMZ BMZ Y1227      27.634 -17.865  -1.420  1.00  0.00
ATOM   3107  BNA BNA Y1228     -57.723 -80.202  20.196  1.00  0.00
ATOM   3108  BNB BNB Y1229     -42.716 -14.593  37.810  1.00  0.00
ATOM   3109  BNC BNC Y1230      34.618  35.694  53.951  1.00  0.00
ATOM   3110  BND BND Y1231       3.587  70.296  49.883  1.00  0.00
ATOM   3111  BNE BNE Y1232      18.624  -5.886 -43.892  1.00  0.00
ATOM   3112  BNF BNF Y1233     -65.719  79.887  76.544  1.00  0.00
ATOM   3113  BNG BNG Y1234      13.196  78.418 -27.155  1.00  0.00
ATOM   3114  BNH BNH Y1235      78.872 -31.343  35.991  1.00  0.00
ATOM   3115  BNI BNI Y1236     -83.092 -75.170 -47.392  1.00  0.00
ATOM   3116  BNJ BNJ Y1237     -75.043  55.359   0.266  1.00  0.00
ATOM   3117  BNK BNK Y1238      -2.748 -43.066 -22.468  1.00  0.00
ATOM   3118  BNL BNL Y1239     -46.976 -12.015  76.291  1.00  0.00
ATOM   3119  BNM BNM Y1240      79.572  37.852  35.549  1.00  0.00
ATOM   3120  BNN BNN Y1241     -17.459  81.311  -4.397  1.00  0.00
ATOM   3121  BNO BNO Y1242     -48.181 -77.175 -40.312  1.00  0.00
ATOM   3122  BNP BNP Y1243     -50.704  46.717  37.693  1.00  0.00
ATOM   3123  BNQ BNQ Y1244     -57.237 -37.523  80.805  1.00  0.00
ATOM   3124  BNR BNR Y1245      90.388 -27.955 -48.295  1.00  0.00
ATOM   3125  BNS BNS Y1246     -10.975 -23.734  64.147  1.00  0.00
ATOM   3126  BNT BNT Y1247      34.549 -52.745 -39.048  1.00  0.00
ATOM   3127  BNU BNU Y1248      15.390 -16.540  84.477  1.00  0.00
ATOM   3128  BNV BNV Y1249      11.846  40.373  80.328  1.00  0.00
ATOM   3129  BNW BNW Y1250      27.332  -9.472 -29.994  1.00  0.00
ATOM   3130  BNX BNX Y1251     -75.588  80.003 -38.196  1.00  0.00
ATOM   3131  BNY BNY Y1252      83.714 -45.207 -84.664  1.00  0.00
ATOM   3132  BNZ BNZ Y1253     -36.047  43.981  15.294  1.00  0.00
ATOM   3133  BOA BOA Y1254      -8.269 -80.740 -26.229  1.00  0.00
ATOM   3134  BOB BOB Y1255      83.005 -68.739  83.027  1.00  0.00
ATOM   3135  BOC BOC Y1256     -23.876  30.639  76.005  1.00  0.00
ATOM   3136  BOD BOD Y1257      48.360 -12.067 -78.300  1.00  0.00
ATOM   3137  BOE BOE Y1258     -56.561 -13.328 -77.587  1.00  0.00
ATOM   3138  BOF BOF Y1259     -77.161 -29.288  35.022  1.00  0.00
ATOM   3139  BOG BOG Y1260      44.580  72.774 -66.660  1.00  0.00
ATOM   3140  BOH BOH Y1261      27.427  62.673  24.241  1.00  0.00
ATOM   3141  BOI BOI Y1262      39.979  49.970  34.800  1.00  0.00
ATOM   3142  BOJ BOJ Y1263     -25.264 -52.567  23.835  1.00  0.00
ATOM   3143  BOK BOK Y1264     -69.673   4.796  49.650  1.00  0.00
ATOM   3144  BOL BOL Y1265      76.233  28.190  88.616  1.00  0.00
ATOM   3145  BOM BOM Y1266      81.552 -72.311 -27.181  1.00  0.00
ATOM   3146  BON BON Y1267     -25.103 -47.677  86.445  1.00  0.00
ATOM   3147  BOO BOO Y1268      40.345 -58.890 -80.447  1.00  0.00
ATOM   3148  BOP BOP Y1269      75.306   7.035  16.782  1.00  0.00
ATOM   3149  BOQ BOQ Y1270      74.766 -17.960  68.292  1.00  0.00
ATOM   3150  BOR BOR Y1271      32.487  16.698 -43.767  1.00  0.00
ATOM   3151  BOS BOS Y1272      29.468  18.656  13.518  1.00  0.00
ATOM   3152  BOT BOT Y1273     -44.016 -82.351  81.544  1.00  0.00
ATOM   3153  BOU BOU Y1274      36.213 -57.647  30.815  1.00  0.00
ATOM   3154  BOV BOV Y1275      39.407  16.825  82.752  1.00  0.00
ATOM   3155  BOW BOW Y1276     -69.918 -82.129 -64.841  1.00  0.00
ATOM   3156  BOX BOX Y1277     -39.333  54.278  26.358  1.00  0.00
ATOM   3157  BOY BOY Y1278     -36.883  22.726 -24.229  1.00  0.00
ATOM   3158  BOZ BOZ Y1279     -78.067  79.316 -75.891  1.00  0.00
ATOM   3159  BPA BPA Y1280      47.642  -0.384 -24.850  1.00  0.00
ATOM   3160  BPB BPB Y1281      35.417  60.050 -39.107  1.00  0.00
ATOM   3161  BPC BPC Y1282     -76.559 -11.594  35.349  1.00  0.00
ATOM   3162  BPD BPD Y1283      49.562   0.506 -64.648  1.00  0.00
ATOM   3163  BPE BPE Y1284      20.199   7.925 -75.172  1.00  0.00
ATOM   3164  BPF BPF Y1285     -74.937  54.165  82.955  1.00  0.00
ATOM   3165  BPG BPG Y1286       9.542 -15.695   4.960  1.00  0.00
ATOM   3166  BPH BPH Y1287      73.305  81.997   9.929  1.00  0.00
ATOM   3167  BPI BPI Y1288     -54.647  39.588  24.793  1.00  0.00
ATOM   3168  BPJ BPJ Y1289      55.951  -6.370  83.451  1.00  0.00
ATOM   3169  BPK BPK Y1290      83.985  33.889   8.980  1.00  0.00
ATOM   3170  BPL BPL Y1291      68.848 -62.693 -55.589  1.00  0.00
ATOM   3171  BPM BPM Y1292     -33.176 -69.164 -44.134  1.00  0.00
ATOM   3172  BPN BPN Y1293     -82.158 -49.091  41.220  1.00  0.00
ATOM   3173  BPO BPO Y1294      22.418  62.100  70.607  1.00  0.00
ATOM   3174  BPP BPP Y1295      79.923  69.284 -17.202  1.00  0.00
ATOM   3175  BPQ BPQ Y1296      82.140  30.854  74.201  1.00  0.00
ATOM   3176  BPR BPR Y1297     -24.469 -38.144 -24.404  1.00  0.00
ATOM   3177  BPS BPS Y1298      -9.019  71.405  84.546  1.00  0.00
ATOM   3178  BPT BPT Y1299       9.163 -28.618 -27.080  1.00  0.00
ATOM   3179  BPU BPU Y1300      27.394  44.889 -33.405  1.00  0.00
ATOM   3180  BPV BPV Y1301     -32.489 -37.698 -43.294  1.00  0.00
ATOM   3181  BPW BPW Y1302      74.944   9.626  -4.823  1.00  0.00
ATOM   3182  BPX BPX Y1303     -34.412  65.160  52.910  1.00  0.00
ATOM   3183  BPY BPY Y1304      67.406 -32.207  -2.197  1.00  0.00
ATOM   3184  BPZ BPZ Y1305     -77.362 -25.444  12.836  1.00  0.00
ATOM   3185  BQA BQA Y1306      40.828  24.392 -24.339  1.00  0.00
ATOM   3186  BQB BQB Y1307     -24.762  61.969  83.265  1.00  0.00
ATOM   3187  BQC BQC Y1308     -31.997  13.224 -70.781  1.00  0.00
ATOM   3188  BQD BQD Y1309     -49.300 -40.561  -8.404  1.00  0.00
ATOM   3189  BQE BQE Y1310     -11.179  -8.375 -18.706  1.00  0.00
ATOM   3190  BQF BQF Y1311     -13.092 -79.109  76.655  1.00  0.00
ATOM   3191  BQG BQG Y1312      47.420 -42.626  20.473  1.00  0.00
ATOM   3192  BQH BQH Y1313     -55.662 -19.334  -7.776  1.00  0.00
ATOM   3193  BQI BQI Y1314      72.922  46.648 -28.339  1.00  0.00
ATOM   3194  BQJ BQJ Y1315     -60.889   4.421 -50.928  1.00  0.00
ATOM   3195  BQK BQK Y1316     -16.021 -59.668 -59.136  1.00  0.00
ATOM   3196  BQL BQL Y1317     -78.602 -76.760  26.826  1.00  0.00
ATOM   3197  BQM BQM Y1318      68.185  25.661  77.655  1.00  0.00
ATOM   3198  BQN BQN Y1319      65.808 -35.037  83.516  1.00  0.00
ATOM   3199  BQO BQO Y1320     -62.721 -54.698  16.419  1.00  0.00
ATOM   3200  BQP BQP Y1321     -17.020 -10.565  27.023  1.00  0.00
ATOM   3201  BQQ BQQ Y1322     -68.805 -86.429  14.683  1.00  0.00
ATOM   3202  BQR BQR Y1323     -55.398 -66.829  18.871  1.00  0.00
ATOM   3203  BQS BQS Y1324      -1.293   7.744 -29.971  1.00  0.00
ATOM   3204  BQT BQT Y1325     -21.378  26.716  24.640  1.00  0.00
ATOM   3205  BQU BQU Y1326     -78.675 -59.561 -71.831  1.00  0.00
ATOM   3206  BQV BQV Y1327      -7.233   0.025 -50.610  1.00  0.00
ATOM   3207  BQW BQW Y1328     -47.693 -77.486 -74.106  1.00  0.00
ATOM   3208  BQX BQX Y1329     -37.324 -62.090  22.723  1.00  0.00
ATOM   3209  BQY BQY Y1330      41.319 -54.634 -50.469  1.00  0.00
ATOM   3210  BQZ BQZ Y1331     -15.273 -36.672  13.963  1.00  0.00
ATOM   3211  BRA BRA Y1332      73.972 -53.545 -33.664  1.00  0.00
ATOM   3212  BRB BRB Y1333     -11.909 -30.633 -16.454  1.00  0.00
ATOM   3213  BRC BRC Y1334     -11.977   3.096 -80.111  1.00  0.00
ATOM   3214  BRD BRD Y1335       5.957   2.913 -73.719  1.00  0.00
ATOM   3215  BRE BRE Y1336      84.798 -43.869 -57.331  1.00  0.00
ATOM   3216  BRF BRF Y1337      23.578 -71.349 -42.322  1.00  0.00
ATOM   3217  BRG BRG Y1338     -31.978  49.574  -0.327  1.00  0.00
ATOM   3218  BRH BRH Y1339      44.371 -32.794   9.418  1.00  0.00
ATOM   3219  BRI BRI Y1340     -44.737  24.471  69.716  1.00  0.00
ATOM   3220  BRJ BRJ Y1341     -40.249 -79.400  58.802  1.00  0.00
ATOM   3221  BRK BRK Y1342     -39.782 -44.603 -56.025  1.00  0.00
ATOM   3222  BRL BRL Y1343      68.265  56.407 -14.663  1.00  0.00
ATOM   3223  BRM BRM Y1344      69.358  80.056  47.151  1.00  0.00
ATOM   3224  BRN BRN Y1345       3.524 -61.026 -18.617  1.00  0.00
ATOM   3225  BRO BRO Y1346      27.119 -53.155  59.282  1.00  0.00
ATOM   3226  BRP BRP Y1347      -0.159  59.037 -70.227  1.00  0.00
ATOM   3227  BRQ BRQ Y1348       7.286  80.109  81.020  1.00  0.00
ATOM   3228  BRR BRR Y1349      85.794   3.063  84.009  1.00  0.00
ATOM   3229  BRS BRS Y1350      54.374  47.270   3.958  1.00  0.00
ATOM   3230  BRT BRT Y1351      45.099 -85.770 -66.829  1.00  0.00
ATOM   3231  BRU BRU Y1352      40.138  72.765 -82.206  1.00  0.00
ATOM   3232  BRV BRV Y1353      38.499  39.787  77.986  1.00  0.00
ATOM   3233  BRW BRW Y1354     -57.403 -50.675  54.615  1.00  0.00
ATOM   3234  BRX BRX Y1355      31.269   1.894 -83.757  1.00  0.00
ATOM   3235  BRY BRY Y1356     -51.175 -77.172   1.929  1.00  0.00
ATOM   3236  BRZ BRZ Y1357      -2.205  22.501 -51.641  1.00  0.00
ATOM   3237  BSA BSA Y1358      27.581 -40.187  15.179  1.00  0.00
ATOM   3238  BSB BSB Y1359     -36.542  16.230  29.732  1.00  0.00
ATOM   3239  BSC BSC Y1360      -8.761 -77.170  -3.534  1.00  0.00
ATOM   3240  BSD BSD Y1361      29.171  82.518  19.032  1.00  0.00
ATOM   3241  BSE BSE Y1362     -29.568  23.206 -46.321  1.00  0.00
ATOM   3242  BSF BSF Y1363      40.965 -31.104  44.011  1.00  0.00
ATOM   3243  BSG BSG Y1364      27.681 -65.717 -16.623  1.00  0.00
ATOM   3244  BSH BSH Y1365      74.906  28.540 -81.019  1.00  0.00
ATOM   3245  BSI BSI Y1366      86.455  -5.528 -73.572  1.00  0.00
ATOM   3246  BSJ BSJ Y1367      65.593  57.943  83.996  1.00  0.00
ATOM   3247  BSK BSK Y1368      51.177 -35.163  42.313  1.00  0.00
ATOM   3248  BSL BSL Y1369     -83.232  10.083  33.862  1.00  0.00
ATOM   3249  BSM BSM Y1370     -25.835  73.329  28.266  1.00  0.00
ATOM   3250  BSN BSN Y1371      65.961 -41.033  26.996  1.00  0.00
ATOM   3251  BSO BSO Y1372     -65.370  36.570 -49.871  1.00  0.00
ATOM   3252  BSP BSP Y1373     -28.955 -57.660 -43.809  1.00  0.00
ATOM   3253  BSQ BSQ Y1374       1.325  43.076 -19.882  1.00  0.00
ATOM   3254  BSR BSR Y1375     -84.207  81.415  33.470  1.00  0.00
ATOM   3255  BSS BSS Y1376      69.322  35.792 -46.699  1.00  0.00
ATOM   3256  BST BST Y1377     -50.825 -87.126  38.256  1.00  0.00
ATOM   3257  BSU BSU Y1378      47.617  38.564  -0.696  1.00  0.00
ATOM   3258  BSV BSV Y1379     -55.896  30.892  44.764  1.00  0.00
ATOM   3259  BSW BSW Y1380     -59.962   0.659  31.546  1.00  0.00
ATOM   3260  BSX BSX Y1381     -48.821 -80.257 -87.302  1.00  0.00
ATOM   3261  BSY BSY Y1382      24.023  14.015 -86.611  1.00  0.00
ATOM   3262  BSZ BSZ Y1383     -30.796  55.936  12.034  1.00  0.00
ATOM   3263  BTA BTA Y1384      88.839  36.293 -81.344  1.00  0.00
ATOM   3264  BTB BTB Y1385      88.769  -0.022  56.472  1.00  0.00
ATOM   3265  BTC BTC Y1386     -20.228 -63.166   8.479  1.00  0.00
ATOM   3266  BTD BTD Y1387     -56.613 -58.830 -25.792  1.00  0.00
ATOM   3267  BTE BTE Y1388      67.790  40.141  37.651  1.00  0.00
ATOM   3268  BTF BTF Y1389     -60.751  76.921  24.125  1.00  0.00
ATOM   3269  BTG BTG Y1390      51.087  28.797 -20.357  1.00  0.00
ATOM   3270  BTH BTH Y1391      86.168  16.716   1.384  1.00  0.00
ATOM   3271  BTI BTI Y1392       5.567 -65.279  62.360  1.00  0.00
ATOM   3272  BTJ BTJ Y1393     -37.233  55.222  78.439  1.00  0.00
ATOM   3273  BTK BTK Y1394     -31.990  68.371   9.555  1.00  0.00
ATOM   3274  BTL BTL Y1395     -34.048 -42.156  46.107  1.00  0.00
ATOM   3275  BTM BTM Y1396     -14.804  78.618  16.365  1.00  0.00
ATOM   3276  BTN BTN Y1397       0.869 -70.549  33.541  1.00  0.00
ATOM   3277  BTO BTO Y1398      21.151  60.370  42.554  1.00  0.00
ATOM   3278  BTP BTP Y1399     -42.838 -31.899 -83.050  1.00  0.00
ATOM   3279  BTQ BTQ Y1400      82.934 -30.816   2.022  1.00  0.00
ATOM   3280  BTR BTR Y1401     -39.538  44.211 -78.513  1.00  0.00
ATOM   3281  BTS BTS Y1402      -5.532 -50.759  27.054  1.00  0.00
ATOM   3282  BTT BTT Y1403     -80.047 -15.845  -7.502  1.00  0.00
ATOM   3283  BTU BTU Y1404     -75.596  73.532  -7.197  1.00  0.00
ATOM   3284  BTV BTV Y1405      60.177  70.065  -1.916  1.00  0.00
ATOM   3285  BTW BTW Y1406     -69.003  65.815  63.502  1.00  0.00
ATOM   3286  BTX BTX Y1407     -35.247  -2.858 -83.844  1.00  0.00
ATOM   3287  BTY BTY Y1408      83.005 -64.452  56.529  1.00  0.00
ATOM   3288  BTZ BTZ Y1409     -22.041 -78.356 -78.601  1.00  0.00
ATOM   3289  BUA BUA Y1410     -23.797 -62.948  80.833  1.00  0.00
ATOM   3290  BUB BUB Y1411     -14.698  39.123   0.816  1.00  0.00
ATOM   3291  BUC BUC Y1412     -58.226  82.076  38.643  1.00  0.00
ATOM   3292  BUD BUD Y1413     -47.319 -89.117 -15.038  1.00  0.00
ATOM   3293  BUE BUE Y1414     -25.444  52.482  36.814  1.00  0.00
ATOM   3294  BUF BUF Y1415     -47.757  50.817  71.795  1.00  0.00
ATOM   3295  BUG BUG Y1416      85.582  54.618 -32.913  1.00  0.00
ATOM   3296  BUH BUH Y1417     -48.806 -38.841  17.217  1.00  0.00
ATOM   3297  BUI BUI Y1418      25.160  75.654 -21.976  1.00  0.00
ATOM   3298  BUJ BUJ Y1419      -1.047 -89.586 -45.222  1.00  0.00
ATOM   3299  BUK BUK Y1420      84.092  58.731  33.696  1.00  0.00
ATOM   3300  BUL BUL Y1421      29.449 -47.609   4.080  1.00  0.00
ATOM   3301  BUM BUM Y1422     -20.118  81.675  72.059  1.00  0.00
ATOM   3302  BUN BUN Y1423      -4.634 -87.571  69.026  1.00  0.00
ATOM   3303  BUO BUO Y1424     -24.243  46.521 -30.351  1.00  0.00
ATOM   3304  BUP BUP Y1425      41.593   4.163 -45.132  1.00  0.00
ATOM   3305  BUQ BUQ Y1426     -48.082  -5.121 -40.169  1.00  0.00
ATOM   3306  BUR BUR Y1427     -16.394 -53.287  -4.391  1.00  0.00
ATOM   3307  BUS BUS Y1428     -67.903  64.959 -39.281  1.00  0.00
ATOM   3308  BUT BUT Y1429     -54.078  83.892  52.706  1.00  0.00
ATOM   3309  BUU BUU Y1430     -78.826   4.336  15.967  1.00  0.00
ATOM   3310  BUV BUV Y1431     -82.032  -8.302 -72.732  1.00  0.00
ATOM   3311  BUW BUW Y1432     -85.193  29.128 -58.699  1.00  0.00
ATOM   3312  BUX BUX Y1433      70.201  54.374  42.050  1.00  0.00
ATOM   3313  BUY BUY Y1434      79.845 -77.356  61.922  1.00  0.00
ATOM   3314  BUZ BUZ Y1435     -75.615  75.361  10.828  1.00  0.00
ATOM   3315  BVA BVA Y1436     -73.929  39.989  64.735  1.00  0.00
ATOM   3316  BVB BVB Y1437     -49.808  14.067  84.016  1.00  0.00
ATOM   3317  BVC BVC Y1438     -28.639  18.670 -83.310  1.00  0.00
ATOM   3318  BVD BVD Y1439       3.640 -75.616 -19.940  1.00  0.00
ATOM   3319  BVE BVE Y1440     -64.703 -46.217 -74.872  1.00  0.00
ATOM   3320  BVF BVF Y1441      -7.224 -25.296  87.237  1.00  0.00
ATOM   3321  BVG BVG Y1442      33.075 -51.626 -16.937  1.00  0.00
ATOM   3322  BVH BVH Y1443       3.672  73.010  10.130  1.00  0.00
ATOM   3323  BVI BVI Y1444     -31.329 -77.389 -21.233  1.00  0.00
ATOM   3324  BVJ BVJ Y1445      62.061 -79.015 -82.711  1.00  0.00
ATOM   3325  BVK BVK Y1446     -72.727  30.599  25.852  1.00  0.00
ATOM   3326  BVL BVL Y1447      83.739  82.361  43.524  1.00  0.00
ATOM   3327  BVM BVM Y1448      33.055  30.095  70.409  1.00  0.00
ATOM   3328  BVN BVN Y1449     -26.713   6.074   9.775  1.00  0.00
ATOM   3329  BVO BVO Y1450     -64.474  46.159  -8.866  1.00  0.00
ATOM   3330  BVP BVP Y1451     -85.173  13.483   6.903  1.00  0.00
ATOM   3331  BVQ BVQ Y1452      32.147  -5.302  43.042  1.00  0.00
ATOM   3332  BVR BVR Y1453      72.039 -13.471 -24.351  1.00  0.00
ATOM   3333  BVS BVS Y1454      85.120 -74.982  12.776  1.00  0.00
ATOM   3334  BVT BVT Y1455      71.157  40.251  71.947  1.00  0.00
ATOM   3335  BVU BVU Y1456     -68.527 -62.748  81.025  1.00  0.00
ATOM   3336  BVV BVV Y1457     -46.654  49.402 -63.994  1.00  0.00
ATOM   3337  BVW BVW Y1458      36.463  34.209 -20.090  1.00  0.00
ATOM   3338  BVX BVX Y1459     -48.090  34.706 -27.831  1.00  0.00
ATOM   3339  BVY BVY Y1460     -34.479  84.566  57.296  1.00  0.00
ATOM   3340  BVZ BVZ Y1461      81.780 -18.257  13.660  1.00  0.00
ATOM   3341  BWA BWA Y1462      18.948 -80.642  54.223  1.00  0.00
ATOM   3342  BWB BWB Y1463      33.691  59.681  50.746  1.00  0.00
ATOM   3343  BWC BWC Y1464     -82.812 -46.891  81.853  1.00  0.00
ATOM   3344  BWD BWD Y1465     -57.115  -2.254 -65.498  1.00  0.00
ATOM   3345  BWE BWE Y1466      -4.395  68.388  64.688  1.00  0.00
ATOM   3346  BWF BWF Y1467      50.207  59.773 -71.632  1.00  0.00
ATOM   3347  BWG BWG Y1468     -75.443 -72.059 -78.184  1.00  0.00
ATOM   3348  BWH BWH Y1469      29.270  16.173  58.013  1.00  0.00
ATOM   3349  BWI BWI Y1470     -35.196 -84.275 -70.837  1.00  0.00
ATOM   3350  BWJ BWJ Y1471      -1.074 -83.151  23.430  1.00  0.00
ATOM   3351  BWK BWK Y1472      51.395  70.799 -45.814  1.00  0.00
ATOM   3352  BWL BWL Y1473      56.397  70.500 -80.133  1.00  0.00
ATOM   3353  BWM BWM Y1474      46.867  12.963  -4.665  1.00  0.00
ATOM   3354  BWN BWN Y1475      52.459 -70.102  11.240  1.00  0.00
ATOM   3355  BWO BWO Y1476      -5.195 -38.216  23.533  1.00  0.00
ATOM   3356  BWP BWP Y1477      86.723  47.581  76.448  1.00  0.00
ATOM   3357  BWQ BWQ Y1478      -6.808  78.962  37.432  1.00  0.00
ATOM   3358  BWR BWR Y1479     -60.501  46.158 -82.078  1.00  0.00
ATOM   3359  BWS BWS Y1480      84.755  16.684 -80.324  1.00  0.00
ATOM   3360  BWT BWT Y1481      15.241  21.067  83.025  1.00  0.00
ATOM   3361  BWU BWU Y1482      32.804 -79.110 -20.161  1.00  0.00
ATOM   3362  BWV BWV Y1483      19.567 -59.032  78.314  1.00  0.00
ATOM   3363  BWW BWW Y1484      31.486  17.107 -69.201  1.00  0.00
ATOM   3364  BWX BWX Y1485     -23.460 -84.282 -33.252  1.00  0.00
ATOM   3365  BWY BWY Y1486      34.634  79.249 -50.484  1.00  0.00
ATOM   3366  BWZ BWZ Y1487      36.816 -28.969  22.297  1.00  0.00
ATOM   3367  BXA BXA Y1488      80.845  40.438 -37.901  1.00  0.00
ATOM   3368  BXB BXB Y1489      62.853 -77.093  80.210  1.00  0.00
ATOM   3369  BXC BXC Y1490       7.369 -26.548  66.158  1.00  0.00
ATOM   3370  BXD BXD Y1491     -47.295  63.564   9.103  1.00  0.00
ATOM   3371  BXE BXE Y1492      35.631  32.198 -61.655  1.00  0.00
ATOM   3372  BXF BXF Y1493      50.462 -34.706 -12.488  1.00  0.00
ATOM   3373  BXG BXG Y1494     -48.147  45.587  83.951  1.00  0.00
ATOM   3374  BXH BXH Y1495      12.860  77.120  30.137  1.00  0.00
ATOM   3375  BXI BXI Y1496     -29.725 -88.066  13.081  1.00  0.00
ATOM   3376  BXJ BXJ Y1497     -41.385  -6.385 -26.564  1.00  0.00
ATOM   3377  BXK BXK Y1498      45.844 -50.064  71.788  1.00  0.00
ATOM   3378  BXL BXL Y1499      52.652  64.683  47.990  1.00  0.00
ATOM   3379  BXM BXM Y1500      87.507 -33.126  15.814  1.00  0.00
ATOM   3380  BXN BXN Y1501      47.674  85.503  -8.914  1.00  0.00
ATOM   3381  BXO BXO Y1502     -40.688 -62.338  35.054  1.00  0.00
ATOM   3382  BXP BXP Y1503     -47.538 -43.159   4.208  1.00  0.00
ATOM   3383  BXQ BXQ Y1504     -68.349 -43.277  84.285  1.00  0.00
ATOM   3384  BXR BXR Y1505      27.882 -46.497 -84.990  1.00  0.00
ATOM   3385  BXS BXS Y1506      81.975 -89.114  23.168  1.00  0.00
ATOM   3386  BXT BXT Y1507      57.527  85.004 -83.149  1.00  0.00
ATOM   3387  BXU BXU Y1508     -18.150 -80.991  39.741  1.00  0.00
ATOM   3388  BXV BXV Y1509      42.291 -51.819  53.717  1.00  0.00
ATOM   3389  BXW BXW Y1510      85.779 -22.513  85.022  1.00  0.00
ATOM   3390  BXX BXX Y1511      86.583 -15.088  47.385  1.00  0.00
ATOM   3391  BXY BXY Y1512      42.916  75.980  88.147  1.00  0.00
ATOM   3392  BXZ BXZ Y1513      83.983 -26.276 -73.756  1.00  0.00
ATOM   3393  BYA BYA Y1514      19.272  -0.077  33.938  1.00  0.00
ATOM   3394  BYB BYB Y1515      65.188 -86.043 -66.817  1.00  0.00
ATOM   3395  BYC BYC Y1516     -28.730   6.885 -83.578  1.00  0.00
ATOM   3396  BYD BYD Y1517      81.573  45.820  25.382  1.00  0.00
ATOM   3397  BYE BYE Y1518      61.851  52.237 -26.825  1.00  0.00
ATOM   3398  BYF BYF Y1519     -71.978  40.874  11.106  1.00  0.00
ATOM   3399  BYG BYG Y1520      41.788 -89.612 -32.590  1.00  0.00
ATOM   3400  BYH BYH Y1521       0.785 -47.112  88.427  1.00  0.00
ATOM   3401  BYI BYI Y1522     -45.585 -40.923 -46.525  1.00  0.00
ATOM   3402  BYJ BYJ Y1523      69.173 -85.188 -32.071  1.00  0.00
ATOM   3403  BYK BYK Y1524       2.075  65.213 -82.228  1.00  0.00
ATOM   3404  BYL BYL Y1525     -85.023 -57.545 -19.999  1.00  0.00
ATOM   3405  BYM BYM Y1526      28.144 -21.631 -44.080  1.00  0.00
ATOM   3406  BYN BYN Y1527      -8.221 -65.976 -68.495  1.00  0.00
ATOM   3407  BYO BYO Y1528      87.183 -45.752  28.071  1.00  0.00
ATOM   3408  BYP BYP Y1529     -61.026 -75.847 -16.048  1.00  0.00
ATOM   3409  BYQ BYQ Y1530      55.309  76.105  81.709  1.00  0.00
ATOM   3410  BYR BYR Y1531      65.489  45.768 -84.749  1.00  0.00
ATOM   3411  BYS BYS Y1532     -78.170  13.183 -61.318  1.00  0.00
ATOM   3412  BYT BYT Y1533     -83.473 -75.204  86.399  1.00  0.00
ATOM   3413  BYU BYU Y1534      67.519  83.606 -69.441  1.00  0.00
ATOM   3414  BYV BYV Y1535      17.774  84.676  22.355  1.00  0.00
ATOM   3415  BYW BYW Y1536      -8.855 -31.678   1.617  1.00  0.00
ATOM   3416  BYX BYX Y1537      18.695  76.594  43.962  1.00  0.00
ATOM   3417  BYY BYY Y1538     -58.096 -10.377  17.499  1.00  0.00
ATOM   3418  BYZ BYZ Y1539     -11.049 -76.089 -44.451  1.00  0.00
ATOM   3419  BZA BZA Y1540     -75.028 -30.008 -66.884  1.00  0.00
ATOM   3420  BZB BZB Y1541     -68.338 -65.384 -32.152  1.00  0.00
ATOM   3421  BZC BZC Y1542      19.016 -38.791  75.799  1.00  0.00
ATOM   3422  BZD BZD Y1543      55.928 -40.520   3.259  1.00  0.00
ATOM   3423  BZE BZE Y1544      21.352  28.710  66.449  1.00  0.00
ATOM   3424  BZF BZF Y1545      -2.463 -84.046 -71.693  1.00  0.00
ATOM   3425  BZG BZG Y1546     -29.027 -24.630  42.741  1.00  0.00
ATOM   3426  BZH BZH Y1547      86.911  25.507 -60.458  1.00  0.00
ATOM   3427  BZI BZI Y1548       9.179  30.942 -70.763  1.00  0.00
ATOM   3428  BZJ BZJ Y1549     -56.040 -14.429 -54.555  1.00  0.00
ATOM   3429  BZK BZK Y1550      -8.822 -55.978 -84.505  1.00  0.00
ATOM   3430  BZL BZL Y1551      14.002 -60.489  56.192  1.00  0.00
ATOM   3431  BZM BZM Y1552       3.159 -67.955  84.057  1.00  0.00
ATOM   3432  BZN BZN Y1553      74.202 -85.130  30.846  1.00  0.00
ATOM   3433  BZO BZO Y1554      25.162   0.153  65.280  1.00  0.00
ATOM   3434  BZP BZP Y1555      32.176  51.610 -47.056  1.00  0.00
ATOM   3435  BZQ BZQ Y1556      36.378  79.845  76.353  1.00  0.00
ATOM   3436  BZR BZR Y1557      86.551 -87.180  81.036  1.00  0.00
ATOM   3437  BZS BZS Y1558     -32.851 -20.832 -78.445  1.00  0.00
ATOM   3438  BZT BZT Y1559      90.163 -51.586  45.558  1.00  0.00
ATOM   3439  BZU BZU Y1560     -77.876 -28.195 -84.113  1.00  0.00
ATOM   3440  BZV BZV Y1561     -22.545  -1.389 -52.796  1.00  0.00
ATOM   3441  BZW BZW Y1562      83.175 -39.542 -39.375  1.00  0.00
ATOM   3442  BZX BZX Y1563      11.670   1.101  78.347  1.00  0.00
ATOM   3443  BZY BZY Y1564      -9.623 -87.942   6.666  1.00  0.00
ATOM   3444  BZZ BZZ Y1565      10.461  -4.169  56.739  1.00  0.00
ATOM   3445  CAA CAA Y1566      74.644  45.671   4.854  1.00  0.00
ATOM   3446  CAB CAB Y1567     -68.266 -88.447 -36.664  1.00  0.00
ATOM   3447  CAC CAC Y1568      42.939  11.679  28.547  1.00  0.00
ATOM   3448  CAD CAD Y1569     -46.119 -39.603  53.986  1.00  0.00
ATOM   3449  CAE CAE Y1570      80.922 -72.042 -76.442  1.00  0.00
ATOM   3450  CAF CAF Y1571      17.663 -79.361 -15.022  1.00  0.00
ATOM   3451  CAG CAG Y1572     -21.988 -78.244  88.346  1.00  0.00
ATOM   3452  CAH CAH Y1573      58.362  81.200 -12.395  1.00  0.00
ATOM   3453  CAI CAI Y1574      84.214  63.426  87.356  1.00  0.00
ATOM   3454  CAJ CAJ Y1575     -39.410  37.651 -59.523  1.00  0.00
ATOM   3455  CAK CAK Y1576     -40.668  44.003  45.557  1.00  0.00
ATOM   3456  CAL CAL Y1577      30.195 -51.635  75.950  1.00  0.00
ATOM   3457  CAM CAM Y1578       2.950  81.712 -13.487  1.00  0.00
ATOM   3458  CAN CAN Y1579      78.467 -24.343  53.637  1.00  0.00
ATOM   3459  CAO CAO Y1580      32.916  -9.008 -13.292  1.00  0.00
ATOM   3460  CAP CAP Y1581      76.228  43.801  51.087  1.00  0.00
ATOM   3461  CAQ CAQ Y1582      36.535  -1.267  88.303  1.00  0.00
ATOM   3462  CAR CAR Y1583       3.258  17.505 -39.610  1.00  0.00
ATOM   3463  CAS CAS Y1584      45.308  53.567  56.440  1.00  0.00
ATOM   3464  CAT CAT Y1585      38.937   2.131  74.318  1.00  0.00
ATOM   3465  CAU CAU Y1586     -84.797 -21.953 -29.964  1.00  0.00
ATOM   3466  CAV CAV Y1587     -35.869 -12.951  84.614  1.00  0.00
ATOM   3467  CAW CAW Y1588     -52.614 -63.873 -51.671  1.00  0.00
ATOM   3468  CAX CAX Y1589     -17.935  62.858  60.080  1.00  0.00
ATOM   3469  CAY CAY Y1590      35.502  51.111  86.325  1.00  0.00
ATOM   3470  CAZ CAZ Y1591      19.435  57.140 -21.072  1.00  0.00
ATOM   3471  CBA CBA Y1592      44.039  67.602   3.410  1.00  0.00
ATOM   3472  CBB CBB Y1593     -57.853 -51.172   1.472  1.00  0.00
ATOM   3473  CBC CBC Y1594     -35.893 -19.072 -57.792  1.00  0.00
ATOM   3474  CBD CBD Y1595      81.193 -24.480 -16.634  1.00  0.00
ATOM   3475  CBE CBE Y1596      60.566 -50.218  79.155  1.00  0.00
ATOM   3476  CBF CBF Y1597      30.863 -34.256   1.783  1.00  0.00
ATOM   3477  CBG CBG Y1598      81.122  78.616 -53.239  1.00  0.00
ATOM   3478  CBH CBH Y1599       5.137 -74.986  68.865  1.00  0.00
ATOM   3479  CBI CBI Y1600     -62.572  64.722   1.464  1.00  0.00
ATOM   3480  CBJ CBJ Y1601      18.985  80.957 -37.366  1.00  0.00
ATOM   3481  CBK CBK Y1602      32.048 -36.154 -62.829  1.00  0.00
ATOM   3482  CBL CBL Y1603      -8.776  16.558  60.429  1.00  0.00
ATOM   3483  CBM CBM Y1604     -24.944 -85.121  51.053  1.00  0.00
ATOM   3484  CBN CBN Y1605     -79.269 -44.385  11.963  1.00  0.00
ATOM   3485  CBO CBO Y1606     -80.863  37.342  86.768  1.00  0.00
ATOM   3486  CBP CBP Y1607     -77.850  16.361 -46.629  1.00  0.00
ATOM   3487  CBQ CBQ Y1608      57.666  68.592 -20.110  1.00  0.00
ATOM   3488  CBR CBR Y1609      12.250 -65.739 -11.252  1.00  0.00
ATOM   3489  CBS CBS Y1610      84.264 -85.488  49.917  1.00  0.00
ATOM   3490  CBT CBT Y1611      89.710 -73.850  41.266  1.00  0.00
ATOM   3491  CBU CBU Y1612     -34.798  19.126  79.204  1.00  0.00
ATOM   3492  CBV CBV Y1613      75.170  28.903 -12.594  1.00  0.00
ATOM   3493  CBW CBW Y1614     -77.691  33.133 -10.583  1.00  0.00
ATOM   3494  CBX CBX Y1615      56.086 -42.261 -65.350  1.00  0.00
ATOM   3495  CBY CBY Y1616     -84.449  76.981  87.711  1.00  0.00
ATOM   3496  CBZ CBZ Y1617     -80.220  43.765 -40.357  1.00  0.00
ATOM   3497  CCA CCA Y1618     -61.373  26.524 -34.150  1.00  0.00
ATOM   3498  CCB CCB Y1619     -14.913 -79.353  65.398  1.00  0.00
ATOM   3499  CCC CCC Y1620     -16.902 -33.623  32.697  1.00  0.00
ATOM   3500  CCD CCD Y1621     -46.166   6.012 -82.442  1.00  0.00
ATOM   3501  CCE CCE Y1622     -85.757 -70.598  41.757  1.00  0.00
ATOM   3502  CCF CCF Y1623     -26.989 -36.490  73.665  1.00  0.00
ATOM   3503  CCG CCG Y1624      52.791  82.870  41.961  1.00  0.00
ATOM   3504  CCH CCH Y1625     -36.161  58.268 -40.352  1.00  0.00
ATOM   3505  CCI CCI Y1626     -39.819 -56.954  48.873  1.00  0.00
ATOM   3506  CCJ CCJ Y1627      41.940 -72.304 -65.427  1.00  0.00
ATOM   3507  CCK CCK Y1628      37.677  54.738  -3.447  1.00  0.00
ATOM   3508  CCL CCL Y1629     -81.630  55.742  12.872  1.00  0.00
ATOM   3509  CCM CCM Y1630      47.409  21.540 -74.859  1.00  0.00
ATOM   3510  CCN CCN Y1631     -37.017  69.393 -47.644  1.00  0.00
ATOM   3511  CCO CCO Y1632      42.194  84.254 -30.138  1.00  0.00
ATOM   3512  CCP CCP Y1633      53.589  78.977 -36.856  1.00  0.00
ATOM   3513  CCQ CCQ Y1634      18.099  31.319  21.278  1.00  0.00
ATOM   3514  CCR CCR Y1635     -57.634  63.906  81.034  1.00  0.00
ATOM   3515  CCS CCS Y1636      73.972 -70.235  30.163  1.00  0.00
ATOM   3516  CCT CCT Y1637     -34.569 -38.062  29.400  1.00  0.00
ATOM   3517  CCU CCU Y1638      38.028 -83.743  89.591  1.00  0.00
ATOM   3518  CCV CCV Y1639      54.311 -67.273 -10.070  1.00  0.00
ATOM   3519  CCW CCW Y1640     -76.591 -62.590  38.651  1.00  0.00
ATOM   3520  CCX CCX Y1641     -60.477  84.963   2.134  1.00  0.00
ATOM   3521  CCY CCY Y1642      20.812  70.662   3.620  1.00  0.00
ATOM   3522  CCZ CCZ Y1643      52.329  23.674  83.102  1.00  0.00
ATOM   3523  CDA CDA Y1644      49.590  66.556  70.623  1.00  0.00
ATOM   3524  CDB CDB Y1645      37.534 -13.321 -57.327  1.00  0.00
ATOM   3525  CDC CDC Y1646      65.198  75.479 -51.787  1.00  0.00
ATOM   3526  CDD CDD Y1647      22.777  81.704  68.123  1.00  0.00
ATOM   3527  CDE CDE Y1648      23.128 -83.106 -27.738  1.00  0.00
ATOM   3528  CDF CDF Y1649     -16.318  12.903  30.190  1.00  0.00
ATOM   3529  CDG CDG Y1650     -67.889  81.839 -21.981  1.00  0.00
ATOM   3530  CDH CDH Y1651     -19.441 -35.724  87.100  1.00  0.00
ATOM   3531  CDI CDI Y1652     -39.392 -51.332  87.079  1.00  0.00
ATOM   3532  CDJ CDJ Y1653     -42.723 -83.451 -57.329  1.00  0.00
ATOM   3533  CDK CDK Y1654      17.075 -29.027  10.350  1.00  0.00
ATOM   3534  CDL CDL Y1655     -69.850   1.061 -68.276  1.00  0.00
ATOM   3535  CDM CDM Y1656      79.766  27.203  37.513  1.00  0.00
ATOM   3536  CDN CDN Y1657     -15.882 -86.702 -15.797  1.00  0.00
ATOM   3537  CDO CDO Y1658     -61.719 -37.460 -49.358  1.00  0.00
ATOM   3538  CDP CDP Y1659      14.726 -40.471 -51.032  1.00  0.00
ATOM   3539  CDQ CDQ Y1660       1.666 -60.405  20.204  1.00  0.00
ATOM   3540  CDR CDR Y1661      87.054  74.223  32.482  1.00  0.00
ATOM   3541  CDS CDS Y1662      24.288  64.855 -33.252  1.00  0.00
ATOM   3542  CDT CDT Y1663      -8.939  29.814   5.882  1.00  0.00
ATOM   3543  CDU CDU Y1664     -63.883 -57.698  36.385  1.00  0.00
ATOM   3544  CDV CDV Y1665     -57.317  50.981  10.395  1.00  0.00
ATOM   3545  CDW CDW Y1666     -75.670  -6.958   6.655  1.00  0.00
ATOM   3546  CDX CDX Y1667     -47.206  51.452 -34.455  1.00  0.00
ATOM   3547  CDY CDY Y1668     -49.753  61.791 -44.213  1.00  0.00
ATOM   3548  CDZ CDZ Y1669     -35.415 -70.577  44.380  1.00  0.00
ATOM   3549  CEA CEA Y1670      80.441  16.271  80.528  1.00  0.00
ATOM   3550  CEB CEB Y1671     -83.339  17.236  81.608  1.00  0.00
ATOM   3551  CEC CEC Y1672     -19.847  21.772  89.724  1.00  0.00
ATOM   3552  CED CED Y1673     -21.301 -39.706 -60.321  1.00  0.00
ATOM   3553  CEE CEE Y1674     -48.176  32.753 -74.705  1.00  0.00
ATOM   3554  CEF CEF Y1675      22.006  -1.183 -17.199  1.00  0.00
ATOM   3555  CEG CEG Y1676      14.536   1.369 -27.528  1.00  0.00
ATOM   3556  CEH CEH Y1677      87.658  55.324 -12.807  1.00  0.00
ATOM   3557  CEI CEI Y1678      -6.362 -75.008  10.952  1.00  0.00
ATOM   3558  CEJ CEJ Y1679     -20.844 -73.681 -32.486  1.00  0.00
ATOM   3559  CEK CEK Y1680     -12.910 -87.292 -45.542  1.00  0.00
ATOM   3560  CEL CEL Y1681      45.410 -54.815  85.602  1.00  0.00
ATOM   3561  CEM CEM Y1682      -1.676   1.289 -14.769  1.00  0.00
ATOM   3562  CEN CEN Y1683       4.343  56.973  63.053  1.00  0.00
ATOM   3563  CEO CEO Y1684      37.327 -46.034  38.291  1.00  0.00
ATOM   3564  CEP CEP Y1685      61.273  57.501 -61.906  1.00  0.00
ATOM   3565  CEQ CEQ Y1686     -47.403  75.308  43.880  1.00  0.00
ATOM   3566  CER CER Y1687      68.010 -73.555 -18.953  1.00  0.00
ATOM   3567  CES CES Y1688      15.412  72.230  55.617  1.00  0.00
ATOM   3568  CET CET Y1689     -12.721  -5.410  41.151  1.00  0.00
ATOM   3569  CEU CEU Y1690      58.899   5.449 -14.173  1.00  0.00
ATOM   3570  CEV CEV Y1691     -17.901 -35.665 -86.270  1.00  0.00
ATOM   3571  CEW CEW Y1692     -81.385  37.104  22.231  1.00  0.00
ATOM   3572  CEX CEX Y1693      34.301 -82.559 -56.443  1.00  0.00
ATOM   3573  CEY CEY Y1694      -9.635 -14.252  79.969  1.00  0.00
ATOM   3574  CEZ CEZ Y1695      57.087  41.365  46.358  1.00  0.00
ATOM   3575  CFA CFA Y1696     -38.847 -84.091  -2.936  1.00  0.00
ATOM   3576  CFB CFB Y1697     -79.352   2.574 -45.778  1.00  0.00
ATOM   3577  CFC CFC Y1698     -26.010 -70.624  22.694  1.00  0.00
ATOM   3578  CFD CFD Y1699      51.575  18.944 -30.107  1.00  0.00
ATOM   3579  CFE CFE Y1700     -13.289  61.431  -3.143  1.00  0.00
ATOM   3580  CFF CFF Y1701      32.031 -83.201 -78.513  1.00  0.00
ATOM   3581  CFG CFG Y1702     -69.899  13.930  31.934  1.00  0.00
ATOM   3582  CFH CFH Y1703       0.175 -82.726  43.184  1.00  0.00
ATOM   3583  CFI CFI Y1704      61.921  23.188  -9.908  1.00  0.00
ATOM   3584  CFJ CFJ Y1705     -83.890 -39.024 -60.120  1.00  0.00
ATOM   3585  CFK CFK Y1706      28.519 -90.654 -37.407  1.00  0.00
ATOM   3586  CFL CFL Y1707      26.360  44.985  67.974  1.00  0.00
ATOM   3587  CFM CFM Y1708      85.421 -36.858 -13.676  1.00  0.00
ATOM   3588  CFN CFN Y1709      59.020  47.250 -49.956  1.00  0.00
ATOM   3589  CFO CFO Y1710      44.805  10.553  15.956  1.00  0.00
ATOM   3590  CFP CFP Y1711      78.490 -20.291   0.094  1.00  0.00
ATOM   3591  CFQ CFQ Y1712      31.675 -22.311 -78.607  1.00  0.00
ATOM   3592  CFR CFR Y1713     -21.731 -83.144  -4.617  1.00  0.00
ATOM   3593  CFS CFS Y1714      48.407 -35.093  58.946  1.00  0.00
ATOM   3594  CFT CFT Y1715     -56.128 -71.281  29.918  1.00  0.00
ATOM   3595  CFU CFU Y1716     -78.593 -32.850 -33.593  1.00  0.00
ATOM   3596  CFV CFV Y1717       6.104  80.550  63.240  1.00  0.00
ATOM   3597  CFW CFW Y1718     -10.393 -22.843  39.868  1.00  0.00
ATOM   3598  CFX CFX Y1719     -27.971 -30.109 -87.081  1.00  0.00
ATOM   3599  CFY CFY Y1720     -76.307  82.485  54.500  1.00  0.00
ATOM   3600  CFZ CFZ Y1721     -81.342  63.680 -41.724  1.00  0.00
ATOM   3601  CGA CGA Y1722       6.503  54.325  89.340  1.00  0.00
ATOM   3602  CGB CGB Y1723      48.991 -81.933 -86.153  1.00  0.00
ATOM   3603  CGC CGC Y1724      21.236 -53.193 -49.025  1.00  0.00
ATOM   3604  CGD CGD Y1725      86.283  68.081 -37.966  1.00  0.00
ATOM   3605  CGE CGE Y1726      88.989 -67.626 -61.068  1.00  0.00
ATOM   3606  CGF CGF Y1727      87.792  26.874  27.248  1.00  0.00
ATOM   3607  CGG CGG Y1728      87.758 -54.796 -39.745  1.00  0.00
ATOM   3608  CGH CGH Y1729      49.936 -63.494 -57.438  1.00  0.00
ATOM   3609  CGI CGI Y1730      15.300  85.622 -57.193  1.00  0.00
ATOM   3610  CGJ CGJ Y1731       4.393 -36.729  18.563  1.00  0.00
ATOM   3611  CGK CGK Y1732      13.183  41.987 -56.984  1.00  0.00
ATOM   3612  CGL CGL Y1733      23.156   1.063  47.992  1.00  0.00
ATOM   3613  CGM CGM Y1734     -80.118  -5.848  85.049  1.00  0.00
ATOM   3614  CGN CGN Y1735     -34.205 -84.583 -40.374  1.00  0.00
ATOM   3615  CGO CGO Y1736     -80.581  66.847   4.423  1.00  0.00
ATOM   3616  CGP CGP Y1737      64.341 -19.867 -63.589  1.00  0.00
ATOM   3617  CGQ CGQ Y1738     -13.940  71.585  54.359  1.00  0.00
ATOM   3618  CGR CGR Y1739      48.315  49.691  18.101  1.00  0.00
ATOM   3619  CGS CGS Y1740     -10.951   5.062  71.745  1.00  0.00
ATOM   3620  CGT CGT Y1741     -35.114  -1.930  24.089  1.00  0.00
ATOM   3621  CGU CGU Y1742      66.597  57.780 -35.428  1.00  0.00
ATOM   3622  CGV CGV Y1743      25.324  76.628  31.292  1.00  0.00
ATOM   3623  CGW CGW Y1744     -19.558  47.391 -43.003  1.00  0.00
ATOM   3624  CGX CGX Y1745     -82.750 -52.842  69.599  1.00  0.00
ATOM   3625  CGY CGY Y1746       9.163 -54.062  31.572  1.00  0.00
ATOM   3626  CGZ CGZ Y1747     -17.970 -73.475 -14.556  1.00  0.00
ATOM   3627  CHA CHA Y1748      28.554  52.667  16.984  1.00  0.00
ATOM   3628  CHB CHB Y1749      10.878 -28.572  85.832  1.00  0.00
ATOM   3629  CHC CHC Y1750      62.675  19.197 -75.308  1.00  0.00
ATOM   3630  CHD CHD Y1751       7.992 -55.439  76.122  1.00  0.00
ATOM   3631  CHE CHE Y1752     -11.846   6.748 -24.381  1.00  0.00
ATOM   3632  CHF CHF Y1753      69.192  -2.835  79.494  1.00  0.00
ATOM   3633  CHG CHG Y1754     -79.200  58.669 -10.391  1.00  0.00
ATOM   3634  CHH CHH Y1755     -50.972 -55.299 -85.110  1.00  0.00
ATOM   3635  CHI CHI Y1756     -63.958 -61.935 -74.240  1.00  0.00
ATOM   3636  CHJ CHJ Y1757     -29.494   1.361  39.510  1.00  0.00
ATOM   3637  CHK CHK Y1758     -20.541  32.045 -85.605  1.00  0.00
ATOM   3638  CHL CHL Y1759      60.978 -33.377  15.978  1.00  0.00
ATOM   3639  CHM CHM Y1760     -64.184   3.281  82.144  1.00  0.00
ATOM   3640  CHN CHN Y1761      51.611 -56.016  11.920  1.00  0.00
ATOM   3641  CHO CHO Y1762     -36.065 -30.386   4.652  1.00  0.00
ATOM   3642  CHP CHP Y1763      84.138 -85.946  -3.251  1.00  0.00
ATOM   3643  CHQ CHQ Y1764     -23.564 -44.967  -0.006  1.00  0.00
ATOM   3644  CHR CHR Y1765     -33.335  43.024  86.384  1.00  0.00
ATOM   3645  CHS CHS Y1766     -60.776 -75.731  88.515  1.00  0.00
ATOM   3646  CHT CHT Y1767     -84.430  20.741 -86.064  1.00  0.00
ATOM   3647  CHU CHU Y1768      87.719  65.152  68.435  1.00  0.00
ATOM   3648  CHV CHV Y1769      -4.755 -40.774  80.269  1.00  0.00
ATOM   3649  CHW CHW Y1770      28.924 -42.830  86.989  1.00  0.00
ATOM   3650  CHX CHX Y1771      66.309 -21.426  81.510  1.00  0.00
ATOM   3651  CHY CHY Y1772     -29.584   0.289 -17.383  1.00  0.00
ATOM   3652  CHZ CHZ Y1773      11.351 -87.380 -39.945  1.00  0.00
ATOM   3653  CIA CIA Y1774      89.363 -15.570  64.177  1.00  0.00
ATOM   3654  CIB CIB Y1775     -82.905  44.653  -2.517  1.00  0.00
ATOM   3655  CIC CIC Y1776      85.038  84.546  -4.085  1.00  0.00
ATOM   3656  CID CID Y1777     -59.222  30.417  34.321  1.00  0.00
ATOM   3657  CIE CIE Y1778     -61.275 -79.207 -51.178  1.00  0.00
ATOM   3658  CIF CIF Y1779     -33.668 -70.336  87.455  1.00  0.00
ATOM   3659  CIG CIG Y1780     -42.196  78.761  11.759  1.00  0.00
ATOM   3660  CIH CIH Y1781     -61.859 -22.580  87.913  1.00  0.00
ATOM   3661  CII CII Y1782      55.391 -79.814 -60.548  1.00  0.00
ATOM   3662  CIJ CIJ Y1783     -33.099  57.852  -8.884  1.00  0.00
ATOM   3663  CIK CIK Y1784     -52.476  48.687 -49.724  1.00  0.00
ATOM   3664  CIL CIL Y1785      57.273 -22.809 -73.179  1.00  0.00
ATOM   3665  CIM CIM Y1786     -32.448 -86.448 -82.668  1.00  0.00
ATOM   3666  CIN CIN Y1787     -62.374 -38.934  19.645  1.00  0.00
ATOM   3667  CIO CIO Y1788      22.304  44.311  38.893  1.00  0.00
ATOM   3668  CIP CIP Y1789      13.012 -20.385 -37.201  1.00  0.00
ATOM   3669  CIQ CIQ Y1790      10.289  46.341 -82.858  1.00  0.00
ATOM   3670  CIR CIR Y1791     -82.458 -66.578 -29.398  1.00  0.00
ATOM   3671  CIS CIS Y1792      87.496   4.430 -18.321  1.00  0.00
ATOM   3672  CIT CIT Y1793       7.255   0.662 -42.504  1.00  0.00
ATOM   3673  CIU CIU Y1794       6.853 -15.710  52.479  1.00  0.00
ATOM   3674  CIV CIV Y1795      74.357 -83.996  14.593  1.00  0.00
ATOM   3675  CIW CIW Y1796     -30.978 -71.845  -0.192  1.00  0.00
ATOM   3676  CIX CIX Y1797     -43.503 -15.472   2.493  1.00  0.00
ATOM   3677  CIY CIY Y1798      36.267   6.348 -18.032  1.00  0.00
ATOM   3678  CIZ CIZ Y1799      55.669 -51.749 -57.074  1.00  0.00
ATOM   3679  CJA CJA Y1800      18.601  80.748 -10.468  1.00  0.00
ATOM   3680  CJB CJB Y1801     -35.551  40.566  34.898  1.00  0.00
ATOM   3681  CJC CJC Y1802     -30.158 -73.398  74.317  1.00  0.00
ATOM   3682  CJD CJD Y1803     -85.114  69.821  23.467  1.00  0.00
ATOM   3683  CJE CJE Y1804      53.120 -85.316 -23.286  1.00  0.00
ATOM   3684  CJF CJF Y1805      42.119 -62.451 -15.227  1.00  0.00
ATOM   3685  CJG CJG Y1806       4.608 -72.275 -48.419  1.00  0.00
ATOM   3686  CJH CJH Y1807      13.762 -73.996  89.225  1.00  0.00
ATOM   3687  CJI CJI Y1808     -19.727  -6.228  85.082  1.00  0.00
ATOM   3688  CJJ CJJ Y1809     -84.560 -89.143 -82.266  1.00  0.00
ATOM   3689  CJK CJK Y1810     -56.406  31.923 -57.179  1.00  0.00
ATOM   3690  CJL CJL Y1811       2.469   7.036  43.362  1.00  0.00
ATOM   3691  CJM CJM Y1812     -58.297 -62.683   0.429  1.00  0.00
ATOM   3692  CJN CJN Y1813     -23.890  82.097  41.351  1.00  0.00
ATOM   3693  CJO CJO Y1814     -59.779 -29.845   3.601  1.00  0.00
ATOM   3694  CJP CJP Y1815      59.173 -88.145  47.797  1.00  0.00
ATOM   3695  CJQ CJQ Y1816      60.900 -10.192 -85.954  1.00  0.00
ATOM   3696  CJR CJR Y1817      -9.039 -15.253  14.537  1.00  0.00
ATOM   3697  CJS CJS Y1818      71.376  70.393  27.664  1.00  0.00
ATOM   3698  CJT CJT Y1819      87.989 -22.082 -30.374  1.00  0.00
ATOM   3699  CJU CJU Y1820     -53.796  -3.258  54.707  1.00  0.00
ATOM   3700  CJV CJV Y1821     -48.388  21.517  38.055  1.00  0.00
ATOM   3701  CJW CJW Y1822     -61.134  68.507 -81.033  1.00  0.00
ATOM   3702  CJX CJX Y1823     -41.472 -42.381 -73.403  1.00  0.00
ATOM   3703  CJY CJY Y1824      65.696 -90.353  13.418  1.00  0.00
ATOM   3704  CJZ CJZ Y1825      61.199 -64.005  66.129  1.00  0.00
ATOM   3705  CKA CKA Y1826       2.068  32.748 -28.453  1.00  0.00
ATOM   3706  CKB CKB Y1827     -68.510 -10.719 -85.640  1.00  0.00
ATOM   3707  CKC CKC Y1828       6.269  66.836 -64.312  1.00  0.00
ATOM   3708  CKD CKD Y1829      56.804  36.049 -43.246  1.00  0.00
ATOM   3709  CKE CKE Y1830      12.661  79.546 -78.865  1.00  0.00
ATOM   3710  CKF CKF Y1831      74.238 -36.618 -77.505  1.00  0.00
ATOM   3711  CKG CKG Y1832     -17.820  81.657  87.886  1.00  0.00
ATOM   3712  CKH CKH Y1833      75.784  22.450  24.559  1.00  0.00
ATOM   3713  CKI CKI Y1834      82.779 -88.100 -23.872  1.00  0.00
ATOM   3714  CKJ CKJ Y1835      61.333  58.853  52.987  1.00  0.00
ATOM   3715  CKK CKK Y1836       4.016  25.086  17.879  1.00  0.00
ATOM   3716  CKL CKL Y1837      89.918 -61.789  38.612  1.00  0.00
ATOM   3717  CKM CKM Y1838     -37.844 -75.274  12.651  1.00  0.00
ATOM   3718  CKN CKN Y1839     -55.264  63.774  63.774  1.00  0.00
ATOM   3719  CKO CKO Y1840     -17.477 -90.000 -75.812  1.00  0.00
ATOM   3720  CKP CKP Y1841      12.944 -36.424 -35.181  1.00  0.00
ATOM   3721  CKQ CKQ Y1842     -41.143 -11.786 -83.121  1.00  0.00
ATOM   3722  CKR CKR Y1843     -43.896   4.920  28.155  1.00  0.00
ATOM   3723  CKS CKS Y1844      -7.533  -0.733 -38.183  1.00  0.00
ATOM   3724  CKT CKT Y1845     -53.246   6.416  45.443  1.00  0.00
ATOM   3725  CKU CKU Y1846      -1.232  63.673 -55.290  1.00  0.00
ATOM   3726  CKV CKV Y1847     -66.707 -25.080  32.084  1.00  0.00
ATOM   3727  CKW CKW Y1848     -74.686 -87.260  80.187  1.00  0.00
ATOM   3728  CKX CKX Y1849     -27.652  46.158  51.949  1.00  0.00
ATOM   3729  CKY CKY Y1850      19.627  52.642  54.491  1.00  0.00
ATOM   3730  CKZ CKZ Y1851     -59.979  26.670 -83.709  1.00  0.00
ATOM   3731  CLA CLA Y1852     -15.141 -47.134  32.059  1.00  0.00
ATOM   3732  CLB CLB Y1853     -36.714 -38.134  -7.769  1.00  0.00
ATOM   3733  CLC CLC Y1854     -60.955 -83.157 -79.486  1.00  0.00
ATOM   3734  CLD CLD Y1855      66.373 -80.876  54.458  1.00  0.00
ATOM   3735  CLE CLE Y1856     -28.669 -88.865  78.091  1.00  0.00
ATOM   3736  CLF CLF Y1857     -58.190 -64.219 -40.314  1.00  0.00
ATOM   3737  CLG CLG Y1858       4.954 -85.079  83.033  1.00  0.00
ATOM   3738  CLH CLH Y1859     -12.309 -30.963 -37.520  1.00  0.00
ATOM   3739  CLI CLI Y1860      11.544  32.361 -85.926  1.00  0.00
ATOM   3740  CLJ CLJ Y1861     -67.109 -17.784   0.087  1.00  0.00
ATOM   3741  CLK CLK Y1862      48.476 -63.269  22.378  1.00  0.00
ATOM   3742  CLL CLL Y1863      88.090  49.833 -66.044  1.00  0.00
ATOM   3743  CLM CLM Y1864      51.290  34.803  76.782  1.00  0.00
ATOM   3744  CLN CLN Y1865       0.680 -62.389 -37.501  1.00  0.00
ATOM   3745  CLO CLO Y1866      37.742  10.425 -31.943  1.00  0.00
ATOM   3746  CLP CLP Y1867      13.054  73.514 -17.293  1.00  0.00
ATOM   3747  CLQ CLQ Y1868      32.656  36.887  24.611  1.00  0.00
ATOM   3748  CLR CLR Y1869       3.404  37.352  68.132  1.00  0.00
ATOM   3749  CLS CLS Y1870     -40.981   3.779 -14.507  1.00  0.00
ATOM   3750  CLT CLT Y1871     -72.339 -47.059  55.135  1.00  0.00
ATOM   3751  CLU CLU Y1872     -13.772  52.297  50.919  1.00  0.00
ATOM   3752  CLV CLV Y1873      87.646  12.161  26.686  1.00  0.00
ATOM   3753  CLW CLW Y1874     -49.174  81.679   0.773  1.00  0.00
ATOM   3754  CLX CLX Y1875      50.407  38.199 -86.854  1.00  0.00
ATOM   3755  CLY CLY Y1876      83.785  49.018 -81.554  1.00  0.00
ATOM   3756  CLZ CLZ Y1877     -64.414  80.985 -64.591  1.00  0.00
ATOM   3757  CMA CMA Y1878     -47.029 -84.740  16.291  1.00  0.00
ATOM   3758  CMB CMB Y1879     -53.590 -87.216  69.751  1.00  0.00
ATOM   3759  CMC CMC Y1880     -27.722  48.584  63.262  1.00  0.00
ATOM   3760  CMD CMD Y1881     -61.882 -39.041 -27.084  1.00  0.00
ATOM   3761  CME CME Y1882     -44.116  13.519 -35.379  1.00  0.00
ATOM   3762  CMF CMF Y1883      29.579  79.561 -81.293  1.00  0.00
ATOM   3763  CMG CMG Y1884      27.359  66.702 -12.736  1.00  0.00
ATOM   3764  CMH CMH Y1885     -67.525 -89.600  34.061  1.00  0.00
ATOM   3765  CMI CMI Y1886      20.238 -13.207  71.037  1.00  0.00
ATOM   3766  CMJ CMJ Y1887      83.455  80.489 -21.815  1.00  0.00
ATOM   3767  CMK CMK Y1888     -11.541 -54.871  83.527  1.00  0.00
ATOM   3768  CML CML Y1889     -62.739 -23.792 -41.428  1.00  0.00
ATOM   3769  CMM CMM Y1890      37.257 -89.270 -11.363  1.00  0.00
ATOM   3770  CMN CMN Y1891     -84.968   4.797  74.061  1.00  0.00
ATOM   3771  CMO CMO Y1892      79.002  40.459 -59.265  1.00  0.00
ATOM   3772  CMP CMP Y1893      80.472 -71.552 -41.019  1.00  0.00
ATOM   3773  CMQ CMQ Y1894       8.919  38.290   3.043  1.00  0.00
ATOM   3774  CMR CMR Y1895      25.426  39.688  85.721  1.00  0.00
ATOM   3775  CMS CMS Y1896      -7.927  75.517 -86.552  1.00  0.00
ATOM   3776  CMT CMT Y1897      45.906 -73.952 -52.371  1.00  0.00
ATOM   3777  CMU CMU Y1898     -82.420   6.480  -3.005  1.00  0.00
ATOM   3778  CMV CMV Y1899     -66.013 -88.303  88.163  1.00  0.00
ATOM   3779  CMW CMW Y1900       8.071  82.649  47.898  1.00  0.00
ATOM   3780  CMX CMX Y1901      29.199 -88.893  26.644  1.00  0.00
ATOM   3781  CMY CMY Y1902      33.986 -44.557 -50.914  1.00  0.00
ATOM   3782  CMZ CMZ Y1903      44.195  15.050 -65.274  1.00  0.00
ATOM   3783  CNA CNA Y1904      84.829  -4.886   3.122  1.00  0.00
ATOM   3784  CNB CNB Y1905     -28.785  26.008 -74.402  1.00  0.00
ATOM   3785  CNC CNC Y1906      21.510   8.190  17.164  1.00  0.00
ATOM   3786  CND CND Y1907     -85.358  49.552  60.944  1.00  0.00
ATOM   3787  CNE CNE Y1908      90.325  -5.297  19.767  1.00  0.00
ATOM   3788  CNF CNF Y1909     -40.752 -79.812  39.367  1.00  0.00
ATOM   3789  CNG CNG Y1910      38.176  25.047  19.387  1.00  0.00
ATOM   3790  CNH CNH Y1911     -80.341 -87.828 -51.521  1.00  0.00
ATOM   3791  CNI CNI Y1912     -55.797 -30.063 -17.702  1.00  0.00
ATOM   3792  CNJ CNJ Y1913     -10.257 -72.047 -81.735  1.00  0.00
ATOM   3793  CNK CNK Y1914      46.486  44.249  66.809  1.00  0.00
ATOM   3794  CNL CNL Y1915     -82.218  34.888  51.944  1.00  0.00
ATOM   3795  CNM CNM Y1916      86.723  36.526 -16.636  1.00  0.00
ATOM   3796  CNN CNN Y1917       8.801 -39.771  85.249  1.00  0.00
ATOM   3797  CNO CNO Y1918     -78.500 -90.849 -66.862  1.00  0.00
ATOM   3798  CNP CNP Y1919      -5.667  34.169  64.420  1.00  0.00
ATOM   3799  CNQ CNQ Y1920      34.121  83.430  48.376  1.00  0.00
ATOM   3800  CNR CNR Y1921      70.950 -18.229 -12.187  1.00  0.00
ATOM   3801  CNS CNS Z1922      12.368  18.464  32.898  1.00  0.00
ATOM   3802  CNT CNT Z1923      -0.345  12.144 -65.677  1.00  0.00
ATOM   3803  CNU CNU Z1924     -17.875 -29.142  24.808  1.00  0.00
ATOM   3804  CNV CNV Z1925      45.446  -4.679 -70.926  1.00  0.00
ATOM   3805  CNW CNW Z1926      10.402 -62.384 -83.115  1.00  0.00
ATOM   3806  CNX CNX Z1927     -55.208  -0.819 -13.900  1.00  0.00
ATOM   3807  CNY CNY Z1928      14.766  62.197 -52.708  1.00  0.00
ATOM   3808  CNZ CNZ Z1929       2.464 -54.230   0.683  1.00  0.00
ATOM   3809  COA COA Z1930      54.994  46.344   4.909  1.00  0.00
ATOM   3810  COB COB Z1931     -15.684  65.919 -24.970  1.00  0.00
ATOM   3811  COC COC Z1932      80.659 -18.637  84.477  1.00  0.00
ATOM   3812  COD COD Z1933      22.702 -52.680 -28.450  1.00  0.00
ATOM   3813  COE COE Z1934      30.289  61.431  68.002  1.00  0.00
ATOM   3814  COF COF Z1935       2.338  60.020  -7.603  1.00  0.00
ATOM   3815  COG COG Z1936      67.153 -34.598 -78.398  1.00  0.00
ATOM   3816  COH COH Z1937     -46.739  66.894 -46.199  1.00  0.00
ATOM   3817  COI COI Z1938      57.064  14.628 -24.495  1.00  0.00
ATOM   3818  COJ COJ Z1939      21.937  31.009  79.212  1.00  0.00
ATOM   3819  COK COK Z1940     -50.967  71.367  42.264  1.00  0.00
ATOM   3820  COL COL Z1941      60.766  39.284 -65.783  1.00  0.00
ATOM   3821  COM COM Z1942      28.212 -47.368 -53.570  1.00  0.00
ATOM   3822  CON CON Z1943      43.505  -3.363   8.666  1.00  0.00
ATOM   3823  COO COO Z1944      38.161  55.191 -33.183  1.00  0.00
ATOM   3824  COP COP Z1945      54.167  45.175  34.914  1.00  0.00
ATOM   3825  COQ COQ Z1946      37.286  69.500 -74.871  1.00  0.00
ATOM   3826  COR COR Z1947      69.112 -56.495  33.142  1.00  0.00
ATOM   3827  COS COS Z1948      28.558  60.469   1.459  1.00  0.00
ATOM   3828  COT COT Z1949     -19.773 -37.307  72.918  1.00  0.00
ATOM   3829  COU COU Z1950      50.255 -49.865  71.467  1.00  0.00
ATOM   3830  COV COV Z1951      -6.919  46.451  15.826  1.00  0.00
ATOM   3831  COW COW Z1952      11.429  79.932 -21.291  1.00  0.00
ATOM   3832  COX COX Z1953     -38.704  67.788 -64.794  1.00  0.00
ATOM   3833  COY COY Z1954      77.970  75.135 -65.831  1.00  0.00
ATOM   3834  COZ COZ Z1955     -79.627  66.784 -17.842  1.00  0.00
ATOM   3835  CPA CPA Z1956     -43.067 -71.245 -81.569  1.00  0.00
ATOM   3836  CPB CPB Z1957      -2.701 -27.618 -20.984  1.00  0.00
ATOM   3837  CPC CPC Z1958      59.806 -28.003  15.425  1.00  0.00
ATOM   3838  CPD CPD Z1959      69.009 -45.800 -26.416  1.00  0.00
ATOM   3839  CPE CPE Z1960     -78.043  46.462 -43.862  1.00  0.00
ATOM   3840  CPF CPF Z1961      14.729   1.666  73.448  1.00  0.00
ATOM   3841  CPG CPG Z1962     -44.398 -16.667 -58.013  1.00  0.00
ATOM   3842  CPH CPH Z1963     -65.785 -87.132  24.524  1.00  0.00
ATOM   3843  CPI CPI Z1964     -49.358 -36.757  87.981  1.00  0.00
ATOM   3844  CPJ CPJ Z1965     -45.429  41.934  15.318  1.00  0.00
ATOM   3845  CPK CPK Z1966     -13.148  -0.883  61.863  1.00  0.00
ATOM   3846  CPL CPL Z1967     -70.770 -64.754  -3.645  1.00  0.00
ATOM   3847  CPM CPM Z1968     -75.261 -43.359 -66.016  1.00  0.00
ATOM   3848  CPN CPN Z1969      -4.668  66.664  70.928  1.00  0.00
ATOM   3849  CPO CPO Z1970     -72.662  65.578 -41.163  1.00  0.00
ATOM   3850  CPP CPP Z1971     -14.499  50.838 -76.126  1.00  0.00
ATOM   3851  CPQ CPQ Z1972     -35.621 -79.638  71.558  1.00  0.00
ATOM   3852  CPR CPR Z1973     -68.808 -52.436  65.540  1.00  0.00
ATOM   3853  CPS CPS Z1974      36.067  38.083 -26.461  1.00  0.00
ATOM   3854  CPT CPT Z1975     -20.187   2.261 -30.011  1.00  0.00
ATOM   3855  CPU CPU Z1976     -74.374  79.020  31.980  1.00  0.00
ATOM   3856  CPV CPV Z1977      77.989  -3.473  33.366  1.00  0.00
ATOM   3857  CPW CPW Z1978     -60.334 -88.325 -30.836  1.00  0.00
ATOM   3858  CPX CPX Z1979     -37.069   3.793  10.472  1.00  0.00
ATOM   3859  CPY CPY Z1980     -66.137 -27.496  47.357  1.00  0.00
ATOM   3860  CPZ CPZ Z1981     -40.120  37.120 -38.157  1.00  0.00
ATOM   3861  CQA CQA Z1982       6.344 -71.839  37.088  1.00  0.00
ATOM   3862  CQB CQB Z1983     -80.665  -5.159   1.209  1.00  0.00
ATOM   3863  CQC CQC Z1984     -25.719  41.161 -11.687  1.00  0.00
ATOM   3864  CQD CQD Z1985      82.698  40.441  -7.847  1.00  0.00
ATOM   3865  CQE CQE Z1986      65.631  -5.306  -5.642  1.00  0.00
ATOM   3866  CQF CQF Z1987     -49.479 -55.663  22.162  1.00  0.00
ATOM   3867  CQG CQG Z1988     -58.690 -50.471 -56.358  1.00  0.00
ATOM   3868  CQH CQH Z1989      10.694  52.177 -31.767  1.00  0.00
ATOM   3869  CQI CQI Z1990     -28.369  40.186  68.474  1.00  0.00
ATOM   3870  CQJ CQJ Z1991      43.074 -84.145  39.233  1.00  0.00
ATOM   3871  CQK CQK Z1992      32.500 -27.965  64.640  1.00  0.00
ATOM   3872  CQL CQL Z1993      28.884 -30.826  16.985  1.00  0.00
ATOM   3873  CQM CQM Z1994      48.813 -63.713 -42.595  1.00  0.00
ATOM   3874  CQN CQN Z1995     -57.301  17.933  -2.270  1.00  0.00
ATOM   3875  CQO CQO Z1996      63.960  54.781  62.539  1.00  0.00
ATOM   3876  CQP CQP Z1997     -68.674   4.335 -45.163  1.00  0.00
ATOM   3877  CQQ CQQ Z1998     -81.046 -67.059 -63.488  1.00  0.00
ATOM   3878  CQR CQR Z1999      37.827 -82.618  -6.644  1.00  0.00
ATOM   3879  CQS CQS Z2000      46.263   5.680  56.934  1.00  0.00
ATOM   3880  CQT CQT Z2001      22.171  20.024 -24.270  1.00  0.00
ATOM   3881  CQU CQU Z2002     -10.972  23.602  73.512  1.00  0.00
ATOM   3882  CQV CQV Z2003      -5.163  70.050  10.555  1.00  0.00
ATOM   3883  CQW CQW Z2004     -70.795  10.774  35.752  1.00  0.00
ATOM   3884  CQX CQX Z2005      30.845 -63.275  -6.940  1.00  0.00
ATOM   3885  CQY CQY Z2006      65.013 -75.688 -47.083  1.00  0.00
ATOM   3886  CQZ CQZ Z2007     -10.879 -58.669 -44.064  1.00  0.00
ATOM   3887  CRA CRA Z2008      53.827 -12.430  70.808  1.00  0.00
ATOM   3888  CRB CRB Z2009     -48.562 -79.729  34.753  1.00  0.00
ATOM   3889  CRC CRC Z2010     -61.678  64.606  84.976  1.00  0.00
ATOM   3890  CRD CRD Z2011     -75.790  43.917 -71.387  1.00  0.00
ATOM   3891  CRE CRE Z2012     -25.687  85.447 -37.395  1.00  0.00
ATOM   3892  CRF CRF Z2013     -22.443 -87.480   7.179  1.00  0.00
ATOM   3893  CRG CRG Z2014      -3.663 -36.803 -83.941  1.00  0.00
ATOM   3894  CRH CRH Z2015      86.217   7.705 -23.677  1.00  0.00
ATOM   3895  CRI CRI Z2016     -48.021 -53.739 -21.197  1.00  0.00
ATOM   3896  CRJ CRJ Z2017      25.634  25.368 -55.454  1.00  0.00
ATOM   3897  CRK CRK Z2018       3.068  32.953  -8.780  1.00  0.00
ATOM   3898  CRL CRL Z2019     -39.698 -39.606 -53.050  1.00  0.00
ATOM   3899  CRM CRM Z2020     -53.587 -31.295   2.758  1.00  0.00
ATOM   3900  CRN CRN Z2021      -3.109  78.873 -81.197  1.00  0.00
ATOM   3901  CRO CRO Z2022     -79.456  11.690  20.833  1.00  0.00
ATOM   3902  CRP CRP Z2023      -4.440  29.377 -32.890  1.00  0.00
ATOM   3903  CRQ CRQ Z2024      21.206  61.615  29.726  1.00  0.00
ATOM   3904  CRR CRR Z2025     -46.978  -1.588  29.146  1.00  0.00
ATOM   3905  CRS CRS Z2026      76.314 -24.758  55.362  1.00  0.00
ATOM   3906  CRT CRT Z2027     -59.535 -12.292  17.790  1.00  0.00
ATOM   3907  CRU CRU Z2028     -81.188  26.051  41.455  1.00  0.00
ATOM   3908  CRV CRV Z2029      18.349  83.494  83.837  1.00  0.00
ATOM   3909  CRW CRW Z2030      59.094 -86.095 -35.573  1.00  0.00
ATOM   3910  CRX CRX Z2031      31.003  40.025  -6.953  1.00  0.00
ATOM   3911  CRY CRY Z2032      81.683 -74.523 -52.605  1.00  0.00
ATOM   3912  CRZ CRZ Z2033     -25.022 -37.210 -81.563  1.00  0.00
ATOM   3913  CSA CSA Z2034      28.370 -45.586 -87.181  1.00  0.00
ATOM   3914  CSB CSB Z2035     -33.588  80.719  -9.936  1.00  0.00
ATOM   3915  CSC CSC Z2036       3.399 -21.376  48.452  1.00  0.00
ATOM   3916  CSD CSD Z2037      68.832   3.298  50.275  1.00  0.00
ATOM   3917  CSE CSE Z2038     -24.395 -63.626  18.071  1.00  0.00
ATOM   3918  CSF CSF Z2039      65.417  10.095  82.563  1.00  0.00
ATOM   3919  CSG CSG Z2040     -18.252 -83.216  32.878  1.00  0.00
ATOM   3920  CSH CSH Z2041     -70.629  27.767 -19.244  1.00  0.00
ATOM   3921  CSI CSI Z2042      63.596  29.604  16.730  1.00  0.00
ATOM   3922  CSJ CSJ Z2043      44.775 -82.529 -81.680  1.00  0.00
ATOM   3923  CSK CSK Z2044     -49.026  18.073  84.518  1.00  0.00
ATOM   3924  CSL CSL Z2045       0.940  85.007 -43.599  1.00  0.00
ATOM   3925  CSM CSM Z2046      37.600  33.039  81.141  1.00  0.00
ATOM   3926  CSN CSN Z2047      54.637  71.990  23.991  1.00  0.00
ATOM   3927  CSO CSO Z2048     -77.433  -4.088 -71.049  1.00  0.00
ATOM   3928  CSP CSP Z2049      14.310 -56.880  22.351  1.00  0.00
ATOM   3929  CSQ CSQ Z2050     -23.694 -46.677  -5.705  1.00  0.00
ATOM   3930  CSR CSR Z2051      -0.505 -15.237 -35.997  1.00  0.00
ATOM   3931  CSS CSS Z2052     -54.630 -79.655 -19.831  1.00  0.00
ATOM   3932  CST CST Z2053      34.906  15.515  -3.927  1.00  0.00
ATOM   3933  CSU CSU Z2054      29.510 -27.356 -56.927  1.00  0.00
ATOM   3934  CSV CSV Z2055     -26.801  76.613  49.897  1.00  0.00
ATOM   3935  CSW CSW Z2056     -78.499  65.101  68.126  1.00  0.00
ATOM   3936  CSX CSX Z2057      34.733  27.841  63.500  1.00  0.00
ATOM   3937  CSY CSY Z2058      43.269  29.215  43.099  1.00  0.00
ATOM   3938  CSZ CSZ Z2059     -76.789 -66.421 -26.511  1.00  0.00
ATOM   3939  CTA CTA Z2060     -55.774  -8.915  73.751  1.00  0.00
ATOM   3940  CTB CTB Z2061     -61.249  63.267  58.177  1.00  0.00
ATOM   3941  CTC CTC Z2062     -33.201  22.865  55.685  1.00  0.00
ATOM   3942  CTD CTD Z2063      59.371  74.845 -51.116  1.00  0.00
ATOM   3943  CTE CTE Z2064     -57.843  32.420  52.827  1.00  0.00
ATOM   3944  CTF CTF Z2065      55.408  73.654  87.730  1.00  0.00
ATOM   3945  CTG CTG Z2066      -1.524 -84.332 -76.546  1.00  0.00
ATOM   3946  CTH CTH Z2067     -57.656 -81.598 -63.679  1.00  0.00
ATOM   3947  CTI CTI Z2068      84.406  84.719  64.482  1.00  0.00
ATOM   3948  CTJ CTJ Z2069      64.951  23.899  52.109  1.00  0.00
ATOM   3949  CTK CTK Z2070      65.339  81.246  -5.105  1.00  0.00
ATOM   3950  CTL CTL Z2071      84.646 -74.720   9.561  1.00  0.00
ATOM   3951  CTM CTM Z2072     -41.612  57.679  71.154  1.00  0.00
ATOM   3952  CTN CTN Z2073      44.252 -41.425 -68.843  1.00  0.00
ATOM   3953  CTO CTO Z2074      69.500 -64.701  82.424  1.00  0.00
ATOM   3954  CTP CTP Z2075      67.673   8.032 -68.942  1.00  0.00
ATOM   3955  CTQ CTQ Z2076      73.373 -88.191  49.461  1.00  0.00
ATOM   3956  CTR CTR Z2077      25.029 -84.749 -33.389  1.00  0.00
ATOM   3957  CTS CTS Z2078     -69.456 -29.015 -79.648  1.00  0.00
ATOM   3958  CTT CTT Z2079     -39.031  61.714  83.332  1.00  0.00
ATOM   3959  CTU CTU Z2080      27.636  81.773 -35.610  1.00  0.00
ATOM   3960  CTV CTV Z2081     -59.902  63.868 -73.007  1.00  0.00
ATOM   3961  CTW CTW Z2082      62.178 -10.210 -20.043  1.00  0.00
ATOM   3962  CTX CTX Z2083     -17.302 -24.121 -44.988  1.00  0.00
ATOM   3963  CTY CTY Z2084     -85.032 -61.518  60.104  1.00  0.00
ATOM   3964  CTZ CTZ Z2085     -37.534  42.940 -74.890  1.00  0.00
ATOM   3965  CUA CUA Z2086      12.854  51.401 -78.470  1.00  0.00
ATOM   3966  CUB CUB Z2087      81.924  55.835  71.714  1.00  0.00
ATOM   3967  CUC CUC Z2088     -56.949 -56.710  57.652  1.00  0.00
ATOM   3968  CUD CUD Z2089     -62.328 -23.631 -41.871  1.00  0.00
ATOM   3969  CUE CUE Z2090     -82.944 -83.591  78.754  1.00  0.00
ATOM   3970  CUF CUF Z2091     -82.458 -15.193 -24.333  1.00  0.00
ATOM   3971  CUG CUG Z2092     -48.978 -60.172  81.416  1.00  0.00
ATOM   3972  CUH CUH Z2093     -47.983 -21.199 -26.604  1.00  0.00
ATOM   3973  CUI CUI Z2094     -68.500 -82.397  86.096  1.00  0.00
ATOM   3974  CUJ CUJ Z2095      16.677 -86.620  54.566  1.00  0.00
ATOM   3975  CUK CUK Z2096     -17.955  -7.987 -78.814  1.00  0.00
ATOM   3976  CUL CUL Z2097      15.526  -5.244 -32.683  1.00  0.00
ATOM   3977  CUM CUM Z2098     -54.630  77.000  64.889  1.00  0.00
ATOM   3978  CUN CUN Z2099      -6.484  50.012  49.287  1.00  0.00
ATOM   3979  CUO CUO Z2100      41.532  -5.574  49.069  1.00  0.00
ATOM   3980  CUP CUP Z2101      21.430 -67.159  61.979  1.00  0.00
ATOM   3981  CUQ CUQ Z2102     -79.533  80.147 -70.724  1.00  0.00
ATOM   3982  CUR CUR Z2103     -24.653 -34.765 -26.678  1.00  0.00
ATOM   3983  CUS CUS Z2104      83.994 -69.755  69.980  1.00  0.00
ATOM   3984  CUT CUT Z2105     -79.521 -35.495 -39.824  1.00  0.00
ATOM   3985  CUU CUU Z2106     -77.488 -84.275  41.945  1.00  0.00
ATOM   3986  CUV CUV Z2107     -44.104 -76.384  56.643  1.00  0.00
ATOM   3987  CUW CUW Z2108     -83.474 -85.132 -26.625  1.00  0.00
ATOM   3988  CUX CUX Z2109      70.912  75.285  71.068  1.00  0.00
ATOM   3989  CUY CUY Z2110     -37.650   4.914  70.231  1.00  0.00
ATOM   3990  CUZ CUZ Z2111      76.986  71.631 -27.602  1.00  0.00
ATOM   3991  CVA CVA Z2112     -23.783   9.284  44.260  1.00  0.00
ATOM   3992  CVB CVB Z2113      50.668 -87.241 -44.051  1.00  0.00
ATOM   3993  CVC CVC Z2114     -48.447  74.389  17.250  1.00  0.00
ATOM   3994  CVD CVD Z2115      59.136  -4.291 -51.753  1.00  0.00
ATOM   3995  CVE CVE Z2116      40.996 -30.578 -47.989  1.00  0.00
ATOM   3996  CVF CVF Z2117      31.175  -6.775 -46.603  1.00  0.00
ATOM   3997  CVG CVG Z2118      82.762  42.086  38.923  1.00  0.00
ATOM   3998  CVH CVH Z2119      60.481  46.478 -21.368  1.00  0.00
ATOM   3999  CVI CVI Z2120      24.293  79.722  -2.079  1.00  0.00
ATOM   4000  CVJ CVJ Z2121     -39.201 -84.773 -44.013  1.00  0.00
ATOM   4001  CVK CVK Z2122      32.176   0.976 -27.471  1.00  0.00
ATOM   4002  CVL CVL Z2123     -31.429 -20.910 -10.879  1.00  0.00
ATOM   4003  CVM CVM Z2124     -25.448  26.419 -87.343  1.00  0.00
ATOM   4004  CVN CVN Z2125      70.592  71.138  41.021  1.00  0.00
ATOM   4005  CVO CVO Z2126     -34.582  53.295  46.056  1.00  0.00
ATOM   4006  CVP CVP Z2127      31.650 -71.376 -53.613  1.00  0.00
ATOM   4007  CVQ CVQ Z2128      72.348 -17.395 -10.528  1.00  0.00
ATOM   4008  CVR CVR Z2129      85.756  73.832  83.624  1.00  0.00
ATOM   4009  CVS CVS Z2130      86.981  51.996 -63.230  1.00  0.00
ATOM   4010  CVT CVT Z2131      81.269 -58.215 -85.844  1.00  0.00
ATOM   4011  CVU CVU Z2132     -66.592  16.238  18.113  1.00  0.00
ATOM   4012  CVV CVV Z2133      72.261 -78.843  -2.198  1.00  0.00
ATOM   4013  CVW CVW Z2134     -34.927  -1.296  82.580  1.00  0.00
ATOM   4014  CVX CVX Z2135      46.891 -58.991 -73.571  1.00  0.00
ATOM   4015  CVY CVY Z2136      70.237   6.235   5.037  1.00  0.00
ATOM   4016  CVZ CVZ Z2137     -48.852 -24.193  73.796  1.00  0.00
ATOM   4017  CWA CWA Z2138       8.876 -81.651 -15.785  1.00  0.00
ATOM   4018  CWB CWB Z2139     -11.810  53.736 -52.451  1.00  0.00
ATOM   4019  CWC CWC Z2140     -70.537 -55.741 -39.467  1.00  0.00
ATOM   4020  CWD CWD Z2141     -27.676 -76.069 -24.156  1.00  0.00
ATOM   4021  CWE CWE Z2142      -8.858 -72.326  77.945  1.00  0.00
ATOM   4022  CWF CWF Z2143     -61.256   7.420  65.246  1.00  0.00
ATOM   4023  CWG CWG Z2144      64.016  58.698  -2.488  1.00  0.00
ATOM   4024  CWH CWH Z2145     -37.688  -5.415 -74.605  1.00  0.00
ATOM   4025  CWI CWI Z2146       1.549 -68.992 -69.727  1.00  0.00
ATOM   4026  CWJ CWJ Z2147     -44.473 -48.199  46.648  1.00  0.00
ATOM   4027  CWK CWK Z2148      77.964  66.359  16.911  1.00  0.00
ATOM   4028  CWL CWL Z2149      46.147  10.891  24.805  1.00  0.00
ATOM   4029  CWM CWM Z2150      17.944  50.322  15.114  1.00  0.00
ATOM   4030  CWN CWN Z2151      14.663 -36.147 -44.622  1.00  0.00
ATOM   4031  CWO CWO Z2152      21.730  39.043 -70.634  1.00  0.00
ATOM   4032  CWP CWP Z2153      61.826 -16.211  35.660  1.00  0.00
ATOM   4033  CWQ CWQ Z2154     -34.760 -17.007  60.636  1.00  0.00
ATOM   4034  CWR CWR Z2155      35.335 -42.966  -7.701  1.00  0.00
ATOM   4035  CWS CWS Z2156      89.836  29.814  88.562  1.00  0.00
ATOM   4036  CWT CWT Z2157     -50.569  56.712 -19.536  1.00  0.00
ATOM   4037  CWU CWU Z2158     -51.557  42.157  75.245  1.00  0.00
ATOM   4038  CWV CWV Z2159      26.997 -57.235  42.280  1.00  0.00
ATOM   4039  CWW CWW Z2160      -7.247  17.959  59.071  1.00  0.00
ATOM   4040  CWX CWX Z2161      62.466 -59.123   0.944  1.00  0.00
ATOM   4041  CWY CWY Z2162     -68.627  56.583  -2.666  1.00  0.00
ATOM   4042  CWZ CWZ Z2163     -49.914  16.362 -66.707  1.00  0.00
ATOM   4043  CXA CXA Z2164      86.269   9.186  51.625  1.00  0.00
ATOM   4044  CXB CXB Z2165     -13.996 -47.961 -68.164  1.00  0.00
ATOM   4045  CXC CXC Z2166      50.995  -9.940  -6.530  1.00  0.00
ATOM   4046  CXD CXD Z2167      83.292 -84.563 -70.470  1.00  0.00
ATOM   4047  CXE CXE Z2168      35.851  60.626 -21.769  1.00  0.00
ATOM   4048  CXF CXF Z2169     -33.702 -72.729 -63.069  1.00  0.00
ATOM   4049  CXG CXG Z2170      70.340 -40.904  62.962  1.00  0.00
ATOM   4050  CXH CXH Z2171      19.712 -38.745 -75.386  1.00  0.00
ATOM   4051  CXI CXI Z2172      82.833 -61.362  87.843  1.00  0.00
ATOM   4052  CXJ CXJ Z2173      85.390 -78.859  -1.273  1.00  0.00
ATOM   4053  CXK CXK Z2174      48.312 -85.783  16.013  1.00  0.00
ATOM   4054  CXL CXL Z2175      39.167 -88.334 -50.610  1.00  0.00
ATOM   4055  CXM CXM Z2176      55.141  76.473 -20.176  1.00  0.00
ATOM   4056  CXN CXN Z2177      -2.305 -80.375   8.583  1.00  0.00
ATOM   4057  CXO CXO Z2178     -11.929 -56.100  50.934  1.00  0.00
ATOM   4058  CXP CXP Z2179      84.695 -22.956 -13.521  1.00  0.00
ATOM   4059  CXQ CXQ Z2180     -29.500 -64.517  53.177  1.00  0.00
ATOM   4060  CXR CXR Z2181      88.162 -24.469   4.886  1.00  0.00
ATOM   4061  CXS CXS Z2182     -19.392  36.155 -56.277  1.00  0.00
ATOM   4062  CXT CXT Z2183     -54.361 -20.903 -78.910  1.00  0.00
ATOM   4063  CXU CXU Z2184     -79.018  41.871  87.903  1.00  0.00
ATOM   4064  CXV CXV Z2185      16.619 -32.625  89.510  1.00  0.00
ATOM   4065  CXW CXW Z2186     -73.092 -31.969 -17.402  1.00  0.00
ATOM   4066  CXX CXX Z2187     -68.667  18.443 -67.064  1.00  0.00
ATOM   4067  CXY CXY Z2188     -69.553  68.403   3.631  1.00  0.00
ATOM   4068  CXZ CXZ Z2189      13.135 -42.594  59.213  1.00  0.00
ATOM   4069  CYA CYA Z2190     -82.177 -62.483  73.108  1.00  0.00
ATOM   4070  CYB CYB Z2191      45.808  69.408  45.923  1.00  0.00
ATOM   4071  CYC CYC Z2192     -82.120 -37.246  11.835  1.00  0.00
ATOM   4072  CYD CYD Z2193      23.379 -81.522  42.598  1.00  0.00
ATOM   4073  CYE CYE Z2194       5.119 -28.936   0.599  1.00  0.00
ATOM   4074  CYF CYF Z2195     -40.119 -40.844  17.379  1.00  0.00
ATOM   4075  CYG CYG Z2196      44.727  85.359  46.287  1.00  0.00
ATOM   4076  CYH CYH Z2197     -77.055  76.724  83.524  1.00  0.00
ATOM   4077  CYI CYI Z2198       3.729 -34.511 -56.515  1.00  0.00
ATOM   4078  CYJ CYJ Z2199      89.502   7.226 -10.127  1.00  0.00
ATOM   4079  CYK CYK Z2200      70.601  84.923 -77.352  1.00  0.00
ATOM   4080  CYL CYL Z2201     -24.028 -18.648   8.884  1.00  0.00
ATOM   4081  CYM CYM Z2202     -82.239 -26.024  87.102  1.00  0.00
ATOM   4082  CYN CYN Z2203      77.486  -7.818 -45.817  1.00  0.00
ATOM   4083  CYO CYO Z2204      -6.529  71.275  42.722  1.00  0.00
ATOM   4084  CYP CYP Z2205      87.561  18.909 -63.726  1.00  0.00
ATOM   4085  CYQ CYQ Z2206      26.053 -87.039 -73.777  1.00  0.00
ATOM   4086  CYR CYR Z2207     -28.176  78.180  79.526  1.00  0.00
ATOM   4087  CYS CYS Z2208      27.814  -8.313  34.076  1.00  0.00
ATOM   4088  CYT CYT Z2209     -28.468  70.957  25.203  1.00  0.00
ATOM   4089  CYU CYU Z2210     -77.976 -39.511  74.896  1.00  0.00
ATOM   4090  CYV CYV Z2211     -16.137  78.264 -14.135  1.00  0.00
ATOM   4091  CYW CYW Z2212      61.440  -8.106 -81.632  1.00  0.00
ATOM   4092  CYX CYX Z2213      19.567 -42.258  49.036  1.00  0.00
ATOM   4093  CYY CYY Z2214      62.022 -60.227 -71.975  1.00  0.00
ATOM   4094  CYZ CYZ Z2215     -47.580  19.008 -85.781  1.00  0.00
ATOM   4095  CZA CZA Z2216      84.279  76.107 -82.209  1.00  0.00
ATOM   4096  CZB CZB Z2217     -10.248  43.894 -43.535  1.00  0.00
ATOM   4097  CZC CZC Z2218     -80.063  29.970  17.957  1.00  0.00
ATOM   4098  CZD CZD Z2219      46.095 -18.976 -54.031  1.00  0.00
ATOM   4099  CZE CZE Z2220     -69.470  24.738  65.249  1.00  0.00
ATOM   4100  CZF CZF Z2221      81.168  31.287  57.333  1.00  0.00
ATOM   4101  CZG CZG Z2222      45.699 -35.409  45.478  1.00  0.00
ATOM   4102  CZH CZH Z2223     -42.170   4.314  54.676  1.00  0.00
ATOM   4103  CZI CZI Z2224      19.861  66.567 -17.798  1.00  0.00
ATOM   4104  CZJ CZJ Z2225      85.552  11.193  11.664  1.00  0.00
ATOM   4105  CZK CZK Z2226      13.650 -74.258   4.903  1.00  0.00
ATOM   4106  CZL CZL Z2227      44.641 -25.133  70.895  1.00  0.00
ATOM   4107  CZM CZM Z2228      -9.864  11.393  86.756  1.00  0.00
ATOM   4108  CZN CZN Z2229      89.399  21.148 -39.083  1.00  0.00
ATOM   4109  CZO CZO Z2230      61.762 -72.631  64.927  1.00  0.00
ATOM   4110  CZP CZP Z2231     -24.996  78.680 -52.798  1.00  0.00
ATOM   4111  CZQ CZQ Z2232     -14.061  67.618 -40.015  1.00  0.00
ATOM   4112  CZR CZR Z2233      18.132  14.867 -38.743  1.00  0.00
ATOM   4113  CZS CZS Z2234     -25.275 -83.577  53.591  1.00  0.00
ATOM   4114  CZT CZT Z2235      54.110  -3.932  58.049  1.00  0.00
ATOM   4115  CZU CZU Z2236     -26.506  69.102  67.461  1.00  0.00
ATOM   4116  CZV CZV Z2237       3.063  33.337  66.514  1.00  0.00
ATOM   4117  CZW CZW Z2238      46.198 -31.959  85.560  1.00  0.00
ATOM   4118  CZX CZX Z2239      79.158  55.685 -40.807  1.00  0.00
ATOM   4119  CZY CZY Z2240      -4.905 -36.334  36.726  1.00  0.00
ATOM   4120  CZZ CZZ Z2241     -31.981 -60.290  81.322  1.00  0.00
ATOM   4121  DAA DAA Z2242     -81.489  55.897  18.701  1.00  0.00
ATOM   4122  DAB DAB Z2243      83.360  63.810 -60.177  1.00  0.00
ATOM   4123  DAC DAC Z2244      21.345  75.992  26.815  1.00  0.00
ATOM   4124  DAD DAD Z2245      75.335  79.975   5.665  1.00  0.00
ATOM   4125  DAE DAE Z2246      16.426  26.720 -40.566  1.00  0.00
ATOM   4126  DAF DAF Z2247      35.511 -19.389  38.095  1.00  0.00
ATOM   4127  DAG DAG Z2248     -70.204  82.703  15.226  1.00  0.00
ATOM   4128  DAH DAH Z2249      49.267 -62.665 -58.019  1.00  0.00
ATOM   4129  DAI DAI Z2250     -38.639   6.428  42.585  1.00  0.00
ATOM   4130  DAJ DAJ Z2251     -84.266  84.615 -28.925  1.00  0.00
ATOM   4131  DAK DAK Z2252      42.119  78.998  82.493  1.00  0.00
ATOM   4132  DAL DAL Z2253     -69.162  82.347  58.786  1.00  0.00
ATOM   4133  DAM DAM Z2254     -28.354  57.109 -20.361  1.00  0.00
ATOM   4134  DAN DAN Z2255      81.366 -42.079 -59.149  1.00  0.00
ATOM   4135  DAO DAO Z2256      34.770 -36.383 -24.661  1.00  0.00
ATOM   4136  DAP DAP Z2257      38.106  52.143  37.093  1.00  0.00
ATOM   4137  DAQ DAQ Z2258     -42.404  12.069 -30.734  1.00  0.00
ATOM   4138  DAR DAR Z2259     -43.812  76.542  83.133  1.00  0.00
ATOM   4139  DAS DAS Z2260     -24.625 -73.594   0.401  1.00  0.00
ATOM   4140  DAT DAT Z2261       3.260 -43.495 -26.888  1.00  0.00
ATOM   4141  DAU DAU Z2262      17.477  36.271 -35.437  1.00  0.00
ATOM   4142  DAV DAV Z2263     -59.215  -6.308 -81.546  1.00  0.00
ATOM   4143  DAW DAW Z2264     -14.742 -65.239 -75.170  1.00  0.00
ATOM   4144  DAX DAX Z2265       5.681  44.725 -62.828  1.00  0.00
ATOM   4145  DAY DAY Z2266     -44.693 -59.156   0.593  1.00  0.00
ATOM   4146  DAZ DAZ Z2267     -66.412  80.656 -18.564  1.00  0.00
ATOM   4147  DBA DBA Z2268     -73.005  -6.860  74.294  1.00  0.00
ATOM   4148  DBB DBB Z2269      84.876 -25.984 -77.720  1.00  0.00
ATOM   4149  DBC DBC Z2270      27.414 -72.948  11.236  1.00  0.00
ATOM   4150  DBD DBD Z2271      82.818  61.199  48.016  1.00  0.00
ATOM   4151  DBE DBE Z2272      64.505  25.575  -5.651  1.00  0.00
ATOM   4152  DBF DBF Z2273      69.211 -84.767 -25.935  1.00  0.00
ATOM   4153  DBG DBG Z2274     -34.960 -46.233 -36.092  1.00  0.00
ATOM   4154  DBH DBH Z2275      58.504   8.577  11.129  1.00  0.00
ATOM   4155  DBI DBI Z2276      39.003 -28.918 -79.607  1.00  0.00
ATOM   4156  DBJ DBJ Z2277     -26.337 -35.096  42.782  1.00  0.00
ATOM   4157  DBK DBK Z2278     -61.541  29.341  83.259  1.00  0.00
ATOM   4158  DBL DBL Z2279     -25.742  23.806  39.464  1.00  0.00
ATOM   4159  DBM DBM Z2280       1.973 -61.397  71.637  1.00  0.00
ATOM   4160  DBN DBN Z2281     -72.146  61.676  45.855  1.00  0.00
ATOM   4161  DBO DBO Z2282      -0.328 -19.554  21.641  1.00  0.00
ATOM   4162  DBP DBP Z2283      36.167  70.702 -43.782  1.00  0.00
ATOM   4163  DBQ DBQ Z2284     -48.300   5.212 -42.940  1.00  0.00
ATOM   4164  DBR DBR Z2285      47.325  41.965 -38.864  1.00  0.00
ATOM   4165  DBS DBS Z2286     -32.464 -51.510  31.222  1.00  0.00
ATOM   4166  DBT DBT Z2287      24.124 -11.270 -70.257  1.00  0.00
ATOM   4167  DBU DBU Z2288       5.368 -62.770  85.907  1.00  0.00
ATOM   4168  DBV DBV Z2289      48.332   2.917  76.924  1.00  0.00
ATOM   4169  DBW DBW Z2290     -80.586 -81.518 -76.451  1.00  0.00
ATOM   4170  DBX DBX Z2291      78.595 -82.555  83.187  1.00  0.00
ATOM   4171  DBY DBY Z2292      49.635 -82.231  60.011  1.00  0.00
ATOM   4172  DBZ DBZ Z2293     -81.247   0.266  55.396  1.00  0.00
ATOM   4173  DCA DCA Z2294      85.399  47.325 -86.309  1.00  0.00
ATOM   4174  DCB DCB Z2295     -17.234 -72.939  21.150  1.00  0.00
ATOM   4175  DCC DCC Z2296     -84.314 -68.313  23.349  1.00  0.00
ATOM   4176  DCD DCD Z2297     -61.782 -68.817 -84.436  1.00  0.00
ATOM   4177  DCE DCE Z2298     -72.904  34.987  61.449  1.00  0.00
ATOM   4178  DCF DCF Z2299      54.997 -80.930  -0.564  1.00  0.00
ATOM   4179  DCG DCG Z2300      17.860 -86.595  68.332  1.00  0.00
ATOM   4180  DCH DCH Z2301     -82.824 -11.237  17.333  1.00  0.00
ATOM   4181  DCI DCI Z2302     -39.788  56.545 -11.501  1.00  0.00
ATOM   4182  DCJ DCJ Z2303      21.443  30.066 -15.460  1.00  0.00
ATOM   4183  DCK DCK Z2304      26.468  13.727 -74.684  1.00  0.00
ATOM   4184  DCL DCL Z2305     -79.035  49.100  58.793  1.00  0.00
ATOM   4185  DCM DCM Z2306      78.830   2.415  74.551  1.00  0.00
ATOM   4186  DCN DCN Z2307      56.815  40.849  82.716  1.00  0.00
ATOM   4187  DCO DCO Z2308       4.492 -11.020  28.309  1.00  0.00
ATOM   4188  DCP DCP Z2309     -25.512  -8.265  48.492  1.00  0.00
ATOM   4189  DCQ DCQ Z2310      37.882 -78.953 -29.434  1.00  0.00
ATOM   4190  DCR DCR Z2311      68.564  55.320  87.758  1.00  0.00
ATOM   4191  DCS DCS Z2312      37.971 -64.591 -66.242  1.00  0.00
ATOM   4192  DCT DCT Z2313     -16.288  18.927  15.824  1.00  0.00
ATOM   4193  DCU DCU Z2314      68.943 -15.074  78.378  1.00  0.00
ATOM   4194  DCV DCV Z2315     -45.559  62.477  58.421  1.00  0.00
ATOM   4195  DCW DCW Z2316      -7.338 -86.955  63.385  1.00  0.00
ATOM   4196  DCX DCX Z2317     -51.394 -71.641  16.954  1.00  0.00
ATOM   4197  DCY DCY Z2318     -54.651 -62.664  33.240  1.00  0.00
ATOM   4198  DCZ DCZ Z2319      48.626 -74.254  89.209  1.00  0.00
ATOM   4199  DDA DDA Z2320     -54.797  67.573 -12.123  1.00  0.00
ATOM   4200  DDB DDB Z2321     -76.819 -14.293 -53.460  1.00  0.00
ATOM   4201  DDC DDC Z2322     -39.633  85.287  15.851  1.00  0.00
ATOM   4202  DDD DDD Z2323      82.832  -6.104  -0.596  1.00  0.00
ATOM   4203  DDE DDE Z2324      88.900 -11.204 -20.111  1.00  0.00
ATOM   4204  DDF DDF Z2325     -40.077 -66.201  36.614  1.00  0.00
ATOM   4205  DDG DDG Z2326     -78.161 -49.683 -27.176  1.00  0.00
ATOM   4206  DDH DDH Z2327      25.175  -1.732 -85.805  1.00  0.00
ATOM   4207  DDI DDI Z2328     -31.741 -84.327  18.018  1.00  0.00
ATOM   4208  DDJ DDJ Z2329     -48.134 -45.364 -76.935  1.00  0.00
ATOM   4209  DDK DDK Z2330     -27.161  77.981 -69.884  1.00  0.00
ATOM   4210  DDL DDL Z2331     -66.707  18.074  48.745  1.00  0.00
ATOM   4211  DDM DDM Z2332      15.783 -31.119 -66.235  1.00  0.00
ATOM   4212  DDN DDN Z2333      76.365  85.424  28.967  1.00  0.00
ATOM   4213  DDO DDO Z2334     -37.950 -31.045  32.931  1.00  0.00
ATOM   4214  DDP DDP Z2335      36.529  53.875 -57.507  1.00  0.00
ATOM   4215  DDQ DDQ Z2336     -83.550  82.183  13.674  1.00  0.00
ATOM   4216  DDR DDR Z2337     -22.011  19.978  -7.837  1.00  0.00
ATOM   4217  DDS DDS Z2338      33.467 -81.668  88.813  1.00  0.00
ATOM   4218  DDT DDT Z2339     -53.511 -36.410 -24.515  1.00  0.00
ATOM   4219  DDU DDU Z2340      18.764  41.613  88.495  1.00  0.00
ATOM   4220  DDV DDV Z2341      72.554  35.961 -29.186  1.00  0.00
ATOM   4221  DDW DDW Z2342      43.175 -66.323  16.614  1.00  0.00
ATOM   4222  DDX DDX Z2343      -6.058 -58.968 -14.393  1.00  0.00
ATOM   4223  DDY DDY Z2344      23.995 -47.983  65.827  1.00  0.00
ATOM   4224  DDZ DDZ Z2345     -13.886  70.958 -68.151  1.00  0.00
ATOM   4225  DEA DEA Z2346     -69.731 -74.675 -45.444  1.00  0.00
ATOM   4226  DEB DEB Z2347      29.444  20.758 -85.007  1.00  0.00
ATOM   4227  DEC DEC Z2348      84.709  -3.133  58.127  1.00  0.00
ATOM   4228  DED DED Z2349     -13.383 -44.853  39.579  1.00  0.00
ATOM   4229  DEE DEE Z2350     -66.051 -37.296  83.583  1.00  0.00
ATOM   4230  DEF DEF Z2351     -11.670  32.380  58.948  1.00  0.00
ATOM   4231  DEG DEG Z2352      25.578  77.070  39.432  1.00  0.00
ATOM   4232  DEH DEH Z2353       3.897  13.752   2.875  1.00  0.00
ATOM   4233  DEI DEI Z2354     -76.713  43.781  -6.728  1.00  0.00
ATOM   4234  DEJ DEJ Z2355      71.009 -37.324  78.721  1.00  0.00
ATOM   4235  DEK DEK Z2356     -68.900 -67.250  53.167  1.00  0.00
ATOM   4236  DEL DEL Z2357     -69.259  61.025  13.141  1.00  0.00
ATOM   4237  DEM DEM Z2358     -70.891  84.907  75.417  1.00  0.00
ATOM   4238  DEN DEN Z2359     -68.046  81.554 -31.309  1.00  0.00
ATOM   4239  DEO DEO Z2360       1.079 -18.624 -80.832  1.00  0.00
ATOM   4240  DEP DEP Z2361      89.155  36.787  70.912  1.00  0.00
ATOM   4241  DEQ DEQ Z2362     -38.590 -20.790  18.998  1.00  0.00
ATOM   4242  DER DER Z2363       9.306 -49.098 -66.672  1.00  0.00
ATOM   4243  DES DES Z2364      73.048   9.561 -52.323  1.00  0.00
ATOM   4244  DET DET Z2365      56.155 -39.951   3.879  1.00  0.00
ATOM   4245  DEU DEU Z2366      48.618 -68.978  -5.744  1.00  0.00
ATOM   4246  DEV DEV Z2367      11.450  78.906  63.703  1.00  0.00
ATOM   4247  DEW DEW Z2368      78.680   1.206 -87.084  1.00  0.00
ATOM   4248  DEX DEX Z2369      34.006  80.152  16.263  1.00  0.00
ATOM   4249  DEY DEY Z2370     -60.002  47.601  49.548  1.00  0.00
ATOM   4250  DEZ DEZ Z2371      30.568 -37.897  54.093  1.00  0.00
ATOM   4251  DFA DFA Z2372     -10.936 -88.998 -61.946  1.00  0.00
ATOM   4252  DFB DFB Z2373      41.004  -7.960  84.065  1.00  0.00
ATOM   4253  DFC DFC Z2374      39.330  -7.226 -34.519  1.00  0.00
ATOM   4254  DFD DFD Z2375       7.300 -43.162  26.409  1.00  0.00
ATOM   4255  DFE DFE Z2376      47.113  16.234 -78.717  1.00  0.00
ATOM   4256  DFF DFF Z2377     -46.213  84.442 -25.704  1.00  0.00
ATOM   4257  DFG DFG Z2378     -73.989  -3.352  11.141  1.00  0.00
ATOM   4258  DFH DFH Z2379      69.056  73.225 -79.522  1.00  0.00
ATOM   4259  DFI DFI Z2380      -7.197 -35.446 -30.238  1.00  0.00
ATOM   4260  DFJ DFJ Z2381      -1.776  60.324 -34.029  1.00  0.00
ATOM   4261  DFK DFK Z2382      78.396  -6.959 -64.815  1.00  0.00
ATOM   4262  DFL DFL Z2383      59.486   1.272  24.657  1.00  0.00
ATOM   4263  DFM DFM Z2384      64.836 -85.251 -64.902  1.00  0.00
ATOM   4264  DFN DFN Z2385      69.576 -81.498 -76.427  1.00  0.00
ATOM   4265  DFO DFO Z2386     -81.501  56.612 -55.316  1.00  0.00
ATOM   4266  DFP DFP Z2387     -65.733  27.972 -82.073  1.00  0.00
ATOM   4267  DFQ DFQ Z2388      28.662  36.544 -40.673  1.00  0.00
ATOM   4268  DFR DFR Z2389      84.591  16.068 -77.864  1.00  0.00
ATOM   4269  DFS DFS Z2390      87.495 -21.154 -64.415  1.00  0.00
ATOM   4270  DFT DFT Z2391      42.034   3.301 -17.231  1.00  0.00
ATOM   4271  DFU DFU Z2392     -83.329  13.684  74.137  1.00  0.00
ATOM   4272  DFV DFV Z2393      28.977 -44.509  85.771  1.00  0.00
ATOM   4273  DFW DFW Z2394     -45.813  27.422 -64.214  1.00  0.00
ATOM   4274  DFX DFX Z2395      72.627  22.232 -42.353  1.00  0.00
ATOM   4275  DFY DFY Z2396      22.369 -37.966  -3.157  1.00  0.00
ATOM   4276  DFZ DFZ Z2397      -3.270 -58.633  21.898  1.00  0.00
ATOM   4277  DGA DGA Z2398      17.345 -32.484  75.345  1.00  0.00
ATOM   4278  DGB DGB Z2399      66.643 -90.057  72.433  1.00  0.00
ATOM   4279  DGC DGC Z2400      83.939 -36.540  72.194  1.00  0.00
ATOM   4280  DGD DGD Z2401      35.014 -44.368  32.674  1.00  0.00
ATOM   4281  DGE DGE Z2402     -43.554  -6.622  43.446  1.00  0.00
ATOM   4282  DGF DGF Z2403     -82.762 -51.018  19.709  1.00  0.00
ATOM   4283  DGG DGG Z2404      71.724  13.042  61.460  1.00  0.00
ATOM   4284  DGH DGH Z2405      18.449  85.526 -83.026  1.00  0.00
ATOM   4285  DGI DGI Z2406      28.799 -70.034 -37.409  1.00  0.00
ATOM   4286  DGJ DGJ Z2407       2.378 -87.879 -49.291  1.00  0.00
ATOM   4287  DGK DGK Z2408     -22.484  61.136   2.930  1.00  0.00
ATOM   4288  DGL DGL Z2409     -31.877 -43.726 -74.341  1.00  0.00
ATOM   4289  DGM DGM Z2410      31.676 -67.178  85.644  1.00  0.00
ATOM   4290  DGN DGN Z2411     -72.484   1.098  -2.031  1.00  0.00
ATOM   4291  DGO DGO Z2412     -74.743 -27.970   1.142  1.00  0.00
ATOM   4292  DGP DGP Z2413     -82.919  44.985  38.594  1.00  0.00
ATOM   4293  DGQ DGQ Z2414     -23.040  59.336 -49.621  1.00  0.00
ATOM   4294  DGR DGR Z2415     -45.857 -60.253 -39.915  1.00  0.00
ATOM   4295  DGS DGS Z2416      72.377  34.218  76.958  1.00  0.00
ATOM   4296  DGT DGT Z2417      47.869  36.425  -3.050  1.00  0.00
ATOM   4297  DGU DGU Z2418      80.598  19.736  34.547  1.00  0.00
ATOM   4298  DGV DGV Z2419       9.051 -43.487 -82.963  1.00  0.00
ATOM   4299  DGW DGW Z2420     -74.997 -59.740  86.268  1.00  0.00
ATOM   4300  DGX DGX Z2421      42.030  78.639   6.036  1.00  0.00
ATOM   4301  DGY DGY Z2422     -19.949 -80.637 -73.998  1.00  0.00
ATOM   4302  DGZ DGZ Z2423      -1.902  61.832 -47.809  1.00  0.00
ATOM   4303  DHA DHA Z2424     -77.815  43.634 -27.091  1.00  0.00
ATOM   4304  DHB DHB Z2425      -1.722 -24.420 -63.479  1.00  0.00
ATOM   4305  DHC DHC Z2426      50.700  79.677  67.221  1.00  0.00
ATOM   4306  DHD DHD Z2427     -30.268  17.058  30.472  1.00  0.00
ATOM   4307  DHE DHE Z2428     -79.914  50.336  74.361  1.00  0.00
ATOM   4308  DHF DHF Z2429     -54.293 -73.387  67.728  1.00  0.00
ATOM   4309  DHG DHG Z2430       8.635 -15.947 -49.245  1.00  0.00
ATOM   4310  DHH DHH Z2431      63.362 -15.539   4.030  1.00  0.00
ATOM   4311  DHI DHI Z2432     -39.952  -6.336  73.125  1.00  0.00
ATOM   4312  DHJ DHJ Z2433      31.788  43.965  86.563  1.00  0.00
ATOM   4313  DHK DHK Z2434     -79.233 -77.178  56.294  1.00  0.00
ATOM   4314  DHL DHL Z2435      37.112  -6.343  24.147  1.00  0.00
ATOM   4315  DHM DHM Z2436     -26.497  22.385  84.856  1.00  0.00
ATOM   4316  DHN DHN Z2437     -67.341  77.679 -59.326  1.00  0.00
ATOM   4317  DHO DHO Z2438       2.978  83.702  29.791  1.00  0.00
ATOM   4318  DHP DHP Z2439     -45.000  78.325 -69.123  1.00  0.00
ATOM   4319  DHQ DHQ Z2440       5.146 -31.869 -28.305  1.00  0.00
ATOM   4320  DHR DHR Z2441      61.219   7.990  63.267  1.00  0.00
ATOM   4321  DHS DHS Z2442      81.478  34.427  14.497  1.00  0.00
ATOM   4322  DHT DHT Z2443     -51.742  47.508 -78.993  1.00  0.00
ATOM   4323  DHU DHU Z2444     -26.806 -30.453 -62.655  1.00  0.00
ATOM   4324  DHV DHV Z2445      31.183 -64.917  25.743  1.00  0.00
ATOM   4325  DHW DHW Z2446      33.133 -89.398  56.596  1.00  0.00
ATOM   4326  DHX DHX Z2447     -12.290  41.470  34.291  1.00  0.00
ATOM   4327  DHY DHY Z2448      46.760 -54.762  -1.150  1.00  0.00
ATOM   4328  DHZ DHZ Z2449      84.398 -52.769   0.898  1.00  0.00
ATOM   4329  DIA DIA Z2450      42.799  49.151  19.332  1.00  0.00
ATOM   4330  DIB DIB Z2451     -79.997  10.038   3.054  1.00  0.00
ATOM   4331  DIC DIC Z2452     -54.067   5.172  47.616  1.00  0.00
ATOM   4332  DID DID Z2453      67.653   0.947 -33.214  1.00  0.00
ATOM   4333  DIE DIE Z2454     -78.373  81.960 -53.404  1.00  0.00
ATOM   4334  DIF DIF Z2455     -53.146  37.113 -69.059  1.00  0.00
ATOM   4335  DIG DIG Z2456     -81.273 -51.005 -78.518  1.00  0.00
ATOM   4336  DIH DIH Z2457      -5.346  -2.527  18.858  1.00  0.00
ATOM   4337  DII DII Z2458      71.797 -19.200  13.573  1.00  0.00
ATOM   4338  DIJ DIJ Z2459     -64.314  10.639  82.698  1.00  0.00
ATOM   4339  DIK DIK Z2460      16.951  60.341  44.568  1.00  0.00
ATOM   4340  DIL DIL Z2461      62.159 -19.907 -41.012  1.00  0.00
ATOM   4341  DIM DIM Z2462      63.897 -81.404 -13.374  1.00  0.00
ATOM   4342  DIN DIN Z2463     -26.398 -47.343 -64.168  1.00  0.00
ATOM   4343  DIO DIO Z2464      48.300  56.409 -23.529  1.00  0.00
ATOM   4344  DIP DIP Z2465      27.489  76.998  86.958  1.00  0.00
ATOM   4345  DIQ DIQ Z2466      37.034  75.791 -17.845  1.00  0.00
ATOM   4346  DIR DIR Z2467       3.625  65.234  31.817  1.00  0.00
ATOM   4347  DIS DIS Z2468      46.154 -17.847 -39.089  1.00  0.00
ATOM   4348  DIT DIT Z2469      -4.584 -65.086 -84.954  1.00  0.00
ATOM   4349  DIU DIU Z2470     -79.653  32.746 -34.733  1.00  0.00
ATOM   4350  DIV DIV Z2471     -43.032   4.822 -86.388  1.00  0.00
ATOM   4351  DIW DIW Z2472      56.618   1.994   0.120  1.00  0.00
ATOM   4352  DIX DIX Z2473     -66.119  61.628 -15.084  1.00  0.00
ATOM   4353  DIY DIY Z2474     -17.337 -62.006  27.190  1.00  0.00
ATOM   4354  DIZ DIZ Z2475     -14.071  51.148 -27.426  1.00  0.00
ATOM   4355  DJA DJA Z2476      33.748 -85.553  11.093  1.00  0.00
ATOM   4356  DJB DJB Z2477      19.762  82.835  15.282  1.00  0.00
ATOM   4357  DJC DJC Z2478      24.309 -16.198  51.802  1.00  0.00
ATOM   4358  DJD DJD Z2479      43.947  17.719 -45.534  1.00  0.00
ATOM   4359  DJE DJE Z2480      18.831  25.172  69.410  1.00  0.00
ATOM   4360  DJF DJF Z2481      49.858   1.906  39.046  1.00  0.00
ATOM   4361  DJG DJG Z2482      72.407  79.153  87.440  1.00  0.00
ATOM   4362  DJH DJH Z2483     -27.197 -21.756 -81.131  1.00  0.00
ATOM   4363  DJI DJI Z2484     -11.281 -75.189  48.685  1.00  0.00
ATOM   4364  DJJ DJJ Z2485      84.001  57.474 -78.553  1.00  0.00
ATOM   4365  DJK DJK Z2486      63.616  53.906 -41.716  1.00  0.00
ATOM   4366  DJL DJL Z2487      28.147  39.152  11.365  1.00  0.00
ATOM   4367  DJM DJM Z2488      26.219  -0.360  14.191  1.00  0.00
ATOM   4368  DJN DJN Z2489      83.085 -73.372 -23.655  1.00  0.00
ATOM   4369  DJO DJO Z2490      58.706  78.468 -86.797  1.00  0.00
ATOM   4370  DJP DJP Z2491     -34.906  21.980 -81.129  1.00  0.00
ATOM   4371  DJQ DJQ Z2492     -19.691 -24.894  -5.743  1.00  0.00
ATOM   4372  DJR DJR Z2493     -10.454  -2.510  35.918  1.00  0.00
ATOM   4373  DJS DJS Z2494      77.294 -85.570  34.204  1.00  0.00
ATOM   4374  DJT DJT Z2495      88.671 -40.346  10.383  1.00  0.00
ATOM   4375  DJU DJU Z2496     -15.867 -87.119 -10.480  1.00  0.00
ATOM   4376  DJV DJV Z2497       6.268  42.650  10.208  1.00  0.00
ATOM   4377  DJW DJW Z2498     -85.915  24.875 -87.272  1.00  0.00
ATOM   4378  DJX DJX Z2499     -40.298 -13.734 -34.214  1.00  0.00
ATOM   4379  DJY DJY Z2500      55.014  82.828 -76.753  1.00  0.00
ATOM   4380  DJZ DJZ Z2501     -47.353 -30.774 -81.887  1.00  0.00
ATOM   4381  DKA DKA Z2502      48.928  37.076  67.212  1.00  0.00
ATOM   4382  DKB DKB Z2503     -49.528 -69.544 -31.114  1.00  0.00
ATOM   4383  DKC DKC Z2504      44.070 -47.653  15.568  1.00  0.00
ATOM   4384  DKD DKD Z2505      38.386  14.732  58.194  1.00  0.00
ATOM   4385  DKE DKE Z2506     -45.265  81.712 -83.061  1.00  0.00
ATOM   4386  DKF DKF Z2507      70.850  -7.025  69.484  1.00  0.00
ATOM   4387  DKG DKG Z2508     -40.971  36.135  50.540  1.00  0.00
ATOM   4388  DKH DKH Z2509      46.913 -65.669 -19.377  1.00  0.00
ATOM   4389  DKI DKI Z2510     -29.434  34.595  44.825  1.00  0.00
ATOM   4390  DKJ DKJ Z2511     -40.129  72.442  70.672  1.00  0.00
ATOM   4391  DKK DKK Z2512     -30.195  23.171 -62.251  1.00  0.00
ATOM   4392  DKL DKL Z2513     -28.189 -87.351  86.968  1.00  0.00
ATOM   4393  DKM DKM Z2514     -41.146 -57.701 -78.422  1.00  0.00
ATOM   4394  DKN DKN Z2515      -3.841  39.530  82.447  1.00  0.00
ATOM   4395  DKO DKO Z2516     -34.059  76.788  10.406  1.00  0.00
ATOM   4396  DKP DKP Z2517      28.917  83.652  77.550  1.00  0.00
ATOM   4397  DKQ DKQ Z2518      62.427  72.741  55.784  1.00  0.00
ATOM   4398  DKR DKR Z2519      75.738  35.750 -40.347  1.00  0.00
ATOM   4399  DKS DKS Z2520      18.310  42.515   2.482  1.00  0.00
ATOM   4400  DKT DKT Z2521     -68.474 -57.496  38.815  1.00  0.00
ATOM   4401  DKU DKU Z2522     -66.439  34.546 -50.251  1.00  0.00
ATOM   4402  DKV DKV Z2523     -66.588 -80.514 -81.254  1.00  0.00
ATOM   4403  DKW DKW Z2524      11.721 -65.388 -57.145  1.00  0.00
ATOM   4404  DKX DKX Z2525      83.400 -42.747  85.876  1.00  0.00
ATOM   4405  DKY DKY Z2526      90.039   8.774  78.421  1.00  0.00
ATOM   4406  DKZ DKZ Z2527       8.052  53.279  30.114  1.00  0.00
ATOM   4407  DLA DLA Z2528      82.890 -50.900 -73.521  1.00  0.00
ATOM   4408  DLB DLB Z2529      45.320  16.662  88.248  1.00  0.00
ATOM   4409  DLC DLC Z2530      -8.631  -7.420  83.759  1.00  0.00
ATOM   4410  DLD DLD Z2531       9.116  78.133 -66.661  1.00  0.00
ATOM   4411  DLE DLE Z2532      12.399 -44.568  72.844  1.00  0.00
ATOM   4412  DLF DLF Z2533      23.097 -27.309  39.814  1.00  0.00
ATOM   4413  DLG DLG Z2534      50.998  53.254  46.208  1.00  0.00
ATOM   4414  DLH DLH Z2535     -32.624   6.892 -81.958  1.00  0.00
ATOM   4415  DLI DLI Z2536      43.283 -14.427 -18.808  1.00  0.00
ATOM   4416  DLJ DLJ Z2537     -76.275  29.633  81.742  1.00  0.00
ATOM   4417  DLK DLK Z2538       0.195 -20.468  86.090  1.00  0.00
ATOM   4418  DLL DLL Z2539     -18.754   4.653   4.740  1.00  0.00
ATOM   4419  DLM DLM Z2540      72.769  58.103  38.044  1.00  0.00
ATOM   4420  DLN DLN Z2541     -20.842  60.561  81.862  1.00  0.00
ATOM   4421  DLO DLO Z2542      60.425 -25.541  82.767  1.00  0.00
ATOM   4422  DLP DLP Z2543     -70.619  82.729  -3.950  1.00  0.00
ATOM   4423  DLQ DLQ Z2544      85.022 -15.286  14.165  1.00  0.00
ATOM   4424  DLR DLR Z2545     -33.044 -62.022   9.311  1.00  0.00
ATOM   4425  DLS DLS Z2546      50.693  84.870   5.100  1.00  0.00
ATOM   4426  DLT DLT Z2547     -85.374 -86.088 -63.112  1.00  0.00
ATOM   4427  DLU DLU Z2548      51.250 -88.401 -60.956  1.00  0.00
ATOM   4428  DLV DLV Z2549     -19.513 -10.109  76.860  1.00  0.00
ATOM   4429  DLW DLW Z2550       6.765 -53.386  58.759  1.00  0.00
ATOM   4430  DLX DLX Z2551     -82.540   0.083  35.096  1.00  0.00
ATOM   4431  DLY DLY Z2552      19.911 -15.862 -44.726  1.00  0.00
ATOM   4432  DLZ DLZ Z2553     -21.748 -67.911  37.461  1.00  0.00
ATOM   4433  DMA DMA Z2554      85.432 -18.915  26.668  1.00  0.00
ATOM   4434  DMB DMB Z2555      58.047 -19.957 -84.939  1.00  0.00
ATOM   4435  DMC DMC Z2556     -85.914  67.820  41.423  1.00  0.00
ATOM   4436  DMD DMD Z2557     -65.821 -19.263 -59.600  1.00  0.00
ATOM   4437  DME DME Z2558      46.268 -45.754 -47.274  1.00  0.00
ATOM   4438  DMF DMF Z2559      -4.580  84.963 -53.534  1.00  0.00
ATOM   4439  DMG DMG Z2560     -72.787  55.907 -32.536  1.00  0.00
ATOM   4440  DMH DMH Z2561     -72.893 -12.829  -2.489  1.00  0.00
ATOM   4441  DMI DMI Z2562     -29.518  67.231 -36.978  1.00  0.00
ATOM   4442  DMJ DMJ Z2563      54.980  19.442  70.110  1.00  0.00
ATOM   4443  DMK DMK Z2564      26.115 -32.424 -86.062  1.00  0.00
ATOM   4444  DML DML Z2565      64.414  47.583  17.522  1.00  0.00
ATOM   4445  DMM DMM Z2566     -32.352  64.963 -79.681  1.00  0.00
ATOM   4446  DMN DMN Z2567      74.817 -87.031  12.702  1.00  0.00
ATOM   4447  DMO DMO Z2568     -82.920   6.540 -14.465  1.00  0.00
ATOM   4448  DMP DMP Z2569     -12.089 -88.560 -37.729  1.00  0.00
ATOM   4449  DMQ DMQ Z2570      65.876  62.265 -82.315  1.00  0.00
ATOM   4450  DMR DMR Z2571       9.213  74.838  48.515  1.00  0.00
ATOM   4451  DMS DMS Z2572     -41.866 -50.965  58.455  1.00  0.00
ATOM   4452  DMT DMT Z2573     -41.079  82.595  28.646  1.00  0.00
ATOM   4453  DMU DMU Z2574     -51.052 -83.362   1.385  1.00  0.00
ATOM   4454  DMV DMV Z2575     -41.193  53.507 -85.404  1.00  0.00
ATOM   4455  DMW DMW Z2576       5.188 -12.447  11.646  1.00  0.00
ATOM   4456  DMX DMX Z2577      14.240 -77.740 -42.387  1.00  0.00
ATOM   4457  DMY DMY Z2578     -64.992 -18.049 -26.281  1.00  0.00
ATOM   4458  DMZ DMZ Z2579      15.219  46.648  46.193  1.00  0.00
ATOM   4459  DNA DNA Z2580     -38.239  53.160 -69.178  1.00  0.00
ATOM   4460  DNB DNB Z2581      -4.303 -63.026  60.458  1.00  0.00
ATOM   4461  DNC DNC Z2582      48.683  56.121  -6.649  1.00  0.00
ATOM   4462  DND DND Z2583      12.201  43.092  71.436  1.00  0.00
ATOM   4463  DNE DNE Z2584     -19.018 -11.306 -10.015  1.00  0.00
ATOM   4464  DNF DNF Z2585      37.666  12.018  75.467  1.00  0.00
ATOM   4465  DNG DNG Z2586     -56.489  20.746  36.579  1.00  0.00
ATOM   4466  DNH DNH Z2587      34.267  85.504  62.567  1.00  0.00
ATOM   4467  DNI DNI Z2588     -16.688 -69.047  -8.424  1.00  0.00
ATOM   4468  DNJ DNJ Z2589     -85.567 -22.960  -6.748  1.00  0.00
ATOM   4469  DNK DNK Z2590     -70.126 -83.427 -27.526  1.00  0.00
ATOM   4470  DNL DNL Z2591      61.349  21.973  36.294  1.00  0.00
ATOM   4471  DNM DNM Z2592       2.418  85.115  -9.870  1.00  0.00
ATOM   4472  DNN DNN Z2593     -52.020 -88.496  62.335  1.00  0.00
ATOM   4473  DNO DNO Z2594      -0.267 -81.887 -37.929  1.00  0.00
ATOM   4474  DNP DNP Z2595     -62.486 -51.820  81.250  1.00  0.00
ATOM   4475  DNQ DNQ Z2596      69.975 -22.560 -57.492  1.00  0.00
ATOM   4476  DNR DNR Z2597     -75.359  68.026 -60.161  1.00  0.00
ATOM   4477  DNS DNS Z2598     -51.656 -45.742  75.769  1.00  0.00
ATOM   4478  DNT DNT Z2599      89.064 -79.588  33.881  1.00  0.00
ATOM   4479  DNU DNU Z2600      78.009 -37.697  10.204  1.00  0.00
ATOM   4480  DNV DNV Z2601      42.458 -59.824 -29.478  1.00  0.00
ATOM   4481  DNW DNW Z2602      27.268 -19.138 -26.721  1.00  0.00
ATOM   4482  DNX DNX Z2603      47.405 -21.678  -2.218  1.00  0.00
ATOM   4483  DNY DNY Z2604      57.119 -75.740  10.631  1.00  0.00
ATOM   4484  DNZ DNZ Z2605      84.636 -48.236  73.293  1.00  0.00
ATOM   4485  DOA DOA Z2606      11.818  74.609  80.255  1.00  0.00
ATOM   4486  DOB DOB Z2607      27.011 -58.959 -85.856  1.00  0.00
ATOM   4487  DOC DOC Z2608      86.424  27.968 -24.098  1.00  0.00
ATOM   4488  DOD DOD Z2609      38.003  83.111 -53.689  1.00  0.00
ATOM   4489  DOE DOE Z2610      80.319   9.338  -4.876  1.00  0.00
ATOM   4490  DOF DOF Z2611      49.822 -40.182 -85.267  1.00  0.00
ATOM   4491  DOG DOG Z2612     -49.126 -36.801 -40.575  1.00  0.00
ATOM   4492  DOH DOH Z2613      62.048 -85.446  59.951  1.00  0.00
ATOM   4493  DOI DOI Z2614      -6.500 -42.953  13.849  1.00  0.00
ATOM   4494  DOJ DOJ Z2615      27.516 -30.279  79.526  1.00  0.00
ATOM   4495  DOK DOK Z2616     -18.619  53.926  34.549  1.00  0.00
ATOM   4496  DOL DOL Z2617      21.848 -30.340 -21.395  1.00  0.00
ATOM   4497  DOM DOM Z2618     -82.866 -57.728 -46.709  1.00  0.00
ATOM   4498  DON DON Z2619      88.362  57.510  -4.016  1.00  0.00
ATOM   4499  DOO DOO Z2620      45.398  13.711 -64.677  1.00  0.00
ATOM   4500  DOP DOP Z2621     -35.345  31.639  88.963  1.00  0.00
ATOM   4501  DOQ DOQ Z2622      -0.471 -47.197  47.479  1.00  0.00
ATOM   4502  DOR DOR Z2623      32.068 -54.850 -75.106  1.00  0.00
ATOM   4503  DOS DOS Z2624     -49.323 -78.395  85.983  1.00  0.00
ATOM   4504  DOT DOT Z2625      25.799 -80.932 -85.653  1.00  0.00
ATOM   4505  DOU DOU Z2626      70.294 -48.455  81.098  1.00  0.00
ATOM   4506  DOV DOV Z2627      12.050 -22.088 -36.605  1.00  0.00
ATOM   4507  DOW DOW Z2628     -82.184  81.221  -8.598  1.00  0.00
ATOM   4508  DOX DOX Z2629      77.290 -60.221 -66.961  1.00  0.00
ATOM   4509  DOY DOY Z2630     -60.818  56.107 -49.404  1.00  0.00
ATOM   4510  DOZ DOZ Z2631       5.970  -4.649 -43.009  1.00  0.00
ATOM   4511  DPA DPA Z2632     -81.037  17.437 -27.137  1.00  0.00
ATOM   4512  DPB DPB Z2633      -1.730  12.998 -12.251  1.00  0.00
ATOM   4513  DPC DPC Z2634      34.907 -76.574  74.354  1.00  0.00
ATOM   4514  DPD DPD Z2635     -67.822  53.381 -86.001  1.00  0.00
ATOM   4515  DPE DPE Z2636     -62.219  76.863  -0.933  1.00  0.00
ATOM   4516  DPF DPF Z2637      59.296 -76.838 -83.482  1.00  0.00
ATOM   4517  DPG DPG Z2638      77.095  48.266  17.529  1.00  0.00
ATOM   4518  DPH DPH Z2639     -74.646 -82.398 -61.431  1.00  0.00
ATOM   4519  DPI DPI Z2640      25.764 -24.063  -6.672  1.00  0.00
ATOM   4520  DPJ DPJ Z2641      55.404 -74.839 -64.413  1.00  0.00
ATOM   4521  DPK DPK Z2642      22.996  53.871 -18.952  1.00  0.00
ATOM   4522  DPL DPL Z2643      78.347   3.549  87.265  1.00  0.00
ATOM   4523  DPM DPM Z2644     -27.029  -4.250  25.430  1.00  0.00
ATOM   4524  DPN DPN Z2645      -6.034  48.010  -2.099  1.00  0.00
ATOM   4525  DPO DPO Z2646     -34.831 -69.714  25.751  1.00  0.00
ATOM   4526  DPP DPP Z2647     -14.157 -89.156  87.414  1.00  0.00
ATOM   4527  DPQ DPQ Z2648       3.645 -84.115  84.515  1.00  0.00
ATOM   4528  DPR DPR Z2649     -43.818  72.570 -17.863  1.00  0.00
ATOM   4529  DPS DPS Z2650     -84.237  85.497  49.572  1.00  0.00
ATOM   4530  DPT DPT Z2651     -24.687 -66.470 -85.223  1.00  0.00
ATOM   4531  DPU DPU Z2652     -67.950 -49.439  22.138  1.00  0.00
ATOM   4532  DPV DPV Z2653      11.673  59.371   5.000  1.00  0.00
ATOM   4533  DPW DPW Z2654     -15.565  29.968  24.378  1.00  0.00
ATOM   4534  DPX DPX Z2655     -52.283   7.651 -78.515  1.00  0.00
ATOM   4535  DPY DPY Z2656      66.249 -46.747 -60.370  1.00  0.00
ATOM   4536  DPZ DPZ Z2657       0.571  66.303 -71.349  1.00  0.00
ATOM   4537  DQA DQA Z2658       5.745  41.269 -30.441  1.00  0.00
ATOM   4538  DQB DQB Z2659     -18.737 -21.975  51.191  1.00  0.00
ATOM   4539  DQC DQC Z2660     -75.850  16.834  59.809  1.00  0.00
ATOM   4540  DQD DQD Z2661     -57.914  81.940  80.188  1.00  0.00
ATOM   4541  DQE DQE Z2662      -7.531  32.949   9.663  1.00  0.00
ATOM   4542  DQF DQF Z2663      -7.050 -33.566  -6.855  1.00  0.00
ATOM   4543  DQG DQG Z2664     -63.879 -79.119  44.674  1.00  0.00
ATOM   4544  DQH DQH Z2665      19.778 -87.682  88.043  1.00  0.00
ATOM   4545  DQI DQI Z2666     -32.492 -88.323 -76.653  1.00  0.00
ATOM   4546  DQJ DQJ Z2667     -82.610   7.769  87.749  1.00  0.00
ATOM   4547  DQK DQK Z2668     -62.977 -52.512 -29.420  1.00  0.00
ATOM   4548  DQL DQL Z2669     -30.761  84.285  68.143  1.00  0.00
ATOM   4549  DQM DQM Z2670      50.510 -20.208  57.310  1.00  0.00
ATOM   4550  DQN DQN Z2671      27.768  84.248  52.069  1.00  0.00
ATOM   4551  DQO DQO Z2672      -4.451  19.505   5.850  1.00  0.00
ATOM   4552  DQP DQP Z2673     -49.339 -88.679 -85.118  1.00  0.00
ATOM   4553  DQQ DQQ Z2674     -83.666 -85.718   1.628  1.00  0.00
ATOM   4554  DQR DQR Z2675     -14.253 -12.394   6.411  1.00  0.00
ATOM   4555  DQS DQS Z2676       2.868  43.949 -43.771  1.00  0.00
ATOM   4556  DQT DQT Z2677     -44.988  84.749 -41.055  1.00  0.00
ATOM   4557  DQU DQU Z2678     -85.557  24.190 -67.933  1.00  0.00
ATOM   4558  DQV DQV Z2679     -31.097 -16.527  87.467  1.00  0.00
ATOM   4559  DQW DQW Z2680      45.685 -33.629 -11.427  1.00  0.00
ATOM   4560  DQX DQX Z2681     -56.333 -22.976  85.946  1.00  0.00
ATOM   4561  DQY DQY Z2682      84.994  16.042  86.729  1.00  0.00
ATOM   4562  DQZ DQZ Z2683      -3.097  45.612 -22.825  1.00  0.00
ATOM   4563  DRA DRA Z2684     -39.376  20.945  -4.024  1.00  0.00
ATOM   4564  DRB DRB Z2685     -36.643 -18.614  40.829  1.00  0.00
ATOM   4565  DRC DRC Z2686      83.437 -73.477 -84.840  1.00  0.00
ATOM   4566  DRD DRD Z2687       0.055  63.505 -86.685  1.00  0.00
ATOM   4567  DRE DRE Z2688     -19.219  54.896 -10.075  1.00  0.00
ATOM   4568  DRF DRF Z2689      -5.114 -53.555 -79.782  1.00  0.00
ATOM   4569  DRG DRG Z2690     -40.666 -73.514 -11.163  1.00  0.00
ATOM   4570  DRH DRH Z2691     -73.848 -31.485 -57.798  1.00  0.00
ATOM   4571  DRI DRI Z2692      87.268  56.657 -17.462  1.00  0.00
ATOM   4572  DRJ DRJ Z2693     -19.025  83.372  13.081  1.00  0.00
ATOM   4573  DRK DRK Z2694     -37.240 -26.836 -25.192  1.00  0.00
ATOM   4574  DRL DRL Z2695      36.201  21.968 -25.904  1.00  0.00
ATOM   4575  DRM DRM Z2696      21.935  81.941 -55.588  1.00  0.00
ATOM   4576  DRN DRN Z2697     -56.010  81.198  26.966  1.00  0.00
ATOM   4577  DRO DRO Z2698     -49.009 -88.492  16.613  1.00  0.00
END
