# Supplementary material for: The Effect of Macromolecular Crowding on the Electrostatic Component of Barnase–Barstar Binding: A Computational, Implicit Solvent-Based Study
Source: PLoS One. 2014 Jun 10;9(6):e98618. doi: 10.1371/journal.pone.0098618 (PMC4051634; doi:10.1371/journal.pone.0098618)
Supplement: File S1 — Contains sample pdb files used in our analyses; each contains the barnase/barstar complex with a specific random placement of crowders of varying radii at 30% crowding density. Also included are files specifying, for each pdb file, the radii of each atom and model crowder. (TAR) [file pone.0098618.s005.tar › vary30percent_pdb/with_crowders-41.pdb]

ATOM      1  CAY VAL A   3      18.329  -9.767 -18.786  1.00  0.00
ATOM      2  CY  VAL A   3      17.463  -9.299 -17.665  1.00  0.55
ATOM      3  OY  VAL A   3      17.203 -10.038 -16.718  1.00 -0.55
ATOM      4  N   VAL A   3      16.993  -8.037 -17.760  1.00 -0.40
ATOM      5  H   VAL A   3      17.222  -7.453 -18.535  1.00  0.40
ATOM      6  CA  VAL A   3      16.107  -7.419 -16.733  1.00  0.00
ATOM      7  CB  VAL A   3      16.269  -5.903 -16.535  1.00  0.00
ATOM      8  CG1 VAL A   3      15.283  -5.404 -15.502  1.00  0.00
ATOM      9  CG2 VAL A   3      17.666  -5.466 -16.113  1.00  0.00
ATOM     10  C   VAL A   3      14.669  -7.755 -17.123  1.00  0.55
ATOM     11  O   VAL A   3      14.125  -7.204 -18.095  1.00 -0.55
ATOM     12  N   ILE A   4      14.072  -8.639 -16.383  1.00 -0.40
ATOM     13  H   ILE A   4      14.512  -9.101 -15.616  1.00  0.40
ATOM     14  CA  ILE A   4      12.656  -8.995 -16.677  1.00  0.00
ATOM     15  CB  ILE A   4      12.546 -10.506 -16.596  1.00  0.00
ATOM     16  CG2 ILE A   4      11.132 -11.017 -16.786  1.00  0.00
ATOM     17  CG1 ILE A   4      13.586 -11.052 -17.616  1.00  0.00
ATOM     18  CD1 ILE A   4      13.725 -12.568 -17.376  1.00  0.00
ATOM     19  C   ILE A   4      11.850  -8.257 -15.632  1.00  0.55
ATOM     20  O   ILE A   4      11.950  -8.686 -14.487  1.00 -0.55
ATOM     21  N   ASN A   5      11.188  -7.189 -15.991  1.00 -0.40
ATOM     22  H   ASN A   5      11.172  -6.861 -16.933  1.00  0.40
ATOM     23  CA  ASN A   5      10.424  -6.409 -15.014  1.00  0.00
ATOM     24  CB  ASN A   5      11.345  -5.293 -14.478  1.00  0.00
ATOM     25  CG  ASN A   5      11.507  -4.197 -15.497  1.00  0.55
ATOM     26  OD1 ASN A   5      11.426  -4.466 -16.699  1.00 -0.55
ATOM     27  ND2 ASN A   5      11.717  -2.929 -15.181  1.00 -0.78
ATOM     28 HD21 ASN A   5      11.776  -2.656 -14.221  1.00  0.39
ATOM     29 HD22 ASN A   5      11.817  -2.244 -15.903  1.00  0.39
ATOM     30  C   ASN A   5       9.146  -5.812 -15.561  1.00  0.55
ATOM     31  O   ASN A   5       8.660  -4.755 -15.093  1.00 -0.55
ATOM     32  N   THR A   6       8.573  -6.475 -16.564  1.00 -0.40
ATOM     33  H   THR A   6       8.954  -7.320 -16.930  1.00  0.40
ATOM     34  CA  THR A   6       7.336  -5.993 -17.193  1.00  0.00
ATOM     35  CB  THR A   6       7.495  -6.026 -18.718  1.00  0.00
ATOM     36  OG1 THR A   6       7.625  -7.403 -19.111  1.00 -0.49
ATOM     37  HG1 THR A   6       7.563  -7.412 -20.069  1.00  0.49
ATOM     38  CG2 THR A   6       8.740  -5.225 -19.136  1.00  0.00
ATOM     39  C   THR A   6       6.232  -6.939 -16.733  1.00  0.55
ATOM     40  O   THR A   6       6.611  -8.029 -16.299  1.00 -0.55
ATOM     41  N   PHE A   7       4.972  -6.560 -16.843  1.00 -0.40
ATOM     42  H   PHE A   7       4.688  -5.677 -17.207  1.00  0.40
ATOM     43  CA  PHE A   7       3.912  -7.502 -16.400  1.00  0.00
ATOM     44  CB  PHE A   7       2.545  -6.816 -16.648  1.00  0.12
ATOM     45  CG  PHE A   7       2.234  -5.716 -15.659  1.00 -0.12
ATOM     46  CD1 PHE A   7       2.080  -6.016 -14.292  1.00 -0.12
ATOM     47  HD1 PHE A   7       2.188  -7.032 -13.942  1.00  0.12
ATOM     48  CE1 PHE A   7       1.787  -4.996 -13.396  1.00 -0.12
ATOM     49  HE1 PHE A   7       1.638  -5.215 -12.349  1.00  0.12
ATOM     50  CZ  PHE A   7       1.687  -3.671 -13.868  1.00 -0.12
ATOM     51  HZ  PHE A   7       1.486  -2.873 -13.169  1.00  0.12
ATOM     52  CD2 PHE A   7       2.089  -4.405 -16.107  1.00 -0.12
ATOM     53  HD2 PHE A   7       2.168  -4.189 -17.162  1.00  0.12
ATOM     54  CE2 PHE A   7       1.843  -3.376 -15.212  1.00 -0.12
ATOM     55  HE2 PHE A   7       1.773  -2.355 -15.558  1.00  0.12
ATOM     56  C   PHE A   7       3.988  -8.873 -17.043  1.00  0.55
ATOM     57  O   PHE A   7       3.930  -9.931 -16.338  1.00 -0.55
ATOM     58  N   ASP A   8       4.076  -8.953 -18.383  1.00 -0.40
ATOM     59  H   ASP A   8       4.106  -8.140 -18.960  1.00  0.40
ATOM     60  CA  ASP A   8       4.135 -10.249 -19.088  1.00  0.00
ATOM     61  CB  ASP A   8       4.031 -10.089 -20.627  1.00  0.00
ATOM     62  CG  ASP A   8       2.588  -9.770 -20.943  1.00  0.10
ATOM     63  OD1 ASP A   8       1.754 -10.653 -20.640  1.00 -0.55
ATOM     64  OD2 ASP A   8       2.462  -8.627 -21.418  1.00 -0.55
ATOM     65  C   ASP A   8       5.421 -11.049 -18.947  1.00  0.55
ATOM     66  O   ASP A   8       5.378 -12.269 -18.851  1.00 -0.55
ATOM     67  N   GLY A   9       6.548 -10.322 -19.006  1.00 -0.40
ATOM     68  H   GLY A   9       6.591  -9.338 -19.155  1.00  0.40
ATOM     69  CA  GLY A   9       7.803 -11.083 -18.828  1.00  0.00
ATOM     70  C   GLY A   9       7.792 -11.756 -17.443  1.00  0.55
ATOM     71  O   GLY A   9       8.086 -12.963 -17.360  1.00 -0.55
ATOM     72  N   VAL A  10       7.485 -11.016 -16.366  1.00 -0.40
ATOM     73  H   VAL A  10       7.259 -10.048 -16.433  1.00  0.40
ATOM     74  CA  VAL A  10       7.464 -11.599 -15.010  1.00  0.00
ATOM     75  CB  VAL A  10       7.388 -10.553 -13.892  1.00  0.00
ATOM     76  CG1 VAL A  10       7.386 -11.181 -12.494  1.00  0.00
ATOM     77  CG2 VAL A  10       8.560  -9.576 -13.991  1.00  0.00
ATOM     78  C   VAL A  10       6.322 -12.605 -14.848  1.00  0.55
ATOM     79  O   VAL A  10       6.519 -13.655 -14.242  1.00 -0.55
ATOM     80  N   ALA A  11       5.167 -12.365 -15.417  1.00 -0.40
ATOM     81  H   ALA A  11       5.009 -11.540 -15.953  1.00  0.40
ATOM     82  CA  ALA A  11       4.038 -13.274 -15.314  1.00  0.00
ATOM     83  CB  ALA A  11       2.713 -12.733 -15.889  1.00  0.00
ATOM     84  C   ALA A  11       4.389 -14.583 -16.026  1.00  0.55
ATOM     85  O   ALA A  11       4.042 -15.634 -15.517  1.00 -0.55
ATOM     86  N   ASP A  12       5.050 -14.457 -17.191  1.00 -0.40
ATOM     87  H   ASP A  12       5.317 -13.590 -17.603  1.00  0.40
ATOM     88  CA  ASP A  12       5.392 -15.710 -17.887  1.00  0.00
ATOM     89  CB  ASP A  12       5.950 -15.433 -19.272  1.00  0.00
ATOM     90  CG  ASP A  12       4.809 -15.091 -20.202  1.00  0.10
ATOM     91  OD1 ASP A  12       3.608 -15.246 -19.848  1.00 -0.55
ATOM     92  OD2 ASP A  12       5.220 -14.674 -21.315  1.00 -0.55
ATOM     93  C   ASP A  12       6.440 -16.470 -17.120  1.00  0.55
ATOM     94  O   ASP A  12       6.401 -17.688 -17.034  1.00 -0.55
ATOM     95  N   TYR A  13       7.400 -15.716 -16.618  1.00 -0.40
ATOM     96  H   TYR A  13       7.421 -14.726 -16.734  1.00  0.40
ATOM     97  CA  TYR A  13       8.517 -16.321 -15.838  1.00  0.00
ATOM     98  CB  TYR A  13       9.528 -15.218 -15.495  1.00  0.12
ATOM     99  CG  TYR A  13      10.857 -15.763 -15.081  1.00 -0.12
ATOM    100  CD1 TYR A  13      11.025 -16.287 -13.802  1.00 -0.12
ATOM    101  HD1 TYR A  13      10.183 -16.269 -13.127  1.00  0.12
ATOM    102  CE1 TYR A  13      12.217 -16.831 -13.348  1.00 -0.12
ATOM    103  HE1 TYR A  13      12.310 -17.255 -12.360  1.00  0.12
ATOM    104  CZ  TYR A  13      13.280 -16.800 -14.232  1.00  0.06
ATOM    105  OH  TYR A  13      14.503 -17.285 -13.795  1.00 -0.49
ATOM    106  HH  TYR A  13      14.497 -17.283 -12.835  1.00  0.43
ATOM    107  CD2 TYR A  13      11.943 -15.767 -15.969  1.00 -0.12
ATOM    108  HD2 TYR A  13      11.846 -15.372 -16.969  1.00  0.12
ATOM    109  CE2 TYR A  13      13.153 -16.297 -15.519  1.00 -0.12
ATOM    110  HE2 TYR A  13      14.005 -16.316 -16.183  1.00  0.12
ATOM    111  C   TYR A  13       8.019 -17.119 -14.644  1.00  0.55
ATOM    112  O   TYR A  13       8.424 -18.276 -14.395  1.00 -0.55
ATOM    113  N   LEU A  14       7.100 -16.494 -13.897  1.00 -0.40
ATOM    114  H   LEU A  14       6.793 -15.571 -14.114  1.00  0.40
ATOM    115  CA  LEU A  14       6.466 -17.116 -12.696  1.00  0.00
ATOM    116  CB  LEU A  14       5.439 -16.167 -12.076  1.00  0.00
ATOM    117  CG  LEU A  14       6.026 -14.992 -11.281  1.00  0.00
ATOM    118  CD1 LEU A  14       4.925 -13.953 -11.038  1.00  0.00
ATOM    119  CD2 LEU A  14       6.608 -15.537  -9.993  1.00  0.00
ATOM    120  C   LEU A  14       5.759 -18.417 -13.020  1.00  0.55
ATOM    121  O   LEU A  14       5.887 -19.465 -12.365  1.00 -0.55
ATOM    122  N   GLN A  15       4.997 -18.320 -14.103  1.00 -0.40
ATOM    123  H   GLN A  15       4.886 -17.492 -14.647  1.00  0.40
ATOM    124  CA  GLN A  15       4.271 -19.539 -14.511  1.00  0.00
ATOM    125  CB  GLN A  15       3.242 -19.235 -15.560  1.00  0.00
ATOM    126  CG  GLN A  15       1.993 -18.450 -15.209  1.00  0.00
ATOM    127  CD  GLN A  15       1.053 -18.699 -16.416  1.00  0.55
ATOM    128  OE1 GLN A  15       1.315 -18.171 -17.517  1.00 -0.55
ATOM    129  NE2 GLN A  15       0.048 -19.519 -16.139  1.00 -0.78
ATOM    130 HE21 GLN A  15      -0.620 -19.749 -16.847  1.00  0.39
ATOM    131 HE22 GLN A  15      -0.043 -19.908 -15.222  1.00  0.39
ATOM    132  C   GLN A  15       5.193 -20.634 -15.081  1.00  0.55
ATOM    133  O   GLN A  15       4.839 -21.802 -14.957  1.00 -0.55
ATOM    134  N   THR A  16       6.284 -20.233 -15.716  1.00 -0.40
ATOM    135  H   THR A  16       6.514 -19.270 -15.831  1.00  0.40
ATOM    136  CA  THR A  16       7.211 -21.195 -16.283  1.00  0.00
ATOM    137  CB  THR A  16       8.108 -20.626 -17.410  1.00  0.00
ATOM    138  OG1 THR A  16       7.259 -19.900 -18.296  1.00 -0.49
ATOM    139  HG1 THR A  16       6.981 -19.117 -17.815  1.00  0.49
ATOM    140  CG2 THR A  16       8.810 -21.765 -18.173  1.00  0.00
ATOM    141  C   THR A  16       8.162 -21.733 -15.234  1.00  0.55
ATOM    142  O   THR A  16       8.299 -22.967 -15.218  1.00 -0.55
ATOM    143  N   TYR A  17       8.773 -20.886 -14.447  1.00 -0.40
ATOM    144  H   TYR A  17       8.625 -19.901 -14.488  1.00  0.40
ATOM    145  CA  TYR A  17       9.721 -21.377 -13.449  1.00  0.00
ATOM    146  CB  TYR A  17      11.033 -20.515 -13.591  1.00  0.12
ATOM    147  CG  TYR A  17      11.478 -20.514 -15.040  1.00 -0.12
ATOM    148  CD1 TYR A  17      12.130 -21.636 -15.596  1.00 -0.12
ATOM    149  HD1 TYR A  17      12.305 -22.500 -14.973  1.00  0.12
ATOM    150  CE1 TYR A  17      12.555 -21.666 -16.925  1.00 -0.12
ATOM    151  HE1 TYR A  17      13.056 -22.528 -17.340  1.00  0.12
ATOM    152  CZ  TYR A  17      12.302 -20.532 -17.687  1.00  0.06
ATOM    153  OH  TYR A  17      12.619 -20.477 -19.033  1.00 -0.49
ATOM    154  HH  TYR A  17      12.363 -19.613 -19.363  1.00  0.43
ATOM    155  CD2 TYR A  17      11.256 -19.401 -15.851  1.00 -0.12
ATOM    156  HD2 TYR A  17      10.767 -18.530 -15.440  1.00  0.12
ATOM    157  CE2 TYR A  17      11.655 -19.401 -17.171  1.00 -0.12
ATOM    158  HE2 TYR A  17      11.471 -18.541 -17.798  1.00  0.12
ATOM    159  C   TYR A  17       9.234 -21.420 -12.010  1.00  0.55
ATOM    160  O   TYR A  17      10.026 -21.911 -11.202  1.00 -0.55
ATOM    161  N   HSD A  18       8.058 -20.995 -11.640  1.00 -0.40
ATOM    162  H   HSD A  18       7.420 -20.623 -12.308  1.00  0.40
ATOM    163  CA  HSD A  18       7.567 -21.013 -10.282  1.00  0.00
ATOM    164  CB  HSD A  18       7.255 -22.412  -9.742  1.00  0.12
ATOM    165  ND1 HSD A  18       5.350 -22.085 -11.391  1.00 -0.40
ATOM    166  HD1 HSD A  18       5.522 -21.119 -11.582  1.00  0.40
ATOM    167  CG  HSD A  18       6.073 -22.863 -10.532  1.00 -0.12
ATOM    168  CE1 HSD A  18       4.387 -22.849 -11.917  1.00  0.15
ATOM    169  HE1 HSD A  18       3.667 -22.489 -12.652  1.00  0.12
ATOM    170  NE2 HSD A  18       4.445 -24.074 -11.420  1.00 -0.56
ATOM    171  CD2 HSD A  18       5.512 -24.100 -10.552  1.00  0.15
ATOM    172  HD2 HSD A  18       5.776 -25.007 -10.022  1.00  0.12
ATOM    173  C   HSD A  18       8.486 -20.307  -9.289  1.00  0.55
ATOM    174  O   HSD A  18       8.646 -20.775  -8.185  1.00 -0.55
ATOM    175  N   LYS A  19       8.996 -19.177  -9.676  1.00 -0.40
ATOM    176  H   LYS A  19       8.837 -18.844 -10.601  1.00  0.40
ATOM    177  CA  LYS A  19       9.813 -18.307  -8.860  1.00  0.00
ATOM    178  CB  LYS A  19      11.113 -19.018  -8.541  1.00  0.00
ATOM    179  CG  LYS A  19      11.991 -19.124  -9.779  1.00  0.00
ATOM    180  CD  LYS A  19      13.185 -20.018  -9.647  1.00  0.00
ATOM    181  CE  LYS A  19      14.249 -19.494 -10.618  1.00  0.33
ATOM    182  NZ  LYS A  19      15.420 -20.420 -10.717  1.00 -0.32
ATOM    183  HZ1 LYS A  19      15.100 -21.350 -11.056  1.00  0.33
ATOM    184  HZ2 LYS A  19      15.859 -20.525  -9.780  1.00  0.33
ATOM    185  HZ3 LYS A  19      16.116 -20.029 -11.384  1.00  0.33
ATOM    186  C   LYS A  19       9.993 -17.020  -9.667  1.00  0.55
ATOM    187  O   LYS A  19       9.771 -16.952 -10.895  1.00 -0.55
ATOM    188  N   LEU A  20      10.378 -15.979  -8.953  1.00 -0.40
ATOM    189  H   LEU A  20      10.494 -16.018  -7.964  1.00  0.40
ATOM    190  CA  LEU A  20      10.655 -14.702  -9.595  1.00  0.00
ATOM    191  CB  LEU A  20      10.775 -13.519  -8.588  1.00  0.00
ATOM    192  CG  LEU A  20       9.470 -12.962  -7.959  1.00  0.00
ATOM    193  CD1 LEU A  20       9.842 -11.945  -6.902  1.00  0.00
ATOM    194  CD2 LEU A  20       8.540 -12.320  -8.967  1.00  0.00
ATOM    195  C   LEU A  20      12.022 -14.693 -10.299  1.00  0.55
ATOM    196  O   LEU A  20      12.918 -15.398  -9.815  1.00 -0.55
ATOM    197  N   PRO A  21      12.156 -13.855 -11.321  1.00 -0.20
ATOM    198  CD  PRO A  21      11.077 -13.073 -11.927  1.00  0.10
ATOM    199  CA  PRO A  21      13.437 -13.676 -12.023  1.00  0.10
ATOM    200  CB  PRO A  21      13.188 -12.626 -13.078  1.00  0.00
ATOM    201  CG  PRO A  21      11.739 -12.352 -13.069  1.00  0.00
ATOM    202  C   PRO A  21      14.474 -13.211 -11.006  1.00  0.55
ATOM    203  O   PRO A  21      14.181 -12.619  -9.964  1.00 -0.55
ATOM    204  N   ASP A  22      15.740 -13.397 -11.342  1.00 -0.40
ATOM    205  H   ASP A  22      15.985 -13.802 -12.219  1.00  0.40
ATOM    206  CA  ASP A  22      16.859 -13.044 -10.498  1.00  0.00
ATOM    207  CB  ASP A  22      18.200 -13.555 -11.095  1.00  0.00
ATOM    208  CG  ASP A  22      18.099 -15.082 -11.055  1.00  0.10
ATOM    209  OD1 ASP A  22      17.236 -15.690 -10.347  1.00 -0.55
ATOM    210  OD2 ASP A  22      18.916 -15.723 -11.777  1.00 -0.55
ATOM    211  C   ASP A  22      17.038 -11.587 -10.209  1.00  0.55
ATOM    212  O   ASP A  22      17.916 -11.326  -9.369  1.00 -0.55
ATOM    213  N   ASN A  23      16.341 -10.659 -10.820  1.00 -0.40
ATOM    214  H   ASN A  23      15.639 -10.870 -11.497  1.00  0.40
ATOM    215  CA  ASN A  23      16.571  -9.236 -10.524  1.00  0.00
ATOM    216  CB  ASN A  23      16.326  -8.442 -11.803  1.00  0.00
ATOM    217  CG  ASN A  23      14.973  -8.757 -12.424  1.00  0.55
ATOM    218  OD1 ASN A  23      14.761  -9.889 -12.907  1.00 -0.55
ATOM    219  ND2 ASN A  23      14.083  -7.761 -12.405  1.00 -0.78
ATOM    220 HD21 ASN A  23      14.327  -6.880 -12.000  1.00  0.39
ATOM    221 HD22 ASN A  23      13.173  -7.897 -12.796  1.00  0.39
ATOM    222  C   ASN A  23      15.722  -8.732  -9.359  1.00  0.55
ATOM    223  O   ASN A  23      15.748  -7.539  -9.060  1.00 -0.55
ATOM    224  N   TYR A  24      14.997  -9.618  -8.725  1.00 -0.40
ATOM    225  H   TYR A  24      14.985 -10.578  -8.994  1.00  0.40
ATOM    226  CA  TYR A  24      14.162  -9.268  -7.591  1.00  0.00
ATOM    227  CB  TYR A  24      12.841 -10.106  -7.635  1.00  0.12
ATOM    228  CG  TYR A  24      11.971  -9.391  -8.629  1.00 -0.12
ATOM    229  CD1 TYR A  24      11.299  -8.220  -8.263  1.00 -0.12
ATOM    230  HD1 TYR A  24      11.365  -7.877  -7.242  1.00  0.12
ATOM    231  CE1 TYR A  24      10.553  -7.490  -9.169  1.00 -0.12
ATOM    232  HE1 TYR A  24      10.056  -6.578  -8.872  1.00  0.12
ATOM    233  CZ  TYR A  24      10.462  -7.963 -10.476  1.00  0.06
ATOM    234  OH  TYR A  24       9.680  -7.287 -11.405  1.00 -0.49
ATOM    235  HH  TYR A  24       9.165  -6.627 -10.936  1.00  0.43
ATOM    236  CD2 TYR A  24      11.913  -9.820  -9.940  1.00 -0.12
ATOM    237  HD2 TYR A  24      12.470 -10.692 -10.252  1.00  0.12
ATOM    238  CE2 TYR A  24      11.130  -9.119 -10.862  1.00 -0.12
ATOM    239  HE2 TYR A  24      11.043  -9.477 -11.878  1.00  0.12
ATOM    240  C   TYR A  24      14.764  -9.534  -6.232  1.00  0.55
ATOM    241  O   TYR A  24      15.365 -10.597  -6.153  1.00 -0.55
ATOM    242  N   ILE A  25      14.561  -8.696  -5.232  1.00 -0.40
ATOM    243  H   ILE A  25      14.067  -7.840  -5.361  1.00  0.40
ATOM    244  CA  ILE A  25      15.038  -8.950  -3.877  1.00  0.00
ATOM    245  CB  ILE A  25      16.326  -8.192  -3.481  1.00  0.00
ATOM    246  CG2 ILE A  25      17.566  -8.889  -4.056  1.00  0.00
ATOM    247  CG1 ILE A  25      16.322  -6.709  -3.870  1.00  0.00
ATOM    248  CD1 ILE A  25      17.601  -6.045  -3.346  1.00  0.00
ATOM    249  C   ILE A  25      13.950  -8.515  -2.886  1.00  0.55
ATOM    250  O   ILE A  25      13.309  -7.552  -3.241  1.00 -0.55
ATOM    251  N   THR A  26      13.773  -9.140  -1.750  1.00 -0.40
ATOM    252  H   THR A  26      14.311  -9.942  -1.503  1.00  0.40
ATOM    253  CA  THR A  26      12.783  -8.716  -0.770  1.00  0.00
ATOM    254  CB  THR A  26      12.528  -9.786   0.303  1.00  0.00
ATOM    255  OG1 THR A  26      13.694  -9.881   1.116  1.00 -0.49
ATOM    256  HG1 THR A  26      13.504 -10.554   1.773  1.00  0.49
ATOM    257  CG2 THR A  26      12.324 -11.127  -0.344  1.00  0.00
ATOM    258  C   THR A  26      13.224  -7.400  -0.140  1.00  0.55
ATOM    259  O   THR A  26      14.357  -6.901  -0.315  1.00 -0.55
ATOM    260  N   LYS A  27      12.287  -6.769   0.542  1.00 -0.40
ATOM    261  H   LYS A  27      11.367  -7.146   0.596  1.00  0.40
ATOM    262  CA  LYS A  27      12.460  -5.526   1.257  1.00  0.00
ATOM    263  CB  LYS A  27      11.181  -4.959   1.855  1.00  0.00
ATOM    264  CG  LYS A  27      10.102  -4.405   0.945  1.00  0.00
ATOM    265  CD  LYS A  27       8.750  -4.452   1.677  1.00  0.00
ATOM    266  CE  LYS A  27       7.559  -4.131   0.800  1.00  0.33
ATOM    267  NZ  LYS A  27       6.252  -4.452   1.438  1.00 -0.32
ATOM    268  HZ1 LYS A  27       6.150  -3.905   2.316  1.00  0.33
ATOM    269  HZ2 LYS A  27       6.214  -5.468   1.657  1.00  0.33
ATOM    270  HZ3 LYS A  27       5.479  -4.210   0.786  1.00  0.33
ATOM    271  C   LYS A  27      13.546  -5.724   2.363  1.00  0.55
ATOM    272  O   LYS A  27      14.371  -4.798   2.524  1.00 -0.55
ATOM    273  N   SER A  28      13.524  -6.835   3.061  1.00 -0.40
ATOM    274  H   SER A  28      12.843  -7.551   2.929  1.00  0.40
ATOM    275  CA  SER A  28      14.554  -7.060   4.102  1.00  0.00
ATOM    276  CB  SER A  28      14.180  -8.226   4.985  1.00  0.00
ATOM    277  OG  SER A  28      14.628  -9.515   4.622  1.00 -0.49
ATOM    278  HG  SER A  28      14.293 -10.111   5.296  1.00  0.49
ATOM    279  C   SER A  28      15.937  -7.179   3.452  1.00  0.55
ATOM    280  O   SER A  28      16.867  -6.489   3.907  1.00 -0.55
ATOM    281  N   GLU A  29      16.051  -7.999   2.392  1.00 -0.40
ATOM    282  H   GLU A  29      15.287  -8.547   2.061  1.00  0.40
ATOM    283  CA  GLU A  29      17.290  -8.135   1.672  1.00  0.00
ATOM    284  CB  GLU A  29      17.101  -8.912   0.350  1.00  0.00
ATOM    285  CG  GLU A  29      17.067 -10.380   0.712  1.00  0.00
ATOM    286  CD  GLU A  29      16.359 -11.242  -0.303  1.00  0.10
ATOM    287  OE1 GLU A  29      16.171 -10.866  -1.480  1.00 -0.55
ATOM    288  OE2 GLU A  29      15.927 -12.350   0.128  1.00 -0.55
ATOM    289  C   GLU A  29      17.900  -6.827   1.208  1.00  0.55
ATOM    290  O   GLU A  29      19.127  -6.597   1.301  1.00 -0.55
ATOM    291  N   ALA A  30      17.009  -6.004   0.662  1.00 -0.40
ATOM    292  H   ALA A  30      16.044  -6.240   0.586  1.00  0.40
ATOM    293  CA  ALA A  30      17.400  -4.684   0.135  1.00  0.00
ATOM    294  CB  ALA A  30      16.185  -4.078  -0.557  1.00  0.00
ATOM    295  C   ALA A  30      18.008  -3.761   1.193  1.00  0.55
ATOM    296  O   ALA A  30      19.015  -3.059   1.036  1.00 -0.55
ATOM    297  N   GLN A  31      17.328  -3.779   2.338  1.00 -0.40
ATOM    298  H   GLN A  31      16.515  -4.344   2.445  1.00  0.40
ATOM    299  CA  GLN A  31      17.698  -2.998   3.511  1.00  0.00
ATOM    300  CB  GLN A  31      16.700  -3.141   4.643  1.00  0.00
ATOM    301  CG  GLN A  31      15.300  -2.718   4.234  1.00  0.00
ATOM    302  CD  GLN A  31      14.294  -2.788   5.368  1.00  0.55
ATOM    303  OE1 GLN A  31      13.963  -1.687   5.817  1.00 -0.55
ATOM    304  NE2 GLN A  31      13.796  -3.926   5.881  1.00 -0.78
ATOM    305 HE21 GLN A  31      13.134  -3.889   6.630  1.00  0.39
ATOM    306 HE22 GLN A  31      14.086  -4.810   5.513  1.00  0.39
ATOM    307  C   GLN A  31      19.099  -3.444   3.943  1.00  0.55
ATOM    308  O   GLN A  31      19.888  -2.569   4.269  1.00 -0.55
ATOM    309  N   ALA A  32      19.253  -4.754   3.872  1.00 -0.40
ATOM    310  H   ALA A  32      18.510  -5.349   3.577  1.00  0.40
ATOM    311  CA  ALA A  32      20.500  -5.431   4.211  1.00  0.00
ATOM    312  CB  ALA A  32      20.493  -6.930   4.090  1.00  0.00
ATOM    313  C   ALA A  32      21.607  -4.845   3.322  1.00  0.55
ATOM    314  O   ALA A  32      22.731  -4.739   3.833  1.00 -0.55
ATOM    315  N   LEU A  33      21.311  -4.450   2.092  1.00 -0.40
ATOM    316  H   LEU A  33      20.398  -4.519   1.698  1.00  0.40
ATOM    317  CA  LEU A  33      22.357  -3.884   1.258  1.00  0.00
ATOM    318  CB  LEU A  33      22.135  -4.136  -0.238  1.00  0.00
ATOM    319  CG  LEU A  33      21.779  -5.612  -0.475  1.00  0.00
ATOM    320  CD1 LEU A  33      21.481  -5.834  -1.940  1.00  0.00
ATOM    321  CD2 LEU A  33      22.911  -6.488   0.024  1.00  0.00
ATOM    322  C   LEU A  33      22.450  -2.396   1.468  1.00  0.55
ATOM    323  O   LEU A  33      23.265  -1.801   0.764  1.00 -0.55
ATOM    324  N   GLY A  34      21.641  -1.829   2.330  1.00 -0.40
ATOM    325  H   GLY A  34      20.958  -2.311   2.872  1.00  0.40
ATOM    326  CA  GLY A  34      21.774  -0.373   2.490  1.00  0.00
ATOM    327  C   GLY A  34      20.646   0.455   1.912  1.00  0.55
ATOM    328  O   GLY A  34      20.850   1.663   1.794  1.00 -0.55
ATOM    329  N   TRP A  35      19.542  -0.227   1.591  1.00 -0.40
ATOM    330  H   TRP A  35      19.459  -1.214   1.705  1.00  0.40
ATOM    331  CA  TRP A  35      18.395   0.472   1.052  1.00  0.00
ATOM    332  CB  TRP A  35      17.413  -0.521   0.459  1.00  0.12
ATOM    333  CG  TRP A  35      16.126   0.047  -0.111  1.00 -0.12
ATOM    334  CD1 TRP A  35      15.966   1.059  -1.031  1.00 -0.12
ATOM    335  HD1 TRP A  35      16.756   1.653  -1.465  1.00  0.12
ATOM    336  NE1 TRP A  35      14.618   1.180  -1.300  1.00 -0.40
ATOM    337  HE1 TRP A  35      14.236   1.815  -1.935  1.00  0.40
ATOM    338  CE2 TRP A  35      13.885   0.291  -0.560  1.00  0.00
ATOM    339  CD2 TRP A  35      14.793  -0.438   0.202  1.00  0.00
ATOM    340  CE3 TRP A  35      14.327  -1.408   1.089  1.00 -0.12
ATOM    341  HE3 TRP A  35      14.989  -1.960   1.741  1.00  0.12
ATOM    342  CZ3 TRP A  35      12.972  -1.648   1.111  1.00 -0.12
ATOM    343  HZ3 TRP A  35      12.582  -2.429   1.748  1.00  0.12
ATOM    344  CZ2 TRP A  35      12.492   0.088  -0.535  1.00 -0.12
ATOM    345  HZ2 TRP A  35      11.788   0.648  -1.131  1.00  0.12
ATOM    346  CH2 TRP A  35      12.092  -0.902   0.328  1.00 -0.12
ATOM    347  HH2 TRP A  35      11.036  -1.115   0.404  1.00  0.12
ATOM    348  C   TRP A  35      17.652   1.229   2.157  1.00  0.55
ATOM    349  O   TRP A  35      17.319   0.631   3.180  1.00 -0.55
ATOM    350  N   VAL A  36      17.398   2.503   1.833  1.00 -0.40
ATOM    351  H   VAL A  36      17.709   2.885   0.966  1.00  0.40
ATOM    352  CA  VAL A  36      16.660   3.433   2.691  1.00  0.00
ATOM    353  CB  VAL A  36      17.450   4.649   3.192  1.00  0.00
ATOM    354  CG1 VAL A  36      16.648   5.384   4.245  1.00  0.00
ATOM    355  CG2 VAL A  36      18.811   4.283   3.760  1.00  0.00
ATOM    356  C   VAL A  36      15.551   3.940   1.762  1.00  0.55
ATOM    357  O   VAL A  36      15.938   4.746   0.898  1.00 -0.55
ATOM    358  N   ALA A  37      14.332   3.417   1.956  1.00 -0.40
ATOM    359  H   ALA A  37      14.129   2.772   2.689  1.00  0.40
ATOM    360  CA  ALA A  37      13.223   3.787   1.069  1.00  0.00
ATOM    361  CB  ALA A  37      11.904   3.144   1.465  1.00  0.00
ATOM    362  C   ALA A  37      13.120   5.297   0.914  1.00  0.55
ATOM    363  O   ALA A  37      12.985   5.735  -0.250  1.00 -0.55
ATOM    364  N   SER A  38      13.155   6.050   1.998  1.00 -0.40
ATOM    365  H   SER A  38      13.251   5.705   2.928  1.00  0.40
ATOM    366  CA  SER A  38      13.042   7.494   1.789  1.00  0.00
ATOM    367  CB  SER A  38      12.904   8.310   3.079  1.00  0.00
ATOM    368  OG  SER A  38      13.873   7.799   3.987  1.00 -0.49
ATOM    369  HG  SER A  38      13.492   7.000   4.359  1.00  0.49
ATOM    370  C   SER A  38      14.220   8.080   1.002  1.00  0.55
ATOM    371  O   SER A  38      14.056   9.224   0.533  1.00 -0.55
ATOM    372  N   LYS A  39      15.343   7.430   0.811  1.00 -0.40
ATOM    373  H   LYS A  39      15.518   6.513   1.164  1.00  0.40
ATOM    374  CA  LYS A  39      16.410   8.079   0.036  1.00  0.00
ATOM    375  CB  LYS A  39      17.766   7.511   0.382  1.00  0.00
ATOM    376  CG  LYS A  39      17.926   6.529   1.525  1.00  0.00
ATOM    377  CD  LYS A  39      19.285   6.772   2.215  1.00  0.00
ATOM    378  CE  LYS A  39      19.281   8.268   2.589  1.00  0.33
ATOM    379  NZ  LYS A  39      18.012   8.835   1.990  1.00 -0.32
ATOM    380  HZ1 LYS A  39      17.341   8.063   1.802  1.00  0.33
ATOM    381  HZ2 LYS A  39      18.236   9.324   1.100  1.00  0.33
ATOM    382  HZ3 LYS A  39      17.585   9.510   2.658  1.00  0.33
ATOM    383  C   LYS A  39      16.149   7.836  -1.458  1.00  0.55
ATOM    384  O   LYS A  39      16.607   8.608  -2.310  1.00 -0.55
ATOM    385  N   GLY A  40      15.420   6.748  -1.705  1.00 -0.40
ATOM    386  H   GLY A  40      15.044   6.158  -0.995  1.00  0.40
ATOM    387  CA  GLY A  40      15.152   6.388  -3.115  1.00  0.00
ATOM    388  C   GLY A  40      16.499   5.869  -3.682  1.00  0.55
ATOM    389  O   GLY A  40      16.691   6.012  -4.881  1.00 -0.55
ATOM    390  N   ASN A  41      17.345   5.248  -2.879  1.00 -0.40
ATOM    391  H   ASN A  41      17.125   5.077  -1.923  1.00  0.40
ATOM    392  CA  ASN A  41      18.656   4.768  -3.321  1.00  0.00
ATOM    393  CB  ASN A  41      19.660   5.137  -2.190  1.00  0.00
ATOM    394  CG  ASN A  41      19.415   4.159  -1.063  1.00  0.55
ATOM    395  OD1 ASN A  41      18.331   3.582  -0.908  1.00 -0.55
ATOM    396  ND2 ASN A  41      20.429   3.913  -0.227  1.00 -0.78
ATOM    397 HD21 ASN A  41      20.307   3.273   0.532  1.00  0.39
ATOM    398 HD22 ASN A  41      21.308   4.370  -0.359  1.00  0.39
ATOM    399  C   ASN A  41      18.791   3.299  -3.673  1.00  0.55
ATOM    400  O   ASN A  41      19.893   2.721  -3.645  1.00 -0.55
ATOM    401  N   LEU A  42      17.706   2.602  -4.035  1.00 -0.40
ATOM    402  H   LEU A  42      16.800   3.014  -4.097  1.00  0.40
ATOM    403  CA  LEU A  42      17.801   1.167  -4.366  1.00  0.00
ATOM    404  CB  LEU A  42      16.422   0.571  -4.646  1.00  0.00
ATOM    405  CG  LEU A  42      16.306  -0.921  -4.883  1.00  0.00
ATOM    406  CD1 LEU A  42      16.789  -1.705  -3.667  1.00  0.00
ATOM    407  CD2 LEU A  42      14.872  -1.264  -5.270  1.00  0.00
ATOM    408  C   LEU A  42      18.772   0.859  -5.524  1.00  0.55
ATOM    409  O   LEU A  42      19.554  -0.096  -5.416  1.00 -0.55
ATOM    410  N   ALA A  43      18.691   1.648  -6.583  1.00 -0.40
ATOM    411  H   ALA A  43      18.078   2.431  -6.657  1.00  0.40
ATOM    412  CA  ALA A  43      19.569   1.338  -7.721  1.00  0.00
ATOM    413  CB  ALA A  43      18.966   2.065  -8.911  1.00  0.00
ATOM    414  C   ALA A  43      21.023   1.663  -7.424  1.00  0.55
ATOM    415  O   ALA A  43      21.910   1.165  -8.140  1.00 -0.55
ATOM    416  N   ASP A  44      21.277   2.449  -6.389  1.00 -0.40
ATOM    417  H   ASP A  44      20.549   2.839  -5.831  1.00  0.40
ATOM    418  CA  ASP A  44      22.631   2.795  -6.000  1.00  0.00
ATOM    419  CB  ASP A  44      22.782   3.960  -5.026  1.00  0.00
ATOM    420  CG  ASP A  44      21.953   5.126  -5.520  1.00  0.10
ATOM    421  OD1 ASP A  44      22.010   5.282  -6.761  1.00 -0.55
ATOM    422  OD2 ASP A  44      21.287   5.844  -4.743  1.00 -0.55
ATOM    423  C   ASP A  44      23.228   1.635  -5.195  1.00  0.55
ATOM    424  O   ASP A  44      24.440   1.429  -5.311  1.00 -0.55
ATOM    425  N   VAL A  45      22.369   0.991  -4.428  1.00 -0.40
ATOM    426  H   VAL A  45      21.396   1.201  -4.378  1.00  0.40
ATOM    427  CA  VAL A  45      22.884  -0.101  -3.600  1.00  0.00
ATOM    428  CB  VAL A  45      22.219   0.010  -2.191  1.00  0.00
ATOM    429  CG1 VAL A  45      22.421   1.426  -1.646  1.00  0.00
ATOM    430  CG2 VAL A  45      20.743  -0.327  -2.180  1.00  0.00
ATOM    431  C   VAL A  45      22.741  -1.504  -4.160  1.00  0.55
ATOM    432  O   VAL A  45      23.317  -2.484  -3.636  1.00 -0.55
ATOM    433  N   ALA A  46      21.930  -1.649  -5.197  1.00 -0.40
ATOM    434  H   ALA A  46      21.481  -0.861  -5.608  1.00  0.40
ATOM    435  CA  ALA A  46      21.617  -2.936  -5.830  1.00  0.00
ATOM    436  CB  ALA A  46      20.573  -3.708  -5.029  1.00  0.00
ATOM    437  C   ALA A  46      21.151  -2.620  -7.241  1.00  0.55
ATOM    438  O   ALA A  46      19.974  -2.679  -7.582  1.00 -0.55
ATOM    439  N   PRO A  47      22.177  -2.290  -8.036  1.00 -0.20
ATOM    440  CD  PRO A  47      23.616  -2.206  -7.719  1.00  0.10
ATOM    441  CA  PRO A  47      21.898  -1.931  -9.444  1.00  0.10
ATOM    442  CB  PRO A  47      23.244  -1.460  -9.974  1.00  0.00
ATOM    443  CG  PRO A  47      24.088  -1.185  -8.761  1.00  0.00
ATOM    444  C   PRO A  47      21.214  -3.138 -10.098  1.00  0.55
ATOM    445  O   PRO A  47      21.542  -4.317  -9.806  1.00 -0.55
ATOM    446  N   GLY A  48      20.258  -2.779 -10.942  1.00 -0.40
ATOM    447  H   GLY A  48      20.020  -1.826 -11.115  1.00  0.40
ATOM    448  CA  GLY A  48      19.500  -3.787 -11.667  1.00  0.00
ATOM    449  C   GLY A  48      18.460  -4.570 -10.889  1.00  0.55
ATOM    450  O   GLY A  48      17.785  -5.350 -11.547  1.00 -0.55
ATOM    451  N   LYS A  49      18.335  -4.351  -9.587  1.00 -0.40
ATOM    452  H   LYS A  49      18.914  -3.687  -9.122  1.00  0.40
ATOM    453  CA  LYS A  49      17.375  -5.032  -8.729  1.00  0.00
ATOM    454  CB  LYS A  49      17.926  -5.170  -7.312  1.00  0.00
ATOM    455  CG  LYS A  49      19.054  -6.088  -7.059  1.00  0.00
ATOM    456  CD  LYS A  49      18.842  -7.363  -7.836  1.00  0.00
ATOM    457  CE  LYS A  49      20.240  -7.929  -8.118  1.00  0.33
ATOM    458  NZ  LYS A  49      20.148  -9.389  -8.459  1.00 -0.32
ATOM    459  HZ1 LYS A  49      19.554  -9.511  -9.304  1.00  0.33
ATOM    460  HZ2 LYS A  49      19.725  -9.906  -7.661  1.00  0.33
ATOM    461  HZ3 LYS A  49      21.100  -9.762  -8.648  1.00  0.33
ATOM    462  C   LYS A  49      16.086  -4.197  -8.577  1.00  0.55
ATOM    463  O   LYS A  49      16.107  -2.958  -8.682  1.00 -0.55
ATOM    464  N   SER A  50      15.029  -4.926  -8.243  1.00 -0.40
ATOM    465  H   SER A  50      15.101  -5.913  -8.135  1.00  0.40
ATOM    466  CA  SER A  50      13.711  -4.380  -8.011  1.00  0.00
ATOM    467  CB  SER A  50      12.781  -4.725  -9.188  1.00  0.00
ATOM    468  OG  SER A  50      12.867  -4.002 -10.390  1.00 -0.49
ATOM    469  HG  SER A  50      12.033  -4.143 -10.844  1.00  0.49
ATOM    470  C   SER A  50      13.192  -5.095  -6.760  1.00  0.55
ATOM    471  O   SER A  50      13.549  -6.266  -6.525  1.00 -0.55
ATOM    472  N   ILE A  51      12.381  -4.448  -5.965  1.00 -0.40
ATOM    473  H   ILE A  51      12.132  -3.499  -6.138  1.00  0.40
ATOM    474  CA  ILE A  51      11.777  -5.049  -4.775  1.00  0.00
ATOM    475  CB  ILE A  51      11.084  -3.944  -3.913  1.00  0.00
ATOM    476  CG2 ILE A  51      10.270  -4.546  -2.766  1.00  0.00
ATOM    477  CG1 ILE A  51      12.133  -2.913  -3.492  1.00  0.00
ATOM    478  CD1 ILE A  51      13.226  -3.409  -2.600  1.00  0.00
ATOM    479  C   ILE A  51      10.739  -6.054  -5.232  1.00  0.55
ATOM    480  O   ILE A  51       9.897  -5.770  -6.131  1.00 -0.55
ATOM    481  N   GLY A  52      10.688  -7.239  -4.682  1.00 -0.40
ATOM    482  H   GLY A  52      11.340  -7.517  -3.981  1.00  0.40
ATOM    483  CA  GLY A  52       9.696  -8.229  -5.038  1.00  0.00
ATOM    484  C   GLY A  52       9.954  -9.502  -4.256  1.00  0.55
ATOM    485  O   GLY A  52      11.108  -9.792  -3.885  1.00 -0.55
ATOM    486  N   GLY A  53       8.846 -10.212  -4.027  1.00 -0.40
ATOM    487  H   GLY A  53       7.963  -9.891  -4.357  1.00  0.40
ATOM    488  CA  GLY A  53       8.797 -11.458  -3.317  1.00  0.00
ATOM    489  C   GLY A  53       8.214 -11.485  -1.916  1.00  0.55
ATOM    490  O   GLY A  53       7.977 -12.598  -1.430  1.00 -0.55
ATOM    491  N   ASP A  54       7.920 -10.323  -1.341  1.00 -0.40
ATOM    492  H   ASP A  54       8.103  -9.451  -1.788  1.00  0.40
ATOM    493  CA  ASP A  54       7.303 -10.247   0.001  1.00  0.00
ATOM    494  CB  ASP A  54       7.322  -8.786   0.474  1.00  0.00
ATOM    495  CG  ASP A  54       8.784  -8.444   0.755  1.00  0.10
ATOM    496  OD1 ASP A  54       9.238  -9.072   1.746  1.00 -0.55
ATOM    497  OD2 ASP A  54       9.364  -7.643  -0.019  1.00 -0.55
ATOM    498  C   ASP A  54       5.869 -10.753   0.005  1.00  0.55
ATOM    499  O   ASP A  54       5.163 -10.704  -1.011  1.00 -0.55
ATOM    500  N   ILE A  55       5.396 -11.225   1.127  1.00 -0.40
ATOM    501  H   ILE A  55       5.969 -11.292   1.940  1.00  0.40
ATOM    502  CA  ILE A  55       4.013 -11.689   1.300  1.00  0.00
ATOM    503  CB  ILE A  55       3.725 -12.284   2.698  1.00  0.00
ATOM    504  CG2 ILE A  55       2.232 -12.551   2.971  1.00  0.00
ATOM    505  CG1 ILE A  55       4.558 -13.587   2.828  1.00  0.00
ATOM    506  CD1 ILE A  55       3.737 -14.705   2.189  1.00  0.00
ATOM    507  C   ILE A  55       3.134 -10.440   1.118  1.00  0.55
ATOM    508  O   ILE A  55       3.504  -9.331   1.510  1.00 -0.55
ATOM    509  N   PHE A  56       2.000 -10.681   0.522  1.00 -0.40
ATOM    510  H   PHE A  56       1.791 -11.609   0.231  1.00  0.40
ATOM    511  CA  PHE A  56       0.953  -9.735   0.210  1.00  0.00
ATOM    512  CB  PHE A  56       0.565  -9.717  -1.293  1.00  0.12
ATOM    513  CG  PHE A  56      -0.506  -8.676  -1.530  1.00 -0.12
ATOM    514  CD1 PHE A  56      -0.206  -7.327  -1.368  1.00 -0.12
ATOM    515  HD1 PHE A  56       0.798  -7.040  -1.093  1.00  0.12
ATOM    516  CE1 PHE A  56      -1.158  -6.350  -1.549  1.00 -0.12
ATOM    517  HE1 PHE A  56      -0.909  -5.309  -1.405  1.00  0.12
ATOM    518  CZ  PHE A  56      -2.424  -6.716  -1.915  1.00 -0.12
ATOM    519  HZ  PHE A  56      -3.172  -5.952  -2.069  1.00  0.12
ATOM    520  CD2 PHE A  56      -1.807  -9.048  -1.893  1.00 -0.12
ATOM    521  HD2 PHE A  56      -2.067 -10.089  -2.017  1.00  0.12
ATOM    522  CE2 PHE A  56      -2.764  -8.044  -2.091  1.00 -0.12
ATOM    523  HE2 PHE A  56      -3.770  -8.308  -2.383  1.00  0.12
ATOM    524  C   PHE A  56      -0.213 -10.175   1.079  1.00  0.55
ATOM    525  O   PHE A  56      -0.703 -11.289   0.808  1.00 -0.55
ATOM    526  N   SER A  57      -0.570  -9.300   2.033  1.00 -0.40
ATOM    527  H   SER A  57      -0.160  -8.405   2.184  1.00  0.40
ATOM    528  CA  SER A  57      -1.681  -9.759   2.914  1.00  0.00
ATOM    529  CB  SER A  57      -1.460  -9.230   4.340  1.00  0.00
ATOM    530  OG  SER A  57      -0.176  -9.733   4.729  1.00 -0.49
ATOM    531  HG  SER A  57      -0.024  -9.410   5.620  1.00  0.49
ATOM    532  C   SER A  57      -3.088  -9.504   2.431  1.00  0.55
ATOM    533  O   SER A  57      -3.984  -9.914   3.203  1.00 -0.55
ATOM    534  N   ASN A  58      -3.285  -8.888   1.254  1.00 -0.40
ATOM    535  H   ASN A  58      -2.529  -8.536   0.708  1.00  0.40
ATOM    536  CA  ASN A  58      -4.616  -8.693   0.703  1.00  0.00
ATOM    537  CB  ASN A  58      -5.010 -10.107   0.212  1.00  0.00
ATOM    538  CG  ASN A  58      -6.288 -10.275  -0.572  1.00  0.55
ATOM    539  OD1 ASN A  58      -6.557  -9.283  -1.273  1.00 -0.55
ATOM    540  ND2 ASN A  58      -7.075 -11.330  -0.604  1.00 -0.78
ATOM    541 HD21 ASN A  58      -7.901 -11.320  -1.166  1.00  0.39
ATOM    542 HD22 ASN A  58      -6.846 -12.140  -0.065  1.00  0.39
ATOM    543  C   ASN A  58      -5.583  -8.193   1.776  1.00  0.55
ATOM    544  O   ASN A  58      -6.665  -8.769   2.054  1.00 -0.55
ATOM    545  N   ARG A  59      -5.176  -7.077   2.340  1.00 -0.40
ATOM    546  H   ARG A  59      -4.348  -6.625   2.019  1.00  0.40
ATOM    547  CA  ARG A  59      -5.845  -6.392   3.447  1.00  0.00
ATOM    548  CB  ARG A  59      -4.946  -5.301   4.041  1.00  0.00
ATOM    549  CG  ARG A  59      -3.604  -5.874   4.524  1.00  0.00
ATOM    550  CD  ARG A  59      -2.601  -4.742   4.785  1.00  0.35
ATOM    551  NE  ARG A  59      -1.233  -5.331   4.940  1.00 -0.35
ATOM    552  HE  ARG A  59      -0.623  -5.392   4.150  1.00  0.45
ATOM    553  CZ  ARG A  59      -0.828  -5.775   6.128  1.00  0.35
ATOM    554  NH1 ARG A  59      -1.603  -5.671   7.203  1.00 -0.70
ATOM    555 HH11 ARG A  59      -2.509  -5.253   7.129  1.00  0.40
ATOM    556 HH12 ARG A  59      -1.281  -6.011   8.087  1.00  0.40
ATOM    557  NH2 ARG A  59       0.344  -6.329   6.307  1.00 -0.70
ATOM    558 HH21 ARG A  59       0.972  -6.431   5.536  1.00  0.40
ATOM    559 HH22 ARG A  59       0.611  -6.650   7.216  1.00  0.40
ATOM    560  C   ARG A  59      -7.222  -5.897   3.110  1.00  0.55
ATOM    561  O   ARG A  59      -8.036  -5.881   4.032  1.00 -0.55
ATOM    562  N   GLU A  60      -7.547  -5.491   1.914  1.00 -0.40
ATOM    563  H   GLU A  60      -6.864  -5.461   1.190  1.00  0.40
ATOM    564  CA  GLU A  60      -8.873  -5.052   1.506  1.00  0.00
ATOM    565  CB  GLU A  60      -8.790  -4.022   0.385  1.00  0.00
ATOM    566  CG  GLU A  60      -8.003  -2.794   0.795  1.00  0.00
ATOM    567  CD  GLU A  60      -8.842  -1.911   1.675  1.00  0.10
ATOM    568  OE1 GLU A  60     -10.028  -2.229   1.907  1.00 -0.55
ATOM    569  OE2 GLU A  60      -8.438  -0.880   2.210  1.00 -0.55
ATOM    570  C   GLU A  60      -9.672  -6.237   1.029  1.00  0.55
ATOM    571  O   GLU A  60     -10.820  -6.034   0.703  1.00 -0.55
ATOM    572  N   GLY A  61      -9.182  -7.448   0.933  1.00 -0.40
ATOM    573  H   GLY A  61      -8.238  -7.601   1.205  1.00  0.40
ATOM    574  CA  GLY A  61      -9.823  -8.650   0.476  1.00  0.00
ATOM    575  C   GLY A  61     -10.221  -8.623  -1.000  1.00  0.55
ATOM    576  O   GLY A  61     -11.150  -9.354  -1.387  1.00 -0.55
ATOM    577  N   LYS A  62      -9.558  -7.847  -1.837  1.00 -0.40
ATOM    578  H   LYS A  62      -8.801  -7.280  -1.524  1.00  0.40
ATOM    579  CA  LYS A  62      -9.862  -7.746  -3.271  1.00  0.00
ATOM    580  CB  LYS A  62      -9.299  -6.428  -3.823  1.00  0.00
ATOM    581  CG  LYS A  62      -9.955  -5.251  -3.095  1.00  0.00
ATOM    582  CD  LYS A  62      -9.833  -4.014  -3.951  1.00  0.00
ATOM    583  CE  LYS A  62     -10.111  -2.726  -3.163  1.00  0.33
ATOM    584  NZ  LYS A  62      -8.855  -1.875  -3.145  1.00 -0.32
ATOM    585  HZ1 LYS A  62      -8.583  -1.636  -4.120  1.00  0.33
ATOM    586  HZ2 LYS A  62      -8.084  -2.403  -2.690  1.00  0.33
ATOM    587  HZ3 LYS A  62      -9.036  -1.000  -2.612  1.00  0.33
ATOM    588  C   LYS A  62      -9.403  -8.959  -4.069  1.00  0.55
ATOM    589  O   LYS A  62     -10.074  -9.230  -5.090  1.00 -0.55
ATOM    590  N   LEU A  63      -8.368  -9.681  -3.706  1.00 -0.40
ATOM    591  H   LEU A  63      -7.811  -9.440  -2.915  1.00  0.40
ATOM    592  CA  LEU A  63      -7.960 -10.884  -4.430  1.00  0.00
ATOM    593  CB  LEU A  63      -6.432 -11.095  -4.423  1.00  0.00
ATOM    594  CG  LEU A  63      -5.644  -9.882  -4.989  1.00  0.00
ATOM    595  CD1 LEU A  63      -4.143  -9.996  -4.817  1.00  0.00
ATOM    596  CD2 LEU A  63      -6.001  -9.806  -6.465  1.00  0.00
ATOM    597  C   LEU A  63      -8.704 -12.067  -3.791  1.00  0.55
ATOM    598  O   LEU A  63      -8.974 -12.112  -2.583  1.00 -0.55
ATOM    599  N   PRO A  64      -8.946 -13.064  -4.635  1.00 -0.20
ATOM    600  CD  PRO A  64      -8.616 -13.098  -6.071  1.00  0.10
ATOM    601  CA  PRO A  64      -9.680 -14.243  -4.193  1.00  0.10
ATOM    602  CB  PRO A  64     -10.035 -14.971  -5.498  1.00  0.00
ATOM    603  CG  PRO A  64      -8.896 -14.535  -6.437  1.00  0.00
ATOM    604  C   PRO A  64      -8.932 -15.036  -3.169  1.00  0.55
ATOM    605  O   PRO A  64      -7.748 -15.314  -3.329  1.00 -0.55
ATOM    606  N   GLY A  65      -9.622 -15.448  -2.114  1.00 -0.40
ATOM    607  H   GLY A  65     -10.591 -15.258  -1.979  1.00  0.40
ATOM    608  CA  GLY A  65      -8.929 -16.230  -1.079  1.00  0.00
ATOM    609  C   GLY A  65      -9.336 -17.673  -1.158  1.00  0.55
ATOM    610  O   GLY A  65     -10.357 -17.964  -1.787  1.00 -0.55
ATOM    611  N   LYS A  66      -8.598 -18.534  -0.512  1.00 -0.40
ATOM    612  H   LYS A  66      -7.799 -18.218  -0.010  1.00  0.40
ATOM    613  CA  LYS A  66      -8.804 -19.969  -0.429  1.00  0.00
ATOM    614  CB  LYS A  66      -8.493 -20.623  -1.763  1.00  0.00
ATOM    615  CG  LYS A  66      -8.773 -22.095  -1.893  1.00  0.00
ATOM    616  CD  LYS A  66      -8.151 -22.739  -3.120  1.00  0.00
ATOM    617  CE  LYS A  66      -8.794 -24.090  -3.404  1.00  0.33
ATOM    618  NZ  LYS A  66     -10.320 -24.058  -3.435  1.00 -0.32
ATOM    619  HZ1 LYS A  66     -10.639 -23.405  -4.178  1.00  0.33
ATOM    620  HZ2 LYS A  66     -10.678 -23.737  -2.513  1.00  0.33
ATOM    621  HZ3 LYS A  66     -10.682 -25.013  -3.633  1.00  0.33
ATOM    622  C   LYS A  66      -7.904 -20.498   0.687  1.00  0.55
ATOM    623  O   LYS A  66      -6.818 -19.964   0.929  1.00 -0.55
ATOM    624  N   SER A  67      -8.376 -21.555   1.351  1.00 -0.40
ATOM    625  H   SER A  67      -9.266 -21.959   1.159  1.00  0.40
ATOM    626  CA  SER A  67      -7.582 -22.179   2.419  1.00  0.00
ATOM    627  CB  SER A  67      -8.465 -23.182   3.180  1.00  0.00
ATOM    628  OG  SER A  67      -7.609 -23.855   4.133  1.00 -0.49
ATOM    629  HG  SER A  67      -8.171 -24.477   4.600  1.00  0.49
ATOM    630  C   SER A  67      -6.353 -22.792   1.744  1.00  0.55
ATOM    631  O   SER A  67      -6.455 -23.458   0.714  1.00 -0.55
ATOM    632  N   GLY A  68      -5.187 -22.444   2.261  1.00 -0.40
ATOM    633  H   GLY A  68      -5.171 -21.843   3.053  1.00  0.40
ATOM    634  CA  GLY A  68      -3.857 -22.835   1.817  1.00  0.00
ATOM    635  C   GLY A  68      -3.157 -21.869   0.859  1.00  0.55
ATOM    636  O   GLY A  68      -1.969 -21.990   0.526  1.00 -0.55
ATOM    637  N   ARG A  69      -3.898 -20.897   0.347  1.00 -0.40
ATOM    638  H   ARG A  69      -4.852 -20.788   0.614  1.00  0.40
ATOM    639  CA  ARG A  69      -3.420 -19.922  -0.618  1.00  0.00
ATOM    640  CB  ARG A  69      -4.593 -19.453  -1.539  1.00  0.00
ATOM    641  CG  ARG A  69      -3.949 -18.459  -2.558  1.00  0.00
ATOM    642  CD  ARG A  69      -5.020 -17.790  -3.423  1.00  0.35
ATOM    643  NE  ARG A  69      -5.569 -18.845  -4.263  1.00 -0.35
ATOM    644  HE  ARG A  69      -4.930 -19.576  -4.487  1.00  0.45
ATOM    645  CZ  ARG A  69      -6.773 -18.987  -4.771  1.00  0.35
ATOM    646  NH1 ARG A  69      -7.723 -18.092  -4.526  1.00 -0.70
ATOM    647 HH11 ARG A  69      -7.525 -17.299  -3.949  1.00  0.40
ATOM    648 HH12 ARG A  69      -8.635 -18.210  -4.918  1.00  0.40
ATOM    649  NH2 ARG A  69      -7.106 -20.029  -5.527  1.00 -0.70
ATOM    650 HH21 ARG A  69      -6.430 -20.739  -5.726  1.00  0.40
ATOM    651 HH22 ARG A  69      -8.032 -20.103  -5.897  1.00  0.40
ATOM    652  C   ARG A  69      -2.755 -18.741   0.004  1.00  0.55
ATOM    653  O   ARG A  69      -3.392 -18.094   0.829  1.00 -0.55
ATOM    654  N   THR A  70      -1.512 -18.467  -0.352  1.00 -0.40
ATOM    655  H   THR A  70      -0.984 -19.053  -0.962  1.00  0.40
ATOM    656  CA  THR A  70      -0.845 -17.260   0.147  1.00  0.00
ATOM    657  CB  THR A  70       0.375 -17.431   1.060  1.00  0.00
ATOM    658  OG1 THR A  70       1.278 -18.350   0.481  1.00 -0.49
ATOM    659  HG1 THR A  70       2.081 -18.298   1.005  1.00  0.49
ATOM    660  CG2 THR A  70      -0.077 -17.997   2.412  1.00  0.00
ATOM    661  C   THR A  70      -0.515 -16.414  -1.109  1.00  0.55
ATOM    662  O   THR A  70      -0.403 -16.961  -2.240  1.00 -0.55
ATOM    663  N   TRP A  71      -0.442 -15.093  -0.917  1.00 -0.40
ATOM    664  H   TRP A  71      -0.595 -14.693  -0.017  1.00  0.40
ATOM    665  CA  TRP A  71      -0.142 -14.139  -1.974  1.00  0.00
ATOM    666  CB  TRP A  71      -1.236 -13.052  -2.114  1.00  0.12
ATOM    667  CG  TRP A  71      -2.573 -13.520  -2.599  1.00 -0.12
ATOM    668  CD1 TRP A  71      -3.654 -13.963  -1.879  1.00 -0.12
ATOM    669  HD1 TRP A  71      -3.679 -14.015  -0.801  1.00  0.12
ATOM    670  NE1 TRP A  71      -4.709 -14.335  -2.695  1.00 -0.40
ATOM    671  HE1 TRP A  71      -5.582 -14.660  -2.405  1.00  0.40
ATOM    672  CE2 TRP A  71      -4.290 -14.158  -3.995  1.00  0.00
ATOM    673  CD2 TRP A  71      -2.951 -13.683  -3.979  1.00  0.00
ATOM    674  CE3 TRP A  71      -2.286 -13.434  -5.189  1.00 -0.12
ATOM    675  HE3 TRP A  71      -1.264 -13.085  -5.203  1.00  0.12
ATOM    676  CZ3 TRP A  71      -2.943 -13.635  -6.387  1.00 -0.12
ATOM    677  HZ3 TRP A  71      -2.463 -13.385  -7.322  1.00  0.12
ATOM    678  CZ2 TRP A  71      -4.942 -14.452  -5.192  1.00 -0.12
ATOM    679  HZ2 TRP A  71      -5.935 -14.875  -5.217  1.00  0.12
ATOM    680  CH2 TRP A  71      -4.270 -14.181  -6.377  1.00 -0.12
ATOM    681  HH2 TRP A  71      -4.760 -14.386  -7.317  1.00  0.12
ATOM    682  C   TRP A  71       1.190 -13.494  -1.627  1.00  0.55
ATOM    683  O   TRP A  71       1.667 -13.324  -0.489  1.00 -0.55
ATOM    684  N   ARG A  72       1.831 -13.074  -2.687  1.00 -0.40
ATOM    685  H   ARG A  72       1.451 -13.261  -3.587  1.00  0.40
ATOM    686  CA  ARG A  72       3.100 -12.324  -2.739  1.00  0.00
ATOM    687  CB  ARG A  72       4.302 -13.264  -2.989  1.00  0.00
ATOM    688  CG  ARG A  72       4.494 -14.152  -1.772  1.00  0.00
ATOM    689  CD  ARG A  72       5.720 -15.003  -2.058  1.00  0.35
ATOM    690  NE  ARG A  72       5.747 -16.081  -1.063  1.00 -0.35
ATOM    691  HE  ARG A  72       5.221 -16.921  -1.193  1.00  0.45
ATOM    692  CZ  ARG A  72       6.503 -15.894   0.024  1.00  0.35
ATOM    693  NH1 ARG A  72       7.212 -14.795   0.222  1.00 -0.70
ATOM    694 HH11 ARG A  72       7.196 -14.061  -0.458  1.00  0.40
ATOM    695 HH12 ARG A  72       7.764 -14.698   1.050  1.00  0.40
ATOM    696  NH2 ARG A  72       6.483 -16.901   0.903  1.00 -0.70
ATOM    697 HH21 ARG A  72       5.930 -17.714   0.720  1.00  0.40
ATOM    698 HH22 ARG A  72       7.021 -16.842   1.744  1.00  0.40
ATOM    699  C   ARG A  72       3.036 -11.243  -3.820  1.00  0.55
ATOM    700  O   ARG A  72       2.191 -11.355  -4.728  1.00 -0.55
ATOM    701  N   GLU A  73       3.936 -10.264  -3.747  1.00 -0.40
ATOM    702  H   GLU A  73       4.656 -10.222  -3.058  1.00  0.40
ATOM    703  CA  GLU A  73       3.873  -9.186  -4.728  1.00  0.00
ATOM    704  CB  GLU A  73       3.262  -7.930  -4.072  1.00  0.00
ATOM    705  CG  GLU A  73       3.925  -7.446  -2.787  1.00  0.00
ATOM    706  CD  GLU A  73       3.393  -6.054  -2.446  1.00  0.10
ATOM    707  OE1 GLU A  73       3.359  -5.139  -3.333  1.00 -0.55
ATOM    708  OE2 GLU A  73       2.988  -5.860  -1.259  1.00 -0.55
ATOM    709  C   GLU A  73       5.237  -8.767  -5.225  1.00  0.55
ATOM    710  O   GLU A  73       6.147  -9.124  -4.472  1.00 -0.55
ATOM    711  N   ALA A  74       5.340  -8.078  -6.346  1.00 -0.40
ATOM    712  H   ALA A  74       4.554  -7.833  -6.908  1.00  0.40
ATOM    713  CA  ALA A  74       6.661  -7.638  -6.813  1.00  0.00
ATOM    714  CB  ALA A  74       7.345  -8.552  -7.808  1.00  0.00
ATOM    715  C   ALA A  74       6.452  -6.318  -7.536  1.00  0.55
ATOM    716  O   ALA A  74       5.351  -6.256  -8.102  1.00 -0.55
ATOM    717  N   ASP A  75       7.435  -5.465  -7.492  1.00 -0.40
ATOM    718  H   ASP A  75       8.271  -5.635  -6.976  1.00  0.40
ATOM    719  CA  ASP A  75       7.355  -4.202  -8.207  1.00  0.00
ATOM    720  CB  ASP A  75       8.469  -3.255  -7.795  1.00  0.00
ATOM    721  CG  ASP A  75       8.228  -2.602  -6.463  1.00  0.10
ATOM    722  OD1 ASP A  75       7.365  -3.160  -5.733  1.00 -0.55
ATOM    723  OD2 ASP A  75       8.891  -1.609  -6.198  1.00 -0.55
ATOM    724  C   ASP A  75       7.536  -4.453  -9.705  1.00  0.55
ATOM    725  O   ASP A  75       8.358  -5.336 -10.033  1.00 -0.55
ATOM    726  N   ILE A  76       6.809  -3.715 -10.509  1.00 -0.40
ATOM    727  H   ILE A  76       6.172  -3.036 -10.152  1.00  0.40
ATOM    728  CA  ILE A  76       6.860  -3.816 -11.972  1.00  0.00
ATOM    729  CB  ILE A  76       5.529  -4.362 -12.506  1.00  0.00
ATOM    730  CG2 ILE A  76       5.432  -4.066 -14.023  1.00  0.00
ATOM    731  CG1 ILE A  76       5.271  -5.825 -12.139  1.00  0.00
ATOM    732  CD1 ILE A  76       6.091  -6.968 -12.724  1.00  0.00
ATOM    733  C   ILE A  76       7.239  -2.425 -12.523  1.00  0.55
ATOM    734  O   ILE A  76       6.950  -1.332 -11.965  1.00 -0.55
ATOM    735  N   ASN A  77       7.960  -2.449 -13.657  1.00 -0.40
ATOM    736  H   ASN A  77       8.202  -3.326 -14.059  1.00  0.40
ATOM    737  CA  ASN A  77       8.457  -1.322 -14.407  1.00  0.00
ATOM    738  CB  ASN A  77       7.333  -0.411 -14.971  1.00  0.00
ATOM    739  CG  ASN A  77       6.344  -1.111 -15.869  1.00  0.55
ATOM    740  OD1 ASN A  77       6.741  -1.975 -16.656  1.00 -0.55
ATOM    741  ND2 ASN A  77       5.006  -0.926 -15.789  1.00 -0.78
ATOM    742 HD21 ASN A  77       4.628  -0.299 -15.108  1.00  0.39
ATOM    743 HD22 ASN A  77       4.396  -1.417 -16.411  1.00  0.39
ATOM    744  C   ASN A  77       9.403  -0.463 -13.600  1.00  0.55
ATOM    745  O   ASN A  77       9.554   0.735 -13.921  1.00 -0.55
ATOM    746  N   TYR A  78      10.054  -1.014 -12.586  1.00 -0.40
ATOM    747  H   TYR A  78       9.953  -1.964 -12.302  1.00  0.40
ATOM    748  CA  TYR A  78      10.987  -0.153 -11.835  1.00  0.00
ATOM    749  CB  TYR A  78      11.114  -0.635 -10.369  1.00  0.12
ATOM    750  CG  TYR A  78      12.127   0.157  -9.553  1.00 -0.12
ATOM    751  CD1 TYR A  78      11.822   1.381  -8.970  1.00 -0.12
ATOM    752  HD1 TYR A  78      10.822   1.770  -9.090  1.00  0.12
ATOM    753  CE1 TYR A  78      12.738   2.130  -8.242  1.00 -0.12
ATOM    754  HE1 TYR A  78      12.455   3.087  -7.829  1.00  0.12
ATOM    755  CZ  TYR A  78      14.026   1.634  -8.049  1.00  0.06
ATOM    756  OH  TYR A  78      14.967   2.306  -7.295  1.00 -0.49
ATOM    757  HH  TYR A  78      14.564   3.114  -6.969  1.00  0.43
ATOM    758  CD2 TYR A  78      13.432  -0.306  -9.349  1.00 -0.12
ATOM    759  HD2 TYR A  78      13.728  -1.265  -9.749  1.00  0.12
ATOM    760  CE2 TYR A  78      14.337   0.446  -8.645  1.00 -0.12
ATOM    761  HE2 TYR A  78      15.349   0.079  -8.557  1.00  0.12
ATOM    762  C   TYR A  78      12.413  -0.178 -12.438  1.00  0.55
ATOM    763  O   TYR A  78      12.862  -1.299 -12.778  1.00 -0.55
ATOM    764  N   THR A  79      13.055   0.967 -12.505  1.00 -0.40
ATOM    765  H   THR A  79      12.647   1.843 -12.260  1.00  0.40
ATOM    766  CA  THR A  79      14.483   0.970 -12.976  1.00  0.00
ATOM    767  CB  THR A  79      14.803   1.592 -14.328  1.00  0.00
ATOM    768  OG1 THR A  79      14.385   2.971 -14.262  1.00 -0.49
ATOM    769  HG1 THR A  79      14.733   3.391 -15.052  1.00  0.49
ATOM    770  CG2 THR A  79      14.002   0.959 -15.436  1.00  0.00
ATOM    771  C   THR A  79      15.351   1.637 -11.894  1.00  0.55
ATOM    772  O   THR A  79      16.349   1.032 -11.473  1.00 -0.55
ATOM    773  N   SER A  80      14.989   2.808 -11.405  1.00 -0.40
ATOM    774  H   SER A  80      14.188   3.302 -11.733  1.00  0.40
ATOM    775  CA  SER A  80      15.764   3.450 -10.337  1.00  0.00
ATOM    776  CB  SER A  80      17.074   3.985 -10.954  1.00  0.00
ATOM    777  OG  SER A  80      16.689   5.130 -11.727  1.00 -0.49
ATOM    778  HG  SER A  80      17.498   5.471 -12.116  1.00  0.49
ATOM    779  C   SER A  80      14.995   4.586  -9.689  1.00  0.55
ATOM    780  O   SER A  80      13.962   4.988 -10.246  1.00 -0.55
ATOM    781  N   GLY A  81      15.469   5.095  -8.565  1.00 -0.40
ATOM    782  H   GLY A  81      16.296   4.761  -8.118  1.00  0.40
ATOM    783  CA  GLY A  81      14.744   6.232  -7.911  1.00  0.00
ATOM    784  C   GLY A  81      13.677   5.692  -6.949  1.00  0.55
ATOM    785  O   GLY A  81      13.793   4.526  -6.518  1.00 -0.55
ATOM    786  N   PHE A  82      12.681   6.519  -6.644  1.00 -0.40
ATOM    787  H   PHE A  82      12.620   7.452  -6.989  1.00  0.40
ATOM    788  CA  PHE A  82      11.607   6.060  -5.759  1.00  0.00
ATOM    789  CB  PHE A  82      10.687   7.209  -5.302  1.00  0.12
ATOM    790  CG  PHE A  82      11.526   8.242  -4.598  1.00 -0.12
ATOM    791  CD1 PHE A  82      11.807   8.097  -3.257  1.00 -0.12
ATOM    792  HD1 PHE A  82      11.405   7.252  -2.718  1.00  0.12
ATOM    793  CE1 PHE A  82      12.593   9.014  -2.594  1.00 -0.12
ATOM    794  HE1 PHE A  82      12.797   8.896  -1.541  1.00  0.12
ATOM    795  CZ  PHE A  82      13.119  10.090  -3.292  1.00 -0.12
ATOM    796  HZ  PHE A  82      13.742  10.812  -2.785  1.00  0.12
ATOM    797  CD2 PHE A  82      12.054   9.308  -5.287  1.00 -0.12
ATOM    798  HD2 PHE A  82      11.848   9.417  -6.341  1.00  0.12
ATOM    799  CE2 PHE A  82      12.843  10.237  -4.648  1.00 -0.12
ATOM    800  HE2 PHE A  82      13.245  11.076  -5.197  1.00  0.12
ATOM    801  C   PHE A  82      10.689   5.067  -6.458  1.00  0.55
ATOM    802  O   PHE A  82      10.541   5.028  -7.685  1.00 -0.55
ATOM    803  N   ARG A  83      10.019   4.261  -5.655  1.00 -0.40
ATOM    804  H   ARG A  83      10.149   4.295  -4.667  1.00  0.40
ATOM    805  CA  ARG A  83       9.043   3.261  -6.122  1.00  0.00
ATOM    806  CB  ARG A  83       8.697   2.313  -4.945  1.00  0.00
ATOM    807  CG  ARG A  83       9.990   1.615  -4.482  1.00  0.00
ATOM    808  CD  ARG A  83       9.798   0.556  -3.425  1.00  0.35
ATOM    809  NE  ARG A  83       8.754  -0.437  -3.613  1.00 -0.35
ATOM    810  HE  ARG A  83       8.876  -1.054  -4.388  1.00  0.45
ATOM    811  CZ  ARG A  83       7.655  -0.631  -2.887  1.00  0.35
ATOM    812  NH1 ARG A  83       7.369   0.129  -1.831  1.00 -0.70
ATOM    813 HH11 ARG A  83       7.986   0.870  -1.566  1.00  0.40
ATOM    814 HH12 ARG A  83       6.536  -0.040  -1.304  1.00  0.40
ATOM    815  NH2 ARG A  83       6.774  -1.594  -3.154  1.00 -0.70
ATOM    816 HH21 ARG A  83       6.925  -2.208  -3.929  1.00  0.40
ATOM    817 HH22 ARG A  83       5.962  -1.702  -2.580  1.00  0.40
ATOM    818  C   ARG A  83       7.834   3.943  -6.767  1.00  0.55
ATOM    819  O   ARG A  83       7.395   5.065  -6.449  1.00 -0.55
ATOM    820  N   ASN A  84       7.340   3.188  -7.727  1.00 -0.40
ATOM    821  H   ASN A  84       7.763   2.313  -7.946  1.00  0.40
ATOM    822  CA  ASN A  84       6.178   3.516  -8.546  1.00  0.00
ATOM    823  CB  ASN A  84       6.461   3.215 -10.027  1.00  0.00
ATOM    824  CG  ASN A  84       6.530   1.715 -10.328  1.00  0.55
ATOM    825  OD1 ASN A  84       6.118   0.808  -9.561  1.00 -0.55
ATOM    826  ND2 ASN A  84       7.092   1.413 -11.499  1.00 -0.78
ATOM    827 HD21 ASN A  84       7.180   0.457 -11.780  1.00  0.39
ATOM    828 HD22 ASN A  84       7.426   2.142 -12.097  1.00  0.39
ATOM    829  C   ASN A  84       4.912   2.804  -8.005  1.00  0.55
ATOM    830  O   ASN A  84       4.898   2.211  -6.893  1.00 -0.55
ATOM    831  N   SER A  85       3.849   2.897  -8.803  1.00 -0.40
ATOM    832  H   SER A  85       3.863   3.364  -9.684  1.00  0.40
ATOM    833  CA  SER A  85       2.600   2.296  -8.389  1.00  0.00
ATOM    834  CB  SER A  85       1.400   3.258  -8.610  1.00  0.00
ATOM    835  OG  SER A  85       1.363   3.519 -10.013  1.00 -0.49
ATOM    836  HG  SER A  85       0.933   2.759 -10.412  1.00  0.49
ATOM    837  C   SER A  85       2.221   0.984  -9.053  1.00  0.55
ATOM    838  O   SER A  85       1.044   0.610  -8.845  1.00 -0.55
ATOM    839  N   ASP A  86       3.146   0.340  -9.755  1.00 -0.40
ATOM    840  H   ASP A  86       4.082   0.672  -9.841  1.00  0.40
ATOM    841  CA  ASP A  86       2.827  -0.907 -10.449  1.00  0.00
ATOM    842  CB  ASP A  86       3.455  -1.040 -11.864  1.00  0.00
ATOM    843  CG  ASP A  86       3.076   0.125 -12.755  1.00  0.10
ATOM    844  OD1 ASP A  86       2.013   0.732 -12.592  1.00 -0.55
ATOM    845  OD2 ASP A  86       3.874   0.510 -13.633  1.00 -0.55
ATOM    846  C   ASP A  86       3.309  -2.123  -9.685  1.00  0.55
ATOM    847  O   ASP A  86       4.450  -2.136  -9.298  1.00 -0.55
ATOM    848  N   ARG A  87       2.418  -3.073  -9.560  1.00 -0.40
ATOM    849  H   ARG A  87       1.495  -2.973  -9.923  1.00  0.40
ATOM    850  CA  ARG A  87       2.695  -4.322  -8.898  1.00  0.00
ATOM    851  CB  ARG A  87       2.186  -4.266  -7.449  1.00  0.00
ATOM    852  CG  ARG A  87       2.501  -3.028  -6.643  1.00  0.00
ATOM    853  CD  ARG A  87       3.927  -3.018  -6.062  1.00  0.35
ATOM    854  NE  ARG A  87       4.185  -1.826  -5.266  1.00 -0.35
ATOM    855  HE  ARG A  87       3.949  -1.886  -4.299  1.00  0.45
ATOM    856  CZ  ARG A  87       4.695  -0.674  -5.669  1.00  0.35
ATOM    857  NH1 ARG A  87       5.029  -0.598  -6.963  1.00 -0.70
ATOM    858 HH11 ARG A  87       4.888  -1.385  -7.563  1.00  0.40
ATOM    859 HH12 ARG A  87       5.420   0.247  -7.330  1.00  0.40
ATOM    860  NH2 ARG A  87       4.911   0.384  -4.927  1.00 -0.70
ATOM    861 HH21 ARG A  87       4.684   0.367  -3.954  1.00  0.40
ATOM    862 HH22 ARG A  87       5.303   1.209  -5.335  1.00  0.40
ATOM    863  C   ARG A  87       2.048  -5.511  -9.595  1.00  0.55
ATOM    864  O   ARG A  87       0.994  -5.440 -10.212  1.00 -0.55
ATOM    865  N   ILE A  88       2.744  -6.631  -9.463  1.00 -0.40
ATOM    866  H   ILE A  88       3.645  -6.618  -9.039  1.00  0.40
ATOM    867  CA  ILE A  88       2.297  -7.968  -9.903  1.00  0.00
ATOM    868  CB  ILE A  88       3.279  -8.666 -10.869  1.00  0.00
ATOM    869  CG2 ILE A  88       4.568  -9.025 -10.151  1.00  0.00
ATOM    870  CG1 ILE A  88       2.604  -9.907 -11.470  1.00  0.00
ATOM    871  CD1 ILE A  88       3.230 -10.387 -12.771  1.00  0.00
ATOM    872  C   ILE A  88       2.014  -8.740  -8.581  1.00  0.55
ATOM    873  O   ILE A  88       2.796  -8.689  -7.605  1.00 -0.55
ATOM    874  N   LEU A  89       0.906  -9.435  -8.514  1.00 -0.40
ATOM    875  H   LEU A  89       0.301  -9.474  -9.304  1.00  0.40
ATOM    876  CA  LEU A  89       0.422 -10.198  -7.370  1.00  0.00
ATOM    877  CB  LEU A  89      -0.936  -9.722  -6.850  1.00  0.00
ATOM    878  CG  LEU A  89      -1.060  -8.282  -6.388  1.00  0.00
ATOM    879  CD1 LEU A  89       0.068  -7.958  -5.417  1.00  0.00
ATOM    880  CD2 LEU A  89      -0.990  -7.185  -7.456  1.00  0.00
ATOM    881  C   LEU A  89       0.316 -11.659  -7.794  1.00  0.55
ATOM    882  O   LEU A  89      -0.360 -11.902  -8.797  1.00 -0.55
ATOM    883  N   TYR A  90       0.908 -12.566  -7.023  1.00 -0.40
ATOM    884  H   TYR A  90       1.371 -12.347  -6.168  1.00  0.40
ATOM    885  CA  TYR A  90       0.884 -13.963  -7.441  1.00  0.00
ATOM    886  CB  TYR A  90       2.172 -14.422  -8.208  1.00  0.12
ATOM    887  CG  TYR A  90       3.446 -14.287  -7.438  1.00 -0.12
ATOM    888  CD1 TYR A  90       4.100 -13.045  -7.404  1.00 -0.12
ATOM    889  HD1 TYR A  90       3.669 -12.221  -7.953  1.00  0.12
ATOM    890  CE1 TYR A  90       5.273 -12.827  -6.699  1.00 -0.12
ATOM    891  HE1 TYR A  90       5.736 -11.854  -6.635  1.00  0.12
ATOM    892  CZ  TYR A  90       5.813 -13.953  -6.078  1.00  0.06
ATOM    893  OH  TYR A  90       6.969 -13.746  -5.370  1.00 -0.49
ATOM    894  HH  TYR A  90       7.197 -12.816  -5.440  1.00  0.43
ATOM    895  CD2 TYR A  90       4.026 -15.368  -6.790  1.00 -0.12
ATOM    896  HD2 TYR A  90       3.552 -16.338  -6.801  1.00  0.12
ATOM    897  CE2 TYR A  90       5.253 -15.170  -6.113  1.00 -0.12
ATOM    898  HE2 TYR A  90       5.739 -16.001  -5.624  1.00  0.12
ATOM    899  C   TYR A  90       0.581 -14.892  -6.289  1.00  0.55
ATOM    900  O   TYR A  90       1.215 -14.626  -5.262  1.00 -0.55
ATOM    901  N   SER A  91      -0.266 -15.872  -6.538  1.00 -0.40
ATOM    902  H   SER A  91      -0.685 -16.009  -7.432  1.00  0.40
ATOM    903  CA  SER A  91      -0.626 -16.802  -5.505  1.00  0.00
ATOM    904  CB  SER A  91      -2.109 -17.180  -5.662  1.00  0.00
ATOM    905  OG  SER A  91      -2.301 -18.070  -6.727  1.00 -0.49
ATOM    906  HG  SER A  91      -2.954 -18.706  -6.426  1.00  0.49
ATOM    907  C   SER A  91       0.272 -18.036  -5.528  1.00  0.55
ATOM    908  O   SER A  91       0.994 -18.317  -6.485  1.00 -0.55
ATOM    909  N   SER A  92       0.154 -18.722  -4.378  1.00 -0.40
ATOM    910  H   SER A  92      -0.432 -18.414  -3.633  1.00  0.40
ATOM    911  CA  SER A  92       0.884 -19.964  -4.154  1.00  0.00
ATOM    912  CB  SER A  92       0.831 -20.353  -2.679  1.00  0.00
ATOM    913  OG  SER A  92      -0.513 -20.530  -2.278  1.00 -0.49
ATOM    914  HG  SER A  92      -0.479 -20.922  -1.403  1.00  0.49
ATOM    915  C   SER A  92       0.390 -21.039  -5.129  1.00  0.55
ATOM    916  O   SER A  92       1.127 -21.989  -5.426  1.00 -0.55
ATOM    917  N   ASP A  93      -0.778 -20.906  -5.732  1.00 -0.40
ATOM    918  H   ASP A  93      -1.379 -20.138  -5.530  1.00  0.40
ATOM    919  CA  ASP A  93      -1.287 -21.848  -6.726  1.00  0.00
ATOM    920  CB  ASP A  93      -2.691 -22.343  -6.453  1.00  0.00
ATOM    921  CG  ASP A  93      -3.671 -21.242  -6.076  1.00  0.10
ATOM    922  OD1 ASP A  93      -3.367 -20.079  -5.749  1.00 -0.55
ATOM    923  OD2 ASP A  93      -4.855 -21.640  -6.131  1.00 -0.55
ATOM    924  C   ASP A  93      -1.232 -21.182  -8.105  1.00  0.55
ATOM    925  O   ASP A  93      -1.992 -21.530  -8.982  1.00 -0.55
ATOM    926  N   TRP A  94      -0.371 -20.179  -8.258  1.00 -0.40
ATOM    927  H   TRP A  94       0.151 -19.850  -7.476  1.00  0.40
ATOM    928  CA  TRP A  94      -0.086 -19.468  -9.499  1.00  0.00
ATOM    929  CB  TRP A  94       0.615 -20.545 -10.450  1.00  0.12
ATOM    930  CG  TRP A  94       1.720 -21.194  -9.659  1.00 -0.12
ATOM    931  CD1 TRP A  94       1.734 -22.469  -9.143  1.00 -0.12
ATOM    932  HD1 TRP A  94       0.961 -23.208  -9.296  1.00  0.12
ATOM    933  NE1 TRP A  94       2.881 -22.665  -8.398  1.00 -0.40
ATOM    934  HE1 TRP A  94       3.133 -23.493  -7.948  1.00  0.40
ATOM    935  CE2 TRP A  94       3.608 -21.503  -8.399  1.00  0.00
ATOM    936  CD2 TRP A  94       2.905 -20.559  -9.166  1.00  0.00
ATOM    937  CE3 TRP A  94       3.447 -19.269  -9.311  1.00 -0.12
ATOM    938  HE3 TRP A  94       2.939 -18.513  -9.892  1.00  0.12
ATOM    939  CZ3 TRP A  94       4.640 -18.954  -8.708  1.00 -0.12
ATOM    940  HZ3 TRP A  94       5.055 -17.962  -8.810  1.00  0.12
ATOM    941  CZ2 TRP A  94       4.831 -21.206  -7.801  1.00 -0.12
ATOM    942  HZ2 TRP A  94       5.388 -21.936  -7.234  1.00  0.12
ATOM    943  CH2 TRP A  94       5.320 -19.930  -7.957  1.00 -0.12
ATOM    944  HH2 TRP A  94       6.256 -19.669  -7.487  1.00  0.12
ATOM    945  C   TRP A  94      -1.135 -18.672 -10.216  1.00  0.55
ATOM    946  O   TRP A  94      -1.172 -18.617 -11.466  1.00 -0.55
ATOM    947  N   LEU A  95      -2.045 -17.991  -9.476  1.00 -0.40
ATOM    948  H   LEU A  95      -2.087 -18.102  -8.487  1.00  0.40
ATOM    949  CA  LEU A  95      -3.019 -17.059 -10.033  1.00  0.00
ATOM    950  CB  LEU A  95      -4.249 -16.736  -9.215  1.00  0.00
ATOM    951  CG  LEU A  95      -4.981 -17.956  -8.647  1.00  0.00
ATOM    952  CD1 LEU A  95      -6.141 -17.489  -7.795  1.00  0.00
ATOM    953  CD2 LEU A  95      -5.394 -18.804  -9.822  1.00  0.00
ATOM    954  C   LEU A  95      -2.183 -15.767 -10.115  1.00  0.55
ATOM    955  O   LEU A  95      -1.391 -15.526  -9.183  1.00 -0.55
ATOM    956  N   ILE A  96      -2.350 -14.969 -11.173  1.00 -0.40
ATOM    957  H   ILE A  96      -3.004 -15.148 -11.904  1.00  0.40
ATOM    958  CA  ILE A  96      -1.528 -13.756 -11.274  1.00  0.00
ATOM    959  CB  ILE A  96      -0.381 -13.880 -12.300  1.00  0.00
ATOM    960  CG2 ILE A  96       0.434 -12.570 -12.326  1.00  0.00
ATOM    961  CG1 ILE A  96       0.552 -15.049 -11.966  1.00  0.00
ATOM    962  CD1 ILE A  96       1.359 -15.644 -13.094  1.00  0.00
ATOM    963  C   ILE A  96      -2.428 -12.567 -11.569  1.00  0.55
ATOM    964  O   ILE A  96      -3.256 -12.702 -12.456  1.00 -0.55
ATOM    965  N   TYR A  97      -2.273 -11.523 -10.806  1.00 -0.40
ATOM    966  H   TYR A  97      -1.616 -11.511 -10.057  1.00  0.40
ATOM    967  CA  TYR A  97      -3.044 -10.308 -10.991  1.00  0.00
ATOM    968  CB  TYR A  97      -3.919 -10.043  -9.792  1.00  0.12
ATOM    969  CG  TYR A  97      -5.226 -10.809  -9.750  1.00 -0.12
ATOM    970  CD1 TYR A  97      -5.196 -12.184  -9.444  1.00 -0.12
ATOM    971  HD1 TYR A  97      -4.236 -12.645  -9.267  1.00  0.12
ATOM    972  CE1 TYR A  97      -6.317 -12.973  -9.357  1.00 -0.12
ATOM    973  HE1 TYR A  97      -6.276 -14.023  -9.115  1.00  0.12
ATOM    974  CZ  TYR A  97      -7.511 -12.304  -9.608  1.00  0.06
ATOM    975  OH  TYR A  97      -8.676 -13.049  -9.514  1.00 -0.49
ATOM    976  HH  TYR A  97      -9.416 -12.470  -9.709  1.00  0.43
ATOM    977  CD2 TYR A  97      -6.428 -10.195  -9.968  1.00 -0.12
ATOM    978  HD2 TYR A  97      -6.474  -9.138 -10.182  1.00  0.12
ATOM    979  CE2 TYR A  97      -7.590 -10.956  -9.909  1.00 -0.12
ATOM    980  HE2 TYR A  97      -8.549 -10.497 -10.098  1.00  0.12
ATOM    981  C   TYR A  97      -2.040  -9.171 -11.080  1.00  0.55
ATOM    982  O   TYR A  97      -0.864  -9.320 -10.775  1.00 -0.55
ATOM    983  N   LYS A  98      -2.511  -8.023 -11.528  1.00 -0.40
ATOM    984  H   LYS A  98      -3.458  -7.922 -11.824  1.00  0.40
ATOM    985  CA  LYS A  98      -1.682  -6.823 -11.623  1.00  0.00
ATOM    986  CB  LYS A  98      -1.267  -6.397 -13.030  1.00  0.00
ATOM    987  CG  LYS A  98      -2.423  -6.238 -14.033  1.00  0.00
ATOM    988  CD  LYS A  98      -1.763  -5.578 -15.243  1.00  0.00
ATOM    989  CE  LYS A  98      -2.779  -5.455 -16.388  1.00  0.33
ATOM    990  NZ  LYS A  98      -1.989  -4.690 -17.428  1.00 -0.32
ATOM    991  HZ1 LYS A  98      -1.142  -5.234 -17.690  1.00  0.33
ATOM    992  HZ2 LYS A  98      -1.702  -3.770 -17.038  1.00  0.33
ATOM    993  HZ3 LYS A  98      -2.579  -4.540 -18.271  1.00  0.33
ATOM    994  C   LYS A  98      -2.508  -5.646 -11.076  1.00  0.55
ATOM    995  O   LYS A  98      -3.746  -5.754 -11.079  1.00 -0.55
ATOM    996  N   THR A  99      -1.767  -4.637 -10.656  1.00 -0.40
ATOM    997  H   THR A  99      -0.772  -4.688 -10.623  1.00  0.40
ATOM    998  CA  THR A  99      -2.365  -3.374 -10.209  1.00  0.00
ATOM    999  CB  THR A  99      -2.539  -3.181  -8.693  1.00  0.00
ATOM   1000  OG1 THR A  99      -3.186  -1.925  -8.521  1.00 -0.49
ATOM   1001  HG1 THR A  99      -4.083  -2.043  -8.841  1.00  0.49
ATOM   1002  CG2 THR A  99      -1.269  -3.233  -7.864  1.00  0.00
ATOM   1003  C   THR A  99      -1.510  -2.252 -10.854  1.00  0.55
ATOM   1004  O   THR A  99      -0.297  -2.457 -10.902  1.00 -0.55
ATOM   1005  N   THR A 100      -2.091  -1.180 -11.357  1.00 -0.40
ATOM   1006  H   THR A 100      -3.081  -1.066 -11.390  1.00  0.40
ATOM   1007  CA  THR A 100      -1.275  -0.078 -11.905  1.00  0.00
ATOM   1008  CB  THR A 100      -1.430   0.155 -13.401  1.00  0.00
ATOM   1009  OG1 THR A 100      -2.812   0.306 -13.700  1.00 -0.49
ATOM   1010  HG1 THR A 100      -3.074   1.149 -13.324  1.00  0.49
ATOM   1011  CG2 THR A 100      -0.849  -1.057 -14.127  1.00  0.00
ATOM   1012  C   THR A 100      -1.677   1.166 -11.130  1.00  0.55
ATOM   1013  O   THR A 100      -1.249   2.298 -11.334  1.00 -0.55
ATOM   1014  N   ASP A 101      -2.578   0.927 -10.160  1.00 -0.40
ATOM   1015  H   ASP A 101      -2.957   0.032  -9.941  1.00  0.40
ATOM   1016  CA  ASP A 101      -3.013   2.086  -9.389  1.00  0.00
ATOM   1017  CB  ASP A 101      -4.462   2.336  -9.813  1.00  0.00
ATOM   1018  CG  ASP A 101      -5.432   1.228  -9.484  1.00  0.10
ATOM   1019  OD1 ASP A 101      -5.078   0.282  -8.737  1.00 -0.55
ATOM   1020  OD2 ASP A 101      -6.560   1.342 -10.035  1.00 -0.55
ATOM   1021  C   ASP A 101      -2.837   1.999  -7.888  1.00  0.55
ATOM   1022  O   ASP A 101      -3.689   2.473  -7.088  1.00 -0.55
ATOM   1023  N   HSE A 102      -1.733   1.427  -7.449  1.00 -0.40
ATOM   1024  H   HSE A 102      -1.066   1.018  -8.067  1.00  0.40
ATOM   1025  CA  HSE A 102      -1.411   1.355  -6.008  1.00  0.00
ATOM   1026  CB  HSE A 102      -1.004   2.754  -5.489  1.00  0.12
ATOM   1027  ND1 HSE A 102      -0.079   3.321  -3.194  1.00 -0.56
ATOM   1028  CG  HSE A 102      -0.007   2.658  -4.394  1.00  0.15
ATOM   1029  CE1 HSE A 102       0.996   3.010  -2.457  1.00  0.15
ATOM   1030  HE1 HSE A 102       1.265   3.434  -1.490  1.00  0.12
ATOM   1031  NE2 HSE A 102       1.719   2.077  -3.095  1.00 -0.40
ATOM   1032  HE2 HSE A 102       2.540   1.617  -2.759  1.00  0.40
ATOM   1033  CD2 HSE A 102       1.122   1.859  -4.317  1.00 -0.12
ATOM   1034  HD2 HSE A 102       1.517   1.167  -5.051  1.00  0.12
ATOM   1035  C   HSE A 102      -2.487   0.687  -5.182  1.00  0.55
ATOM   1036  O   HSE A 102      -2.957   1.161  -4.174  1.00 -0.55
ATOM   1037  N   TYR A 103      -2.809  -0.480  -5.671  1.00 -0.40
ATOM   1038  H   TYR A 103      -2.386  -0.756  -6.526  1.00  0.40
ATOM   1039  CA  TYR A 103      -3.710  -1.487  -5.170  1.00  0.00
ATOM   1040  CB  TYR A 103      -3.181  -1.946  -3.773  1.00  0.12
ATOM   1041  CG  TYR A 103      -1.698  -2.158  -3.566  1.00 -0.12
ATOM   1042  CD1 TYR A 103      -0.815  -1.152  -3.187  1.00 -0.12
ATOM   1043  HD1 TYR A 103      -1.192  -0.155  -3.018  1.00  0.12
ATOM   1044  CE1 TYR A 103       0.563  -1.407  -3.020  1.00 -0.12
ATOM   1045  HE1 TYR A 103       1.249  -0.612  -2.768  1.00  0.12
ATOM   1046  CZ  TYR A 103       1.011  -2.711  -3.188  1.00  0.06
ATOM   1047  OH  TYR A 103       2.357  -2.992  -3.007  1.00 -0.49
ATOM   1048  HH  TYR A 103       2.487  -3.931  -3.161  1.00  0.43
ATOM   1049  CD2 TYR A 103      -1.190  -3.460  -3.722  1.00 -0.12
ATOM   1050  HD2 TYR A 103      -1.860  -4.262  -3.996  1.00  0.12
ATOM   1051  CE2 TYR A 103       0.164  -3.734  -3.529  1.00 -0.12
ATOM   1052  HE2 TYR A 103       0.541  -4.739  -3.648  1.00  0.12
ATOM   1053  C   TYR A 103      -5.166  -1.089  -5.069  1.00  0.55
ATOM   1054  O   TYR A 103      -5.859  -1.746  -4.266  1.00 -0.55
ATOM   1055  N   GLN A 104      -5.632  -0.111  -5.829  1.00 -0.40
ATOM   1056  H   GLN A 104      -5.066   0.419  -6.455  1.00  0.40
ATOM   1057  CA  GLN A 104      -7.080   0.227  -5.753  1.00  0.00
ATOM   1058  CB  GLN A 104      -7.348   1.631  -6.269  1.00  0.00
ATOM   1059  CG  GLN A 104      -6.927   2.641  -5.216  1.00  0.00
ATOM   1060  CD  GLN A 104      -7.058   4.059  -5.769  1.00  0.55
ATOM   1061  OE1 GLN A 104      -8.170   4.586  -5.679  1.00 -0.55
ATOM   1062  NE2 GLN A 104      -6.008   4.655  -6.288  1.00 -0.78
ATOM   1063 HE21 GLN A 104      -5.128   4.181  -6.319  1.00  0.39
ATOM   1064 HE22 GLN A 104      -6.089   5.583  -6.651  1.00  0.39
ATOM   1065  C   GLN A 104      -7.845  -0.793  -6.558  1.00  0.55
ATOM   1066  O   GLN A 104      -8.872  -1.301  -6.125  1.00 -0.55
ATOM   1067  N   THR A 105      -7.273  -1.130  -7.714  1.00 -0.40
ATOM   1068  H   THR A 105      -6.421  -0.729  -8.043  1.00  0.40
ATOM   1069  CA  THR A 105      -7.907  -2.131  -8.550  1.00  0.00
ATOM   1070  CB  THR A 105      -8.713  -1.535  -9.742  1.00  0.00
ATOM   1071  OG1 THR A 105      -7.857  -0.796 -10.621  1.00 -0.49
ATOM   1072  HG1 THR A 105      -7.475  -0.094 -10.089  1.00  0.49
ATOM   1073  CG2 THR A 105      -9.790  -0.563  -9.261  1.00  0.00
ATOM   1074  C   THR A 105      -6.882  -3.151  -9.067  1.00  0.55
ATOM   1075  O   THR A 105      -5.715  -2.810  -9.239  1.00 -0.55
ATOM   1076  N   PHE A 106      -7.417  -4.346  -9.310  1.00 -0.40
ATOM   1077  H   PHE A 106      -8.386  -4.536  -9.172  1.00  0.40
ATOM   1078  CA  PHE A 106      -6.610  -5.441  -9.792  1.00  0.00
ATOM   1079  CB  PHE A 106      -6.643  -6.591  -8.717  1.00  0.12
ATOM   1080  CG  PHE A 106      -6.053  -6.076  -7.438  1.00 -0.12
ATOM   1081  CD1 PHE A 106      -4.666  -6.044  -7.288  1.00 -0.12
ATOM   1082  HD1 PHE A 106      -4.036  -6.392  -8.093  1.00  0.12
ATOM   1083  CE1 PHE A 106      -4.083  -5.569  -6.117  1.00 -0.12
ATOM   1084  HE1 PHE A 106      -3.009  -5.587  -6.007  1.00  0.12
ATOM   1085  CZ  PHE A 106      -4.873  -5.075  -5.093  1.00 -0.12
ATOM   1086  HZ  PHE A 106      -4.426  -4.714  -4.179  1.00  0.12
ATOM   1087  CD2 PHE A 106      -6.822  -5.539  -6.412  1.00 -0.12
ATOM   1088  HD2 PHE A 106      -7.896  -5.503  -6.519  1.00  0.12
ATOM   1089  CE2 PHE A 106      -6.244  -5.053  -5.265  1.00 -0.12
ATOM   1090  HE2 PHE A 106      -6.871  -4.648  -4.485  1.00  0.12
ATOM   1091  C   PHE A 106      -7.134  -6.040 -11.062  1.00  0.55
ATOM   1092  O   PHE A 106      -8.385  -6.061 -11.138  1.00 -0.55
ATOM   1093  N   THR A 107      -6.265  -6.594 -11.897  1.00 -0.40
ATOM   1094  H   THR A 107      -5.278  -6.577 -11.762  1.00  0.40
ATOM   1095  CA  THR A 107      -6.784  -7.276 -13.100  1.00  0.00
ATOM   1096  CB  THR A 107      -6.359  -6.514 -14.394  1.00  0.00
ATOM   1097  OG1 THR A 107      -6.932  -5.207 -14.335  1.00 -0.49
ATOM   1098  HG1 THR A 107      -6.576  -4.798 -13.543  1.00  0.49
ATOM   1099  CG2 THR A 107      -6.738  -7.243 -15.665  1.00  0.00
ATOM   1100  C   THR A 107      -6.238  -8.704 -13.152  1.00  0.55
ATOM   1101  O   THR A 107      -4.999  -8.820 -12.996  1.00 -0.55
ATOM   1102  N   LYS A 108      -6.966  -9.752 -13.395  1.00 -0.40
ATOM   1103  H   LYS A 108      -7.953  -9.679 -13.518  1.00  0.40
ATOM   1104  CA  LYS A 108      -6.426 -11.092 -13.506  1.00  0.00
ATOM   1105  CB  LYS A 108      -7.484 -12.168 -13.326  1.00  0.00
ATOM   1106  CG  LYS A 108      -7.063 -13.599 -13.637  1.00  0.00
ATOM   1107  CD  LYS A 108      -8.260 -14.480 -13.254  1.00  0.00
ATOM   1108  CE  LYS A 108      -8.052 -15.924 -13.565  1.00  0.33
ATOM   1109  NZ  LYS A 108      -6.830 -16.338 -12.806  1.00 -0.32
ATOM   1110  HZ1 LYS A 108      -6.987 -16.192 -11.789  1.00  0.33
ATOM   1111  HZ2 LYS A 108      -6.018 -15.767 -13.117  1.00  0.33
ATOM   1112  HZ3 LYS A 108      -6.634 -17.344 -12.986  1.00  0.33
ATOM   1113  C   LYS A 108      -5.738 -11.176 -14.879  1.00  0.55
ATOM   1114  O   LYS A 108      -6.340 -10.805 -15.914  1.00 -0.55
ATOM   1115  N   ILE A 109      -4.491 -11.648 -14.792  1.00 -0.40
ATOM   1116  H   ILE A 109      -4.065 -11.936 -13.938  1.00  0.40
ATOM   1117  CA  ILE A 109      -3.692 -11.752 -16.036  1.00  0.00
ATOM   1118  CB  ILE A 109      -2.569 -10.700 -16.179  1.00  0.00
ATOM   1119  CG2 ILE A 109      -3.217  -9.306 -16.363  1.00  0.00
ATOM   1120  CG1 ILE A 109      -1.537 -10.718 -15.039  1.00  0.00
ATOM   1121  CD1 ILE A 109      -0.333  -9.817 -15.258  1.00  0.00
ATOM   1122  C   ILE A 109      -3.218 -13.164 -16.336  1.00  0.55
ATOM   1123  O   ILE A 109      -2.784 -13.384 -17.466  1.00 -0.55
ATOM   1124  N   ARG A 110      -3.316 -14.101 -15.439  1.00 -0.40
ATOM   1125  H   ARG A 110      -3.640 -13.891 -14.521  1.00  0.40
ATOM   1126  CA  ARG A 110      -2.973 -15.527 -15.662  1.00  0.00
ATOM   1127  CB  ARG A 110      -1.579 -16.054 -15.438  1.00  0.00
ATOM   1128  CG  ARG A 110      -0.500 -15.290 -16.203  1.00  0.00
ATOM   1129  CD  ARG A 110      -0.667 -15.630 -17.709  1.00  0.35
ATOM   1130  NE  ARG A 110       0.476 -14.972 -18.415  1.00 -0.35
ATOM   1131  HE  ARG A 110       1.215 -15.591 -18.660  1.00  0.45
ATOM   1132  CZ  ARG A 110       0.680 -13.724 -18.768  1.00  0.35
ATOM   1133  NH1 ARG A 110      -0.226 -12.764 -18.506  1.00 -0.70
ATOM   1134 HH11 ARG A 110      -1.077 -12.994 -18.033  1.00  0.40
ATOM   1135 HH12 ARG A 110      -0.049 -11.820 -18.785  1.00  0.40
ATOM   1136  NH2 ARG A 110       1.829 -13.302 -19.392  1.00 -0.70
ATOM   1137 HH21 ARG A 110       2.557 -13.957 -19.596  1.00  0.40
ATOM   1138 HH22 ARG A 110       1.938 -12.340 -19.642  1.00  0.40
ATOM   1139  C   ARG A 110      -3.979 -16.223 -14.705  1.00  0.10
ATOM   1140  O   ARG A 110      -4.428 -15.785 -13.298  1.00 -0.55
ATOM   1141  OXT ARG A 110      -4.544 -17.244 -15.111  1.00 -0.55
ATOM   1142  N   LYS D   1      10.837  12.720  11.813  1.00 -0.32
ATOM   1143  HT1 LYS D   1      10.799  13.407  12.592  1.00  0.33
ATOM   1144  HT2 LYS D   1      11.532  13.034  11.107  1.00  0.33
ATOM   1145  HT3 LYS D   1      11.116  11.790  12.184  1.00  0.33
ATOM   1146  CA  LYS D   1       9.479  12.615  11.168  1.00  0.33
ATOM   1147  CB  LYS D   1       9.550  11.600  10.046  1.00  0.00
ATOM   1148  CG  LYS D   1       8.410  11.229   9.168  1.00  0.00
ATOM   1149  CD  LYS D   1       7.464  12.307   8.723  1.00  0.00
ATOM   1150  CE  LYS D   1       7.915  13.001   7.442  1.00  0.33
ATOM   1151  NZ  LYS D   1       6.956  14.060   6.992  1.00 -0.32
ATOM   1152  HZ1 LYS D   1       6.866  14.784   7.733  1.00  0.33
ATOM   1153  HZ2 LYS D   1       6.026  13.631   6.812  1.00  0.33
ATOM   1154  HZ3 LYS D   1       7.309  14.500   6.119  1.00  0.33
ATOM   1155  C   LYS D   1       8.330  12.375  12.151  1.00  0.55
ATOM   1156  O   LYS D   1       8.082  11.329  12.791  1.00 -0.55
ATOM   1157  N   LYS D   2       7.512  13.385  12.320  1.00 -0.40
ATOM   1158  H   LYS D   2       7.662  14.232  11.818  1.00  0.40
ATOM   1159  CA  LYS D   2       6.350  13.422  13.196  1.00  0.00
ATOM   1160  CB  LYS D   2       6.583  14.659  14.071  1.00  0.00
ATOM   1161  CG  LYS D   2       5.341  15.027  14.844  1.00  0.00
ATOM   1162  CD  LYS D   2       5.217  14.081  16.018  1.00  0.00
ATOM   1163  CE  LYS D   2       4.223  14.621  17.023  1.00  0.33
ATOM   1164  NZ  LYS D   2       4.836  15.648  17.904  1.00 -0.32
ATOM   1165  HZ1 LYS D   2       5.181  16.440  17.325  1.00  0.33
ATOM   1166  HZ2 LYS D   2       5.632  15.227  18.424  1.00  0.33
ATOM   1167  HZ3 LYS D   2       4.126  15.995  18.579  1.00  0.33
ATOM   1168  C   LYS D   2       5.072  13.653  12.418  1.00  0.55
ATOM   1169  O   LYS D   2       5.136  14.615  11.627  1.00 -0.55
ATOM   1170  N   ALA D   3       4.036  12.908  12.578  1.00 -0.40
ATOM   1171  H   ALA D   3       4.117  12.166  13.230  1.00  0.40
ATOM   1172  CA  ALA D   3       2.736  12.926  11.989  1.00  0.00
ATOM   1173  CB  ALA D   3       2.495  11.628  11.241  1.00  0.00
ATOM   1174  C   ALA D   3       1.691  13.094  13.111  1.00  0.55
ATOM   1175  O   ALA D   3       1.698  12.458  14.184  1.00 -0.55
ATOM   1176  N   VAL D   4       0.770  14.023  12.964  1.00 -0.40
ATOM   1177  H   VAL D   4       0.734  14.589  12.145  1.00  0.40
ATOM   1178  CA  VAL D   4      -0.264  14.307  13.961  1.00  0.00
ATOM   1179  CB  VAL D   4      -0.179  15.755  14.505  1.00  0.00
ATOM   1180  CG1 VAL D   4      -1.321  16.050  15.500  1.00  0.00
ATOM   1181  CG2 VAL D   4       1.139  16.046  15.203  1.00  0.00
ATOM   1182  C   VAL D   4      -1.637  14.087  13.326  1.00  0.55
ATOM   1183  O   VAL D   4      -1.881  14.568  12.212  1.00 -0.55
ATOM   1184  N   ILE D   5      -2.484  13.340  14.017  1.00 -0.40
ATOM   1185  H   ILE D   5      -2.237  12.892  14.873  1.00  0.40
ATOM   1186  CA  ILE D   5      -3.860  13.139  13.534  1.00  0.00
ATOM   1187  CB  ILE D   5      -4.279  11.661  13.403  1.00  0.00
ATOM   1188  CG2 ILE D   5      -5.753  11.531  13.027  1.00  0.00
ATOM   1189  CG1 ILE D   5      -3.329  10.955  12.397  1.00  0.00
ATOM   1190  CD1 ILE D   5      -3.510   9.444  12.356  1.00  0.00
ATOM   1191  C   ILE D   5      -4.824  13.844  14.512  1.00  0.55
ATOM   1192  O   ILE D   5      -4.788  13.413  15.684  1.00 -0.55
ATOM   1193  N   ASN D   6      -5.591  14.855  14.172  1.00 -0.40
ATOM   1194  H   ASN D   6      -5.567  15.264  13.263  1.00  0.40
ATOM   1195  CA  ASN D   6      -6.558  15.453  15.150  1.00  0.00
ATOM   1196  CB  ASN D   6      -6.694  16.948  14.996  1.00  0.00
ATOM   1197  CG  ASN D   6      -5.359  17.590  15.377  1.00  0.55
ATOM   1198  OD1 ASN D   6      -4.932  17.661  16.539  1.00 -0.55
ATOM   1199  ND2 ASN D   6      -4.610  18.120  14.422  1.00 -0.78
ATOM   1200 HD21 ASN D   6      -3.734  18.544  14.650  1.00  0.39
ATOM   1201 HD22 ASN D   6      -4.920  18.095  13.471  1.00  0.39
ATOM   1202  C   ASN D   6      -7.840  14.650  14.939  1.00  0.55
ATOM   1203  O   ASN D   6      -8.655  14.949  14.052  1.00 -0.55
ATOM   1204  N   GLY D   7      -8.008  13.565  15.683  1.00 -0.40
ATOM   1205  H   GLY D   7      -7.361  13.324  16.402  1.00  0.40
ATOM   1206  CA  GLY D   7      -9.099  12.675  15.524  1.00  0.00
ATOM   1207  C   GLY D   7     -10.448  13.371  15.424  1.00  0.55
ATOM   1208  O   GLY D   7     -11.304  12.800  14.751  1.00 -0.55
ATOM   1209  N   GLU D   8     -10.629  14.510  16.096  1.00 -0.40
ATOM   1210  H   GLU D   8      -9.927  14.956  16.645  1.00  0.40
ATOM   1211  CA  GLU D   8     -11.950  15.135  16.015  1.00  0.00
ATOM   1212  CB  GLU D   8     -12.154  16.061  17.221  1.00  0.00
ATOM   1213  CG  GLU D   8     -11.491  17.399  16.944  1.00  0.00
ATOM   1214  CD  GLU D   8      -9.990  17.441  17.055  1.00  0.10
ATOM   1215  OE1 GLU D   8      -9.327  16.430  17.336  1.00 -0.55
ATOM   1216  OE2 GLU D   8      -9.482  18.567  16.827  1.00 -0.55
ATOM   1217  C   GLU D   8     -12.160  15.786  14.653  1.00  0.55
ATOM   1218  O   GLU D   8     -13.340  15.975  14.300  1.00 -0.55
ATOM   1219  N   GLN D   9     -11.168  16.081  13.856  1.00 -0.40
ATOM   1220  H   GLN D   9     -10.216  15.936  14.118  1.00  0.40
ATOM   1221  CA  GLN D   9     -11.393  16.649  12.517  1.00  0.00
ATOM   1222  CB  GLN D   9     -10.188  17.547  12.194  1.00  0.00
ATOM   1223  CG  GLN D   9     -10.158  18.792  13.073  1.00  0.00
ATOM   1224  CD  GLN D   9      -8.817  19.470  13.106  1.00  0.55
ATOM   1225  OE1 GLN D   9      -8.038  19.565  12.140  1.00 -0.55
ATOM   1226  NE2 GLN D   9      -8.474  20.041  14.268  1.00 -0.78
ATOM   1227 HE21 GLN D   9      -9.097  20.000  15.048  1.00  0.39
ATOM   1228 HE22 GLN D   9      -7.594  20.508  14.354  1.00  0.39
ATOM   1229  C   GLN D   9     -11.628  15.597  11.449  1.00  0.55
ATOM   1230  O   GLN D   9     -11.897  15.909  10.281  1.00 -0.55
ATOM   1231  N   ILE D  10     -11.585  14.301  11.710  1.00 -0.40
ATOM   1232  H   ILE D  10     -11.418  13.989  12.640  1.00  0.40
ATOM   1233  CA  ILE D  10     -11.762  13.223  10.752  1.00  0.00
ATOM   1234  CB  ILE D  10     -10.929  11.970  11.118  1.00  0.00
ATOM   1235  CG2 ILE D  10     -11.143  10.867  10.071  1.00  0.00
ATOM   1236  CG1 ILE D  10      -9.445  12.202  11.385  1.00  0.00
ATOM   1237  CD1 ILE D  10      -8.725  13.026  10.376  1.00  0.00
ATOM   1238  C   ILE D  10     -13.256  12.868  10.671  1.00  0.55
ATOM   1239  O   ILE D  10     -13.879  12.271  11.557  1.00 -0.55
ATOM   1240  N   ARG D  11     -13.843  13.231   9.533  1.00 -0.40
ATOM   1241  H   ARG D  11     -13.336  13.672   8.796  1.00  0.40
ATOM   1242  CA  ARG D  11     -15.272  13.007   9.283  1.00  0.00
ATOM   1243  CB  ARG D  11     -15.988  14.282   8.861  1.00  0.00
ATOM   1244  CG  ARG D  11     -15.557  15.597   9.460  1.00  0.00
ATOM   1245  CD  ARG D  11     -16.060  16.033  10.821  1.00  0.35
ATOM   1246  NE  ARG D  11     -17.517  16.059  10.865  1.00 -0.35
ATOM   1247  HE  ARG D  11     -17.955  15.635  10.079  1.00  0.45
ATOM   1248  CZ  ARG D  11     -18.374  16.550  11.767  1.00  0.35
ATOM   1249  NH1 ARG D  11     -17.832  17.119  12.840  1.00 -0.70
ATOM   1250 HH11 ARG D  11     -16.837  17.160  12.936  1.00  0.40
ATOM   1251 HH12 ARG D  11     -18.419  17.505  13.552  1.00  0.40
ATOM   1252  NH2 ARG D  11     -19.697  16.398  11.598  1.00 -0.70
ATOM   1253 HH21 ARG D  11     -20.047  15.916  10.795  1.00  0.40
ATOM   1254 HH22 ARG D  11     -20.333  16.767  12.276  1.00  0.40
ATOM   1255  C   ARG D  11     -15.545  11.831   8.355  1.00  0.55
ATOM   1256  O   ARG D  11     -16.760  11.500   8.277  1.00 -0.55
ATOM   1257  N   SER D  12     -14.518  11.171   7.794  1.00 -0.40
ATOM   1258  H   SER D  12     -13.577  11.470   7.927  1.00  0.40
ATOM   1259  CA  SER D  12     -14.682   9.987   6.962  1.00  0.00
ATOM   1260  CB  SER D  12     -15.166  10.289   5.540  1.00  0.00
ATOM   1261  OG  SER D  12     -14.238  11.149   4.909  1.00 -0.49
ATOM   1262  HG  SER D  12     -14.325  11.999   5.347  1.00  0.49
ATOM   1263  C   SER D  12     -13.353   9.253   6.799  1.00  0.55
ATOM   1264  O   SER D  12     -12.334   9.885   7.137  1.00 -0.55
ATOM   1265  N   ILE D  13     -13.435   8.080   6.215  1.00 -0.40
ATOM   1266  H   ILE D  13     -14.299   7.677   5.925  1.00  0.40
ATOM   1267  CA  ILE D  13     -12.213   7.295   5.961  1.00  0.00
ATOM   1268  CB  ILE D  13     -12.530   5.855   5.565  1.00  0.00
ATOM   1269  CG2 ILE D  13     -13.201   5.817   4.198  1.00  0.00
ATOM   1270  CG1 ILE D  13     -11.269   4.992   5.580  1.00  0.00
ATOM   1271  CD1 ILE D  13     -10.409   5.043   6.837  1.00  0.00
ATOM   1272  C   ILE D  13     -11.318   8.032   4.977  1.00  0.55
ATOM   1273  O   ILE D  13     -10.089   8.069   5.122  1.00 -0.55
ATOM   1274  N   SER D  14     -11.855   8.701   3.993  1.00 -0.40
ATOM   1275  H   SER D  14     -12.841   8.689   3.854  1.00  0.40
ATOM   1276  CA  SER D  14     -11.115   9.512   3.017  1.00  0.00
ATOM   1277  CB  SER D  14     -12.075  10.103   1.974  1.00  0.00
ATOM   1278  OG  SER D  14     -12.908   9.125   1.375  1.00 -0.49
ATOM   1279  HG  SER D  14     -13.460   9.597   0.747  1.00  0.49
ATOM   1280  C   SER D  14     -10.339  10.614   3.718  1.00  0.55
ATOM   1281  O   SER D  14      -9.217  10.944   3.352  1.00 -0.55
ATOM   1282  N   ASP D  15     -10.958  11.217   4.734  1.00 -0.40
ATOM   1283  H   ASP D  15     -11.884  10.971   5.010  1.00  0.40
ATOM   1284  CA  ASP D  15     -10.320  12.272   5.508  1.00  0.00
ATOM   1285  CB  ASP D  15     -11.100  12.753   6.737  1.00  0.00
ATOM   1286  CG  ASP D  15     -12.145  13.769   6.401  1.00  0.10
ATOM   1287  OD1 ASP D  15     -12.184  14.173   5.221  1.00 -0.55
ATOM   1288  OD2 ASP D  15     -12.941  14.177   7.254  1.00 -0.55
ATOM   1289  C   ASP D  15      -9.032  11.708   6.129  1.00  0.55
ATOM   1290  O   ASP D  15      -7.992  12.349   6.118  1.00 -0.55
ATOM   1291  N   LEU D  16      -9.231  10.526   6.699  1.00 -0.40
ATOM   1292  H   LEU D  16     -10.118  10.072   6.723  1.00  0.40
ATOM   1293  CA  LEU D  16      -8.104   9.835   7.332  1.00  0.00
ATOM   1294  CB  LEU D  16      -8.588   8.543   8.013  1.00  0.00
ATOM   1295  CG  LEU D  16      -7.610   7.814   8.959  1.00  0.00
ATOM   1296  CD1 LEU D  16      -6.826   8.788   9.833  1.00  0.00
ATOM   1297  CD2 LEU D  16      -8.334   6.699   9.743  1.00  0.00
ATOM   1298  C   LEU D  16      -7.001   9.633   6.293  1.00  0.55
ATOM   1299  O   LEU D  16      -5.911  10.068   6.640  1.00 -0.55
ATOM   1300  N   HSE D  17      -7.271   9.016   5.151  1.00 -0.40
ATOM   1301  H   HSE D  17      -8.176   8.662   4.931  1.00  0.40
ATOM   1302  CA  HSE D  17      -6.228   8.825   4.142  1.00  0.00
ATOM   1303  CB  HSE D  17      -6.773   7.987   2.971  1.00  0.12
ATOM   1304  ND1 HSE D  17      -5.799   5.763   3.648  1.00 -0.56
ATOM   1305  CG  HSE D  17      -6.915   6.551   3.394  1.00  0.15
ATOM   1306  CE1 HSE D  17      -6.216   4.544   4.024  1.00  0.15
ATOM   1307  HE1 HSE D  17      -5.591   3.698   4.305  1.00  0.12
ATOM   1308  NE2 HSE D  17      -7.546   4.520   4.002  1.00 -0.40
ATOM   1309  HE2 HSE D  17      -8.133   3.742   4.228  1.00  0.40
ATOM   1310  CD2 HSE D  17      -7.996   5.770   3.609  1.00 -0.12
ATOM   1311  HD2 HSE D  17      -9.046   6.016   3.510  1.00  0.12
ATOM   1312  C   HSE D  17      -5.568  10.106   3.624  1.00  0.55
ATOM   1313  O   HSE D  17      -4.363  10.167   3.255  1.00 -0.55
ATOM   1314  N   GLN D  18      -6.406  11.142   3.561  1.00 -0.40
ATOM   1315  H   GLN D  18      -7.365  11.084   3.827  1.00  0.40
ATOM   1316  CA  GLN D  18      -5.917  12.454   3.079  1.00  0.00
ATOM   1317  CB  GLN D  18      -6.982  13.480   2.748  1.00  0.00
ATOM   1318  CG  GLN D  18      -7.927  13.254   1.589  1.00  0.00
ATOM   1319  CD  GLN D  18      -7.165  12.708   0.398  1.00  0.55
ATOM   1320  OE1 GLN D  18      -6.291  13.388  -0.164  1.00 -0.55
ATOM   1321  NE2 GLN D  18      -7.463  11.461   0.031  1.00 -0.78
ATOM   1322 HE21 GLN D  18      -6.994  11.045  -0.748  1.00  0.39
ATOM   1323 HE22 GLN D  18      -8.154  10.943   0.535  1.00  0.39
ATOM   1324  C   GLN D  18      -4.921  13.010   4.118  1.00  0.55
ATOM   1325  O   GLN D  18      -3.843  13.531   3.743  1.00 -0.55
ATOM   1326  N   THR D  19      -5.270  12.914   5.402  1.00 -0.40
ATOM   1327  H   THR D  19      -6.145  12.540   5.700  1.00  0.40
ATOM   1328  CA  THR D  19      -4.347  13.370   6.452  1.00  0.00
ATOM   1329  CB  THR D  19      -5.040  13.198   7.826  1.00  0.00
ATOM   1330  OG1 THR D  19      -6.162  14.064   7.645  1.00 -0.49
ATOM   1331  HG1 THR D  19      -6.802  13.565   7.133  1.00  0.49
ATOM   1332  CG2 THR D  19      -4.222  13.673   8.990  1.00  0.00
ATOM   1333  C   THR D  19      -3.004  12.641   6.491  1.00  0.55
ATOM   1334  O   THR D  19      -1.975  13.266   6.707  1.00 -0.55
ATOM   1335  N   LEU D  20      -3.112  11.331   6.313  1.00 -0.40
ATOM   1336  H   LEU D  20      -4.001  10.900   6.184  1.00  0.40
ATOM   1337  CA  LEU D  20      -1.970  10.416   6.289  1.00  0.00
ATOM   1338  CB  LEU D  20      -2.341   8.934   6.164  1.00  0.00
ATOM   1339  CG  LEU D  20      -3.009   8.220   7.311  1.00  0.00
ATOM   1340  CD1 LEU D  20      -3.243   6.729   7.128  1.00  0.00
ATOM   1341  CD2 LEU D  20      -2.235   8.405   8.583  1.00  0.00
ATOM   1342  C   LEU D  20      -1.068  10.816   5.110  1.00  0.55
ATOM   1343  O   LEU D  20       0.142  10.861   5.301  1.00 -0.55
ATOM   1344  N   LYS D  21      -1.739  11.059   3.977  1.00 -0.40
ATOM   1345  H   LYS D  21      -2.731  10.994   3.903  1.00  0.40
ATOM   1346  CA  LYS D  21      -0.998  11.442   2.770  1.00  0.00
ATOM   1347  CB  LYS D  21      -2.022  11.607   1.633  1.00  0.00
ATOM   1348  CG  LYS D  21      -1.215  11.770   0.314  1.00  0.00
ATOM   1349  CD  LYS D  21      -2.152  12.065  -0.827  1.00  0.00
ATOM   1350  CE  LYS D  21      -1.385  12.442  -2.122  1.00  0.33
ATOM   1351  NZ  LYS D  21      -2.280  11.990  -3.242  1.00 -0.32
ATOM   1352  HZ1 LYS D  21      -3.193  12.483  -3.177  1.00  0.33
ATOM   1353  HZ2 LYS D  21      -2.434  10.964  -3.170  1.00  0.33
ATOM   1354  HZ3 LYS D  21      -1.831  12.209  -4.154  1.00  0.33
ATOM   1355  C   LYS D  21      -0.121  12.651   3.003  1.00  0.55
ATOM   1356  O   LYS D  21       1.053  12.680   2.615  1.00 -0.55
ATOM   1357  N   LYS D  22      -0.633  13.684   3.622  1.00 -0.40
ATOM   1358  H   LYS D  22      -1.588  13.682   3.906  1.00  0.40
ATOM   1359  CA  LYS D  22       0.095  14.903   3.954  1.00  0.00
ATOM   1360  CB  LYS D  22      -0.969  15.931   4.371  1.00  0.00
ATOM   1361  CG  LYS D  22      -0.269  17.074   5.058  1.00  0.00
ATOM   1362  CD  LYS D  22       0.682  17.752   4.021  1.00  0.00
ATOM   1363  CE  LYS D  22       1.736  18.520   4.810  1.00  0.33
ATOM   1364  NZ  LYS D  22       2.606  19.302   3.911  1.00 -0.32
ATOM   1365  HZ1 LYS D  22       2.031  19.982   3.375  1.00  0.33
ATOM   1366  HZ2 LYS D  22       3.089  18.659   3.250  1.00  0.33
ATOM   1367  HZ3 LYS D  22       3.315  19.815   4.474  1.00  0.33
ATOM   1368  C   LYS D  22       1.089  14.693   5.087  1.00  0.55
ATOM   1369  O   LYS D  22       2.316  14.902   4.956  1.00 -0.55
ATOM   1370  N   GLU D  23       0.575  14.210   6.231  1.00 -0.40
ATOM   1371  H   GLU D  23      -0.396  14.006   6.324  1.00  0.40
ATOM   1372  CA  GLU D  23       1.402  13.945   7.429  1.00  0.00
ATOM   1373  CB  GLU D  23       0.482  13.445   8.572  1.00  0.00
ATOM   1374  CG  GLU D  23      -0.445  14.498   9.175  1.00  0.00
ATOM   1375  CD  GLU D  23       0.257  15.735   9.708  1.00  0.10
ATOM   1376  OE1 GLU D  23       1.109  15.746  10.618  1.00 -0.55
ATOM   1377  OE2 GLU D  23       0.015  16.877   9.247  1.00 -0.55
ATOM   1378  C   GLU D  23       2.578  12.990   7.203  1.00  0.55
ATOM   1379  O   GLU D  23       3.647  13.220   7.798  1.00 -0.55
ATOM   1380  N   LEU D  24       2.455  11.985   6.349  1.00 -0.40
ATOM   1381  H   LEU D  24       1.609  11.815   5.851  1.00  0.40
ATOM   1382  CA  LEU D  24       3.556  11.059   6.082  1.00  0.00
ATOM   1383  CB  LEU D  24       3.032   9.626   6.048  1.00  0.00
ATOM   1384  CG  LEU D  24       2.305   9.080   7.293  1.00  0.00
ATOM   1385  CD1 LEU D  24       1.749   7.653   7.103  1.00  0.00
ATOM   1386  CD2 LEU D  24       3.197   9.076   8.537  1.00  0.00
ATOM   1387  C   LEU D  24       4.285  11.384   4.788  1.00  0.55
ATOM   1388  O   LEU D  24       5.180  10.597   4.470  1.00 -0.55
ATOM   1389  N   ALA D  25       3.894  12.440   4.088  1.00 -0.40
ATOM   1390  H   ALA D  25       3.161  13.043   4.395  1.00  0.40
ATOM   1391  CA  ALA D  25       4.534  12.787   2.797  1.00  0.00
ATOM   1392  CB  ALA D  25       5.925  13.295   3.143  1.00  0.00
ATOM   1393  C   ALA D  25       4.500  11.585   1.870  1.00  0.55
ATOM   1394  O   ALA D  25       5.453  11.073   1.292  1.00 -0.55
ATOM   1395  N   LEU D  26       3.314  10.981   1.741  1.00 -0.40
ATOM   1396  H   LEU D  26       2.510  11.309   2.231  1.00  0.40
ATOM   1397  CA  LEU D  26       3.092   9.817   0.892  1.00  0.00
ATOM   1398  CB  LEU D  26       1.747   9.175   1.246  1.00  0.00
ATOM   1399  CG  LEU D  26       1.648   8.611   2.663  1.00  0.00
ATOM   1400  CD1 LEU D  26       0.402   7.757   2.931  1.00  0.00
ATOM   1401  CD2 LEU D  26       2.850   7.722   2.990  1.00  0.00
ATOM   1402  C   LEU D  26       3.156  10.205  -0.591  1.00  0.55
ATOM   1403  O   LEU D  26       2.960  11.376  -0.928  1.00 -0.55
ATOM   1404  N   PRO D  27       3.428   9.230  -1.459  1.00 -0.20
ATOM   1405  CD  PRO D  27       3.648   7.825  -1.075  1.00  0.10
ATOM   1406  CA  PRO D  27       3.483   9.456  -2.903  1.00  0.10
ATOM   1407  CB  PRO D  27       3.743   8.043  -3.473  1.00  0.00
ATOM   1408  CG  PRO D  27       3.349   7.085  -2.374  1.00  0.00
ATOM   1409  C   PRO D  27       2.191  10.036  -3.461  1.00  0.55
ATOM   1410  O   PRO D  27       1.088   9.718  -2.938  1.00 -0.55
ATOM   1411  N   GLU D  28       2.304  10.810  -4.541  1.00 -0.40
ATOM   1412  H   GLU D  28       3.172  11.032  -4.977  1.00  0.40
ATOM   1413  CA  GLU D  28       1.074  11.373  -5.127  1.00  0.00
ATOM   1414  CB  GLU D  28       1.350  12.306  -6.280  1.00  0.00
ATOM   1415  CG  GLU D  28       0.990  13.782  -6.213  1.00  0.00
ATOM   1416  CD  GLU D  28       0.328  14.403  -4.996  1.00  0.10
ATOM   1417  OE1 GLU D  28       1.056  14.702  -4.000  1.00 -0.55
ATOM   1418  OE2 GLU D  28      -0.926  14.612  -4.974  1.00 -0.55
ATOM   1419  C   GLU D  28       0.118  10.296  -5.616  1.00  0.55
ATOM   1420  O   GLU D  28      -1.104  10.558  -5.638  1.00 -0.55
ATOM   1421  N   TYR D  29       0.629   9.101  -5.967  1.00 -0.40
ATOM   1422  H   TYR D  29       1.607   8.914  -5.918  1.00  0.40
ATOM   1423  CA  TYR D  29      -0.215   7.989  -6.445  1.00  0.00
ATOM   1424  CB  TYR D  29       0.585   7.023  -7.353  1.00  0.12
ATOM   1425  CG  TYR D  29       1.847   6.428  -6.773  1.00 -0.12
ATOM   1426  CD1 TYR D  29       1.754   5.407  -5.806  1.00 -0.12
ATOM   1427  HD1 TYR D  29       0.774   5.072  -5.504  1.00  0.12
ATOM   1428  CE1 TYR D  29       2.865   4.812  -5.225  1.00 -0.12
ATOM   1429  HE1 TYR D  29       2.756   4.024  -4.495  1.00  0.12
ATOM   1430  CZ  TYR D  29       4.119   5.259  -5.609  1.00  0.06
ATOM   1431  OH  TYR D  29       5.205   4.686  -5.003  1.00 -0.49
ATOM   1432  HH  TYR D  29       5.992   4.973  -5.471  1.00  0.43
ATOM   1433  CD2 TYR D  29       3.145   6.852  -7.127  1.00 -0.12
ATOM   1434  HD2 TYR D  29       3.258   7.634  -7.863  1.00  0.12
ATOM   1435  CE2 TYR D  29       4.291   6.291  -6.554  1.00 -0.12
ATOM   1436  HE2 TYR D  29       5.277   6.637  -6.827  1.00  0.12
ATOM   1437  C   TYR D  29      -0.840   7.206  -5.295  1.00  0.55
ATOM   1438  O   TYR D  29      -1.552   6.249  -5.622  1.00 -0.55
ATOM   1439  N   TYR D  30      -0.556   7.619  -4.077  1.00 -0.40
ATOM   1440  H   TYR D  30       0.015   8.420  -3.913  1.00  0.40
ATOM   1441  CA  TYR D  30      -1.057   6.932  -2.879  1.00  0.00
ATOM   1442  CB  TYR D  30      -0.895   7.796  -1.635  1.00  0.12
ATOM   1443  CG  TYR D  30      -1.474   7.164  -0.387  1.00 -0.12
ATOM   1444  CD1 TYR D  30      -1.006   5.928   0.042  1.00 -0.12
ATOM   1445  HD1 TYR D  30      -0.208   5.435  -0.493  1.00  0.12
ATOM   1446  CE1 TYR D  30      -1.564   5.331   1.152  1.00 -0.12
ATOM   1447  HE1 TYR D  30      -1.198   4.364   1.463  1.00  0.12
ATOM   1448  CZ  TYR D  30      -2.579   5.927   1.882  1.00  0.06
ATOM   1449  OH  TYR D  30      -3.019   5.254   2.986  1.00 -0.49
ATOM   1450  HH  TYR D  30      -3.814   5.690   3.302  1.00  0.43
ATOM   1451  CD2 TYR D  30      -2.498   7.771   0.358  1.00 -0.12
ATOM   1452  HD2 TYR D  30      -2.864   8.738   0.048  1.00  0.12
ATOM   1453  CE2 TYR D  30      -3.064   7.167   1.488  1.00 -0.12
ATOM   1454  HE2 TYR D  30      -3.856   7.653   2.038  1.00  0.12
ATOM   1455  C   TYR D  30      -2.467   6.405  -3.054  1.00  0.55
ATOM   1456  O   TYR D  30      -3.510   7.046  -3.256  1.00 -0.55
ATOM   1457  N   GLY D  31      -2.543   5.073  -2.925  1.00 -0.40
ATOM   1458  H   GLY D  31      -1.745   4.512  -2.717  1.00  0.40
ATOM   1459  CA  GLY D  31      -3.818   4.356  -3.085  1.00  0.00
ATOM   1460  C   GLY D  31      -4.931   4.531  -2.105  1.00  0.55
ATOM   1461  O   GLY D  31      -6.026   4.033  -2.409  1.00 -0.55
ATOM   1462  N   GLU D  32      -4.777   5.128  -0.940  1.00 -0.40
ATOM   1463  H   GLU D  32      -3.887   5.481  -0.663  1.00  0.40
ATOM   1464  CA  GLU D  32      -5.852   5.333   0.044  1.00  0.00
ATOM   1465  CB  GLU D  32      -6.847   6.440  -0.414  1.00  0.00
ATOM   1466  CG  GLU D  32      -6.028   7.711  -0.695  1.00  0.00
ATOM   1467  CD  GLU D  32      -6.721   8.917  -1.265  1.00  0.10
ATOM   1468  OE1 GLU D  32      -7.959   8.936  -1.336  1.00 -0.55
ATOM   1469  OE2 GLU D  32      -6.182   9.963  -1.665  1.00 -0.55
ATOM   1470  C   GLU D  32      -6.635   4.097   0.373  1.00  0.55
ATOM   1471  O   GLU D  32      -7.859   4.115   0.373  1.00 -0.55
ATOM   1472  N   ASN D  33      -5.881   3.021   0.627  1.00 -0.40
ATOM   1473  H   ASN D  33      -4.887   3.047   0.564  1.00  0.40
ATOM   1474  CA  ASN D  33      -6.463   1.736   1.011  1.00  0.00
ATOM   1475  CB  ASN D  33      -6.904   0.940  -0.193  1.00  0.00
ATOM   1476  CG  ASN D  33      -5.723   0.589  -1.081  1.00  0.55
ATOM   1477  OD1 ASN D  33      -4.915  -0.237  -0.662  1.00 -0.55
ATOM   1478  ND2 ASN D  33      -5.540   1.220  -2.251  1.00 -0.78
ATOM   1479 HD21 ASN D  33      -4.760   0.983  -2.831  1.00  0.39
ATOM   1480 HD22 ASN D  33      -6.184   1.927  -2.544  1.00  0.39
ATOM   1481  C   ASN D  33      -5.448   1.119   1.989  1.00  0.55
ATOM   1482  O   ASN D  33      -4.329   1.686   2.113  1.00 -0.55
ATOM   1483  N   LEU D  34      -5.798   0.046   2.674  1.00 -0.40
ATOM   1484  H   LEU D  34      -6.687  -0.396   2.577  1.00  0.40
ATOM   1485  CA  LEU D  34      -4.848  -0.552   3.639  1.00  0.00
ATOM   1486  CB  LEU D  34      -5.653  -1.573   4.455  1.00  0.00
ATOM   1487  CG  LEU D  34      -6.878  -1.111   5.280  1.00  0.00
ATOM   1488  CD1 LEU D  34      -7.530  -2.306   5.981  1.00  0.00
ATOM   1489  CD2 LEU D  34      -6.390  -0.057   6.274  1.00  0.00
ATOM   1490  C   LEU D  34      -3.576  -1.186   3.044  1.00  0.55
ATOM   1491  O   LEU D  34      -2.509  -1.127   3.689  1.00 -0.55
ATOM   1492  N   ASP D  35      -3.721  -1.747   1.830  1.00 -0.40
ATOM   1493  H   ASP D  35      -4.606  -1.773   1.373  1.00  0.40
ATOM   1494  CA  ASP D  35      -2.591  -2.368   1.074  1.00  0.00
ATOM   1495  CB  ASP D  35      -2.988  -3.218  -0.140  1.00  0.00
ATOM   1496  CG  ASP D  35      -3.871  -4.390   0.287  1.00  0.10
ATOM   1497  OD1 ASP D  35      -3.376  -5.195   1.116  1.00 -0.55
ATOM   1498  OD2 ASP D  35      -5.033  -4.572  -0.142  1.00 -0.55
ATOM   1499  C   ASP D  35      -1.637  -1.267   0.634  1.00  0.55
ATOM   1500  O   ASP D  35      -0.406  -1.479   0.755  1.00 -0.55
ATOM   1501  N   ALA D  36      -2.150  -0.139   0.194  1.00 -0.40
ATOM   1502  H   ALA D  36      -3.136  -0.023   0.118  1.00  0.40
ATOM   1503  CA  ALA D  36      -1.370   1.013  -0.213  1.00  0.00
ATOM   1504  CB  ALA D  36      -2.154   2.147  -0.822  1.00  0.00
ATOM   1505  C   ALA D  36      -0.690   1.552   1.056  1.00  0.55
ATOM   1506  O   ALA D  36       0.487   1.935   0.924  1.00 -0.55
ATOM   1507  N   LEU D  37      -1.398   1.542   2.181  1.00 -0.40
ATOM   1508  H   LEU D  37      -2.333   1.203   2.247  1.00  0.40
ATOM   1509  CA  LEU D  37      -0.762   2.065   3.413  1.00  0.00
ATOM   1510  CB  LEU D  37      -1.778   2.238   4.552  1.00  0.00
ATOM   1511  CG  LEU D  37      -1.137   2.789   5.844  1.00  0.00
ATOM   1512  CD1 LEU D  37      -0.428   4.154   5.720  1.00  0.00
ATOM   1513  CD2 LEU D  37      -2.230   2.845   6.916  1.00  0.00
ATOM   1514  C   LEU D  37       0.423   1.212   3.869  1.00  0.55
ATOM   1515  O   LEU D  37       1.480   1.693   4.256  1.00 -0.55
ATOM   1516  N   TRP D  38       0.209  -0.116   3.840  1.00 -0.40
ATOM   1517  H   TRP D  38      -0.673  -0.506   3.586  1.00  0.40
ATOM   1518  CA  TRP D  38       1.263  -1.072   4.181  1.00  0.00
ATOM   1519  CB  TRP D  38       0.720  -2.493   4.073  1.00  0.12
ATOM   1520  CG  TRP D  38       1.805  -3.513   4.292  1.00 -0.12
ATOM   1521  CD1 TRP D  38       2.450  -4.198   3.298  1.00 -0.12
ATOM   1522  HD1 TRP D  38       2.257  -4.097   2.240  1.00  0.12
ATOM   1523  NE1 TRP D  38       3.384  -5.033   3.864  1.00 -0.40
ATOM   1524  HE1 TRP D  38       3.958  -5.643   3.363  1.00  0.40
ATOM   1525  CE2 TRP D  38       3.400  -4.897   5.210  1.00  0.00
ATOM   1526  CD2 TRP D  38       2.411  -3.932   5.514  1.00  0.00
ATOM   1527  CE3 TRP D  38       2.241  -3.567   6.849  1.00 -0.12
ATOM   1528  HE3 TRP D  38       1.539  -2.807   7.159  1.00  0.12
ATOM   1529  CZ3 TRP D  38       3.027  -4.234   7.790  1.00 -0.12
ATOM   1530  HZ3 TRP D  38       2.886  -3.987   8.831  1.00  0.12
ATOM   1531  CZ2 TRP D  38       4.214  -5.532   6.152  1.00 -0.12
ATOM   1532  HZ2 TRP D  38       4.980  -6.240   5.873  1.00  0.12
ATOM   1533  CH2 TRP D  38       4.002  -5.219   7.464  1.00 -0.12
ATOM   1534  HH2 TRP D  38       4.566  -5.711   8.242  1.00  0.12
ATOM   1535  C   TRP D  38       2.519  -0.879   3.305  1.00  0.55
ATOM   1536  O   TRP D  38       3.670  -0.929   3.790  1.00 -0.55
ATOM   1537  N   ASP D  39       2.293  -0.718   1.985  1.00 -0.40
ATOM   1538  H   ASP D  39       1.367  -0.723   1.618  1.00  0.40
ATOM   1539  CA  ASP D  39       3.344  -0.529   1.000  1.00  0.00
ATOM   1540  CB  ASP D  39       2.801  -0.475  -0.445  1.00  0.00
ATOM   1541  CG  ASP D  39       3.950  -0.444  -1.449  1.00  0.10
ATOM   1542  OD1 ASP D  39       4.875  -1.308  -1.558  1.00 -0.55
ATOM   1543  OD2 ASP D  39       3.903   0.568  -2.188  1.00 -0.55
ATOM   1544  C   ASP D  39       4.147   0.720   1.341  1.00  0.55
ATOM   1545  O   ASP D  39       5.375   0.701   1.287  1.00 -0.55
ATOM   1546  N   ALA D  40       3.425   1.781   1.670  1.00 -0.40
ATOM   1547  H   ALA D  40       2.429   1.780   1.701  1.00  0.40
ATOM   1548  CA  ALA D  40       4.098   3.008   2.005  1.00  0.00
ATOM   1549  CB  ALA D  40       3.108   4.192   2.046  1.00  0.00
ATOM   1550  C   ALA D  40       4.847   2.945   3.326  1.00  0.55
ATOM   1551  O   ALA D  40       5.942   3.565   3.414  1.00 -0.55
ATOM   1552  N   LEU D  41       4.279   2.302   4.337  1.00 -0.40
ATOM   1553  H   LEU D  41       3.398   1.839   4.287  1.00  0.40
ATOM   1554  CA  LEU D  41       5.018   2.279   5.625  1.00  0.00
ATOM   1555  CB  LEU D  41       4.104   1.734   6.716  1.00  0.00
ATOM   1556  CG  LEU D  41       2.933   2.617   7.138  1.00  0.00
ATOM   1557  CD1 LEU D  41       2.060   1.972   8.183  1.00  0.00
ATOM   1558  CD2 LEU D  41       3.429   3.981   7.603  1.00  0.00
ATOM   1559  C   LEU D  41       6.320   1.472   5.499  1.00  0.55
ATOM   1560  O   LEU D  41       7.373   1.764   6.055  1.00 -0.55
ATOM   1561  N   THR D  42       6.293   0.426   4.701  1.00 -0.40
ATOM   1562  H   THR D  42       5.460   0.203   4.203  1.00  0.40
ATOM   1563  CA  THR D  42       7.387  -0.483   4.450  1.00  0.00
ATOM   1564  CB  THR D  42       6.874  -1.938   4.297  1.00  0.00
ATOM   1565  OG1 THR D  42       5.911  -2.164   3.266  1.00 -0.49
ATOM   1566  HG1 THR D  42       5.104  -1.733   3.558  1.00  0.49
ATOM   1567  CG2 THR D  42       6.164  -2.300   5.617  1.00  0.00
ATOM   1568  C   THR D  42       8.225  -0.153   3.239  1.00  0.55
ATOM   1569  O   THR D  42       9.248  -0.869   3.171  1.00 -0.55
ATOM   1570  N   GLY D  43       7.890   0.727   2.339  1.00 -0.40
ATOM   1571  H   GLY D  43       7.055   1.270   2.390  1.00  0.40
ATOM   1572  CA  GLY D  43       8.758   0.948   1.196  1.00  0.00
ATOM   1573  C   GLY D  43       8.665   2.366   0.674  1.00  0.55
ATOM   1574  O   GLY D  43       8.721   2.567  -0.555  1.00 -0.55
ATOM   1575  N   TRP D  44       8.490   3.341   1.571  1.00 -0.40
ATOM   1576  H   TRP D  44       8.410   3.177   2.551  1.00  0.40
ATOM   1577  CA  TRP D  44       8.409   4.732   1.110  1.00  0.00
ATOM   1578  CB  TRP D  44       7.004   5.048   0.545  1.00  0.12
ATOM   1579  CG  TRP D  44       6.933   6.467   0.075  1.00 -0.12
ATOM   1580  CD1 TRP D  44       6.740   7.637   0.790  1.00 -0.12
ATOM   1581  HD1 TRP D  44       6.566   7.678   1.855  1.00  0.12
ATOM   1582  NE1 TRP D  44       6.797   8.735  -0.026  1.00 -0.40
ATOM   1583  HE1 TRP D  44       6.692   9.666   0.248  1.00  0.40
ATOM   1584  CE2 TRP D  44       7.035   8.275  -1.323  1.00  0.00
ATOM   1585  CD2 TRP D  44       7.122   6.855  -1.288  1.00  0.00
ATOM   1586  CE3 TRP D  44       7.348   6.145  -2.457  1.00 -0.12
ATOM   1587  HE3 TRP D  44       7.395   5.066  -2.470  1.00  0.12
ATOM   1588  CZ3 TRP D  44       7.515   6.851  -3.622  1.00 -0.12
ATOM   1589  HZ3 TRP D  44       7.702   6.315  -4.541  1.00  0.12
ATOM   1590  CZ2 TRP D  44       7.195   9.000  -2.513  1.00 -0.12
ATOM   1591  HZ2 TRP D  44       7.126  10.077  -2.558  1.00  0.12
ATOM   1592  CH2 TRP D  44       7.449   8.258  -3.651  1.00 -0.12
ATOM   1593  HH2 TRP D  44       7.602   8.771  -4.588  1.00  0.12
ATOM   1594  C   TRP D  44       8.786   5.747   2.198  1.00  0.55
ATOM   1595  O   TRP D  44       9.672   6.603   2.086  1.00 -0.55
ATOM   1596  N   VAL D  45       8.005   5.604   3.279  1.00 -0.40
ATOM   1597  H   VAL D  45       7.311   4.890   3.312  1.00  0.40
ATOM   1598  CA  VAL D  45       8.075   6.430   4.464  1.00  0.00
ATOM   1599  CB  VAL D  45       6.953   5.970   5.438  1.00  0.00
ATOM   1600  CG1 VAL D  45       7.110   6.443   6.852  1.00  0.00
ATOM   1601  CG2 VAL D  45       5.606   6.537   4.950  1.00  0.00
ATOM   1602  C   VAL D  45       9.460   6.454   5.114  1.00  0.55
ATOM   1603  O   VAL D  45      10.276   5.517   5.166  1.00 -0.55
ATOM   1604  N   GLU D  46       9.732   7.643   5.654  1.00 -0.40
ATOM   1605  H   GLU D  46       9.093   8.405   5.581  1.00  0.40
ATOM   1606  CA  GLU D  46      10.952   7.922   6.378  1.00  0.00
ATOM   1607  CB  GLU D  46      11.231   9.411   6.216  1.00  0.00
ATOM   1608  CG  GLU D  46      11.733   9.969   7.551  1.00  0.00
ATOM   1609  CD  GLU D  46      12.329  11.292   7.061  1.00  0.10
ATOM   1610  OE1 GLU D  46      11.753  11.888   6.109  1.00 -0.55
ATOM   1611  OE2 GLU D  46      13.376  11.685   7.570  1.00 -0.55
ATOM   1612  C   GLU D  46      10.875   7.591   7.862  1.00  0.55
ATOM   1613  O   GLU D  46       9.865   7.851   8.528  1.00 -0.55
ATOM   1614  N   TYR D  47      11.920   6.996   8.374  1.00 -0.40
ATOM   1615  H   TYR D  47      12.708   6.741   7.820  1.00  0.40
ATOM   1616  CA  TYR D  47      11.998   6.663   9.802  1.00  0.00
ATOM   1617  CB  TYR D  47      12.083   5.131  10.011  1.00  0.12
ATOM   1618  CG  TYR D  47      10.832   4.440   9.490  1.00 -0.12
ATOM   1619  CD1 TYR D  47       9.648   4.560  10.219  1.00 -0.12
ATOM   1620  HD1 TYR D  47       9.660   5.101  11.154  1.00  0.12
ATOM   1621  CE1 TYR D  47       8.467   4.009   9.782  1.00 -0.12
ATOM   1622  HE1 TYR D  47       7.557   4.135  10.350  1.00  0.12
ATOM   1623  CZ  TYR D  47       8.467   3.293   8.607  1.00  0.06
ATOM   1624  OH  TYR D  47       7.260   2.729   8.196  1.00 -0.49
ATOM   1625  HH  TYR D  47       7.444   2.139   7.461  1.00  0.43
ATOM   1626  CD2 TYR D  47      10.810   3.746   8.302  1.00 -0.12
ATOM   1627  HD2 TYR D  47      11.700   3.672   7.694  1.00  0.12
ATOM   1628  CE2 TYR D  47       9.624   3.142   7.895  1.00 -0.12
ATOM   1629  HE2 TYR D  47       9.617   2.541   6.998  1.00  0.12
ATOM   1630  C   TYR D  47      13.186   7.368  10.451  1.00  0.55
ATOM   1631  O   TYR D  47      14.047   7.815   9.694  1.00 -0.55
ATOM   1632  N   PRO D  48      13.294   7.505  11.762  1.00 -0.20
ATOM   1633  CD  PRO D  48      14.470   8.151  12.386  1.00  0.10
ATOM   1634  CA  PRO D  48      12.284   7.055  12.730  1.00  0.10
ATOM   1635  CB  PRO D  48      12.919   7.270  14.080  1.00  0.00
ATOM   1636  CG  PRO D  48      14.271   7.889  13.861  1.00  0.00
ATOM   1637  C   PRO D  48      11.047   7.941  12.524  1.00  0.55
ATOM   1638  O   PRO D  48      11.081   9.081  12.063  1.00 -0.55
ATOM   1639  N   LEU D  49       9.912   7.361  12.877  1.00 -0.40
ATOM   1640  H   LEU D  49       9.887   6.430  13.232  1.00  0.40
ATOM   1641  CA  LEU D  49       8.621   8.033  12.774  1.00  0.00
ATOM   1642  CB  LEU D  49       7.784   7.318  11.695  1.00  0.00
ATOM   1643  CG  LEU D  49       6.285   7.624  11.556  1.00  0.00
ATOM   1644  CD1 LEU D  49       6.170   8.993  10.909  1.00  0.00
ATOM   1645  CD2 LEU D  49       5.534   6.587  10.745  1.00  0.00
ATOM   1646  C   LEU D  49       7.856   8.067  14.095  1.00  0.55
ATOM   1647  O   LEU D  49       7.833   7.093  14.840  1.00 -0.55
ATOM   1648  N   VAL D  50       7.237   9.202  14.328  1.00 -0.40
ATOM   1649  H   VAL D  50       7.338   9.990  13.726  1.00  0.40
ATOM   1650  CA  VAL D  50       6.360   9.389  15.485  1.00  0.00
ATOM   1651  CB  VAL D  50       6.864  10.392  16.505  1.00  0.00
ATOM   1652  CG1 VAL D  50       5.976  10.585  17.728  1.00  0.00
ATOM   1653  CG2 VAL D  50       8.289   9.908  16.835  1.00  0.00
ATOM   1654  C   VAL D  50       4.957   9.722  14.982  1.00  0.55
ATOM   1655  O   VAL D  50       4.694  10.693  14.290  1.00 -0.55
ATOM   1656  N   LEU D  51       4.022   8.814  15.295  1.00 -0.40
ATOM   1657  H   LEU D  51       4.266   7.972  15.768  1.00  0.40
ATOM   1658  CA  LEU D  51       2.617   8.954  14.992  1.00  0.00
ATOM   1659  CB  LEU D  51       1.964   7.666  14.508  1.00  0.00
ATOM   1660  CG  LEU D  51       0.431   7.899  14.255  1.00  0.00
ATOM   1661  CD1 LEU D  51       0.344   8.946  13.166  1.00  0.00
ATOM   1662  CD2 LEU D  51      -0.313   6.653  13.870  1.00  0.00
ATOM   1663  C   LEU D  51       1.850   9.395  16.268  1.00  0.55
ATOM   1664  O   LEU D  51       1.715   8.557  17.200  1.00 -0.55
ATOM   1665  N   GLU D  52       1.399  10.648  16.303  1.00 -0.40
ATOM   1666  H   GLU D  52       1.576  11.296  15.567  1.00  0.40
ATOM   1667  CA  GLU D  52       0.603  11.155  17.441  1.00  0.00
ATOM   1668  CB  GLU D  52       1.049  12.512  17.974  1.00  0.00
ATOM   1669  CG  GLU D  52       0.120  12.881  19.125  1.00  0.00
ATOM   1670  CD  GLU D  52       0.505  14.125  19.876  1.00  0.10
ATOM   1671  OE1 GLU D  52       1.453  14.804  19.421  1.00 -0.55
ATOM   1672  OE2 GLU D  52      -0.122  14.438  20.921  1.00 -0.55
ATOM   1673  C   GLU D  52      -0.851  11.240  16.971  1.00  0.55
ATOM   1674  O   GLU D  52      -1.195  12.071  16.136  1.00 -0.55
ATOM   1675  N   TRP D  53      -1.679  10.348  17.439  1.00 -0.40
ATOM   1676  H   TRP D  53      -1.353   9.670  18.090  1.00  0.40
ATOM   1677  CA  TRP D  53      -3.079  10.211  17.117  1.00  0.00
ATOM   1678  CB  TRP D  53      -3.360   8.765  16.698  1.00  0.12
ATOM   1679  CG  TRP D  53      -4.647   8.560  15.930  1.00 -0.12
ATOM   1680  CD1 TRP D  53      -5.830   9.254  16.037  1.00 -0.12
ATOM   1681  HD1 TRP D  53      -5.990  10.091  16.700  1.00  0.12
ATOM   1682  NE1 TRP D  53      -6.779   8.743  15.192  1.00 -0.40
ATOM   1683  HE1 TRP D  53      -7.701   9.054  15.116  1.00  0.40
ATOM   1684  CE2 TRP D  53      -6.220   7.726  14.472  1.00  0.00
ATOM   1685  CD2 TRP D  53      -4.896   7.559  14.926  1.00  0.00
ATOM   1686  CE3 TRP D  53      -4.097   6.557  14.345  1.00 -0.12
ATOM   1687  HE3 TRP D  53      -3.072   6.398  14.648  1.00  0.12
ATOM   1688  CZ3 TRP D  53      -4.656   5.760  13.355  1.00 -0.12
ATOM   1689  HZ3 TRP D  53      -4.053   5.001  12.880  1.00  0.12
ATOM   1690  CZ2 TRP D  53      -6.798   6.909  13.491  1.00 -0.12
ATOM   1691  HZ2 TRP D  53      -7.817   7.029  13.153  1.00  0.12
ATOM   1692  CH2 TRP D  53      -5.987   5.924  12.965  1.00 -0.12
ATOM   1693  HH2 TRP D  53      -6.397   5.254  12.225  1.00  0.12
ATOM   1694  C   TRP D  53      -3.992  10.680  18.260  1.00  0.55
ATOM   1695  O   TRP D  53      -4.260   9.961  19.231  1.00 -0.55
ATOM   1696  N   ARG D  54      -4.509  11.889  18.138  1.00 -0.40
ATOM   1697  H   ARG D  54      -4.297  12.469  17.356  1.00  0.40
ATOM   1698  CA  ARG D  54      -5.423  12.471  19.124  1.00  0.00
ATOM   1699  CB  ARG D  54      -5.277  13.968  19.169  1.00  0.00
ATOM   1700  CG  ARG D  54      -3.840  14.366  19.208  1.00  0.00
ATOM   1701  CD  ARG D  54      -3.763  15.882  19.059  1.00  0.35
ATOM   1702  NE  ARG D  54      -2.370  16.200  19.424  1.00 -0.35
ATOM   1703  HE  ARG D  54      -1.843  15.590  20.014  1.00  0.45
ATOM   1704  CZ  ARG D  54      -1.827  17.333  18.943  1.00  0.35
ATOM   1705  NH1 ARG D  54      -2.595  18.101  18.159  1.00 -0.70
ATOM   1706 HH11 ARG D  54      -3.533  17.824  17.951  1.00  0.40
ATOM   1707 HH12 ARG D  54      -2.229  18.952  17.780  1.00  0.40
ATOM   1708  NH2 ARG D  54      -0.573  17.686  19.232  1.00 -0.70
ATOM   1709 HH21 ARG D  54      -0.013  17.103  19.820  1.00  0.40
ATOM   1710 HH22 ARG D  54      -0.194  18.534  18.861  1.00  0.40
ATOM   1711  C   ARG D  54      -6.883  12.189  18.811  1.00  0.55
ATOM   1712  O   ARG D  54      -7.318  12.067  17.663  1.00 -0.55
ATOM   1713  N   GLN D  55      -7.648  12.139  19.909  1.00 -0.40
ATOM   1714  H   GLN D  55      -7.251  12.312  20.806  1.00  0.40
ATOM   1715  CA  GLN D  55      -9.090  11.838  19.932  1.00  0.00
ATOM   1716  CB  GLN D  55      -9.990  12.899  19.315  1.00  0.00
ATOM   1717  CG  GLN D  55      -9.701  14.322  19.634  1.00  0.00
ATOM   1718  CD  GLN D  55      -9.928  14.596  21.112  1.00  0.55
ATOM   1719  OE1 GLN D  55     -10.852  14.070  21.754  1.00 -0.55
ATOM   1720  NE2 GLN D  55      -8.987  15.444  21.557  1.00 -0.78
ATOM   1721 HE21 GLN D  55      -8.987  15.733  22.514  1.00  0.39
ATOM   1722 HE22 GLN D  55      -8.286  15.786  20.931  1.00  0.39
ATOM   1723  C   GLN D  55      -9.358  10.579  19.102  1.00  0.55
ATOM   1724  O   GLN D  55     -10.206  10.650  18.206  1.00 -0.55
ATOM   1725  N   PHE D  56      -8.638   9.514  19.326  1.00 -0.40
ATOM   1726  H   PHE D  56      -7.951   9.489  20.048  1.00  0.40
ATOM   1727  CA  PHE D  56      -8.780   8.290  18.548  1.00  0.00
ATOM   1728  CB  PHE D  56      -7.884   7.117  19.070  1.00  0.12
ATOM   1729  CG  PHE D  56      -8.059   5.866  18.234  1.00 -0.12
ATOM   1730  CD1 PHE D  56      -7.308   5.644  17.095  1.00 -0.12
ATOM   1731  HD1 PHE D  56      -6.549   6.362  16.823  1.00  0.12
ATOM   1732  CE1 PHE D  56      -7.495   4.539  16.295  1.00 -0.12
ATOM   1733  HE1 PHE D  56      -6.903   4.414  15.401  1.00  0.12
ATOM   1734  CZ  PHE D  56      -8.437   3.593  16.637  1.00 -0.12
ATOM   1735  HZ  PHE D  56      -8.574   2.713  16.027  1.00  0.12
ATOM   1736  CD2 PHE D  56      -9.016   4.915  18.567  1.00 -0.12
ATOM   1737  HD2 PHE D  56      -9.616   5.057  19.453  1.00  0.12
ATOM   1738  CE2 PHE D  56      -9.215   3.789  17.786  1.00 -0.12
ATOM   1739  HE2 PHE D  56      -9.967   3.064  18.062  1.00  0.12
ATOM   1740  C   PHE D  56     -10.235   7.888  18.459  1.00  0.55
ATOM   1741  O   PHE D  56     -10.788   7.583  17.403  1.00 -0.55
ATOM   1742  N   GLU D  57     -10.875   7.847  19.613  1.00 -0.40
ATOM   1743  H   GLU D  57     -10.450   8.088  20.482  1.00  0.40
ATOM   1744  CA  GLU D  57     -12.286   7.428  19.647  1.00  0.00
ATOM   1745  CB  GLU D  57     -12.731   7.447  21.119  1.00  0.00
ATOM   1746  CG  GLU D  57     -11.827   6.468  21.903  1.00  0.00
ATOM   1747  CD  GLU D  57     -12.309   5.086  21.422  1.00  0.10
ATOM   1748  OE1 GLU D  57     -13.539   4.903  21.167  1.00 -0.55
ATOM   1749  OE2 GLU D  57     -11.350   4.280  21.344  1.00 -0.55
ATOM   1750  C   GLU D  57     -13.226   8.238  18.785  1.00  0.55
ATOM   1751  O   GLU D  57     -14.159   7.640  18.238  1.00 -0.55
ATOM   1752  N   GLN D  58     -13.059   9.541  18.646  1.00 -0.40
ATOM   1753  H   GLN D  58     -12.314  10.041  19.082  1.00  0.40
ATOM   1754  CA  GLN D  58     -13.991  10.327  17.818  1.00  0.00
ATOM   1755  CB  GLN D  58     -13.777  11.833  17.959  1.00  0.00
ATOM   1756  CG  GLN D  58     -14.045  12.422  19.347  1.00  0.00
ATOM   1757  CD  GLN D  58     -14.151  13.951  19.313  1.00  0.55
ATOM   1758  OE1 GLN D  58     -13.373  14.649  19.970  1.00 -0.55
ATOM   1759  NE2 GLN D  58     -15.159  14.475  18.554  1.00 -0.78
ATOM   1760 HE21 GLN D  58     -15.276  15.466  18.494  1.00  0.39
ATOM   1761 HE22 GLN D  58     -15.779  13.867  18.058  1.00  0.39
ATOM   1762  C   GLN D  58     -13.871   9.932  16.352  1.00  0.55
ATOM   1763  O   GLN D  58     -14.823   9.873  15.599  1.00 -0.55
ATOM   1764  N   SER D  59     -12.600   9.707  15.980  1.00 -0.40
ATOM   1765  H   SER D  59     -11.840   9.789  16.619  1.00  0.40
ATOM   1766  CA  SER D  59     -12.252   9.329  14.618  1.00  0.00
ATOM   1767  CB  SER D  59     -10.742   9.419  14.380  1.00  0.00
ATOM   1768  OG  SER D  59      -9.985   8.432  15.041  1.00 -0.49
ATOM   1769  HG  SER D  59     -10.278   8.443  15.956  1.00  0.49
ATOM   1770  C   SER D  59     -12.830   7.960  14.320  1.00  0.55
ATOM   1771  O   SER D  59     -13.230   7.743  13.205  1.00 -0.55
ATOM   1772  N   LYS D  60     -12.866   7.106  15.304  1.00 -0.40
ATOM   1773  H   LYS D  60     -12.537   7.370  16.206  1.00  0.40
ATOM   1774  CA  LYS D  60     -13.365   5.724  15.227  1.00  0.00
ATOM   1775  CB  LYS D  60     -13.110   4.995  16.529  1.00  0.00
ATOM   1776  CG  LYS D  60     -13.121   3.478  16.440  1.00  0.00
ATOM   1777  CD  LYS D  60     -12.430   2.997  17.729  1.00  0.00
ATOM   1778  CE  LYS D  60     -13.148   1.784  18.292  1.00  0.33
ATOM   1779  NZ  LYS D  60     -12.399   1.290  19.472  1.00 -0.32
ATOM   1780  HZ1 LYS D  60     -12.355   2.038  20.193  1.00  0.33
ATOM   1781  HZ2 LYS D  60     -11.435   1.026  19.185  1.00  0.33
ATOM   1782  HZ3 LYS D  60     -12.883   0.457  19.865  1.00  0.33
ATOM   1783  C   LYS D  60     -14.840   5.709  14.855  1.00  0.55
ATOM   1784  O   LYS D  60     -15.294   4.964  13.999  1.00 -0.55
ATOM   1785  N   GLN D  61     -15.563   6.587  15.514  1.00 -0.40
ATOM   1786  H   GLN D  61     -15.147   7.174  16.202  1.00  0.40
ATOM   1787  CA  GLN D  61     -16.974   6.791  15.323  1.00  0.00
ATOM   1788  CB  GLN D  61     -17.413   8.029  16.136  1.00  0.00
ATOM   1789  CG  GLN D  61     -18.944   8.176  16.256  1.00  0.00
ATOM   1790  CD  GLN D  61     -19.297   9.331  17.201  1.00  0.55
ATOM   1791  OE1 GLN D  61     -19.913   9.119  18.251  1.00 -0.55
ATOM   1792  NE2 GLN D  61     -18.898  10.577  16.812  1.00 -0.78
ATOM   1793 HE21 GLN D  61     -19.100  11.369  17.388  1.00  0.39
ATOM   1794 HE22 GLN D  61     -18.403  10.698  15.951  1.00  0.39
ATOM   1795  C   GLN D  61     -17.233   7.100  13.848  1.00  0.55
ATOM   1796  O   GLN D  61     -17.981   6.445  13.120  1.00 -0.55
ATOM   1797  N   LEU D  62     -16.547   8.148  13.427  1.00 -0.40
ATOM   1798  H   LEU D  62     -15.919   8.610  14.046  1.00  0.40
ATOM   1799  CA  LEU D  62     -16.601   8.738  12.101  1.00  0.00
ATOM   1800  CB  LEU D  62     -15.842  10.101  12.247  1.00  0.00
ATOM   1801  CG  LEU D  62     -16.854  11.115  12.832  1.00  0.00
ATOM   1802  CD1 LEU D  62     -17.240  12.196  11.827  1.00  0.00
ATOM   1803  CD2 LEU D  62     -18.114  10.377  13.286  1.00  0.00
ATOM   1804  C   LEU D  62     -16.118   7.892  10.956  1.00  0.55
ATOM   1805  O   LEU D  62     -16.510   8.045   9.779  1.00 -0.55
ATOM   1806  N   THR D  63     -15.268   6.909  11.229  1.00 -0.40
ATOM   1807  H   THR D  63     -14.924   6.703  12.141  1.00  0.40
ATOM   1808  CA  THR D  63     -14.809   6.078  10.112  1.00  0.00
ATOM   1809  CB  THR D  63     -13.275   6.049  10.159  1.00  0.00
ATOM   1810  OG1 THR D  63     -12.968   5.535  11.475  1.00 -0.49
ATOM   1811  HG1 THR D  63     -13.062   6.277  12.078  1.00  0.49
ATOM   1812  CG2 THR D  63     -12.700   7.428   9.897  1.00  0.00
ATOM   1813  C   THR D  63     -15.493   4.720  10.164  1.00  0.55
ATOM   1814  O   THR D  63     -14.992   4.004   9.273  1.00 -0.55
ATOM   1815  NT  THR D  63     -16.459   4.412  11.052  1.00 -0.40
ATOM   1816  HNT THR D  63     -16.796   5.070  11.721  1.00  0.40
ATOM   1817  CAT THR D  63     -17.059   3.109  11.084  1.00  0.00
ATOM   1818  CAY GLY G  66     -12.960  -1.116  11.692  1.00  0.00
ATOM   1819  CY  GLY G  66     -12.513  -0.187  10.615  1.00  0.55
ATOM   1820  OY  GLY G  66     -12.282  -0.603   9.482  1.00 -0.55
ATOM   1821  N   GLY G  66     -12.378   1.109  10.964  1.00 -0.40
ATOM   1822  H   GLY G  66     -12.595   1.425  11.884  1.00  0.40
ATOM   1823  CA  GLY G  66     -11.909   2.150  10.033  1.00  0.00
ATOM   1824  C   GLY G  66     -10.541   2.627  10.581  1.00  0.55
ATOM   1825  O   GLY G  66      -9.479   2.186  10.140  1.00 -0.55
ATOM   1826  N   ALA G  67     -10.644   3.517  11.543  1.00 -0.40
ATOM   1827  H   ALA G  67     -11.543   3.858  11.799  1.00  0.40
ATOM   1828  CA  ALA G  67      -9.576   4.090  12.313  1.00  0.00
ATOM   1829  CB  ALA G  67     -10.169   4.921  13.447  1.00  0.00
ATOM   1830  C   ALA G  67      -8.761   2.939  12.931  1.00  0.55
ATOM   1831  O   ALA G  67      -7.522   2.967  13.050  1.00 -0.55
ATOM   1832  N   GLU G  68      -9.525   1.909  13.351  1.00 -0.40
ATOM   1833  H   GLU G  68     -10.518   1.886  13.256  1.00  0.40
ATOM   1834  CA  GLU G  68      -8.876   0.746  13.986  1.00  0.00
ATOM   1835  CB  GLU G  68      -9.983  -0.057  14.687  1.00  0.00
ATOM   1836  CG  GLU G  68      -9.472  -1.035  15.701  1.00  0.00
ATOM   1837  CD  GLU G  68      -8.727  -0.387  16.879  1.00  0.10
ATOM   1838  OE1 GLU G  68      -9.359   0.488  17.513  1.00 -0.55
ATOM   1839  OE2 GLU G  68      -7.592  -0.906  17.014  1.00 -0.55
ATOM   1840  C   GLU G  68      -8.033  -0.111  13.048  1.00  0.55
ATOM   1841  O   GLU G  68      -6.927  -0.547  13.412  1.00 -0.55
ATOM   1842  N   SER G  69      -8.527  -0.352  11.857  1.00 -0.40
ATOM   1843  H   SER G  69      -9.436  -0.021  11.628  1.00  0.40
ATOM   1844  CA  SER G  69      -7.888  -1.074  10.777  1.00  0.00
ATOM   1845  CB  SER G  69      -8.774  -0.979   9.511  1.00  0.00
ATOM   1846  OG  SER G  69      -9.593  -2.109   9.552  1.00 -0.49
ATOM   1847  HG  SER G  69     -10.252  -1.983   8.865  1.00  0.49
ATOM   1848  C   SER G  69      -6.558  -0.395  10.368  1.00  0.55
ATOM   1849  O   SER G  69      -5.604  -1.113  10.134  1.00 -0.55
ATOM   1850  N   VAL G  70      -6.605   0.929  10.302  1.00 -0.40
ATOM   1851  H   VAL G  70      -7.448   1.425  10.493  1.00  0.40
ATOM   1852  CA  VAL G  70      -5.467   1.763   9.956  1.00  0.00
ATOM   1853  CB  VAL G  70      -5.878   3.215   9.666  1.00  0.00
ATOM   1854  CG1 VAL G  70      -4.593   4.063   9.684  1.00  0.00
ATOM   1855  CG2 VAL G  70      -6.650   3.348   8.374  1.00  0.00
ATOM   1856  C   VAL G  70      -4.416   1.703  11.050  1.00  0.55
ATOM   1857  O   VAL G  70      -3.219   1.521  10.780  1.00 -0.55
ATOM   1858  N   LEU G  71      -4.823   1.827  12.294  1.00 -0.40
ATOM   1859  H   LEU G  71      -5.783   1.989  12.505  1.00  0.40
ATOM   1860  CA  LEU G  71      -3.941   1.743  13.460  1.00  0.00
ATOM   1861  CB  LEU G  71      -4.709   1.896  14.781  1.00  0.00
ATOM   1862  CG  LEU G  71      -3.916   1.706  16.088  1.00  0.00
ATOM   1863  CD1 LEU G  71      -2.763   2.700  16.152  1.00  0.00
ATOM   1864  CD2 LEU G  71      -4.773   1.843  17.339  1.00  0.00
ATOM   1865  C   LEU G  71      -3.216   0.371  13.430  1.00  0.55
ATOM   1866  O   LEU G  71      -2.013   0.270  13.737  1.00 -0.55
ATOM   1867  N   GLN G  72      -3.966  -0.653  13.113  1.00 -0.40
ATOM   1868  H   GLN G  72      -4.931  -0.518  12.912  1.00  0.40
ATOM   1869  CA  GLN G  72      -3.532  -2.041  13.016  1.00  0.00
ATOM   1870  CB  GLN G  72      -4.764  -2.898  12.742  1.00  0.00
ATOM   1871  CG  GLN G  72      -4.505  -4.377  12.508  1.00  0.00
ATOM   1872  CD  GLN G  72      -5.823  -5.164  12.367  1.00  0.55
ATOM   1873  OE1 GLN G  72      -6.871  -4.943  13.028  1.00 -0.55
ATOM   1874  NE2 GLN G  72      -5.884  -6.188  11.485  1.00 -0.78
ATOM   1875 HE21 GLN G  72      -6.731  -6.709  11.381  1.00  0.39
ATOM   1876 HE22 GLN G  72      -5.081  -6.424  10.937  1.00  0.39
ATOM   1877  C   GLN G  72      -2.402  -2.187  11.996  1.00  0.55
ATOM   1878  O   GLN G  72      -1.461  -2.936  12.285  1.00 -0.55
ATOM   1879  N   VAL G  73      -2.455  -1.510  10.866  1.00 -0.40
ATOM   1880  H   VAL G  73      -3.245  -0.950  10.630  1.00  0.40
ATOM   1881  CA  VAL G  73      -1.376  -1.526   9.881  1.00  0.00
ATOM   1882  CB  VAL G  73      -1.773  -0.826   8.592  1.00  0.00
ATOM   1883  CG1 VAL G  73      -0.577  -0.684   7.662  1.00  0.00
ATOM   1884  CG2 VAL G  73      -2.900  -1.681   7.986  1.00  0.00
ATOM   1885  C   VAL G  73      -0.110  -0.909  10.458  1.00  0.55
ATOM   1886  O   VAL G  73       1.014  -1.391  10.272  1.00 -0.55
ATOM   1887  N   PHE G  74      -0.235   0.192  11.184  1.00 -0.40
ATOM   1888  H   PHE G  74      -1.115   0.639  11.325  1.00  0.40
ATOM   1889  CA  PHE G  74       0.915   0.819  11.822  1.00  0.00
ATOM   1890  CB  PHE G  74       0.508   2.100  12.543  1.00  0.12
ATOM   1891  CG  PHE G  74       0.485   3.308  11.662  1.00 -0.12
ATOM   1892  CD1 PHE G  74       1.627   4.021  11.375  1.00 -0.12
ATOM   1893  HD1 PHE G  74       2.570   3.712  11.802  1.00  0.12
ATOM   1894  CE1 PHE G  74       1.584   5.136  10.543  1.00 -0.12
ATOM   1895  HE1 PHE G  74       2.486   5.690  10.331  1.00  0.12
ATOM   1896  CZ  PHE G  74       0.363   5.535   9.984  1.00 -0.12
ATOM   1897  HZ  PHE G  74       0.324   6.400   9.339  1.00  0.12
ATOM   1898  CD2 PHE G  74      -0.730   3.707  11.100  1.00 -0.12
ATOM   1899  HD2 PHE G  74      -1.628   3.149  11.321  1.00  0.12
ATOM   1900  CE2 PHE G  74      -0.797   4.819  10.257  1.00 -0.12
ATOM   1901  HE2 PHE G  74      -1.740   5.119   9.823  1.00  0.12
ATOM   1902  C   PHE G  74       1.531  -0.165  12.819  1.00  0.55
ATOM   1903  O   PHE G  74       2.754  -0.281  12.934  1.00 -0.55
ATOM   1904  N   ARG G  75       0.737  -0.869  13.575  1.00 -0.40
ATOM   1905  H   ARG G  75      -0.255  -0.805  13.506  1.00  0.40
ATOM   1906  CA  ARG G  75       1.263  -1.817  14.592  1.00  0.00
ATOM   1907  CB  ARG G  75       0.127  -2.208  15.541  1.00  0.00
ATOM   1908  CG  ARG G  75      -0.181  -0.900  16.312  1.00  0.00
ATOM   1909  CD  ARG G  75      -0.113  -1.130  17.786  1.00  0.35
ATOM   1910  NE  ARG G  75      -1.036  -2.075  18.265  1.00 -0.35
ATOM   1911  HE  ARG G  75      -1.940  -1.843  17.953  1.00  0.45
ATOM   1912  CZ  ARG G  75      -1.085  -3.168  18.993  1.00  0.35
ATOM   1913  NH1 ARG G  75      -0.052  -3.761  19.550  1.00 -0.70
ATOM   1914 HH11 ARG G  75       0.866  -3.381  19.433  1.00  0.40
ATOM   1915 HH12 ARG G  75      -0.183  -4.592  20.089  1.00  0.40
ATOM   1916  NH2 ARG G  75      -2.308  -3.705  19.156  1.00 -0.70
ATOM   1917 HH21 ARG G  75      -3.105  -3.272  18.734  1.00  0.40
ATOM   1918 HH22 ARG G  75      -2.421  -4.537  19.698  1.00  0.40
ATOM   1919  C   ARG G  75       1.977  -3.000  13.985  1.00  0.55
ATOM   1920  O   ARG G  75       3.032  -3.351  14.563  1.00 -0.55
ATOM   1921  N   GLU G  76       1.495  -3.530  12.860  1.00 -0.40
ATOM   1922  H   GLU G  76       0.657  -3.196  12.436  1.00  0.40
ATOM   1923  CA  GLU G  76       2.161  -4.633  12.176  1.00  0.00
ATOM   1924  CB  GLU G  76       1.411  -5.141  10.964  1.00  0.00
ATOM   1925  CG  GLU G  76      -0.014  -5.502  11.262  1.00  0.00
ATOM   1926  CD  GLU G  76      -0.574  -6.428  10.170  1.00  0.10
ATOM   1927  OE1 GLU G  76       0.212  -6.826   9.244  1.00 -0.55
ATOM   1928  OE2 GLU G  76      -1.781  -6.717  10.403  1.00 -0.55
ATOM   1929  C   GLU G  76       3.495  -4.204  11.555  1.00  0.55
ATOM   1930  O   GLU G  76       4.452  -4.972  11.483  1.00 -0.55
ATOM   1931  N   ALA G  77       3.440  -2.964  11.113  1.00 -0.40
ATOM   1932  H   ALA G  77       2.638  -2.376  11.172  1.00  0.40
ATOM   1933  CA  ALA G  77       4.669  -2.427  10.486  1.00  0.00
ATOM   1934  CB  ALA G  77       4.400  -1.145   9.729  1.00  0.00
ATOM   1935  C   ALA G  77       5.746  -2.313  11.570  1.00  0.55
ATOM   1936  O   ALA G  77       6.948  -2.589  11.381  1.00 -0.55
ATOM   1937  N   LYS G  78       5.325  -1.900  12.747  1.00 -0.40
ATOM   1938  H   LYS G  78       4.372  -1.665  12.921  1.00  0.40
ATOM   1939  CA  LYS G  78       6.230  -1.765  13.862  1.00  0.00
ATOM   1940  CB  LYS G  78       5.574  -1.070  15.047  1.00  0.00
ATOM   1941  CG  LYS G  78       6.523  -0.801  16.189  1.00  0.00
ATOM   1942  CD  LYS G  78       5.895  -0.261  17.443  1.00  0.00
ATOM   1943  CE  LYS G  78       6.865   0.463  18.370  1.00  0.33
ATOM   1944  NZ  LYS G  78       8.325   0.396  18.074  1.00 -0.32
ATOM   1945  HZ1 LYS G  78       8.508   0.801  17.134  1.00  0.33
ATOM   1946  HZ2 LYS G  78       8.637  -0.596  18.091  1.00  0.33
ATOM   1947  HZ3 LYS G  78       8.850   0.935  18.792  1.00  0.33
ATOM   1948  C   LYS G  78       6.640  -3.190  14.279  1.00  0.55
ATOM   1949  O   LYS G  78       7.845  -3.410  14.482  1.00 -0.55
ATOM   1950  N   ALA G  79       5.695  -4.098  14.415  1.00 -0.40
ATOM   1951  H   ALA G  79       4.738  -3.902  14.214  1.00  0.40
ATOM   1952  CA  ALA G  79       5.992  -5.457  14.875  1.00  0.00
ATOM   1953  CB  ALA G  79       4.819  -6.381  14.762  1.00  0.00
ATOM   1954  C   ALA G  79       7.169  -5.998  14.080  1.00  0.55
ATOM   1955  O   ALA G  79       8.109  -6.576  14.609  1.00 -0.55
ATOM   1956  N   GLU G  80       7.032  -5.746  12.794  1.00 -0.40
ATOM   1957  H   GLU G  80       6.244  -5.251  12.436  1.00  0.40
ATOM   1958  CA  GLU G  80       8.014  -6.168  11.811  1.00  0.00
ATOM   1959  CB  GLU G  80       7.380  -6.019  10.421  1.00  0.00
ATOM   1960  CG  GLU G  80       6.445  -7.204  10.122  1.00  0.00
ATOM   1961  CD  GLU G  80       6.491  -7.524   8.632  1.00  0.10
ATOM   1962  OE1 GLU G  80       7.419  -7.057   7.921  1.00 -0.55
ATOM   1963  OE2 GLU G  80       5.564  -8.231   8.176  1.00 -0.55
ATOM   1964  C   GLU G  80       9.295  -5.394  11.884  1.00  0.55
ATOM   1965  O   GLU G  80      10.083  -5.640  10.966  1.00 -0.55
ATOM   1966  N   GLY G  81       9.579  -4.506  12.807  1.00 -0.40
ATOM   1967  H   GLY G  81       8.929  -4.298  13.533  1.00  0.40
ATOM   1968  CA  GLY G  81      10.801  -3.770  12.868  1.00  0.00
ATOM   1969  C   GLY G  81      10.933  -2.318  12.522  1.00  0.55
ATOM   1970  O   GLY G  81      12.002  -1.736  12.861  1.00 -0.55
ATOM   1971  N   ALA G  82       9.966  -1.695  11.857  1.00 -0.40
ATOM   1972  H   ALA G  82       9.147  -2.181  11.564  1.00  0.40
ATOM   1973  CA  ALA G  82      10.009  -0.266  11.498  1.00  0.00
ATOM   1974  CB  ALA G  82       8.849   0.132  10.625  1.00  0.00
ATOM   1975  C   ALA G  82       9.959   0.484  12.824  1.00  0.55
ATOM   1976  O   ALA G  82       9.249   0.068  13.753  1.00 -0.55
ATOM   1977  N   ASP G  83      10.738   1.516  12.867  1.00 -0.40
ATOM   1978  H   ASP G  83      11.292   1.754  12.075  1.00  0.40
ATOM   1979  CA  ASP G  83      10.905   2.421  14.005  1.00  0.00
ATOM   1980  CB  ASP G  83      12.284   3.089  13.972  1.00  0.00
ATOM   1981  CG  ASP G  83      12.602   3.800  15.278  1.00  0.10
ATOM   1982  OD1 ASP G  83      11.694   3.935  16.136  1.00 -0.55
ATOM   1983  OD2 ASP G  83      13.758   4.251  15.473  1.00 -0.55
ATOM   1984  C   ASP G  83       9.802   3.502  14.064  1.00  0.55
ATOM   1985  O   ASP G  83       9.939   4.665  13.652  1.00 -0.55
ATOM   1986  N   ILE G  84       8.688   3.016  14.606  1.00 -0.40
ATOM   1987  H   ILE G  84       8.629   2.072  14.921  1.00  0.40
ATOM   1988  CA  ILE G  84       7.490   3.812  14.780  1.00  0.00
ATOM   1989  CB  ILE G  84       6.274   3.175  14.036  1.00  0.00
ATOM   1990  CG2 ILE G  84       4.984   3.976  14.218  1.00  0.00
ATOM   1991  CG1 ILE G  84       6.656   3.114  12.558  1.00  0.00
ATOM   1992  CD1 ILE G  84       5.693   2.333  11.708  1.00  0.00
ATOM   1993  C   ILE G  84       7.063   3.937  16.236  1.00  0.55
ATOM   1994  O   ILE G  84       6.835   2.864  16.847  1.00 -0.55
ATOM   1995  N   THR G  85       6.993   5.171  16.703  1.00 -0.40
ATOM   1996  H   THR G  85       7.276   5.971  16.180  1.00  0.40
ATOM   1997  CA  THR G  85       6.475   5.399  18.054  1.00  0.00
ATOM   1998  CB  THR G  85       7.217   6.462  18.836  1.00  0.00
ATOM   1999  OG1 THR G  85       8.511   5.902  18.938  1.00 -0.49
ATOM   2000  HG1 THR G  85       8.941   6.075  18.097  1.00  0.49
ATOM   2001  CG2 THR G  85       6.576   6.611  20.210  1.00  0.00
ATOM   2002  C   THR G  85       4.997   5.803  17.919  1.00  0.55
ATOM   2003  O   THR G  85       4.675   6.727  17.167  1.00 -0.55
ATOM   2004  N   ILE G  86       4.078   5.148  18.570  1.00 -0.40
ATOM   2005  H   ILE G  86       4.309   4.387  19.170  1.00  0.40
ATOM   2006  CA  ILE G  86       2.637   5.469  18.479  1.00  0.00
ATOM   2007  CB  ILE G  86       1.859   4.226  18.078  1.00  0.00
ATOM   2008  CG2 ILE G  86       0.377   4.422  17.914  1.00  0.00
ATOM   2009  CG1 ILE G  86       2.429   3.665  16.757  1.00  0.00
ATOM   2010  CD1 ILE G  86       1.787   2.267  16.571  1.00  0.00
ATOM   2011  C   ILE G  86       2.132   6.026  19.794  1.00  0.55
ATOM   2012  O   ILE G  86       2.241   5.386  20.845  1.00 -0.55
ATOM   2013  N   ILE G  87       1.599   7.224  19.769  1.00 -0.40
ATOM   2014  H   ILE G  87       1.546   7.740  18.919  1.00  0.40
ATOM   2015  CA  ILE G  87       1.044   7.911  20.939  1.00  0.00
ATOM   2016  CB  ILE G  87       1.652   9.299  21.168  1.00  0.00
ATOM   2017  CG2 ILE G  87       1.021   9.964  22.386  1.00  0.00
ATOM   2018  CG1 ILE G  87       3.175   9.136  21.237  1.00  0.00
ATOM   2019  CD1 ILE G  87       3.880  10.454  20.993  1.00  0.00
ATOM   2020  C   ILE G  87      -0.451   8.061  20.692  1.00  0.55
ATOM   2021  O   ILE G  87      -0.907   8.575  19.679  1.00 -0.55
ATOM   2022  N   LEU G  88      -1.191   7.480  21.604  1.00 -0.40
ATOM   2023  H   LEU G  88      -0.783   7.018  22.387  1.00  0.40
ATOM   2024  CA  LEU G  88      -2.651   7.457  21.552  1.00  0.00
ATOM   2025  CB  LEU G  88      -3.173   6.041  21.669  1.00  0.00
ATOM   2026  CG  LEU G  88      -2.883   5.096  20.508  1.00  0.00
ATOM   2027  CD1 LEU G  88      -3.165   3.672  20.943  1.00  0.00
ATOM   2028  CD2 LEU G  88      -3.762   5.443  19.307  1.00  0.00
ATOM   2029  C   LEU G  88      -3.136   8.384  22.664  1.00  0.55
ATOM   2030  O   LEU G  88      -3.051   8.033  23.837  1.00 -0.55
ATOM   2031  N   SER G  89      -3.544   9.564  22.223  1.00 -0.40
ATOM   2032  H   SER G  89      -3.506   9.841  21.266  1.00  0.40
ATOM   2033  CA  SER G  89      -4.097  10.545  23.216  1.00  0.00
ATOM   2034  CB  SER G  89      -3.200  11.750  23.349  1.00  0.00
ATOM   2035  OG  SER G  89      -2.458  12.041  22.184  1.00 -0.49
ATOM   2036  HG  SER G  89      -1.933  12.818  22.391  1.00  0.49
ATOM   2037  C   SER G  89      -5.548  10.818  22.817  1.00  0.10
ATOM   2038  O   SER G  89      -6.176   9.872  22.206  1.00 -0.55
ATOM   2039  OXT SER G  89      -6.064  11.936  23.072  1.00 -0.55
ATOM   2040  OH2 OH2 R 111       8.502   0.276  -8.217  1.00 -0.83
ATOM   2041  H1  OH2 R 111       8.689  -0.355  -7.522  1.00  0.42
ATOM   2042  H2  OH2 R 111       7.573   0.153  -8.410  1.00  0.42
ATOM   2043  OH2 OH2 R 113      10.492  -3.800 -11.608  1.00 -0.83
ATOM   2044  H1  OH2 R 113       9.830  -3.548 -12.252  1.00  0.42
ATOM   2045  H2  OH2 R 113      10.016  -4.329 -10.968  1.00  0.42
ATOM   2046  OH2 OH2 R 116      14.846  -5.228 -11.862  1.00 -0.83
ATOM   2047  H1  OH2 R 116      15.761  -5.150 -11.593  1.00  0.42
ATOM   2048  H2  OH2 R 116      14.359  -4.727 -11.207  1.00  0.42
ATOM   2049  OH2 OH2 R 117      -4.838  -1.322 -11.603  1.00 -0.83
ATOM   2050  H1  OH2 R 117      -5.439  -0.718 -12.039  1.00  0.42
ATOM   2051  H2  OH2 R 117      -5.344  -1.680 -10.873  1.00  0.42
ATOM   2052  OH2 OH2 R 119      -6.721  -6.520  -1.235  1.00 -0.83
ATOM   2053  H1  OH2 R 119      -6.037  -6.006  -0.806  1.00  0.42
ATOM   2054  H2  OH2 R 119      -6.447  -7.430  -1.117  1.00  0.42
ATOM   2055  OH2 OH2 R 121       4.286  -3.705  -0.445  1.00 -0.83
ATOM   2056  H1  OH2 R 121       4.373  -2.950  -1.027  1.00  0.42
ATOM   2057  H2  OH2 R 121       3.788  -4.344  -0.954  1.00  0.42
ATOM   2058  OH2 OH2 R 122       7.999  -7.454  -2.394  1.00 -0.83
ATOM   2059  H1  OH2 R 122       8.515  -7.360  -1.594  1.00  0.42
ATOM   2060  H2  OH2 R 122       8.052  -6.596  -2.815  1.00  0.42
ATOM   2061  OH2 OH2 R 125       3.756  -6.702   1.167  1.00 -0.83
ATOM   2062  H1  OH2 R 125       3.469  -6.457   0.287  1.00  0.42
ATOM   2063  H2  OH2 R 125       3.634  -7.650   1.205  1.00  0.42
ATOM   2064  OH2 OH2 R 130      15.071 -16.819 -11.114  1.00 -0.83
ATOM   2065  H1  OH2 R 130      15.917 -16.390 -10.990  1.00  0.42
ATOM   2066  H2  OH2 R 130      14.725 -16.930 -10.228  1.00  0.42
ATOM   2067  OH2 OH2 R 150      17.614   4.363  -7.037  1.00 -0.83
ATOM   2068  H1  OH2 R 150      17.306   4.913  -6.317  1.00  0.42
ATOM   2069  H2  OH2 R 150      18.477   4.715  -7.256  1.00  0.42
ATOM   2070  OH2 OH2 R 151      11.838   3.422 -12.105  1.00 -0.83
ATOM   2071  H1  OH2 R 151      12.195   3.913 -11.364  1.00  0.42
ATOM   2072  H2  OH2 R 151      10.916   3.290 -11.882  1.00  0.42
ATOM   2073  OH2 OH2 L  90      10.339   6.177  16.690  1.00 -0.83
ATOM   2074  H1  OH2 L  90      10.739   5.310  16.620  1.00  0.42
ATOM   2075  H2  OH2 L  90      10.745   6.686  15.988  1.00  0.42
ATOM   2076  OH2 OH2 L  92       9.532   2.896   4.459  1.00 -0.83
ATOM   2077  H1  OH2 L  92       8.821   2.594   5.025  1.00  0.42
ATOM   2078  H2  OH2 L  92       9.720   3.784   4.764  1.00  0.42
ATOM   2079  OH2 OH2 R  94      12.915   5.185   4.604  1.00 -0.83
ATOM   2080  H1  OH2 R  94      11.986   5.302   4.802  1.00  0.42
ATOM   2081  H2  OH2 R  94      13.066   4.246   4.711  1.00  0.42
ATOM   2082  OH2 OH2 L  97      -3.661   9.823  -2.989  1.00 -0.83
ATOM   2083  H1  OH2 L  97      -4.505   9.902  -2.544  1.00  0.42
ATOM   2084  H2  OH2 L  97      -3.542   8.882  -3.114  1.00  0.42
ATOM   2085  OH2 OH2 R 105      -6.339  -3.423  -2.182  1.00 -0.83
ATOM   2086  H1  OH2 R 105      -5.737  -2.879  -2.691  1.00  0.42
ATOM   2087  H2  OH2 R 105      -5.797  -3.790  -1.483  1.00  0.42
ATOM   2088  OH2 OH2 L 110     -14.375  12.579  14.012  1.00 -0.83
ATOM   2089  H1  OH2 L 110     -13.437  12.641  14.194  1.00  0.42
ATOM   2090  H2  OH2 L 110     -14.428  12.451  13.065  1.00  0.42
ATOM   2091 DUM1 DUM W 214      95.840  91.508  95.237  1.00  0.00
ATOM   2092 DUM2 DUM W 214     -91.333 -96.013 -92.818  1.00  0.00
ATOM   2093  AAA AAA X 214     -56.369  28.460  81.295  1.00  0.00
ATOM   2094  AAB AAB X 215     -58.161  -1.672  19.824  1.00  0.00
ATOM   2095  AAC AAC X 216     -48.988  48.154 -15.577  1.00  0.00
ATOM   2096  AAD AAD X 217      -2.557 -71.927 -50.225  1.00  0.00
ATOM   2097  AAE AAE X 218     -26.280  48.990 -61.766  1.00  0.00
ATOM   2098  AAF AAF X 219      74.042 -66.690  24.916  1.00  0.00
ATOM   2099  AAG AAG X 220      61.892  71.922 -28.690  1.00  0.00
ATOM   2100  AAH AAH X 221      47.044 -65.157  12.501  1.00  0.00
ATOM   2101  AAI AAI X 222      64.074 -77.767 -41.239  1.00  0.00
ATOM   2102  AAJ AAJ X 223     -28.343 -74.276  29.872  1.00  0.00
ATOM   2103  AAK AAK X 224      -1.980  -4.825  36.147  1.00  0.00
ATOM   2104  AAL AAL X 225     -33.823   0.327  62.346  1.00  0.00
ATOM   2105  AAM AAM X 226      36.101 -74.328  48.661  1.00  0.00
ATOM   2106  AAN AAN X 227     -57.654  54.782  23.972  1.00  0.00
ATOM   2107  AAO AAO X 228     -81.187  29.041   6.656  1.00  0.00
ATOM   2108  AAP AAP X 229     -61.779 -54.920  13.239  1.00  0.00
ATOM   2109  AAQ AAQ X 230      64.125  -2.209  40.655  1.00  0.00
ATOM   2110  AAR AAR X 231     -22.175  -0.502  33.611  1.00  0.00
ATOM   2111  AAS AAS X 232      31.335  61.022  68.685  1.00  0.00
ATOM   2112  AAT AAT X 233      73.143 -32.540 -46.437  1.00  0.00
ATOM   2113  AAU AAU X 234       3.195  70.402 -28.983  1.00  0.00
ATOM   2114  AAV AAV X 235      -1.379  69.773   6.755  1.00  0.00
ATOM   2115  AAW AAW X 236      42.325 -59.012 -17.947  1.00  0.00
ATOM   2116  AAX AAX X 237      54.299  26.677 -25.764  1.00  0.00
ATOM   2117  AAY AAY X 238     -41.598 -72.774  64.338  1.00  0.00
ATOM   2118  AAZ AAZ X 239     -45.764 -23.776  47.963  1.00  0.00
ATOM   2119  ABA ABA X 240       5.503  -0.048 -64.395  1.00  0.00
ATOM   2120  ABB ABB X 241      30.753 -27.735  60.317  1.00  0.00
ATOM   2121  ABC ABC X 242      18.553  41.166 -45.653  1.00  0.00
ATOM   2122  ABD ABD X 243      59.280  41.188  43.272  1.00  0.00
ATOM   2123  ABE ABE X 244     -33.281   4.790 -36.980  1.00  0.00
ATOM   2124  ABF ABF X 245      80.021  31.721  59.769  1.00  0.00
ATOM   2125  ABG ABG X 246      -9.444  62.532  21.342  1.00  0.00
ATOM   2126  ABH ABH X 247      61.712   6.957 -49.942  1.00  0.00
ATOM   2127  ABI ABI X 248       7.144 -48.292  -9.339  1.00  0.00
ATOM   2128  ABJ ABJ X 249      52.223  60.310 -63.170  1.00  0.00
ATOM   2129  ABK ABK X 250      -6.958  84.146  20.783  1.00  0.00
ATOM   2130  ABL ABL X 251      82.014  59.704  45.412  1.00  0.00
ATOM   2131  ABM ABM X 252     -61.146 -70.916 -40.833  1.00  0.00
ATOM   2132  ABN ABN X 253      31.470 -16.483   1.477  1.00  0.00
ATOM   2133  ABO ABO X 254     -30.928  38.535  13.541  1.00  0.00
ATOM   2134  ABP ABP X 255      24.215  44.691  13.089  1.00  0.00
ATOM   2135  ABQ ABQ X 256     -12.300  43.555   6.605  1.00  0.00
ATOM   2136  ABR ABR X 257     -69.730 -26.668  66.694  1.00  0.00
ATOM   2137  ABS ABS X 258      71.259 -67.299 -66.780  1.00  0.00
ATOM   2138  ABT ABT X 259     -35.450 -73.520  82.853  1.00  0.00
ATOM   2139  ABU ABU X 260      24.478  72.724 -75.459  1.00  0.00
ATOM   2140  ABV ABV X 261      27.622   0.399  28.522  1.00  0.00
ATOM   2141  ABW ABW X 262     -63.998 -73.994  46.025  1.00  0.00
ATOM   2142  ABX ABX X 263      -7.271  38.096  44.766  1.00  0.00
ATOM   2143  ABY ABY X 264      44.381 -82.977  77.438  1.00  0.00
ATOM   2144  ABZ ABZ X 265     -83.299  42.373  72.744  1.00  0.00
ATOM   2145  ACA ACA X 266     -11.989  -4.857  72.683  1.00  0.00
ATOM   2146  ACB ACB X 267      49.306  21.226  22.395  1.00  0.00
ATOM   2147  ACC ACC X 268     -52.987 -35.271  80.020  1.00  0.00
ATOM   2148  ACD ACD X 269      76.925 -25.671 -11.207  1.00  0.00
ATOM   2149  ACE ACE X 270      64.392  81.726  77.792  1.00  0.00
ATOM   2150  ACF ACF X 271     -12.859 -61.073  64.049  1.00  0.00
ATOM   2151  ACG ACG X 272     -59.987 -54.884  -9.306  1.00  0.00
ATOM   2152  ACH ACH X 273      80.862 -57.365 -28.942  1.00  0.00
ATOM   2153  ACI ACI X 274      -5.772 -26.263 -46.851  1.00  0.00
ATOM   2154  ACJ ACJ X 275      56.902   0.103  -1.020  1.00  0.00
ATOM   2155  ACK ACK X 276     -65.894  52.619  57.278  1.00  0.00
ATOM   2156  ACL ACL X 277      46.365 -38.333 -12.063  1.00  0.00
ATOM   2157  ACM ACM X 278      57.411  13.095  77.794  1.00  0.00
ATOM   2158  ACN ACN X 279     -82.269 -11.917 -36.420  1.00  0.00
ATOM   2159  ACO ACO X 280      15.416 -52.592 -83.280  1.00  0.00
ATOM   2160  ACP ACP X 281       8.503  73.827 -59.647  1.00  0.00
ATOM   2161  ACQ ACQ X 282      68.497 -50.423  -0.312  1.00  0.00
ATOM   2162  ACR ACR X 283     -56.574  78.542  70.595  1.00  0.00
ATOM   2163  ACS ACS X 284     -48.378   2.197  79.087  1.00  0.00
ATOM   2164  ACT ACT X 285     -76.694 -68.862  74.266  1.00  0.00
ATOM   2165  ACU ACU X 286     -16.780 -14.756  61.443  1.00  0.00
ATOM   2166  ACV ACV X 287      56.485 -39.883  75.665  1.00  0.00
ATOM   2167  ACW ACW X 288      25.417  45.685 -81.407  1.00  0.00
ATOM   2168  ACX ACX X 289     -24.624 -40.234 -35.848  1.00  0.00
ATOM   2169  ACY ACY X 290      20.117  44.334  50.049  1.00  0.00
ATOM   2170  ACZ ACZ X 291      74.507 -81.567  18.202  1.00  0.00
ATOM   2171  ADA ADA X 292     -41.922 -50.640 -69.185  1.00  0.00
ATOM   2172  ADB ADB X 293      42.028  80.004  86.351  1.00  0.00
ATOM   2173  ADC ADC X 294     -63.315 -48.464  44.043  1.00  0.00
ATOM   2174  ADD ADD X 295     -80.823 -17.461   5.493  1.00  0.00
ATOM   2175  ADE ADE X 296     -70.546  68.976 -60.032  1.00  0.00
ATOM   2176  ADF ADF X 297     -66.737 -28.401 -48.489  1.00  0.00
ATOM   2177  ADG ADG X 298     -60.265 -25.048 -69.797  1.00  0.00
ATOM   2178  ADH ADH X 299      -7.227  28.290  76.660  1.00  0.00
ATOM   2179  ADI ADI X 300     -60.986 -85.676  62.189  1.00  0.00
ATOM   2180  ADJ ADJ X 301     -16.093  57.578  79.998  1.00  0.00
ATOM   2181  ADK ADK X 302     -53.430  70.240 -77.000  1.00  0.00
ATOM   2182  ADL ADL X 303      13.333 -76.088  54.899  1.00  0.00
ATOM   2183  ADM ADM X 304      32.402 -76.424 -54.781  1.00  0.00
ATOM   2184  ADN ADN X 305     -76.653 -41.106 -21.805  1.00  0.00
ATOM   2185  ADO ADO X 306     -49.778  30.882  62.323  1.00  0.00
ATOM   2186  ADP ADP X 307      42.882 -56.793 -71.914  1.00  0.00
ATOM   2187  ADQ ADQ X 308      74.590 -31.853  83.110  1.00  0.00
ATOM   2188  ADR ADR X 309     -81.475 -76.927  41.586  1.00  0.00
ATOM   2189  ADS ADS X 310     -39.139  60.326  73.326  1.00  0.00
ATOM   2190  ADT ADT X 311     -43.295  44.462   8.657  1.00  0.00
ATOM   2191  ADU ADU X 312      52.213  30.414 -61.910  1.00  0.00
ATOM   2192  ADV ADV X 313      11.747   9.674 -48.632  1.00  0.00
ATOM   2193  ADW ADW X 314      16.593 -43.440  18.817  1.00  0.00
ATOM   2194  ADX ADX X 315      83.568 -67.142  87.412  1.00  0.00
ATOM   2195  ADY ADY X 316     -85.492  15.259 -82.780  1.00  0.00
ATOM   2196  ADZ ADZ X 317      23.499  17.216  -8.097  1.00  0.00
ATOM   2197  AEA AEA X 318     -10.944 -34.257   8.916  1.00  0.00
ATOM   2198  AEB AEB X 319     -28.455  17.634  82.171  1.00  0.00
ATOM   2199  AEC AEC X 320     -45.941 -12.388 -56.820  1.00  0.00
ATOM   2200  AED AED X 321      46.204  22.078  45.673  1.00  0.00
ATOM   2201  AEE AEE X 322     -39.097 -57.592  -8.881  1.00  0.00
ATOM   2202  AEF AEF X 323     -81.433  40.420 -41.498  1.00  0.00
ATOM   2203  AEG AEG X 324      35.479  34.174  79.712  1.00  0.00
ATOM   2204  AEH AEH X 325      34.386 -66.415   2.615  1.00  0.00
ATOM   2205  AEI AEI X 326      11.759  69.556  39.029  1.00  0.00
ATOM   2206  AEJ AEJ X 327      56.031 -23.300 -25.842  1.00  0.00
ATOM   2207  AEK AEK X 328      35.465   3.137 -44.557  1.00  0.00
ATOM   2208  AEL AEL X 329      -4.054   6.273 -28.593  1.00  0.00
ATOM   2209  AEM AEM X 330     -63.245 -16.620 -19.677  1.00  0.00
ATOM   2210  AEN AEN X 331      50.869 -14.480 -74.437  1.00  0.00
ATOM   2211  AEO AEO X 332     -27.737 -46.044  55.306  1.00  0.00
ATOM   2212  AEP AEP X 333     -58.188 -71.521   8.225  1.00  0.00
ATOM   2213  AEQ AEQ X 334     -53.117 -53.855  32.682  1.00  0.00
ATOM   2214  AER AER X 335     -10.044 -20.919  51.494  1.00  0.00
ATOM   2215  AES AES X 336      78.660  -4.523 -86.190  1.00  0.00
ATOM   2216  AET AET X 337     -13.473  68.422  53.129  1.00  0.00
ATOM   2217  AEU AEU X 338      77.529  57.687   1.635  1.00  0.00
ATOM   2218  AEV AEV X 339     -59.532  22.812 -68.971  1.00  0.00
ATOM   2219  AEW AEW X 340      50.145 -49.954   4.936  1.00  0.00
ATOM   2220  AEX AEX X 341     -72.644  49.277 -74.942  1.00  0.00
ATOM   2221  AEY AEY X 342       9.901  15.470  52.750  1.00  0.00
ATOM   2222  AEZ AEZ X 343     -22.970 -36.199  64.660  1.00  0.00
ATOM   2223  AFA AFA X 344      16.163  11.313  81.781  1.00  0.00
ATOM   2224  AFB AFB X 345      -5.786  80.663  69.446  1.00  0.00
ATOM   2225  AFC AFC X 346      64.191  41.144 -73.657  1.00  0.00
ATOM   2226  AFD AFD X 347     -11.688  21.879 -57.651  1.00  0.00
ATOM   2227  AFE AFE X 348     -54.663 -54.044  68.589  1.00  0.00
ATOM   2228  AFF AFF X 349     -12.408 -47.618   7.105  1.00  0.00
ATOM   2229  AFG AFG X 350     -72.910  11.654 -41.444  1.00  0.00
ATOM   2230  AFH AFH X 351     -45.951 -77.718 -66.642  1.00  0.00
ATOM   2231  AFI AFI X 352       2.483 -86.805  38.108  1.00  0.00
ATOM   2232  AFJ AFJ X 353     -74.809 -38.472  14.179  1.00  0.00
ATOM   2233  AFK AFK X 354      58.563  19.452 -73.495  1.00  0.00
ATOM   2234  AFL AFL X 355      12.850 -62.724  36.905  1.00  0.00
ATOM   2235  AFM AFM X 356       2.215  33.176  13.773  1.00  0.00
ATOM   2236  AFN AFN X 357     -19.467  47.118 -14.750  1.00  0.00
ATOM   2237  AFO AFO X 358     -25.919  21.812 -11.585  1.00  0.00
ATOM   2238  AFP AFP X 359      70.111  -1.652 -14.974  1.00  0.00
ATOM   2239  AFQ AFQ X 360     -77.938  11.544 -28.047  1.00  0.00
ATOM   2240  AFR AFR X 361       5.677 -77.077   9.658  1.00  0.00
ATOM   2241  AFS AFS X 362      18.238 -42.650 -65.758  1.00  0.00
ATOM   2242  AFT AFT X 363      33.764  41.386 -57.927  1.00  0.00
ATOM   2243  AFU AFU X 364      44.660 -56.410  72.926  1.00  0.00
ATOM   2244  AFV AFV X 365     -78.856  70.099 -28.815  1.00  0.00
ATOM   2245  AFW AFW X 366     -33.960  72.572 -37.401  1.00  0.00
ATOM   2246  AFX AFX X 367      75.514 -63.699  40.796  1.00  0.00
ATOM   2247  AFY AFY X 368      77.543  36.481   8.569  1.00  0.00
ATOM   2248  AFZ AFZ X 369     -19.568 -65.571 -14.934  1.00  0.00
ATOM   2249  AGA AGA X 370     -50.154 -34.840  33.174  1.00  0.00
ATOM   2250  AGB AGB X 371     -11.960 -87.062  54.127  1.00  0.00
ATOM   2251  AGC AGC X 372     -44.642 -52.467  10.554  1.00  0.00
ATOM   2252  AGD AGD X 373      78.814 -26.205  15.646  1.00  0.00
ATOM   2253  AGE AGE X 374      40.295  48.556 -35.267  1.00  0.00
ATOM   2254  AGF AGF X 375      57.901 -38.024 -22.205  1.00  0.00
ATOM   2255  AGG AGG X 376      42.163 -23.259  31.234  1.00  0.00
ATOM   2256  AGH AGH X 377     -73.353 -80.774 -12.229  1.00  0.00
ATOM   2257  AGI AGI X 378      84.417 -38.251  -3.079  1.00  0.00
ATOM   2258  AGJ AGJ X 379       2.198 -40.491  66.745  1.00  0.00
ATOM   2259  AGK AGK X 380      62.682  53.376  68.019  1.00  0.00
ATOM   2260  AGL AGL X 381     -34.154  26.266  64.891  1.00  0.00
ATOM   2261  AGM AGM X 382     -35.006  80.171 -76.013  1.00  0.00
ATOM   2262  AGN AGN X 383     -12.346  80.282  -6.046  1.00  0.00
ATOM   2263  AGO AGO X 384      -4.915  26.017 -17.621  1.00  0.00
ATOM   2264  AGP AGP X 385      12.646 -72.458 -83.603  1.00  0.00
ATOM   2265  AGQ AGQ X 386     -22.786  72.422 -54.931  1.00  0.00
ATOM   2266  AGR AGR X 387      17.277  49.265  87.966  1.00  0.00
ATOM   2267  AGS AGS X 388     -76.605  18.511  40.384  1.00  0.00
ATOM   2268  AGT AGT X 389      85.030 -82.685  -9.424  1.00  0.00
ATOM   2269  AGU AGU X 390      54.632 -39.273 -70.019  1.00  0.00
ATOM   2270  AGV AGV X 391     -14.556 -63.375 -83.063  1.00  0.00
ATOM   2271  AGW AGW X 392     -21.860  73.717 -86.460  1.00  0.00
ATOM   2272  AGX AGX X 393       0.011  41.989 -51.028  1.00  0.00
ATOM   2273  AGY AGY X 394      36.327 -86.570   7.507  1.00  0.00
ATOM   2274  AGZ AGZ X 395      24.445 -58.970 -29.479  1.00  0.00
ATOM   2275  AHA AHA X 396     -76.161 -53.905   8.325  1.00  0.00
ATOM   2276  AHB AHB X 397      61.443  51.999  28.373  1.00  0.00
ATOM   2277  AHC AHC X 398     -69.855  15.132  62.338  1.00  0.00
ATOM   2278  AHD AHD X 399      41.358 -36.631 -35.661  1.00  0.00
ATOM   2279  AHE AHE X 400      88.814  13.546 -54.757  1.00  0.00
ATOM   2280  AHF AHF X 401      66.474 -26.629  64.364  1.00  0.00
ATOM   2281  AHG AHG X 402     -49.311 -40.809 -42.554  1.00  0.00
ATOM   2282  AHH AHH X 403      -4.571 -34.005 -74.188  1.00  0.00
ATOM   2283  AHI AHI X 404     -72.973  74.204  15.582  1.00  0.00
ATOM   2284  AHJ AHJ X 405      89.566  47.511 -18.147  1.00  0.00
ATOM   2285  AHK AHK X 406      41.911 -30.597 -77.763  1.00  0.00
ATOM   2286  AHL AHL X 407     -73.406  29.138 -80.609  1.00  0.00
ATOM   2287  AHM AHM X 408       5.657 -52.439  83.368  1.00  0.00
ATOM   2288  AHN AHN X 409      19.423 -13.965 -63.832  1.00  0.00
ATOM   2289  AHO AHO X 410      87.238 -63.176  45.576  1.00  0.00
ATOM   2290  AHP AHP X 411      61.252 -30.431  -3.947  1.00  0.00
ATOM   2291  AHQ AHQ X 412      33.679  74.177  15.668  1.00  0.00
ATOM   2292  AHR AHR X 413      24.329  82.430 -52.038  1.00  0.00
ATOM   2293  AHS AHS X 414       4.013 -13.951  79.578  1.00  0.00
ATOM   2294  AHT AHT X 415     -17.003 -14.488 -85.735  1.00  0.00
ATOM   2295  AHU AHU X 416     -72.480 -46.949 -68.927  1.00  0.00
ATOM   2296  AHV AHV X 417      34.539  17.322 -57.090  1.00  0.00
ATOM   2297  AHW AHW X 418     -47.929 -65.723  49.033  1.00  0.00
ATOM   2298  AHX AHX X 419      81.601   6.434  86.749  1.00  0.00
ATOM   2299  AHY AHY X 420       0.597 -40.492  44.382  1.00  0.00
ATOM   2300  AHZ AHZ X 421     -28.584  43.120  84.341  1.00  0.00
ATOM   2301  AIA AIA X 422     -84.059 -67.399 -13.349  1.00  0.00
ATOM   2302  AIB AIB X 423      -6.495  83.587  41.358  1.00  0.00
ATOM   2303  AIC AIC X 424      26.720 -35.424   4.332  1.00  0.00
ATOM   2304  AID AID X 425      49.884 -75.674  -3.803  1.00  0.00
ATOM   2305  AIE AIE X 426     -60.807  82.888  25.713  1.00  0.00
ATOM   2306  AIF AIF X 427      27.622 -76.047  25.905  1.00  0.00
ATOM   2307  AIG AIG X 428      -3.097 -73.133 -19.958  1.00  0.00
ATOM   2308  AIH AIH X 429      86.050  31.099  83.030  1.00  0.00
ATOM   2309  AII AII X 430     -44.342  70.704   5.021  1.00  0.00
ATOM   2310  AIJ AIJ X 431     -43.445  21.674 -77.947  1.00  0.00
ATOM   2311  AIK AIK X 432      60.142 -78.073  31.395  1.00  0.00
ATOM   2312  AIL AIL X 433      48.476  76.420  48.363  1.00  0.00
ATOM   2313  AIM AIM X 434      59.166  84.331 -77.609  1.00  0.00
ATOM   2314  AIN AIN X 435      50.223  74.346 -82.242  1.00  0.00
ATOM   2315  AIO AIO X 436      48.822  39.650 -77.250  1.00  0.00
ATOM   2316  AIP AIP X 437     -37.722 -35.956  85.573  1.00  0.00
ATOM   2317  AIQ AIQ X 438      -5.465  77.073 -77.552  1.00  0.00
ATOM   2318  AIR AIR X 439      14.968  65.167  51.054  1.00  0.00
ATOM   2319  AIS AIS X 440      76.407 -62.966  69.640  1.00  0.00
ATOM   2320  AIT AIT X 441     -35.133 -76.937 -12.237  1.00  0.00
ATOM   2321  AIU AIU X 442     -33.059  13.958  10.115  1.00  0.00
ATOM   2322  AIV AIV X 443     -21.408 -22.600 -14.096  1.00  0.00
ATOM   2323  AIW AIW X 444      12.754  51.879  35.102  1.00  0.00
ATOM   2324  AIX AIX X 445     -27.813 -15.920   3.796  1.00  0.00
ATOM   2325  AIY AIY X 446      49.769  56.980  16.134  1.00  0.00
ATOM   2326  AIZ AIZ X 447      84.909 -88.403 -35.421  1.00  0.00
ATOM   2327  AJA AJA X 448      57.871  -2.600  86.504  1.00  0.00
ATOM   2328  AJB AJB X 449      26.507 -86.734  74.083  1.00  0.00
ATOM   2329  AJC AJC X 450      32.731  66.901  -6.121  1.00  0.00
ATOM   2330  AJD AJD X 451      41.385  58.521  34.493  1.00  0.00
ATOM   2331  AJE AJE X 452      29.401 -56.960 -42.905  1.00  0.00
ATOM   2332  AJF AJF X 453      47.378 -81.992 -27.550  1.00  0.00
ATOM   2333  AJG AJG X 454      74.733 -21.438 -27.320  1.00  0.00
ATOM   2334  AJH AJH X 455     -19.053  12.375  38.796  1.00  0.00
ATOM   2335  AJI AJI X 456     -76.578 -43.577 -44.622  1.00  0.00
ATOM   2336  AJJ AJJ X 457     -42.760 -36.904   6.153  1.00  0.00
ATOM   2337  AJK AJK X 458     -61.990  62.009 -52.367  1.00  0.00
ATOM   2338  AJL AJL X 459     -67.365  63.748  -0.703  1.00  0.00
ATOM   2339  AJM AJM X 460     -81.496 -55.323  32.898  1.00  0.00
ATOM   2340  AJN AJN X 461     -42.729  77.847  44.310  1.00  0.00
ATOM   2341  AJO AJO X 462      35.955 -57.262  22.434  1.00  0.00
ATOM   2342  AJP AJP X 463     -67.722  30.339 -48.048  1.00  0.00
ATOM   2343  AJQ AJQ X 464      37.441 -86.146 -15.509  1.00  0.00
ATOM   2344  AJR AJR X 465      88.801  75.194 -80.820  1.00  0.00
ATOM   2345  AJS AJS X 466      83.373  10.360  55.784  1.00  0.00
ATOM   2346  AJT AJT X 467      73.398  78.699 -56.164  1.00  0.00
ATOM   2347  AJU AJU X 468     -40.559 -89.492  57.140  1.00  0.00
ATOM   2348  AJV AJV X 469      -5.466  23.537  26.099  1.00  0.00
ATOM   2349  AJW AJW X 470     -49.154  27.267  29.611  1.00  0.00
ATOM   2350  AJX AJX X 471      -4.439  36.609 -36.415  1.00  0.00
ATOM   2351  AJY AJY X 472     -53.878  78.269 -34.460  1.00  0.00
ATOM   2352  AJZ AJZ X 473     -76.702  81.590 -78.911  1.00  0.00
ATOM   2353  AKA AKA X 474     -72.982 -86.890 -67.353  1.00  0.00
ATOM   2354  AKB AKB X 475     -79.649  58.096  32.962  1.00  0.00
ATOM   2355  AKC AKC X 476      -8.115 -47.059  28.736  1.00  0.00
ATOM   2356  AKD AKD X 477      71.571  75.080  10.125  1.00  0.00
ATOM   2357  AKE AKE X 478     -23.728 -79.407   5.781  1.00  0.00
ATOM   2358  AKF AKF X 479      67.421 -83.465  58.302  1.00  0.00
ATOM   2359  AKG AKG X 480      28.523  83.398 -14.784  1.00  0.00
ATOM   2360  AKH AKH X 481     -64.052 -85.121   3.005  1.00  0.00
ATOM   2361  AKI AKI X 482     -54.982 -67.395 -15.271  1.00  0.00
ATOM   2362  AKJ AKJ X 483      82.305  26.925 -50.775  1.00  0.00
ATOM   2363  AKK AKK X 484     -11.941 -77.857  89.888  1.00  0.00
ATOM   2364  AKL AKL X 485      39.977   4.525 -13.170  1.00  0.00
ATOM   2365  AKM AKM X 486     -17.924 -25.317 -70.266  1.00  0.00
ATOM   2366  AKN AKN X 487      49.824  -2.026 -29.831  1.00  0.00
ATOM   2367  AKO AKO X 488      24.228 -72.931  68.632  1.00  0.00
ATOM   2368  AKP AKP X 489      15.611   2.447 -32.369  1.00  0.00
ATOM   2369  AKQ AKQ X 490       1.446  66.519  80.633  1.00  0.00
ATOM   2370  AKR AKR X 491     -14.765 -45.301 -60.209  1.00  0.00
ATOM   2371  AKS AKS X 492     -54.978 -74.774 -85.543  1.00  0.00
ATOM   2372  AKT AKT X 493     -32.343 -10.098 -76.077  1.00  0.00
ATOM   2373  AKU AKU X 494     -80.913 -52.120  -4.097  1.00  0.00
ATOM   2374  AKV AKV X 495     -52.817 -87.578  11.906  1.00  0.00
ATOM   2375  AKW AKW X 496      74.463 -13.673  20.040  1.00  0.00
ATOM   2376  AKX AKX X 497      44.591  81.894   5.036  1.00  0.00
ATOM   2377  AKY AKY X 498      73.373 -12.675 -74.643  1.00  0.00
ATOM   2378  AKZ AKZ X 499      73.145 -79.571 -22.656  1.00  0.00
ATOM   2379  ALA ALA X 500     -79.008 -70.551 -44.892  1.00  0.00
ATOM   2380  ALB ALB X 501     -63.843  25.191   1.709  1.00  0.00
ATOM   2381  ALC ALC X 502      45.571  -3.352  68.594  1.00  0.00
ATOM   2382  ALD ALD X 503      79.604  57.086 -42.935  1.00  0.00
ATOM   2383  ALE ALE X 504      52.878 -63.120 -30.230  1.00  0.00
ATOM   2384  ALF ALF X 505     -67.304  45.018 -52.431  1.00  0.00
ATOM   2385  ALG ALG X 506      21.708  64.789 -46.790  1.00  0.00
ATOM   2386  ALH ALH X 507     -13.001 -29.658 -86.809  1.00  0.00
ATOM   2387  ALI ALI X 508      74.314 -50.197  54.968  1.00  0.00
ATOM   2388  ALJ ALJ X 509      33.912  84.227  58.208  1.00  0.00
ATOM   2389  ALK ALK X 510      -7.095  21.032 -44.470  1.00  0.00
ATOM   2390  ALL ALL X 511      67.528 -32.443  39.033  1.00  0.00
ATOM   2391  ALM ALM X 512      81.634 -89.861  69.047  1.00  0.00
ATOM   2392  ALN ALN X 513     -56.758 -76.032  30.733  1.00  0.00
ATOM   2393  ALO ALO X 514      72.138   7.683 -23.489  1.00  0.00
ATOM   2394  ALP ALP X 515      79.394  34.690  35.612  1.00  0.00
ATOM   2395  ALQ ALQ X 516     -66.289  76.964 -15.754  1.00  0.00
ATOM   2396  ALR ALR X 517      81.334  75.532  66.093  1.00  0.00
ATOM   2397  ALS ALS X 518      12.454  68.604  -5.296  1.00  0.00
ATOM   2398  ALT ALT X 519     -26.408  13.222 -79.554  1.00  0.00
ATOM   2399  ALU ALU X 520     -28.269  -3.365  48.754  1.00  0.00
ATOM   2400  ALV ALV X 521      34.133 -14.107 -75.840  1.00  0.00
ATOM   2401  ALW ALW X 522     -60.046 -80.996 -75.738  1.00  0.00
ATOM   2402  ALX ALX X 523      50.968   8.056  60.920  1.00  0.00
ATOM   2403  ALY ALY X 524      -0.036 -39.553 -28.962  1.00  0.00
ATOM   2404  ALZ ALZ X 525     -26.546  38.018  34.852  1.00  0.00
ATOM   2405  AMA AMA X 526      58.968  34.720  76.146  1.00  0.00
ATOM   2406  AMB AMB X 527     -12.106 -30.081  24.237  1.00  0.00
ATOM   2407  AMC AMC X 528      30.672  26.682  35.258  1.00  0.00
ATOM   2408  AMD AMD X 529      25.172 -58.576  81.456  1.00  0.00
ATOM   2409  AME AME X 530      86.869 -69.766  74.215  1.00  0.00
ATOM   2410  AMF AMF X 531      58.878 -14.020  76.873  1.00  0.00
ATOM   2411  AMG AMG X 532     -20.056 -65.427  82.629  1.00  0.00
ATOM   2412  AMH AMH X 533      69.037  40.923 -54.529  1.00  0.00
ATOM   2413  AMI AMI X 534     -58.230  25.132 -19.175  1.00  0.00
ATOM   2414  AMJ AMJ X 535     -30.907  78.253  63.560  1.00  0.00
ATOM   2415  AMK AMK X 536      27.278 -76.908 -77.988  1.00  0.00
ATOM   2416  AML AML X 537       1.412 -62.711 -84.713  1.00  0.00
ATOM   2417  AMM AMM X 538      50.886  40.296  15.146  1.00  0.00
ATOM   2418  AMN AMN X 539     -44.697  21.749 -63.871  1.00  0.00
ATOM   2419  AMO AMO X 540      47.445  24.459  -1.956  1.00  0.00
ATOM   2420  AMP AMP X 541     -81.244 -35.933 -80.505  1.00  0.00
ATOM   2421  AMQ AMQ X 542      82.029  54.866  25.464  1.00  0.00
ATOM   2422  AMR AMR X 543      69.604  -1.263  76.034  1.00  0.00
ATOM   2423  AMS AMS X 544     -53.191 -42.005  -6.329  1.00  0.00
ATOM   2424  AMT AMT X 545      21.669  12.196 -74.550  1.00  0.00
ATOM   2425  AMU AMU X 546     -81.844 -36.103 -64.706  1.00  0.00
ATOM   2426  AMV AMV X 547      83.100 -42.566  58.853  1.00  0.00
ATOM   2427  AMW AMW X 548     -66.736 -44.577  83.314  1.00  0.00
ATOM   2428  AMX AMX X 549     -78.597  41.167  -2.445  1.00  0.00
ATOM   2429  AMY AMY X 550     -83.139 -89.021  81.090  1.00  0.00
ATOM   2430  AMZ AMZ X 551       2.850 -14.517 -84.876  1.00  0.00
ATOM   2431  ANA ANA X 552     -83.035 -40.910  62.566  1.00  0.00
ATOM   2432  ANB ANB X 553     -28.486 -27.046  34.995  1.00  0.00
ATOM   2433  ANC ANC X 554      70.954  80.340 -74.338  1.00  0.00
ATOM   2434  AND AND X 555     -28.948 -66.952 -30.498  1.00  0.00
ATOM   2435  ANE ANE X 556      11.062  55.862  65.595  1.00  0.00
ATOM   2436  ANF ANF X 557      87.473 -19.358  66.460  1.00  0.00
ATOM   2437  ANG ANG X 558      64.676  80.115  54.720  1.00  0.00
ATOM   2438  ANH ANH X 559     -25.782 -42.175 -16.318  1.00  0.00
ATOM   2439  ANI ANI X 560      74.441  45.839  88.211  1.00  0.00
ATOM   2440  ANJ ANJ X 561      40.220  39.099  58.573  1.00  0.00
ATOM   2441  ANK ANK X 562     -26.106  -8.049  83.938  1.00  0.00
ATOM   2442  ANL ANL X 563     -79.688 -23.260 -56.539  1.00  0.00
ATOM   2443  ANM ANM X 564      83.474  86.132  52.177  1.00  0.00
ATOM   2444  ANN ANN X 565      72.515 -14.894  -0.640  1.00  0.00
ATOM   2445  ANO ANO X 566      85.608 -44.594  24.224  1.00  0.00
ATOM   2446  ANP ANP X 567     -14.954 -27.431  80.157  1.00  0.00
ATOM   2447  ANQ ANQ X 568     -33.919  70.744 -19.262  1.00  0.00
ATOM   2448  ANR ANR X 569      88.025   6.718 -21.367  1.00  0.00
ATOM   2449  ANS ANS X 570      80.043 -10.169 -43.203  1.00  0.00
ATOM   2450  ANT ANT X 571       3.009 -31.929  23.724  1.00  0.00
ATOM   2451  ANU ANU X 572     -75.865  30.976  82.272  1.00  0.00
ATOM   2452  ANV ANV X 573      67.255  30.398  35.091  1.00  0.00
ATOM   2453  ANW ANW X 574      61.458 -52.245 -49.697  1.00  0.00
ATOM   2454  ANX ANX X 575     -47.596  49.307 -78.370  1.00  0.00
ATOM   2455  ANY ANY X 576      69.970 -76.548   1.526  1.00  0.00
ATOM   2456  ANZ ANZ X 577      40.330   3.056   9.091  1.00  0.00
ATOM   2457  AOA AOA X 578     -50.680  50.746 -46.281  1.00  0.00
ATOM   2458  AOB AOB X 579      87.917  56.516  84.789  1.00  0.00
ATOM   2459  AOC AOC X 580      49.606  64.119  27.615  1.00  0.00
ATOM   2460  AOD AOD X 581     -77.821 -71.660 -86.018  1.00  0.00
ATOM   2461  AOE AOE X 582      62.434 -19.699 -60.879  1.00  0.00
ATOM   2462  AOF AOF X 583     -59.351  29.176  16.258  1.00  0.00
ATOM   2463  AOG AOG X 584     -80.421  79.507  34.167  1.00  0.00
ATOM   2464  AOH AOH X 585     -30.514  12.929  31.990  1.00  0.00
ATOM   2465  AOI AOI X 586     -56.548  61.949 -35.626  1.00  0.00
ATOM   2466  AOJ AOJ X 587     -80.243 -26.225  30.251  1.00  0.00
ATOM   2467  AOK AOK X 588      38.270  26.764 -39.631  1.00  0.00
ATOM   2468  AOL AOL X 589      12.907  22.263 -31.212  1.00  0.00
ATOM   2469  AOM AOM X 590      72.425  69.175 -84.941  1.00  0.00
ATOM   2470  AON AON X 591     -81.245 -29.365  48.470  1.00  0.00
ATOM   2471  AOO AOO X 592     -55.487   9.576  47.218  1.00  0.00
ATOM   2472  AOP AOP X 593      -0.610  57.622 -75.733  1.00  0.00
ATOM   2473  AOQ AOQ X 594     -77.017   5.278 -73.378  1.00  0.00
ATOM   2474  AOR AOR X 595     -68.554  -6.376 -39.419  1.00  0.00
ATOM   2475  AOS AOS X 596     -63.297  65.768  84.408  1.00  0.00
ATOM   2476  AOT AOT X 597     -16.716 -88.196  12.129  1.00  0.00
ATOM   2477  AOU AOU X 598      68.402 -64.345 -20.143  1.00  0.00
ATOM   2478  AOV AOV X 599      13.262 -55.832  20.531  1.00  0.00
ATOM   2479  AOW AOW X 600      10.237  55.614 -55.202  1.00  0.00
ATOM   2480  AOX AOX X 601      84.775  12.033  -9.964  1.00  0.00
ATOM   2481  AOY AOY X 602      51.344 -71.461  85.614  1.00  0.00
ATOM   2482  AOZ AOZ X 603      31.287   0.409  68.707  1.00  0.00
ATOM   2483  APA APA X 604      81.594  55.689 -28.025  1.00  0.00
ATOM   2484  APB APB X 605      59.233 -57.137  76.526  1.00  0.00
ATOM   2485  APC APC X 606     -64.376  -5.961  56.978  1.00  0.00
ATOM   2486  APD APD X 607      28.827 -59.235  57.272  1.00  0.00
ATOM   2487  APE APE X 608     -32.315 -76.432 -75.881  1.00  0.00
ATOM   2488  APF APF X 609       1.485 -11.678 -72.248  1.00  0.00
ATOM   2489  APG APG X 610      -7.167 -85.517  73.481  1.00  0.00
ATOM   2490  APH APH X 611      58.330  47.704 -32.031  1.00  0.00
ATOM   2491  API API X 612     -18.298  62.472   2.544  1.00  0.00
ATOM   2492  APJ APJ X 613      12.113 -45.828 -37.729  1.00  0.00
ATOM   2493  APK APK X 614      86.219  80.661  37.506  1.00  0.00
ATOM   2494  APL APL X 615      22.004  81.267  83.889  1.00  0.00
ATOM   2495  APM APM X 616     -84.099 -58.405  47.204  1.00  0.00
ATOM   2496  APN APN X 617      85.362 -60.317   8.198  1.00  0.00
ATOM   2497  APO APO X 618     -81.535 -62.610  17.334  1.00  0.00
ATOM   2498  APP APP X 619      31.334   9.440  53.584  1.00  0.00
ATOM   2499  APQ APQ X 620     -81.314 -73.833   7.710  1.00  0.00
ATOM   2500  APR APR X 621      11.449 -10.114 -39.538  1.00  0.00
ATOM   2501  APS APS X 622      68.636  20.112  86.348  1.00  0.00
ATOM   2502  APT APT X 623       9.639 -16.151  30.497  1.00  0.00
ATOM   2503  APU APU X 624      48.090 -83.442  17.280  1.00  0.00
ATOM   2504  APV APV X 625      51.298  55.776  45.653  1.00  0.00
ATOM   2505  APW APW X 626      -0.406  59.137  -4.349  1.00  0.00
ATOM   2506  APX APX X 627     -62.236  11.248 -53.958  1.00  0.00
ATOM   2507  APY APY X 628      38.931  84.985 -26.372  1.00  0.00
ATOM   2508  APZ APZ X 629     -36.405 -44.422  71.460  1.00  0.00
ATOM   2509  AQA AQA X 630      82.238  13.922   4.567  1.00  0.00
ATOM   2510  AQB AQB X 631      88.522  44.492 -66.111  1.00  0.00
ATOM   2511  AQC AQC X 632     -78.438  14.623 -13.428  1.00  0.00
ATOM   2512  AQD AQD X 633     -60.480  81.831 -52.627  1.00  0.00
ATOM   2513  AQE AQE X 634      -9.320  70.637 -51.460  1.00  0.00
ATOM   2514  AQF AQF X 635     -27.984 -26.925 -86.287  1.00  0.00
ATOM   2515  AQG AQG X 636     -80.084  81.364  54.264  1.00  0.00
ATOM   2516  AQH AQH X 637      47.609  23.114  68.838  1.00  0.00
ATOM   2517  AQI AQI X 638     -51.529  44.865  78.165  1.00  0.00
ATOM   2518  AQJ AQJ X 639      77.230  21.673 -35.565  1.00  0.00
ATOM   2519  AQK AQK X 640      59.869 -13.762  13.523  1.00  0.00
ATOM   2520  AQL AQL X 641      72.663 -63.309  53.542  1.00  0.00
ATOM   2521  AQM AQM X 642      55.664 -63.278  38.496  1.00  0.00
ATOM   2522  AQN AQN X 643      29.760  -8.833 -21.043  1.00  0.00
ATOM   2523  AQO AQO X 644      46.510 -77.466 -70.093  1.00  0.00
ATOM   2524  AQP AQP X 645      21.380 -81.815 -27.378  1.00  0.00
ATOM   2525  AQQ AQQ X 646     -66.397 -83.004  39.256  1.00  0.00
ATOM   2526  AQR AQR X 647     -77.072  82.939 -11.930  1.00  0.00
ATOM   2527  AQS AQS X 648     -79.735  -7.128  84.386  1.00  0.00
ATOM   2528  AQT AQT X 649     -66.498  73.371 -43.465  1.00  0.00
ATOM   2529  AQU AQU X 650     -60.592 -59.109 -65.814  1.00  0.00
ATOM   2530  AQV AQV X 651      34.944  78.003 -52.075  1.00  0.00
ATOM   2531  AQW AQW X 652     -28.685  41.093  68.566  1.00  0.00
ATOM   2532  AQX AQX X 653      11.422  27.204 -57.814  1.00  0.00
ATOM   2533  AQY AQY X 654      40.695  60.887  48.584  1.00  0.00
ATOM   2534  AQZ AQZ X 655     -77.491 -32.932  -5.076  1.00  0.00
ATOM   2535  ARA ARA X 656     -43.528  26.150  88.278  1.00  0.00
ATOM   2536  ARB ARB X 657      29.482  18.973  86.932  1.00  0.00
ATOM   2537  ARC ARC X 658      57.108 -84.273 -84.585  1.00  0.00
ATOM   2538  ARD ARD X 659      69.627 -90.157  34.703  1.00  0.00
ATOM   2539  ARE ARE X 660      88.975  49.275 -41.824  1.00  0.00
ATOM   2540  ARF ARF X 661     -35.527 -53.062  86.040  1.00  0.00
ATOM   2541  ARG ARG X 662     -10.817 -13.602  90.054  1.00  0.00
ATOM   2542  ARH ARH X 663      42.218  79.249  64.678  1.00  0.00
ATOM   2543  ARI ARI X 664     -36.813 -78.933 -44.967  1.00  0.00
ATOM   2544  ARJ ARJ X 665      90.451  73.871  -3.606  1.00  0.00
ATOM   2545  ARK ARK X 666      22.056  65.637  23.713  1.00  0.00
ATOM   2546  ARL ARL X 667      86.823 -25.973  -6.104  1.00  0.00
ATOM   2547  ARM ARM X 668     -46.445 -75.625   4.252  1.00  0.00
ATOM   2548  ARN ARN X 669      36.709 -48.486  40.587  1.00  0.00
ATOM   2549  ARO ARO X 670     -77.781  16.710 -59.782  1.00  0.00
ATOM   2550  ARP ARP X 671      47.421 -40.076  39.669  1.00  0.00
ATOM   2551  ARQ ARQ X 672      -0.436  43.791 -23.542  1.00  0.00
ATOM   2552  ARR ARR X 673      25.354 -65.389  -5.600  1.00  0.00
ATOM   2553  ARS ARS X 674      56.602  63.008   3.881  1.00  0.00
ATOM   2554  ART ART X 675      50.074 -71.388 -56.214  1.00  0.00
ATOM   2555  ARU ARU X 676      23.315  67.711   5.789  1.00  0.00
ATOM   2556  ARV ARV X 677      69.286 -49.445 -22.456  1.00  0.00
ATOM   2557  ARW ARW X 678      73.711 -39.144 -75.554  1.00  0.00
ATOM   2558  ARX ARX X 679     -78.506 -53.202 -20.282  1.00  0.00
ATOM   2559  ARY ARY X 680     -18.878 -66.362   7.483  1.00  0.00
ATOM   2560  ARZ ARZ X 681     -30.598  76.204  77.552  1.00  0.00
ATOM   2561  ASA ASA X 682       1.070 -78.915  84.707  1.00  0.00
ATOM   2562  ASB ASB X 683      76.387  62.314  75.254  1.00  0.00
ATOM   2563  ASC ASC X 684     -83.169  69.105 -10.046  1.00  0.00
ATOM   2564  ASD ASD X 685     -75.969 -66.400 -62.605  1.00  0.00
ATOM   2565  ASE ASE X 686      36.637  24.528 -79.592  1.00  0.00
ATOM   2566  ASF ASF X 687     -15.226  -7.899 -70.500  1.00  0.00
ATOM   2567  ASG ASG X 688     -25.681  54.421  25.477  1.00  0.00
ATOM   2568  ASH ASH X 689      25.244  57.843 -22.493  1.00  0.00
ATOM   2569  ASI ASI X 690      83.690  82.113 -41.301  1.00  0.00
ATOM   2570  ASJ ASJ X 691      16.305 -19.093  11.469  1.00  0.00
ATOM   2571  ASK ASK X 692      66.512 -36.248  17.855  1.00  0.00
ATOM   2572  ASL ASL X 693      27.934  47.052 -13.901  1.00  0.00
ATOM   2573  ASM ASM X 694      88.233 -12.373  39.363  1.00  0.00
ATOM   2574  ASN ASN X 695      23.951 -90.378 -43.332  1.00  0.00
ATOM   2575  ASO ASO X 696     -28.583 -28.351  19.328  1.00  0.00
ATOM   2576  ASP ASP X 697      13.159  41.283  -5.185  1.00  0.00
ATOM   2577  ASQ ASQ X 698     -22.183 -51.376 -71.916  1.00  0.00
ATOM   2578  ASR ASR X 699      29.337 -32.346 -15.348  1.00  0.00
ATOM   2579  ASS ASS X 700      58.774  24.706  55.836  1.00  0.00
ATOM   2580  AST AST X 701      -9.423  40.360 -83.733  1.00  0.00
ATOM   2581  ASU ASU X 702      55.952  44.812  -2.619  1.00  0.00
ATOM   2582  ASV ASV X 703      79.992 -30.508  54.664  1.00  0.00
ATOM   2583  ASW ASW X 704     -25.506  51.477  43.588  1.00  0.00
ATOM   2584  ASX ASX X 705     -28.529 -72.230  60.355  1.00  0.00
ATOM   2585  ASY ASY X 706     -27.873  17.762 -65.188  1.00  0.00
ATOM   2586  ASZ ASZ X 707      18.272 -25.407 -81.628  1.00  0.00
ATOM   2587  ATA ATA X 708      67.199  12.072  16.712  1.00  0.00
ATOM   2588  ATB ATB X 709      42.236 -15.604 -31.399  1.00  0.00
ATOM   2589  ATC ATC X 710     -57.778   6.017 -19.233  1.00  0.00
ATOM   2590  ATD ATD X 711     -58.922  81.669  12.205  1.00  0.00
ATOM   2591  ATE ATE X 712     -40.805 -84.819 -23.948  1.00  0.00
ATOM   2592  ATF ATF X 713      62.518  61.754 -83.149  1.00  0.00
ATOM   2593  ATG ATG X 714      35.507   5.854  84.006  1.00  0.00
ATOM   2594  ATH ATH X 715      -4.842  54.022  40.045  1.00  0.00
ATOM   2595  ATI ATI X 716       1.178  46.040  -4.546  1.00  0.00
ATOM   2596  ATJ ATJ X 717     -40.825  71.805  85.622  1.00  0.00
ATOM   2597  ATK ATK X 718      56.762 -28.964  87.692  1.00  0.00
ATOM   2598  ATL ATL X 719      32.695  82.358 -67.040  1.00  0.00
ATOM   2599  ATM ATM X 720      44.522  53.689  -1.447  1.00  0.00
ATOM   2600  ATN ATN X 721       2.126   8.126 -82.422  1.00  0.00
ATOM   2601  ATO ATO X 722      50.571 -25.101  39.264  1.00  0.00
ATOM   2602  ATP ATP X 723       9.239  39.755  66.223  1.00  0.00
ATOM   2603  ATQ ATQ X 724      -0.554  31.937 -81.465  1.00  0.00
ATOM   2604  ATR ATR X 725      17.098  27.794  80.081  1.00  0.00
ATOM   2605  ATS ATS X 726      -2.619 -18.715  13.900  1.00  0.00
ATOM   2606  ATT ATT X 727     -59.087 -63.042  85.630  1.00  0.00
ATOM   2607  ATU ATU X 728      84.123  24.211 -20.042  1.00  0.00
ATOM   2608  ATV ATV X 729     -31.823 -30.958 -57.219  1.00  0.00
ATOM   2609  ATW ATW X 730     -31.548 -88.737 -37.800  1.00  0.00
ATOM   2610  ATX ATX X 731      84.914 -23.121 -66.686  1.00  0.00
ATOM   2611  ATY ATY X 732      66.638  78.045  30.375  1.00  0.00
ATOM   2612  ATZ ATZ X 733      61.037 -64.316  55.152  1.00  0.00
ATOM   2613  AUA AUA X 734      50.702   3.531 -72.349  1.00  0.00
ATOM   2614  AUB AUB X 735     -76.433  84.065  75.260  1.00  0.00
ATOM   2615  AUC AUC X 736     -71.830 -47.857  29.009  1.00  0.00
ATOM   2616  AUD AUD X 737     -31.323 -53.186 -27.565  1.00  0.00
ATOM   2617  AUE AUE X 738      87.163 -60.240 -41.255  1.00  0.00
ATOM   2618  AUF AUF X 739      81.820  -8.202  83.571  1.00  0.00
ATOM   2619  AUG AUG X 740      22.184  29.975 -64.114  1.00  0.00
ATOM   2620  AUH AUH X 741      70.919  45.634 -11.554  1.00  0.00
ATOM   2621  AUI AUI X 742     -83.553 -59.737 -28.883  1.00  0.00
ATOM   2622  AUJ AUJ X 743     -57.141 -43.188  55.664  1.00  0.00
ATOM   2623  AUK AUK X 744     -27.387  41.955 -35.076  1.00  0.00
ATOM   2624  AUL AUL X 745      61.804  26.203  -1.371  1.00  0.00
ATOM   2625  AUM AUM X 746      21.375  79.975  25.282  1.00  0.00
ATOM   2626  AUN AUN X 747      -3.202 -86.158 -14.196  1.00  0.00
ATOM   2627  AUO AUO X 748      47.890 -23.559  14.472  1.00  0.00
ATOM   2628  AUP AUP X 749      21.352  74.501  38.747  1.00  0.00
ATOM   2629  AUQ AUQ X 750     -37.340 -18.728  13.914  1.00  0.00
ATOM   2630  AUR AUR X 751     -39.379  34.912 -35.375  1.00  0.00
ATOM   2631  AUS AUS X 752     -26.748  78.906  16.819  1.00  0.00
ATOM   2632  AUT AUT X 753     -22.884 -41.152  86.862  1.00  0.00
ATOM   2633  AUU AUU X 754      88.509 -77.848  20.585  1.00  0.00
ATOM   2634  AUV AUV X 755     -42.665 -65.310 -46.178  1.00  0.00
ATOM   2635  AUW AUW X 756      85.613 -14.643 -32.808  1.00  0.00
ATOM   2636  AUX AUX X 757     -19.214   4.563 -83.648  1.00  0.00
ATOM   2637  AUY AUY X 758     -83.819  40.901  34.538  1.00  0.00
ATOM   2638  AUZ AUZ X 759     -21.687  80.179  73.652  1.00  0.00
ATOM   2639  AVA AVA X 760      16.028 -88.076 -71.477  1.00  0.00
ATOM   2640  AVB AVB X 761      -5.845 -62.469  87.218  1.00  0.00
ATOM   2641  AVC AVC X 762     -19.543 -49.638  -2.513  1.00  0.00
ATOM   2642  AVD AVD X 763      22.357  79.256  51.259  1.00  0.00
ATOM   2643  AVE AVE X 764     -77.140  64.071 -83.423  1.00  0.00
ATOM   2644  AVF AVF X 765     -79.916 -56.795 -73.787  1.00  0.00
ATOM   2645  AVG AVG X 766      14.542  81.399  -6.443  1.00  0.00
ATOM   2646  AVH AVH X 767     -45.605 -18.311  72.957  1.00  0.00
ATOM   2647  AVI AVI X 768     -46.272  18.044 -13.665  1.00  0.00
ATOM   2648  AVJ AVJ X 769      46.197 -56.253  51.554  1.00  0.00
ATOM   2649  AVK AVK X 770       4.200 -24.342  43.454  1.00  0.00
ATOM   2650  AVL AVL X 771      78.166 -49.189  77.171  1.00  0.00
ATOM   2651  AVM AVM X 772      17.032  54.014 -14.122  1.00  0.00
ATOM   2652  AVN AVN X 773     -53.831 -86.766 -16.015  1.00  0.00
ATOM   2653  AVO AVO X 774     -12.574  13.954  -6.238  1.00  0.00
ATOM   2654  AVP AVP X 775     -57.859 -77.357  72.134  1.00  0.00
ATOM   2655  AVQ AVQ X 776     -12.147 -81.016 -83.585  1.00  0.00
ATOM   2656  AVR AVR X 777     -56.977  35.725 -81.321  1.00  0.00
ATOM   2657  AVS AVS X 778     -56.479 -87.126  79.880  1.00  0.00
ATOM   2658  AVT AVT X 779      43.840 -39.306  28.161  1.00  0.00
ATOM   2659  AVU AVU X 780      62.949  37.477  23.707  1.00  0.00
ATOM   2660  AVV AVV X 781      61.311 -21.876 -79.308  1.00  0.00
ATOM   2661  AVW AVW X 782     -39.259 -49.449  41.461  1.00  0.00
ATOM   2662  AVX AVX X 783      33.509  30.015 -14.225  1.00  0.00
ATOM   2663  AVY AVY X 784      85.100 -37.152  40.549  1.00  0.00
ATOM   2664  AVZ AVZ X 785      34.750 -38.475  19.138  1.00  0.00
ATOM   2665  AWA AWA X 786     -76.438 -74.325  54.792  1.00  0.00
ATOM   2666  AWB AWB X 787     -33.269 -88.592 -50.095  1.00  0.00
ATOM   2667  AWC AWC X 788      42.796 -87.722 -59.018  1.00  0.00
ATOM   2668  AWD AWD X 789      75.809  43.988 -36.833  1.00  0.00
ATOM   2669  AWE AWE X 790      10.138  85.093 -47.299  1.00  0.00
ATOM   2670  AWF AWF X 791      88.737  21.033  27.683  1.00  0.00
ATOM   2671  AWG AWG X 792     -64.653 -27.578  37.085  1.00  0.00
ATOM   2672  AWH AWH X 793     -84.607 -46.989  76.761  1.00  0.00
ATOM   2673  AWI AWI X 794      45.884  42.400  34.880  1.00  0.00
ATOM   2674  AWJ AWJ X 795      88.423 -46.044 -54.635  1.00  0.00
ATOM   2675  AWK AWK X 796      79.506  25.328 -82.878  1.00  0.00
ATOM   2676  AWL AWL X 797      34.937  80.489 -40.340  1.00  0.00
ATOM   2677  AWM AWM X 798      86.984 -82.034 -76.465  1.00  0.00
ATOM   2678  AWN AWN X 799     -19.887 -53.289  20.333  1.00  0.00
ATOM   2679  AWO AWO X 800     -84.897  35.242 -58.553  1.00  0.00
ATOM   2680  AWP AWP X 801      56.711 -45.703  54.677  1.00  0.00
ATOM   2681  AWQ AWQ X 802      -9.457  21.849 -83.227  1.00  0.00
ATOM   2682  AWR AWR X 803     -81.811 -23.201  85.912  1.00  0.00
ATOM   2683  AWS AWS X 804     -28.939  57.490 -86.122  1.00  0.00
ATOM   2684  AWT AWT X 805      -9.862  13.290  63.166  1.00  0.00
ATOM   2685  AWU AWU X 806      80.125  -0.498 -64.281  1.00  0.00
ATOM   2686  AWV AWV X 807     -41.636 -21.215 -15.399  1.00  0.00
ATOM   2687  AWW AWW X 808     -80.782  30.263 -25.257  1.00  0.00
ATOM   2688  AWX AWX X 809     -76.361  84.842  88.216  1.00  0.00
ATOM   2689  AWY AWY X 810     -79.062  48.984  12.166  1.00  0.00
ATOM   2690  AWZ AWZ X 811      88.965  46.196  37.601  1.00  0.00
ATOM   2691  AXA AXA X 812      27.065  10.772 -26.866  1.00  0.00
ATOM   2692  AXB AXB X 813      15.306  35.302  29.947  1.00  0.00
ATOM   2693  AXC AXC X 814      64.962 -14.792 -36.844  1.00  0.00
ATOM   2694  AXD AXD X 815      87.688 -13.191 -12.742  1.00  0.00
ATOM   2695  AXE AXE X 816      -0.015  51.602  17.885  1.00  0.00
ATOM   2696  AXF AXF X 817      15.296 -34.520  86.791  1.00  0.00
ATOM   2697  AXG AXG X 818      10.056  60.316   5.167  1.00  0.00
ATOM   2698  AXH AXH X 819     -10.502   5.843  88.164  1.00  0.00
ATOM   2699  AXI AXI X 820      81.359 -69.663  59.234  1.00  0.00
ATOM   2700  AXJ AXJ X 821     -69.247 -55.319  66.000  1.00  0.00
ATOM   2701  AXK AXK X 822     -45.897  22.968  74.337  1.00  0.00
ATOM   2702  AXL AXL X 823      -7.767  72.471  87.733  1.00  0.00
ATOM   2703  AXM AXM X 824     -75.094 -45.118  53.624  1.00  0.00
ATOM   2704  AXN AXN X 825      19.092 -47.415  42.823  1.00  0.00
ATOM   2705  AXO AXO X 826      82.438 -74.338 -34.220  1.00  0.00
ATOM   2706  AXP AXP X 827     -37.684  51.352 -40.495  1.00  0.00
ATOM   2707  AXQ AXQ X 828      79.336 -78.452 -48.309  1.00  0.00
ATOM   2708  AXR AXR X 829     -75.491  60.663  89.270  1.00  0.00
ATOM   2709  AXS AXS X 830      23.405 -76.930  -4.014  1.00  0.00
ATOM   2710  AXT AXT X 831      74.788   5.274 -77.390  1.00  0.00
ATOM   2711  AXU AXU X 832     -76.487  44.969  88.238  1.00  0.00
ATOM   2712  AXV AXV X 833      -1.268 -19.854  59.938  1.00  0.00
ATOM   2713  AXW AXW X 834      20.670  35.211 -29.809  1.00  0.00
ATOM   2714  AXX AXX X 835      42.721  47.688  88.162  1.00  0.00
ATOM   2715  AXY AXY X 836     -58.155 -37.166  44.165  1.00  0.00
ATOM   2716  AXZ AXZ X 837     -44.933 -51.723 -24.563  1.00  0.00
ATOM   2717  AYA AYA X 838      74.603 -48.981  39.297  1.00  0.00
ATOM   2718  AYB AYB X 839      23.969  -7.979 -33.450  1.00  0.00
ATOM   2719  AYC AYC X 840      81.581  62.101 -59.991  1.00  0.00
ATOM   2720  AYD AYD X 841     -27.147 -23.392  58.630  1.00  0.00
ATOM   2721  AYE AYE X 842      18.259 -24.999  30.639  1.00  0.00
ATOM   2722  AYF AYF X 843      54.963  33.029  88.698  1.00  0.00
ATOM   2723  AYG AYG X 844      24.797  62.189 -65.485  1.00  0.00
ATOM   2724  AYH AYH X 845      33.248   5.741 -85.292  1.00  0.00
ATOM   2725  AYI AYI X 846      -7.251  49.185  59.364  1.00  0.00
ATOM   2726  AYJ AYJ X 847     -56.790  40.052  12.265  1.00  0.00
ATOM   2727  AYK AYK X 848     -41.137  31.733  46.330  1.00  0.00
ATOM   2728  AYL AYL X 849      17.789 -89.429  -4.212  1.00  0.00
ATOM   2729  AYM AYM X 850     -30.552 -89.231 -18.485  1.00  0.00
ATOM   2730  AYN AYN X 851     -12.162  -6.963  49.173  1.00  0.00
ATOM   2731  AYO AYO X 852      29.530  51.787  35.993  1.00  0.00
ATOM   2732  AYP AYP X 853     -31.547  52.782  56.814  1.00  0.00
ATOM   2733  AYQ AYQ X 854     -73.011 -81.129  25.870  1.00  0.00
ATOM   2734  AYR AYR X 855      19.322  63.043  87.770  1.00  0.00
ATOM   2735  AYS AYS X 856      89.425  70.775  88.219  1.00  0.00
ATOM   2736  AYT AYT X 857     -79.612  -3.251  -1.123  1.00  0.00
ATOM   2737  AYU AYU X 858      85.732  57.271 -84.518  1.00  0.00
ATOM   2738  AYV AYV X 859     -64.795 -15.070  83.028  1.00  0.00
ATOM   2739  AYW AYW X 860      10.159  29.504  -7.918  1.00  0.00
ATOM   2740  AYX AYX X 861      85.143   5.816 -32.808  1.00  0.00
ATOM   2741  AYY AYY X 862      85.183  63.359 -13.833  1.00  0.00
ATOM   2742  AYZ AYZ X 863      48.938 -34.112   3.051  1.00  0.00
ATOM   2743  AZA AZA X 864     -17.023 -45.166 -43.622  1.00  0.00
ATOM   2744  AZB AZB X 865     -68.893 -87.162  82.477  1.00  0.00
ATOM   2745  AZC AZC X 866     -48.415 -86.101  -2.151  1.00  0.00
ATOM   2746  AZD AZD X 867     -29.167  -7.206 -10.650  1.00  0.00
ATOM   2747  AZE AZE X 868      67.148  64.455  37.815  1.00  0.00
ATOM   2748  AZF AZF X 869      89.480  18.378 -42.328  1.00  0.00
ATOM   2749  AZG AZG X 870     -40.321 -29.380  68.379  1.00  0.00
ATOM   2750  AZH AZH X 871      -2.025 -55.536  14.573  1.00  0.00
ATOM   2751  AZI AZI X 872     -66.753 -61.809  53.553  1.00  0.00
ATOM   2752  AZJ AZJ X 873     -79.363   7.424   4.780  1.00  0.00
ATOM   2753  AZK AZK X 874     -37.822  49.922  40.591  1.00  0.00
ATOM   2754  AZL AZL X 875      10.367  85.017  17.147  1.00  0.00
ATOM   2755  AZM AZM X 876      30.210 -65.529 -66.793  1.00  0.00
ATOM   2756  AZN AZN X 877      -6.266 -47.876 -73.622  1.00  0.00
ATOM   2757  AZO AZO X 878     -22.057  28.292  27.092  1.00  0.00
ATOM   2758  AZP AZP X 879      50.148 -69.279  74.502  1.00  0.00
ATOM   2759  AZQ AZQ X 880     -65.086 -58.560 -24.136  1.00  0.00
ATOM   2760  AZR AZR X 881     -58.584  58.800 -64.880  1.00  0.00
ATOM   2761  AZS AZS X 882      33.634 -44.414 -82.686  1.00  0.00
ATOM   2762  AZT AZT X 883     -77.128 -41.456  37.494  1.00  0.00
ATOM   2763  AZU AZU X 884       6.081  60.160  26.285  1.00  0.00
ATOM   2764  AZV AZV X 885     -54.036 -14.882 -41.346  1.00  0.00
ATOM   2765  AZW AZW X 886      -1.349  61.670  65.036  1.00  0.00
ATOM   2766  AZX AZX X 887     -54.303 -27.813  -1.736  1.00  0.00
ATOM   2767  AZY AZY X 888      87.450 -77.914  44.400  1.00  0.00
ATOM   2768  AZZ AZZ X 889     -48.622  10.637 -73.758  1.00  0.00
ATOM   2769  BAA BAA X 890      34.817  17.022  12.239  1.00  0.00
ATOM   2770  BAB BAB X 891     -29.141  84.294  -4.216  1.00  0.00
ATOM   2771  BAC BAC X 892     -48.183  31.179   0.501  1.00  0.00
ATOM   2772  BAD BAD X 893     -13.693 -75.504  -1.430  1.00  0.00
ATOM   2773  BAE BAE X 894     -84.917  -0.374  23.887  1.00  0.00
ATOM   2774  BAF BAF X 895     -12.033   6.814 -69.006  1.00  0.00
ATOM   2775  BAG BAG X 896     -65.623 -10.152 -86.254  1.00  0.00
ATOM   2776  BAH BAH X 897     -50.186 -19.517  85.765  1.00  0.00
ATOM   2777  BAI BAI X 898     -26.171 -87.968 -60.168  1.00  0.00
ATOM   2778  BAJ BAJ X 899     -11.669 -43.276  54.120  1.00  0.00
ATOM   2779  BAK BAK X 900      36.504  61.971 -48.471  1.00  0.00
ATOM   2780  BAL BAL X 901      40.540  61.441  87.482  1.00  0.00
ATOM   2781  BAM BAM X 902      -2.254  -7.801  55.738  1.00  0.00
ATOM   2782  BAN BAN X 903      39.516  73.434  34.502  1.00  0.00
ATOM   2783  BAO BAO X 904     -21.979 -86.837  80.610  1.00  0.00
ATOM   2784  BAP BAP X 905     -48.773  -8.465 -74.445  1.00  0.00
ATOM   2785  BAQ BAQ X 906     -53.717  35.656 -55.715  1.00  0.00
ATOM   2786  BAR BAR X 907      38.146 -12.073 -54.335  1.00  0.00
ATOM   2787  BAS BAS X 908     -84.185   7.872  63.446  1.00  0.00
ATOM   2788  BAT BAT X 909      90.800 -11.484  53.628  1.00  0.00
ATOM   2789  BAU BAU X 910     -78.796   4.822 -55.037  1.00  0.00
ATOM   2790  BAV BAV X 911      44.158  17.032 -66.412  1.00  0.00
ATOM   2791  BAW BAW X 912     -13.508 -24.621  39.729  1.00  0.00
ATOM   2792  BAX BAX X 913     -18.174 -81.192 -27.337  1.00  0.00
ATOM   2793  BAY BAY X 914     -79.328   8.291  76.244  1.00  0.00
ATOM   2794  BAZ BAZ X 915      31.277  84.210  33.243  1.00  0.00
ATOM   2795  BBA BBA X 916      12.055 -50.302  58.147  1.00  0.00
ATOM   2796  BBB BBB X 917     -18.359 -87.064 -70.854  1.00  0.00
ATOM   2797  BBC BBC X 918      84.330 -87.870 -56.636  1.00  0.00
ATOM   2798  BBD BBD X 919     -70.414 -34.877 -31.482  1.00  0.00
ATOM   2799  BBE BBE X 920     -70.614 -62.217  31.592  1.00  0.00
ATOM   2800  BBF BBF X 921      88.822 -46.785  70.245  1.00  0.00
ATOM   2801  BBG BBG X 922     -81.684  53.396 -50.044  1.00  0.00
ATOM   2802  BBH BBH X 923     -84.893  17.222 -47.433  1.00  0.00
ATOM   2803  BBI BBI X 924     -82.761 -13.576 -49.995  1.00  0.00
ATOM   2804  BBJ BBJ X 925     -69.064 -69.395  -2.433  1.00  0.00
ATOM   2805  BBK BBK X 926       6.570 -58.562  53.468  1.00  0.00
ATOM   2806  BBL BBL X 927      37.133 -50.111  -0.171  1.00  0.00
ATOM   2807  BBM BBM X 928      86.917 -63.485  -6.520  1.00  0.00
ATOM   2808  BBN BBN X 929      85.956  67.511 -25.856  1.00  0.00
ATOM   2809  BBO BBO X 930      -7.630  46.035  30.650  1.00  0.00
ATOM   2810  BBP BBP X 931      28.066  17.911  68.592  1.00  0.00
ATOM   2811  BBQ BBQ X 932      84.865  10.066 -81.731  1.00  0.00
ATOM   2812  BBR BBR X 933     -80.569 -85.411 -32.845  1.00  0.00
ATOM   2813  BBS BBS X 934      76.538 -86.668  81.044  1.00  0.00
ATOM   2814  BBT BBT X 935       6.712   8.937 -16.046  1.00  0.00
ATOM   2815  BBU BBU X 936     -55.909  28.975 -38.504  1.00  0.00
ATOM   2816  BBV BBV X 937     -63.130  71.573  29.650  1.00  0.00
ATOM   2817  BBW BBW X 938      88.509  24.614  40.257  1.00  0.00
ATOM   2818  BBX BBX X 939     -74.906  -8.601  70.368  1.00  0.00
ATOM   2819  BBY BBY X 940      66.767 -49.425  88.488  1.00  0.00
ATOM   2820  BBZ BBZ X 941      57.265 -52.055  22.882  1.00  0.00
ATOM   2821  BCA BCA X 942      87.268  38.774 -85.074  1.00  0.00
ATOM   2822  BCB BCB X 943     -72.546 -84.907 -51.786  1.00  0.00
ATOM   2823  BCC BCC X 944      65.052  46.407  52.039  1.00  0.00
ATOM   2824  BCD BCD X 945     -78.522  54.361  -4.794  1.00  0.00
ATOM   2825  BCE BCE X 946     -78.045 -88.787  62.254  1.00  0.00
ATOM   2826  BCF BCF X 947     -47.885  15.381  -0.121  1.00  0.00
ATOM   2827  BCG BCG X 948     -63.181  39.711 -36.774  1.00  0.00
ATOM   2828  BCH BCH X 949      64.876 -11.615 -20.315  1.00  0.00
ATOM   2829  BCI BCI X 950     -54.023 -77.189  -5.899  1.00  0.00
ATOM   2830  BCJ BCJ X 951     -13.146  48.370  70.532  1.00  0.00
ATOM   2831  BCK BCK X 952      11.056  57.170  77.597  1.00  0.00
ATOM   2832  BCL BCL X 953     -44.926 -60.982  63.450  1.00  0.00
ATOM   2833  BCM BCM X 954      77.621  -2.750  63.288  1.00  0.00
ATOM   2834  BCN BCN X 955       0.303  26.814 -65.795  1.00  0.00
ATOM   2835  BCO BCO X 956     -51.045   3.030 -64.591  1.00  0.00
ATOM   2836  BCP BCP X 957     -25.557  68.090  -7.291  1.00  0.00
ATOM   2837  BCQ BCQ X 958      85.120  55.382  69.663  1.00  0.00
ATOM   2838  BCR BCR X 959      79.245  41.848 -22.915  1.00  0.00
ATOM   2839  BCS BCS X 960     -19.782  12.706  70.169  1.00  0.00
ATOM   2840  BCT BCT X 961     -46.057  63.596 -69.375  1.00  0.00
ATOM   2841  BCU BCU X 962      86.941 -83.839  33.808  1.00  0.00
ATOM   2842  BCV BCV X 963     -57.702  79.492  -7.955  1.00  0.00
ATOM   2843  BCW BCW X 964     -49.559 -69.903  17.304  1.00  0.00
ATOM   2844  BCX BCX X 965     -13.099 -38.850  -3.418  1.00  0.00
ATOM   2845  BCY BCY X 966      44.859  64.839  -4.080  1.00  0.00
ATOM   2846  BCZ BCZ X 967      82.773 -73.088 -85.769  1.00  0.00
ATOM   2847  BDA BDA X 968     -52.082  73.165 -21.383  1.00  0.00
ATOM   2848  BDB BDB X 969      84.368 -74.283   6.458  1.00  0.00
ATOM   2849  BDC BDC X 970     -62.473 -37.854 -13.266  1.00  0.00
ATOM   2850  BDD BDD X 971      72.208  29.765 -68.993  1.00  0.00
ATOM   2851  BDE BDE X 972     -47.380 -51.363  55.814  1.00  0.00
ATOM   2852  BDF BDF X 973     -66.537  -9.720 -51.031  1.00  0.00
ATOM   2853  BDG BDG X 974      35.210 -62.212 -86.670  1.00  0.00
ATOM   2854  BDH BDH X 975      15.340 -37.949 -47.140  1.00  0.00
ATOM   2855  BDI BDI X 976     -27.496  -3.081  74.045  1.00  0.00
ATOM   2856  BDJ BDJ X 977     -81.865  72.077  73.536  1.00  0.00
ATOM   2857  BDK BDK X 978      24.597  -1.349  80.489  1.00  0.00
ATOM   2858  BDL BDL X 979      84.043  79.692 -29.965  1.00  0.00
ATOM   2859  BDM BDM X 980     -30.914   8.051  49.356  1.00  0.00
ATOM   2860  BDN BDN X 981     -84.694  -4.302 -59.910  1.00  0.00
ATOM   2861  BDO BDO X 982     -20.489  83.951 -69.924  1.00  0.00
ATOM   2862  BDP BDP X 983     -31.413  85.902 -45.421  1.00  0.00
ATOM   2863  BDQ BDQ X 984      77.346 -37.015   8.403  1.00  0.00
ATOM   2864  BDR BDR X 985     -51.846  44.930 -63.513  1.00  0.00
ATOM   2865  BDS BDS X 986     -51.711  72.583 -58.203  1.00  0.00
ATOM   2866  BDT BDT X 987      39.040  -9.808  83.496  1.00  0.00
ATOM   2867  BDU BDU X 988      43.180 -66.855 -41.079  1.00  0.00
ATOM   2868  BDV BDV X 989      34.699  60.556 -81.773  1.00  0.00
ATOM   2869  BDW BDW X 990      53.508 -90.012 -65.937  1.00  0.00
ATOM   2870  BDX BDX X 991      90.503  82.117 -61.888  1.00  0.00
ATOM   2871  BDY BDY X 992       3.919  51.544  57.888  1.00  0.00
ATOM   2872  BDZ BDZ X 993     -26.494  84.736  88.588  1.00  0.00
ATOM   2873  BEA BEA X 994     -83.344  21.878  63.633  1.00  0.00
ATOM   2874  BEB BEB X 995     -14.285 -57.821  40.683  1.00  0.00
ATOM   2875  BEC BEC X 996      -0.878  -2.242 -46.853  1.00  0.00
ATOM   2876  BED BED X 997      51.329 -28.903  26.078  1.00  0.00
ATOM   2877  BEE BEE X 998     -10.930 -36.472 -22.614  1.00  0.00
ATOM   2878  BEF BEF X 999      73.219   2.072  14.341  1.00  0.00
ATOM   2879  BEG BEG X1000     -59.686   1.090  -6.323  1.00  0.00
ATOM   2880  BEH BEH X1001     -29.342  61.306  87.798  1.00  0.00
ATOM   2881  BEI BEI X1002     -44.399 -26.626  20.297  1.00  0.00
ATOM   2882  BEJ BEJ X1003      55.068  71.768  86.131  1.00  0.00
ATOM   2883  BEK BEK X1004     -14.916  -9.316 -22.470  1.00  0.00
ATOM   2884  BEL BEL X1005      44.852 -31.404 -56.272  1.00  0.00
ATOM   2885  BEM BEM X1006     -45.006 -75.441 -33.271  1.00  0.00
ATOM   2886  BEN BEN X1007      75.988  42.442 -83.292  1.00  0.00
ATOM   2887  BEO BEO X1008     -74.998   3.336  67.654  1.00  0.00
ATOM   2888  BEP BEP X1009      86.546 -19.138 -52.587  1.00  0.00
ATOM   2889  BEQ BEQ X1010     -54.528 -81.894  46.879  1.00  0.00
ATOM   2890  BER BER X1011      56.433 -51.300 -16.248  1.00  0.00
ATOM   2891  BES BES X1012     -61.890  82.240 -84.513  1.00  0.00
ATOM   2892  BET BET X1013      37.055 -38.622 -63.301  1.00  0.00
ATOM   2893  BEU BEU X1014     -30.630 -88.496  68.662  1.00  0.00
ATOM   2894  BEV BEV X1015      84.045 -27.991  31.069  1.00  0.00
ATOM   2895  BEW BEW X1016      -3.738  52.421  88.000  1.00  0.00
ATOM   2896  BEX BEX X1017     -81.133 -11.622 -83.864  1.00  0.00
ATOM   2897  BEY BEY X1018     -36.959 -16.202  85.054  1.00  0.00
ATOM   2898  BEZ BEZ X1019     -83.776  80.134 -65.139  1.00  0.00
ATOM   2899  BFA BFA X1020      -2.266 -74.817  48.696  1.00  0.00
ATOM   2900  BFB BFB X1021     -46.532  36.034 -45.896  1.00  0.00
ATOM   2901  BFC BFC X1022      85.451  42.701  79.942  1.00  0.00
ATOM   2902  BFD BFD X1023     -65.388 -55.021 -83.036  1.00  0.00
ATOM   2903  BFE BFE X1024      56.346 -49.315 -79.611  1.00  0.00
ATOM   2904  BFF BFF X1025      89.832 -41.353 -31.659  1.00  0.00
ATOM   2905  BFG BFG X1026      76.447  16.412 -71.139  1.00  0.00
ATOM   2906  BFH BFH X1027      62.103   6.695  90.078  1.00  0.00
ATOM   2907  BFI BFI X1028     -59.017 -36.311  11.841  1.00  0.00
ATOM   2908  BFJ BFJ X1029      15.976  32.362 -83.687  1.00  0.00
ATOM   2909  BFK BFK X1030     -36.544  59.330 -30.288  1.00  0.00
ATOM   2910  BFL BFL X1031      47.516  80.788 -61.168  1.00  0.00
ATOM   2911  BFM BFM X1032      76.222  62.910 -72.321  1.00  0.00
ATOM   2912  BFN BFN X1033      83.572 -24.032 -86.054  1.00  0.00
ATOM   2913  BFO BFO X1034      70.873  84.640  -6.549  1.00  0.00
ATOM   2914  BFP BFP X1035      70.391  10.602  65.265  1.00  0.00
ATOM   2915  BFQ BFQ X1036      88.125 -25.239 -21.087  1.00  0.00
ATOM   2916  BFR BFR X1037     -14.434  51.228 -34.240  1.00  0.00
ATOM   2917  BFS BFS X1038     -75.494  -3.352  44.430  1.00  0.00
ATOM   2918  BFT BFT X1039      58.651  31.837 -47.689  1.00  0.00
ATOM   2919  BFU BFU X1040      13.476 -30.044  18.368  1.00  0.00
ATOM   2920  BFV BFV X1041       8.283   4.322  71.322  1.00  0.00
ATOM   2921  BFW BFW X1042     -83.391  27.116  23.072  1.00  0.00
ATOM   2922  BFX BFX X1043      54.261 -17.207  -3.927  1.00  0.00
ATOM   2923  BFY BFY X1044      89.235   2.610  20.980  1.00  0.00
ATOM   2924  BFZ BFZ X1045      -7.498  17.483  35.063  1.00  0.00
ATOM   2925  BGA BGA X1046     -31.705 -41.907  23.102  1.00  0.00
ATOM   2926  BGB BGB X1047      88.703 -56.654 -80.072  1.00  0.00
ATOM   2927  BGC BGC X1048     -71.119 -88.072 -83.510  1.00  0.00
ATOM   2928  BGD BGD X1049     -29.539  28.164 -72.457  1.00  0.00
ATOM   2929  BGE BGE X1050      85.978 -88.065   8.842  1.00  0.00
ATOM   2930  BGF BGF X1051      10.939  53.485 -73.079  1.00  0.00
ATOM   2931  BGG BGG X1052      90.229  84.845  76.451  1.00  0.00
ATOM   2932  BGH BGH X1053      87.943  55.278 -65.667  1.00  0.00
ATOM   2933  BGI BGI X1054      35.538 -89.425  35.364  1.00  0.00
ATOM   2934  BGJ BGJ X1055      52.069  79.853  31.099  1.00  0.00
ATOM   2935  BGK BGK X1056      85.568 -69.479  34.390  1.00  0.00
ATOM   2936  BGL BGL X1057     -28.472 -53.084 -82.531  1.00  0.00
ATOM   2937  BGM BGM X1058     -24.983  40.955 -85.864  1.00  0.00
ATOM   2938  BGN BGN X1059     -48.876 -87.592 -34.351  1.00  0.00
ATOM   2939  BGO BGO X1060     -35.880 -31.999 -16.448  1.00  0.00
ATOM   2940  BGP BGP X1061      64.809 -78.116  84.496  1.00  0.00
ATOM   2941  BGQ BGQ X1062      15.820  74.184  63.116  1.00  0.00
ATOM   2942  BGR BGR X1063     -69.635  26.031  22.780  1.00  0.00
ATOM   2943  BGS BGS X1064     -53.207 -56.532   2.122  1.00  0.00
ATOM   2944  BGT BGT X1065      49.936  45.173 -49.320  1.00  0.00
ATOM   2945  BGU BGU X1066     -37.493   1.450  36.618  1.00  0.00
ATOM   2946  BGV BGV X1067     -75.154 -87.332  10.858  1.00  0.00
ATOM   2947  BGW BGW X1068      90.207 -28.022   9.265  1.00  0.00
ATOM   2948  BGX BGX X1069     -84.791 -19.469 -14.201  1.00  0.00
ATOM   2949  BGY BGY X1070       5.317  84.462  49.807  1.00  0.00
ATOM   2950  BGZ BGZ X1071       8.916 -84.912 -86.338  1.00  0.00
ATOM   2951  BHA BHA X1072      75.052  11.529  76.147  1.00  0.00
ATOM   2952  BHB BHB X1073      76.286 -88.431 -77.826  1.00  0.00
ATOM   2953  BHC BHC X1074      19.318  81.641 -85.558  1.00  0.00
ATOM   2954  BHD BHD X1075     -63.611 -77.421 -57.984  1.00  0.00
ATOM   2955  BHE BHE X1076      47.177  23.405  86.061  1.00  0.00
ATOM   2956  BHF BHF X1077     -53.035 -90.954  31.555  1.00  0.00
ATOM   2957  BHG BHG X1078      16.470 -25.197 -28.945  1.00  0.00
ATOM   2958  BHH BHH X1079     -82.767  -7.593 -14.205  1.00  0.00
ATOM   2959  BHI BHI X1080     -33.137 -59.076  54.760  1.00  0.00
ATOM   2960  BHJ BHJ X1081       5.179  84.011  33.413  1.00  0.00
ATOM   2961  BHK BHK X1082     -20.829  64.023 -23.846  1.00  0.00
ATOM   2962  BHL BHL X1083     -34.278 -87.361 -85.874  1.00  0.00
ATOM   2963  BHM BHM X1084     -24.148  24.889 -82.895  1.00  0.00
ATOM   2964  BHN BHN X1085     -26.090  30.211  55.041  1.00  0.00
ATOM   2965  BHO BHO X1086      37.589 -51.217 -53.116  1.00  0.00
ATOM   2966  BHP BHP X1087     -14.850 -51.830 -23.726  1.00  0.00
ATOM   2967  BHQ BHQ X1088     -48.450   2.208  56.875  1.00  0.00
ATOM   2968  BHR BHR X1089      52.460  82.211  79.266  1.00  0.00
ATOM   2969  BHS BHS X1090      36.524   3.803 -67.698  1.00  0.00
ATOM   2970  BHT BHT X1091      89.453 -27.157  78.938  1.00  0.00
ATOM   2971  BHU BHU X1092      89.490 -49.900   8.831  1.00  0.00
ATOM   2972  BHV BHV X1093     -84.558  51.273 -27.345  1.00  0.00
ATOM   2973  BHW BHW X1094     -27.349 -52.855 -46.815  1.00  0.00
ATOM   2974  BHX BHX X1095     -67.954  36.325  76.692  1.00  0.00
ATOM   2975  BHY BHY X1096      75.327  18.551 -14.184  1.00  0.00
ATOM   2976  BHZ BHZ X1097      -7.647 -46.891  85.714  1.00  0.00
ATOM   2977  BIA BIA X1098     -42.279  -9.447 -10.215  1.00  0.00
ATOM   2978  BIB BIB X1099      31.623 -27.848  14.815  1.00  0.00
ATOM   2979  BIC BIC X1100     -73.580  44.122 -20.652  1.00  0.00
ATOM   2980  BID BID X1101     -67.734  52.266 -33.105  1.00  0.00
ATOM   2981  BIE BIE X1102      13.883  41.462 -60.839  1.00  0.00
ATOM   2982  BIF BIF X1103      -9.462   6.773 -57.153  1.00  0.00
ATOM   2983  BIG BIG X1104      39.688 -88.812 -81.104  1.00  0.00
ATOM   2984  BIH BIH X1105      83.581   0.701 -51.924  1.00  0.00
ATOM   2985  BII BII X1106     -43.494   4.057 -10.425  1.00  0.00
ATOM   2986  BIJ BIJ X1107     -73.331  -8.560 -62.891  1.00  0.00
ATOM   2987  BIK BIK X1108      70.619 -90.252 -50.904  1.00  0.00
ATOM   2988  BIL BIL X1109      38.546  84.108  21.555  1.00  0.00
ATOM   2989  BIM BIM X1110      25.819  79.543   8.728  1.00  0.00
ATOM   2990  BIN BIN X1111      74.609  66.843  88.350  1.00  0.00
ATOM   2991  BIO BIO X1112     -65.063  81.545 -66.620  1.00  0.00
ATOM   2992  BIP BIP X1113     -84.798 -14.748  48.039  1.00  0.00
ATOM   2993  BIQ BIQ X1114     -80.052  85.796 -37.931  1.00  0.00
ATOM   2994  BIR BIR X1115     -29.461 -53.296   8.779  1.00  0.00
ATOM   2995  BIS BIS X1116       6.129 -88.377  52.348  1.00  0.00
ATOM   2996  BIT BIT X1117      37.216  62.483  25.233  1.00  0.00
ATOM   2997  BIU BIU X1118       2.351  45.301 -80.168  1.00  0.00
ATOM   2998  BIV BIV X1119     -17.056  29.320 -75.156  1.00  0.00
ATOM   2999  BIW BIW X1120     -35.972 -29.647 -74.022  1.00  0.00
ATOM   3000  BIX BIX X1121      44.879 -48.908  85.926  1.00  0.00
ATOM   3001  BIY BIY X1122      26.469  30.732  61.321  1.00  0.00
ATOM   3002  BIZ BIZ Y1123     -35.359  36.208 -51.652  1.00  0.00
ATOM   3003  BJA BJA Y1124      34.528 -53.807   6.672  1.00  0.00
ATOM   3004  BJB BJB Y1125      25.610 -44.458 -68.726  1.00  0.00
ATOM   3005  BJC BJC Y1126      71.898  45.391 -60.522  1.00  0.00
ATOM   3006  BJD BJD Y1127      84.553 -64.626 -52.301  1.00  0.00
ATOM   3007  BJE BJE Y1128      57.081  53.836  29.911  1.00  0.00
ATOM   3008  BJF BJF Y1129     -37.405  17.692  74.121  1.00  0.00
ATOM   3009  BJG BJG Y1130      47.054 -21.084   6.233  1.00  0.00
ATOM   3010  BJH BJH Y1131     -32.281  -5.122 -43.746  1.00  0.00
ATOM   3011  BJI BJI Y1132      16.351   2.073  68.820  1.00  0.00
ATOM   3012  BJJ BJJ Y1133      34.627  69.835  46.460  1.00  0.00
ATOM   3013  BJK BJK Y1134      59.756  76.307 -10.378  1.00  0.00
ATOM   3014  BJL BJL Y1135      44.124  43.603 -39.305  1.00  0.00
ATOM   3015  BJM BJM Y1136      70.483  64.247  89.033  1.00  0.00
ATOM   3016  BJN BJN Y1137     -17.212 -66.753  57.662  1.00  0.00
ATOM   3017  BJO BJO Y1138     -47.079 -50.261 -22.540  1.00  0.00
ATOM   3018  BJP BJP Y1139      -1.515 -46.449  10.100  1.00  0.00
ATOM   3019  BJQ BJQ Y1140     -57.179  44.000  69.907  1.00  0.00
ATOM   3020  BJR BJR Y1141       5.808  21.666 -44.914  1.00  0.00
ATOM   3021  BJS BJS Y1142      85.538  55.937  -9.493  1.00  0.00
ATOM   3022  BJT BJT Y1143     -67.272 -11.988 -50.312  1.00  0.00
ATOM   3023  BJU BJU Y1144      56.821  45.950  68.916  1.00  0.00
ATOM   3024  BJV BJV Y1145     -19.356 -30.586 -53.037  1.00  0.00
ATOM   3025  BJW BJW Y1146     -69.364  13.570  39.775  1.00  0.00
ATOM   3026  BJX BJX Y1147     -66.099  75.251   3.022  1.00  0.00
ATOM   3027  BJY BJY Y1148      40.391   3.655  74.804  1.00  0.00
ATOM   3028  BJZ BJZ Y1149     -46.589  78.673  14.811  1.00  0.00
ATOM   3029  BKA BKA Y1150      12.474 -20.768  59.338  1.00  0.00
ATOM   3030  BKB BKB Y1151     -78.739 -37.945 -82.460  1.00  0.00
ATOM   3031  BKC BKC Y1152      34.327  25.429  26.160  1.00  0.00
ATOM   3032  BKD BKD Y1153     -17.938  81.254  -1.139  1.00  0.00
ATOM   3033  BKE BKE Y1154     -55.119 -51.973 -65.764  1.00  0.00
ATOM   3034  BKF BKF Y1155     -48.180  -1.612  -0.084  1.00  0.00
ATOM   3035  BKG BKG Y1156     -53.415  69.496 -52.730  1.00  0.00
ATOM   3036  BKH BKH Y1157      35.593 -21.758  62.905  1.00  0.00
ATOM   3037  BKI BKI Y1158     -66.579 -57.674  64.684  1.00  0.00
ATOM   3038  BKJ BKJ Y1159     -32.741  24.388 -15.537  1.00  0.00
ATOM   3039  BKK BKK Y1160       5.607  63.444 -39.990  1.00  0.00
ATOM   3040  BKL BKL Y1161      46.572  53.058 -73.320  1.00  0.00
ATOM   3041  BKM BKM Y1162     -19.606  66.542  42.885  1.00  0.00
ATOM   3042  BKN BKN Y1163     -28.783  13.369  18.152  1.00  0.00
ATOM   3043  BKO BKO Y1164      66.418 -52.749  -0.718  1.00  0.00
ATOM   3044  BKP BKP Y1165      27.830 -41.846  67.487  1.00  0.00
ATOM   3045  BKQ BKQ Y1166      58.734 -74.239 -53.962  1.00  0.00
ATOM   3046  BKR BKR Y1167      56.172 -73.225  49.992  1.00  0.00
ATOM   3047  BKS BKS Y1168      -9.046  13.090  83.604  1.00  0.00
ATOM   3048  BKT BKT Y1169     -69.744 -80.485  19.859  1.00  0.00
ATOM   3049  BKU BKU Y1170       6.021 -28.810   8.508  1.00  0.00
ATOM   3050  BKV BKV Y1171      10.681  27.973  26.648  1.00  0.00
ATOM   3051  BKW BKW Y1172     -19.431  56.746 -67.701  1.00  0.00
ATOM   3052  BKX BKX Y1173      21.812 -11.453  74.935  1.00  0.00
ATOM   3053  BKY BKY Y1174      50.171  15.997  46.786  1.00  0.00
ATOM   3054  BKZ BKZ Y1175      53.492  23.186 -22.224  1.00  0.00
ATOM   3055  BLA BLA Y1176      44.763 -15.606 -79.174  1.00  0.00
ATOM   3056  BLB BLB Y1177      32.151  70.907  81.413  1.00  0.00
ATOM   3057  BLC BLC Y1178      14.984 -30.540 -38.424  1.00  0.00
ATOM   3058  BLD BLD Y1179       7.880 -66.937  72.698  1.00  0.00
ATOM   3059  BLE BLE Y1180     -45.376 -38.219 -77.900  1.00  0.00
ATOM   3060  BLF BLF Y1181     -62.584 -59.563   7.890  1.00  0.00
ATOM   3061  BLG BLG Y1182     -32.162  71.841  77.986  1.00  0.00
ATOM   3062  BLH BLH Y1183     -15.765  37.977  45.565  1.00  0.00
ATOM   3063  BLI BLI Y1184     -80.482 -71.837 -73.353  1.00  0.00
ATOM   3064  BLJ BLJ Y1185     -28.583  61.622  -6.915  1.00  0.00
ATOM   3065  BLK BLK Y1186      63.683 -70.467  15.447  1.00  0.00
ATOM   3066  BLL BLL Y1187      56.072  20.789 -67.903  1.00  0.00
ATOM   3067  BLM BLM Y1188     -49.958  78.118 -33.906  1.00  0.00
ATOM   3068  BLN BLN Y1189      10.124  81.722  83.363  1.00  0.00
ATOM   3069  BLO BLO Y1190      66.575   4.605  22.826  1.00  0.00
ATOM   3070  BLP BLP Y1191      55.570  75.523  50.309  1.00  0.00
ATOM   3071  BLQ BLQ Y1192      56.365  81.672 -35.718  1.00  0.00
ATOM   3072  BLR BLR Y1193      76.099  11.218  83.706  1.00  0.00
ATOM   3073  BLS BLS Y1194     -73.484   3.058 -16.908  1.00  0.00
ATOM   3074  BLT BLT Y1195     -19.437  38.998   7.948  1.00  0.00
ATOM   3075  BLU BLU Y1196      33.959  81.673  16.893  1.00  0.00
ATOM   3076  BLV BLV Y1197      86.689  67.124  73.220  1.00  0.00
ATOM   3077  BLW BLW Y1198     -69.961  53.393 -37.646  1.00  0.00
ATOM   3078  BLX BLX Y1199      67.440  -6.721 -47.594  1.00  0.00
ATOM   3079  BLY BLY Y1200      53.352 -46.670  19.090  1.00  0.00
ATOM   3080  BLZ BLZ Y1201      -4.074 -80.595 -37.141  1.00  0.00
ATOM   3081  BMA BMA Y1202      53.715  82.591 -74.202  1.00  0.00
ATOM   3082  BMB BMB Y1203     -54.512 -69.914  31.140  1.00  0.00
ATOM   3083  BMC BMC Y1204      32.816 -84.174 -12.778  1.00  0.00
ATOM   3084  BMD BMD Y1205      49.461 -38.168  46.004  1.00  0.00
ATOM   3085  BME BME Y1206      27.775  -3.930  35.617  1.00  0.00
ATOM   3086  BMF BMF Y1207      43.151  42.526 -15.924  1.00  0.00
ATOM   3087  BMG BMG Y1208      24.573  10.621 -33.753  1.00  0.00
ATOM   3088  BMH BMH Y1209      56.554 -32.614 -36.261  1.00  0.00
ATOM   3089  BMI BMI Y1210     -30.932  39.997  67.713  1.00  0.00
ATOM   3090  BMJ BMJ Y1211      56.606  12.697  -6.698  1.00  0.00
ATOM   3091  BMK BMK Y1212     -37.992  57.666 -83.848  1.00  0.00
ATOM   3092  BML BML Y1213      23.320 -21.556 -78.257  1.00  0.00
ATOM   3093  BMM BMM Y1214     -28.607  40.077  33.263  1.00  0.00
ATOM   3094  BMN BMN Y1215     -33.879 -67.859 -67.469  1.00  0.00
ATOM   3095  BMO BMO Y1216      70.782 -66.778  77.704  1.00  0.00
ATOM   3096  BMP BMP Y1217      19.627 -78.269 -16.158  1.00  0.00
ATOM   3097  BMQ BMQ Y1218     -15.115  -4.455   0.273  1.00  0.00
ATOM   3098  BMR BMR Y1219     -23.272  44.634 -34.732  1.00  0.00
ATOM   3099  BMS BMS Y1220     -16.375 -44.916  20.456  1.00  0.00
ATOM   3100  BMT BMT Y1221     -59.270 -75.897 -23.114  1.00  0.00
ATOM   3101  BMU BMU Y1222      78.318  76.972 -78.075  1.00  0.00
ATOM   3102  BMV BMV Y1223      83.186  21.526 -80.057  1.00  0.00
ATOM   3103  BMW BMW Y1224      82.843 -68.272 -29.871  1.00  0.00
ATOM   3104  BMX BMX Y1225      68.466 -33.497  52.841  1.00  0.00
ATOM   3105  BMY BMY Y1226     -13.936 -80.893   7.913  1.00  0.00
ATOM   3106  BMZ BMZ Y1227      16.442   4.727 -70.879  1.00  0.00
ATOM   3107  BNA BNA Y1228      11.103  67.429  -1.534  1.00  0.00
ATOM   3108  BNB BNB Y1229      51.971  47.892   5.291  1.00  0.00
ATOM   3109  BNC BNC Y1230       9.106 -61.678 -23.326  1.00  0.00
ATOM   3110  BND BND Y1231      36.176 -85.486 -37.117  1.00  0.00
ATOM   3111  BNE BNE Y1232      -2.404  -1.547 -75.973  1.00  0.00
ATOM   3112  BNF BNF Y1233     -22.309 -16.729  44.239  1.00  0.00
ATOM   3113  BNG BNG Y1234      42.304 -57.595 -55.187  1.00  0.00
ATOM   3114  BNH BNH Y1235     -33.143 -16.158  16.041  1.00  0.00
ATOM   3115  BNI BNI Y1236     -20.222  20.955 -68.339  1.00  0.00
ATOM   3116  BNJ BNJ Y1237     -40.765 -27.097  50.239  1.00  0.00
ATOM   3117  BNK BNK Y1238     -11.653 -54.753  76.845  1.00  0.00
ATOM   3118  BNL BNL Y1239     -54.870  44.834 -37.139  1.00  0.00
ATOM   3119  BNM BNM Y1240      -6.128 -30.224 -21.477  1.00  0.00
ATOM   3120  BNN BNN Y1241     -74.677 -35.376 -21.653  1.00  0.00
ATOM   3121  BNO BNO Y1242     -48.923 -13.993  24.720  1.00  0.00
ATOM   3122  BNP BNP Y1243     -28.671 -75.467  80.077  1.00  0.00
ATOM   3123  BNQ BNQ Y1244      42.095 -35.653  78.522  1.00  0.00
ATOM   3124  BNR BNR Y1245     -50.876  73.141  40.704  1.00  0.00
ATOM   3125  BNS BNS Y1246     -40.244 -69.838  18.102  1.00  0.00
ATOM   3126  BNT BNT Y1247      61.081  -4.820 -22.739  1.00  0.00
ATOM   3127  BNU BNU Y1248      21.351 -31.994  27.551  1.00  0.00
ATOM   3128  BNV BNV Y1249      -3.910 -54.220  30.445  1.00  0.00
ATOM   3129  BNW BNW Y1250     -55.473 -24.138  68.658  1.00  0.00
ATOM   3130  BNX BNX Y1251     -42.292  -9.157  89.642  1.00  0.00
ATOM   3131  BNY BNY Y1252      24.197  65.457 -69.887  1.00  0.00
ATOM   3132  BNZ BNZ Y1253      36.957 -57.802 -14.455  1.00  0.00
ATOM   3133  BOA BOA Y1254      11.707  24.555  62.706  1.00  0.00
ATOM   3134  BOB BOB Y1255       6.065  78.109 -75.479  1.00  0.00
ATOM   3135  BOC BOC Y1256      82.255  55.165 -33.956  1.00  0.00
ATOM   3136  BOD BOD Y1257     -40.540  16.326 -61.983  1.00  0.00
ATOM   3137  BOE BOE Y1258      -5.759 -39.456  44.786  1.00  0.00
ATOM   3138  BOF BOF Y1259     -82.047 -46.185  14.529  1.00  0.00
ATOM   3139  BOG BOG Y1260      18.941 -61.289  32.056  1.00  0.00
ATOM   3140  BOH BOH Y1261     -59.848 -33.025  26.945  1.00  0.00
ATOM   3141  BOI BOI Y1262     -62.751  63.700 -14.274  1.00  0.00
ATOM   3142  BOJ BOJ Y1263     -76.526  77.160  37.690  1.00  0.00
ATOM   3143  BOK BOK Y1264      69.080  47.898  85.181  1.00  0.00
ATOM   3144  BOL BOL Y1265      82.100  -9.193  40.095  1.00  0.00
ATOM   3145  BOM BOM Y1266      61.744  56.721  69.262  1.00  0.00
ATOM   3146  BON BON Y1267     -78.629 -68.098 -55.309  1.00  0.00
ATOM   3147  BOO BOO Y1268      83.997  35.864  34.770  1.00  0.00
ATOM   3148  BOP BOP Y1269     -51.100  45.998   4.013  1.00  0.00
ATOM   3149  BOQ BOQ Y1270      81.280 -52.719 -64.265  1.00  0.00
ATOM   3150  BOR BOR Y1271      71.387 -27.072  26.715  1.00  0.00
ATOM   3151  BOS BOS Y1272      44.914  80.848 -64.475  1.00  0.00
ATOM   3152  BOT BOT Y1273      31.625  72.360 -12.159  1.00  0.00
ATOM   3153  BOU BOU Y1274      69.903  -4.393  60.759  1.00  0.00
ATOM   3154  BOV BOV Y1275     -32.851 -80.729  52.480  1.00  0.00
ATOM   3155  BOW BOW Y1276      53.016  33.183  77.473  1.00  0.00
ATOM   3156  BOX BOX Y1277     -28.887  10.317  39.704  1.00  0.00
ATOM   3157  BOY BOY Y1278      69.543 -50.975 -29.797  1.00  0.00
ATOM   3158  BOZ BOZ Y1279     -15.620 -19.159  74.986  1.00  0.00
ATOM   3159  BPA BPA Y1280       2.647  73.384  34.603  1.00  0.00
ATOM   3160  BPB BPB Y1281      45.669 -33.755 -56.006  1.00  0.00
ATOM   3161  BPC BPC Y1282      -5.919  53.685  61.130  1.00  0.00
ATOM   3162  BPD BPD Y1283       0.705 -46.262  60.116  1.00  0.00
ATOM   3163  BPE BPE Y1284      16.895  45.926  85.989  1.00  0.00
ATOM   3164  BPF BPF Y1285      30.513  -3.666 -15.863  1.00  0.00
ATOM   3165  BPG BPG Y1286     -64.591  85.714 -24.439  1.00  0.00
ATOM   3166  BPH BPH Y1287       9.806  -3.583 -16.898  1.00  0.00
ATOM   3167  BPI BPI Y1288      -8.561 -52.008 -51.000  1.00  0.00
ATOM   3168  BPJ BPJ Y1289     -38.559 -80.465 -31.787  1.00  0.00
ATOM   3169  BPK BPK Y1290      -9.513 -25.103  53.151  1.00  0.00
ATOM   3170  BPL BPL Y1291      58.268 -28.374  80.680  1.00  0.00
ATOM   3171  BPM BPM Y1292     -26.107 -69.670 -45.353  1.00  0.00
ATOM   3172  BPN BPN Y1293      11.173 -72.440  -7.986  1.00  0.00
ATOM   3173  BPO BPO Y1294      36.972 -75.783  20.614  1.00  0.00
ATOM   3174  BPP BPP Y1295     -49.537  32.365  28.939  1.00  0.00
ATOM   3175  BPQ BPQ Y1296     -16.660  22.030  29.598  1.00  0.00
ATOM   3176  BPR BPR Y1297     -68.758  34.415  -9.981  1.00  0.00
ATOM   3177  BPS BPS Y1298     -58.566  15.949 -72.806  1.00  0.00
ATOM   3178  BPT BPT Y1299      37.294  31.255 -50.775  1.00  0.00
ATOM   3179  BPU BPU Y1300      61.506  20.112  85.143  1.00  0.00
ATOM   3180  BPV BPV Y1301     -68.772 -14.276  44.750  1.00  0.00
ATOM   3181  BPW BPW Y1302     -82.896  82.766   6.159  1.00  0.00
ATOM   3182  BPX BPX Y1303     -31.289  -4.168  80.873  1.00  0.00
ATOM   3183  BPY BPY Y1304      32.984  19.064 -60.900  1.00  0.00
ATOM   3184  BPZ BPZ Y1305       4.042 -58.229 -72.342  1.00  0.00
ATOM   3185  BQA BQA Y1306     -11.767 -33.508 -67.212  1.00  0.00
ATOM   3186  BQB BQB Y1307       3.382 -80.390  48.497  1.00  0.00
ATOM   3187  BQC BQC Y1308      21.123 -59.633 -42.761  1.00  0.00
ATOM   3188  BQD BQD Y1309      60.512 -76.281  -8.709  1.00  0.00
ATOM   3189  BQE BQE Y1310     -41.403 -38.917  79.505  1.00  0.00
ATOM   3190  BQF BQF Y1311      36.379  18.880  -8.490  1.00  0.00
ATOM   3191  BQG BQG Y1312     -53.759  24.285 -48.111  1.00  0.00
ATOM   3192  BQH BQH Y1313      87.316 -41.076  72.830  1.00  0.00
ATOM   3193  BQI BQI Y1314     -76.456  72.280 -80.085  1.00  0.00
ATOM   3194  BQJ BQJ Y1315     -74.885  67.982  72.344  1.00  0.00
ATOM   3195  BQK BQK Y1316      43.203  42.940  53.228  1.00  0.00
ATOM   3196  BQL BQL Y1317      37.151   3.967  42.608  1.00  0.00
ATOM   3197  BQM BQM Y1318     -78.834  17.903 -32.583  1.00  0.00
ATOM   3198  BQN BQN Y1319     -60.620  34.853 -81.373  1.00  0.00
ATOM   3199  BQO BQO Y1320      88.260  82.229 -45.953  1.00  0.00
ATOM   3200  BQP BQP Y1321     -73.803  76.109 -52.616  1.00  0.00
ATOM   3201  BQQ BQQ Y1322      63.592  22.543 -46.910  1.00  0.00
ATOM   3202  BQR BQR Y1323      16.022   0.253 -83.203  1.00  0.00
ATOM   3203  BQS BQS Y1324     -70.609 -12.935  67.778  1.00  0.00
ATOM   3204  BQT BQT Y1325      72.698  70.192  59.396  1.00  0.00
ATOM   3205  BQU BQU Y1326      11.731 -83.580 -61.890  1.00  0.00
ATOM   3206  BQV BQV Y1327      19.401 -69.893  13.499  1.00  0.00
ATOM   3207  BQW BQW Y1328     -34.610  27.847  46.143  1.00  0.00
ATOM   3208  BQX BQX Y1329      70.371 -44.067 -48.913  1.00  0.00
ATOM   3209  BQY BQY Y1330     -21.481  -8.258  25.914  1.00  0.00
ATOM   3210  BQZ BQZ Y1331     -82.852  83.596  57.302  1.00  0.00
ATOM   3211  BRA BRA Y1332     -56.430 -29.817 -75.752  1.00  0.00
ATOM   3212  BRB BRB Y1333      21.453  55.898  24.371  1.00  0.00
ATOM   3213  BRC BRC Y1334      82.645 -72.096   7.521  1.00  0.00
ATOM   3214  BRD BRD Y1335      87.089 -31.719  51.837  1.00  0.00
ATOM   3215  BRE BRE Y1336     -21.678 -45.743 -39.981  1.00  0.00
ATOM   3216  BRF BRF Y1337      82.131  12.647 -24.647  1.00  0.00
ATOM   3217  BRG BRG Y1338      22.329 -49.338  79.470  1.00  0.00
ATOM   3218  BRH BRH Y1339      27.765  -8.368 -51.423  1.00  0.00
ATOM   3219  BRI BRI Y1340      69.534  29.741  72.976  1.00  0.00
ATOM   3220  BRJ BRJ Y1341      85.317  53.915  27.267  1.00  0.00
ATOM   3221  BRK BRK Y1342     -41.408 -68.275  -3.665  1.00  0.00
ATOM   3222  BRL BRL Y1343      18.933 -80.541  60.283  1.00  0.00
ATOM   3223  BRM BRM Y1344      49.927 -65.324 -33.185  1.00  0.00
ATOM   3224  BRN BRN Y1345      52.788  66.253  80.394  1.00  0.00
ATOM   3225  BRO BRO Y1346       2.680  82.236  71.127  1.00  0.00
ATOM   3226  BRP BRP Y1347      -6.656  -7.064  28.986  1.00  0.00
ATOM   3227  BRQ BRQ Y1348     -44.529 -52.997  37.986  1.00  0.00
ATOM   3228  BRR BRR Y1349     -12.625  51.831  22.605  1.00  0.00
ATOM   3229  BRS BRS Y1350      72.631  83.734  78.075  1.00  0.00
ATOM   3230  BRT BRT Y1351     -23.772 -79.354  37.602  1.00  0.00
ATOM   3231  BRU BRU Y1352     -78.728 -47.579   1.614  1.00  0.00
ATOM   3232  BRV BRV Y1353     -78.003  38.639  41.636  1.00  0.00
ATOM   3233  BRW BRW Y1354      42.305 -87.726   4.189  1.00  0.00
ATOM   3234  BRX BRX Y1355     -78.573   2.005 -74.626  1.00  0.00
ATOM   3235  BRY BRY Y1356      74.114 -31.031 -69.877  1.00  0.00
ATOM   3236  BRZ BRZ Y1357      21.828  47.507  42.041  1.00  0.00
ATOM   3237  BSA BSA Y1358     -50.467  76.968  -4.138  1.00  0.00
ATOM   3238  BSB BSB Y1359      65.720  67.471  12.284  1.00  0.00
ATOM   3239  BSC BSC Y1360     -24.555 -27.761  -9.424  1.00  0.00
ATOM   3240  BSD BSD Y1361       1.394 -30.931  87.183  1.00  0.00
ATOM   3241  BSE BSE Y1362       6.978  44.860  22.002  1.00  0.00
ATOM   3242  BSF BSF Y1363     -75.108 -62.135  -7.622  1.00  0.00
ATOM   3243  BSG BSG Y1364      47.686  77.006  16.442  1.00  0.00
ATOM   3244  BSH BSH Y1365      87.529 -56.014 -36.504  1.00  0.00
ATOM   3245  BSI BSI Y1366     -18.917 -89.561 -67.128  1.00  0.00
ATOM   3246  BSJ BSJ Y1367     -46.122  58.394 -25.266  1.00  0.00
ATOM   3247  BSK BSK Y1368      55.390 -43.826  86.684  1.00  0.00
ATOM   3248  BSL BSL Y1369     -17.415 -31.365 -30.569  1.00  0.00
ATOM   3249  BSM BSM Y1370      29.896  45.793   6.749  1.00  0.00
ATOM   3250  BSN BSN Y1371      39.905 -77.772  75.632  1.00  0.00
ATOM   3251  BSO BSO Y1372      42.567  68.237 -36.914  1.00  0.00
ATOM   3252  BSP BSP Y1373     -31.302  78.384  28.977  1.00  0.00
ATOM   3253  BSQ BSQ Y1374      70.979 -87.729  -1.458  1.00  0.00
ATOM   3254  BSR BSR Y1375      46.289  -1.946 -63.192  1.00  0.00
ATOM   3255  BSS BSS Y1376     -20.440  -5.384 -20.165  1.00  0.00
ATOM   3256  BST BST Y1377      17.847  25.883 -81.058  1.00  0.00
ATOM   3257  BSU BSU Y1378      81.607  59.862  86.636  1.00  0.00
ATOM   3258  BSV BSV Y1379     -76.537  -7.999  16.103  1.00  0.00
ATOM   3259  BSW BSW Y1380      90.452 -26.075   4.235  1.00  0.00
ATOM   3260  BSX BSX Y1381      37.102  84.219 -21.039  1.00  0.00
ATOM   3261  BSY BSY Y1382     -64.738 -74.392 -79.592  1.00  0.00
ATOM   3262  BSZ BSZ Y1383      37.009 -49.221 -37.831  1.00  0.00
ATOM   3263  BTA BTA Y1384      -4.070  25.094  34.942  1.00  0.00
ATOM   3264  BTB BTB Y1385      77.830  -9.142 -75.975  1.00  0.00
ATOM   3265  BTC BTC Y1386      81.679  74.277 -62.157  1.00  0.00
ATOM   3266  BTD BTD Y1387     -14.464 -38.937 -83.174  1.00  0.00
ATOM   3267  BTE BTE Y1388     -20.389 -13.985 -84.662  1.00  0.00
ATOM   3268  BTF BTF Y1389      35.742  40.005  81.351  1.00  0.00
ATOM   3269  BTG BTG Y1390      81.600   0.160   3.449  1.00  0.00
ATOM   3270  BTH BTH Y1391     -54.739  72.859  81.759  1.00  0.00
ATOM   3271  BTI BTI Y1392       0.334  34.804   9.563  1.00  0.00
ATOM   3272  BTJ BTJ Y1393      64.882  73.641  23.411  1.00  0.00
ATOM   3273  BTK BTK Y1394     -69.455 -13.817  -7.746  1.00  0.00
ATOM   3274  BTL BTL Y1395      56.968 -39.120 -19.334  1.00  0.00
ATOM   3275  BTM BTM Y1396      82.067 -56.662 -18.483  1.00  0.00
ATOM   3276  BTN BTN Y1397      77.293 -23.905 -17.466  1.00  0.00
ATOM   3277  BTO BTO Y1398      63.182  23.454   1.752  1.00  0.00
ATOM   3278  BTP BTP Y1399     -85.443 -27.180  33.946  1.00  0.00
ATOM   3279  BTQ BTQ Y1400      23.414  69.821  14.755  1.00  0.00
ATOM   3280  BTR BTR Y1401     -30.249   6.536 -54.663  1.00  0.00
ATOM   3281  BTS BTS Y1402     -13.452  -5.733 -53.390  1.00  0.00
ATOM   3282  BTT BTT Y1403      62.647  -2.833 -83.018  1.00  0.00
ATOM   3283  BTU BTU Y1404     -80.039  12.464  10.146  1.00  0.00
ATOM   3284  BTV BTV Y1405      85.334 -23.907  80.495  1.00  0.00
ATOM   3285  BTW BTW Y1406      65.527 -75.849  66.947  1.00  0.00
ATOM   3286  BTX BTX Y1407       0.745  30.080 -68.115  1.00  0.00
ATOM   3287  BTY BTY Y1408     -51.937  56.566 -64.546  1.00  0.00
ATOM   3288  BTZ BTZ Y1409      86.743  72.501   2.882  1.00  0.00
ATOM   3289  BUA BUA Y1410     -24.315 -82.596 -83.861  1.00  0.00
ATOM   3290  BUB BUB Y1411     -19.680 -62.812  31.200  1.00  0.00
ATOM   3291  BUC BUC Y1412     -79.455  54.644  27.967  1.00  0.00
ATOM   3292  BUD BUD Y1413     -44.689 -80.542 -76.304  1.00  0.00
ATOM   3293  BUE BUE Y1414      51.651 -66.153 -79.344  1.00  0.00
ATOM   3294  BUF BUF Y1415       5.319 -54.301 -51.709  1.00  0.00
ATOM   3295  BUG BUG Y1416      30.954 -55.167  65.699  1.00  0.00
ATOM   3296  BUH BUH Y1417     -25.755  76.174 -81.705  1.00  0.00
ATOM   3297  BUI BUI Y1418      62.037  28.147  21.210  1.00  0.00
ATOM   3298  BUJ BUJ Y1419      -3.664 -42.210 -12.576  1.00  0.00
ATOM   3299  BUK BUK Y1420     -63.666  78.047  63.083  1.00  0.00
ATOM   3300  BUL BUL Y1421      30.001   6.997  -1.348  1.00  0.00
ATOM   3301  BUM BUM Y1422      87.732  71.274 -22.019  1.00  0.00
ATOM   3302  BUN BUN Y1423      72.396 -54.068  52.368  1.00  0.00
ATOM   3303  BUO BUO Y1424     -34.789 -47.615 -56.879  1.00  0.00
ATOM   3304  BUP BUP Y1425     -61.290 -77.601 -61.598  1.00  0.00
ATOM   3305  BUQ BUQ Y1426       1.166  15.422 -60.815  1.00  0.00
ATOM   3306  BUR BUR Y1427      47.957 -18.841  33.474  1.00  0.00
ATOM   3307  BUS BUS Y1428     -43.637 -30.712 -59.392  1.00  0.00
ATOM   3308  BUT BUT Y1429      86.687  38.876  61.607  1.00  0.00
ATOM   3309  BUU BUU Y1430      25.816  66.869  65.303  1.00  0.00
ATOM   3310  BUV BUV Y1431     -53.257 -20.639  36.862  1.00  0.00
ATOM   3311  BUW BUW Y1432      76.063  21.831   9.885  1.00  0.00
ATOM   3312  BUX BUX Y1433       2.744 -19.784 -74.344  1.00  0.00
ATOM   3313  BUY BUY Y1434      84.815 -41.180 -35.259  1.00  0.00
ATOM   3314  BUZ BUZ Y1435     -75.667 -82.930 -44.413  1.00  0.00
ATOM   3315  BVA BVA Y1436      83.248 -76.122 -68.412  1.00  0.00
ATOM   3316  BVB BVB Y1437      23.165  39.002 -31.668  1.00  0.00
ATOM   3317  BVC BVC Y1438      70.815  22.380  50.290  1.00  0.00
ATOM   3318  BVD BVD Y1439       3.307 -16.958  -8.057  1.00  0.00
ATOM   3319  BVE BVE Y1440     -40.204 -88.376  26.574  1.00  0.00
ATOM   3320  BVF BVF Y1441     -13.710  37.452  28.316  1.00  0.00
ATOM   3321  BVG BVG Y1442     -83.961  14.492 -78.111  1.00  0.00
ATOM   3322  BVH BVH Y1443     -12.779 -57.684 -39.264  1.00  0.00
ATOM   3323  BVI BVI Y1444     -51.600 -78.767 -11.732  1.00  0.00
ATOM   3324  BVJ BVJ Y1445     -33.881  -2.154 -84.408  1.00  0.00
ATOM   3325  BVK BVK Y1446     -77.056  23.693 -49.221  1.00  0.00
ATOM   3326  BVL BVL Y1447      85.805  73.110  38.027  1.00  0.00
ATOM   3327  BVM BVM Y1448      75.510 -56.127  41.087  1.00  0.00
ATOM   3328  BVN BVN Y1449     -23.642 -16.497 -64.442  1.00  0.00
ATOM   3329  BVO BVO Y1450      42.953  32.338 -66.826  1.00  0.00
ATOM   3330  BVP BVP Y1451     -31.459 -87.427  -7.465  1.00  0.00
ATOM   3331  BVQ BVQ Y1452      28.693 -84.696 -56.469  1.00  0.00
ATOM   3332  BVR BVR Y1453      76.237 -48.921  86.783  1.00  0.00
ATOM   3333  BVS BVS Y1454      67.103 -51.768  22.740  1.00  0.00
ATOM   3334  BVT BVT Y1455      14.067 -52.490  15.445  1.00  0.00
ATOM   3335  BVU BVU Y1456     -33.216  -1.636  24.453  1.00  0.00
ATOM   3336  BVV BVV Y1457     -23.780  53.855  29.332  1.00  0.00
ATOM   3337  BVW BVW Y1458     -78.763 -67.646  19.447  1.00  0.00
ATOM   3338  BVX BVX Y1459      18.615 -53.761  50.435  1.00  0.00
ATOM   3339  BVY BVY Y1460     -58.740  25.411 -19.209  1.00  0.00
ATOM   3340  BVZ BVZ Y1461     -10.635   7.394  54.313  1.00  0.00
ATOM   3341  BWA BWA Y1462       5.511 -89.182 -78.444  1.00  0.00
ATOM   3342  BWB BWB Y1463     -28.724  62.076  16.376  1.00  0.00
ATOM   3343  BWC BWC Y1464      68.012  39.288 -30.650  1.00  0.00
ATOM   3344  BWD BWD Y1465     -55.328 -71.170 -45.420  1.00  0.00
ATOM   3345  BWE BWE Y1466      35.379   4.511 -76.892  1.00  0.00
ATOM   3346  BWF BWF Y1467     -12.340 -67.834  41.048  1.00  0.00
ATOM   3347  BWG BWG Y1468      40.073  -9.902 -26.447  1.00  0.00
ATOM   3348  BWH BWH Y1469     -66.472  58.821  38.947  1.00  0.00
ATOM   3349  BWI BWI Y1470     -76.131  43.772 -46.975  1.00  0.00
ATOM   3350  BWJ BWJ Y1471      86.986  21.670  85.802  1.00  0.00
ATOM   3351  BWK BWK Y1472      81.023 -84.532  16.765  1.00  0.00
ATOM   3352  BWL BWL Y1473     -80.763  14.103 -12.837  1.00  0.00
ATOM   3353  BWM BWM Y1474      -0.115  10.515 -25.375  1.00  0.00
ATOM   3354  BWN BWN Y1475     -73.558 -15.333 -20.726  1.00  0.00
ATOM   3355  BWO BWO Y1476      42.171  -1.516  21.820  1.00  0.00
ATOM   3356  BWP BWP Y1477      -8.709  22.405 -52.979  1.00  0.00
ATOM   3357  BWQ BWQ Y1478     -71.195  55.654 -61.785  1.00  0.00
ATOM   3358  BWR BWR Y1479     -73.752 -53.163 -32.894  1.00  0.00
ATOM   3359  BWS BWS Y1480      16.827  25.767  -4.638  1.00  0.00
ATOM   3360  BWT BWT Y1481      47.976 -39.520 -70.386  1.00  0.00
ATOM   3361  BWU BWU Y1482     -72.602  29.884  74.035  1.00  0.00
ATOM   3362  BWV BWV Y1483     -11.350 -17.260 -11.141  1.00  0.00
ATOM   3363  BWW BWW Y1484      76.433  49.623  65.454  1.00  0.00
ATOM   3364  BWX BWX Y1485      28.451  16.802  46.758  1.00  0.00
ATOM   3365  BWY BWY Y1486       9.822 -10.440 -63.854  1.00  0.00
ATOM   3366  BWZ BWZ Y1487     -84.431 -79.991 -55.340  1.00  0.00
ATOM   3367  BXA BXA Y1488     -14.760  78.048  60.188  1.00  0.00
ATOM   3368  BXB BXB Y1489      84.048  16.873  33.159  1.00  0.00
ATOM   3369  BXC BXC Y1490     -59.796 -25.442  -4.460  1.00  0.00
ATOM   3370  BXD BXD Y1491     -39.265 -60.491  50.915  1.00  0.00
ATOM   3371  BXE BXE Y1492      12.013 -80.957  35.496  1.00  0.00
ATOM   3372  BXF BXF Y1493      -0.208  49.690   4.516  1.00  0.00
ATOM   3373  BXG BXG Y1494     -13.808  28.409  60.439  1.00  0.00
ATOM   3374  BXH BXH Y1495      84.566 -80.174  68.419  1.00  0.00
ATOM   3375  BXI BXI Y1496      69.901 -87.358 -49.678  1.00  0.00
ATOM   3376  BXJ BXJ Y1497     -79.252 -67.917 -26.777  1.00  0.00
ATOM   3377  BXK BXK Y1498      24.229  48.087 -58.997  1.00  0.00
ATOM   3378  BXL BXL Y1499     -67.134 -37.505 -73.074  1.00  0.00
ATOM   3379  BXM BXM Y1500     -41.567  -5.576  46.299  1.00  0.00
ATOM   3380  BXN BXN Y1501     -70.035 -86.150 -13.341  1.00  0.00
ATOM   3381  BXO BXO Y1502     -82.196 -49.686 -57.014  1.00  0.00
ATOM   3382  BXP BXP Y1503      38.929 -27.762 -21.448  1.00  0.00
ATOM   3383  BXQ BXQ Y1504      40.049 -49.744  84.026  1.00  0.00
ATOM   3384  BXR BXR Y1505      80.318  81.014 -36.368  1.00  0.00
ATOM   3385  BXS BXS Y1506      60.818 -32.364  66.526  1.00  0.00
ATOM   3386  BXT BXT Y1507       6.868  49.337 -71.209  1.00  0.00
ATOM   3387  BXU BXU Y1508       6.265  35.043 -20.060  1.00  0.00
ATOM   3388  BXV BXV Y1509     -49.147  61.403  26.517  1.00  0.00
ATOM   3389  BXW BXW Y1510      20.744  -0.059   1.384  1.00  0.00
ATOM   3390  BXX BXX Y1511      22.084 -12.047  48.685  1.00  0.00
ATOM   3391  BXY BXY Y1512      75.357 -86.395  86.265  1.00  0.00
ATOM   3392  BXZ BXZ Y1513     -47.695  81.576  60.048  1.00  0.00
ATOM   3393  BYA BYA Y1514      38.423 -24.513 -70.342  1.00  0.00
ATOM   3394  BYB BYB Y1515      81.184 -67.448  -8.443  1.00  0.00
ATOM   3395  BYC BYC Y1516      82.392 -53.161  27.990  1.00  0.00
ATOM   3396  BYD BYD Y1517     -22.767  76.403 -53.176  1.00  0.00
ATOM   3397  BYE BYE Y1518     -80.549 -29.674   2.382  1.00  0.00
ATOM   3398  BYF BYF Y1519      65.171  10.375 -83.156  1.00  0.00
ATOM   3399  BYG BYG Y1520     -79.763  25.876 -69.963  1.00  0.00
ATOM   3400  BYH BYH Y1521      49.603 -64.761  33.816  1.00  0.00
ATOM   3401  BYI BYI Y1522      84.509  35.467 -30.024  1.00  0.00
ATOM   3402  BYJ BYJ Y1523     -51.464  -9.473 -77.360  1.00  0.00
ATOM   3403  BYK BYK Y1524      29.578  64.095 -24.392  1.00  0.00
ATOM   3404  BYL BYL Y1525     -49.225   6.955 -58.792  1.00  0.00
ATOM   3405  BYM BYM Y1526      -5.910 -55.317 -18.723  1.00  0.00
ATOM   3406  BYN BYN Y1527     -51.471  52.293  46.439  1.00  0.00
ATOM   3407  BYO BYO Y1528     -50.122  77.365 -64.056  1.00  0.00
ATOM   3408  BYP BYP Y1529     -50.900  70.357  56.574  1.00  0.00
ATOM   3409  BYQ BYQ Y1530     -40.736  50.755  18.915  1.00  0.00
ATOM   3410  BYR BYR Y1531      61.103  35.365  44.418  1.00  0.00
ATOM   3411  BYS BYS Y1532     -80.036  31.617  19.408  1.00  0.00
ATOM   3412  BYT BYT Y1533      83.278 -28.814 -51.685  1.00  0.00
ATOM   3413  BYU BYU Y1534      -9.732  35.559 -25.870  1.00  0.00
ATOM   3414  BYV BYV Y1535      32.516  86.194  36.052  1.00  0.00
ATOM   3415  BYW BYW Y1536     -39.429  56.462 -44.053  1.00  0.00
ATOM   3416  BYX BYX Y1537      64.233 -73.128 -24.422  1.00  0.00
ATOM   3417  BYY BYY Y1538       6.297   2.348 -59.940  1.00  0.00
ATOM   3418  BYZ BYZ Y1539       7.475 -15.264  20.229  1.00  0.00
ATOM   3419  BZA BZA Y1540     -29.247  78.628 -31.159  1.00  0.00
ATOM   3420  BZB BZB Y1541      88.877 -67.227  43.519  1.00  0.00
ATOM   3421  BZC BZC Y1542     -47.138  45.256 -17.503  1.00  0.00
ATOM   3422  BZD BZD Y1543     -59.358 -21.197  84.717  1.00  0.00
ATOM   3423  BZE BZE Y1544      11.895  11.157 -82.232  1.00  0.00
ATOM   3424  BZF BZF Y1545      19.138  52.325  62.334  1.00  0.00
ATOM   3425  BZG BZG Y1546     -73.041  85.761  18.191  1.00  0.00
ATOM   3426  BZH BZH Y1547      78.852  38.888  -1.382  1.00  0.00
ATOM   3427  BZI BZI Y1548      -5.940  73.769  84.924  1.00  0.00
ATOM   3428  BZJ BZJ Y1549     -85.827  15.795  63.144  1.00  0.00
ATOM   3429  BZK BZK Y1550       0.413 -42.424 -82.060  1.00  0.00
ATOM   3430  BZL BZL Y1551      49.146  34.467 -48.763  1.00  0.00
ATOM   3431  BZM BZM Y1552      12.625 -54.182   1.672  1.00  0.00
ATOM   3432  BZN BZN Y1553     -14.083  23.489 -37.824  1.00  0.00
ATOM   3433  BZO BZO Y1554      19.164 -68.140 -55.533  1.00  0.00
ATOM   3434  BZP BZP Y1555      18.770  32.802 -56.961  1.00  0.00
ATOM   3435  BZQ BZQ Y1556      -7.610 -83.745 -76.989  1.00  0.00
ATOM   3436  BZR BZR Y1557     -72.856  56.696  12.014  1.00  0.00
ATOM   3437  BZS BZS Y1558      81.414 -46.316  13.550  1.00  0.00
ATOM   3438  BZT BZT Y1559      51.201 -26.653 -79.519  1.00  0.00
ATOM   3439  BZU BZU Y1560      89.105  -7.267  77.994  1.00  0.00
ATOM   3440  BZV BZV Y1561     -74.557  44.706 -75.818  1.00  0.00
ATOM   3441  BZW BZW Y1562     -65.466  18.043  -6.817  1.00  0.00
ATOM   3442  BZX BZX Y1563      -1.466 -77.511 -11.600  1.00  0.00
ATOM   3443  BZY BZY Y1564     -41.331 -22.392  34.130  1.00  0.00
ATOM   3444  BZZ BZZ Y1565      78.808  36.122  17.190  1.00  0.00
ATOM   3445  CAA CAA Y1566     -34.841 -18.690  74.587  1.00  0.00
ATOM   3446  CAB CAB Y1567      81.567  -5.459 -31.960  1.00  0.00
ATOM   3447  CAC CAC Y1568     -30.442 -49.737  60.735  1.00  0.00
ATOM   3448  CAD CAD Y1569      19.678 -16.746 -12.279  1.00  0.00
ATOM   3449  CAE CAE Y1570     -46.915   0.080  63.259  1.00  0.00
ATOM   3450  CAF CAF Y1571     -57.373 -32.887  54.893  1.00  0.00
ATOM   3451  CAG CAG Y1572      41.511  56.512   0.101  1.00  0.00
ATOM   3452  CAH CAH Y1573      61.297 -52.178 -61.537  1.00  0.00
ATOM   3453  CAI CAI Y1574      74.083 -70.764  36.505  1.00  0.00
ATOM   3454  CAJ CAJ Y1575      42.888  25.034  89.087  1.00  0.00
ATOM   3455  CAK CAK Y1576      86.246  81.682  20.837  1.00  0.00
ATOM   3456  CAL CAL Y1577      -1.836  -6.724 -26.205  1.00  0.00
ATOM   3457  CAM CAM Y1578      77.384   8.578 -61.700  1.00  0.00
ATOM   3458  CAN CAN Y1579      26.573   4.934 -64.903  1.00  0.00
ATOM   3459  CAO CAO Y1580     -84.266 -34.515  59.716  1.00  0.00
ATOM   3460  CAP CAP Y1581     -70.600 -56.051  30.602  1.00  0.00
ATOM   3461  CAQ CAQ Y1582     -62.378   4.213  76.489  1.00  0.00
ATOM   3462  CAR CAR Y1583      83.129 -84.107 -22.789  1.00  0.00
ATOM   3463  CAS CAS Y1584     -25.552   6.480 -82.356  1.00  0.00
ATOM   3464  CAT CAT Y1585     -42.307 -24.492 -85.375  1.00  0.00
ATOM   3465  CAU CAU Y1586     -50.557  12.081 -45.199  1.00  0.00
ATOM   3466  CAV CAV Y1587      58.328 -19.838 -59.677  1.00  0.00
ATOM   3467  CAW CAW Y1588      71.041  26.179 -14.386  1.00  0.00
ATOM   3468  CAX CAX Y1589     -19.239 -27.037  21.129  1.00  0.00
ATOM   3469  CAY CAY Y1590      72.893 -88.210  29.384  1.00  0.00
ATOM   3470  CAZ CAZ Y1591      -9.134 -56.697  -0.881  1.00  0.00
ATOM   3471  CBA CBA Y1592     -38.229  64.983 -74.297  1.00  0.00
ATOM   3472  CBB CBB Y1593     -19.045 -89.695 -22.271  1.00  0.00
ATOM   3473  CBC CBC Y1594      53.152  35.261 -34.008  1.00  0.00
ATOM   3474  CBD CBD Y1595      78.730 -28.333  65.888  1.00  0.00
ATOM   3475  CBE CBE Y1596     -64.036  40.616  23.593  1.00  0.00
ATOM   3476  CBF CBF Y1597      79.119 -76.405 -42.811  1.00  0.00
ATOM   3477  CBG CBG Y1598      -1.712 -86.178  59.174  1.00  0.00
ATOM   3478  CBH CBH Y1599     -30.061 -83.557 -56.330  1.00  0.00
ATOM   3479  CBI CBI Y1600     -72.805  30.193  61.275  1.00  0.00
ATOM   3480  CBJ CBJ Y1601     -60.547 -28.858 -28.811  1.00  0.00
ATOM   3481  CBK CBK Y1602      26.200   2.527  54.382  1.00  0.00
ATOM   3482  CBL CBL Y1603      79.296 -31.468   0.981  1.00  0.00
ATOM   3483  CBM CBM Y1604      35.156  60.355  23.844  1.00  0.00
ATOM   3484  CBN CBN Y1605       5.841 -17.831  72.746  1.00  0.00
ATOM   3485  CBO CBO Y1606     -64.787  35.461 -55.287  1.00  0.00
ATOM   3486  CBP CBP Y1607      75.032 -83.568  55.689  1.00  0.00
ATOM   3487  CBQ CBQ Y1608       1.997 -71.247  38.319  1.00  0.00
ATOM   3488  CBR CBR Y1609     -73.486 -82.870   1.563  1.00  0.00
ATOM   3489  CBS CBS Y1610     -12.193  57.837 -19.785  1.00  0.00
ATOM   3490  CBT CBT Y1611     -36.199 -49.657  14.550  1.00  0.00
ATOM   3491  CBU CBU Y1612     -35.203  83.005  56.003  1.00  0.00
ATOM   3492  CBV CBV Y1613      67.406 -14.450  39.601  1.00  0.00
ATOM   3493  CBW CBW Y1614     -77.639  71.270 -38.391  1.00  0.00
ATOM   3494  CBX CBX Y1615     -23.106 -66.299  -5.298  1.00  0.00
ATOM   3495  CBY CBY Y1616      56.538 -54.398  65.772  1.00  0.00
ATOM   3496  CBZ CBZ Y1617     -78.998 -15.865 -86.646  1.00  0.00
ATOM   3497  CCA CCA Y1618     -50.872 -46.330   6.867  1.00  0.00
ATOM   3498  CCB CCB Y1619       8.017 -43.179  71.804  1.00  0.00
ATOM   3499  CCC CCC Y1620       2.860  77.622 -15.402  1.00  0.00
ATOM   3500  CCD CCD Y1621      66.508 -89.688 -65.029  1.00  0.00
ATOM   3501  CCE CCE Y1622      64.658  54.506 -14.508  1.00  0.00
ATOM   3502  CCF CCF Y1623      88.477  60.929  56.878  1.00  0.00
ATOM   3503  CCG CCG Y1624      10.601  69.165  70.982  1.00  0.00
ATOM   3504  CCH CCH Y1625     -36.245 -51.287 -82.063  1.00  0.00
ATOM   3505  CCI CCI Y1626      71.235 -50.573  73.276  1.00  0.00
ATOM   3506  CCJ CCJ Y1627      18.548 -14.016  14.044  1.00  0.00
ATOM   3507  CCK CCK Y1628      67.551 -89.910  45.817  1.00  0.00
ATOM   3508  CCL CCL Y1629     -55.874  32.320  48.363  1.00  0.00
ATOM   3509  CCM CCM Y1630     -47.202  40.946 -74.578  1.00  0.00
ATOM   3510  CCN CCN Y1631     -54.918  10.269  64.966  1.00  0.00
ATOM   3511  CCO CCO Y1632     -32.210  85.781 -51.428  1.00  0.00
ATOM   3512  CCP CCP Y1633      83.266 -61.866 -81.095  1.00  0.00
ATOM   3513  CCQ CCQ Y1634     -37.440 -24.092 -23.942  1.00  0.00
ATOM   3514  CCR CCR Y1635      89.511  -7.594  51.372  1.00  0.00
ATOM   3515  CCS CCS Y1636      -8.289 -85.597  82.191  1.00  0.00
ATOM   3516  CCT CCT Y1637     -48.207 -83.160   1.646  1.00  0.00
ATOM   3517  CCU CCU Y1638      11.333  -1.997  33.798  1.00  0.00
ATOM   3518  CCV CCV Y1639      59.379 -86.360 -79.083  1.00  0.00
ATOM   3519  CCW CCW Y1640      30.036 -88.572 -79.158  1.00  0.00
ATOM   3520  CCX CCX Y1641      -9.469 -69.472  80.442  1.00  0.00
ATOM   3521  CCY CCY Y1642     -30.377  42.338 -81.942  1.00  0.00
ATOM   3522  CCZ CCZ Y1643      72.841 -24.937  87.906  1.00  0.00
ATOM   3523  CDA CDA Y1644     -63.638 -19.076 -79.386  1.00  0.00
ATOM   3524  CDB CDB Y1645     -61.507  67.355 -81.655  1.00  0.00
ATOM   3525  CDC CDC Y1646      63.278 -89.999  84.923  1.00  0.00
ATOM   3526  CDD CDD Y1647      61.602  79.335 -85.497  1.00  0.00
ATOM   3527  CDE CDE Y1648      85.153  74.591  88.613  1.00  0.00
ATOM   3528  CDF CDF Y1649      26.090  83.111   1.319  1.00  0.00
ATOM   3529  CDG CDG Y1650     -77.596  10.354  76.804  1.00  0.00
ATOM   3530  CDH CDH Y1651      37.776 -18.100  83.593  1.00  0.00
ATOM   3531  CDI CDI Y1652      22.202  -1.330  13.284  1.00  0.00
ATOM   3532  CDJ CDJ Y1653      40.634 -74.686 -68.702  1.00  0.00
ATOM   3533  CDK CDK Y1654      89.980  25.898  27.142  1.00  0.00
ATOM   3534  CDL CDL Y1655     -22.258 -51.503 -13.668  1.00  0.00
ATOM   3535  CDM CDM Y1656      56.267 -86.699  22.816  1.00  0.00
ATOM   3536  CDN CDN Y1657      61.910  10.004 -26.053  1.00  0.00
ATOM   3537  CDO CDO Y1658      89.027 -38.319   0.468  1.00  0.00
ATOM   3538  CDP CDP Y1659      55.228  -2.817  49.494  1.00  0.00
ATOM   3539  CDQ CDQ Y1660      78.644  46.779 -85.458  1.00  0.00
ATOM   3540  CDR CDR Y1661       3.138  42.631  89.317  1.00  0.00
ATOM   3541  CDS CDS Y1662      18.756 -78.654 -34.722  1.00  0.00
ATOM   3542  CDT CDT Y1663      63.814  73.658 -53.145  1.00  0.00
ATOM   3543  CDU CDU Y1664     -75.483 -40.147  36.931  1.00  0.00
ATOM   3544  CDV CDV Y1665      43.145  76.909 -85.956  1.00  0.00
ATOM   3545  CDW CDW Y1666     -46.994  -0.299 -24.301  1.00  0.00
ATOM   3546  CDX CDX Y1667     -73.005  40.135 -30.173  1.00  0.00
ATOM   3547  CDY CDY Y1668      25.893 -68.213  56.153  1.00  0.00
ATOM   3548  CDZ CDZ Y1669     -13.749 -81.290  48.579  1.00  0.00
ATOM   3549  CEA CEA Y1670     -43.825 -89.423 -55.681  1.00  0.00
ATOM   3550  CEB CEB Y1671      36.395 -52.312  36.331  1.00  0.00
ATOM   3551  CEC CEC Y1672     -32.825  -9.148 -17.111  1.00  0.00
ATOM   3552  CED CED Y1673      17.133  -0.791  89.647  1.00  0.00
ATOM   3553  CEE CEE Y1674     -55.974 -85.629  86.224  1.00  0.00
ATOM   3554  CEF CEF Y1675     -46.073  15.444  49.637  1.00  0.00
ATOM   3555  CEG CEG Y1676       6.964  36.065 -54.984  1.00  0.00
ATOM   3556  CEH CEH Y1677     -28.049  82.113 -15.051  1.00  0.00
ATOM   3557  CEI CEI Y1678      69.873  -7.005   0.455  1.00  0.00
ATOM   3558  CEJ CEJ Y1679      40.592 -11.910  44.524  1.00  0.00
ATOM   3559  CEK CEK Y1680     -35.034 -36.483 -67.311  1.00  0.00
ATOM   3560  CEL CEL Y1681     -15.224  62.331  -8.936  1.00  0.00
ATOM   3561  CEM CEM Y1682     -71.078 -87.301  49.159  1.00  0.00
ATOM   3562  CEN CEN Y1683      24.728 -65.561 -86.204  1.00  0.00
ATOM   3563  CEO CEO Y1684     -73.908 -48.707 -15.304  1.00  0.00
ATOM   3564  CEP CEP Y1685     -18.154 -10.797 -33.000  1.00  0.00
ATOM   3565  CEQ CEQ Y1686      88.104 -19.093  24.824  1.00  0.00
ATOM   3566  CER CER Y1687      40.791 -61.972  44.678  1.00  0.00
ATOM   3567  CES CES Y1688      35.831 -78.660  44.841  1.00  0.00
ATOM   3568  CET CET Y1689      22.702  80.746 -23.652  1.00  0.00
ATOM   3569  CEU CEU Y1690      84.470  62.288 -50.058  1.00  0.00
ATOM   3570  CEV CEV Y1691      65.644 -63.112 -40.861  1.00  0.00
ATOM   3571  CEW CEW Y1692     -62.041  25.333  10.918  1.00  0.00
ATOM   3572  CEX CEX Y1693     -10.631 -54.911  46.065  1.00  0.00
ATOM   3573  CEY CEY Y1694      19.237 -52.980 -55.352  1.00  0.00
ATOM   3574  CEZ CEZ Y1695      31.684  80.892 -32.533  1.00  0.00
ATOM   3575  CFA CFA Y1696      38.024  21.034 -82.193  1.00  0.00
ATOM   3576  CFB CFB Y1697     -63.159  83.902 -59.454  1.00  0.00
ATOM   3577  CFC CFC Y1698     -42.846  15.889  18.534  1.00  0.00
ATOM   3578  CFD CFD Y1699      59.385  -4.628  79.456  1.00  0.00
ATOM   3579  CFE CFE Y1700      19.895  11.238  -6.086  1.00  0.00
ATOM   3580  CFF CFF Y1701     -32.902 -60.480  -1.607  1.00  0.00
ATOM   3581  CFG CFG Y1702      78.502  56.553   5.145  1.00  0.00
ATOM   3582  CFH CFH Y1703     -23.500 -73.290 -23.107  1.00  0.00
ATOM   3583  CFI CFI Y1704     -12.781   3.749  31.192  1.00  0.00
ATOM   3584  CFJ CFJ Y1705     -51.131 -82.015  49.321  1.00  0.00
ATOM   3585  CFK CFK Y1706     -39.903 -39.039  25.314  1.00  0.00
ATOM   3586  CFL CFL Y1707      33.155  -9.211 -81.069  1.00  0.00
ATOM   3587  CFM CFM Y1708      87.305 -82.347  85.861  1.00  0.00
ATOM   3588  CFN CFN Y1709      -4.379 -66.555  19.190  1.00  0.00
ATOM   3589  CFO CFO Y1710      88.046 -42.169 -83.696  1.00  0.00
ATOM   3590  CFP CFP Y1711      28.675  57.070 -10.316  1.00  0.00
ATOM   3591  CFQ CFQ Y1712      35.417   4.523  10.266  1.00  0.00
ATOM   3592  CFR CFR Y1713     -62.491 -87.134 -33.282  1.00  0.00
ATOM   3593  CFS CFS Y1714     -81.410  28.083 -15.684  1.00  0.00
ATOM   3594  CFT CFT Y1715     -58.013 -19.665  52.689  1.00  0.00
ATOM   3595  CFU CFU Y1716     -53.418 -87.913  24.814  1.00  0.00
ATOM   3596  CFV CFV Y1717      88.370  -4.067 -53.763  1.00  0.00
ATOM   3597  CFW CFW Y1718      67.860 -68.805 -75.606  1.00  0.00
ATOM   3598  CFX CFX Y1719      41.606 -77.815 -28.475  1.00  0.00
ATOM   3599  CFY CFY Y1720      77.093 -21.200  11.577  1.00  0.00
ATOM   3600  CFZ CFZ Y1721     -74.277  85.215 -41.174  1.00  0.00
ATOM   3601  CGA CGA Y1722      25.964  86.075  66.414  1.00  0.00
ATOM   3602  CGB CGB Y1723     -21.213 -35.839  44.287  1.00  0.00
ATOM   3603  CGC CGC Y1724     -24.867 -48.800 -67.130  1.00  0.00
ATOM   3604  CGD CGD Y1725      -3.676  26.857  77.938  1.00  0.00
ATOM   3605  CGE CGE Y1726     -72.758 -26.853  52.562  1.00  0.00
ATOM   3606  CGF CGF Y1727      46.185  82.909  32.442  1.00  0.00
ATOM   3607  CGG CGG Y1728      21.449 -87.312  20.867  1.00  0.00
ATOM   3608  CGH CGH Y1729     -50.259 -56.285  23.016  1.00  0.00
ATOM   3609  CGI CGI Y1730     -31.131   6.276 -36.098  1.00  0.00
ATOM   3610  CGJ CGJ Y1731      88.307 -67.535  27.291  1.00  0.00
ATOM   3611  CGK CGK Y1732      -1.415  82.611   5.054  1.00  0.00
ATOM   3612  CGL CGL Y1733      63.752  66.255 -34.251  1.00  0.00
ATOM   3613  CGM CGM Y1734     -85.387  23.973  74.941  1.00  0.00
ATOM   3614  CGN CGN Y1735     -25.523   3.248  63.072  1.00  0.00
ATOM   3615  CGO CGO Y1736     -84.977  15.374  -3.386  1.00  0.00
ATOM   3616  CGP CGP Y1737      45.296  40.182  14.901  1.00  0.00
ATOM   3617  CGQ CGQ Y1738     -11.866 -19.432   5.857  1.00  0.00
ATOM   3618  CGR CGR Y1739     -67.279  32.734  87.404  1.00  0.00
ATOM   3619  CGS CGS Y1740      86.880   5.367 -40.738  1.00  0.00
ATOM   3620  CGT CGT Y1741      -4.785  32.330  88.020  1.00  0.00
ATOM   3621  CGU CGU Y1742      16.721  28.804  86.346  1.00  0.00
ATOM   3622  CGV CGV Y1743      38.489 -71.211   3.116  1.00  0.00
ATOM   3623  CGW CGW Y1744     -82.366 -57.354  39.569  1.00  0.00
ATOM   3624  CGX CGX Y1745     -28.276 -87.692  16.693  1.00  0.00
ATOM   3625  CGY CGY Y1746       9.842 -49.973  84.833  1.00  0.00
ATOM   3626  CGZ CGZ Y1747     -79.832 -37.946  84.890  1.00  0.00
ATOM   3627  CHA CHA Y1748      42.075 -47.456   2.157  1.00  0.00
ATOM   3628  CHB CHB Y1749      19.723  15.650 -68.552  1.00  0.00
ATOM   3629  CHC CHC Y1750      82.143   4.569 -81.405  1.00  0.00
ATOM   3630  CHD CHD Y1751     -62.907 -86.708  68.204  1.00  0.00
ATOM   3631  CHE CHE Y1752      85.008  14.067  59.547  1.00  0.00
ATOM   3632  CHF CHF Y1753     -56.126  85.915  72.353  1.00  0.00
ATOM   3633  CHG CHG Y1754      52.570   7.603 -85.433  1.00  0.00
ATOM   3634  CHH CHH Y1755      13.136  19.345 -57.490  1.00  0.00
ATOM   3635  CHI CHI Y1756     -75.496  44.516  85.408  1.00  0.00
ATOM   3636  CHJ CHJ Y1757     -18.573   8.742 -21.824  1.00  0.00
ATOM   3637  CHK CHK Y1758      16.788 -37.715  -8.467  1.00  0.00
ATOM   3638  CHL CHL Y1759      81.490  50.514  44.489  1.00  0.00
ATOM   3639  CHM CHM Y1760      84.544 -56.410  57.816  1.00  0.00
ATOM   3640  CHN CHN Y1761      30.235  29.639   4.788  1.00  0.00
ATOM   3641  CHO CHO Y1762     -28.206 -43.749   1.197  1.00  0.00
ATOM   3642  CHP CHP Y1763     -32.745  46.939  51.958  1.00  0.00
ATOM   3643  CHQ CHQ Y1764     -37.748  75.272  -7.094  1.00  0.00
ATOM   3644  CHR CHR Y1765      65.688  57.003 -84.255  1.00  0.00
ATOM   3645  CHS CHS Y1766     -83.103 -72.012  -1.878  1.00  0.00
ATOM   3646  CHT CHT Y1767     -15.964  82.224 -69.021  1.00  0.00
ATOM   3647  CHU CHU Y1768     -30.923 -24.893 -44.041  1.00  0.00
ATOM   3648  CHV CHV Y1769       6.862   1.838  88.683  1.00  0.00
ATOM   3649  CHW CHW Y1770     -14.456 -67.818 -67.092  1.00  0.00
ATOM   3650  CHX CHX Y1771      48.943 -40.032  65.687  1.00  0.00
ATOM   3651  CHY CHY Y1772       2.161  69.548  55.450  1.00  0.00
ATOM   3652  CHZ CHZ Y1773      14.058  42.184  11.406  1.00  0.00
ATOM   3653  CIA CIA Y1774      89.226  16.303 -50.364  1.00  0.00
ATOM   3654  CIB CIB Y1775      59.915  83.332  68.147  1.00  0.00
ATOM   3655  CIC CIC Y1776      15.241 -77.323  88.320  1.00  0.00
ATOM   3656  CID CID Y1777      30.177 -34.536  51.095  1.00  0.00
ATOM   3657  CIE CIE Y1778      87.520 -45.191  43.718  1.00  0.00
ATOM   3658  CIF CIF Y1779      71.205  33.071  88.766  1.00  0.00
ATOM   3659  CIG CIG Y1780     -13.167 -79.174 -56.794  1.00  0.00
ATOM   3660  CIH CIH Y1781      21.021  40.415 -84.081  1.00  0.00
ATOM   3661  CII CII Y1782      71.007  43.146  39.689  1.00  0.00
ATOM   3662  CIJ CIJ Y1783     -54.026  13.008  84.941  1.00  0.00
ATOM   3663  CIK CIK Y1784     -37.720  78.059 -60.262  1.00  0.00
ATOM   3664  CIL CIL Y1785      -3.943 -20.810  32.098  1.00  0.00
ATOM   3665  CIM CIM Y1786      -1.852 -43.942  84.840  1.00  0.00
ATOM   3666  CIN CIN Y1787      89.568  16.895  14.954  1.00  0.00
ATOM   3667  CIO CIO Y1788       3.248 -69.784 -54.702  1.00  0.00
ATOM   3668  CIP CIP Y1789     -85.730 -51.979 -37.413  1.00  0.00
ATOM   3669  CIQ CIQ Y1790       6.746   2.820 -43.555  1.00  0.00
ATOM   3670  CIR CIR Y1791      85.879 -46.926 -49.324  1.00  0.00
ATOM   3671  CIS CIS Y1792      20.716 -52.361 -81.278  1.00  0.00
ATOM   3672  CIT CIT Y1793     -27.157 -64.890   6.720  1.00  0.00
ATOM   3673  CIU CIU Y1794      36.168 -34.435 -84.740  1.00  0.00
ATOM   3674  CIV CIV Y1795     -49.169  65.323   6.909  1.00  0.00
ATOM   3675  CIW CIW Y1796      16.954 -88.777 -44.767  1.00  0.00
ATOM   3676  CIX CIX Y1797     -20.375  10.042  -1.787  1.00  0.00
ATOM   3677  CIY CIY Y1798     -39.606 -60.270  87.158  1.00  0.00
ATOM   3678  CIZ CIZ Y1799       8.883 -88.650   2.401  1.00  0.00
ATOM   3679  CJA CJA Y1800     -66.395  64.064  53.534  1.00  0.00
ATOM   3680  CJB CJB Y1801     -18.838  26.614  86.058  1.00  0.00
ATOM   3681  CJC CJC Y1802      -3.406 -14.564  46.585  1.00  0.00
ATOM   3682  CJD CJD Y1803      88.507  28.939  -3.180  1.00  0.00
ATOM   3683  CJE CJE Y1804      37.372  80.927   2.789  1.00  0.00
ATOM   3684  CJF CJF Y1805     -23.536  61.686 -27.699  1.00  0.00
ATOM   3685  CJG CJG Y1806      24.920 -69.461 -69.843  1.00  0.00
ATOM   3686  CJH CJH Y1807      -7.630 -16.852  19.224  1.00  0.00
ATOM   3687  CJI CJI Y1808      44.272   3.626  -5.058  1.00  0.00
ATOM   3688  CJJ CJJ Y1809     -27.518 -28.200 -82.556  1.00  0.00
ATOM   3689  CJK CJK Y1810      88.601 -80.228  -7.405  1.00  0.00
ATOM   3690  CJL CJL Y1811      47.437  -1.119 -44.767  1.00  0.00
ATOM   3691  CJM CJM Y1812     -77.571 -31.360  20.821  1.00  0.00
ATOM   3692  CJN CJN Y1813      66.350 -90.160  73.351  1.00  0.00
ATOM   3693  CJO CJO Y1814      -9.017  -9.980  59.680  1.00  0.00
ATOM   3694  CJP CJP Y1815      68.054  84.610  34.678  1.00  0.00
ATOM   3695  CJQ CJQ Y1816      50.209  30.344   3.803  1.00  0.00
ATOM   3696  CJR CJR Y1817      -5.531  28.031  -5.413  1.00  0.00
ATOM   3697  CJS CJS Y1818      52.453  71.504 -71.286  1.00  0.00
ATOM   3698  CJT CJT Y1819      30.750  31.656  64.928  1.00  0.00
ATOM   3699  CJU CJU Y1820      11.456 -27.073 -86.469  1.00  0.00
ATOM   3700  CJV CJV Y1821     -57.689   9.541 -86.076  1.00  0.00
ATOM   3701  CJW CJW Y1822     -83.760  82.709 -67.478  1.00  0.00
ATOM   3702  CJX CJX Y1823      62.076 -89.919 -29.868  1.00  0.00
ATOM   3703  CJY CJY Y1824     -84.865  47.234  69.733  1.00  0.00
ATOM   3704  CJZ CJZ Y1825      13.559 -21.232  82.397  1.00  0.00
ATOM   3705  CKA CKA Y1826      23.133  43.424  69.827  1.00  0.00
ATOM   3706  CKB CKB Y1827     -41.602  48.190  32.177  1.00  0.00
ATOM   3707  CKC CKC Y1828     -12.927  70.251   5.791  1.00  0.00
ATOM   3708  CKD CKD Y1829      72.647 -79.267 -81.083  1.00  0.00
ATOM   3709  CKE CKE Y1830     -16.110  49.630 -11.293  1.00  0.00
ATOM   3710  CKF CKF Y1831      38.095  54.100 -46.961  1.00  0.00
ATOM   3711  CKG CKG Y1832      49.094  12.932 -37.079  1.00  0.00
ATOM   3712  CKH CKH Y1833     -52.135 -69.321 -82.053  1.00  0.00
ATOM   3713  CKI CKI Y1834     -84.502  33.434 -38.592  1.00  0.00
ATOM   3714  CKJ CKJ Y1835     -64.420   7.545 -26.325  1.00  0.00
ATOM   3715  CKK CKK Y1836      85.669 -10.121  -7.860  1.00  0.00
ATOM   3716  CKL CKL Y1837      -1.871 -85.000  25.321  1.00  0.00
ATOM   3717  CKM CKM Y1838       1.475  85.139  47.380  1.00  0.00
ATOM   3718  CKN CKN Y1839     -30.311  61.168  59.578  1.00  0.00
ATOM   3719  CKO CKO Y1840      46.797 -44.595 -84.501  1.00  0.00
ATOM   3720  CKP CKP Y1841      26.822 -84.315   7.621  1.00  0.00
ATOM   3721  CKQ CKQ Y1842     -41.764  28.976 -64.368  1.00  0.00
ATOM   3722  CKR CKR Y1843      72.276   5.928 -13.039  1.00  0.00
ATOM   3723  CKS CKS Y1844     -84.471  78.353  19.878  1.00  0.00
ATOM   3724  CKT CKT Y1845       3.723  64.837  16.488  1.00  0.00
ATOM   3725  CKU CKU Y1846       1.283  -8.690 -46.666  1.00  0.00
ATOM   3726  CKV CKV Y1847       4.398  51.888  35.552  1.00  0.00
ATOM   3727  CKW CKW Y1848     -68.836 -63.443 -41.062  1.00  0.00
ATOM   3728  CKX CKX Y1849      24.710  82.820 -79.668  1.00  0.00
ATOM   3729  CKY CKY Y1850      -8.878  84.604 -83.222  1.00  0.00
ATOM   3730  CKZ CKZ Y1851     -34.846  -7.306 -29.000  1.00  0.00
ATOM   3731  CLA CLA Y1852      27.834 -31.187  79.384  1.00  0.00
ATOM   3732  CLB CLB Y1853      52.155   0.194 -14.606  1.00  0.00
ATOM   3733  CLC CLC Y1854      26.642 -82.677  48.170  1.00  0.00
ATOM   3734  CLD CLD Y1855      85.986 -19.316 -84.383  1.00  0.00
ATOM   3735  CLE CLE Y1856      24.860 -62.762  85.698  1.00  0.00
ATOM   3736  CLF CLF Y1857      67.685  67.200 -73.127  1.00  0.00
ATOM   3737  CLG CLG Y1858     -27.246 -10.746  60.849  1.00  0.00
ATOM   3738  CLH CLH Y1859     -74.597 -86.541 -83.673  1.00  0.00
ATOM   3739  CLI CLI Y1860     -17.668 -37.145   5.286  1.00  0.00
ATOM   3740  CLJ CLJ Y1861      88.563  44.566  72.467  1.00  0.00
ATOM   3741  CLK CLK Y1862     -23.595  63.949 -44.621  1.00  0.00
ATOM   3742  CLL CLL Y1863      89.813 -13.125   9.636  1.00  0.00
ATOM   3743  CLM CLM Y1864     -40.887 -30.794   4.952  1.00  0.00
ATOM   3744  CLN CLN Y1865     -45.553 -84.705  66.425  1.00  0.00
ATOM   3745  CLO CLO Y1866      26.076  29.265  42.956  1.00  0.00
ATOM   3746  CLP CLP Y1867     -85.091 -46.022  31.076  1.00  0.00
ATOM   3747  CLQ CLQ Y1868      87.042   5.447  43.573  1.00  0.00
ATOM   3748  CLR CLR Y1869      -3.939  12.942  35.077  1.00  0.00
ATOM   3749  CLS CLS Y1870      31.191  78.024 -50.106  1.00  0.00
ATOM   3750  CLT CLT Y1871     -65.262 -34.256 -11.646  1.00  0.00
ATOM   3751  CLU CLU Y1872      47.933 -87.961  39.624  1.00  0.00
ATOM   3752  CLV CLV Y1873     -84.232  40.830 -16.620  1.00  0.00
ATOM   3753  CLW CLW Y1874      71.280  82.391  15.147  1.00  0.00
ATOM   3754  CLX CLX Y1875     -34.437  77.185   5.604  1.00  0.00
ATOM   3755  CLY CLY Y1876      84.532 -56.701  81.183  1.00  0.00
ATOM   3756  CLZ CLZ Y1877     -45.266 -63.797 -49.820  1.00  0.00
ATOM   3757  CMA CMA Y1878      47.892 -12.572 -43.656  1.00  0.00
ATOM   3758  CMB CMB Y1879     -42.386  83.803 -86.390  1.00  0.00
ATOM   3759  CMC CMC Y1880     -81.404 -38.947 -43.942  1.00  0.00
ATOM   3760  CMD CMD Y1881     -17.516 -67.062 -85.488  1.00  0.00
ATOM   3761  CME CME Y1882      65.156  45.654  -2.306  1.00  0.00
ATOM   3762  CMF CMF Y1883      -5.002  11.031 -45.515  1.00  0.00
ATOM   3763  CMG CMG Y1884     -54.513 -34.196  10.519  1.00  0.00
ATOM   3764  CMH CMH Y1885      88.806  82.367  59.335  1.00  0.00
ATOM   3765  CMI CMI Y1886     -53.948  30.049 -36.499  1.00  0.00
ATOM   3766  CMJ CMJ Y1887      87.140  17.980  75.286  1.00  0.00
ATOM   3767  CMK CMK Y1888      56.187 -88.029  -9.978  1.00  0.00
ATOM   3768  CML CML Y1889     -84.297  35.323  82.087  1.00  0.00
ATOM   3769  CMM CMM Y1890     -54.688  51.839 -82.294  1.00  0.00
ATOM   3770  CMN CMN Y1891      36.824  84.847  81.652  1.00  0.00
ATOM   3771  CMO CMO Y1892     -74.442 -55.509 -79.908  1.00  0.00
ATOM   3772  CMP CMP Y1893     -22.740   7.087 -44.434  1.00  0.00
ATOM   3773  CMQ CMQ Y1894      59.221 -85.260 -40.824  1.00  0.00
ATOM   3774  CMR CMR Y1895     -70.588 -46.340 -43.258  1.00  0.00
ATOM   3775  CMS CMS Y1896     -60.174  19.427  78.214  1.00  0.00
ATOM   3776  CMT CMT Y1897     -22.986  45.480  80.422  1.00  0.00
ATOM   3777  CMU CMU Y1898      83.769  77.166  -7.248  1.00  0.00
ATOM   3778  CMV CMV Y1899      -4.947 -31.940  74.642  1.00  0.00
ATOM   3779  CMW CMW Y1900       9.158  81.210  19.346  1.00  0.00
ATOM   3780  CMX CMX Y1901      81.192 -45.257 -15.735  1.00  0.00
ATOM   3781  CMY CMY Y1902     -15.942 -36.568  83.893  1.00  0.00
ATOM   3782  CMZ CMZ Y1903     -84.778  55.233  56.180  1.00  0.00
ATOM   3783  CNA CNA Y1904     -42.193  13.313 -79.707  1.00  0.00
ATOM   3784  CNB CNB Y1905     -32.709 -75.404 -15.035  1.00  0.00
ATOM   3785  CNC CNC Y1906     -45.925 -17.512  65.832  1.00  0.00
ATOM   3786  CND CND Y1907      73.497 -89.553 -73.964  1.00  0.00
ATOM   3787  CNE CNE Y1908       2.186  32.526 -37.796  1.00  0.00
ATOM   3788  CNF CNF Y1909     -72.006 -89.017  81.727  1.00  0.00
ATOM   3789  CNG CNG Y1910     -78.883  56.938 -22.783  1.00  0.00
ATOM   3790  CNH CNH Y1911       4.557  18.399 -10.257  1.00  0.00
ATOM   3791  CNI CNI Y1912       2.477 -39.106 -59.506  1.00  0.00
ATOM   3792  CNJ CNJ Y1913      -5.023 -27.149 -85.978  1.00  0.00
ATOM   3793  CNK CNK Y1914     -26.154 -48.830  83.055  1.00  0.00
ATOM   3794  CNL CNL Y1915     -15.679 -67.954 -30.956  1.00  0.00
ATOM   3795  CNM CNM Y1916     -69.384 -74.281  40.212  1.00  0.00
ATOM   3796  CNN CNN Y1917      50.056 -86.101 -63.363  1.00  0.00
ATOM   3797  CNO CNO Y1918      70.537 -44.060  47.707  1.00  0.00
ATOM   3798  CNP CNP Y1919     -60.678 -15.093  15.594  1.00  0.00
ATOM   3799  CNQ CNQ Y1920      17.140  56.297  74.838  1.00  0.00
ATOM   3800  CNR CNR Y1921      -2.445 -52.888 -33.072  1.00  0.00
ATOM   3801  CNS CNS Y1922     -26.750 -56.534  43.479  1.00  0.00
ATOM   3802  CNT CNT Y1923     -83.447 -84.478  56.313  1.00  0.00
ATOM   3803  CNU CNU Y1924      46.628 -80.399 -47.433  1.00  0.00
ATOM   3804  CNV CNV Y1925      60.802  59.353  53.995  1.00  0.00
ATOM   3805  CNW CNW Y1926     -83.972 -86.452  33.335  1.00  0.00
ATOM   3806  CNX CNX Y1927     -12.356  75.704 -17.706  1.00  0.00
ATOM   3807  CNY CNY Y1928       2.302 -32.678  57.822  1.00  0.00
ATOM   3808  CNZ CNZ Y1929      83.806  84.903  45.678  1.00  0.00
ATOM   3809  COA COA Y1930      -3.551  52.233 -85.417  1.00  0.00
ATOM   3810  COB COB Y1931      62.546 -19.230 -21.596  1.00  0.00
ATOM   3811  COC COC Y1932     -17.296 -33.936  66.370  1.00  0.00
ATOM   3812  COD COD Y1933     -11.683  58.764  11.437  1.00  0.00
ATOM   3813  COE COE Y1934     -31.823  26.408  17.498  1.00  0.00
ATOM   3814  COF COF Y1935      11.827 -89.296  68.522  1.00  0.00
ATOM   3815  COG COG Y1936     -11.095  38.134 -50.428  1.00  0.00
ATOM   3816  COH COH Y1937     -15.267  71.591  20.873  1.00  0.00
ATOM   3817  COI COI Y1938      54.378  52.446 -28.908  1.00  0.00
ATOM   3818  COJ COJ Y1939      47.694  84.243 -50.776  1.00  0.00
ATOM   3819  COK COK Y1940     -30.693 -26.989  31.455  1.00  0.00
ATOM   3820  COL COL Y1941       6.631 -58.893  11.774  1.00  0.00
ATOM   3821  COM COM Y1942      -3.170  84.474  17.484  1.00  0.00
ATOM   3822  CON CON Y1943      35.142 -57.869 -82.557  1.00  0.00
ATOM   3823  COO COO Y1944      83.971   5.475  72.197  1.00  0.00
ATOM   3824  COP COP Y1945      86.373  61.910 -68.865  1.00  0.00
ATOM   3825  COQ COQ Y1946      87.666   2.110 -10.109  1.00  0.00
ATOM   3826  COR COR Y1947     -69.584  84.462 -10.540  1.00  0.00
ATOM   3827  COS COS Y1948      -8.226  81.414 -59.144  1.00  0.00
ATOM   3828  COT COT Y1949      20.137 -80.160 -71.932  1.00  0.00
ATOM   3829  COU COU Y1950      63.617  27.054 -84.049  1.00  0.00
ATOM   3830  COV COV Y1951      14.515  81.841  51.019  1.00  0.00
ATOM   3831  COW COW Y1952     -45.937  19.360 -33.997  1.00  0.00
ATOM   3832  COX COX Y1953      67.970 -73.947 -63.648  1.00  0.00
ATOM   3833  COY COY Y1954     -43.070  69.695 -85.548  1.00  0.00
ATOM   3834  COZ COZ Y1955     -28.854  74.261  50.881  1.00  0.00
ATOM   3835  CPA CPA Y1956      14.854  16.809  37.845  1.00  0.00
ATOM   3836  CPB CPB Y1957      85.448 -16.085 -44.085  1.00  0.00
ATOM   3837  CPC CPC Y1958     -42.853 -25.123 -10.381  1.00  0.00
ATOM   3838  CPD CPD Y1959      84.470  23.450 -63.776  1.00  0.00
ATOM   3839  CPE CPE Y1960      63.840  38.983  14.775  1.00  0.00
ATOM   3840  CPF CPF Y1961     -23.184 -83.648 -33.417  1.00  0.00
ATOM   3841  CPG CPG Y1962      86.775 -27.196 -39.981  1.00  0.00
ATOM   3842  CPH CPH Y1963     -85.859   3.350  57.561  1.00  0.00
ATOM   3843  CPI CPI Y1964      43.595   8.282  32.228  1.00  0.00
ATOM   3844  CPJ CPJ Y1965     -46.260  64.063  -5.431  1.00  0.00
ATOM   3845  CPK CPK Y1966     -15.062  82.103 -38.794  1.00  0.00
ATOM   3846  CPL CPL Y1967      41.851 -28.798 -36.767  1.00  0.00
ATOM   3847  CPM CPM Y1968     -42.803  26.969 -83.449  1.00  0.00
ATOM   3848  CPN CPN Z1969      78.864 -66.068  74.648  1.00  0.00
ATOM   3849  CPO CPO Z1970       2.320  25.406 -10.936  1.00  0.00
ATOM   3850  CPP CPP Z1971     -48.938  62.465 -53.308  1.00  0.00
ATOM   3851  CPQ CPQ Z1972     -59.825  35.429  20.676  1.00  0.00
ATOM   3852  CPR CPR Z1973      10.134 -75.349 -78.224  1.00  0.00
ATOM   3853  CPS CPS Z1974     -47.387  64.774  59.330  1.00  0.00
ATOM   3854  CPT CPT Z1975      56.743   0.008 -16.623  1.00  0.00
ATOM   3855  CPU CPU Z1976     -64.248 -50.285  22.695  1.00  0.00
ATOM   3856  CPV CPV Z1977     -14.844  25.641 -54.743  1.00  0.00
ATOM   3857  CPW CPW Z1978      64.260  34.718 -58.827  1.00  0.00
ATOM   3858  CPX CPX Z1979     -32.371 -15.347  26.141  1.00  0.00
ATOM   3859  CPY CPY Z1980      51.158 -74.567  41.214  1.00  0.00
ATOM   3860  CPZ CPZ Z1981     -18.117 -31.436 -45.805  1.00  0.00
ATOM   3861  CQA CQA Z1982      71.512 -46.890   8.478  1.00  0.00
ATOM   3862  CQB CQB Z1983      19.548  67.690  70.070  1.00  0.00
ATOM   3863  CQC CQC Z1984      53.488 -32.659 -58.789  1.00  0.00
ATOM   3864  CQD CQD Z1985     -37.235 -45.871  66.821  1.00  0.00
ATOM   3865  CQE CQE Z1986      16.588 -84.568  30.748  1.00  0.00
ATOM   3866  CQF CQF Z1987      23.280 -41.832   2.591  1.00  0.00
ATOM   3867  CQG CQG Z1988     -67.581  -8.557  52.902  1.00  0.00
ATOM   3868  CQH CQH Z1989      31.608 -35.152  58.361  1.00  0.00
ATOM   3869  CQI CQI Z1990      -9.451 -62.343 -55.978  1.00  0.00
ATOM   3870  CQJ CQJ Z1991      85.551  61.409  -5.740  1.00  0.00
ATOM   3871  CQK CQK Z1992      18.641  51.431  13.444  1.00  0.00
ATOM   3872  CQL CQL Z1993      49.594  21.652  38.976  1.00  0.00
ATOM   3873  CQM CQM Z1994     -14.609  23.341  64.772  1.00  0.00
ATOM   3874  CQN CQN Z1995     -73.575 -83.324 -36.047  1.00  0.00
ATOM   3875  CQO CQO Z1996       7.126  78.277  -3.709  1.00  0.00
ATOM   3876  CQP CQP Z1997     -80.330 -88.643  85.829  1.00  0.00
ATOM   3877  CQQ CQQ Z1998     -73.556 -39.926  74.835  1.00  0.00
ATOM   3878  CQR CQR Z1999     -23.413  53.699  -2.110  1.00  0.00
ATOM   3879  CQS CQS Z2000       0.776 -51.905 -22.255  1.00  0.00
ATOM   3880  CQT CQT Z2001     -18.582  69.995  76.025  1.00  0.00
ATOM   3881  CQU CQU Z2002      83.957 -89.969  40.382  1.00  0.00
ATOM   3882  CQV CQV Z2003     -60.473 -18.986 -60.637  1.00  0.00
ATOM   3883  CQW CQW Z2004      14.535  55.221 -54.182  1.00  0.00
ATOM   3884  CQX CQX Z2005     -31.262 -72.103 -29.350  1.00  0.00
ATOM   3885  CQY CQY Z2006      30.140  81.759  62.408  1.00  0.00
ATOM   3886  CQZ CQZ Z2007      65.546 -53.322  48.196  1.00  0.00
ATOM   3887  CRA CRA Z2008      53.700  70.811 -47.629  1.00  0.00
ATOM   3888  CRB CRB Z2009      85.924  26.413  16.968  1.00  0.00
ATOM   3889  CRC CRC Z2010     -44.657 -54.144  12.532  1.00  0.00
ATOM   3890  CRD CRD Z2011     -63.920  23.567 -68.930  1.00  0.00
ATOM   3891  CRE CRE Z2012     -22.182  22.262  31.738  1.00  0.00
ATOM   3892  CRF CRF Z2013     -55.972   5.275 -24.477  1.00  0.00
ATOM   3893  CRG CRG Z2014     -26.705  31.131 -26.851  1.00  0.00
ATOM   3894  CRH CRH Z2015     -32.969 -80.455 -82.657  1.00  0.00
ATOM   3895  CRI CRI Z2016     -27.204  82.643 -78.793  1.00  0.00
ATOM   3896  CRJ CRJ Z2017      29.616 -11.771  17.529  1.00  0.00
ATOM   3897  CRK CRK Z2018     -10.233 -40.723  36.453  1.00  0.00
ATOM   3898  CRL CRL Z2019      43.608 -51.145  30.581  1.00  0.00
ATOM   3899  CRM CRM Z2020      -7.191 -59.090 -83.290  1.00  0.00
ATOM   3900  CRN CRN Z2021     -56.732 -85.393  33.694  1.00  0.00
ATOM   3901  CRO CRO Z2022      37.998 -77.748 -31.144  1.00  0.00
ATOM   3902  CRP CRP Z2023      36.205 -61.948 -14.469  1.00  0.00
ATOM   3903  CRQ CRQ Z2024     -82.705  79.931  23.747  1.00  0.00
ATOM   3904  CRR CRR Z2025     -10.215 -76.044  75.542  1.00  0.00
ATOM   3905  CRS CRS Z2026     -65.696 -64.936 -59.959  1.00  0.00
ATOM   3906  CRT CRT Z2027      78.855 -27.819  83.817  1.00  0.00
ATOM   3907  CRU CRU Z2028     -51.966  -2.980  37.754  1.00  0.00
ATOM   3908  CRV CRV Z2029      19.739  37.943  82.987  1.00  0.00
ATOM   3909  CRW CRW Z2030      24.116  54.054  45.958  1.00  0.00
ATOM   3910  CRX CRX Z2031      15.849 -70.519  15.118  1.00  0.00
ATOM   3911  CRY CRY Z2032     -39.042 -66.308  30.026  1.00  0.00
ATOM   3912  CRZ CRZ Z2033      38.132 -60.959  77.694  1.00  0.00
ATOM   3913  CSA CSA Z2034      74.637  28.351 -16.145  1.00  0.00
ATOM   3914  CSB CSB Z2035      27.207  -2.152  75.196  1.00  0.00
ATOM   3915  CSC CSC Z2036     -33.173  80.643  -1.827  1.00  0.00
ATOM   3916  CSD CSD Z2037      71.861 -79.749 -42.863  1.00  0.00
ATOM   3917  CSE CSE Z2038       2.839 -15.599 -49.828  1.00  0.00
ATOM   3918  CSF CSF Z2039     -56.091   7.474  83.547  1.00  0.00
ATOM   3919  CSG CSG Z2040      85.311  82.770  72.783  1.00  0.00
ATOM   3920  CSH CSH Z2041     -70.968 -32.750  22.443  1.00  0.00
ATOM   3921  CSI CSI Z2042      60.722  40.301  -3.077  1.00  0.00
ATOM   3922  CSJ CSJ Z2043      16.992  41.444 -64.726  1.00  0.00
ATOM   3923  CSK CSK Z2044     -47.674 -38.463 -24.345  1.00  0.00
ATOM   3924  CSL CSL Z2045      24.253 -74.357  55.913  1.00  0.00
ATOM   3925  CSM CSM Z2046      38.484  38.874 -33.666  1.00  0.00
ATOM   3926  CSN CSN Z2047       7.095 -41.528 -78.271  1.00  0.00
ATOM   3927  CSO CSO Z2048      48.026  78.262  -2.280  1.00  0.00
ATOM   3928  CSP CSP Z2049      63.328  58.523  56.995  1.00  0.00
ATOM   3929  CSQ CSQ Z2050     -51.513 -75.511   6.029  1.00  0.00
ATOM   3930  CSR CSR Z2051     -37.439 -12.684  -7.134  1.00  0.00
ATOM   3931  CSS CSS Z2052     -77.059  32.351 -33.925  1.00  0.00
ATOM   3932  CST CST Z2053     -36.750 -51.793 -51.363  1.00  0.00
ATOM   3933  CSU CSU Z2054      19.636 -45.999 -57.039  1.00  0.00
ATOM   3934  CSV CSV Z2055      86.681 -11.037 -53.167  1.00  0.00
ATOM   3935  CSW CSW Z2056       7.554 -55.311  44.479  1.00  0.00
ATOM   3936  CSX CSX Z2057      43.135  67.804 -81.981  1.00  0.00
ATOM   3937  CSY CSY Z2058     -38.426  41.320  55.355  1.00  0.00
ATOM   3938  CSZ CSZ Z2059     -36.619  81.473  64.426  1.00  0.00
ATOM   3939  CTA CTA Z2060      42.770  21.043   3.567  1.00  0.00
ATOM   3940  CTB CTB Z2061     -53.441 -25.660   2.364  1.00  0.00
ATOM   3941  CTC CTC Z2062     -66.443 -77.032  69.278  1.00  0.00
ATOM   3942  CTD CTD Z2063     -14.019  51.573 -37.396  1.00  0.00
ATOM   3943  CTE CTE Z2064     -27.902  74.695  36.490  1.00  0.00
ATOM   3944  CTF CTF Z2065     -56.617  59.227 -12.538  1.00  0.00
ATOM   3945  CTG CTG Z2066      41.288  -1.164  26.685  1.00  0.00
ATOM   3946  CTH CTH Z2067     -21.818 -57.936 -18.694  1.00  0.00
ATOM   3947  CTI CTI Z2068     -75.144 -70.424  57.304  1.00  0.00
ATOM   3948  CTJ CTJ Z2069     -76.706   6.544  28.685  1.00  0.00
ATOM   3949  CTK CTK Z2070     -79.551 -76.950  -7.204  1.00  0.00
ATOM   3950  CTL CTL Z2071     -20.765  -7.259 -26.284  1.00  0.00
ATOM   3951  CTM CTM Z2072      -8.020 -26.167 -70.782  1.00  0.00
ATOM   3952  CTN CTN Z2073     -62.720 -63.353  81.403  1.00  0.00
ATOM   3953  CTO CTO Z2074     -10.720  76.570  27.540  1.00  0.00
ATOM   3954  CTP CTP Z2075     -19.580 -33.892 -20.060  1.00  0.00
ATOM   3955  CTQ CTQ Z2076      79.195 -59.684 -13.942  1.00  0.00
ATOM   3956  CTR CTR Z2077      64.500 -83.995 -19.376  1.00  0.00
ATOM   3957  CTS CTS Z2078     -25.248  62.170 -64.538  1.00  0.00
ATOM   3958  CTT CTT Z2079      84.732  -0.679  20.686  1.00  0.00
ATOM   3959  CTU CTU Z2080      10.313  53.706 -38.184  1.00  0.00
ATOM   3960  CTV CTV Z2081      37.540   6.189 -53.205  1.00  0.00
ATOM   3961  CTW CTW Z2082      86.491 -59.599 -58.675  1.00  0.00
ATOM   3962  CTX CTX Z2083      32.498  56.961  -6.541  1.00  0.00
ATOM   3963  CTY CTY Z2084     -68.269 -27.072 -80.164  1.00  0.00
ATOM   3964  CTZ CTZ Z2085      44.886  72.496 -25.054  1.00  0.00
ATOM   3965  CUA CUA Z2086      50.414 -18.403  -1.561  1.00  0.00
ATOM   3966  CUB CUB Z2087      -4.419 -83.439  30.756  1.00  0.00
ATOM   3967  CUC CUC Z2088     -72.050  41.398 -81.486  1.00  0.00
ATOM   3968  CUD CUD Z2089      33.751  83.221 -21.419  1.00  0.00
ATOM   3969  CUE CUE Z2090     -29.624  78.075  82.160  1.00  0.00
ATOM   3970  CUF CUF Z2091       4.853  24.555  21.058  1.00  0.00
ATOM   3971  CUG CUG Z2092     -74.945  58.421 -56.891  1.00  0.00
ATOM   3972  CUH CUH Z2093      85.582  16.660  41.557  1.00  0.00
ATOM   3973  CUI CUI Z2094     -34.916 -22.111 -69.087  1.00  0.00
ATOM   3974  CUJ CUJ Z2095      78.049 -74.654  49.544  1.00  0.00
ATOM   3975  CUK CUK Z2096     -75.195  73.052  72.083  1.00  0.00
ATOM   3976  CUL CUL Z2097     -50.006  76.308  19.287  1.00  0.00
ATOM   3977  CUM CUM Z2098     -45.383 -33.102 -43.664  1.00  0.00
ATOM   3978  CUN CUN Z2099     -50.730 -80.802  71.078  1.00  0.00
ATOM   3979  CUO CUO Z2100      57.684 -61.303  67.911  1.00  0.00
ATOM   3980  CUP CUP Z2101     -13.811 -10.483  83.543  1.00  0.00
ATOM   3981  CUQ CUQ Z2102     -46.230 -31.052  86.850  1.00  0.00
ATOM   3982  CUR CUR Z2103      42.904 -88.164  70.149  1.00  0.00
ATOM   3983  CUS CUS Z2104      22.585  69.847 -78.056  1.00  0.00
ATOM   3984  CUT CUT Z2105     -17.716  50.755  58.982  1.00  0.00
ATOM   3985  CUU CUU Z2106     -28.977 -64.781  -1.200  1.00  0.00
ATOM   3986  CUV CUV Z2107      74.348  54.871  36.156  1.00  0.00
ATOM   3987  CUW CUW Z2108      76.738  49.487 -22.722  1.00  0.00
ATOM   3988  CUX CUX Z2109      43.140 -38.615 -15.693  1.00  0.00
ATOM   3989  CUY CUY Z2110     -53.121  31.795  64.013  1.00  0.00
ATOM   3990  CUZ CUZ Z2111       7.376  -6.184  46.647  1.00  0.00
ATOM   3991  CVA CVA Z2112      -4.921 -62.259  44.152  1.00  0.00
ATOM   3992  CVB CVB Z2113      19.170 -15.211 -80.389  1.00  0.00
ATOM   3993  CVC CVC Z2114      66.751 -14.087 -37.439  1.00  0.00
ATOM   3994  CVD CVD Z2115      32.704  68.171 -33.393  1.00  0.00
ATOM   3995  CVE CVE Z2116     -69.721 -55.536   0.108  1.00  0.00
ATOM   3996  CVF CVF Z2117      10.178  46.681  -7.370  1.00  0.00
ATOM   3997  CVG CVG Z2118      62.883 -44.301  80.877  1.00  0.00
ATOM   3998  CVH CVH Z2119      49.417 -12.532  63.601  1.00  0.00
ATOM   3999  CVI CVI Z2120      49.791  26.625  81.174  1.00  0.00
ATOM   4000  CVJ CVJ Z2121      55.693 -25.189  40.085  1.00  0.00
ATOM   4001  CVK CVK Z2122       3.017   4.408 -76.793  1.00  0.00
ATOM   4002  CVL CVL Z2123     -15.189   9.321   0.967  1.00  0.00
ATOM   4003  CVM CVM Z2124     -70.022  78.822  42.002  1.00  0.00
ATOM   4004  CVN CVN Z2125      71.690   7.427  15.650  1.00  0.00
ATOM   4005  CVO CVO Z2126      75.594  -4.800  49.649  1.00  0.00
ATOM   4006  CVP CVP Z2127     -46.110 -49.537 -78.040  1.00  0.00
ATOM   4007  CVQ CVQ Z2128     -79.924 -84.713 -71.227  1.00  0.00
ATOM   4008  CVR CVR Z2129       6.403  29.125  40.588  1.00  0.00
ATOM   4009  CVS CVS Z2130     -75.782 -42.056  53.101  1.00  0.00
ATOM   4010  CVT CVT Z2131     -25.005 -89.394  42.208  1.00  0.00
ATOM   4011  CVU CVU Z2132      79.747  54.905 -79.123  1.00  0.00
ATOM   4012  CVV CVV Z2133     -46.262  44.111 -69.445  1.00  0.00
ATOM   4013  CVW CVW Z2134     -48.742 -12.523  75.893  1.00  0.00
ATOM   4014  CVX CVX Z2135      68.230 -31.342 -24.295  1.00  0.00
ATOM   4015  CVY CVY Z2136     -35.344  53.443  26.404  1.00  0.00
ATOM   4016  CVZ CVZ Z2137     -15.446  -7.379 -39.628  1.00  0.00
ATOM   4017  CWA CWA Z2138      63.903  56.417  18.263  1.00  0.00
ATOM   4018  CWB CWB Z2139      63.682 -60.295 -38.590  1.00  0.00
ATOM   4019  CWC CWC Z2140     -78.329  66.384 -20.660  1.00  0.00
ATOM   4020  CWD CWD Z2141     -48.466  -6.580 -80.787  1.00  0.00
ATOM   4021  CWE CWE Z2142      -2.011  78.937  11.873  1.00  0.00
ATOM   4022  CWF CWF Z2143      85.422  26.271  70.639  1.00  0.00
ATOM   4023  CWG CWG Z2144     -59.323  75.012 -41.244  1.00  0.00
ATOM   4024  CWH CWH Z2145     -25.727 -78.923 -50.256  1.00  0.00
ATOM   4025  CWI CWI Z2146      47.604  -1.821 -78.048  1.00  0.00
ATOM   4026  CWJ CWJ Z2147      76.209 -53.207 -72.005  1.00  0.00
ATOM   4027  CWK CWK Z2148      61.787 -84.580 -70.643  1.00  0.00
ATOM   4028  CWL CWL Z2149       7.326 -24.438  25.056  1.00  0.00
ATOM   4029  CWM CWM Z2150      -2.770  73.319  48.989  1.00  0.00
ATOM   4030  CWN CWN Z2151      77.933 -83.072   1.273  1.00  0.00
ATOM   4031  CWO CWO Z2152       8.271 -66.919  40.061  1.00  0.00
ATOM   4032  CWP CWP Z2153      15.230   9.094 -44.166  1.00  0.00
ATOM   4033  CWQ CWQ Z2154      69.226  10.037 -36.760  1.00  0.00
ATOM   4034  CWR CWR Z2155      13.295  85.683 -78.282  1.00  0.00
ATOM   4035  CWS CWS Z2156     -77.489  81.117 -73.978  1.00  0.00
ATOM   4036  CWT CWT Z2157     -42.773  44.481  43.622  1.00  0.00
ATOM   4037  CWU CWU Z2158     -38.833  65.392 -26.961  1.00  0.00
ATOM   4038  CWV CWV Z2159     -72.442 -20.160  83.146  1.00  0.00
ATOM   4039  CWW CWW Z2160     -62.354 -24.813  24.504  1.00  0.00
ATOM   4040  CWX CWX Z2161     -42.420  52.993  83.565  1.00  0.00
ATOM   4041  CWY CWY Z2162     -75.454  20.819  64.869  1.00  0.00
ATOM   4042  CWZ CWZ Z2163      17.767  76.641 -44.897  1.00  0.00
ATOM   4043  CXA CXA Z2164     -13.294  34.857 -82.567  1.00  0.00
ATOM   4044  CXB CXB Z2165     -17.301  -7.898  55.227  1.00  0.00
ATOM   4045  CXC CXC Z2166      21.146 -84.359  83.234  1.00  0.00
ATOM   4046  CXD CXD Z2167      83.986  -4.975  75.406  1.00  0.00
ATOM   4047  CXE CXE Z2168      74.293  38.312  54.572  1.00  0.00
ATOM   4048  CXF CXF Z2169      45.949 -89.306  17.814  1.00  0.00
ATOM   4049  CXG CXG Z2170     -39.789   8.757  46.873  1.00  0.00
ATOM   4050  CXH CXH Z2171      24.906  11.507  56.716  1.00  0.00
ATOM   4051  CXI CXI Z2172       2.904 -49.496  60.506  1.00  0.00
ATOM   4052  CXJ CXJ Z2173      60.768   9.885  74.165  1.00  0.00
ATOM   4053  CXK CXK Z2174      85.312 -40.079  55.051  1.00  0.00
ATOM   4054  CXL CXL Z2175     -41.008  11.518 -85.296  1.00  0.00
ATOM   4055  CXM CXM Z2176      54.192 -28.773 -14.387  1.00  0.00
ATOM   4056  CXN CXN Z2177      43.565   1.239  62.344  1.00  0.00
ATOM   4057  CXO CXO Z2178      54.324  62.124 -10.623  1.00  0.00
ATOM   4058  CXP CXP Z2179       1.561  40.998  76.767  1.00  0.00
ATOM   4059  CXQ CXQ Z2180     -21.521   2.863 -82.936  1.00  0.00
ATOM   4060  CXR CXR Z2181     -48.550 -23.093 -30.326  1.00  0.00
ATOM   4061  CXS CXS Z2182      62.880 -22.429  18.885  1.00  0.00
ATOM   4062  CXT CXT Z2183     -59.236  78.095  -2.498  1.00  0.00
ATOM   4063  CXU CXU Z2184     -63.630 -76.527  48.739  1.00  0.00
ATOM   4064  CXV CXV Z2185      -0.383  72.228 -19.240  1.00  0.00
ATOM   4065  CXW CXW Z2186      64.131  72.441 -77.270  1.00  0.00
ATOM   4066  CXX CXX Z2187      -1.896   2.020  14.223  1.00  0.00
ATOM   4067  CXY CXY Z2188      38.873 -77.116 -64.466  1.00  0.00
ATOM   4068  CXZ CXZ Z2189      -9.438  78.699  -2.476  1.00  0.00
ATOM   4069  CYA CYA Z2190      35.895 -81.227  77.471  1.00  0.00
ATOM   4070  CYB CYB Z2191      13.440 -84.264 -49.697  1.00  0.00
ATOM   4071  CYC CYC Z2192     -36.371  46.001 -38.475  1.00  0.00
ATOM   4072  CYD CYD Z2193     -42.596 -35.134  19.324  1.00  0.00
ATOM   4073  CYE CYE Z2194      50.161 -68.018  -2.283  1.00  0.00
ATOM   4074  CYF CYF Z2195      61.889  72.151 -16.715  1.00  0.00
ATOM   4075  CYG CYG Z2196      83.430 -29.265  65.251  1.00  0.00
ATOM   4076  CYH CYH Z2197      29.470 -54.159 -78.415  1.00  0.00
ATOM   4077  CYI CYI Z2198     -78.883 -37.003 -50.153  1.00  0.00
ATOM   4078  CYJ CYJ Z2199      73.419   3.412  68.384  1.00  0.00
ATOM   4079  CYK CYK Z2200       4.906  75.440 -64.551  1.00  0.00
ATOM   4080  CYL CYL Z2201      84.955 -44.204  88.987  1.00  0.00
ATOM   4081  CYM CYM Z2202     -74.871 -68.901  36.948  1.00  0.00
ATOM   4082  CYN CYN Z2203      37.994  64.599 -64.361  1.00  0.00
ATOM   4083  CYO CYO Z2204     -69.014  63.684  12.074  1.00  0.00
ATOM   4084  CYP CYP Z2205      74.181  67.971  38.460  1.00  0.00
ATOM   4085  CYQ CYQ Z2206      39.452 -48.329 -33.058  1.00  0.00
ATOM   4086  CYR CYR Z2207      16.276 -72.661  75.516  1.00  0.00
ATOM   4087  CYS CYS Z2208      -4.926 -37.767  79.059  1.00  0.00
ATOM   4088  CYT CYT Z2209       5.063   5.138 -27.546  1.00  0.00
ATOM   4089  CYU CYU Z2210      34.865 -84.104   5.104  1.00  0.00
ATOM   4090  CYV CYV Z2211      75.535 -77.044  27.129  1.00  0.00
ATOM   4091  CYW CYW Z2212     -46.803 -54.711  -7.891  1.00  0.00
ATOM   4092  CYX CYX Z2213      30.572  23.517  68.551  1.00  0.00
ATOM   4093  CYY CYY Z2214      16.726   7.836  16.405  1.00  0.00
ATOM   4094  CYZ CYZ Z2215     -84.342 -74.605 -56.225  1.00  0.00
ATOM   4095  CZA CZA Z2216      85.044  58.251 -43.719  1.00  0.00
ATOM   4096  CZB CZB Z2217      54.147  76.286  80.395  1.00  0.00
ATOM   4097  CZC CZC Z2218     -17.998 -43.648   3.594  1.00  0.00
ATOM   4098  CZD CZD Z2219      25.270  80.951  42.702  1.00  0.00
ATOM   4099  CZE CZE Z2220     -53.110 -49.257  39.856  1.00  0.00
ATOM   4100  CZF CZF Z2221     -38.213 -25.471 -11.717  1.00  0.00
ATOM   4101  CZG CZG Z2222     -80.476  28.019  -7.861  1.00  0.00
ATOM   4102  CZH CZH Z2223      -6.115  84.137 -47.403  1.00  0.00
ATOM   4103  CZI CZI Z2224     -84.174   8.505 -12.736  1.00  0.00
ATOM   4104  CZJ CZJ Z2225      23.456  26.199 -51.595  1.00  0.00
ATOM   4105  CZK CZK Z2226     -19.711  76.599 -49.555  1.00  0.00
ATOM   4106  CZL CZL Z2227     -28.606  -0.627  73.934  1.00  0.00
ATOM   4107  CZM CZM Z2228     -26.164 -25.715  82.138  1.00  0.00
ATOM   4108  CZN CZN Z2229     -10.356  50.870  35.615  1.00  0.00
ATOM   4109  CZO CZO Z2230      30.241  39.296 -84.278  1.00  0.00
ATOM   4110  CZP CZP Z2231      90.366   7.437 -40.496  1.00  0.00
ATOM   4111  CZQ CZQ Z2232     -84.565  54.638  30.060  1.00  0.00
ATOM   4112  CZR CZR Z2233      74.253  75.963  55.599  1.00  0.00
ATOM   4113  CZS CZS Z2234      73.841 -54.496  84.618  1.00  0.00
ATOM   4114  CZT CZT Z2235       5.879 -55.516  70.724  1.00  0.00
ATOM   4115  CZU CZU Z2236      30.872  21.662 -82.668  1.00  0.00
ATOM   4116  CZV CZV Z2237     -15.815   4.719 -12.085  1.00  0.00
ATOM   4117  CZW CZW Z2238     -61.257  60.516 -42.094  1.00  0.00
ATOM   4118  CZX CZX Z2239     -35.317  69.786 -12.419  1.00  0.00
ATOM   4119  CZY CZY Z2240     -34.652  -7.214 -52.836  1.00  0.00
ATOM   4120  CZZ CZZ Z2241      12.381 -27.219 -73.664  1.00  0.00
ATOM   4121  DAA DAA Z2242       5.045  83.048  23.752  1.00  0.00
ATOM   4122  DAB DAB Z2243     -61.288  -9.888  21.865  1.00  0.00
ATOM   4123  DAC DAC Z2244     -12.029  -9.312 -83.138  1.00  0.00
ATOM   4124  DAD DAD Z2245      -4.116   7.015 -40.550  1.00  0.00
ATOM   4125  DAE DAE Z2246     -19.765  80.278  52.786  1.00  0.00
ATOM   4126  DAF DAF Z2247      -9.605   5.031  29.781  1.00  0.00
ATOM   4127  DAG DAG Z2248     -81.375  38.178 -68.739  1.00  0.00
ATOM   4128  DAH DAH Z2249     -76.179  -3.216 -53.996  1.00  0.00
ATOM   4129  DAI DAI Z2250      43.246   8.401  74.069  1.00  0.00
ATOM   4130  DAJ DAJ Z2251      72.984 -82.977 -79.597  1.00  0.00
ATOM   4131  DAK DAK Z2252      86.405 -52.648 -41.870  1.00  0.00
ATOM   4132  DAL DAL Z2253      29.784  31.074 -70.811  1.00  0.00
ATOM   4133  DAM DAM Z2254     -83.878  45.571 -85.325  1.00  0.00
ATOM   4134  DAN DAN Z2255      63.164 -15.292  76.980  1.00  0.00
ATOM   4135  DAO DAO Z2256     -36.758  20.034  11.682  1.00  0.00
ATOM   4136  DAP DAP Z2257     -30.353  -5.813 -72.675  1.00  0.00
ATOM   4137  DAQ DAQ Z2258      76.016  37.325   6.409  1.00  0.00
ATOM   4138  DAR DAR Z2259      18.790  18.007 -28.629  1.00  0.00
ATOM   4139  DAS DAS Z2260     -32.920 -88.845  53.578  1.00  0.00
ATOM   4140  DAT DAT Z2261      79.519  27.659  51.539  1.00  0.00
ATOM   4141  DAU DAU Z2262      -4.829 -55.717   8.082  1.00  0.00
ATOM   4142  DAV DAV Z2263     -75.594 -51.217 -29.210  1.00  0.00
ATOM   4143  DAW DAW Z2264     -53.528   0.664  13.667  1.00  0.00
ATOM   4144  DAX DAX Z2265     -55.530 -27.289  46.816  1.00  0.00
ATOM   4145  DAY DAY Z2266       3.091  47.507 -77.745  1.00  0.00
ATOM   4146  DAZ DAZ Z2267      75.958 -53.033  35.841  1.00  0.00
ATOM   4147  DBA DBA Z2268      84.568  12.561  81.272  1.00  0.00
ATOM   4148  DBB DBB Z2269      59.166 -41.009 -14.540  1.00  0.00
ATOM   4149  DBC DBC Z2270      88.353  19.457 -66.780  1.00  0.00
ATOM   4150  DBD DBD Z2271     -11.120  -2.023 -59.478  1.00  0.00
ATOM   4151  DBE DBE Z2272      -5.950  55.109  84.603  1.00  0.00
ATOM   4152  DBF DBF Z2273      -6.934  37.871   1.445  1.00  0.00
ATOM   4153  DBG DBG Z2274      13.078 -64.680 -32.953  1.00  0.00
ATOM   4154  DBH DBH Z2275     -15.764 -87.004  15.485  1.00  0.00
ATOM   4155  DBI DBI Z2276      87.944   7.711  -6.552  1.00  0.00
ATOM   4156  DBJ DBJ Z2277      83.068  46.894  10.487  1.00  0.00
ATOM   4157  DBK DBK Z2278      29.821 -80.555  19.669  1.00  0.00
ATOM   4158  DBL DBL Z2279     -55.926  58.227  72.775  1.00  0.00
ATOM   4159  DBM DBM Z2280     -10.848 -80.203 -29.060  1.00  0.00
ATOM   4160  DBN DBN Z2281      89.955 -36.170  29.221  1.00  0.00
ATOM   4161  DBO DBO Z2282     -79.220  80.568 -53.063  1.00  0.00
ATOM   4162  DBP DBP Z2283     -57.642  43.372 -35.147  1.00  0.00
ATOM   4163  DBQ DBQ Z2284      49.058  74.346  28.340  1.00  0.00
ATOM   4164  DBR DBR Z2285     -27.997  16.013  -0.400  1.00  0.00
ATOM   4165  DBS DBS Z2286      87.053 -79.615  14.137  1.00  0.00
ATOM   4166  DBT DBT Z2287      22.094  31.066  53.423  1.00  0.00
ATOM   4167  DBU DBU Z2288      46.313  43.848   9.637  1.00  0.00
ATOM   4168  DBV DBV Z2289     -55.311 -70.799  19.848  1.00  0.00
ATOM   4169  DBW DBW Z2290     -69.986 -37.436 -16.174  1.00  0.00
ATOM   4170  DBX DBX Z2291      67.953  79.579  87.024  1.00  0.00
ATOM   4171  DBY DBY Z2292      10.222  41.752 -22.014  1.00  0.00
ATOM   4172  DBZ DBZ Z2293     -50.523 -82.474 -47.147  1.00  0.00
ATOM   4173  DCA DCA Z2294      75.562  36.414  27.211  1.00  0.00
ATOM   4174  DCB DCB Z2295      88.811 -56.272  71.367  1.00  0.00
ATOM   4175  DCC DCC Z2296      22.938   4.184  33.248  1.00  0.00
ATOM   4176  DCD DCD Z2297      32.962 -30.977 -26.070  1.00  0.00
ATOM   4177  DCE DCE Z2298      80.630  -3.762 -79.437  1.00  0.00
ATOM   4178  DCF DCF Z2299      15.557 -72.202 -10.622  1.00  0.00
ATOM   4179  DCG DCG Z2300     -58.743  44.777  74.543  1.00  0.00
ATOM   4180  DCH DCH Z2301      37.627  85.444  35.909  1.00  0.00
ATOM   4181  DCI DCI Z2302     -48.575 -73.742  80.713  1.00  0.00
ATOM   4182  DCJ DCJ Z2303      18.864 -29.534  84.541  1.00  0.00
ATOM   4183  DCK DCK Z2304     -67.200  64.473  30.775  1.00  0.00
ATOM   4184  DCL DCL Z2305      69.379  63.368  84.684  1.00  0.00
ATOM   4185  DCM DCM Z2306      -0.277 -26.478 -19.688  1.00  0.00
ATOM   4186  DCN DCN Z2307      38.136 -46.377  86.834  1.00  0.00
ATOM   4187  DCO DCO Z2308      88.622 -72.172 -13.146  1.00  0.00
ATOM   4188  DCP DCP Z2309     -74.509  47.777  49.441  1.00  0.00
ATOM   4189  DCQ DCQ Z2310      -4.906 -75.521 -17.094  1.00  0.00
ATOM   4190  DCR DCR Z2311      35.128  45.170  67.692  1.00  0.00
ATOM   4191  DCS DCS Z2312      53.385  -8.246  30.397  1.00  0.00
ATOM   4192  DCT DCT Z2313      -3.760  71.939  68.203  1.00  0.00
ATOM   4193  DCU DCU Z2314     -31.772  82.277 -32.737  1.00  0.00
ATOM   4194  DCV DCV Z2315     -34.972 -80.017 -66.561  1.00  0.00
ATOM   4195  DCW DCW Z2316     -58.444  73.668 -69.666  1.00  0.00
ATOM   4196  DCX DCX Z2317     -53.513 -66.698 -80.518  1.00  0.00
ATOM   4197  DCY DCY Z2318      68.202 -23.850  52.642  1.00  0.00
ATOM   4198  DCZ DCZ Z2319       2.708 -28.345 -34.251  1.00  0.00
ATOM   4199  DDA DDA Z2320      61.753  79.954   7.158  1.00  0.00
ATOM   4200  DDB DDB Z2321     -60.651 -31.724 -32.761  1.00  0.00
ATOM   4201  DDC DDC Z2322     -15.166 -78.266 -80.212  1.00  0.00
ATOM   4202  DDD DDD Z2323     -68.104 -72.192 -84.443  1.00  0.00
ATOM   4203  DDE DDE Z2324     -71.187 -18.072 -10.932  1.00  0.00
ATOM   4204  DDF DDF Z2325      -1.017  36.542 -35.487  1.00  0.00
ATOM   4205  DDG DDG Z2326     -13.741 -18.273 -22.091  1.00  0.00
ATOM   4206  DDH DDH Z2327      87.816 -36.873 -61.602  1.00  0.00
ATOM   4207  DDI DDI Z2328     -31.568 -79.719  -8.871  1.00  0.00
ATOM   4208  DDJ DDJ Z2329      45.228  15.978 -37.696  1.00  0.00
ATOM   4209  DDK DDK Z2330     -26.046  84.144 -12.056  1.00  0.00
ATOM   4210  DDL DDL Z2331      39.390  47.996  82.211  1.00  0.00
ATOM   4211  DDM DDM Z2332     -76.337 -36.639 -33.890  1.00  0.00
ATOM   4212  DDN DDN Z2333      53.290 -54.612 -11.345  1.00  0.00
ATOM   4213  DDO DDO Z2334     -40.672  25.622  45.201  1.00  0.00
ATOM   4214  DDP DDP Z2335     -82.765  -4.808 -26.657  1.00  0.00
ATOM   4215  DDQ DDQ Z2336      75.788 -88.207 -64.222  1.00  0.00
ATOM   4216  DDR DDR Z2337     -72.463  37.976  83.126  1.00  0.00
ATOM   4217  DDS DDS Z2338      75.065 -16.353  -5.258  1.00  0.00
ATOM   4218  DDT DDT Z2339      -2.166  72.323 -34.651  1.00  0.00
ATOM   4219  DDU DDU Z2340      84.468  -4.905 -16.845  1.00  0.00
ATOM   4220  DDV DDV Z2341      79.062  78.782 -38.730  1.00  0.00
ATOM   4221  DDW DDW Z2342      28.809  82.869 -42.196  1.00  0.00
ATOM   4222  DDX DDX Z2343     -83.551  12.312 -35.571  1.00  0.00
ATOM   4223  DDY DDY Z2344      37.262 -15.853 -36.824  1.00  0.00
ATOM   4224  DDZ DDZ Z2345      69.242 -85.361  64.189  1.00  0.00
ATOM   4225  DEA DEA Z2346     -75.030  14.665  -1.258  1.00  0.00
ATOM   4226  DEB DEB Z2347      -0.711 -24.625  63.702  1.00  0.00
ATOM   4227  DEC DEC Z2348      85.337  49.739  77.214  1.00  0.00
ATOM   4228  DED DED Z2349     -41.654  25.828  83.406  1.00  0.00
ATOM   4229  DEE DEE Z2350     -80.335 -33.010  87.040  1.00  0.00
ATOM   4230  DEF DEF Z2351      16.754  27.056 -68.042  1.00  0.00
ATOM   4231  DEG DEG Z2352     -82.600 -48.484  17.869  1.00  0.00
ATOM   4232  DEH DEH Z2353     -77.246  -3.193   6.884  1.00  0.00
ATOM   4233  DEI DEI Z2354     -68.506 -63.073 -35.270  1.00  0.00
ATOM   4234  DEJ DEJ Z2355      89.004 -17.046  33.512  1.00  0.00
ATOM   4235  DEK DEK Z2356       1.461 -46.817  23.249  1.00  0.00
ATOM   4236  DEL DEL Z2357      54.111   2.358  15.431  1.00  0.00
ATOM   4237  DEM DEM Z2358     -78.227 -52.682 -84.133  1.00  0.00
ATOM   4238  DEN DEN Z2359      60.065   7.709 -54.595  1.00  0.00
ATOM   4239  DEO DEO Z2360      46.442  55.063 -25.452  1.00  0.00
ATOM   4240  DEP DEP Z2361      28.367 -52.946 -40.725  1.00  0.00
ATOM   4241  DEQ DEQ Z2362     -57.714  11.232  63.284  1.00  0.00
ATOM   4242  DER DER Z2363      88.213  62.552  87.701  1.00  0.00
ATOM   4243  DES DES Z2364      67.963 -63.209 -52.887  1.00  0.00
ATOM   4244  DET DET Z2365      60.008  28.616 -31.648  1.00  0.00
ATOM   4245  DEU DEU Z2366      17.262 -58.789  71.669  1.00  0.00
ATOM   4246  DEV DEV Z2367      51.115 -33.397  12.969  1.00  0.00
ATOM   4247  DEW DEW Z2368      59.822 -52.685 -83.287  1.00  0.00
ATOM   4248  DEX DEX Z2369      72.854 -37.489  63.334  1.00  0.00
ATOM   4249  DEY DEY Z2370      70.415 -13.773   9.300  1.00  0.00
ATOM   4250  DEZ DEZ Z2371     -59.627  75.974  79.011  1.00  0.00
ATOM   4251  DFA DFA Z2372      88.067  47.591  50.289  1.00  0.00
ATOM   4252  DFB DFB Z2373     -78.384 -79.315  13.388  1.00  0.00
ATOM   4253  DFC DFC Z2374     -20.725  -5.007   9.031  1.00  0.00
ATOM   4254  DFD DFD Z2375     -58.427 -72.039 -20.859  1.00  0.00
ATOM   4255  DFE DFE Z2376      88.838  65.793 -63.376  1.00  0.00
ATOM   4256  DFF DFF Z2377     -66.186 -24.352  69.389  1.00  0.00
ATOM   4257  DFG DFG Z2378       4.426  84.287  68.056  1.00  0.00
ATOM   4258  DFH DFH Z2379     -80.950  16.129 -80.398  1.00  0.00
ATOM   4259  DFI DFI Z2380     -40.965 -18.867  52.077  1.00  0.00
ATOM   4260  DFJ DFJ Z2381      54.466  -6.509 -43.320  1.00  0.00
ATOM   4261  DFK DFK Z2382     -38.070 -54.984 -29.797  1.00  0.00
ATOM   4262  DFL DFL Z2383     -71.749  -0.756 -77.942  1.00  0.00
ATOM   4263  DFM DFM Z2384      88.591 -42.103 -12.496  1.00  0.00
ATOM   4264  DFN DFN Z2385      65.656 -69.830  -9.644  1.00  0.00
ATOM   4265  DFO DFO Z2386      39.407  79.259 -67.033  1.00  0.00
ATOM   4266  DFP DFP Z2387     -10.142  80.274  86.864  1.00  0.00
ATOM   4267  DFQ DFQ Z2388     -65.966  55.859  59.696  1.00  0.00
ATOM   4268  DFR DFR Z2389      87.210  -3.096  88.505  1.00  0.00
ATOM   4269  DFS DFS Z2390      84.208  29.646 -82.980  1.00  0.00
ATOM   4270  DFT DFT Z2391     -44.574  70.958 -69.963  1.00  0.00
ATOM   4271  DFU DFU Z2392     -54.753  63.799  38.740  1.00  0.00
ATOM   4272  DFV DFV Z2393     -42.258  32.447  -5.521  1.00  0.00
ATOM   4273  DFW DFW Z2394     -24.831 -75.602  46.417  1.00  0.00
ATOM   4274  DFX DFX Z2395      89.687   1.050 -56.019  1.00  0.00
ATOM   4275  DFY DFY Z2396      83.589  76.194 -20.918  1.00  0.00
ATOM   4276  DFZ DFZ Z2397     -48.507 -32.522 -64.229  1.00  0.00
ATOM   4277  DGA DGA Z2398      10.701  54.168  75.285  1.00  0.00
ATOM   4278  DGB DGB Z2399      10.633 -18.072 -32.680  1.00  0.00
ATOM   4279  DGC DGC Z2400     -83.383 -64.005  75.382  1.00  0.00
ATOM   4280  DGD DGD Z2401      88.190   5.707  62.574  1.00  0.00
ATOM   4281  DGE DGE Z2402      81.540  36.925  81.898  1.00  0.00
ATOM   4282  DGF DGF Z2403      85.268 -23.212 -74.302  1.00  0.00
ATOM   4283  DGG DGG Z2404      79.779 -78.548 -25.691  1.00  0.00
ATOM   4284  DGH DGH Z2405      87.218  81.638   6.417  1.00  0.00
ATOM   4285  DGI DGI Z2406     -86.115  59.032 -26.954  1.00  0.00
ATOM   4286  DGJ DGJ Z2407      59.566  82.788  57.776  1.00  0.00
ATOM   4287  DGK DGK Z2408      63.058 -31.547  28.374  1.00  0.00
ATOM   4288  DGL DGL Z2409      -4.917  26.572  35.392  1.00  0.00
ATOM   4289  DGM DGM Z2410     -35.937  -9.533  85.031  1.00  0.00
ATOM   4290  DGN DGN Z2411     -62.009 -43.111 -45.926  1.00  0.00
ATOM   4291  DGO DGO Z2412      55.793 -66.435 -52.714  1.00  0.00
ATOM   4292  DGP DGP Z2413      81.310  76.157  26.062  1.00  0.00
ATOM   4293  DGQ DGQ Z2414      23.689  -2.644 -67.262  1.00  0.00
ATOM   4294  DGR DGR Z2415      57.106  10.794  89.698  1.00  0.00
ATOM   4295  DGS DGS Z2416      44.762 -21.441  11.282  1.00  0.00
ATOM   4296  DGT DGT Z2417      76.533  20.122   8.664  1.00  0.00
ATOM   4297  DGU DGU Z2418     -83.360  24.748   8.670  1.00  0.00
ATOM   4298  DGV DGV Z2419     -80.076  55.365  63.922  1.00  0.00
ATOM   4299  DGW DGW Z2420       5.425  -8.044  80.750  1.00  0.00
ATOM   4300  DGX DGX Z2421      22.010  85.025  15.997  1.00  0.00
ATOM   4301  DGY DGY Z2422      71.532 -65.933 -86.221  1.00  0.00
ATOM   4302  DGZ DGZ Z2423      40.660  66.279  12.265  1.00  0.00
ATOM   4303  DHA DHA Z2424     -39.250 -33.662  42.228  1.00  0.00
ATOM   4304  DHB DHB Z2425     -48.213 -23.069 -78.222  1.00  0.00
ATOM   4305  DHC DHC Z2426      -4.284 -77.005   9.205  1.00  0.00
ATOM   4306  DHD DHD Z2427     -44.138 -71.563 -43.486  1.00  0.00
ATOM   4307  DHE DHE Z2428     -55.024   7.395  27.471  1.00  0.00
ATOM   4308  DHF DHF Z2429     -17.743 -83.680 -15.763  1.00  0.00
ATOM   4309  DHG DHG Z2430     -12.836 -84.717 -46.332  1.00  0.00
ATOM   4310  DHH DHH Z2431      82.342  36.083 -29.082  1.00  0.00
ATOM   4311  DHI DHI Z2432      65.694  79.690 -27.100  1.00  0.00
ATOM   4312  DHJ DHJ Z2433      74.236 -84.956  88.643  1.00  0.00
ATOM   4313  DHK DHK Z2434      88.377  39.541 -40.121  1.00  0.00
ATOM   4314  DHL DHL Z2435     -14.842 -65.193  29.276  1.00  0.00
ATOM   4315  DHM DHM Z2436      42.015  53.308  26.638  1.00  0.00
ATOM   4316  DHN DHN Z2437       3.529  61.718  62.907  1.00  0.00
ATOM   4317  DHO DHO Z2438     -27.971 -31.178 -84.520  1.00  0.00
ATOM   4318  DHP DHP Z2439      33.504  48.081 -49.902  1.00  0.00
ATOM   4319  DHQ DHQ Z2440     -13.655  41.007  17.652  1.00  0.00
ATOM   4320  DHR DHR Z2441     -63.249  10.711   6.753  1.00  0.00
ATOM   4321  DHS DHS Z2442     -54.160  70.689 -82.159  1.00  0.00
ATOM   4322  DHT DHT Z2443      23.402 -84.828 -12.780  1.00  0.00
ATOM   4323  DHU DHU Z2444      27.027 -27.519 -40.048  1.00  0.00
ATOM   4324  DHV DHV Z2445     -60.362 -82.752  -4.826  1.00  0.00
ATOM   4325  DHW DHW Z2446      83.467 -87.083  52.453  1.00  0.00
ATOM   4326  DHX DHX Z2447     -43.649  82.798 -77.757  1.00  0.00
ATOM   4327  DHY DHY Z2448      18.755  -7.075 -29.845  1.00  0.00
ATOM   4328  DHZ DHZ Z2449      44.583  85.660 -75.003  1.00  0.00
ATOM   4329  DIA DIA Z2450      56.954 -57.983  89.936  1.00  0.00
ATOM   4330  DIB DIB Z2451      28.615  83.447 -69.134  1.00  0.00
ATOM   4331  DIC DIC Z2452      77.835 -59.772  50.131  1.00  0.00
ATOM   4332  DID DID Z2453     -48.228   8.104 -72.661  1.00  0.00
ATOM   4333  DIE DIE Z2454      20.633  35.179  -4.942  1.00  0.00
ATOM   4334  DIF DIF Z2455     -43.137  14.428  66.770  1.00  0.00
ATOM   4335  DIG DIG Z2456      -1.513 -85.118 -64.193  1.00  0.00
ATOM   4336  DIH DIH Z2457      68.926 -71.003  87.493  1.00  0.00
ATOM   4337  DII DII Z2458       2.090 -64.511 -76.994  1.00  0.00
ATOM   4338  DIJ DIJ Z2459      83.468  78.456 -69.489  1.00  0.00
ATOM   4339  DIK DIK Z2460     -44.368  21.082 -63.709  1.00  0.00
ATOM   4340  DIL DIL Z2461     -54.986 -49.111 -32.724  1.00  0.00
ATOM   4341  DIM DIM Z2462      89.055 -43.047  70.630  1.00  0.00
ATOM   4342  DIN DIN Z2463     -20.037   6.141 -42.388  1.00  0.00
ATOM   4343  DIO DIO Z2464      -0.998  27.552 -83.268  1.00  0.00
ATOM   4344  DIP DIP Z2465      32.885 -69.839  35.928  1.00  0.00
ATOM   4345  DIQ DIQ Z2466     -80.259 -74.316 -76.002  1.00  0.00
ATOM   4346  DIR DIR Z2467      87.812  77.124  50.863  1.00  0.00
ATOM   4347  DIS DIS Z2468      78.076 -17.887  71.091  1.00  0.00
ATOM   4348  DIT DIT Z2469      23.035  73.258  -4.762  1.00  0.00
ATOM   4349  DIU DIU Z2470     -11.011 -47.534  20.237  1.00  0.00
ATOM   4350  DIV DIV Z2471     -76.893   9.134  79.362  1.00  0.00
ATOM   4351  DIW DIW Z2472      29.998  59.246  82.069  1.00  0.00
ATOM   4352  DIX DIX Z2473      72.255  16.088  86.437  1.00  0.00
ATOM   4353  DIY DIY Z2474       5.073  36.209   7.527  1.00  0.00
ATOM   4354  DIZ DIZ Z2475     -57.089   2.376 -54.784  1.00  0.00
ATOM   4355  DJA DJA Z2476     -73.440  53.580 -25.817  1.00  0.00
ATOM   4356  DJB DJB Z2477     -62.625 -82.773  20.259  1.00  0.00
ATOM   4357  DJC DJC Z2478      -4.572 -42.630 -64.362  1.00  0.00
ATOM   4358  DJD DJD Z2479      88.629 -70.478 -26.667  1.00  0.00
ATOM   4359  DJE DJE Z2480     -80.756  55.881  -3.302  1.00  0.00
ATOM   4360  DJF DJF Z2481      56.212 -85.001   7.572  1.00  0.00
ATOM   4361  DJG DJG Z2482      41.825  43.957 -78.617  1.00  0.00
ATOM   4362  DJH DJH Z2483      56.032  50.304  84.351  1.00  0.00
ATOM   4363  DJI DJI Z2484       3.329 -88.192   3.503  1.00  0.00
ATOM   4364  DJJ DJJ Z2485     -15.886 -45.710 -77.697  1.00  0.00
ATOM   4365  DJK DJK Z2486      29.259 -33.212 -73.662  1.00  0.00
ATOM   4366  DJL DJL Z2487     -83.451  69.981 -35.818  1.00  0.00
ATOM   4367  DJM DJM Z2488     -78.756 -26.603  32.833  1.00  0.00
ATOM   4368  DJN DJN Z2489      49.655  67.058  72.614  1.00  0.00
ATOM   4369  DJO DJO Z2490      79.101 -36.392 -84.181  1.00  0.00
ATOM   4370  DJP DJP Z2491      69.257 -47.098 -38.187  1.00  0.00
ATOM   4371  DJQ DJQ Z2492      10.563 -90.192  60.843  1.00  0.00
ATOM   4372  DJR DJR Z2493      89.598 -29.449 -49.000  1.00  0.00
ATOM   4373  DJS DJS Z2494      17.555 -34.257 -27.997  1.00  0.00
ATOM   4374  DJT DJT Z2495      -6.851  70.216 -45.202  1.00  0.00
ATOM   4375  DJU DJU Z2496      43.390  75.567  59.341  1.00  0.00
ATOM   4376  DJV DJV Z2497     -53.998 -85.725 -71.760  1.00  0.00
ATOM   4377  DJW DJW Z2498       2.249 -61.353  27.187  1.00  0.00
ATOM   4378  DJX DJX Z2499      71.335  -7.712 -64.503  1.00  0.00
ATOM   4379  DJY DJY Z2500      34.404  52.591 -65.076  1.00  0.00
ATOM   4380  DJZ DJZ Z2501       0.934  67.766  84.953  1.00  0.00
ATOM   4381  DKA DKA Z2502      -1.205 -87.559 -42.345  1.00  0.00
ATOM   4382  DKB DKB Z2503     -38.730 -88.072  87.599  1.00  0.00
ATOM   4383  DKC DKC Z2504     -22.080  23.837  10.504  1.00  0.00
ATOM   4384  DKD DKD Z2505     -76.527 -28.328 -64.306  1.00  0.00
ATOM   4385  DKE DKE Z2506     -24.049  65.609  18.654  1.00  0.00
ATOM   4386  DKF DKF Z2507     -26.290   1.570 -20.314  1.00  0.00
ATOM   4387  DKG DKG Z2508      -3.662 -86.377 -13.140  1.00  0.00
ATOM   4388  DKH DKH Z2509     -28.081  64.204 -34.784  1.00  0.00
ATOM   4389  DKI DKI Z2510      61.558 -87.350  28.135  1.00  0.00
ATOM   4390  DKJ DKJ Z2511      72.091 -31.159  40.147  1.00  0.00
ATOM   4391  DKK DKK Z2512      22.976  48.370  68.565  1.00  0.00
ATOM   4392  DKL DKL Z2513     -22.942 -41.855 -34.406  1.00  0.00
ATOM   4393  DKM DKM Z2514     -22.263  48.344  83.104  1.00  0.00
ATOM   4394  DKN DKN Z2515      -3.449   9.545 -18.592  1.00  0.00
ATOM   4395  DKO DKO Z2516      20.331  31.779  25.713  1.00  0.00
ATOM   4396  DKP DKP Z2517      55.228  58.777   3.032  1.00  0.00
ATOM   4397  DKQ DKQ Z2518      32.312 -17.254 -70.676  1.00  0.00
ATOM   4398  DKR DKR Z2519     -39.312  13.487  29.759  1.00  0.00
ATOM   4399  DKS DKS Z2520      34.801 -10.374 -21.949  1.00  0.00
ATOM   4400  DKT DKT Z2521      59.470 -26.002  -4.625  1.00  0.00
ATOM   4401  DKU DKU Z2522      40.868  30.855 -81.737  1.00  0.00
ATOM   4402  DKV DKV Z2523      38.641 -66.116 -86.117  1.00  0.00
ATOM   4403  DKW DKW Z2524      58.479 -86.981  79.614  1.00  0.00
ATOM   4404  DKX DKX Z2525     -85.442 -26.359 -77.778  1.00  0.00
ATOM   4405  DKY DKY Z2526     -83.358  49.387  87.894  1.00  0.00
ATOM   4406  DKZ DKZ Z2527      84.290  65.526  66.340  1.00  0.00
ATOM   4407  DLA DLA Z2528      21.726  82.225 -85.557  1.00  0.00
ATOM   4408  DLB DLB Z2529     -18.679 -87.052 -67.758  1.00  0.00
ATOM   4409  DLC DLC Z2530      43.926 -80.009  62.731  1.00  0.00
ATOM   4410  DLD DLD Z2531      27.889  57.698 -21.921  1.00  0.00
ATOM   4411  DLE DLE Z2532      48.336 -14.654  84.155  1.00  0.00
ATOM   4412  DLF DLF Z2533     -16.462 -76.428   4.328  1.00  0.00
ATOM   4413  DLG DLG Z2534      12.114  24.637  59.517  1.00  0.00
ATOM   4414  DLH DLH Z2535     -82.026  43.594  -5.046  1.00  0.00
ATOM   4415  DLI DLI Z2536     -10.287  17.427 -79.843  1.00  0.00
ATOM   4416  DLJ DLJ Z2537       7.230  43.545  30.938  1.00  0.00
ATOM   4417  DLK DLK Z2538     -80.656  40.859 -53.086  1.00  0.00
ATOM   4418  DLL DLL Z2539      31.447 -12.738  -2.740  1.00  0.00
ATOM   4419  DLM DLM Z2540     -21.364  27.405  89.486  1.00  0.00
ATOM   4420  DLN DLN Z2541     -78.415  83.543 -37.760  1.00  0.00
ATOM   4421  DLO DLO Z2542      11.460   9.602  86.873  1.00  0.00
ATOM   4422  DLP DLP Z2543      -7.013 -13.369  12.396  1.00  0.00
ATOM   4423  DLQ DLQ Z2544     -69.682  82.770   4.357  1.00  0.00
ATOM   4424  DLR DLR Z2545      87.011 -13.474   1.597  1.00  0.00
ATOM   4425  DLS DLS Z2546      87.580  -1.788  34.327  1.00  0.00
ATOM   4426  DLT DLT Z2547     -46.763  37.208 -48.569  1.00  0.00
ATOM   4427  DLU DLU Z2548     -83.288  -9.703  88.576  1.00  0.00
ATOM   4428  DLV DLV Z2549     -65.720  -6.520  86.997  1.00  0.00
ATOM   4429  DLW DLW Z2550      82.144 -31.977 -37.653  1.00  0.00
ATOM   4430  DLX DLX Z2551     -41.987  35.334 -83.723  1.00  0.00
ATOM   4431  DLY DLY Z2552     -42.530 -75.182  51.609  1.00  0.00
ATOM   4432  DLZ DLZ Z2553      -6.807  -1.328  62.460  1.00  0.00
ATOM   4433  DMA DMA Z2554      -8.091  -9.342  37.979  1.00  0.00
ATOM   4434  DMB DMB Z2555     -40.018 -40.189  32.484  1.00  0.00
ATOM   4435  DMC DMC Z2556      -2.531  65.813  -1.744  1.00  0.00
ATOM   4436  DMD DMD Z2557     -84.539 -39.551  -7.230  1.00  0.00
ATOM   4437  DME DME Z2558     -84.015  79.595 -25.817  1.00  0.00
ATOM   4438  DMF DMF Z2559     -40.126  70.165 -38.086  1.00  0.00
ATOM   4439  DMG DMG Z2560      88.246  32.232   1.905  1.00  0.00
ATOM   4440  DMH DMH Z2561      22.394  -6.933 -48.515  1.00  0.00
ATOM   4441  DMI DMI Z2562      69.166   9.374 -79.951  1.00  0.00
ATOM   4442  DMJ DMJ Z2563      56.587 -53.523 -27.432  1.00  0.00
ATOM   4443  DMK DMK Z2564      47.227 -11.668  43.285  1.00  0.00
ATOM   4444  DML DML Z2565     -27.812  64.028  50.867  1.00  0.00
ATOM   4445  DMM DMM Z2566     -56.865  82.113 -15.317  1.00  0.00
ATOM   4446  DMN DMN Z2567      85.623 -89.492 -35.670  1.00  0.00
ATOM   4447  DMO DMO Z2568      50.990 -82.265  -4.784  1.00  0.00
ATOM   4448  DMP DMP Z2569      61.479  -8.129 -85.838  1.00  0.00
ATOM   4449  DMQ DMQ Z2570      79.551  15.150 -83.409  1.00  0.00
ATOM   4450  DMR DMR Z2571      30.027  -1.250  45.075  1.00  0.00
ATOM   4451  DMS DMS Z2572      38.308 -70.080  10.979  1.00  0.00
ATOM   4452  DMT DMT Z2573     -30.316   1.242  59.887  1.00  0.00
ATOM   4453  DMU DMU Z2574     -81.016  24.757  45.209  1.00  0.00
ATOM   4454  DMV DMV Z2575     -83.408 -86.834  72.226  1.00  0.00
ATOM   4455  DMW DMW Z2576     -23.230 -28.295   8.141  1.00  0.00
ATOM   4456  DMX DMX Z2577     -19.236   8.201  39.651  1.00  0.00
ATOM   4457  DMY DMY Z2578      11.036  33.241 -51.294  1.00  0.00
ATOM   4458  DMZ DMZ Z2579      89.213 -89.003  78.943  1.00  0.00
ATOM   4459  DNA DNA Z2580     -37.447  21.331 -78.753  1.00  0.00
ATOM   4460  DNB DNB Z2581     -77.054  62.132  42.677  1.00  0.00
ATOM   4461  DNC DNC Z2582      44.458 -19.432  27.481  1.00  0.00
ATOM   4462  DND DND Z2583      25.011  65.896 -52.903  1.00  0.00
ATOM   4463  DNE DNE Z2584      84.727 -88.472  66.884  1.00  0.00
ATOM   4464  DNF DNF Z2585      65.826  -8.573  23.283  1.00  0.00
ATOM   4465  DNG DNG Z2586      54.918 -84.279  67.638  1.00  0.00
ATOM   4466  DNH DNH Z2587     -10.517 -19.230  47.760  1.00  0.00
ATOM   4467  DNI DNI Z2588     -42.894  -0.803  57.559  1.00  0.00
ATOM   4468  DNJ DNJ Z2589     -40.747   8.114  18.153  1.00  0.00
ATOM   4469  DNK DNK Z2590      74.820  16.239  23.790  1.00  0.00
ATOM   4470  DNL DNL Z2591     -76.397 -87.623 -58.188  1.00  0.00
ATOM   4471  DNM DNM Z2592     -10.300  62.272  63.182  1.00  0.00
ATOM   4472  DNN DNN Z2593     -37.217  49.208  67.099  1.00  0.00
ATOM   4473  DNO DNO Z2594     -56.096  51.693  49.350  1.00  0.00
ATOM   4474  DNP DNP Z2595     -48.787  80.860 -52.563  1.00  0.00
ATOM   4475  DNQ DNQ Z2596     -56.163 -82.764 -56.595  1.00  0.00
ATOM   4476  DNR DNR Z2597     -42.252  25.183 -45.251  1.00  0.00
ATOM   4477  DNS DNS Z2598     -59.252  40.172 -55.085  1.00  0.00
ATOM   4478  DNT DNT Z2599     -21.715 -19.410  -3.291  1.00  0.00
ATOM   4479  DNU DNU Z2600     -30.499 -47.001 -17.302  1.00  0.00
ATOM   4480  DNV DNV Z2601       0.314  66.306  23.020  1.00  0.00
ATOM   4481  DNW DNW Z2602     -27.500  41.855 -67.566  1.00  0.00
ATOM   4482  DNX DNX Z2603     -28.268  12.627 -17.377  1.00  0.00
ATOM   4483  DNY DNY Z2604      17.549  74.199   7.748  1.00  0.00
ATOM   4484  DNZ DNZ Z2605      89.117  82.045 -50.826  1.00  0.00
ATOM   4485  DOA DOA Z2606     -33.266 -23.358 -28.277  1.00  0.00
ATOM   4486  DOB DOB Z2607      54.492  85.371 -24.839  1.00  0.00
ATOM   4487  DOC DOC Z2608     -24.695  61.684  88.973  1.00  0.00
ATOM   4488  DOD DOD Z2609     -17.213  15.255 -30.933  1.00  0.00
ATOM   4489  DOE DOE Z2610      39.660  69.311  47.081  1.00  0.00
ATOM   4490  DOF DOF Z2611     -36.664  63.662  42.842  1.00  0.00
ATOM   4491  DOG DOG Z2612     -65.944  62.425 -85.831  1.00  0.00
ATOM   4492  DOH DOH Z2613     -75.333 -19.180 -23.019  1.00  0.00
ATOM   4493  DOI DOI Z2614      52.819 -24.015  74.807  1.00  0.00
ATOM   4494  DOJ DOJ Z2615     -41.436 -86.258 -18.812  1.00  0.00
ATOM   4495  DOK DOK Z2616      51.531 -85.785 -83.022  1.00  0.00
ATOM   4496  DOL DOL Z2617     -28.740   8.315   9.071  1.00  0.00
ATOM   4497  DOM DOM Z2618     -77.583 -20.475  -1.030  1.00  0.00
ATOM   4498  DON DON Z2619      47.406  51.393  72.306  1.00  0.00
ATOM   4499  DOO DOO Z2620     -50.123 -78.281 -32.002  1.00  0.00
ATOM   4500  DOP DOP Z2621     -21.309 -55.446 -73.847  1.00  0.00
ATOM   4501  DOQ DOQ Z2622     -60.567 -84.158  58.359  1.00  0.00
ATOM   4502  DOR DOR Z2623     -50.819  77.981  44.473  1.00  0.00
ATOM   4503  DOS DOS Z2624      13.934  26.977   5.804  1.00  0.00
ATOM   4504  DOT DOT Z2625       1.768  10.755  34.493  1.00  0.00
ATOM   4505  DOU DOU Z2626      32.338  56.629 -79.186  1.00  0.00
ATOM   4506  DOV DOV Z2627      75.648 -48.364 -19.244  1.00  0.00
ATOM   4507  DOW DOW Z2628     -65.260 -31.759  35.137  1.00  0.00
ATOM   4508  DOX DOX Z2629     -20.705 -60.640 -85.446  1.00  0.00
ATOM   4509  DOY DOY Z2630      23.442  51.431 -67.366  1.00  0.00
ATOM   4510  DOZ DOZ Z2631      88.967   8.739 -25.069  1.00  0.00
ATOM   4511  DPA DPA Z2632     -59.196  83.228  63.063  1.00  0.00
ATOM   4512  DPB DPB Z2633     -79.363  -2.590 -86.277  1.00  0.00
ATOM   4513  DPC DPC Z2634      78.564  -3.675   6.013  1.00  0.00
ATOM   4514  DPD DPD Z2635      11.499  63.865 -11.386  1.00  0.00
ATOM   4515  DPE DPE Z2636     -69.277 -47.426 -74.325  1.00  0.00
ATOM   4516  DPF DPF Z2637     -13.427 -27.858  23.227  1.00  0.00
ATOM   4517  DPG DPG Z2638     -11.081  17.276  13.161  1.00  0.00
ATOM   4518  DPH DPH Z2639       8.257 -36.182 -18.775  1.00  0.00
ATOM   4519  DPI DPI Z2640      69.942  16.525  -5.632  1.00  0.00
ATOM   4520  DPJ DPJ Z2641      38.662  85.177  47.543  1.00  0.00
ATOM   4521  DPK DPK Z2642      88.441 -42.075  40.888  1.00  0.00
ATOM   4522  DPL DPL Z2643      68.927 -37.906  49.051  1.00  0.00
ATOM   4523  DPM DPM Z2644     -81.724   4.952 -71.851  1.00  0.00
ATOM   4524  DPN DPN Z2645     -82.517 -21.524 -38.423  1.00  0.00
ATOM   4525  DPO DPO Z2646     -55.127 -63.860  57.137  1.00  0.00
ATOM   4526  DPP DPP Z2647     -30.761 -54.084  11.229  1.00  0.00
ATOM   4527  DPQ DPQ Z2648      56.498 -74.553  86.826  1.00  0.00
ATOM   4528  DPR DPR Z2649      86.115  49.296 -68.744  1.00  0.00
ATOM   4529  DPS DPS Z2650     -81.440 -48.039 -67.310  1.00  0.00
ATOM   4530  DPT DPT Z2651      87.208  14.344 -53.352  1.00  0.00
ATOM   4531  DPU DPU Z2652      35.787  38.046 -10.967  1.00  0.00
ATOM   4532  DPV DPV Z2653     -83.763 -28.693  69.058  1.00  0.00
ATOM   4533  DPW DPW Z2654     -60.812   4.288 -85.481  1.00  0.00
ATOM   4534  DPX DPX Z2655      -9.334 -42.837 -38.446  1.00  0.00
ATOM   4535  DPY DPY Z2656     -53.363  12.877  42.389  1.00  0.00
ATOM   4536  DPZ DPZ Z2657     -33.189  80.231 -64.332  1.00  0.00
ATOM   4537  DQA DQA Z2658     -76.039  69.674 -73.279  1.00  0.00
ATOM   4538  DQB DQB Z2659      70.410  -5.540  87.462  1.00  0.00
ATOM   4539  DQC DQC Z2660     -19.652 -57.956  46.206  1.00  0.00
ATOM   4540  DQD DQD Z2661      44.406  54.709  49.523  1.00  0.00
ATOM   4541  DQE DQE Z2662     -83.630 -67.221 -83.792  1.00  0.00
ATOM   4542  DQF DQF Z2663      50.594  27.022 -19.324  1.00  0.00
ATOM   4543  DQG DQG Z2664      66.441 -64.399 -22.670  1.00  0.00
ATOM   4544  DQH DQH Z2665     -11.418 -39.572  63.010  1.00  0.00
ATOM   4545  DQI DQI Z2666      72.251  80.279  15.457  1.00  0.00
ATOM   4546  DQJ DQJ Z2667     -66.037  52.416 -73.767  1.00  0.00
ATOM   4547  DQK DQK Z2668      34.681  11.500 -70.898  1.00  0.00
ATOM   4548  DQL DQL Z2669      80.054   6.969 -55.562  1.00  0.00
ATOM   4549  DQM DQM Z2670      30.735 -88.582  67.660  1.00  0.00
ATOM   4550  DQN DQN Z2671      71.880  82.147  40.619  1.00  0.00
ATOM   4551  DQO DQO Z2672      16.404 -43.021  84.959  1.00  0.00
ATOM   4552  DQP DQP Z2673      42.188 -30.231  23.073  1.00  0.00
ATOM   4553  DQQ DQQ Z2674      73.113  14.475  52.750  1.00  0.00
ATOM   4554  DQR DQR Z2675      87.066  34.240  33.064  1.00  0.00
ATOM   4555  DQS DQS Z2676      74.043  84.419  -3.061  1.00  0.00
ATOM   4556  DQT DQT Z2677     -68.765 -73.737  24.493  1.00  0.00
ATOM   4557  DQU DQU Z2678      10.510  14.446  71.110  1.00  0.00
ATOM   4558  DQV DQV Z2679     -85.745 -40.856  74.037  1.00  0.00
ATOM   4559  DQW DQW Z2680     -26.106  33.485 -83.550  1.00  0.00
ATOM   4560  DQX DQX Z2681     -83.202  74.661  -7.626  1.00  0.00
ATOM   4561  DQY DQY Z2682     -13.081  84.161 -65.558  1.00  0.00
ATOM   4562  DQZ DQZ Z2683     -16.957  56.399 -82.316  1.00  0.00
ATOM   4563  DRA DRA Z2684     -82.061 -58.010  85.042  1.00  0.00
ATOM   4564  DRB DRB Z2685      77.254  73.726 -56.695  1.00  0.00
ATOM   4565  DRC DRC Z2686      38.537  60.792  64.240  1.00  0.00
ATOM   4566  DRD DRD Z2687     -62.592  23.129  50.377  1.00  0.00
ATOM   4567  DRE DRE Z2688       6.861 -55.609 -40.836  1.00  0.00
ATOM   4568  DRF DRF Z2689      76.624 -53.717  69.213  1.00  0.00
ATOM   4569  DRG DRG Z2690     -84.664  32.716 -84.377  1.00  0.00
ATOM   4570  DRH DRH Z2691      65.956  82.607  29.421  1.00  0.00
ATOM   4571  DRI DRI Z2692     -14.915  78.591 -17.095  1.00  0.00
ATOM   4572  DRJ DRJ Z2693     -24.500 -16.001 -70.045  1.00  0.00
ATOM   4573  DRK DRK Z2694      54.501 -35.925  85.765  1.00  0.00
ATOM   4574  DRL DRL Z2695      22.647 -29.760  30.449  1.00  0.00
ATOM   4575  DRM DRM Z2696     -58.673 -37.142  86.110  1.00  0.00
ATOM   4576  DRN DRN Z2697      27.247  81.760  77.310  1.00  0.00
ATOM   4577  DRO DRO Z2698      59.426 -63.657 -68.938  1.00  0.00
ATOM   4578  DRP DRP Z2699      27.076  56.838 -42.904  1.00  0.00
ATOM   4579  DRQ DRQ Z2700     -33.245   7.982  82.417  1.00  0.00
ATOM   4580  DRR DRR Z2701     -82.307  53.246  11.220  1.00  0.00
ATOM   4581  DRS DRS Z2702     -58.931 -73.858  32.335  1.00  0.00
ATOM   4582  DRT DRT Z2703     -85.166  36.912  57.768  1.00  0.00
ATOM   4583  DRU DRU Z2704     -37.882  47.442 -20.746  1.00  0.00
ATOM   4584  DRV DRV Z2705     -73.090 -88.343  23.613  1.00  0.00
ATOM   4585  DRW DRW Z2706      70.661  17.564  65.869  1.00  0.00
ATOM   4586  DRX DRX Z2707      33.992  84.217   2.923  1.00  0.00
ATOM   4587  DRY DRY Z2708      25.405 -11.286  35.677  1.00  0.00
ATOM   4588  DRZ DRZ Z2709     -84.192  17.703 -21.691  1.00  0.00
ATOM   4589  DSA DSA Z2710      22.611  76.260 -32.155  1.00  0.00
ATOM   4590  DSB DSB Z2711      24.545   1.377 -36.199  1.00  0.00
ATOM   4591  DSC DSC Z2712     -22.246 -63.406 -37.306  1.00  0.00
ATOM   4592  DSD DSD Z2713      72.039  70.659  -6.453  1.00  0.00
ATOM   4593  DSE DSE Z2714      24.002 -72.072 -85.736  1.00  0.00
ATOM   4594  DSF DSF Z2715     -82.086  14.059 -56.721  1.00  0.00
ATOM   4595  DSG DSG Z2716     -70.913  82.444  22.996  1.00  0.00
ATOM   4596  DSH DSH Z2717     -28.182   4.243  -8.310  1.00  0.00
ATOM   4597  DSI DSI Z2718      -6.429  55.830 -59.986  1.00  0.00
ATOM   4598  DSJ DSJ Z2719     -31.681 -43.632  39.542  1.00  0.00
ATOM   4599  DSK DSK Z2720      30.961  49.208 -87.536  1.00  0.00
ATOM   4600  DSL DSL Z2721      78.087  69.980   9.443  1.00  0.00
ATOM   4601  DSM DSM Z2722      43.878 -81.443  88.428  1.00  0.00
ATOM   4602  DSN DSN Z2723     -31.766  38.405  23.516  1.00  0.00
ATOM   4603  DSO DSO Z2724     -67.594  74.210 -33.939  1.00  0.00
ATOM   4604  DSP DSP Z2725      13.179  82.760  77.027  1.00  0.00
ATOM   4605  DSQ DSQ Z2726      19.900 -86.377  14.532  1.00  0.00
END
