# Supplementary material for: The Effect of Macromolecular Crowding on the Electrostatic Component of Barnase–Barstar Binding: A Computational, Implicit Solvent-Based Study
Source: PLoS One. 2014 Jun 10;9(6):e98618. doi: 10.1371/journal.pone.0098618 (PMC4051634; doi:10.1371/journal.pone.0098618)
Supplement: File S1 — Contains sample pdb files used in our analyses; each contains the barnase/barstar complex with a specific random placement of crowders of varying radii at 30% crowding density. Also included are files specifying, for each pdb file, the radii of each atom and model crowder. (TAR) [file pone.0098618.s005.tar › vary30percent_pdb/with_crowders-42.pdb]

ATOM      1  CAY VAL A   3      18.329  -9.767 -18.786  1.00  0.00
ATOM      2  CY  VAL A   3      17.463  -9.299 -17.665  1.00  0.55
ATOM      3  OY  VAL A   3      17.203 -10.038 -16.718  1.00 -0.55
ATOM      4  N   VAL A   3      16.993  -8.037 -17.760  1.00 -0.40
ATOM      5  H   VAL A   3      17.222  -7.453 -18.535  1.00  0.40
ATOM      6  CA  VAL A   3      16.107  -7.419 -16.733  1.00  0.00
ATOM      7  CB  VAL A   3      16.269  -5.903 -16.535  1.00  0.00
ATOM      8  CG1 VAL A   3      15.283  -5.404 -15.502  1.00  0.00
ATOM      9  CG2 VAL A   3      17.666  -5.466 -16.113  1.00  0.00
ATOM     10  C   VAL A   3      14.669  -7.755 -17.123  1.00  0.55
ATOM     11  O   VAL A   3      14.125  -7.204 -18.095  1.00 -0.55
ATOM     12  N   ILE A   4      14.072  -8.639 -16.383  1.00 -0.40
ATOM     13  H   ILE A   4      14.512  -9.101 -15.616  1.00  0.40
ATOM     14  CA  ILE A   4      12.656  -8.995 -16.677  1.00  0.00
ATOM     15  CB  ILE A   4      12.546 -10.506 -16.596  1.00  0.00
ATOM     16  CG2 ILE A   4      11.132 -11.017 -16.786  1.00  0.00
ATOM     17  CG1 ILE A   4      13.586 -11.052 -17.616  1.00  0.00
ATOM     18  CD1 ILE A   4      13.725 -12.568 -17.376  1.00  0.00
ATOM     19  C   ILE A   4      11.850  -8.257 -15.632  1.00  0.55
ATOM     20  O   ILE A   4      11.950  -8.686 -14.487  1.00 -0.55
ATOM     21  N   ASN A   5      11.188  -7.189 -15.991  1.00 -0.40
ATOM     22  H   ASN A   5      11.172  -6.861 -16.933  1.00  0.40
ATOM     23  CA  ASN A   5      10.424  -6.409 -15.014  1.00  0.00
ATOM     24  CB  ASN A   5      11.345  -5.293 -14.478  1.00  0.00
ATOM     25  CG  ASN A   5      11.507  -4.197 -15.497  1.00  0.55
ATOM     26  OD1 ASN A   5      11.426  -4.466 -16.699  1.00 -0.55
ATOM     27  ND2 ASN A   5      11.717  -2.929 -15.181  1.00 -0.78
ATOM     28 HD21 ASN A   5      11.776  -2.656 -14.221  1.00  0.39
ATOM     29 HD22 ASN A   5      11.817  -2.244 -15.903  1.00  0.39
ATOM     30  C   ASN A   5       9.146  -5.812 -15.561  1.00  0.55
ATOM     31  O   ASN A   5       8.660  -4.755 -15.093  1.00 -0.55
ATOM     32  N   THR A   6       8.573  -6.475 -16.564  1.00 -0.40
ATOM     33  H   THR A   6       8.954  -7.320 -16.930  1.00  0.40
ATOM     34  CA  THR A   6       7.336  -5.993 -17.193  1.00  0.00
ATOM     35  CB  THR A   6       7.495  -6.026 -18.718  1.00  0.00
ATOM     36  OG1 THR A   6       7.625  -7.403 -19.111  1.00 -0.49
ATOM     37  HG1 THR A   6       7.563  -7.412 -20.069  1.00  0.49
ATOM     38  CG2 THR A   6       8.740  -5.225 -19.136  1.00  0.00
ATOM     39  C   THR A   6       6.232  -6.939 -16.733  1.00  0.55
ATOM     40  O   THR A   6       6.611  -8.029 -16.299  1.00 -0.55
ATOM     41  N   PHE A   7       4.972  -6.560 -16.843  1.00 -0.40
ATOM     42  H   PHE A   7       4.688  -5.677 -17.207  1.00  0.40
ATOM     43  CA  PHE A   7       3.912  -7.502 -16.400  1.00  0.00
ATOM     44  CB  PHE A   7       2.545  -6.816 -16.648  1.00  0.12
ATOM     45  CG  PHE A   7       2.234  -5.716 -15.659  1.00 -0.12
ATOM     46  CD1 PHE A   7       2.080  -6.016 -14.292  1.00 -0.12
ATOM     47  HD1 PHE A   7       2.188  -7.032 -13.942  1.00  0.12
ATOM     48  CE1 PHE A   7       1.787  -4.996 -13.396  1.00 -0.12
ATOM     49  HE1 PHE A   7       1.638  -5.215 -12.349  1.00  0.12
ATOM     50  CZ  PHE A   7       1.687  -3.671 -13.868  1.00 -0.12
ATOM     51  HZ  PHE A   7       1.486  -2.873 -13.169  1.00  0.12
ATOM     52  CD2 PHE A   7       2.089  -4.405 -16.107  1.00 -0.12
ATOM     53  HD2 PHE A   7       2.168  -4.189 -17.162  1.00  0.12
ATOM     54  CE2 PHE A   7       1.843  -3.376 -15.212  1.00 -0.12
ATOM     55  HE2 PHE A   7       1.773  -2.355 -15.558  1.00  0.12
ATOM     56  C   PHE A   7       3.988  -8.873 -17.043  1.00  0.55
ATOM     57  O   PHE A   7       3.930  -9.931 -16.338  1.00 -0.55
ATOM     58  N   ASP A   8       4.076  -8.953 -18.383  1.00 -0.40
ATOM     59  H   ASP A   8       4.106  -8.140 -18.960  1.00  0.40
ATOM     60  CA  ASP A   8       4.135 -10.249 -19.088  1.00  0.00
ATOM     61  CB  ASP A   8       4.031 -10.089 -20.627  1.00  0.00
ATOM     62  CG  ASP A   8       2.588  -9.770 -20.943  1.00  0.10
ATOM     63  OD1 ASP A   8       1.754 -10.653 -20.640  1.00 -0.55
ATOM     64  OD2 ASP A   8       2.462  -8.627 -21.418  1.00 -0.55
ATOM     65  C   ASP A   8       5.421 -11.049 -18.947  1.00  0.55
ATOM     66  O   ASP A   8       5.378 -12.269 -18.851  1.00 -0.55
ATOM     67  N   GLY A   9       6.548 -10.322 -19.006  1.00 -0.40
ATOM     68  H   GLY A   9       6.591  -9.338 -19.155  1.00  0.40
ATOM     69  CA  GLY A   9       7.803 -11.083 -18.828  1.00  0.00
ATOM     70  C   GLY A   9       7.792 -11.756 -17.443  1.00  0.55
ATOM     71  O   GLY A   9       8.086 -12.963 -17.360  1.00 -0.55
ATOM     72  N   VAL A  10       7.485 -11.016 -16.366  1.00 -0.40
ATOM     73  H   VAL A  10       7.259 -10.048 -16.433  1.00  0.40
ATOM     74  CA  VAL A  10       7.464 -11.599 -15.010  1.00  0.00
ATOM     75  CB  VAL A  10       7.388 -10.553 -13.892  1.00  0.00
ATOM     76  CG1 VAL A  10       7.386 -11.181 -12.494  1.00  0.00
ATOM     77  CG2 VAL A  10       8.560  -9.576 -13.991  1.00  0.00
ATOM     78  C   VAL A  10       6.322 -12.605 -14.848  1.00  0.55
ATOM     79  O   VAL A  10       6.519 -13.655 -14.242  1.00 -0.55
ATOM     80  N   ALA A  11       5.167 -12.365 -15.417  1.00 -0.40
ATOM     81  H   ALA A  11       5.009 -11.540 -15.953  1.00  0.40
ATOM     82  CA  ALA A  11       4.038 -13.274 -15.314  1.00  0.00
ATOM     83  CB  ALA A  11       2.713 -12.733 -15.889  1.00  0.00
ATOM     84  C   ALA A  11       4.389 -14.583 -16.026  1.00  0.55
ATOM     85  O   ALA A  11       4.042 -15.634 -15.517  1.00 -0.55
ATOM     86  N   ASP A  12       5.050 -14.457 -17.191  1.00 -0.40
ATOM     87  H   ASP A  12       5.317 -13.590 -17.603  1.00  0.40
ATOM     88  CA  ASP A  12       5.392 -15.710 -17.887  1.00  0.00
ATOM     89  CB  ASP A  12       5.950 -15.433 -19.272  1.00  0.00
ATOM     90  CG  ASP A  12       4.809 -15.091 -20.202  1.00  0.10
ATOM     91  OD1 ASP A  12       3.608 -15.246 -19.848  1.00 -0.55
ATOM     92  OD2 ASP A  12       5.220 -14.674 -21.315  1.00 -0.55
ATOM     93  C   ASP A  12       6.440 -16.470 -17.120  1.00  0.55
ATOM     94  O   ASP A  12       6.401 -17.688 -17.034  1.00 -0.55
ATOM     95  N   TYR A  13       7.400 -15.716 -16.618  1.00 -0.40
ATOM     96  H   TYR A  13       7.421 -14.726 -16.734  1.00  0.40
ATOM     97  CA  TYR A  13       8.517 -16.321 -15.838  1.00  0.00
ATOM     98  CB  TYR A  13       9.528 -15.218 -15.495  1.00  0.12
ATOM     99  CG  TYR A  13      10.857 -15.763 -15.081  1.00 -0.12
ATOM    100  CD1 TYR A  13      11.025 -16.287 -13.802  1.00 -0.12
ATOM    101  HD1 TYR A  13      10.183 -16.269 -13.127  1.00  0.12
ATOM    102  CE1 TYR A  13      12.217 -16.831 -13.348  1.00 -0.12
ATOM    103  HE1 TYR A  13      12.310 -17.255 -12.360  1.00  0.12
ATOM    104  CZ  TYR A  13      13.280 -16.800 -14.232  1.00  0.06
ATOM    105  OH  TYR A  13      14.503 -17.285 -13.795  1.00 -0.49
ATOM    106  HH  TYR A  13      14.497 -17.283 -12.835  1.00  0.43
ATOM    107  CD2 TYR A  13      11.943 -15.767 -15.969  1.00 -0.12
ATOM    108  HD2 TYR A  13      11.846 -15.372 -16.969  1.00  0.12
ATOM    109  CE2 TYR A  13      13.153 -16.297 -15.519  1.00 -0.12
ATOM    110  HE2 TYR A  13      14.005 -16.316 -16.183  1.00  0.12
ATOM    111  C   TYR A  13       8.019 -17.119 -14.644  1.00  0.55
ATOM    112  O   TYR A  13       8.424 -18.276 -14.395  1.00 -0.55
ATOM    113  N   LEU A  14       7.100 -16.494 -13.897  1.00 -0.40
ATOM    114  H   LEU A  14       6.793 -15.571 -14.114  1.00  0.40
ATOM    115  CA  LEU A  14       6.466 -17.116 -12.696  1.00  0.00
ATOM    116  CB  LEU A  14       5.439 -16.167 -12.076  1.00  0.00
ATOM    117  CG  LEU A  14       6.026 -14.992 -11.281  1.00  0.00
ATOM    118  CD1 LEU A  14       4.925 -13.953 -11.038  1.00  0.00
ATOM    119  CD2 LEU A  14       6.608 -15.537  -9.993  1.00  0.00
ATOM    120  C   LEU A  14       5.759 -18.417 -13.020  1.00  0.55
ATOM    121  O   LEU A  14       5.887 -19.465 -12.365  1.00 -0.55
ATOM    122  N   GLN A  15       4.997 -18.320 -14.103  1.00 -0.40
ATOM    123  H   GLN A  15       4.886 -17.492 -14.647  1.00  0.40
ATOM    124  CA  GLN A  15       4.271 -19.539 -14.511  1.00  0.00
ATOM    125  CB  GLN A  15       3.242 -19.235 -15.560  1.00  0.00
ATOM    126  CG  GLN A  15       1.993 -18.450 -15.209  1.00  0.00
ATOM    127  CD  GLN A  15       1.053 -18.699 -16.416  1.00  0.55
ATOM    128  OE1 GLN A  15       1.315 -18.171 -17.517  1.00 -0.55
ATOM    129  NE2 GLN A  15       0.048 -19.519 -16.139  1.00 -0.78
ATOM    130 HE21 GLN A  15      -0.620 -19.749 -16.847  1.00  0.39
ATOM    131 HE22 GLN A  15      -0.043 -19.908 -15.222  1.00  0.39
ATOM    132  C   GLN A  15       5.193 -20.634 -15.081  1.00  0.55
ATOM    133  O   GLN A  15       4.839 -21.802 -14.957  1.00 -0.55
ATOM    134  N   THR A  16       6.284 -20.233 -15.716  1.00 -0.40
ATOM    135  H   THR A  16       6.514 -19.270 -15.831  1.00  0.40
ATOM    136  CA  THR A  16       7.211 -21.195 -16.283  1.00  0.00
ATOM    137  CB  THR A  16       8.108 -20.626 -17.410  1.00  0.00
ATOM    138  OG1 THR A  16       7.259 -19.900 -18.296  1.00 -0.49
ATOM    139  HG1 THR A  16       6.981 -19.117 -17.815  1.00  0.49
ATOM    140  CG2 THR A  16       8.810 -21.765 -18.173  1.00  0.00
ATOM    141  C   THR A  16       8.162 -21.733 -15.234  1.00  0.55
ATOM    142  O   THR A  16       8.299 -22.967 -15.218  1.00 -0.55
ATOM    143  N   TYR A  17       8.773 -20.886 -14.447  1.00 -0.40
ATOM    144  H   TYR A  17       8.625 -19.901 -14.488  1.00  0.40
ATOM    145  CA  TYR A  17       9.721 -21.377 -13.449  1.00  0.00
ATOM    146  CB  TYR A  17      11.033 -20.515 -13.591  1.00  0.12
ATOM    147  CG  TYR A  17      11.478 -20.514 -15.040  1.00 -0.12
ATOM    148  CD1 TYR A  17      12.130 -21.636 -15.596  1.00 -0.12
ATOM    149  HD1 TYR A  17      12.305 -22.500 -14.973  1.00  0.12
ATOM    150  CE1 TYR A  17      12.555 -21.666 -16.925  1.00 -0.12
ATOM    151  HE1 TYR A  17      13.056 -22.528 -17.340  1.00  0.12
ATOM    152  CZ  TYR A  17      12.302 -20.532 -17.687  1.00  0.06
ATOM    153  OH  TYR A  17      12.619 -20.477 -19.033  1.00 -0.49
ATOM    154  HH  TYR A  17      12.363 -19.613 -19.363  1.00  0.43
ATOM    155  CD2 TYR A  17      11.256 -19.401 -15.851  1.00 -0.12
ATOM    156  HD2 TYR A  17      10.767 -18.530 -15.440  1.00  0.12
ATOM    157  CE2 TYR A  17      11.655 -19.401 -17.171  1.00 -0.12
ATOM    158  HE2 TYR A  17      11.471 -18.541 -17.798  1.00  0.12
ATOM    159  C   TYR A  17       9.234 -21.420 -12.010  1.00  0.55
ATOM    160  O   TYR A  17      10.026 -21.911 -11.202  1.00 -0.55
ATOM    161  N   HSD A  18       8.058 -20.995 -11.640  1.00 -0.40
ATOM    162  H   HSD A  18       7.420 -20.623 -12.308  1.00  0.40
ATOM    163  CA  HSD A  18       7.567 -21.013 -10.282  1.00  0.00
ATOM    164  CB  HSD A  18       7.255 -22.412  -9.742  1.00  0.12
ATOM    165  ND1 HSD A  18       5.350 -22.085 -11.391  1.00 -0.40
ATOM    166  HD1 HSD A  18       5.522 -21.119 -11.582  1.00  0.40
ATOM    167  CG  HSD A  18       6.073 -22.863 -10.532  1.00 -0.12
ATOM    168  CE1 HSD A  18       4.387 -22.849 -11.917  1.00  0.15
ATOM    169  HE1 HSD A  18       3.667 -22.489 -12.652  1.00  0.12
ATOM    170  NE2 HSD A  18       4.445 -24.074 -11.420  1.00 -0.56
ATOM    171  CD2 HSD A  18       5.512 -24.100 -10.552  1.00  0.15
ATOM    172  HD2 HSD A  18       5.776 -25.007 -10.022  1.00  0.12
ATOM    173  C   HSD A  18       8.486 -20.307  -9.289  1.00  0.55
ATOM    174  O   HSD A  18       8.646 -20.775  -8.185  1.00 -0.55
ATOM    175  N   LYS A  19       8.996 -19.177  -9.676  1.00 -0.40
ATOM    176  H   LYS A  19       8.837 -18.844 -10.601  1.00  0.40
ATOM    177  CA  LYS A  19       9.813 -18.307  -8.860  1.00  0.00
ATOM    178  CB  LYS A  19      11.113 -19.018  -8.541  1.00  0.00
ATOM    179  CG  LYS A  19      11.991 -19.124  -9.779  1.00  0.00
ATOM    180  CD  LYS A  19      13.185 -20.018  -9.647  1.00  0.00
ATOM    181  CE  LYS A  19      14.249 -19.494 -10.618  1.00  0.33
ATOM    182  NZ  LYS A  19      15.420 -20.420 -10.717  1.00 -0.32
ATOM    183  HZ1 LYS A  19      15.100 -21.350 -11.056  1.00  0.33
ATOM    184  HZ2 LYS A  19      15.859 -20.525  -9.780  1.00  0.33
ATOM    185  HZ3 LYS A  19      16.116 -20.029 -11.384  1.00  0.33
ATOM    186  C   LYS A  19       9.993 -17.020  -9.667  1.00  0.55
ATOM    187  O   LYS A  19       9.771 -16.952 -10.895  1.00 -0.55
ATOM    188  N   LEU A  20      10.378 -15.979  -8.953  1.00 -0.40
ATOM    189  H   LEU A  20      10.494 -16.018  -7.964  1.00  0.40
ATOM    190  CA  LEU A  20      10.655 -14.702  -9.595  1.00  0.00
ATOM    191  CB  LEU A  20      10.775 -13.519  -8.588  1.00  0.00
ATOM    192  CG  LEU A  20       9.470 -12.962  -7.959  1.00  0.00
ATOM    193  CD1 LEU A  20       9.842 -11.945  -6.902  1.00  0.00
ATOM    194  CD2 LEU A  20       8.540 -12.320  -8.967  1.00  0.00
ATOM    195  C   LEU A  20      12.022 -14.693 -10.299  1.00  0.55
ATOM    196  O   LEU A  20      12.918 -15.398  -9.815  1.00 -0.55
ATOM    197  N   PRO A  21      12.156 -13.855 -11.321  1.00 -0.20
ATOM    198  CD  PRO A  21      11.077 -13.073 -11.927  1.00  0.10
ATOM    199  CA  PRO A  21      13.437 -13.676 -12.023  1.00  0.10
ATOM    200  CB  PRO A  21      13.188 -12.626 -13.078  1.00  0.00
ATOM    201  CG  PRO A  21      11.739 -12.352 -13.069  1.00  0.00
ATOM    202  C   PRO A  21      14.474 -13.211 -11.006  1.00  0.55
ATOM    203  O   PRO A  21      14.181 -12.619  -9.964  1.00 -0.55
ATOM    204  N   ASP A  22      15.740 -13.397 -11.342  1.00 -0.40
ATOM    205  H   ASP A  22      15.985 -13.802 -12.219  1.00  0.40
ATOM    206  CA  ASP A  22      16.859 -13.044 -10.498  1.00  0.00
ATOM    207  CB  ASP A  22      18.200 -13.555 -11.095  1.00  0.00
ATOM    208  CG  ASP A  22      18.099 -15.082 -11.055  1.00  0.10
ATOM    209  OD1 ASP A  22      17.236 -15.690 -10.347  1.00 -0.55
ATOM    210  OD2 ASP A  22      18.916 -15.723 -11.777  1.00 -0.55
ATOM    211  C   ASP A  22      17.038 -11.587 -10.209  1.00  0.55
ATOM    212  O   ASP A  22      17.916 -11.326  -9.369  1.00 -0.55
ATOM    213  N   ASN A  23      16.341 -10.659 -10.820  1.00 -0.40
ATOM    214  H   ASN A  23      15.639 -10.870 -11.497  1.00  0.40
ATOM    215  CA  ASN A  23      16.571  -9.236 -10.524  1.00  0.00
ATOM    216  CB  ASN A  23      16.326  -8.442 -11.803  1.00  0.00
ATOM    217  CG  ASN A  23      14.973  -8.757 -12.424  1.00  0.55
ATOM    218  OD1 ASN A  23      14.761  -9.889 -12.907  1.00 -0.55
ATOM    219  ND2 ASN A  23      14.083  -7.761 -12.405  1.00 -0.78
ATOM    220 HD21 ASN A  23      14.327  -6.880 -12.000  1.00  0.39
ATOM    221 HD22 ASN A  23      13.173  -7.897 -12.796  1.00  0.39
ATOM    222  C   ASN A  23      15.722  -8.732  -9.359  1.00  0.55
ATOM    223  O   ASN A  23      15.748  -7.539  -9.060  1.00 -0.55
ATOM    224  N   TYR A  24      14.997  -9.618  -8.725  1.00 -0.40
ATOM    225  H   TYR A  24      14.985 -10.578  -8.994  1.00  0.40
ATOM    226  CA  TYR A  24      14.162  -9.268  -7.591  1.00  0.00
ATOM    227  CB  TYR A  24      12.841 -10.106  -7.635  1.00  0.12
ATOM    228  CG  TYR A  24      11.971  -9.391  -8.629  1.00 -0.12
ATOM    229  CD1 TYR A  24      11.299  -8.220  -8.263  1.00 -0.12
ATOM    230  HD1 TYR A  24      11.365  -7.877  -7.242  1.00  0.12
ATOM    231  CE1 TYR A  24      10.553  -7.490  -9.169  1.00 -0.12
ATOM    232  HE1 TYR A  24      10.056  -6.578  -8.872  1.00  0.12
ATOM    233  CZ  TYR A  24      10.462  -7.963 -10.476  1.00  0.06
ATOM    234  OH  TYR A  24       9.680  -7.287 -11.405  1.00 -0.49
ATOM    235  HH  TYR A  24       9.165  -6.627 -10.936  1.00  0.43
ATOM    236  CD2 TYR A  24      11.913  -9.820  -9.940  1.00 -0.12
ATOM    237  HD2 TYR A  24      12.470 -10.692 -10.252  1.00  0.12
ATOM    238  CE2 TYR A  24      11.130  -9.119 -10.862  1.00 -0.12
ATOM    239  HE2 TYR A  24      11.043  -9.477 -11.878  1.00  0.12
ATOM    240  C   TYR A  24      14.764  -9.534  -6.232  1.00  0.55
ATOM    241  O   TYR A  24      15.365 -10.597  -6.153  1.00 -0.55
ATOM    242  N   ILE A  25      14.561  -8.696  -5.232  1.00 -0.40
ATOM    243  H   ILE A  25      14.067  -7.840  -5.361  1.00  0.40
ATOM    244  CA  ILE A  25      15.038  -8.950  -3.877  1.00  0.00
ATOM    245  CB  ILE A  25      16.326  -8.192  -3.481  1.00  0.00
ATOM    246  CG2 ILE A  25      17.566  -8.889  -4.056  1.00  0.00
ATOM    247  CG1 ILE A  25      16.322  -6.709  -3.870  1.00  0.00
ATOM    248  CD1 ILE A  25      17.601  -6.045  -3.346  1.00  0.00
ATOM    249  C   ILE A  25      13.950  -8.515  -2.886  1.00  0.55
ATOM    250  O   ILE A  25      13.309  -7.552  -3.241  1.00 -0.55
ATOM    251  N   THR A  26      13.773  -9.140  -1.750  1.00 -0.40
ATOM    252  H   THR A  26      14.311  -9.942  -1.503  1.00  0.40
ATOM    253  CA  THR A  26      12.783  -8.716  -0.770  1.00  0.00
ATOM    254  CB  THR A  26      12.528  -9.786   0.303  1.00  0.00
ATOM    255  OG1 THR A  26      13.694  -9.881   1.116  1.00 -0.49
ATOM    256  HG1 THR A  26      13.504 -10.554   1.773  1.00  0.49
ATOM    257  CG2 THR A  26      12.324 -11.127  -0.344  1.00  0.00
ATOM    258  C   THR A  26      13.224  -7.400  -0.140  1.00  0.55
ATOM    259  O   THR A  26      14.357  -6.901  -0.315  1.00 -0.55
ATOM    260  N   LYS A  27      12.287  -6.769   0.542  1.00 -0.40
ATOM    261  H   LYS A  27      11.367  -7.146   0.596  1.00  0.40
ATOM    262  CA  LYS A  27      12.460  -5.526   1.257  1.00  0.00
ATOM    263  CB  LYS A  27      11.181  -4.959   1.855  1.00  0.00
ATOM    264  CG  LYS A  27      10.102  -4.405   0.945  1.00  0.00
ATOM    265  CD  LYS A  27       8.750  -4.452   1.677  1.00  0.00
ATOM    266  CE  LYS A  27       7.559  -4.131   0.800  1.00  0.33
ATOM    267  NZ  LYS A  27       6.252  -4.452   1.438  1.00 -0.32
ATOM    268  HZ1 LYS A  27       6.150  -3.905   2.316  1.00  0.33
ATOM    269  HZ2 LYS A  27       6.214  -5.468   1.657  1.00  0.33
ATOM    270  HZ3 LYS A  27       5.479  -4.210   0.786  1.00  0.33
ATOM    271  C   LYS A  27      13.546  -5.724   2.363  1.00  0.55
ATOM    272  O   LYS A  27      14.371  -4.798   2.524  1.00 -0.55
ATOM    273  N   SER A  28      13.524  -6.835   3.061  1.00 -0.40
ATOM    274  H   SER A  28      12.843  -7.551   2.929  1.00  0.40
ATOM    275  CA  SER A  28      14.554  -7.060   4.102  1.00  0.00
ATOM    276  CB  SER A  28      14.180  -8.226   4.985  1.00  0.00
ATOM    277  OG  SER A  28      14.628  -9.515   4.622  1.00 -0.49
ATOM    278  HG  SER A  28      14.293 -10.111   5.296  1.00  0.49
ATOM    279  C   SER A  28      15.937  -7.179   3.452  1.00  0.55
ATOM    280  O   SER A  28      16.867  -6.489   3.907  1.00 -0.55
ATOM    281  N   GLU A  29      16.051  -7.999   2.392  1.00 -0.40
ATOM    282  H   GLU A  29      15.287  -8.547   2.061  1.00  0.40
ATOM    283  CA  GLU A  29      17.290  -8.135   1.672  1.00  0.00
ATOM    284  CB  GLU A  29      17.101  -8.912   0.350  1.00  0.00
ATOM    285  CG  GLU A  29      17.067 -10.380   0.712  1.00  0.00
ATOM    286  CD  GLU A  29      16.359 -11.242  -0.303  1.00  0.10
ATOM    287  OE1 GLU A  29      16.171 -10.866  -1.480  1.00 -0.55
ATOM    288  OE2 GLU A  29      15.927 -12.350   0.128  1.00 -0.55
ATOM    289  C   GLU A  29      17.900  -6.827   1.208  1.00  0.55
ATOM    290  O   GLU A  29      19.127  -6.597   1.301  1.00 -0.55
ATOM    291  N   ALA A  30      17.009  -6.004   0.662  1.00 -0.40
ATOM    292  H   ALA A  30      16.044  -6.240   0.586  1.00  0.40
ATOM    293  CA  ALA A  30      17.400  -4.684   0.135  1.00  0.00
ATOM    294  CB  ALA A  30      16.185  -4.078  -0.557  1.00  0.00
ATOM    295  C   ALA A  30      18.008  -3.761   1.193  1.00  0.55
ATOM    296  O   ALA A  30      19.015  -3.059   1.036  1.00 -0.55
ATOM    297  N   GLN A  31      17.328  -3.779   2.338  1.00 -0.40
ATOM    298  H   GLN A  31      16.515  -4.344   2.445  1.00  0.40
ATOM    299  CA  GLN A  31      17.698  -2.998   3.511  1.00  0.00
ATOM    300  CB  GLN A  31      16.700  -3.141   4.643  1.00  0.00
ATOM    301  CG  GLN A  31      15.300  -2.718   4.234  1.00  0.00
ATOM    302  CD  GLN A  31      14.294  -2.788   5.368  1.00  0.55
ATOM    303  OE1 GLN A  31      13.963  -1.687   5.817  1.00 -0.55
ATOM    304  NE2 GLN A  31      13.796  -3.926   5.881  1.00 -0.78
ATOM    305 HE21 GLN A  31      13.134  -3.889   6.630  1.00  0.39
ATOM    306 HE22 GLN A  31      14.086  -4.810   5.513  1.00  0.39
ATOM    307  C   GLN A  31      19.099  -3.444   3.943  1.00  0.55
ATOM    308  O   GLN A  31      19.888  -2.569   4.269  1.00 -0.55
ATOM    309  N   ALA A  32      19.253  -4.754   3.872  1.00 -0.40
ATOM    310  H   ALA A  32      18.510  -5.349   3.577  1.00  0.40
ATOM    311  CA  ALA A  32      20.500  -5.431   4.211  1.00  0.00
ATOM    312  CB  ALA A  32      20.493  -6.930   4.090  1.00  0.00
ATOM    313  C   ALA A  32      21.607  -4.845   3.322  1.00  0.55
ATOM    314  O   ALA A  32      22.731  -4.739   3.833  1.00 -0.55
ATOM    315  N   LEU A  33      21.311  -4.450   2.092  1.00 -0.40
ATOM    316  H   LEU A  33      20.398  -4.519   1.698  1.00  0.40
ATOM    317  CA  LEU A  33      22.357  -3.884   1.258  1.00  0.00
ATOM    318  CB  LEU A  33      22.135  -4.136  -0.238  1.00  0.00
ATOM    319  CG  LEU A  33      21.779  -5.612  -0.475  1.00  0.00
ATOM    320  CD1 LEU A  33      21.481  -5.834  -1.940  1.00  0.00
ATOM    321  CD2 LEU A  33      22.911  -6.488   0.024  1.00  0.00
ATOM    322  C   LEU A  33      22.450  -2.396   1.468  1.00  0.55
ATOM    323  O   LEU A  33      23.265  -1.801   0.764  1.00 -0.55
ATOM    324  N   GLY A  34      21.641  -1.829   2.330  1.00 -0.40
ATOM    325  H   GLY A  34      20.958  -2.311   2.872  1.00  0.40
ATOM    326  CA  GLY A  34      21.774  -0.373   2.490  1.00  0.00
ATOM    327  C   GLY A  34      20.646   0.455   1.912  1.00  0.55
ATOM    328  O   GLY A  34      20.850   1.663   1.794  1.00 -0.55
ATOM    329  N   TRP A  35      19.542  -0.227   1.591  1.00 -0.40
ATOM    330  H   TRP A  35      19.459  -1.214   1.705  1.00  0.40
ATOM    331  CA  TRP A  35      18.395   0.472   1.052  1.00  0.00
ATOM    332  CB  TRP A  35      17.413  -0.521   0.459  1.00  0.12
ATOM    333  CG  TRP A  35      16.126   0.047  -0.111  1.00 -0.12
ATOM    334  CD1 TRP A  35      15.966   1.059  -1.031  1.00 -0.12
ATOM    335  HD1 TRP A  35      16.756   1.653  -1.465  1.00  0.12
ATOM    336  NE1 TRP A  35      14.618   1.180  -1.300  1.00 -0.40
ATOM    337  HE1 TRP A  35      14.236   1.815  -1.935  1.00  0.40
ATOM    338  CE2 TRP A  35      13.885   0.291  -0.560  1.00  0.00
ATOM    339  CD2 TRP A  35      14.793  -0.438   0.202  1.00  0.00
ATOM    340  CE3 TRP A  35      14.327  -1.408   1.089  1.00 -0.12
ATOM    341  HE3 TRP A  35      14.989  -1.960   1.741  1.00  0.12
ATOM    342  CZ3 TRP A  35      12.972  -1.648   1.111  1.00 -0.12
ATOM    343  HZ3 TRP A  35      12.582  -2.429   1.748  1.00  0.12
ATOM    344  CZ2 TRP A  35      12.492   0.088  -0.535  1.00 -0.12
ATOM    345  HZ2 TRP A  35      11.788   0.648  -1.131  1.00  0.12
ATOM    346  CH2 TRP A  35      12.092  -0.902   0.328  1.00 -0.12
ATOM    347  HH2 TRP A  35      11.036  -1.115   0.404  1.00  0.12
ATOM    348  C   TRP A  35      17.652   1.229   2.157  1.00  0.55
ATOM    349  O   TRP A  35      17.319   0.631   3.180  1.00 -0.55
ATOM    350  N   VAL A  36      17.398   2.503   1.833  1.00 -0.40
ATOM    351  H   VAL A  36      17.709   2.885   0.966  1.00  0.40
ATOM    352  CA  VAL A  36      16.660   3.433   2.691  1.00  0.00
ATOM    353  CB  VAL A  36      17.450   4.649   3.192  1.00  0.00
ATOM    354  CG1 VAL A  36      16.648   5.384   4.245  1.00  0.00
ATOM    355  CG2 VAL A  36      18.811   4.283   3.760  1.00  0.00
ATOM    356  C   VAL A  36      15.551   3.940   1.762  1.00  0.55
ATOM    357  O   VAL A  36      15.938   4.746   0.898  1.00 -0.55
ATOM    358  N   ALA A  37      14.332   3.417   1.956  1.00 -0.40
ATOM    359  H   ALA A  37      14.129   2.772   2.689  1.00  0.40
ATOM    360  CA  ALA A  37      13.223   3.787   1.069  1.00  0.00
ATOM    361  CB  ALA A  37      11.904   3.144   1.465  1.00  0.00
ATOM    362  C   ALA A  37      13.120   5.297   0.914  1.00  0.55
ATOM    363  O   ALA A  37      12.985   5.735  -0.250  1.00 -0.55
ATOM    364  N   SER A  38      13.155   6.050   1.998  1.00 -0.40
ATOM    365  H   SER A  38      13.251   5.705   2.928  1.00  0.40
ATOM    366  CA  SER A  38      13.042   7.494   1.789  1.00  0.00
ATOM    367  CB  SER A  38      12.904   8.310   3.079  1.00  0.00
ATOM    368  OG  SER A  38      13.873   7.799   3.987  1.00 -0.49
ATOM    369  HG  SER A  38      13.492   7.000   4.359  1.00  0.49
ATOM    370  C   SER A  38      14.220   8.080   1.002  1.00  0.55
ATOM    371  O   SER A  38      14.056   9.224   0.533  1.00 -0.55
ATOM    372  N   LYS A  39      15.343   7.430   0.811  1.00 -0.40
ATOM    373  H   LYS A  39      15.518   6.513   1.164  1.00  0.40
ATOM    374  CA  LYS A  39      16.410   8.079   0.036  1.00  0.00
ATOM    375  CB  LYS A  39      17.766   7.511   0.382  1.00  0.00
ATOM    376  CG  LYS A  39      17.926   6.529   1.525  1.00  0.00
ATOM    377  CD  LYS A  39      19.285   6.772   2.215  1.00  0.00
ATOM    378  CE  LYS A  39      19.281   8.268   2.589  1.00  0.33
ATOM    379  NZ  LYS A  39      18.012   8.835   1.990  1.00 -0.32
ATOM    380  HZ1 LYS A  39      17.341   8.063   1.802  1.00  0.33
ATOM    381  HZ2 LYS A  39      18.236   9.324   1.100  1.00  0.33
ATOM    382  HZ3 LYS A  39      17.585   9.510   2.658  1.00  0.33
ATOM    383  C   LYS A  39      16.149   7.836  -1.458  1.00  0.55
ATOM    384  O   LYS A  39      16.607   8.608  -2.310  1.00 -0.55
ATOM    385  N   GLY A  40      15.420   6.748  -1.705  1.00 -0.40
ATOM    386  H   GLY A  40      15.044   6.158  -0.995  1.00  0.40
ATOM    387  CA  GLY A  40      15.152   6.388  -3.115  1.00  0.00
ATOM    388  C   GLY A  40      16.499   5.869  -3.682  1.00  0.55
ATOM    389  O   GLY A  40      16.691   6.012  -4.881  1.00 -0.55
ATOM    390  N   ASN A  41      17.345   5.248  -2.879  1.00 -0.40
ATOM    391  H   ASN A  41      17.125   5.077  -1.923  1.00  0.40
ATOM    392  CA  ASN A  41      18.656   4.768  -3.321  1.00  0.00
ATOM    393  CB  ASN A  41      19.660   5.137  -2.190  1.00  0.00
ATOM    394  CG  ASN A  41      19.415   4.159  -1.063  1.00  0.55
ATOM    395  OD1 ASN A  41      18.331   3.582  -0.908  1.00 -0.55
ATOM    396  ND2 ASN A  41      20.429   3.913  -0.227  1.00 -0.78
ATOM    397 HD21 ASN A  41      20.307   3.273   0.532  1.00  0.39
ATOM    398 HD22 ASN A  41      21.308   4.370  -0.359  1.00  0.39
ATOM    399  C   ASN A  41      18.791   3.299  -3.673  1.00  0.55
ATOM    400  O   ASN A  41      19.893   2.721  -3.645  1.00 -0.55
ATOM    401  N   LEU A  42      17.706   2.602  -4.035  1.00 -0.40
ATOM    402  H   LEU A  42      16.800   3.014  -4.097  1.00  0.40
ATOM    403  CA  LEU A  42      17.801   1.167  -4.366  1.00  0.00
ATOM    404  CB  LEU A  42      16.422   0.571  -4.646  1.00  0.00
ATOM    405  CG  LEU A  42      16.306  -0.921  -4.883  1.00  0.00
ATOM    406  CD1 LEU A  42      16.789  -1.705  -3.667  1.00  0.00
ATOM    407  CD2 LEU A  42      14.872  -1.264  -5.270  1.00  0.00
ATOM    408  C   LEU A  42      18.772   0.859  -5.524  1.00  0.55
ATOM    409  O   LEU A  42      19.554  -0.096  -5.416  1.00 -0.55
ATOM    410  N   ALA A  43      18.691   1.648  -6.583  1.00 -0.40
ATOM    411  H   ALA A  43      18.078   2.431  -6.657  1.00  0.40
ATOM    412  CA  ALA A  43      19.569   1.338  -7.721  1.00  0.00
ATOM    413  CB  ALA A  43      18.966   2.065  -8.911  1.00  0.00
ATOM    414  C   ALA A  43      21.023   1.663  -7.424  1.00  0.55
ATOM    415  O   ALA A  43      21.910   1.165  -8.140  1.00 -0.55
ATOM    416  N   ASP A  44      21.277   2.449  -6.389  1.00 -0.40
ATOM    417  H   ASP A  44      20.549   2.839  -5.831  1.00  0.40
ATOM    418  CA  ASP A  44      22.631   2.795  -6.000  1.00  0.00
ATOM    419  CB  ASP A  44      22.782   3.960  -5.026  1.00  0.00
ATOM    420  CG  ASP A  44      21.953   5.126  -5.520  1.00  0.10
ATOM    421  OD1 ASP A  44      22.010   5.282  -6.761  1.00 -0.55
ATOM    422  OD2 ASP A  44      21.287   5.844  -4.743  1.00 -0.55
ATOM    423  C   ASP A  44      23.228   1.635  -5.195  1.00  0.55
ATOM    424  O   ASP A  44      24.440   1.429  -5.311  1.00 -0.55
ATOM    425  N   VAL A  45      22.369   0.991  -4.428  1.00 -0.40
ATOM    426  H   VAL A  45      21.396   1.201  -4.378  1.00  0.40
ATOM    427  CA  VAL A  45      22.884  -0.101  -3.600  1.00  0.00
ATOM    428  CB  VAL A  45      22.219   0.010  -2.191  1.00  0.00
ATOM    429  CG1 VAL A  45      22.421   1.426  -1.646  1.00  0.00
ATOM    430  CG2 VAL A  45      20.743  -0.327  -2.180  1.00  0.00
ATOM    431  C   VAL A  45      22.741  -1.504  -4.160  1.00  0.55
ATOM    432  O   VAL A  45      23.317  -2.484  -3.636  1.00 -0.55
ATOM    433  N   ALA A  46      21.930  -1.649  -5.197  1.00 -0.40
ATOM    434  H   ALA A  46      21.481  -0.861  -5.608  1.00  0.40
ATOM    435  CA  ALA A  46      21.617  -2.936  -5.830  1.00  0.00
ATOM    436  CB  ALA A  46      20.573  -3.708  -5.029  1.00  0.00
ATOM    437  C   ALA A  46      21.151  -2.620  -7.241  1.00  0.55
ATOM    438  O   ALA A  46      19.974  -2.679  -7.582  1.00 -0.55
ATOM    439  N   PRO A  47      22.177  -2.290  -8.036  1.00 -0.20
ATOM    440  CD  PRO A  47      23.616  -2.206  -7.719  1.00  0.10
ATOM    441  CA  PRO A  47      21.898  -1.931  -9.444  1.00  0.10
ATOM    442  CB  PRO A  47      23.244  -1.460  -9.974  1.00  0.00
ATOM    443  CG  PRO A  47      24.088  -1.185  -8.761  1.00  0.00
ATOM    444  C   PRO A  47      21.214  -3.138 -10.098  1.00  0.55
ATOM    445  O   PRO A  47      21.542  -4.317  -9.806  1.00 -0.55
ATOM    446  N   GLY A  48      20.258  -2.779 -10.942  1.00 -0.40
ATOM    447  H   GLY A  48      20.020  -1.826 -11.115  1.00  0.40
ATOM    448  CA  GLY A  48      19.500  -3.787 -11.667  1.00  0.00
ATOM    449  C   GLY A  48      18.460  -4.570 -10.889  1.00  0.55
ATOM    450  O   GLY A  48      17.785  -5.350 -11.547  1.00 -0.55
ATOM    451  N   LYS A  49      18.335  -4.351  -9.587  1.00 -0.40
ATOM    452  H   LYS A  49      18.914  -3.687  -9.122  1.00  0.40
ATOM    453  CA  LYS A  49      17.375  -5.032  -8.729  1.00  0.00
ATOM    454  CB  LYS A  49      17.926  -5.170  -7.312  1.00  0.00
ATOM    455  CG  LYS A  49      19.054  -6.088  -7.059  1.00  0.00
ATOM    456  CD  LYS A  49      18.842  -7.363  -7.836  1.00  0.00
ATOM    457  CE  LYS A  49      20.240  -7.929  -8.118  1.00  0.33
ATOM    458  NZ  LYS A  49      20.148  -9.389  -8.459  1.00 -0.32
ATOM    459  HZ1 LYS A  49      19.554  -9.511  -9.304  1.00  0.33
ATOM    460  HZ2 LYS A  49      19.725  -9.906  -7.661  1.00  0.33
ATOM    461  HZ3 LYS A  49      21.100  -9.762  -8.648  1.00  0.33
ATOM    462  C   LYS A  49      16.086  -4.197  -8.577  1.00  0.55
ATOM    463  O   LYS A  49      16.107  -2.958  -8.682  1.00 -0.55
ATOM    464  N   SER A  50      15.029  -4.926  -8.243  1.00 -0.40
ATOM    465  H   SER A  50      15.101  -5.913  -8.135  1.00  0.40
ATOM    466  CA  SER A  50      13.711  -4.380  -8.011  1.00  0.00
ATOM    467  CB  SER A  50      12.781  -4.725  -9.188  1.00  0.00
ATOM    468  OG  SER A  50      12.867  -4.002 -10.390  1.00 -0.49
ATOM    469  HG  SER A  50      12.033  -4.143 -10.844  1.00  0.49
ATOM    470  C   SER A  50      13.192  -5.095  -6.760  1.00  0.55
ATOM    471  O   SER A  50      13.549  -6.266  -6.525  1.00 -0.55
ATOM    472  N   ILE A  51      12.381  -4.448  -5.965  1.00 -0.40
ATOM    473  H   ILE A  51      12.132  -3.499  -6.138  1.00  0.40
ATOM    474  CA  ILE A  51      11.777  -5.049  -4.775  1.00  0.00
ATOM    475  CB  ILE A  51      11.084  -3.944  -3.913  1.00  0.00
ATOM    476  CG2 ILE A  51      10.270  -4.546  -2.766  1.00  0.00
ATOM    477  CG1 ILE A  51      12.133  -2.913  -3.492  1.00  0.00
ATOM    478  CD1 ILE A  51      13.226  -3.409  -2.600  1.00  0.00
ATOM    479  C   ILE A  51      10.739  -6.054  -5.232  1.00  0.55
ATOM    480  O   ILE A  51       9.897  -5.770  -6.131  1.00 -0.55
ATOM    481  N   GLY A  52      10.688  -7.239  -4.682  1.00 -0.40
ATOM    482  H   GLY A  52      11.340  -7.517  -3.981  1.00  0.40
ATOM    483  CA  GLY A  52       9.696  -8.229  -5.038  1.00  0.00
ATOM    484  C   GLY A  52       9.954  -9.502  -4.256  1.00  0.55
ATOM    485  O   GLY A  52      11.108  -9.792  -3.885  1.00 -0.55
ATOM    486  N   GLY A  53       8.846 -10.212  -4.027  1.00 -0.40
ATOM    487  H   GLY A  53       7.963  -9.891  -4.357  1.00  0.40
ATOM    488  CA  GLY A  53       8.797 -11.458  -3.317  1.00  0.00
ATOM    489  C   GLY A  53       8.214 -11.485  -1.916  1.00  0.55
ATOM    490  O   GLY A  53       7.977 -12.598  -1.430  1.00 -0.55
ATOM    491  N   ASP A  54       7.920 -10.323  -1.341  1.00 -0.40
ATOM    492  H   ASP A  54       8.103  -9.451  -1.788  1.00  0.40
ATOM    493  CA  ASP A  54       7.303 -10.247   0.001  1.00  0.00
ATOM    494  CB  ASP A  54       7.322  -8.786   0.474  1.00  0.00
ATOM    495  CG  ASP A  54       8.784  -8.444   0.755  1.00  0.10
ATOM    496  OD1 ASP A  54       9.238  -9.072   1.746  1.00 -0.55
ATOM    497  OD2 ASP A  54       9.364  -7.643  -0.019  1.00 -0.55
ATOM    498  C   ASP A  54       5.869 -10.753   0.005  1.00  0.55
ATOM    499  O   ASP A  54       5.163 -10.704  -1.011  1.00 -0.55
ATOM    500  N   ILE A  55       5.396 -11.225   1.127  1.00 -0.40
ATOM    501  H   ILE A  55       5.969 -11.292   1.940  1.00  0.40
ATOM    502  CA  ILE A  55       4.013 -11.689   1.300  1.00  0.00
ATOM    503  CB  ILE A  55       3.725 -12.284   2.698  1.00  0.00
ATOM    504  CG2 ILE A  55       2.232 -12.551   2.971  1.00  0.00
ATOM    505  CG1 ILE A  55       4.558 -13.587   2.828  1.00  0.00
ATOM    506  CD1 ILE A  55       3.737 -14.705   2.189  1.00  0.00
ATOM    507  C   ILE A  55       3.134 -10.440   1.118  1.00  0.55
ATOM    508  O   ILE A  55       3.504  -9.331   1.510  1.00 -0.55
ATOM    509  N   PHE A  56       2.000 -10.681   0.522  1.00 -0.40
ATOM    510  H   PHE A  56       1.791 -11.609   0.231  1.00  0.40
ATOM    511  CA  PHE A  56       0.953  -9.735   0.210  1.00  0.00
ATOM    512  CB  PHE A  56       0.565  -9.717  -1.293  1.00  0.12
ATOM    513  CG  PHE A  56      -0.506  -8.676  -1.530  1.00 -0.12
ATOM    514  CD1 PHE A  56      -0.206  -7.327  -1.368  1.00 -0.12
ATOM    515  HD1 PHE A  56       0.798  -7.040  -1.093  1.00  0.12
ATOM    516  CE1 PHE A  56      -1.158  -6.350  -1.549  1.00 -0.12
ATOM    517  HE1 PHE A  56      -0.909  -5.309  -1.405  1.00  0.12
ATOM    518  CZ  PHE A  56      -2.424  -6.716  -1.915  1.00 -0.12
ATOM    519  HZ  PHE A  56      -3.172  -5.952  -2.069  1.00  0.12
ATOM    520  CD2 PHE A  56      -1.807  -9.048  -1.893  1.00 -0.12
ATOM    521  HD2 PHE A  56      -2.067 -10.089  -2.017  1.00  0.12
ATOM    522  CE2 PHE A  56      -2.764  -8.044  -2.091  1.00 -0.12
ATOM    523  HE2 PHE A  56      -3.770  -8.308  -2.383  1.00  0.12
ATOM    524  C   PHE A  56      -0.213 -10.175   1.079  1.00  0.55
ATOM    525  O   PHE A  56      -0.703 -11.289   0.808  1.00 -0.55
ATOM    526  N   SER A  57      -0.570  -9.300   2.033  1.00 -0.40
ATOM    527  H   SER A  57      -0.160  -8.405   2.184  1.00  0.40
ATOM    528  CA  SER A  57      -1.681  -9.759   2.914  1.00  0.00
ATOM    529  CB  SER A  57      -1.460  -9.230   4.340  1.00  0.00
ATOM    530  OG  SER A  57      -0.176  -9.733   4.729  1.00 -0.49
ATOM    531  HG  SER A  57      -0.024  -9.410   5.620  1.00  0.49
ATOM    532  C   SER A  57      -3.088  -9.504   2.431  1.00  0.55
ATOM    533  O   SER A  57      -3.984  -9.914   3.203  1.00 -0.55
ATOM    534  N   ASN A  58      -3.285  -8.888   1.254  1.00 -0.40
ATOM    535  H   ASN A  58      -2.529  -8.536   0.708  1.00  0.40
ATOM    536  CA  ASN A  58      -4.616  -8.693   0.703  1.00  0.00
ATOM    537  CB  ASN A  58      -5.010 -10.107   0.212  1.00  0.00
ATOM    538  CG  ASN A  58      -6.288 -10.275  -0.572  1.00  0.55
ATOM    539  OD1 ASN A  58      -6.557  -9.283  -1.273  1.00 -0.55
ATOM    540  ND2 ASN A  58      -7.075 -11.330  -0.604  1.00 -0.78
ATOM    541 HD21 ASN A  58      -7.901 -11.320  -1.166  1.00  0.39
ATOM    542 HD22 ASN A  58      -6.846 -12.140  -0.065  1.00  0.39
ATOM    543  C   ASN A  58      -5.583  -8.193   1.776  1.00  0.55
ATOM    544  O   ASN A  58      -6.665  -8.769   2.054  1.00 -0.55
ATOM    545  N   ARG A  59      -5.176  -7.077   2.340  1.00 -0.40
ATOM    546  H   ARG A  59      -4.348  -6.625   2.019  1.00  0.40
ATOM    547  CA  ARG A  59      -5.845  -6.392   3.447  1.00  0.00
ATOM    548  CB  ARG A  59      -4.946  -5.301   4.041  1.00  0.00
ATOM    549  CG  ARG A  59      -3.604  -5.874   4.524  1.00  0.00
ATOM    550  CD  ARG A  59      -2.601  -4.742   4.785  1.00  0.35
ATOM    551  NE  ARG A  59      -1.233  -5.331   4.940  1.00 -0.35
ATOM    552  HE  ARG A  59      -0.623  -5.392   4.150  1.00  0.45
ATOM    553  CZ  ARG A  59      -0.828  -5.775   6.128  1.00  0.35
ATOM    554  NH1 ARG A  59      -1.603  -5.671   7.203  1.00 -0.70
ATOM    555 HH11 ARG A  59      -2.509  -5.253   7.129  1.00  0.40
ATOM    556 HH12 ARG A  59      -1.281  -6.011   8.087  1.00  0.40
ATOM    557  NH2 ARG A  59       0.344  -6.329   6.307  1.00 -0.70
ATOM    558 HH21 ARG A  59       0.972  -6.431   5.536  1.00  0.40
ATOM    559 HH22 ARG A  59       0.611  -6.650   7.216  1.00  0.40
ATOM    560  C   ARG A  59      -7.222  -5.897   3.110  1.00  0.55
ATOM    561  O   ARG A  59      -8.036  -5.881   4.032  1.00 -0.55
ATOM    562  N   GLU A  60      -7.547  -5.491   1.914  1.00 -0.40
ATOM    563  H   GLU A  60      -6.864  -5.461   1.190  1.00  0.40
ATOM    564  CA  GLU A  60      -8.873  -5.052   1.506  1.00  0.00
ATOM    565  CB  GLU A  60      -8.790  -4.022   0.385  1.00  0.00
ATOM    566  CG  GLU A  60      -8.003  -2.794   0.795  1.00  0.00
ATOM    567  CD  GLU A  60      -8.842  -1.911   1.675  1.00  0.10
ATOM    568  OE1 GLU A  60     -10.028  -2.229   1.907  1.00 -0.55
ATOM    569  OE2 GLU A  60      -8.438  -0.880   2.210  1.00 -0.55
ATOM    570  C   GLU A  60      -9.672  -6.237   1.029  1.00  0.55
ATOM    571  O   GLU A  60     -10.820  -6.034   0.703  1.00 -0.55
ATOM    572  N   GLY A  61      -9.182  -7.448   0.933  1.00 -0.40
ATOM    573  H   GLY A  61      -8.238  -7.601   1.205  1.00  0.40
ATOM    574  CA  GLY A  61      -9.823  -8.650   0.476  1.00  0.00
ATOM    575  C   GLY A  61     -10.221  -8.623  -1.000  1.00  0.55
ATOM    576  O   GLY A  61     -11.150  -9.354  -1.387  1.00 -0.55
ATOM    577  N   LYS A  62      -9.558  -7.847  -1.837  1.00 -0.40
ATOM    578  H   LYS A  62      -8.801  -7.280  -1.524  1.00  0.40
ATOM    579  CA  LYS A  62      -9.862  -7.746  -3.271  1.00  0.00
ATOM    580  CB  LYS A  62      -9.299  -6.428  -3.823  1.00  0.00
ATOM    581  CG  LYS A  62      -9.955  -5.251  -3.095  1.00  0.00
ATOM    582  CD  LYS A  62      -9.833  -4.014  -3.951  1.00  0.00
ATOM    583  CE  LYS A  62     -10.111  -2.726  -3.163  1.00  0.33
ATOM    584  NZ  LYS A  62      -8.855  -1.875  -3.145  1.00 -0.32
ATOM    585  HZ1 LYS A  62      -8.583  -1.636  -4.120  1.00  0.33
ATOM    586  HZ2 LYS A  62      -8.084  -2.403  -2.690  1.00  0.33
ATOM    587  HZ3 LYS A  62      -9.036  -1.000  -2.612  1.00  0.33
ATOM    588  C   LYS A  62      -9.403  -8.959  -4.069  1.00  0.55
ATOM    589  O   LYS A  62     -10.074  -9.230  -5.090  1.00 -0.55
ATOM    590  N   LEU A  63      -8.368  -9.681  -3.706  1.00 -0.40
ATOM    591  H   LEU A  63      -7.811  -9.440  -2.915  1.00  0.40
ATOM    592  CA  LEU A  63      -7.960 -10.884  -4.430  1.00  0.00
ATOM    593  CB  LEU A  63      -6.432 -11.095  -4.423  1.00  0.00
ATOM    594  CG  LEU A  63      -5.644  -9.882  -4.989  1.00  0.00
ATOM    595  CD1 LEU A  63      -4.143  -9.996  -4.817  1.00  0.00
ATOM    596  CD2 LEU A  63      -6.001  -9.806  -6.465  1.00  0.00
ATOM    597  C   LEU A  63      -8.704 -12.067  -3.791  1.00  0.55
ATOM    598  O   LEU A  63      -8.974 -12.112  -2.583  1.00 -0.55
ATOM    599  N   PRO A  64      -8.946 -13.064  -4.635  1.00 -0.20
ATOM    600  CD  PRO A  64      -8.616 -13.098  -6.071  1.00  0.10
ATOM    601  CA  PRO A  64      -9.680 -14.243  -4.193  1.00  0.10
ATOM    602  CB  PRO A  64     -10.035 -14.971  -5.498  1.00  0.00
ATOM    603  CG  PRO A  64      -8.896 -14.535  -6.437  1.00  0.00
ATOM    604  C   PRO A  64      -8.932 -15.036  -3.169  1.00  0.55
ATOM    605  O   PRO A  64      -7.748 -15.314  -3.329  1.00 -0.55
ATOM    606  N   GLY A  65      -9.622 -15.448  -2.114  1.00 -0.40
ATOM    607  H   GLY A  65     -10.591 -15.258  -1.979  1.00  0.40
ATOM    608  CA  GLY A  65      -8.929 -16.230  -1.079  1.00  0.00
ATOM    609  C   GLY A  65      -9.336 -17.673  -1.158  1.00  0.55
ATOM    610  O   GLY A  65     -10.357 -17.964  -1.787  1.00 -0.55
ATOM    611  N   LYS A  66      -8.598 -18.534  -0.512  1.00 -0.40
ATOM    612  H   LYS A  66      -7.799 -18.218  -0.010  1.00  0.40
ATOM    613  CA  LYS A  66      -8.804 -19.969  -0.429  1.00  0.00
ATOM    614  CB  LYS A  66      -8.493 -20.623  -1.763  1.00  0.00
ATOM    615  CG  LYS A  66      -8.773 -22.095  -1.893  1.00  0.00
ATOM    616  CD  LYS A  66      -8.151 -22.739  -3.120  1.00  0.00
ATOM    617  CE  LYS A  66      -8.794 -24.090  -3.404  1.00  0.33
ATOM    618  NZ  LYS A  66     -10.320 -24.058  -3.435  1.00 -0.32
ATOM    619  HZ1 LYS A  66     -10.639 -23.405  -4.178  1.00  0.33
ATOM    620  HZ2 LYS A  66     -10.678 -23.737  -2.513  1.00  0.33
ATOM    621  HZ3 LYS A  66     -10.682 -25.013  -3.633  1.00  0.33
ATOM    622  C   LYS A  66      -7.904 -20.498   0.687  1.00  0.55
ATOM    623  O   LYS A  66      -6.818 -19.964   0.929  1.00 -0.55
ATOM    624  N   SER A  67      -8.376 -21.555   1.351  1.00 -0.40
ATOM    625  H   SER A  67      -9.266 -21.959   1.159  1.00  0.40
ATOM    626  CA  SER A  67      -7.582 -22.179   2.419  1.00  0.00
ATOM    627  CB  SER A  67      -8.465 -23.182   3.180  1.00  0.00
ATOM    628  OG  SER A  67      -7.609 -23.855   4.133  1.00 -0.49
ATOM    629  HG  SER A  67      -8.171 -24.477   4.600  1.00  0.49
ATOM    630  C   SER A  67      -6.353 -22.792   1.744  1.00  0.55
ATOM    631  O   SER A  67      -6.455 -23.458   0.714  1.00 -0.55
ATOM    632  N   GLY A  68      -5.187 -22.444   2.261  1.00 -0.40
ATOM    633  H   GLY A  68      -5.171 -21.843   3.053  1.00  0.40
ATOM    634  CA  GLY A  68      -3.857 -22.835   1.817  1.00  0.00
ATOM    635  C   GLY A  68      -3.157 -21.869   0.859  1.00  0.55
ATOM    636  O   GLY A  68      -1.969 -21.990   0.526  1.00 -0.55
ATOM    637  N   ARG A  69      -3.898 -20.897   0.347  1.00 -0.40
ATOM    638  H   ARG A  69      -4.852 -20.788   0.614  1.00  0.40
ATOM    639  CA  ARG A  69      -3.420 -19.922  -0.618  1.00  0.00
ATOM    640  CB  ARG A  69      -4.593 -19.453  -1.539  1.00  0.00
ATOM    641  CG  ARG A  69      -3.949 -18.459  -2.558  1.00  0.00
ATOM    642  CD  ARG A  69      -5.020 -17.790  -3.423  1.00  0.35
ATOM    643  NE  ARG A  69      -5.569 -18.845  -4.263  1.00 -0.35
ATOM    644  HE  ARG A  69      -4.930 -19.576  -4.487  1.00  0.45
ATOM    645  CZ  ARG A  69      -6.773 -18.987  -4.771  1.00  0.35
ATOM    646  NH1 ARG A  69      -7.723 -18.092  -4.526  1.00 -0.70
ATOM    647 HH11 ARG A  69      -7.525 -17.299  -3.949  1.00  0.40
ATOM    648 HH12 ARG A  69      -8.635 -18.210  -4.918  1.00  0.40
ATOM    649  NH2 ARG A  69      -7.106 -20.029  -5.527  1.00 -0.70
ATOM    650 HH21 ARG A  69      -6.430 -20.739  -5.726  1.00  0.40
ATOM    651 HH22 ARG A  69      -8.032 -20.103  -5.897  1.00  0.40
ATOM    652  C   ARG A  69      -2.755 -18.741   0.004  1.00  0.55
ATOM    653  O   ARG A  69      -3.392 -18.094   0.829  1.00 -0.55
ATOM    654  N   THR A  70      -1.512 -18.467  -0.352  1.00 -0.40
ATOM    655  H   THR A  70      -0.984 -19.053  -0.962  1.00  0.40
ATOM    656  CA  THR A  70      -0.845 -17.260   0.147  1.00  0.00
ATOM    657  CB  THR A  70       0.375 -17.431   1.060  1.00  0.00
ATOM    658  OG1 THR A  70       1.278 -18.350   0.481  1.00 -0.49
ATOM    659  HG1 THR A  70       2.081 -18.298   1.005  1.00  0.49
ATOM    660  CG2 THR A  70      -0.077 -17.997   2.412  1.00  0.00
ATOM    661  C   THR A  70      -0.515 -16.414  -1.109  1.00  0.55
ATOM    662  O   THR A  70      -0.403 -16.961  -2.240  1.00 -0.55
ATOM    663  N   TRP A  71      -0.442 -15.093  -0.917  1.00 -0.40
ATOM    664  H   TRP A  71      -0.595 -14.693  -0.017  1.00  0.40
ATOM    665  CA  TRP A  71      -0.142 -14.139  -1.974  1.00  0.00
ATOM    666  CB  TRP A  71      -1.236 -13.052  -2.114  1.00  0.12
ATOM    667  CG  TRP A  71      -2.573 -13.520  -2.599  1.00 -0.12
ATOM    668  CD1 TRP A  71      -3.654 -13.963  -1.879  1.00 -0.12
ATOM    669  HD1 TRP A  71      -3.679 -14.015  -0.801  1.00  0.12
ATOM    670  NE1 TRP A  71      -4.709 -14.335  -2.695  1.00 -0.40
ATOM    671  HE1 TRP A  71      -5.582 -14.660  -2.405  1.00  0.40
ATOM    672  CE2 TRP A  71      -4.290 -14.158  -3.995  1.00  0.00
ATOM    673  CD2 TRP A  71      -2.951 -13.683  -3.979  1.00  0.00
ATOM    674  CE3 TRP A  71      -2.286 -13.434  -5.189  1.00 -0.12
ATOM    675  HE3 TRP A  71      -1.264 -13.085  -5.203  1.00  0.12
ATOM    676  CZ3 TRP A  71      -2.943 -13.635  -6.387  1.00 -0.12
ATOM    677  HZ3 TRP A  71      -2.463 -13.385  -7.322  1.00  0.12
ATOM    678  CZ2 TRP A  71      -4.942 -14.452  -5.192  1.00 -0.12
ATOM    679  HZ2 TRP A  71      -5.935 -14.875  -5.217  1.00  0.12
ATOM    680  CH2 TRP A  71      -4.270 -14.181  -6.377  1.00 -0.12
ATOM    681  HH2 TRP A  71      -4.760 -14.386  -7.317  1.00  0.12
ATOM    682  C   TRP A  71       1.190 -13.494  -1.627  1.00  0.55
ATOM    683  O   TRP A  71       1.667 -13.324  -0.489  1.00 -0.55
ATOM    684  N   ARG A  72       1.831 -13.074  -2.687  1.00 -0.40
ATOM    685  H   ARG A  72       1.451 -13.261  -3.587  1.00  0.40
ATOM    686  CA  ARG A  72       3.100 -12.324  -2.739  1.00  0.00
ATOM    687  CB  ARG A  72       4.302 -13.264  -2.989  1.00  0.00
ATOM    688  CG  ARG A  72       4.494 -14.152  -1.772  1.00  0.00
ATOM    689  CD  ARG A  72       5.720 -15.003  -2.058  1.00  0.35
ATOM    690  NE  ARG A  72       5.747 -16.081  -1.063  1.00 -0.35
ATOM    691  HE  ARG A  72       5.221 -16.921  -1.193  1.00  0.45
ATOM    692  CZ  ARG A  72       6.503 -15.894   0.024  1.00  0.35
ATOM    693  NH1 ARG A  72       7.212 -14.795   0.222  1.00 -0.70
ATOM    694 HH11 ARG A  72       7.196 -14.061  -0.458  1.00  0.40
ATOM    695 HH12 ARG A  72       7.764 -14.698   1.050  1.00  0.40
ATOM    696  NH2 ARG A  72       6.483 -16.901   0.903  1.00 -0.70
ATOM    697 HH21 ARG A  72       5.930 -17.714   0.720  1.00  0.40
ATOM    698 HH22 ARG A  72       7.021 -16.842   1.744  1.00  0.40
ATOM    699  C   ARG A  72       3.036 -11.243  -3.820  1.00  0.55
ATOM    700  O   ARG A  72       2.191 -11.355  -4.728  1.00 -0.55
ATOM    701  N   GLU A  73       3.936 -10.264  -3.747  1.00 -0.40
ATOM    702  H   GLU A  73       4.656 -10.222  -3.058  1.00  0.40
ATOM    703  CA  GLU A  73       3.873  -9.186  -4.728  1.00  0.00
ATOM    704  CB  GLU A  73       3.262  -7.930  -4.072  1.00  0.00
ATOM    705  CG  GLU A  73       3.925  -7.446  -2.787  1.00  0.00
ATOM    706  CD  GLU A  73       3.393  -6.054  -2.446  1.00  0.10
ATOM    707  OE1 GLU A  73       3.359  -5.139  -3.333  1.00 -0.55
ATOM    708  OE2 GLU A  73       2.988  -5.860  -1.259  1.00 -0.55
ATOM    709  C   GLU A  73       5.237  -8.767  -5.225  1.00  0.55
ATOM    710  O   GLU A  73       6.147  -9.124  -4.472  1.00 -0.55
ATOM    711  N   ALA A  74       5.340  -8.078  -6.346  1.00 -0.40
ATOM    712  H   ALA A  74       4.554  -7.833  -6.908  1.00  0.40
ATOM    713  CA  ALA A  74       6.661  -7.638  -6.813  1.00  0.00
ATOM    714  CB  ALA A  74       7.345  -8.552  -7.808  1.00  0.00
ATOM    715  C   ALA A  74       6.452  -6.318  -7.536  1.00  0.55
ATOM    716  O   ALA A  74       5.351  -6.256  -8.102  1.00 -0.55
ATOM    717  N   ASP A  75       7.435  -5.465  -7.492  1.00 -0.40
ATOM    718  H   ASP A  75       8.271  -5.635  -6.976  1.00  0.40
ATOM    719  CA  ASP A  75       7.355  -4.202  -8.207  1.00  0.00
ATOM    720  CB  ASP A  75       8.469  -3.255  -7.795  1.00  0.00
ATOM    721  CG  ASP A  75       8.228  -2.602  -6.463  1.00  0.10
ATOM    722  OD1 ASP A  75       7.365  -3.160  -5.733  1.00 -0.55
ATOM    723  OD2 ASP A  75       8.891  -1.609  -6.198  1.00 -0.55
ATOM    724  C   ASP A  75       7.536  -4.453  -9.705  1.00  0.55
ATOM    725  O   ASP A  75       8.358  -5.336 -10.033  1.00 -0.55
ATOM    726  N   ILE A  76       6.809  -3.715 -10.509  1.00 -0.40
ATOM    727  H   ILE A  76       6.172  -3.036 -10.152  1.00  0.40
ATOM    728  CA  ILE A  76       6.860  -3.816 -11.972  1.00  0.00
ATOM    729  CB  ILE A  76       5.529  -4.362 -12.506  1.00  0.00
ATOM    730  CG2 ILE A  76       5.432  -4.066 -14.023  1.00  0.00
ATOM    731  CG1 ILE A  76       5.271  -5.825 -12.139  1.00  0.00
ATOM    732  CD1 ILE A  76       6.091  -6.968 -12.724  1.00  0.00
ATOM    733  C   ILE A  76       7.239  -2.425 -12.523  1.00  0.55
ATOM    734  O   ILE A  76       6.950  -1.332 -11.965  1.00 -0.55
ATOM    735  N   ASN A  77       7.960  -2.449 -13.657  1.00 -0.40
ATOM    736  H   ASN A  77       8.202  -3.326 -14.059  1.00  0.40
ATOM    737  CA  ASN A  77       8.457  -1.322 -14.407  1.00  0.00
ATOM    738  CB  ASN A  77       7.333  -0.411 -14.971  1.00  0.00
ATOM    739  CG  ASN A  77       6.344  -1.111 -15.869  1.00  0.55
ATOM    740  OD1 ASN A  77       6.741  -1.975 -16.656  1.00 -0.55
ATOM    741  ND2 ASN A  77       5.006  -0.926 -15.789  1.00 -0.78
ATOM    742 HD21 ASN A  77       4.628  -0.299 -15.108  1.00  0.39
ATOM    743 HD22 ASN A  77       4.396  -1.417 -16.411  1.00  0.39
ATOM    744  C   ASN A  77       9.403  -0.463 -13.600  1.00  0.55
ATOM    745  O   ASN A  77       9.554   0.735 -13.921  1.00 -0.55
ATOM    746  N   TYR A  78      10.054  -1.014 -12.586  1.00 -0.40
ATOM    747  H   TYR A  78       9.953  -1.964 -12.302  1.00  0.40
ATOM    748  CA  TYR A  78      10.987  -0.153 -11.835  1.00  0.00
ATOM    749  CB  TYR A  78      11.114  -0.635 -10.369  1.00  0.12
ATOM    750  CG  TYR A  78      12.127   0.157  -9.553  1.00 -0.12
ATOM    751  CD1 TYR A  78      11.822   1.381  -8.970  1.00 -0.12
ATOM    752  HD1 TYR A  78      10.822   1.770  -9.090  1.00  0.12
ATOM    753  CE1 TYR A  78      12.738   2.130  -8.242  1.00 -0.12
ATOM    754  HE1 TYR A  78      12.455   3.087  -7.829  1.00  0.12
ATOM    755  CZ  TYR A  78      14.026   1.634  -8.049  1.00  0.06
ATOM    756  OH  TYR A  78      14.967   2.306  -7.295  1.00 -0.49
ATOM    757  HH  TYR A  78      14.564   3.114  -6.969  1.00  0.43
ATOM    758  CD2 TYR A  78      13.432  -0.306  -9.349  1.00 -0.12
ATOM    759  HD2 TYR A  78      13.728  -1.265  -9.749  1.00  0.12
ATOM    760  CE2 TYR A  78      14.337   0.446  -8.645  1.00 -0.12
ATOM    761  HE2 TYR A  78      15.349   0.079  -8.557  1.00  0.12
ATOM    762  C   TYR A  78      12.413  -0.178 -12.438  1.00  0.55
ATOM    763  O   TYR A  78      12.862  -1.299 -12.778  1.00 -0.55
ATOM    764  N   THR A  79      13.055   0.967 -12.505  1.00 -0.40
ATOM    765  H   THR A  79      12.647   1.843 -12.260  1.00  0.40
ATOM    766  CA  THR A  79      14.483   0.970 -12.976  1.00  0.00
ATOM    767  CB  THR A  79      14.803   1.592 -14.328  1.00  0.00
ATOM    768  OG1 THR A  79      14.385   2.971 -14.262  1.00 -0.49
ATOM    769  HG1 THR A  79      14.733   3.391 -15.052  1.00  0.49
ATOM    770  CG2 THR A  79      14.002   0.959 -15.436  1.00  0.00
ATOM    771  C   THR A  79      15.351   1.637 -11.894  1.00  0.55
ATOM    772  O   THR A  79      16.349   1.032 -11.473  1.00 -0.55
ATOM    773  N   SER A  80      14.989   2.808 -11.405  1.00 -0.40
ATOM    774  H   SER A  80      14.188   3.302 -11.733  1.00  0.40
ATOM    775  CA  SER A  80      15.764   3.450 -10.337  1.00  0.00
ATOM    776  CB  SER A  80      17.074   3.985 -10.954  1.00  0.00
ATOM    777  OG  SER A  80      16.689   5.130 -11.727  1.00 -0.49
ATOM    778  HG  SER A  80      17.498   5.471 -12.116  1.00  0.49
ATOM    779  C   SER A  80      14.995   4.586  -9.689  1.00  0.55
ATOM    780  O   SER A  80      13.962   4.988 -10.246  1.00 -0.55
ATOM    781  N   GLY A  81      15.469   5.095  -8.565  1.00 -0.40
ATOM    782  H   GLY A  81      16.296   4.761  -8.118  1.00  0.40
ATOM    783  CA  GLY A  81      14.744   6.232  -7.911  1.00  0.00
ATOM    784  C   GLY A  81      13.677   5.692  -6.949  1.00  0.55
ATOM    785  O   GLY A  81      13.793   4.526  -6.518  1.00 -0.55
ATOM    786  N   PHE A  82      12.681   6.519  -6.644  1.00 -0.40
ATOM    787  H   PHE A  82      12.620   7.452  -6.989  1.00  0.40
ATOM    788  CA  PHE A  82      11.607   6.060  -5.759  1.00  0.00
ATOM    789  CB  PHE A  82      10.687   7.209  -5.302  1.00  0.12
ATOM    790  CG  PHE A  82      11.526   8.242  -4.598  1.00 -0.12
ATOM    791  CD1 PHE A  82      11.807   8.097  -3.257  1.00 -0.12
ATOM    792  HD1 PHE A  82      11.405   7.252  -2.718  1.00  0.12
ATOM    793  CE1 PHE A  82      12.593   9.014  -2.594  1.00 -0.12
ATOM    794  HE1 PHE A  82      12.797   8.896  -1.541  1.00  0.12
ATOM    795  CZ  PHE A  82      13.119  10.090  -3.292  1.00 -0.12
ATOM    796  HZ  PHE A  82      13.742  10.812  -2.785  1.00  0.12
ATOM    797  CD2 PHE A  82      12.054   9.308  -5.287  1.00 -0.12
ATOM    798  HD2 PHE A  82      11.848   9.417  -6.341  1.00  0.12
ATOM    799  CE2 PHE A  82      12.843  10.237  -4.648  1.00 -0.12
ATOM    800  HE2 PHE A  82      13.245  11.076  -5.197  1.00  0.12
ATOM    801  C   PHE A  82      10.689   5.067  -6.458  1.00  0.55
ATOM    802  O   PHE A  82      10.541   5.028  -7.685  1.00 -0.55
ATOM    803  N   ARG A  83      10.019   4.261  -5.655  1.00 -0.40
ATOM    804  H   ARG A  83      10.149   4.295  -4.667  1.00  0.40
ATOM    805  CA  ARG A  83       9.043   3.261  -6.122  1.00  0.00
ATOM    806  CB  ARG A  83       8.697   2.313  -4.945  1.00  0.00
ATOM    807  CG  ARG A  83       9.990   1.615  -4.482  1.00  0.00
ATOM    808  CD  ARG A  83       9.798   0.556  -3.425  1.00  0.35
ATOM    809  NE  ARG A  83       8.754  -0.437  -3.613  1.00 -0.35
ATOM    810  HE  ARG A  83       8.876  -1.054  -4.388  1.00  0.45
ATOM    811  CZ  ARG A  83       7.655  -0.631  -2.887  1.00  0.35
ATOM    812  NH1 ARG A  83       7.369   0.129  -1.831  1.00 -0.70
ATOM    813 HH11 ARG A  83       7.986   0.870  -1.566  1.00  0.40
ATOM    814 HH12 ARG A  83       6.536  -0.040  -1.304  1.00  0.40
ATOM    815  NH2 ARG A  83       6.774  -1.594  -3.154  1.00 -0.70
ATOM    816 HH21 ARG A  83       6.925  -2.208  -3.929  1.00  0.40
ATOM    817 HH22 ARG A  83       5.962  -1.702  -2.580  1.00  0.40
ATOM    818  C   ARG A  83       7.834   3.943  -6.767  1.00  0.55
ATOM    819  O   ARG A  83       7.395   5.065  -6.449  1.00 -0.55
ATOM    820  N   ASN A  84       7.340   3.188  -7.727  1.00 -0.40
ATOM    821  H   ASN A  84       7.763   2.313  -7.946  1.00  0.40
ATOM    822  CA  ASN A  84       6.178   3.516  -8.546  1.00  0.00
ATOM    823  CB  ASN A  84       6.461   3.215 -10.027  1.00  0.00
ATOM    824  CG  ASN A  84       6.530   1.715 -10.328  1.00  0.55
ATOM    825  OD1 ASN A  84       6.118   0.808  -9.561  1.00 -0.55
ATOM    826  ND2 ASN A  84       7.092   1.413 -11.499  1.00 -0.78
ATOM    827 HD21 ASN A  84       7.180   0.457 -11.780  1.00  0.39
ATOM    828 HD22 ASN A  84       7.426   2.142 -12.097  1.00  0.39
ATOM    829  C   ASN A  84       4.912   2.804  -8.005  1.00  0.55
ATOM    830  O   ASN A  84       4.898   2.211  -6.893  1.00 -0.55
ATOM    831  N   SER A  85       3.849   2.897  -8.803  1.00 -0.40
ATOM    832  H   SER A  85       3.863   3.364  -9.684  1.00  0.40
ATOM    833  CA  SER A  85       2.600   2.296  -8.389  1.00  0.00
ATOM    834  CB  SER A  85       1.400   3.258  -8.610  1.00  0.00
ATOM    835  OG  SER A  85       1.363   3.519 -10.013  1.00 -0.49
ATOM    836  HG  SER A  85       0.933   2.759 -10.412  1.00  0.49
ATOM    837  C   SER A  85       2.221   0.984  -9.053  1.00  0.55
ATOM    838  O   SER A  85       1.044   0.610  -8.845  1.00 -0.55
ATOM    839  N   ASP A  86       3.146   0.340  -9.755  1.00 -0.40
ATOM    840  H   ASP A  86       4.082   0.672  -9.841  1.00  0.40
ATOM    841  CA  ASP A  86       2.827  -0.907 -10.449  1.00  0.00
ATOM    842  CB  ASP A  86       3.455  -1.040 -11.864  1.00  0.00
ATOM    843  CG  ASP A  86       3.076   0.125 -12.755  1.00  0.10
ATOM    844  OD1 ASP A  86       2.013   0.732 -12.592  1.00 -0.55
ATOM    845  OD2 ASP A  86       3.874   0.510 -13.633  1.00 -0.55
ATOM    846  C   ASP A  86       3.309  -2.123  -9.685  1.00  0.55
ATOM    847  O   ASP A  86       4.450  -2.136  -9.298  1.00 -0.55
ATOM    848  N   ARG A  87       2.418  -3.073  -9.560  1.00 -0.40
ATOM    849  H   ARG A  87       1.495  -2.973  -9.923  1.00  0.40
ATOM    850  CA  ARG A  87       2.695  -4.322  -8.898  1.00  0.00
ATOM    851  CB  ARG A  87       2.186  -4.266  -7.449  1.00  0.00
ATOM    852  CG  ARG A  87       2.501  -3.028  -6.643  1.00  0.00
ATOM    853  CD  ARG A  87       3.927  -3.018  -6.062  1.00  0.35
ATOM    854  NE  ARG A  87       4.185  -1.826  -5.266  1.00 -0.35
ATOM    855  HE  ARG A  87       3.949  -1.886  -4.299  1.00  0.45
ATOM    856  CZ  ARG A  87       4.695  -0.674  -5.669  1.00  0.35
ATOM    857  NH1 ARG A  87       5.029  -0.598  -6.963  1.00 -0.70
ATOM    858 HH11 ARG A  87       4.888  -1.385  -7.563  1.00  0.40
ATOM    859 HH12 ARG A  87       5.420   0.247  -7.330  1.00  0.40
ATOM    860  NH2 ARG A  87       4.911   0.384  -4.927  1.00 -0.70
ATOM    861 HH21 ARG A  87       4.684   0.367  -3.954  1.00  0.40
ATOM    862 HH22 ARG A  87       5.303   1.209  -5.335  1.00  0.40
ATOM    863  C   ARG A  87       2.048  -5.511  -9.595  1.00  0.55
ATOM    864  O   ARG A  87       0.994  -5.440 -10.212  1.00 -0.55
ATOM    865  N   ILE A  88       2.744  -6.631  -9.463  1.00 -0.40
ATOM    866  H   ILE A  88       3.645  -6.618  -9.039  1.00  0.40
ATOM    867  CA  ILE A  88       2.297  -7.968  -9.903  1.00  0.00
ATOM    868  CB  ILE A  88       3.279  -8.666 -10.869  1.00  0.00
ATOM    869  CG2 ILE A  88       4.568  -9.025 -10.151  1.00  0.00
ATOM    870  CG1 ILE A  88       2.604  -9.907 -11.470  1.00  0.00
ATOM    871  CD1 ILE A  88       3.230 -10.387 -12.771  1.00  0.00
ATOM    872  C   ILE A  88       2.014  -8.740  -8.581  1.00  0.55
ATOM    873  O   ILE A  88       2.796  -8.689  -7.605  1.00 -0.55
ATOM    874  N   LEU A  89       0.906  -9.435  -8.514  1.00 -0.40
ATOM    875  H   LEU A  89       0.301  -9.474  -9.304  1.00  0.40
ATOM    876  CA  LEU A  89       0.422 -10.198  -7.370  1.00  0.00
ATOM    877  CB  LEU A  89      -0.936  -9.722  -6.850  1.00  0.00
ATOM    878  CG  LEU A  89      -1.060  -8.282  -6.388  1.00  0.00
ATOM    879  CD1 LEU A  89       0.068  -7.958  -5.417  1.00  0.00
ATOM    880  CD2 LEU A  89      -0.990  -7.185  -7.456  1.00  0.00
ATOM    881  C   LEU A  89       0.316 -11.659  -7.794  1.00  0.55
ATOM    882  O   LEU A  89      -0.360 -11.902  -8.797  1.00 -0.55
ATOM    883  N   TYR A  90       0.908 -12.566  -7.023  1.00 -0.40
ATOM    884  H   TYR A  90       1.371 -12.347  -6.168  1.00  0.40
ATOM    885  CA  TYR A  90       0.884 -13.963  -7.441  1.00  0.00
ATOM    886  CB  TYR A  90       2.172 -14.422  -8.208  1.00  0.12
ATOM    887  CG  TYR A  90       3.446 -14.287  -7.438  1.00 -0.12
ATOM    888  CD1 TYR A  90       4.100 -13.045  -7.404  1.00 -0.12
ATOM    889  HD1 TYR A  90       3.669 -12.221  -7.953  1.00  0.12
ATOM    890  CE1 TYR A  90       5.273 -12.827  -6.699  1.00 -0.12
ATOM    891  HE1 TYR A  90       5.736 -11.854  -6.635  1.00  0.12
ATOM    892  CZ  TYR A  90       5.813 -13.953  -6.078  1.00  0.06
ATOM    893  OH  TYR A  90       6.969 -13.746  -5.370  1.00 -0.49
ATOM    894  HH  TYR A  90       7.197 -12.816  -5.440  1.00  0.43
ATOM    895  CD2 TYR A  90       4.026 -15.368  -6.790  1.00 -0.12
ATOM    896  HD2 TYR A  90       3.552 -16.338  -6.801  1.00  0.12
ATOM    897  CE2 TYR A  90       5.253 -15.170  -6.113  1.00 -0.12
ATOM    898  HE2 TYR A  90       5.739 -16.001  -5.624  1.00  0.12
ATOM    899  C   TYR A  90       0.581 -14.892  -6.289  1.00  0.55
ATOM    900  O   TYR A  90       1.215 -14.626  -5.262  1.00 -0.55
ATOM    901  N   SER A  91      -0.266 -15.872  -6.538  1.00 -0.40
ATOM    902  H   SER A  91      -0.685 -16.009  -7.432  1.00  0.40
ATOM    903  CA  SER A  91      -0.626 -16.802  -5.505  1.00  0.00
ATOM    904  CB  SER A  91      -2.109 -17.180  -5.662  1.00  0.00
ATOM    905  OG  SER A  91      -2.301 -18.070  -6.727  1.00 -0.49
ATOM    906  HG  SER A  91      -2.954 -18.706  -6.426  1.00  0.49
ATOM    907  C   SER A  91       0.272 -18.036  -5.528  1.00  0.55
ATOM    908  O   SER A  91       0.994 -18.317  -6.485  1.00 -0.55
ATOM    909  N   SER A  92       0.154 -18.722  -4.378  1.00 -0.40
ATOM    910  H   SER A  92      -0.432 -18.414  -3.633  1.00  0.40
ATOM    911  CA  SER A  92       0.884 -19.964  -4.154  1.00  0.00
ATOM    912  CB  SER A  92       0.831 -20.353  -2.679  1.00  0.00
ATOM    913  OG  SER A  92      -0.513 -20.530  -2.278  1.00 -0.49
ATOM    914  HG  SER A  92      -0.479 -20.922  -1.403  1.00  0.49
ATOM    915  C   SER A  92       0.390 -21.039  -5.129  1.00  0.55
ATOM    916  O   SER A  92       1.127 -21.989  -5.426  1.00 -0.55
ATOM    917  N   ASP A  93      -0.778 -20.906  -5.732  1.00 -0.40
ATOM    918  H   ASP A  93      -1.379 -20.138  -5.530  1.00  0.40
ATOM    919  CA  ASP A  93      -1.287 -21.848  -6.726  1.00  0.00
ATOM    920  CB  ASP A  93      -2.691 -22.343  -6.453  1.00  0.00
ATOM    921  CG  ASP A  93      -3.671 -21.242  -6.076  1.00  0.10
ATOM    922  OD1 ASP A  93      -3.367 -20.079  -5.749  1.00 -0.55
ATOM    923  OD2 ASP A  93      -4.855 -21.640  -6.131  1.00 -0.55
ATOM    924  C   ASP A  93      -1.232 -21.182  -8.105  1.00  0.55
ATOM    925  O   ASP A  93      -1.992 -21.530  -8.982  1.00 -0.55
ATOM    926  N   TRP A  94      -0.371 -20.179  -8.258  1.00 -0.40
ATOM    927  H   TRP A  94       0.151 -19.850  -7.476  1.00  0.40
ATOM    928  CA  TRP A  94      -0.086 -19.468  -9.499  1.00  0.00
ATOM    929  CB  TRP A  94       0.615 -20.545 -10.450  1.00  0.12
ATOM    930  CG  TRP A  94       1.720 -21.194  -9.659  1.00 -0.12
ATOM    931  CD1 TRP A  94       1.734 -22.469  -9.143  1.00 -0.12
ATOM    932  HD1 TRP A  94       0.961 -23.208  -9.296  1.00  0.12
ATOM    933  NE1 TRP A  94       2.881 -22.665  -8.398  1.00 -0.40
ATOM    934  HE1 TRP A  94       3.133 -23.493  -7.948  1.00  0.40
ATOM    935  CE2 TRP A  94       3.608 -21.503  -8.399  1.00  0.00
ATOM    936  CD2 TRP A  94       2.905 -20.559  -9.166  1.00  0.00
ATOM    937  CE3 TRP A  94       3.447 -19.269  -9.311  1.00 -0.12
ATOM    938  HE3 TRP A  94       2.939 -18.513  -9.892  1.00  0.12
ATOM    939  CZ3 TRP A  94       4.640 -18.954  -8.708  1.00 -0.12
ATOM    940  HZ3 TRP A  94       5.055 -17.962  -8.810  1.00  0.12
ATOM    941  CZ2 TRP A  94       4.831 -21.206  -7.801  1.00 -0.12
ATOM    942  HZ2 TRP A  94       5.388 -21.936  -7.234  1.00  0.12
ATOM    943  CH2 TRP A  94       5.320 -19.930  -7.957  1.00 -0.12
ATOM    944  HH2 TRP A  94       6.256 -19.669  -7.487  1.00  0.12
ATOM    945  C   TRP A  94      -1.135 -18.672 -10.216  1.00  0.55
ATOM    946  O   TRP A  94      -1.172 -18.617 -11.466  1.00 -0.55
ATOM    947  N   LEU A  95      -2.045 -17.991  -9.476  1.00 -0.40
ATOM    948  H   LEU A  95      -2.087 -18.102  -8.487  1.00  0.40
ATOM    949  CA  LEU A  95      -3.019 -17.059 -10.033  1.00  0.00
ATOM    950  CB  LEU A  95      -4.249 -16.736  -9.215  1.00  0.00
ATOM    951  CG  LEU A  95      -4.981 -17.956  -8.647  1.00  0.00
ATOM    952  CD1 LEU A  95      -6.141 -17.489  -7.795  1.00  0.00
ATOM    953  CD2 LEU A  95      -5.394 -18.804  -9.822  1.00  0.00
ATOM    954  C   LEU A  95      -2.183 -15.767 -10.115  1.00  0.55
ATOM    955  O   LEU A  95      -1.391 -15.526  -9.183  1.00 -0.55
ATOM    956  N   ILE A  96      -2.350 -14.969 -11.173  1.00 -0.40
ATOM    957  H   ILE A  96      -3.004 -15.148 -11.904  1.00  0.40
ATOM    958  CA  ILE A  96      -1.528 -13.756 -11.274  1.00  0.00
ATOM    959  CB  ILE A  96      -0.381 -13.880 -12.300  1.00  0.00
ATOM    960  CG2 ILE A  96       0.434 -12.570 -12.326  1.00  0.00
ATOM    961  CG1 ILE A  96       0.552 -15.049 -11.966  1.00  0.00
ATOM    962  CD1 ILE A  96       1.359 -15.644 -13.094  1.00  0.00
ATOM    963  C   ILE A  96      -2.428 -12.567 -11.569  1.00  0.55
ATOM    964  O   ILE A  96      -3.256 -12.702 -12.456  1.00 -0.55
ATOM    965  N   TYR A  97      -2.273 -11.523 -10.806  1.00 -0.40
ATOM    966  H   TYR A  97      -1.616 -11.511 -10.057  1.00  0.40
ATOM    967  CA  TYR A  97      -3.044 -10.308 -10.991  1.00  0.00
ATOM    968  CB  TYR A  97      -3.919 -10.043  -9.792  1.00  0.12
ATOM    969  CG  TYR A  97      -5.226 -10.809  -9.750  1.00 -0.12
ATOM    970  CD1 TYR A  97      -5.196 -12.184  -9.444  1.00 -0.12
ATOM    971  HD1 TYR A  97      -4.236 -12.645  -9.267  1.00  0.12
ATOM    972  CE1 TYR A  97      -6.317 -12.973  -9.357  1.00 -0.12
ATOM    973  HE1 TYR A  97      -6.276 -14.023  -9.115  1.00  0.12
ATOM    974  CZ  TYR A  97      -7.511 -12.304  -9.608  1.00  0.06
ATOM    975  OH  TYR A  97      -8.676 -13.049  -9.514  1.00 -0.49
ATOM    976  HH  TYR A  97      -9.416 -12.470  -9.709  1.00  0.43
ATOM    977  CD2 TYR A  97      -6.428 -10.195  -9.968  1.00 -0.12
ATOM    978  HD2 TYR A  97      -6.474  -9.138 -10.182  1.00  0.12
ATOM    979  CE2 TYR A  97      -7.590 -10.956  -9.909  1.00 -0.12
ATOM    980  HE2 TYR A  97      -8.549 -10.497 -10.098  1.00  0.12
ATOM    981  C   TYR A  97      -2.040  -9.171 -11.080  1.00  0.55
ATOM    982  O   TYR A  97      -0.864  -9.320 -10.775  1.00 -0.55
ATOM    983  N   LYS A  98      -2.511  -8.023 -11.528  1.00 -0.40
ATOM    984  H   LYS A  98      -3.458  -7.922 -11.824  1.00  0.40
ATOM    985  CA  LYS A  98      -1.682  -6.823 -11.623  1.00  0.00
ATOM    986  CB  LYS A  98      -1.267  -6.397 -13.030  1.00  0.00
ATOM    987  CG  LYS A  98      -2.423  -6.238 -14.033  1.00  0.00
ATOM    988  CD  LYS A  98      -1.763  -5.578 -15.243  1.00  0.00
ATOM    989  CE  LYS A  98      -2.779  -5.455 -16.388  1.00  0.33
ATOM    990  NZ  LYS A  98      -1.989  -4.690 -17.428  1.00 -0.32
ATOM    991  HZ1 LYS A  98      -1.142  -5.234 -17.690  1.00  0.33
ATOM    992  HZ2 LYS A  98      -1.702  -3.770 -17.038  1.00  0.33
ATOM    993  HZ3 LYS A  98      -2.579  -4.540 -18.271  1.00  0.33
ATOM    994  C   LYS A  98      -2.508  -5.646 -11.076  1.00  0.55
ATOM    995  O   LYS A  98      -3.746  -5.754 -11.079  1.00 -0.55
ATOM    996  N   THR A  99      -1.767  -4.637 -10.656  1.00 -0.40
ATOM    997  H   THR A  99      -0.772  -4.688 -10.623  1.00  0.40
ATOM    998  CA  THR A  99      -2.365  -3.374 -10.209  1.00  0.00
ATOM    999  CB  THR A  99      -2.539  -3.181  -8.693  1.00  0.00
ATOM   1000  OG1 THR A  99      -3.186  -1.925  -8.521  1.00 -0.49
ATOM   1001  HG1 THR A  99      -4.083  -2.043  -8.841  1.00  0.49
ATOM   1002  CG2 THR A  99      -1.269  -3.233  -7.864  1.00  0.00
ATOM   1003  C   THR A  99      -1.510  -2.252 -10.854  1.00  0.55
ATOM   1004  O   THR A  99      -0.297  -2.457 -10.902  1.00 -0.55
ATOM   1005  N   THR A 100      -2.091  -1.180 -11.357  1.00 -0.40
ATOM   1006  H   THR A 100      -3.081  -1.066 -11.390  1.00  0.40
ATOM   1007  CA  THR A 100      -1.275  -0.078 -11.905  1.00  0.00
ATOM   1008  CB  THR A 100      -1.430   0.155 -13.401  1.00  0.00
ATOM   1009  OG1 THR A 100      -2.812   0.306 -13.700  1.00 -0.49
ATOM   1010  HG1 THR A 100      -3.074   1.149 -13.324  1.00  0.49
ATOM   1011  CG2 THR A 100      -0.849  -1.057 -14.127  1.00  0.00
ATOM   1012  C   THR A 100      -1.677   1.166 -11.130  1.00  0.55
ATOM   1013  O   THR A 100      -1.249   2.298 -11.334  1.00 -0.55
ATOM   1014  N   ASP A 101      -2.578   0.927 -10.160  1.00 -0.40
ATOM   1015  H   ASP A 101      -2.957   0.032  -9.941  1.00  0.40
ATOM   1016  CA  ASP A 101      -3.013   2.086  -9.389  1.00  0.00
ATOM   1017  CB  ASP A 101      -4.462   2.336  -9.813  1.00  0.00
ATOM   1018  CG  ASP A 101      -5.432   1.228  -9.484  1.00  0.10
ATOM   1019  OD1 ASP A 101      -5.078   0.282  -8.737  1.00 -0.55
ATOM   1020  OD2 ASP A 101      -6.560   1.342 -10.035  1.00 -0.55
ATOM   1021  C   ASP A 101      -2.837   1.999  -7.888  1.00  0.55
ATOM   1022  O   ASP A 101      -3.689   2.473  -7.088  1.00 -0.55
ATOM   1023  N   HSE A 102      -1.733   1.427  -7.449  1.00 -0.40
ATOM   1024  H   HSE A 102      -1.066   1.018  -8.067  1.00  0.40
ATOM   1025  CA  HSE A 102      -1.411   1.355  -6.008  1.00  0.00
ATOM   1026  CB  HSE A 102      -1.004   2.754  -5.489  1.00  0.12
ATOM   1027  ND1 HSE A 102      -0.079   3.321  -3.194  1.00 -0.56
ATOM   1028  CG  HSE A 102      -0.007   2.658  -4.394  1.00  0.15
ATOM   1029  CE1 HSE A 102       0.996   3.010  -2.457  1.00  0.15
ATOM   1030  HE1 HSE A 102       1.265   3.434  -1.490  1.00  0.12
ATOM   1031  NE2 HSE A 102       1.719   2.077  -3.095  1.00 -0.40
ATOM   1032  HE2 HSE A 102       2.540   1.617  -2.759  1.00  0.40
ATOM   1033  CD2 HSE A 102       1.122   1.859  -4.317  1.00 -0.12
ATOM   1034  HD2 HSE A 102       1.517   1.167  -5.051  1.00  0.12
ATOM   1035  C   HSE A 102      -2.487   0.687  -5.182  1.00  0.55
ATOM   1036  O   HSE A 102      -2.957   1.161  -4.174  1.00 -0.55
ATOM   1037  N   TYR A 103      -2.809  -0.480  -5.671  1.00 -0.40
ATOM   1038  H   TYR A 103      -2.386  -0.756  -6.526  1.00  0.40
ATOM   1039  CA  TYR A 103      -3.710  -1.487  -5.170  1.00  0.00
ATOM   1040  CB  TYR A 103      -3.181  -1.946  -3.773  1.00  0.12
ATOM   1041  CG  TYR A 103      -1.698  -2.158  -3.566  1.00 -0.12
ATOM   1042  CD1 TYR A 103      -0.815  -1.152  -3.187  1.00 -0.12
ATOM   1043  HD1 TYR A 103      -1.192  -0.155  -3.018  1.00  0.12
ATOM   1044  CE1 TYR A 103       0.563  -1.407  -3.020  1.00 -0.12
ATOM   1045  HE1 TYR A 103       1.249  -0.612  -2.768  1.00  0.12
ATOM   1046  CZ  TYR A 103       1.011  -2.711  -3.188  1.00  0.06
ATOM   1047  OH  TYR A 103       2.357  -2.992  -3.007  1.00 -0.49
ATOM   1048  HH  TYR A 103       2.487  -3.931  -3.161  1.00  0.43
ATOM   1049  CD2 TYR A 103      -1.190  -3.460  -3.722  1.00 -0.12
ATOM   1050  HD2 TYR A 103      -1.860  -4.262  -3.996  1.00  0.12
ATOM   1051  CE2 TYR A 103       0.164  -3.734  -3.529  1.00 -0.12
ATOM   1052  HE2 TYR A 103       0.541  -4.739  -3.648  1.00  0.12
ATOM   1053  C   TYR A 103      -5.166  -1.089  -5.069  1.00  0.55
ATOM   1054  O   TYR A 103      -5.859  -1.746  -4.266  1.00 -0.55
ATOM   1055  N   GLN A 104      -5.632  -0.111  -5.829  1.00 -0.40
ATOM   1056  H   GLN A 104      -5.066   0.419  -6.455  1.00  0.40
ATOM   1057  CA  GLN A 104      -7.080   0.227  -5.753  1.00  0.00
ATOM   1058  CB  GLN A 104      -7.348   1.631  -6.269  1.00  0.00
ATOM   1059  CG  GLN A 104      -6.927   2.641  -5.216  1.00  0.00
ATOM   1060  CD  GLN A 104      -7.058   4.059  -5.769  1.00  0.55
ATOM   1061  OE1 GLN A 104      -8.170   4.586  -5.679  1.00 -0.55
ATOM   1062  NE2 GLN A 104      -6.008   4.655  -6.288  1.00 -0.78
ATOM   1063 HE21 GLN A 104      -5.128   4.181  -6.319  1.00  0.39
ATOM   1064 HE22 GLN A 104      -6.089   5.583  -6.651  1.00  0.39
ATOM   1065  C   GLN A 104      -7.845  -0.793  -6.558  1.00  0.55
ATOM   1066  O   GLN A 104      -8.872  -1.301  -6.125  1.00 -0.55
ATOM   1067  N   THR A 105      -7.273  -1.130  -7.714  1.00 -0.40
ATOM   1068  H   THR A 105      -6.421  -0.729  -8.043  1.00  0.40
ATOM   1069  CA  THR A 105      -7.907  -2.131  -8.550  1.00  0.00
ATOM   1070  CB  THR A 105      -8.713  -1.535  -9.742  1.00  0.00
ATOM   1071  OG1 THR A 105      -7.857  -0.796 -10.621  1.00 -0.49
ATOM   1072  HG1 THR A 105      -7.475  -0.094 -10.089  1.00  0.49
ATOM   1073  CG2 THR A 105      -9.790  -0.563  -9.261  1.00  0.00
ATOM   1074  C   THR A 105      -6.882  -3.151  -9.067  1.00  0.55
ATOM   1075  O   THR A 105      -5.715  -2.810  -9.239  1.00 -0.55
ATOM   1076  N   PHE A 106      -7.417  -4.346  -9.310  1.00 -0.40
ATOM   1077  H   PHE A 106      -8.386  -4.536  -9.172  1.00  0.40
ATOM   1078  CA  PHE A 106      -6.610  -5.441  -9.792  1.00  0.00
ATOM   1079  CB  PHE A 106      -6.643  -6.591  -8.717  1.00  0.12
ATOM   1080  CG  PHE A 106      -6.053  -6.076  -7.438  1.00 -0.12
ATOM   1081  CD1 PHE A 106      -4.666  -6.044  -7.288  1.00 -0.12
ATOM   1082  HD1 PHE A 106      -4.036  -6.392  -8.093  1.00  0.12
ATOM   1083  CE1 PHE A 106      -4.083  -5.569  -6.117  1.00 -0.12
ATOM   1084  HE1 PHE A 106      -3.009  -5.587  -6.007  1.00  0.12
ATOM   1085  CZ  PHE A 106      -4.873  -5.075  -5.093  1.00 -0.12
ATOM   1086  HZ  PHE A 106      -4.426  -4.714  -4.179  1.00  0.12
ATOM   1087  CD2 PHE A 106      -6.822  -5.539  -6.412  1.00 -0.12
ATOM   1088  HD2 PHE A 106      -7.896  -5.503  -6.519  1.00  0.12
ATOM   1089  CE2 PHE A 106      -6.244  -5.053  -5.265  1.00 -0.12
ATOM   1090  HE2 PHE A 106      -6.871  -4.648  -4.485  1.00  0.12
ATOM   1091  C   PHE A 106      -7.134  -6.040 -11.062  1.00  0.55
ATOM   1092  O   PHE A 106      -8.385  -6.061 -11.138  1.00 -0.55
ATOM   1093  N   THR A 107      -6.265  -6.594 -11.897  1.00 -0.40
ATOM   1094  H   THR A 107      -5.278  -6.577 -11.762  1.00  0.40
ATOM   1095  CA  THR A 107      -6.784  -7.276 -13.100  1.00  0.00
ATOM   1096  CB  THR A 107      -6.359  -6.514 -14.394  1.00  0.00
ATOM   1097  OG1 THR A 107      -6.932  -5.207 -14.335  1.00 -0.49
ATOM   1098  HG1 THR A 107      -6.576  -4.798 -13.543  1.00  0.49
ATOM   1099  CG2 THR A 107      -6.738  -7.243 -15.665  1.00  0.00
ATOM   1100  C   THR A 107      -6.238  -8.704 -13.152  1.00  0.55
ATOM   1101  O   THR A 107      -4.999  -8.820 -12.996  1.00 -0.55
ATOM   1102  N   LYS A 108      -6.966  -9.752 -13.395  1.00 -0.40
ATOM   1103  H   LYS A 108      -7.953  -9.679 -13.518  1.00  0.40
ATOM   1104  CA  LYS A 108      -6.426 -11.092 -13.506  1.00  0.00
ATOM   1105  CB  LYS A 108      -7.484 -12.168 -13.326  1.00  0.00
ATOM   1106  CG  LYS A 108      -7.063 -13.599 -13.637  1.00  0.00
ATOM   1107  CD  LYS A 108      -8.260 -14.480 -13.254  1.00  0.00
ATOM   1108  CE  LYS A 108      -8.052 -15.924 -13.565  1.00  0.33
ATOM   1109  NZ  LYS A 108      -6.830 -16.338 -12.806  1.00 -0.32
ATOM   1110  HZ1 LYS A 108      -6.987 -16.192 -11.789  1.00  0.33
ATOM   1111  HZ2 LYS A 108      -6.018 -15.767 -13.117  1.00  0.33
ATOM   1112  HZ3 LYS A 108      -6.634 -17.344 -12.986  1.00  0.33
ATOM   1113  C   LYS A 108      -5.738 -11.176 -14.879  1.00  0.55
ATOM   1114  O   LYS A 108      -6.340 -10.805 -15.914  1.00 -0.55
ATOM   1115  N   ILE A 109      -4.491 -11.648 -14.792  1.00 -0.40
ATOM   1116  H   ILE A 109      -4.065 -11.936 -13.938  1.00  0.40
ATOM   1117  CA  ILE A 109      -3.692 -11.752 -16.036  1.00  0.00
ATOM   1118  CB  ILE A 109      -2.569 -10.700 -16.179  1.00  0.00
ATOM   1119  CG2 ILE A 109      -3.217  -9.306 -16.363  1.00  0.00
ATOM   1120  CG1 ILE A 109      -1.537 -10.718 -15.039  1.00  0.00
ATOM   1121  CD1 ILE A 109      -0.333  -9.817 -15.258  1.00  0.00
ATOM   1122  C   ILE A 109      -3.218 -13.164 -16.336  1.00  0.55
ATOM   1123  O   ILE A 109      -2.784 -13.384 -17.466  1.00 -0.55
ATOM   1124  N   ARG A 110      -3.316 -14.101 -15.439  1.00 -0.40
ATOM   1125  H   ARG A 110      -3.640 -13.891 -14.521  1.00  0.40
ATOM   1126  CA  ARG A 110      -2.973 -15.527 -15.662  1.00  0.00
ATOM   1127  CB  ARG A 110      -1.579 -16.054 -15.438  1.00  0.00
ATOM   1128  CG  ARG A 110      -0.500 -15.290 -16.203  1.00  0.00
ATOM   1129  CD  ARG A 110      -0.667 -15.630 -17.709  1.00  0.35
ATOM   1130  NE  ARG A 110       0.476 -14.972 -18.415  1.00 -0.35
ATOM   1131  HE  ARG A 110       1.215 -15.591 -18.660  1.00  0.45
ATOM   1132  CZ  ARG A 110       0.680 -13.724 -18.768  1.00  0.35
ATOM   1133  NH1 ARG A 110      -0.226 -12.764 -18.506  1.00 -0.70
ATOM   1134 HH11 ARG A 110      -1.077 -12.994 -18.033  1.00  0.40
ATOM   1135 HH12 ARG A 110      -0.049 -11.820 -18.785  1.00  0.40
ATOM   1136  NH2 ARG A 110       1.829 -13.302 -19.392  1.00 -0.70
ATOM   1137 HH21 ARG A 110       2.557 -13.957 -19.596  1.00  0.40
ATOM   1138 HH22 ARG A 110       1.938 -12.340 -19.642  1.00  0.40
ATOM   1139  C   ARG A 110      -3.979 -16.223 -14.705  1.00  0.10
ATOM   1140  O   ARG A 110      -4.428 -15.785 -13.298  1.00 -0.55
ATOM   1141  OXT ARG A 110      -4.544 -17.244 -15.111  1.00 -0.55
ATOM   1142  N   LYS D   1      10.837  12.720  11.813  1.00 -0.32
ATOM   1143  HT1 LYS D   1      10.799  13.407  12.592  1.00  0.33
ATOM   1144  HT2 LYS D   1      11.532  13.034  11.107  1.00  0.33
ATOM   1145  HT3 LYS D   1      11.116  11.790  12.184  1.00  0.33
ATOM   1146  CA  LYS D   1       9.479  12.615  11.168  1.00  0.33
ATOM   1147  CB  LYS D   1       9.550  11.600  10.046  1.00  0.00
ATOM   1148  CG  LYS D   1       8.410  11.229   9.168  1.00  0.00
ATOM   1149  CD  LYS D   1       7.464  12.307   8.723  1.00  0.00
ATOM   1150  CE  LYS D   1       7.915  13.001   7.442  1.00  0.33
ATOM   1151  NZ  LYS D   1       6.956  14.060   6.992  1.00 -0.32
ATOM   1152  HZ1 LYS D   1       6.866  14.784   7.733  1.00  0.33
ATOM   1153  HZ2 LYS D   1       6.026  13.631   6.812  1.00  0.33
ATOM   1154  HZ3 LYS D   1       7.309  14.500   6.119  1.00  0.33
ATOM   1155  C   LYS D   1       8.330  12.375  12.151  1.00  0.55
ATOM   1156  O   LYS D   1       8.082  11.329  12.791  1.00 -0.55
ATOM   1157  N   LYS D   2       7.512  13.385  12.320  1.00 -0.40
ATOM   1158  H   LYS D   2       7.662  14.232  11.818  1.00  0.40
ATOM   1159  CA  LYS D   2       6.350  13.422  13.196  1.00  0.00
ATOM   1160  CB  LYS D   2       6.583  14.659  14.071  1.00  0.00
ATOM   1161  CG  LYS D   2       5.341  15.027  14.844  1.00  0.00
ATOM   1162  CD  LYS D   2       5.217  14.081  16.018  1.00  0.00
ATOM   1163  CE  LYS D   2       4.223  14.621  17.023  1.00  0.33
ATOM   1164  NZ  LYS D   2       4.836  15.648  17.904  1.00 -0.32
ATOM   1165  HZ1 LYS D   2       5.181  16.440  17.325  1.00  0.33
ATOM   1166  HZ2 LYS D   2       5.632  15.227  18.424  1.00  0.33
ATOM   1167  HZ3 LYS D   2       4.126  15.995  18.579  1.00  0.33
ATOM   1168  C   LYS D   2       5.072  13.653  12.418  1.00  0.55
ATOM   1169  O   LYS D   2       5.136  14.615  11.627  1.00 -0.55
ATOM   1170  N   ALA D   3       4.036  12.908  12.578  1.00 -0.40
ATOM   1171  H   ALA D   3       4.117  12.166  13.230  1.00  0.40
ATOM   1172  CA  ALA D   3       2.736  12.926  11.989  1.00  0.00
ATOM   1173  CB  ALA D   3       2.495  11.628  11.241  1.00  0.00
ATOM   1174  C   ALA D   3       1.691  13.094  13.111  1.00  0.55
ATOM   1175  O   ALA D   3       1.698  12.458  14.184  1.00 -0.55
ATOM   1176  N   VAL D   4       0.770  14.023  12.964  1.00 -0.40
ATOM   1177  H   VAL D   4       0.734  14.589  12.145  1.00  0.40
ATOM   1178  CA  VAL D   4      -0.264  14.307  13.961  1.00  0.00
ATOM   1179  CB  VAL D   4      -0.179  15.755  14.505  1.00  0.00
ATOM   1180  CG1 VAL D   4      -1.321  16.050  15.500  1.00  0.00
ATOM   1181  CG2 VAL D   4       1.139  16.046  15.203  1.00  0.00
ATOM   1182  C   VAL D   4      -1.637  14.087  13.326  1.00  0.55
ATOM   1183  O   VAL D   4      -1.881  14.568  12.212  1.00 -0.55
ATOM   1184  N   ILE D   5      -2.484  13.340  14.017  1.00 -0.40
ATOM   1185  H   ILE D   5      -2.237  12.892  14.873  1.00  0.40
ATOM   1186  CA  ILE D   5      -3.860  13.139  13.534  1.00  0.00
ATOM   1187  CB  ILE D   5      -4.279  11.661  13.403  1.00  0.00
ATOM   1188  CG2 ILE D   5      -5.753  11.531  13.027  1.00  0.00
ATOM   1189  CG1 ILE D   5      -3.329  10.955  12.397  1.00  0.00
ATOM   1190  CD1 ILE D   5      -3.510   9.444  12.356  1.00  0.00
ATOM   1191  C   ILE D   5      -4.824  13.844  14.512  1.00  0.55
ATOM   1192  O   ILE D   5      -4.788  13.413  15.684  1.00 -0.55
ATOM   1193  N   ASN D   6      -5.591  14.855  14.172  1.00 -0.40
ATOM   1194  H   ASN D   6      -5.567  15.264  13.263  1.00  0.40
ATOM   1195  CA  ASN D   6      -6.558  15.453  15.150  1.00  0.00
ATOM   1196  CB  ASN D   6      -6.694  16.948  14.996  1.00  0.00
ATOM   1197  CG  ASN D   6      -5.359  17.590  15.377  1.00  0.55
ATOM   1198  OD1 ASN D   6      -4.932  17.661  16.539  1.00 -0.55
ATOM   1199  ND2 ASN D   6      -4.610  18.120  14.422  1.00 -0.78
ATOM   1200 HD21 ASN D   6      -3.734  18.544  14.650  1.00  0.39
ATOM   1201 HD22 ASN D   6      -4.920  18.095  13.471  1.00  0.39
ATOM   1202  C   ASN D   6      -7.840  14.650  14.939  1.00  0.55
ATOM   1203  O   ASN D   6      -8.655  14.949  14.052  1.00 -0.55
ATOM   1204  N   GLY D   7      -8.008  13.565  15.683  1.00 -0.40
ATOM   1205  H   GLY D   7      -7.361  13.324  16.402  1.00  0.40
ATOM   1206  CA  GLY D   7      -9.099  12.675  15.524  1.00  0.00
ATOM   1207  C   GLY D   7     -10.448  13.371  15.424  1.00  0.55
ATOM   1208  O   GLY D   7     -11.304  12.800  14.751  1.00 -0.55
ATOM   1209  N   GLU D   8     -10.629  14.510  16.096  1.00 -0.40
ATOM   1210  H   GLU D   8      -9.927  14.956  16.645  1.00  0.40
ATOM   1211  CA  GLU D   8     -11.950  15.135  16.015  1.00  0.00
ATOM   1212  CB  GLU D   8     -12.154  16.061  17.221  1.00  0.00
ATOM   1213  CG  GLU D   8     -11.491  17.399  16.944  1.00  0.00
ATOM   1214  CD  GLU D   8      -9.990  17.441  17.055  1.00  0.10
ATOM   1215  OE1 GLU D   8      -9.327  16.430  17.336  1.00 -0.55
ATOM   1216  OE2 GLU D   8      -9.482  18.567  16.827  1.00 -0.55
ATOM   1217  C   GLU D   8     -12.160  15.786  14.653  1.00  0.55
ATOM   1218  O   GLU D   8     -13.340  15.975  14.300  1.00 -0.55
ATOM   1219  N   GLN D   9     -11.168  16.081  13.856  1.00 -0.40
ATOM   1220  H   GLN D   9     -10.216  15.936  14.118  1.00  0.40
ATOM   1221  CA  GLN D   9     -11.393  16.649  12.517  1.00  0.00
ATOM   1222  CB  GLN D   9     -10.188  17.547  12.194  1.00  0.00
ATOM   1223  CG  GLN D   9     -10.158  18.792  13.073  1.00  0.00
ATOM   1224  CD  GLN D   9      -8.817  19.470  13.106  1.00  0.55
ATOM   1225  OE1 GLN D   9      -8.038  19.565  12.140  1.00 -0.55
ATOM   1226  NE2 GLN D   9      -8.474  20.041  14.268  1.00 -0.78
ATOM   1227 HE21 GLN D   9      -9.097  20.000  15.048  1.00  0.39
ATOM   1228 HE22 GLN D   9      -7.594  20.508  14.354  1.00  0.39
ATOM   1229  C   GLN D   9     -11.628  15.597  11.449  1.00  0.55
ATOM   1230  O   GLN D   9     -11.897  15.909  10.281  1.00 -0.55
ATOM   1231  N   ILE D  10     -11.585  14.301  11.710  1.00 -0.40
ATOM   1232  H   ILE D  10     -11.418  13.989  12.640  1.00  0.40
ATOM   1233  CA  ILE D  10     -11.762  13.223  10.752  1.00  0.00
ATOM   1234  CB  ILE D  10     -10.929  11.970  11.118  1.00  0.00
ATOM   1235  CG2 ILE D  10     -11.143  10.867  10.071  1.00  0.00
ATOM   1236  CG1 ILE D  10      -9.445  12.202  11.385  1.00  0.00
ATOM   1237  CD1 ILE D  10      -8.725  13.026  10.376  1.00  0.00
ATOM   1238  C   ILE D  10     -13.256  12.868  10.671  1.00  0.55
ATOM   1239  O   ILE D  10     -13.879  12.271  11.557  1.00 -0.55
ATOM   1240  N   ARG D  11     -13.843  13.231   9.533  1.00 -0.40
ATOM   1241  H   ARG D  11     -13.336  13.672   8.796  1.00  0.40
ATOM   1242  CA  ARG D  11     -15.272  13.007   9.283  1.00  0.00
ATOM   1243  CB  ARG D  11     -15.988  14.282   8.861  1.00  0.00
ATOM   1244  CG  ARG D  11     -15.557  15.597   9.460  1.00  0.00
ATOM   1245  CD  ARG D  11     -16.060  16.033  10.821  1.00  0.35
ATOM   1246  NE  ARG D  11     -17.517  16.059  10.865  1.00 -0.35
ATOM   1247  HE  ARG D  11     -17.955  15.635  10.079  1.00  0.45
ATOM   1248  CZ  ARG D  11     -18.374  16.550  11.767  1.00  0.35
ATOM   1249  NH1 ARG D  11     -17.832  17.119  12.840  1.00 -0.70
ATOM   1250 HH11 ARG D  11     -16.837  17.160  12.936  1.00  0.40
ATOM   1251 HH12 ARG D  11     -18.419  17.505  13.552  1.00  0.40
ATOM   1252  NH2 ARG D  11     -19.697  16.398  11.598  1.00 -0.70
ATOM   1253 HH21 ARG D  11     -20.047  15.916  10.795  1.00  0.40
ATOM   1254 HH22 ARG D  11     -20.333  16.767  12.276  1.00  0.40
ATOM   1255  C   ARG D  11     -15.545  11.831   8.355  1.00  0.55
ATOM   1256  O   ARG D  11     -16.760  11.500   8.277  1.00 -0.55
ATOM   1257  N   SER D  12     -14.518  11.171   7.794  1.00 -0.40
ATOM   1258  H   SER D  12     -13.577  11.470   7.927  1.00  0.40
ATOM   1259  CA  SER D  12     -14.682   9.987   6.962  1.00  0.00
ATOM   1260  CB  SER D  12     -15.166  10.289   5.540  1.00  0.00
ATOM   1261  OG  SER D  12     -14.238  11.149   4.909  1.00 -0.49
ATOM   1262  HG  SER D  12     -14.325  11.999   5.347  1.00  0.49
ATOM   1263  C   SER D  12     -13.353   9.253   6.799  1.00  0.55
ATOM   1264  O   SER D  12     -12.334   9.885   7.137  1.00 -0.55
ATOM   1265  N   ILE D  13     -13.435   8.080   6.215  1.00 -0.40
ATOM   1266  H   ILE D  13     -14.299   7.677   5.925  1.00  0.40
ATOM   1267  CA  ILE D  13     -12.213   7.295   5.961  1.00  0.00
ATOM   1268  CB  ILE D  13     -12.530   5.855   5.565  1.00  0.00
ATOM   1269  CG2 ILE D  13     -13.201   5.817   4.198  1.00  0.00
ATOM   1270  CG1 ILE D  13     -11.269   4.992   5.580  1.00  0.00
ATOM   1271  CD1 ILE D  13     -10.409   5.043   6.837  1.00  0.00
ATOM   1272  C   ILE D  13     -11.318   8.032   4.977  1.00  0.55
ATOM   1273  O   ILE D  13     -10.089   8.069   5.122  1.00 -0.55
ATOM   1274  N   SER D  14     -11.855   8.701   3.993  1.00 -0.40
ATOM   1275  H   SER D  14     -12.841   8.689   3.854  1.00  0.40
ATOM   1276  CA  SER D  14     -11.115   9.512   3.017  1.00  0.00
ATOM   1277  CB  SER D  14     -12.075  10.103   1.974  1.00  0.00
ATOM   1278  OG  SER D  14     -12.908   9.125   1.375  1.00 -0.49
ATOM   1279  HG  SER D  14     -13.460   9.597   0.747  1.00  0.49
ATOM   1280  C   SER D  14     -10.339  10.614   3.718  1.00  0.55
ATOM   1281  O   SER D  14      -9.217  10.944   3.352  1.00 -0.55
ATOM   1282  N   ASP D  15     -10.958  11.217   4.734  1.00 -0.40
ATOM   1283  H   ASP D  15     -11.884  10.971   5.010  1.00  0.40
ATOM   1284  CA  ASP D  15     -10.320  12.272   5.508  1.00  0.00
ATOM   1285  CB  ASP D  15     -11.100  12.753   6.737  1.00  0.00
ATOM   1286  CG  ASP D  15     -12.145  13.769   6.401  1.00  0.10
ATOM   1287  OD1 ASP D  15     -12.184  14.173   5.221  1.00 -0.55
ATOM   1288  OD2 ASP D  15     -12.941  14.177   7.254  1.00 -0.55
ATOM   1289  C   ASP D  15      -9.032  11.708   6.129  1.00  0.55
ATOM   1290  O   ASP D  15      -7.992  12.349   6.118  1.00 -0.55
ATOM   1291  N   LEU D  16      -9.231  10.526   6.699  1.00 -0.40
ATOM   1292  H   LEU D  16     -10.118  10.072   6.723  1.00  0.40
ATOM   1293  CA  LEU D  16      -8.104   9.835   7.332  1.00  0.00
ATOM   1294  CB  LEU D  16      -8.588   8.543   8.013  1.00  0.00
ATOM   1295  CG  LEU D  16      -7.610   7.814   8.959  1.00  0.00
ATOM   1296  CD1 LEU D  16      -6.826   8.788   9.833  1.00  0.00
ATOM   1297  CD2 LEU D  16      -8.334   6.699   9.743  1.00  0.00
ATOM   1298  C   LEU D  16      -7.001   9.633   6.293  1.00  0.55
ATOM   1299  O   LEU D  16      -5.911  10.068   6.640  1.00 -0.55
ATOM   1300  N   HSE D  17      -7.271   9.016   5.151  1.00 -0.40
ATOM   1301  H   HSE D  17      -8.176   8.662   4.931  1.00  0.40
ATOM   1302  CA  HSE D  17      -6.228   8.825   4.142  1.00  0.00
ATOM   1303  CB  HSE D  17      -6.773   7.987   2.971  1.00  0.12
ATOM   1304  ND1 HSE D  17      -5.799   5.763   3.648  1.00 -0.56
ATOM   1305  CG  HSE D  17      -6.915   6.551   3.394  1.00  0.15
ATOM   1306  CE1 HSE D  17      -6.216   4.544   4.024  1.00  0.15
ATOM   1307  HE1 HSE D  17      -5.591   3.698   4.305  1.00  0.12
ATOM   1308  NE2 HSE D  17      -7.546   4.520   4.002  1.00 -0.40
ATOM   1309  HE2 HSE D  17      -8.133   3.742   4.228  1.00  0.40
ATOM   1310  CD2 HSE D  17      -7.996   5.770   3.609  1.00 -0.12
ATOM   1311  HD2 HSE D  17      -9.046   6.016   3.510  1.00  0.12
ATOM   1312  C   HSE D  17      -5.568  10.106   3.624  1.00  0.55
ATOM   1313  O   HSE D  17      -4.363  10.167   3.255  1.00 -0.55
ATOM   1314  N   GLN D  18      -6.406  11.142   3.561  1.00 -0.40
ATOM   1315  H   GLN D  18      -7.365  11.084   3.827  1.00  0.40
ATOM   1316  CA  GLN D  18      -5.917  12.454   3.079  1.00  0.00
ATOM   1317  CB  GLN D  18      -6.982  13.480   2.748  1.00  0.00
ATOM   1318  CG  GLN D  18      -7.927  13.254   1.589  1.00  0.00
ATOM   1319  CD  GLN D  18      -7.165  12.708   0.398  1.00  0.55
ATOM   1320  OE1 GLN D  18      -6.291  13.388  -0.164  1.00 -0.55
ATOM   1321  NE2 GLN D  18      -7.463  11.461   0.031  1.00 -0.78
ATOM   1322 HE21 GLN D  18      -6.994  11.045  -0.748  1.00  0.39
ATOM   1323 HE22 GLN D  18      -8.154  10.943   0.535  1.00  0.39
ATOM   1324  C   GLN D  18      -4.921  13.010   4.118  1.00  0.55
ATOM   1325  O   GLN D  18      -3.843  13.531   3.743  1.00 -0.55
ATOM   1326  N   THR D  19      -5.270  12.914   5.402  1.00 -0.40
ATOM   1327  H   THR D  19      -6.145  12.540   5.700  1.00  0.40
ATOM   1328  CA  THR D  19      -4.347  13.370   6.452  1.00  0.00
ATOM   1329  CB  THR D  19      -5.040  13.198   7.826  1.00  0.00
ATOM   1330  OG1 THR D  19      -6.162  14.064   7.645  1.00 -0.49
ATOM   1331  HG1 THR D  19      -6.802  13.565   7.133  1.00  0.49
ATOM   1332  CG2 THR D  19      -4.222  13.673   8.990  1.00  0.00
ATOM   1333  C   THR D  19      -3.004  12.641   6.491  1.00  0.55
ATOM   1334  O   THR D  19      -1.975  13.266   6.707  1.00 -0.55
ATOM   1335  N   LEU D  20      -3.112  11.331   6.313  1.00 -0.40
ATOM   1336  H   LEU D  20      -4.001  10.900   6.184  1.00  0.40
ATOM   1337  CA  LEU D  20      -1.970  10.416   6.289  1.00  0.00
ATOM   1338  CB  LEU D  20      -2.341   8.934   6.164  1.00  0.00
ATOM   1339  CG  LEU D  20      -3.009   8.220   7.311  1.00  0.00
ATOM   1340  CD1 LEU D  20      -3.243   6.729   7.128  1.00  0.00
ATOM   1341  CD2 LEU D  20      -2.235   8.405   8.583  1.00  0.00
ATOM   1342  C   LEU D  20      -1.068  10.816   5.110  1.00  0.55
ATOM   1343  O   LEU D  20       0.142  10.861   5.301  1.00 -0.55
ATOM   1344  N   LYS D  21      -1.739  11.059   3.977  1.00 -0.40
ATOM   1345  H   LYS D  21      -2.731  10.994   3.903  1.00  0.40
ATOM   1346  CA  LYS D  21      -0.998  11.442   2.770  1.00  0.00
ATOM   1347  CB  LYS D  21      -2.022  11.607   1.633  1.00  0.00
ATOM   1348  CG  LYS D  21      -1.215  11.770   0.314  1.00  0.00
ATOM   1349  CD  LYS D  21      -2.152  12.065  -0.827  1.00  0.00
ATOM   1350  CE  LYS D  21      -1.385  12.442  -2.122  1.00  0.33
ATOM   1351  NZ  LYS D  21      -2.280  11.990  -3.242  1.00 -0.32
ATOM   1352  HZ1 LYS D  21      -3.193  12.483  -3.177  1.00  0.33
ATOM   1353  HZ2 LYS D  21      -2.434  10.964  -3.170  1.00  0.33
ATOM   1354  HZ3 LYS D  21      -1.831  12.209  -4.154  1.00  0.33
ATOM   1355  C   LYS D  21      -0.121  12.651   3.003  1.00  0.55
ATOM   1356  O   LYS D  21       1.053  12.680   2.615  1.00 -0.55
ATOM   1357  N   LYS D  22      -0.633  13.684   3.622  1.00 -0.40
ATOM   1358  H   LYS D  22      -1.588  13.682   3.906  1.00  0.40
ATOM   1359  CA  LYS D  22       0.095  14.903   3.954  1.00  0.00
ATOM   1360  CB  LYS D  22      -0.969  15.931   4.371  1.00  0.00
ATOM   1361  CG  LYS D  22      -0.269  17.074   5.058  1.00  0.00
ATOM   1362  CD  LYS D  22       0.682  17.752   4.021  1.00  0.00
ATOM   1363  CE  LYS D  22       1.736  18.520   4.810  1.00  0.33
ATOM   1364  NZ  LYS D  22       2.606  19.302   3.911  1.00 -0.32
ATOM   1365  HZ1 LYS D  22       2.031  19.982   3.375  1.00  0.33
ATOM   1366  HZ2 LYS D  22       3.089  18.659   3.250  1.00  0.33
ATOM   1367  HZ3 LYS D  22       3.315  19.815   4.474  1.00  0.33
ATOM   1368  C   LYS D  22       1.089  14.693   5.087  1.00  0.55
ATOM   1369  O   LYS D  22       2.316  14.902   4.956  1.00 -0.55
ATOM   1370  N   GLU D  23       0.575  14.210   6.231  1.00 -0.40
ATOM   1371  H   GLU D  23      -0.396  14.006   6.324  1.00  0.40
ATOM   1372  CA  GLU D  23       1.402  13.945   7.429  1.00  0.00
ATOM   1373  CB  GLU D  23       0.482  13.445   8.572  1.00  0.00
ATOM   1374  CG  GLU D  23      -0.445  14.498   9.175  1.00  0.00
ATOM   1375  CD  GLU D  23       0.257  15.735   9.708  1.00  0.10
ATOM   1376  OE1 GLU D  23       1.109  15.746  10.618  1.00 -0.55
ATOM   1377  OE2 GLU D  23       0.015  16.877   9.247  1.00 -0.55
ATOM   1378  C   GLU D  23       2.578  12.990   7.203  1.00  0.55
ATOM   1379  O   GLU D  23       3.647  13.220   7.798  1.00 -0.55
ATOM   1380  N   LEU D  24       2.455  11.985   6.349  1.00 -0.40
ATOM   1381  H   LEU D  24       1.609  11.815   5.851  1.00  0.40
ATOM   1382  CA  LEU D  24       3.556  11.059   6.082  1.00  0.00
ATOM   1383  CB  LEU D  24       3.032   9.626   6.048  1.00  0.00
ATOM   1384  CG  LEU D  24       2.305   9.080   7.293  1.00  0.00
ATOM   1385  CD1 LEU D  24       1.749   7.653   7.103  1.00  0.00
ATOM   1386  CD2 LEU D  24       3.197   9.076   8.537  1.00  0.00
ATOM   1387  C   LEU D  24       4.285  11.384   4.788  1.00  0.55
ATOM   1388  O   LEU D  24       5.180  10.597   4.470  1.00 -0.55
ATOM   1389  N   ALA D  25       3.894  12.440   4.088  1.00 -0.40
ATOM   1390  H   ALA D  25       3.161  13.043   4.395  1.00  0.40
ATOM   1391  CA  ALA D  25       4.534  12.787   2.797  1.00  0.00
ATOM   1392  CB  ALA D  25       5.925  13.295   3.143  1.00  0.00
ATOM   1393  C   ALA D  25       4.500  11.585   1.870  1.00  0.55
ATOM   1394  O   ALA D  25       5.453  11.073   1.292  1.00 -0.55
ATOM   1395  N   LEU D  26       3.314  10.981   1.741  1.00 -0.40
ATOM   1396  H   LEU D  26       2.510  11.309   2.231  1.00  0.40
ATOM   1397  CA  LEU D  26       3.092   9.817   0.892  1.00  0.00
ATOM   1398  CB  LEU D  26       1.747   9.175   1.246  1.00  0.00
ATOM   1399  CG  LEU D  26       1.648   8.611   2.663  1.00  0.00
ATOM   1400  CD1 LEU D  26       0.402   7.757   2.931  1.00  0.00
ATOM   1401  CD2 LEU D  26       2.850   7.722   2.990  1.00  0.00
ATOM   1402  C   LEU D  26       3.156  10.205  -0.591  1.00  0.55
ATOM   1403  O   LEU D  26       2.960  11.376  -0.928  1.00 -0.55
ATOM   1404  N   PRO D  27       3.428   9.230  -1.459  1.00 -0.20
ATOM   1405  CD  PRO D  27       3.648   7.825  -1.075  1.00  0.10
ATOM   1406  CA  PRO D  27       3.483   9.456  -2.903  1.00  0.10
ATOM   1407  CB  PRO D  27       3.743   8.043  -3.473  1.00  0.00
ATOM   1408  CG  PRO D  27       3.349   7.085  -2.374  1.00  0.00
ATOM   1409  C   PRO D  27       2.191  10.036  -3.461  1.00  0.55
ATOM   1410  O   PRO D  27       1.088   9.718  -2.938  1.00 -0.55
ATOM   1411  N   GLU D  28       2.304  10.810  -4.541  1.00 -0.40
ATOM   1412  H   GLU D  28       3.172  11.032  -4.977  1.00  0.40
ATOM   1413  CA  GLU D  28       1.074  11.373  -5.127  1.00  0.00
ATOM   1414  CB  GLU D  28       1.350  12.306  -6.280  1.00  0.00
ATOM   1415  CG  GLU D  28       0.990  13.782  -6.213  1.00  0.00
ATOM   1416  CD  GLU D  28       0.328  14.403  -4.996  1.00  0.10
ATOM   1417  OE1 GLU D  28       1.056  14.702  -4.000  1.00 -0.55
ATOM   1418  OE2 GLU D  28      -0.926  14.612  -4.974  1.00 -0.55
ATOM   1419  C   GLU D  28       0.118  10.296  -5.616  1.00  0.55
ATOM   1420  O   GLU D  28      -1.104  10.558  -5.638  1.00 -0.55
ATOM   1421  N   TYR D  29       0.629   9.101  -5.967  1.00 -0.40
ATOM   1422  H   TYR D  29       1.607   8.914  -5.918  1.00  0.40
ATOM   1423  CA  TYR D  29      -0.215   7.989  -6.445  1.00  0.00
ATOM   1424  CB  TYR D  29       0.585   7.023  -7.353  1.00  0.12
ATOM   1425  CG  TYR D  29       1.847   6.428  -6.773  1.00 -0.12
ATOM   1426  CD1 TYR D  29       1.754   5.407  -5.806  1.00 -0.12
ATOM   1427  HD1 TYR D  29       0.774   5.072  -5.504  1.00  0.12
ATOM   1428  CE1 TYR D  29       2.865   4.812  -5.225  1.00 -0.12
ATOM   1429  HE1 TYR D  29       2.756   4.024  -4.495  1.00  0.12
ATOM   1430  CZ  TYR D  29       4.119   5.259  -5.609  1.00  0.06
ATOM   1431  OH  TYR D  29       5.205   4.686  -5.003  1.00 -0.49
ATOM   1432  HH  TYR D  29       5.992   4.973  -5.471  1.00  0.43
ATOM   1433  CD2 TYR D  29       3.145   6.852  -7.127  1.00 -0.12
ATOM   1434  HD2 TYR D  29       3.258   7.634  -7.863  1.00  0.12
ATOM   1435  CE2 TYR D  29       4.291   6.291  -6.554  1.00 -0.12
ATOM   1436  HE2 TYR D  29       5.277   6.637  -6.827  1.00  0.12
ATOM   1437  C   TYR D  29      -0.840   7.206  -5.295  1.00  0.55
ATOM   1438  O   TYR D  29      -1.552   6.249  -5.622  1.00 -0.55
ATOM   1439  N   TYR D  30      -0.556   7.619  -4.077  1.00 -0.40
ATOM   1440  H   TYR D  30       0.015   8.420  -3.913  1.00  0.40
ATOM   1441  CA  TYR D  30      -1.057   6.932  -2.879  1.00  0.00
ATOM   1442  CB  TYR D  30      -0.895   7.796  -1.635  1.00  0.12
ATOM   1443  CG  TYR D  30      -1.474   7.164  -0.387  1.00 -0.12
ATOM   1444  CD1 TYR D  30      -1.006   5.928   0.042  1.00 -0.12
ATOM   1445  HD1 TYR D  30      -0.208   5.435  -0.493  1.00  0.12
ATOM   1446  CE1 TYR D  30      -1.564   5.331   1.152  1.00 -0.12
ATOM   1447  HE1 TYR D  30      -1.198   4.364   1.463  1.00  0.12
ATOM   1448  CZ  TYR D  30      -2.579   5.927   1.882  1.00  0.06
ATOM   1449  OH  TYR D  30      -3.019   5.254   2.986  1.00 -0.49
ATOM   1450  HH  TYR D  30      -3.814   5.690   3.302  1.00  0.43
ATOM   1451  CD2 TYR D  30      -2.498   7.771   0.358  1.00 -0.12
ATOM   1452  HD2 TYR D  30      -2.864   8.738   0.048  1.00  0.12
ATOM   1453  CE2 TYR D  30      -3.064   7.167   1.488  1.00 -0.12
ATOM   1454  HE2 TYR D  30      -3.856   7.653   2.038  1.00  0.12
ATOM   1455  C   TYR D  30      -2.467   6.405  -3.054  1.00  0.55
ATOM   1456  O   TYR D  30      -3.510   7.046  -3.256  1.00 -0.55
ATOM   1457  N   GLY D  31      -2.543   5.073  -2.925  1.00 -0.40
ATOM   1458  H   GLY D  31      -1.745   4.512  -2.717  1.00  0.40
ATOM   1459  CA  GLY D  31      -3.818   4.356  -3.085  1.00  0.00
ATOM   1460  C   GLY D  31      -4.931   4.531  -2.105  1.00  0.55
ATOM   1461  O   GLY D  31      -6.026   4.033  -2.409  1.00 -0.55
ATOM   1462  N   GLU D  32      -4.777   5.128  -0.940  1.00 -0.40
ATOM   1463  H   GLU D  32      -3.887   5.481  -0.663  1.00  0.40
ATOM   1464  CA  GLU D  32      -5.852   5.333   0.044  1.00  0.00
ATOM   1465  CB  GLU D  32      -6.847   6.440  -0.414  1.00  0.00
ATOM   1466  CG  GLU D  32      -6.028   7.711  -0.695  1.00  0.00
ATOM   1467  CD  GLU D  32      -6.721   8.917  -1.265  1.00  0.10
ATOM   1468  OE1 GLU D  32      -7.959   8.936  -1.336  1.00 -0.55
ATOM   1469  OE2 GLU D  32      -6.182   9.963  -1.665  1.00 -0.55
ATOM   1470  C   GLU D  32      -6.635   4.097   0.373  1.00  0.55
ATOM   1471  O   GLU D  32      -7.859   4.115   0.373  1.00 -0.55
ATOM   1472  N   ASN D  33      -5.881   3.021   0.627  1.00 -0.40
ATOM   1473  H   ASN D  33      -4.887   3.047   0.564  1.00  0.40
ATOM   1474  CA  ASN D  33      -6.463   1.736   1.011  1.00  0.00
ATOM   1475  CB  ASN D  33      -6.904   0.940  -0.193  1.00  0.00
ATOM   1476  CG  ASN D  33      -5.723   0.589  -1.081  1.00  0.55
ATOM   1477  OD1 ASN D  33      -4.915  -0.237  -0.662  1.00 -0.55
ATOM   1478  ND2 ASN D  33      -5.540   1.220  -2.251  1.00 -0.78
ATOM   1479 HD21 ASN D  33      -4.760   0.983  -2.831  1.00  0.39
ATOM   1480 HD22 ASN D  33      -6.184   1.927  -2.544  1.00  0.39
ATOM   1481  C   ASN D  33      -5.448   1.119   1.989  1.00  0.55
ATOM   1482  O   ASN D  33      -4.329   1.686   2.113  1.00 -0.55
ATOM   1483  N   LEU D  34      -5.798   0.046   2.674  1.00 -0.40
ATOM   1484  H   LEU D  34      -6.687  -0.396   2.577  1.00  0.40
ATOM   1485  CA  LEU D  34      -4.848  -0.552   3.639  1.00  0.00
ATOM   1486  CB  LEU D  34      -5.653  -1.573   4.455  1.00  0.00
ATOM   1487  CG  LEU D  34      -6.878  -1.111   5.280  1.00  0.00
ATOM   1488  CD1 LEU D  34      -7.530  -2.306   5.981  1.00  0.00
ATOM   1489  CD2 LEU D  34      -6.390  -0.057   6.274  1.00  0.00
ATOM   1490  C   LEU D  34      -3.576  -1.186   3.044  1.00  0.55
ATOM   1491  O   LEU D  34      -2.509  -1.127   3.689  1.00 -0.55
ATOM   1492  N   ASP D  35      -3.721  -1.747   1.830  1.00 -0.40
ATOM   1493  H   ASP D  35      -4.606  -1.773   1.373  1.00  0.40
ATOM   1494  CA  ASP D  35      -2.591  -2.368   1.074  1.00  0.00
ATOM   1495  CB  ASP D  35      -2.988  -3.218  -0.140  1.00  0.00
ATOM   1496  CG  ASP D  35      -3.871  -4.390   0.287  1.00  0.10
ATOM   1497  OD1 ASP D  35      -3.376  -5.195   1.116  1.00 -0.55
ATOM   1498  OD2 ASP D  35      -5.033  -4.572  -0.142  1.00 -0.55
ATOM   1499  C   ASP D  35      -1.637  -1.267   0.634  1.00  0.55
ATOM   1500  O   ASP D  35      -0.406  -1.479   0.755  1.00 -0.55
ATOM   1501  N   ALA D  36      -2.150  -0.139   0.194  1.00 -0.40
ATOM   1502  H   ALA D  36      -3.136  -0.023   0.118  1.00  0.40
ATOM   1503  CA  ALA D  36      -1.370   1.013  -0.213  1.00  0.00
ATOM   1504  CB  ALA D  36      -2.154   2.147  -0.822  1.00  0.00
ATOM   1505  C   ALA D  36      -0.690   1.552   1.056  1.00  0.55
ATOM   1506  O   ALA D  36       0.487   1.935   0.924  1.00 -0.55
ATOM   1507  N   LEU D  37      -1.398   1.542   2.181  1.00 -0.40
ATOM   1508  H   LEU D  37      -2.333   1.203   2.247  1.00  0.40
ATOM   1509  CA  LEU D  37      -0.762   2.065   3.413  1.00  0.00
ATOM   1510  CB  LEU D  37      -1.778   2.238   4.552  1.00  0.00
ATOM   1511  CG  LEU D  37      -1.137   2.789   5.844  1.00  0.00
ATOM   1512  CD1 LEU D  37      -0.428   4.154   5.720  1.00  0.00
ATOM   1513  CD2 LEU D  37      -2.230   2.845   6.916  1.00  0.00
ATOM   1514  C   LEU D  37       0.423   1.212   3.869  1.00  0.55
ATOM   1515  O   LEU D  37       1.480   1.693   4.256  1.00 -0.55
ATOM   1516  N   TRP D  38       0.209  -0.116   3.840  1.00 -0.40
ATOM   1517  H   TRP D  38      -0.673  -0.506   3.586  1.00  0.40
ATOM   1518  CA  TRP D  38       1.263  -1.072   4.181  1.00  0.00
ATOM   1519  CB  TRP D  38       0.720  -2.493   4.073  1.00  0.12
ATOM   1520  CG  TRP D  38       1.805  -3.513   4.292  1.00 -0.12
ATOM   1521  CD1 TRP D  38       2.450  -4.198   3.298  1.00 -0.12
ATOM   1522  HD1 TRP D  38       2.257  -4.097   2.240  1.00  0.12
ATOM   1523  NE1 TRP D  38       3.384  -5.033   3.864  1.00 -0.40
ATOM   1524  HE1 TRP D  38       3.958  -5.643   3.363  1.00  0.40
ATOM   1525  CE2 TRP D  38       3.400  -4.897   5.210  1.00  0.00
ATOM   1526  CD2 TRP D  38       2.411  -3.932   5.514  1.00  0.00
ATOM   1527  CE3 TRP D  38       2.241  -3.567   6.849  1.00 -0.12
ATOM   1528  HE3 TRP D  38       1.539  -2.807   7.159  1.00  0.12
ATOM   1529  CZ3 TRP D  38       3.027  -4.234   7.790  1.00 -0.12
ATOM   1530  HZ3 TRP D  38       2.886  -3.987   8.831  1.00  0.12
ATOM   1531  CZ2 TRP D  38       4.214  -5.532   6.152  1.00 -0.12
ATOM   1532  HZ2 TRP D  38       4.980  -6.240   5.873  1.00  0.12
ATOM   1533  CH2 TRP D  38       4.002  -5.219   7.464  1.00 -0.12
ATOM   1534  HH2 TRP D  38       4.566  -5.711   8.242  1.00  0.12
ATOM   1535  C   TRP D  38       2.519  -0.879   3.305  1.00  0.55
ATOM   1536  O   TRP D  38       3.670  -0.929   3.790  1.00 -0.55
ATOM   1537  N   ASP D  39       2.293  -0.718   1.985  1.00 -0.40
ATOM   1538  H   ASP D  39       1.367  -0.723   1.618  1.00  0.40
ATOM   1539  CA  ASP D  39       3.344  -0.529   1.000  1.00  0.00
ATOM   1540  CB  ASP D  39       2.801  -0.475  -0.445  1.00  0.00
ATOM   1541  CG  ASP D  39       3.950  -0.444  -1.449  1.00  0.10
ATOM   1542  OD1 ASP D  39       4.875  -1.308  -1.558  1.00 -0.55
ATOM   1543  OD2 ASP D  39       3.903   0.568  -2.188  1.00 -0.55
ATOM   1544  C   ASP D  39       4.147   0.720   1.341  1.00  0.55
ATOM   1545  O   ASP D  39       5.375   0.701   1.287  1.00 -0.55
ATOM   1546  N   ALA D  40       3.425   1.781   1.670  1.00 -0.40
ATOM   1547  H   ALA D  40       2.429   1.780   1.701  1.00  0.40
ATOM   1548  CA  ALA D  40       4.098   3.008   2.005  1.00  0.00
ATOM   1549  CB  ALA D  40       3.108   4.192   2.046  1.00  0.00
ATOM   1550  C   ALA D  40       4.847   2.945   3.326  1.00  0.55
ATOM   1551  O   ALA D  40       5.942   3.565   3.414  1.00 -0.55
ATOM   1552  N   LEU D  41       4.279   2.302   4.337  1.00 -0.40
ATOM   1553  H   LEU D  41       3.398   1.839   4.287  1.00  0.40
ATOM   1554  CA  LEU D  41       5.018   2.279   5.625  1.00  0.00
ATOM   1555  CB  LEU D  41       4.104   1.734   6.716  1.00  0.00
ATOM   1556  CG  LEU D  41       2.933   2.617   7.138  1.00  0.00
ATOM   1557  CD1 LEU D  41       2.060   1.972   8.183  1.00  0.00
ATOM   1558  CD2 LEU D  41       3.429   3.981   7.603  1.00  0.00
ATOM   1559  C   LEU D  41       6.320   1.472   5.499  1.00  0.55
ATOM   1560  O   LEU D  41       7.373   1.764   6.055  1.00 -0.55
ATOM   1561  N   THR D  42       6.293   0.426   4.701  1.00 -0.40
ATOM   1562  H   THR D  42       5.460   0.203   4.203  1.00  0.40
ATOM   1563  CA  THR D  42       7.387  -0.483   4.450  1.00  0.00
ATOM   1564  CB  THR D  42       6.874  -1.938   4.297  1.00  0.00
ATOM   1565  OG1 THR D  42       5.911  -2.164   3.266  1.00 -0.49
ATOM   1566  HG1 THR D  42       5.104  -1.733   3.558  1.00  0.49
ATOM   1567  CG2 THR D  42       6.164  -2.300   5.617  1.00  0.00
ATOM   1568  C   THR D  42       8.225  -0.153   3.239  1.00  0.55
ATOM   1569  O   THR D  42       9.248  -0.869   3.171  1.00 -0.55
ATOM   1570  N   GLY D  43       7.890   0.727   2.339  1.00 -0.40
ATOM   1571  H   GLY D  43       7.055   1.270   2.390  1.00  0.40
ATOM   1572  CA  GLY D  43       8.758   0.948   1.196  1.00  0.00
ATOM   1573  C   GLY D  43       8.665   2.366   0.674  1.00  0.55
ATOM   1574  O   GLY D  43       8.721   2.567  -0.555  1.00 -0.55
ATOM   1575  N   TRP D  44       8.490   3.341   1.571  1.00 -0.40
ATOM   1576  H   TRP D  44       8.410   3.177   2.551  1.00  0.40
ATOM   1577  CA  TRP D  44       8.409   4.732   1.110  1.00  0.00
ATOM   1578  CB  TRP D  44       7.004   5.048   0.545  1.00  0.12
ATOM   1579  CG  TRP D  44       6.933   6.467   0.075  1.00 -0.12
ATOM   1580  CD1 TRP D  44       6.740   7.637   0.790  1.00 -0.12
ATOM   1581  HD1 TRP D  44       6.566   7.678   1.855  1.00  0.12
ATOM   1582  NE1 TRP D  44       6.797   8.735  -0.026  1.00 -0.40
ATOM   1583  HE1 TRP D  44       6.692   9.666   0.248  1.00  0.40
ATOM   1584  CE2 TRP D  44       7.035   8.275  -1.323  1.00  0.00
ATOM   1585  CD2 TRP D  44       7.122   6.855  -1.288  1.00  0.00
ATOM   1586  CE3 TRP D  44       7.348   6.145  -2.457  1.00 -0.12
ATOM   1587  HE3 TRP D  44       7.395   5.066  -2.470  1.00  0.12
ATOM   1588  CZ3 TRP D  44       7.515   6.851  -3.622  1.00 -0.12
ATOM   1589  HZ3 TRP D  44       7.702   6.315  -4.541  1.00  0.12
ATOM   1590  CZ2 TRP D  44       7.195   9.000  -2.513  1.00 -0.12
ATOM   1591  HZ2 TRP D  44       7.126  10.077  -2.558  1.00  0.12
ATOM   1592  CH2 TRP D  44       7.449   8.258  -3.651  1.00 -0.12
ATOM   1593  HH2 TRP D  44       7.602   8.771  -4.588  1.00  0.12
ATOM   1594  C   TRP D  44       8.786   5.747   2.198  1.00  0.55
ATOM   1595  O   TRP D  44       9.672   6.603   2.086  1.00 -0.55
ATOM   1596  N   VAL D  45       8.005   5.604   3.279  1.00 -0.40
ATOM   1597  H   VAL D  45       7.311   4.890   3.312  1.00  0.40
ATOM   1598  CA  VAL D  45       8.075   6.430   4.464  1.00  0.00
ATOM   1599  CB  VAL D  45       6.953   5.970   5.438  1.00  0.00
ATOM   1600  CG1 VAL D  45       7.110   6.443   6.852  1.00  0.00
ATOM   1601  CG2 VAL D  45       5.606   6.537   4.950  1.00  0.00
ATOM   1602  C   VAL D  45       9.460   6.454   5.114  1.00  0.55
ATOM   1603  O   VAL D  45      10.276   5.517   5.166  1.00 -0.55
ATOM   1604  N   GLU D  46       9.732   7.643   5.654  1.00 -0.40
ATOM   1605  H   GLU D  46       9.093   8.405   5.581  1.00  0.40
ATOM   1606  CA  GLU D  46      10.952   7.922   6.378  1.00  0.00
ATOM   1607  CB  GLU D  46      11.231   9.411   6.216  1.00  0.00
ATOM   1608  CG  GLU D  46      11.733   9.969   7.551  1.00  0.00
ATOM   1609  CD  GLU D  46      12.329  11.292   7.061  1.00  0.10
ATOM   1610  OE1 GLU D  46      11.753  11.888   6.109  1.00 -0.55
ATOM   1611  OE2 GLU D  46      13.376  11.685   7.570  1.00 -0.55
ATOM   1612  C   GLU D  46      10.875   7.591   7.862  1.00  0.55
ATOM   1613  O   GLU D  46       9.865   7.851   8.528  1.00 -0.55
ATOM   1614  N   TYR D  47      11.920   6.996   8.374  1.00 -0.40
ATOM   1615  H   TYR D  47      12.708   6.741   7.820  1.00  0.40
ATOM   1616  CA  TYR D  47      11.998   6.663   9.802  1.00  0.00
ATOM   1617  CB  TYR D  47      12.083   5.131  10.011  1.00  0.12
ATOM   1618  CG  TYR D  47      10.832   4.440   9.490  1.00 -0.12
ATOM   1619  CD1 TYR D  47       9.648   4.560  10.219  1.00 -0.12
ATOM   1620  HD1 TYR D  47       9.660   5.101  11.154  1.00  0.12
ATOM   1621  CE1 TYR D  47       8.467   4.009   9.782  1.00 -0.12
ATOM   1622  HE1 TYR D  47       7.557   4.135  10.350  1.00  0.12
ATOM   1623  CZ  TYR D  47       8.467   3.293   8.607  1.00  0.06
ATOM   1624  OH  TYR D  47       7.260   2.729   8.196  1.00 -0.49
ATOM   1625  HH  TYR D  47       7.444   2.139   7.461  1.00  0.43
ATOM   1626  CD2 TYR D  47      10.810   3.746   8.302  1.00 -0.12
ATOM   1627  HD2 TYR D  47      11.700   3.672   7.694  1.00  0.12
ATOM   1628  CE2 TYR D  47       9.624   3.142   7.895  1.00 -0.12
ATOM   1629  HE2 TYR D  47       9.617   2.541   6.998  1.00  0.12
ATOM   1630  C   TYR D  47      13.186   7.368  10.451  1.00  0.55
ATOM   1631  O   TYR D  47      14.047   7.815   9.694  1.00 -0.55
ATOM   1632  N   PRO D  48      13.294   7.505  11.762  1.00 -0.20
ATOM   1633  CD  PRO D  48      14.470   8.151  12.386  1.00  0.10
ATOM   1634  CA  PRO D  48      12.284   7.055  12.730  1.00  0.10
ATOM   1635  CB  PRO D  48      12.919   7.270  14.080  1.00  0.00
ATOM   1636  CG  PRO D  48      14.271   7.889  13.861  1.00  0.00
ATOM   1637  C   PRO D  48      11.047   7.941  12.524  1.00  0.55
ATOM   1638  O   PRO D  48      11.081   9.081  12.063  1.00 -0.55
ATOM   1639  N   LEU D  49       9.912   7.361  12.877  1.00 -0.40
ATOM   1640  H   LEU D  49       9.887   6.430  13.232  1.00  0.40
ATOM   1641  CA  LEU D  49       8.621   8.033  12.774  1.00  0.00
ATOM   1642  CB  LEU D  49       7.784   7.318  11.695  1.00  0.00
ATOM   1643  CG  LEU D  49       6.285   7.624  11.556  1.00  0.00
ATOM   1644  CD1 LEU D  49       6.170   8.993  10.909  1.00  0.00
ATOM   1645  CD2 LEU D  49       5.534   6.587  10.745  1.00  0.00
ATOM   1646  C   LEU D  49       7.856   8.067  14.095  1.00  0.55
ATOM   1647  O   LEU D  49       7.833   7.093  14.840  1.00 -0.55
ATOM   1648  N   VAL D  50       7.237   9.202  14.328  1.00 -0.40
ATOM   1649  H   VAL D  50       7.338   9.990  13.726  1.00  0.40
ATOM   1650  CA  VAL D  50       6.360   9.389  15.485  1.00  0.00
ATOM   1651  CB  VAL D  50       6.864  10.392  16.505  1.00  0.00
ATOM   1652  CG1 VAL D  50       5.976  10.585  17.728  1.00  0.00
ATOM   1653  CG2 VAL D  50       8.289   9.908  16.835  1.00  0.00
ATOM   1654  C   VAL D  50       4.957   9.722  14.982  1.00  0.55
ATOM   1655  O   VAL D  50       4.694  10.693  14.290  1.00 -0.55
ATOM   1656  N   LEU D  51       4.022   8.814  15.295  1.00 -0.40
ATOM   1657  H   LEU D  51       4.266   7.972  15.768  1.00  0.40
ATOM   1658  CA  LEU D  51       2.617   8.954  14.992  1.00  0.00
ATOM   1659  CB  LEU D  51       1.964   7.666  14.508  1.00  0.00
ATOM   1660  CG  LEU D  51       0.431   7.899  14.255  1.00  0.00
ATOM   1661  CD1 LEU D  51       0.344   8.946  13.166  1.00  0.00
ATOM   1662  CD2 LEU D  51      -0.313   6.653  13.870  1.00  0.00
ATOM   1663  C   LEU D  51       1.850   9.395  16.268  1.00  0.55
ATOM   1664  O   LEU D  51       1.715   8.557  17.200  1.00 -0.55
ATOM   1665  N   GLU D  52       1.399  10.648  16.303  1.00 -0.40
ATOM   1666  H   GLU D  52       1.576  11.296  15.567  1.00  0.40
ATOM   1667  CA  GLU D  52       0.603  11.155  17.441  1.00  0.00
ATOM   1668  CB  GLU D  52       1.049  12.512  17.974  1.00  0.00
ATOM   1669  CG  GLU D  52       0.120  12.881  19.125  1.00  0.00
ATOM   1670  CD  GLU D  52       0.505  14.125  19.876  1.00  0.10
ATOM   1671  OE1 GLU D  52       1.453  14.804  19.421  1.00 -0.55
ATOM   1672  OE2 GLU D  52      -0.122  14.438  20.921  1.00 -0.55
ATOM   1673  C   GLU D  52      -0.851  11.240  16.971  1.00  0.55
ATOM   1674  O   GLU D  52      -1.195  12.071  16.136  1.00 -0.55
ATOM   1675  N   TRP D  53      -1.679  10.348  17.439  1.00 -0.40
ATOM   1676  H   TRP D  53      -1.353   9.670  18.090  1.00  0.40
ATOM   1677  CA  TRP D  53      -3.079  10.211  17.117  1.00  0.00
ATOM   1678  CB  TRP D  53      -3.360   8.765  16.698  1.00  0.12
ATOM   1679  CG  TRP D  53      -4.647   8.560  15.930  1.00 -0.12
ATOM   1680  CD1 TRP D  53      -5.830   9.254  16.037  1.00 -0.12
ATOM   1681  HD1 TRP D  53      -5.990  10.091  16.700  1.00  0.12
ATOM   1682  NE1 TRP D  53      -6.779   8.743  15.192  1.00 -0.40
ATOM   1683  HE1 TRP D  53      -7.701   9.054  15.116  1.00  0.40
ATOM   1684  CE2 TRP D  53      -6.220   7.726  14.472  1.00  0.00
ATOM   1685  CD2 TRP D  53      -4.896   7.559  14.926  1.00  0.00
ATOM   1686  CE3 TRP D  53      -4.097   6.557  14.345  1.00 -0.12
ATOM   1687  HE3 TRP D  53      -3.072   6.398  14.648  1.00  0.12
ATOM   1688  CZ3 TRP D  53      -4.656   5.760  13.355  1.00 -0.12
ATOM   1689  HZ3 TRP D  53      -4.053   5.001  12.880  1.00  0.12
ATOM   1690  CZ2 TRP D  53      -6.798   6.909  13.491  1.00 -0.12
ATOM   1691  HZ2 TRP D  53      -7.817   7.029  13.153  1.00  0.12
ATOM   1692  CH2 TRP D  53      -5.987   5.924  12.965  1.00 -0.12
ATOM   1693  HH2 TRP D  53      -6.397   5.254  12.225  1.00  0.12
ATOM   1694  C   TRP D  53      -3.992  10.680  18.260  1.00  0.55
ATOM   1695  O   TRP D  53      -4.260   9.961  19.231  1.00 -0.55
ATOM   1696  N   ARG D  54      -4.509  11.889  18.138  1.00 -0.40
ATOM   1697  H   ARG D  54      -4.297  12.469  17.356  1.00  0.40
ATOM   1698  CA  ARG D  54      -5.423  12.471  19.124  1.00  0.00
ATOM   1699  CB  ARG D  54      -5.277  13.968  19.169  1.00  0.00
ATOM   1700  CG  ARG D  54      -3.840  14.366  19.208  1.00  0.00
ATOM   1701  CD  ARG D  54      -3.763  15.882  19.059  1.00  0.35
ATOM   1702  NE  ARG D  54      -2.370  16.200  19.424  1.00 -0.35
ATOM   1703  HE  ARG D  54      -1.843  15.590  20.014  1.00  0.45
ATOM   1704  CZ  ARG D  54      -1.827  17.333  18.943  1.00  0.35
ATOM   1705  NH1 ARG D  54      -2.595  18.101  18.159  1.00 -0.70
ATOM   1706 HH11 ARG D  54      -3.533  17.824  17.951  1.00  0.40
ATOM   1707 HH12 ARG D  54      -2.229  18.952  17.780  1.00  0.40
ATOM   1708  NH2 ARG D  54      -0.573  17.686  19.232  1.00 -0.70
ATOM   1709 HH21 ARG D  54      -0.013  17.103  19.820  1.00  0.40
ATOM   1710 HH22 ARG D  54      -0.194  18.534  18.861  1.00  0.40
ATOM   1711  C   ARG D  54      -6.883  12.189  18.811  1.00  0.55
ATOM   1712  O   ARG D  54      -7.318  12.067  17.663  1.00 -0.55
ATOM   1713  N   GLN D  55      -7.648  12.139  19.909  1.00 -0.40
ATOM   1714  H   GLN D  55      -7.251  12.312  20.806  1.00  0.40
ATOM   1715  CA  GLN D  55      -9.090  11.838  19.932  1.00  0.00
ATOM   1716  CB  GLN D  55      -9.990  12.899  19.315  1.00  0.00
ATOM   1717  CG  GLN D  55      -9.701  14.322  19.634  1.00  0.00
ATOM   1718  CD  GLN D  55      -9.928  14.596  21.112  1.00  0.55
ATOM   1719  OE1 GLN D  55     -10.852  14.070  21.754  1.00 -0.55
ATOM   1720  NE2 GLN D  55      -8.987  15.444  21.557  1.00 -0.78
ATOM   1721 HE21 GLN D  55      -8.987  15.733  22.514  1.00  0.39
ATOM   1722 HE22 GLN D  55      -8.286  15.786  20.931  1.00  0.39
ATOM   1723  C   GLN D  55      -9.358  10.579  19.102  1.00  0.55
ATOM   1724  O   GLN D  55     -10.206  10.650  18.206  1.00 -0.55
ATOM   1725  N   PHE D  56      -8.638   9.514  19.326  1.00 -0.40
ATOM   1726  H   PHE D  56      -7.951   9.489  20.048  1.00  0.40
ATOM   1727  CA  PHE D  56      -8.780   8.290  18.548  1.00  0.00
ATOM   1728  CB  PHE D  56      -7.884   7.117  19.070  1.00  0.12
ATOM   1729  CG  PHE D  56      -8.059   5.866  18.234  1.00 -0.12
ATOM   1730  CD1 PHE D  56      -7.308   5.644  17.095  1.00 -0.12
ATOM   1731  HD1 PHE D  56      -6.549   6.362  16.823  1.00  0.12
ATOM   1732  CE1 PHE D  56      -7.495   4.539  16.295  1.00 -0.12
ATOM   1733  HE1 PHE D  56      -6.903   4.414  15.401  1.00  0.12
ATOM   1734  CZ  PHE D  56      -8.437   3.593  16.637  1.00 -0.12
ATOM   1735  HZ  PHE D  56      -8.574   2.713  16.027  1.00  0.12
ATOM   1736  CD2 PHE D  56      -9.016   4.915  18.567  1.00 -0.12
ATOM   1737  HD2 PHE D  56      -9.616   5.057  19.453  1.00  0.12
ATOM   1738  CE2 PHE D  56      -9.215   3.789  17.786  1.00 -0.12
ATOM   1739  HE2 PHE D  56      -9.967   3.064  18.062  1.00  0.12
ATOM   1740  C   PHE D  56     -10.235   7.888  18.459  1.00  0.55
ATOM   1741  O   PHE D  56     -10.788   7.583  17.403  1.00 -0.55
ATOM   1742  N   GLU D  57     -10.875   7.847  19.613  1.00 -0.40
ATOM   1743  H   GLU D  57     -10.450   8.088  20.482  1.00  0.40
ATOM   1744  CA  GLU D  57     -12.286   7.428  19.647  1.00  0.00
ATOM   1745  CB  GLU D  57     -12.731   7.447  21.119  1.00  0.00
ATOM   1746  CG  GLU D  57     -11.827   6.468  21.903  1.00  0.00
ATOM   1747  CD  GLU D  57     -12.309   5.086  21.422  1.00  0.10
ATOM   1748  OE1 GLU D  57     -13.539   4.903  21.167  1.00 -0.55
ATOM   1749  OE2 GLU D  57     -11.350   4.280  21.344  1.00 -0.55
ATOM   1750  C   GLU D  57     -13.226   8.238  18.785  1.00  0.55
ATOM   1751  O   GLU D  57     -14.159   7.640  18.238  1.00 -0.55
ATOM   1752  N   GLN D  58     -13.059   9.541  18.646  1.00 -0.40
ATOM   1753  H   GLN D  58     -12.314  10.041  19.082  1.00  0.40
ATOM   1754  CA  GLN D  58     -13.991  10.327  17.818  1.00  0.00
ATOM   1755  CB  GLN D  58     -13.777  11.833  17.959  1.00  0.00
ATOM   1756  CG  GLN D  58     -14.045  12.422  19.347  1.00  0.00
ATOM   1757  CD  GLN D  58     -14.151  13.951  19.313  1.00  0.55
ATOM   1758  OE1 GLN D  58     -13.373  14.649  19.970  1.00 -0.55
ATOM   1759  NE2 GLN D  58     -15.159  14.475  18.554  1.00 -0.78
ATOM   1760 HE21 GLN D  58     -15.276  15.466  18.494  1.00  0.39
ATOM   1761 HE22 GLN D  58     -15.779  13.867  18.058  1.00  0.39
ATOM   1762  C   GLN D  58     -13.871   9.932  16.352  1.00  0.55
ATOM   1763  O   GLN D  58     -14.823   9.873  15.599  1.00 -0.55
ATOM   1764  N   SER D  59     -12.600   9.707  15.980  1.00 -0.40
ATOM   1765  H   SER D  59     -11.840   9.789  16.619  1.00  0.40
ATOM   1766  CA  SER D  59     -12.252   9.329  14.618  1.00  0.00
ATOM   1767  CB  SER D  59     -10.742   9.419  14.380  1.00  0.00
ATOM   1768  OG  SER D  59      -9.985   8.432  15.041  1.00 -0.49
ATOM   1769  HG  SER D  59     -10.278   8.443  15.956  1.00  0.49
ATOM   1770  C   SER D  59     -12.830   7.960  14.320  1.00  0.55
ATOM   1771  O   SER D  59     -13.230   7.743  13.205  1.00 -0.55
ATOM   1772  N   LYS D  60     -12.866   7.106  15.304  1.00 -0.40
ATOM   1773  H   LYS D  60     -12.537   7.370  16.206  1.00  0.40
ATOM   1774  CA  LYS D  60     -13.365   5.724  15.227  1.00  0.00
ATOM   1775  CB  LYS D  60     -13.110   4.995  16.529  1.00  0.00
ATOM   1776  CG  LYS D  60     -13.121   3.478  16.440  1.00  0.00
ATOM   1777  CD  LYS D  60     -12.430   2.997  17.729  1.00  0.00
ATOM   1778  CE  LYS D  60     -13.148   1.784  18.292  1.00  0.33
ATOM   1779  NZ  LYS D  60     -12.399   1.290  19.472  1.00 -0.32
ATOM   1780  HZ1 LYS D  60     -12.355   2.038  20.193  1.00  0.33
ATOM   1781  HZ2 LYS D  60     -11.435   1.026  19.185  1.00  0.33
ATOM   1782  HZ3 LYS D  60     -12.883   0.457  19.865  1.00  0.33
ATOM   1783  C   LYS D  60     -14.840   5.709  14.855  1.00  0.55
ATOM   1784  O   LYS D  60     -15.294   4.964  13.999  1.00 -0.55
ATOM   1785  N   GLN D  61     -15.563   6.587  15.514  1.00 -0.40
ATOM   1786  H   GLN D  61     -15.147   7.174  16.202  1.00  0.40
ATOM   1787  CA  GLN D  61     -16.974   6.791  15.323  1.00  0.00
ATOM   1788  CB  GLN D  61     -17.413   8.029  16.136  1.00  0.00
ATOM   1789  CG  GLN D  61     -18.944   8.176  16.256  1.00  0.00
ATOM   1790  CD  GLN D  61     -19.297   9.331  17.201  1.00  0.55
ATOM   1791  OE1 GLN D  61     -19.913   9.119  18.251  1.00 -0.55
ATOM   1792  NE2 GLN D  61     -18.898  10.577  16.812  1.00 -0.78
ATOM   1793 HE21 GLN D  61     -19.100  11.369  17.388  1.00  0.39
ATOM   1794 HE22 GLN D  61     -18.403  10.698  15.951  1.00  0.39
ATOM   1795  C   GLN D  61     -17.233   7.100  13.848  1.00  0.55
ATOM   1796  O   GLN D  61     -17.981   6.445  13.120  1.00 -0.55
ATOM   1797  N   LEU D  62     -16.547   8.148  13.427  1.00 -0.40
ATOM   1798  H   LEU D  62     -15.919   8.610  14.046  1.00  0.40
ATOM   1799  CA  LEU D  62     -16.601   8.738  12.101  1.00  0.00
ATOM   1800  CB  LEU D  62     -15.842  10.101  12.247  1.00  0.00
ATOM   1801  CG  LEU D  62     -16.854  11.115  12.832  1.00  0.00
ATOM   1802  CD1 LEU D  62     -17.240  12.196  11.827  1.00  0.00
ATOM   1803  CD2 LEU D  62     -18.114  10.377  13.286  1.00  0.00
ATOM   1804  C   LEU D  62     -16.118   7.892  10.956  1.00  0.55
ATOM   1805  O   LEU D  62     -16.510   8.045   9.779  1.00 -0.55
ATOM   1806  N   THR D  63     -15.268   6.909  11.229  1.00 -0.40
ATOM   1807  H   THR D  63     -14.924   6.703  12.141  1.00  0.40
ATOM   1808  CA  THR D  63     -14.809   6.078  10.112  1.00  0.00
ATOM   1809  CB  THR D  63     -13.275   6.049  10.159  1.00  0.00
ATOM   1810  OG1 THR D  63     -12.968   5.535  11.475  1.00 -0.49
ATOM   1811  HG1 THR D  63     -13.062   6.277  12.078  1.00  0.49
ATOM   1812  CG2 THR D  63     -12.700   7.428   9.897  1.00  0.00
ATOM   1813  C   THR D  63     -15.493   4.720  10.164  1.00  0.55
ATOM   1814  O   THR D  63     -14.992   4.004   9.273  1.00 -0.55
ATOM   1815  NT  THR D  63     -16.459   4.412  11.052  1.00 -0.40
ATOM   1816  HNT THR D  63     -16.796   5.070  11.721  1.00  0.40
ATOM   1817  CAT THR D  63     -17.059   3.109  11.084  1.00  0.00
ATOM   1818  CAY GLY G  66     -12.960  -1.116  11.692  1.00  0.00
ATOM   1819  CY  GLY G  66     -12.513  -0.187  10.615  1.00  0.55
ATOM   1820  OY  GLY G  66     -12.282  -0.603   9.482  1.00 -0.55
ATOM   1821  N   GLY G  66     -12.378   1.109  10.964  1.00 -0.40
ATOM   1822  H   GLY G  66     -12.595   1.425  11.884  1.00  0.40
ATOM   1823  CA  GLY G  66     -11.909   2.150  10.033  1.00  0.00
ATOM   1824  C   GLY G  66     -10.541   2.627  10.581  1.00  0.55
ATOM   1825  O   GLY G  66      -9.479   2.186  10.140  1.00 -0.55
ATOM   1826  N   ALA G  67     -10.644   3.517  11.543  1.00 -0.40
ATOM   1827  H   ALA G  67     -11.543   3.858  11.799  1.00  0.40
ATOM   1828  CA  ALA G  67      -9.576   4.090  12.313  1.00  0.00
ATOM   1829  CB  ALA G  67     -10.169   4.921  13.447  1.00  0.00
ATOM   1830  C   ALA G  67      -8.761   2.939  12.931  1.00  0.55
ATOM   1831  O   ALA G  67      -7.522   2.967  13.050  1.00 -0.55
ATOM   1832  N   GLU G  68      -9.525   1.909  13.351  1.00 -0.40
ATOM   1833  H   GLU G  68     -10.518   1.886  13.256  1.00  0.40
ATOM   1834  CA  GLU G  68      -8.876   0.746  13.986  1.00  0.00
ATOM   1835  CB  GLU G  68      -9.983  -0.057  14.687  1.00  0.00
ATOM   1836  CG  GLU G  68      -9.472  -1.035  15.701  1.00  0.00
ATOM   1837  CD  GLU G  68      -8.727  -0.387  16.879  1.00  0.10
ATOM   1838  OE1 GLU G  68      -9.359   0.488  17.513  1.00 -0.55
ATOM   1839  OE2 GLU G  68      -7.592  -0.906  17.014  1.00 -0.55
ATOM   1840  C   GLU G  68      -8.033  -0.111  13.048  1.00  0.55
ATOM   1841  O   GLU G  68      -6.927  -0.547  13.412  1.00 -0.55
ATOM   1842  N   SER G  69      -8.527  -0.352  11.857  1.00 -0.40
ATOM   1843  H   SER G  69      -9.436  -0.021  11.628  1.00  0.40
ATOM   1844  CA  SER G  69      -7.888  -1.074  10.777  1.00  0.00
ATOM   1845  CB  SER G  69      -8.774  -0.979   9.511  1.00  0.00
ATOM   1846  OG  SER G  69      -9.593  -2.109   9.552  1.00 -0.49
ATOM   1847  HG  SER G  69     -10.252  -1.983   8.865  1.00  0.49
ATOM   1848  C   SER G  69      -6.558  -0.395  10.368  1.00  0.55
ATOM   1849  O   SER G  69      -5.604  -1.113  10.134  1.00 -0.55
ATOM   1850  N   VAL G  70      -6.605   0.929  10.302  1.00 -0.40
ATOM   1851  H   VAL G  70      -7.448   1.425  10.493  1.00  0.40
ATOM   1852  CA  VAL G  70      -5.467   1.763   9.956  1.00  0.00
ATOM   1853  CB  VAL G  70      -5.878   3.215   9.666  1.00  0.00
ATOM   1854  CG1 VAL G  70      -4.593   4.063   9.684  1.00  0.00
ATOM   1855  CG2 VAL G  70      -6.650   3.348   8.374  1.00  0.00
ATOM   1856  C   VAL G  70      -4.416   1.703  11.050  1.00  0.55
ATOM   1857  O   VAL G  70      -3.219   1.521  10.780  1.00 -0.55
ATOM   1858  N   LEU G  71      -4.823   1.827  12.294  1.00 -0.40
ATOM   1859  H   LEU G  71      -5.783   1.989  12.505  1.00  0.40
ATOM   1860  CA  LEU G  71      -3.941   1.743  13.460  1.00  0.00
ATOM   1861  CB  LEU G  71      -4.709   1.896  14.781  1.00  0.00
ATOM   1862  CG  LEU G  71      -3.916   1.706  16.088  1.00  0.00
ATOM   1863  CD1 LEU G  71      -2.763   2.700  16.152  1.00  0.00
ATOM   1864  CD2 LEU G  71      -4.773   1.843  17.339  1.00  0.00
ATOM   1865  C   LEU G  71      -3.216   0.371  13.430  1.00  0.55
ATOM   1866  O   LEU G  71      -2.013   0.270  13.737  1.00 -0.55
ATOM   1867  N   GLN G  72      -3.966  -0.653  13.113  1.00 -0.40
ATOM   1868  H   GLN G  72      -4.931  -0.518  12.912  1.00  0.40
ATOM   1869  CA  GLN G  72      -3.532  -2.041  13.016  1.00  0.00
ATOM   1870  CB  GLN G  72      -4.764  -2.898  12.742  1.00  0.00
ATOM   1871  CG  GLN G  72      -4.505  -4.377  12.508  1.00  0.00
ATOM   1872  CD  GLN G  72      -5.823  -5.164  12.367  1.00  0.55
ATOM   1873  OE1 GLN G  72      -6.871  -4.943  13.028  1.00 -0.55
ATOM   1874  NE2 GLN G  72      -5.884  -6.188  11.485  1.00 -0.78
ATOM   1875 HE21 GLN G  72      -6.731  -6.709  11.381  1.00  0.39
ATOM   1876 HE22 GLN G  72      -5.081  -6.424  10.937  1.00  0.39
ATOM   1877  C   GLN G  72      -2.402  -2.187  11.996  1.00  0.55
ATOM   1878  O   GLN G  72      -1.461  -2.936  12.285  1.00 -0.55
ATOM   1879  N   VAL G  73      -2.455  -1.510  10.866  1.00 -0.40
ATOM   1880  H   VAL G  73      -3.245  -0.950  10.630  1.00  0.40
ATOM   1881  CA  VAL G  73      -1.376  -1.526   9.881  1.00  0.00
ATOM   1882  CB  VAL G  73      -1.773  -0.826   8.592  1.00  0.00
ATOM   1883  CG1 VAL G  73      -0.577  -0.684   7.662  1.00  0.00
ATOM   1884  CG2 VAL G  73      -2.900  -1.681   7.986  1.00  0.00
ATOM   1885  C   VAL G  73      -0.110  -0.909  10.458  1.00  0.55
ATOM   1886  O   VAL G  73       1.014  -1.391  10.272  1.00 -0.55
ATOM   1887  N   PHE G  74      -0.235   0.192  11.184  1.00 -0.40
ATOM   1888  H   PHE G  74      -1.115   0.639  11.325  1.00  0.40
ATOM   1889  CA  PHE G  74       0.915   0.819  11.822  1.00  0.00
ATOM   1890  CB  PHE G  74       0.508   2.100  12.543  1.00  0.12
ATOM   1891  CG  PHE G  74       0.485   3.308  11.662  1.00 -0.12
ATOM   1892  CD1 PHE G  74       1.627   4.021  11.375  1.00 -0.12
ATOM   1893  HD1 PHE G  74       2.570   3.712  11.802  1.00  0.12
ATOM   1894  CE1 PHE G  74       1.584   5.136  10.543  1.00 -0.12
ATOM   1895  HE1 PHE G  74       2.486   5.690  10.331  1.00  0.12
ATOM   1896  CZ  PHE G  74       0.363   5.535   9.984  1.00 -0.12
ATOM   1897  HZ  PHE G  74       0.324   6.400   9.339  1.00  0.12
ATOM   1898  CD2 PHE G  74      -0.730   3.707  11.100  1.00 -0.12
ATOM   1899  HD2 PHE G  74      -1.628   3.149  11.321  1.00  0.12
ATOM   1900  CE2 PHE G  74      -0.797   4.819  10.257  1.00 -0.12
ATOM   1901  HE2 PHE G  74      -1.740   5.119   9.823  1.00  0.12
ATOM   1902  C   PHE G  74       1.531  -0.165  12.819  1.00  0.55
ATOM   1903  O   PHE G  74       2.754  -0.281  12.934  1.00 -0.55
ATOM   1904  N   ARG G  75       0.737  -0.869  13.575  1.00 -0.40
ATOM   1905  H   ARG G  75      -0.255  -0.805  13.506  1.00  0.40
ATOM   1906  CA  ARG G  75       1.263  -1.817  14.592  1.00  0.00
ATOM   1907  CB  ARG G  75       0.127  -2.208  15.541  1.00  0.00
ATOM   1908  CG  ARG G  75      -0.181  -0.900  16.312  1.00  0.00
ATOM   1909  CD  ARG G  75      -0.113  -1.130  17.786  1.00  0.35
ATOM   1910  NE  ARG G  75      -1.036  -2.075  18.265  1.00 -0.35
ATOM   1911  HE  ARG G  75      -1.940  -1.843  17.953  1.00  0.45
ATOM   1912  CZ  ARG G  75      -1.085  -3.168  18.993  1.00  0.35
ATOM   1913  NH1 ARG G  75      -0.052  -3.761  19.550  1.00 -0.70
ATOM   1914 HH11 ARG G  75       0.866  -3.381  19.433  1.00  0.40
ATOM   1915 HH12 ARG G  75      -0.183  -4.592  20.089  1.00  0.40
ATOM   1916  NH2 ARG G  75      -2.308  -3.705  19.156  1.00 -0.70
ATOM   1917 HH21 ARG G  75      -3.105  -3.272  18.734  1.00  0.40
ATOM   1918 HH22 ARG G  75      -2.421  -4.537  19.698  1.00  0.40
ATOM   1919  C   ARG G  75       1.977  -3.000  13.985  1.00  0.55
ATOM   1920  O   ARG G  75       3.032  -3.351  14.563  1.00 -0.55
ATOM   1921  N   GLU G  76       1.495  -3.530  12.860  1.00 -0.40
ATOM   1922  H   GLU G  76       0.657  -3.196  12.436  1.00  0.40
ATOM   1923  CA  GLU G  76       2.161  -4.633  12.176  1.00  0.00
ATOM   1924  CB  GLU G  76       1.411  -5.141  10.964  1.00  0.00
ATOM   1925  CG  GLU G  76      -0.014  -5.502  11.262  1.00  0.00
ATOM   1926  CD  GLU G  76      -0.574  -6.428  10.170  1.00  0.10
ATOM   1927  OE1 GLU G  76       0.212  -6.826   9.244  1.00 -0.55
ATOM   1928  OE2 GLU G  76      -1.781  -6.717  10.403  1.00 -0.55
ATOM   1929  C   GLU G  76       3.495  -4.204  11.555  1.00  0.55
ATOM   1930  O   GLU G  76       4.452  -4.972  11.483  1.00 -0.55
ATOM   1931  N   ALA G  77       3.440  -2.964  11.113  1.00 -0.40
ATOM   1932  H   ALA G  77       2.638  -2.376  11.172  1.00  0.40
ATOM   1933  CA  ALA G  77       4.669  -2.427  10.486  1.00  0.00
ATOM   1934  CB  ALA G  77       4.400  -1.145   9.729  1.00  0.00
ATOM   1935  C   ALA G  77       5.746  -2.313  11.570  1.00  0.55
ATOM   1936  O   ALA G  77       6.948  -2.589  11.381  1.00 -0.55
ATOM   1937  N   LYS G  78       5.325  -1.900  12.747  1.00 -0.40
ATOM   1938  H   LYS G  78       4.372  -1.665  12.921  1.00  0.40
ATOM   1939  CA  LYS G  78       6.230  -1.765  13.862  1.00  0.00
ATOM   1940  CB  LYS G  78       5.574  -1.070  15.047  1.00  0.00
ATOM   1941  CG  LYS G  78       6.523  -0.801  16.189  1.00  0.00
ATOM   1942  CD  LYS G  78       5.895  -0.261  17.443  1.00  0.00
ATOM   1943  CE  LYS G  78       6.865   0.463  18.370  1.00  0.33
ATOM   1944  NZ  LYS G  78       8.325   0.396  18.074  1.00 -0.32
ATOM   1945  HZ1 LYS G  78       8.508   0.801  17.134  1.00  0.33
ATOM   1946  HZ2 LYS G  78       8.637  -0.596  18.091  1.00  0.33
ATOM   1947  HZ3 LYS G  78       8.850   0.935  18.792  1.00  0.33
ATOM   1948  C   LYS G  78       6.640  -3.190  14.279  1.00  0.55
ATOM   1949  O   LYS G  78       7.845  -3.410  14.482  1.00 -0.55
ATOM   1950  N   ALA G  79       5.695  -4.098  14.415  1.00 -0.40
ATOM   1951  H   ALA G  79       4.738  -3.902  14.214  1.00  0.40
ATOM   1952  CA  ALA G  79       5.992  -5.457  14.875  1.00  0.00
ATOM   1953  CB  ALA G  79       4.819  -6.381  14.762  1.00  0.00
ATOM   1954  C   ALA G  79       7.169  -5.998  14.080  1.00  0.55
ATOM   1955  O   ALA G  79       8.109  -6.576  14.609  1.00 -0.55
ATOM   1956  N   GLU G  80       7.032  -5.746  12.794  1.00 -0.40
ATOM   1957  H   GLU G  80       6.244  -5.251  12.436  1.00  0.40
ATOM   1958  CA  GLU G  80       8.014  -6.168  11.811  1.00  0.00
ATOM   1959  CB  GLU G  80       7.380  -6.019  10.421  1.00  0.00
ATOM   1960  CG  GLU G  80       6.445  -7.204  10.122  1.00  0.00
ATOM   1961  CD  GLU G  80       6.491  -7.524   8.632  1.00  0.10
ATOM   1962  OE1 GLU G  80       7.419  -7.057   7.921  1.00 -0.55
ATOM   1963  OE2 GLU G  80       5.564  -8.231   8.176  1.00 -0.55
ATOM   1964  C   GLU G  80       9.295  -5.394  11.884  1.00  0.55
ATOM   1965  O   GLU G  80      10.083  -5.640  10.966  1.00 -0.55
ATOM   1966  N   GLY G  81       9.579  -4.506  12.807  1.00 -0.40
ATOM   1967  H   GLY G  81       8.929  -4.298  13.533  1.00  0.40
ATOM   1968  CA  GLY G  81      10.801  -3.770  12.868  1.00  0.00
ATOM   1969  C   GLY G  81      10.933  -2.318  12.522  1.00  0.55
ATOM   1970  O   GLY G  81      12.002  -1.736  12.861  1.00 -0.55
ATOM   1971  N   ALA G  82       9.966  -1.695  11.857  1.00 -0.40
ATOM   1972  H   ALA G  82       9.147  -2.181  11.564  1.00  0.40
ATOM   1973  CA  ALA G  82      10.009  -0.266  11.498  1.00  0.00
ATOM   1974  CB  ALA G  82       8.849   0.132  10.625  1.00  0.00
ATOM   1975  C   ALA G  82       9.959   0.484  12.824  1.00  0.55
ATOM   1976  O   ALA G  82       9.249   0.068  13.753  1.00 -0.55
ATOM   1977  N   ASP G  83      10.738   1.516  12.867  1.00 -0.40
ATOM   1978  H   ASP G  83      11.292   1.754  12.075  1.00  0.40
ATOM   1979  CA  ASP G  83      10.905   2.421  14.005  1.00  0.00
ATOM   1980  CB  ASP G  83      12.284   3.089  13.972  1.00  0.00
ATOM   1981  CG  ASP G  83      12.602   3.800  15.278  1.00  0.10
ATOM   1982  OD1 ASP G  83      11.694   3.935  16.136  1.00 -0.55
ATOM   1983  OD2 ASP G  83      13.758   4.251  15.473  1.00 -0.55
ATOM   1984  C   ASP G  83       9.802   3.502  14.064  1.00  0.55
ATOM   1985  O   ASP G  83       9.939   4.665  13.652  1.00 -0.55
ATOM   1986  N   ILE G  84       8.688   3.016  14.606  1.00 -0.40
ATOM   1987  H   ILE G  84       8.629   2.072  14.921  1.00  0.40
ATOM   1988  CA  ILE G  84       7.490   3.812  14.780  1.00  0.00
ATOM   1989  CB  ILE G  84       6.274   3.175  14.036  1.00  0.00
ATOM   1990  CG2 ILE G  84       4.984   3.976  14.218  1.00  0.00
ATOM   1991  CG1 ILE G  84       6.656   3.114  12.558  1.00  0.00
ATOM   1992  CD1 ILE G  84       5.693   2.333  11.708  1.00  0.00
ATOM   1993  C   ILE G  84       7.063   3.937  16.236  1.00  0.55
ATOM   1994  O   ILE G  84       6.835   2.864  16.847  1.00 -0.55
ATOM   1995  N   THR G  85       6.993   5.171  16.703  1.00 -0.40
ATOM   1996  H   THR G  85       7.276   5.971  16.180  1.00  0.40
ATOM   1997  CA  THR G  85       6.475   5.399  18.054  1.00  0.00
ATOM   1998  CB  THR G  85       7.217   6.462  18.836  1.00  0.00
ATOM   1999  OG1 THR G  85       8.511   5.902  18.938  1.00 -0.49
ATOM   2000  HG1 THR G  85       8.941   6.075  18.097  1.00  0.49
ATOM   2001  CG2 THR G  85       6.576   6.611  20.210  1.00  0.00
ATOM   2002  C   THR G  85       4.997   5.803  17.919  1.00  0.55
ATOM   2003  O   THR G  85       4.675   6.727  17.167  1.00 -0.55
ATOM   2004  N   ILE G  86       4.078   5.148  18.570  1.00 -0.40
ATOM   2005  H   ILE G  86       4.309   4.387  19.170  1.00  0.40
ATOM   2006  CA  ILE G  86       2.637   5.469  18.479  1.00  0.00
ATOM   2007  CB  ILE G  86       1.859   4.226  18.078  1.00  0.00
ATOM   2008  CG2 ILE G  86       0.377   4.422  17.914  1.00  0.00
ATOM   2009  CG1 ILE G  86       2.429   3.665  16.757  1.00  0.00
ATOM   2010  CD1 ILE G  86       1.787   2.267  16.571  1.00  0.00
ATOM   2011  C   ILE G  86       2.132   6.026  19.794  1.00  0.55
ATOM   2012  O   ILE G  86       2.241   5.386  20.845  1.00 -0.55
ATOM   2013  N   ILE G  87       1.599   7.224  19.769  1.00 -0.40
ATOM   2014  H   ILE G  87       1.546   7.740  18.919  1.00  0.40
ATOM   2015  CA  ILE G  87       1.044   7.911  20.939  1.00  0.00
ATOM   2016  CB  ILE G  87       1.652   9.299  21.168  1.00  0.00
ATOM   2017  CG2 ILE G  87       1.021   9.964  22.386  1.00  0.00
ATOM   2018  CG1 ILE G  87       3.175   9.136  21.237  1.00  0.00
ATOM   2019  CD1 ILE G  87       3.880  10.454  20.993  1.00  0.00
ATOM   2020  C   ILE G  87      -0.451   8.061  20.692  1.00  0.55
ATOM   2021  O   ILE G  87      -0.907   8.575  19.679  1.00 -0.55
ATOM   2022  N   LEU G  88      -1.191   7.480  21.604  1.00 -0.40
ATOM   2023  H   LEU G  88      -0.783   7.018  22.387  1.00  0.40
ATOM   2024  CA  LEU G  88      -2.651   7.457  21.552  1.00  0.00
ATOM   2025  CB  LEU G  88      -3.173   6.041  21.669  1.00  0.00
ATOM   2026  CG  LEU G  88      -2.883   5.096  20.508  1.00  0.00
ATOM   2027  CD1 LEU G  88      -3.165   3.672  20.943  1.00  0.00
ATOM   2028  CD2 LEU G  88      -3.762   5.443  19.307  1.00  0.00
ATOM   2029  C   LEU G  88      -3.136   8.384  22.664  1.00  0.55
ATOM   2030  O   LEU G  88      -3.051   8.033  23.837  1.00 -0.55
ATOM   2031  N   SER G  89      -3.544   9.564  22.223  1.00 -0.40
ATOM   2032  H   SER G  89      -3.506   9.841  21.266  1.00  0.40
ATOM   2033  CA  SER G  89      -4.097  10.545  23.216  1.00  0.00
ATOM   2034  CB  SER G  89      -3.200  11.750  23.349  1.00  0.00
ATOM   2035  OG  SER G  89      -2.458  12.041  22.184  1.00 -0.49
ATOM   2036  HG  SER G  89      -1.933  12.818  22.391  1.00  0.49
ATOM   2037  C   SER G  89      -5.548  10.818  22.817  1.00  0.10
ATOM   2038  O   SER G  89      -6.176   9.872  22.206  1.00 -0.55
ATOM   2039  OXT SER G  89      -6.064  11.936  23.072  1.00 -0.55
ATOM   2040  OH2 OH2 R 111       8.502   0.276  -8.217  1.00 -0.83
ATOM   2041  H1  OH2 R 111       8.689  -0.355  -7.522  1.00  0.42
ATOM   2042  H2  OH2 R 111       7.573   0.153  -8.410  1.00  0.42
ATOM   2043  OH2 OH2 R 113      10.492  -3.800 -11.608  1.00 -0.83
ATOM   2044  H1  OH2 R 113       9.830  -3.548 -12.252  1.00  0.42
ATOM   2045  H2  OH2 R 113      10.016  -4.329 -10.968  1.00  0.42
ATOM   2046  OH2 OH2 R 116      14.846  -5.228 -11.862  1.00 -0.83
ATOM   2047  H1  OH2 R 116      15.761  -5.150 -11.593  1.00  0.42
ATOM   2048  H2  OH2 R 116      14.359  -4.727 -11.207  1.00  0.42
ATOM   2049  OH2 OH2 R 117      -4.838  -1.322 -11.603  1.00 -0.83
ATOM   2050  H1  OH2 R 117      -5.439  -0.718 -12.039  1.00  0.42
ATOM   2051  H2  OH2 R 117      -5.344  -1.680 -10.873  1.00  0.42
ATOM   2052  OH2 OH2 R 119      -6.721  -6.520  -1.235  1.00 -0.83
ATOM   2053  H1  OH2 R 119      -6.037  -6.006  -0.806  1.00  0.42
ATOM   2054  H2  OH2 R 119      -6.447  -7.430  -1.117  1.00  0.42
ATOM   2055  OH2 OH2 R 121       4.286  -3.705  -0.445  1.00 -0.83
ATOM   2056  H1  OH2 R 121       4.373  -2.950  -1.027  1.00  0.42
ATOM   2057  H2  OH2 R 121       3.788  -4.344  -0.954  1.00  0.42
ATOM   2058  OH2 OH2 R 122       7.999  -7.454  -2.394  1.00 -0.83
ATOM   2059  H1  OH2 R 122       8.515  -7.360  -1.594  1.00  0.42
ATOM   2060  H2  OH2 R 122       8.052  -6.596  -2.815  1.00  0.42
ATOM   2061  OH2 OH2 R 125       3.756  -6.702   1.167  1.00 -0.83
ATOM   2062  H1  OH2 R 125       3.469  -6.457   0.287  1.00  0.42
ATOM   2063  H2  OH2 R 125       3.634  -7.650   1.205  1.00  0.42
ATOM   2064  OH2 OH2 R 130      15.071 -16.819 -11.114  1.00 -0.83
ATOM   2065  H1  OH2 R 130      15.917 -16.390 -10.990  1.00  0.42
ATOM   2066  H2  OH2 R 130      14.725 -16.930 -10.228  1.00  0.42
ATOM   2067  OH2 OH2 R 150      17.614   4.363  -7.037  1.00 -0.83
ATOM   2068  H1  OH2 R 150      17.306   4.913  -6.317  1.00  0.42
ATOM   2069  H2  OH2 R 150      18.477   4.715  -7.256  1.00  0.42
ATOM   2070  OH2 OH2 R 151      11.838   3.422 -12.105  1.00 -0.83
ATOM   2071  H1  OH2 R 151      12.195   3.913 -11.364  1.00  0.42
ATOM   2072  H2  OH2 R 151      10.916   3.290 -11.882  1.00  0.42
ATOM   2073  OH2 OH2 L  90      10.339   6.177  16.690  1.00 -0.83
ATOM   2074  H1  OH2 L  90      10.739   5.310  16.620  1.00  0.42
ATOM   2075  H2  OH2 L  90      10.745   6.686  15.988  1.00  0.42
ATOM   2076  OH2 OH2 L  92       9.532   2.896   4.459  1.00 -0.83
ATOM   2077  H1  OH2 L  92       8.821   2.594   5.025  1.00  0.42
ATOM   2078  H2  OH2 L  92       9.720   3.784   4.764  1.00  0.42
ATOM   2079  OH2 OH2 R  94      12.915   5.185   4.604  1.00 -0.83
ATOM   2080  H1  OH2 R  94      11.986   5.302   4.802  1.00  0.42
ATOM   2081  H2  OH2 R  94      13.066   4.246   4.711  1.00  0.42
ATOM   2082  OH2 OH2 L  97      -3.661   9.823  -2.989  1.00 -0.83
ATOM   2083  H1  OH2 L  97      -4.505   9.902  -2.544  1.00  0.42
ATOM   2084  H2  OH2 L  97      -3.542   8.882  -3.114  1.00  0.42
ATOM   2085  OH2 OH2 R 105      -6.339  -3.423  -2.182  1.00 -0.83
ATOM   2086  H1  OH2 R 105      -5.737  -2.879  -2.691  1.00  0.42
ATOM   2087  H2  OH2 R 105      -5.797  -3.790  -1.483  1.00  0.42
ATOM   2088  OH2 OH2 L 110     -14.375  12.579  14.012  1.00 -0.83
ATOM   2089  H1  OH2 L 110     -13.437  12.641  14.194  1.00  0.42
ATOM   2090  H2  OH2 L 110     -14.428  12.451  13.065  1.00  0.42
ATOM   2091 DUM1 DUM W 214      95.840  91.508  95.237  1.00  0.00
ATOM   2092 DUM2 DUM W 214     -91.333 -96.013 -92.818  1.00  0.00
ATOM   2093  AAA AAA X 214      28.551  82.774  58.727  1.00  0.00
ATOM   2094  AAB AAB X 215     -81.689  74.281  -8.128  1.00  0.00
ATOM   2095  AAC AAC X 216      35.176  10.641  14.568  1.00  0.00
ATOM   2096  AAD AAD X 217      48.016  -2.166 -34.698  1.00  0.00
ATOM   2097  AAE AAE X 218     -29.009  65.683 -64.295  1.00  0.00
ATOM   2098  AAF AAF X 219     -37.250 -50.661 -32.257  1.00  0.00
ATOM   2099  AAG AAG X 220     -22.609 -46.012 -22.861  1.00  0.00
ATOM   2100  AAH AAH X 221      42.768 -77.563  11.555  1.00  0.00
ATOM   2101  AAI AAI X 222      29.465 -51.360 -29.392  1.00  0.00
ATOM   2102  AAJ AAJ X 223      70.031  51.207  73.359  1.00  0.00
ATOM   2103  AAK AAK X 224     -18.967  53.875   4.444  1.00  0.00
ATOM   2104  AAL AAL X 225     -67.013   4.452 -64.661  1.00  0.00
ATOM   2105  AAM AAM X 226      18.201  56.764  18.653  1.00  0.00
ATOM   2106  AAN AAN X 227      64.927  30.135  35.288  1.00  0.00
ATOM   2107  AAO AAO X 228      13.569 -71.146  44.405  1.00  0.00
ATOM   2108  AAP AAP X 229     -38.753 -60.455  21.879  1.00  0.00
ATOM   2109  AAQ AAQ X 230       0.488 -66.319 -63.691  1.00  0.00
ATOM   2110  AAR AAR X 231       9.550  39.236 -36.085  1.00  0.00
ATOM   2111  AAS AAS X 232     -68.378 -44.204 -70.621  1.00  0.00
ATOM   2112  AAT AAT X 233     -64.937 -20.289  -8.793  1.00  0.00
ATOM   2113  AAU AAU X 234      23.983  64.942 -79.378  1.00  0.00
ATOM   2114  AAV AAV X 235      75.360 -29.505  27.458  1.00  0.00
ATOM   2115  AAW AAW X 236      56.691 -16.088  -0.356  1.00  0.00
ATOM   2116  AAX AAX X 237      61.902  51.670 -67.698  1.00  0.00
ATOM   2117  AAY AAY X 238      -0.230 -86.912 -48.307  1.00  0.00
ATOM   2118  AAZ AAZ X 239     -14.205  37.880 -39.929  1.00  0.00
ATOM   2119  ABA ABA X 240     -39.472  36.833  76.520  1.00  0.00
ATOM   2120  ABB ABB X 241      66.121 -57.675 -36.726  1.00  0.00
ATOM   2121  ABC ABC X 242     -55.755 -75.713 -40.197  1.00  0.00
ATOM   2122  ABD ABD X 243      22.494 -43.583  28.381  1.00  0.00
ATOM   2123  ABE ABE X 244      44.021  37.539  65.944  1.00  0.00
ATOM   2124  ABF ABF X 245     -76.207  -2.621 -32.434  1.00  0.00
ATOM   2125  ABG ABG X 246     -37.375 -28.109  51.011  1.00  0.00
ATOM   2126  ABH ABH X 247     -69.281  71.515 -61.194  1.00  0.00
ATOM   2127  ABI ABI X 248      28.216  16.689  32.360  1.00  0.00
ATOM   2128  ABJ ABJ X 249     -54.925 -17.049  76.482  1.00  0.00
ATOM   2129  ABK ABK X 250     -10.016 -71.198  82.131  1.00  0.00
ATOM   2130  ABL ABL X 251     -51.567  85.434  42.183  1.00  0.00
ATOM   2131  ABM ABM X 252     -38.401  12.949  43.336  1.00  0.00
ATOM   2132  ABN ABN X 253     -49.059  -8.953 -80.360  1.00  0.00
ATOM   2133  ABO ABO X 254     -51.791  52.433 -74.667  1.00  0.00
ATOM   2134  ABP ABP X 255     -53.196   6.800 -18.792  1.00  0.00
ATOM   2135  ABQ ABQ X 256      -7.306 -21.056  26.629  1.00  0.00
ATOM   2136  ABR ABR X 257     -68.003  63.025  38.627  1.00  0.00
ATOM   2137  ABS ABS X 258     -42.326 -13.184  18.489  1.00  0.00
ATOM   2138  ABT ABT X 259     -33.091  77.527  53.664  1.00  0.00
ATOM   2139  ABU ABU X 260      65.702 -54.774  -1.050  1.00  0.00
ATOM   2140  ABV ABV X 261      -7.733  12.582 -59.362  1.00  0.00
ATOM   2141  ABW ABW X 262      68.977  44.037 -20.220  1.00  0.00
ATOM   2142  ABX ABX X 263      15.972  30.371 -23.765  1.00  0.00
ATOM   2143  ABY ABY X 264      41.285  54.163   6.617  1.00  0.00
ATOM   2144  ABZ ABZ X 265      38.132 -64.955  78.436  1.00  0.00
ATOM   2145  ACA ACA X 266     -72.357  32.680 -50.913  1.00  0.00
ATOM   2146  ACB ACB X 267     -43.543   9.638 -65.351  1.00  0.00
ATOM   2147  ACC ACC X 268      -8.405  81.497 -46.092  1.00  0.00
ATOM   2148  ACD ACD X 269      45.351  70.925  20.894  1.00  0.00
ATOM   2149  ACE ACE X 270      11.813 -73.194  73.255  1.00  0.00
ATOM   2150  ACF ACF X 271     -34.883 -31.216 -45.872  1.00  0.00
ATOM   2151  ACG ACG X 272       1.604  41.848  56.437  1.00  0.00
ATOM   2152  ACH ACH X 273     -60.325  39.514  11.401  1.00  0.00
ATOM   2153  ACI ACI X 274     -42.569  38.023  21.253  1.00  0.00
ATOM   2154  ACJ ACJ X 275      64.413 -82.165 -58.120  1.00  0.00
ATOM   2155  ACK ACK X 276      41.581   2.839  70.069  1.00  0.00
ATOM   2156  ACL ACL X 277     -62.727 -26.273 -77.296  1.00  0.00
ATOM   2157  ACM ACM X 278     -75.206  -6.423  51.338  1.00  0.00
ATOM   2158  ACN ACN X 279      72.359  22.152  60.367  1.00  0.00
ATOM   2159  ACO ACO X 280      56.785 -48.885  42.790  1.00  0.00
ATOM   2160  ACP ACP X 281     -51.695  50.569  26.740  1.00  0.00
ATOM   2161  ACQ ACQ X 282     -72.604 -34.958 -49.741  1.00  0.00
ATOM   2162  ACR ACR X 283     -30.034 -81.864  56.237  1.00  0.00
ATOM   2163  ACS ACS X 284     -76.025  82.875 -73.656  1.00  0.00
ATOM   2164  ACT ACT X 285      83.739 -28.838 -22.601  1.00  0.00
ATOM   2165  ACU ACU X 286     -84.210 -55.173  -7.415  1.00  0.00
ATOM   2166  ACV ACV X 287     -33.310  68.349 -35.090  1.00  0.00
ATOM   2167  ACW ACW X 288       7.778  70.360  36.026  1.00  0.00
ATOM   2168  ACX ACX X 289      13.502  78.082  -7.211  1.00  0.00
ATOM   2169  ACY ACY X 290      70.726   7.365  31.944  1.00  0.00
ATOM   2170  ACZ ACZ X 291      34.160  66.219 -37.370  1.00  0.00
ATOM   2171  ADA ADA X 292      86.957  15.040  20.497  1.00  0.00
ATOM   2172  ADB ADB X 293      50.574  -5.035  11.671  1.00  0.00
ATOM   2173  ADC ADC X 294     -46.635  81.881 -18.048  1.00  0.00
ATOM   2174  ADD ADD X 295      -2.130 -41.515 -46.902  1.00  0.00
ATOM   2175  ADE ADE X 296      -8.163 -74.849 -68.547  1.00  0.00
ATOM   2176  ADF ADF X 297      -7.773 -49.757  86.063  1.00  0.00
ATOM   2177  ADG ADG X 298      33.030 -83.360 -57.486  1.00  0.00
ATOM   2178  ADH ADH X 299      47.249 -13.382  33.543  1.00  0.00
ATOM   2179  ADI ADI X 300      21.665 -44.178 -63.968  1.00  0.00
ATOM   2180  ADJ ADJ X 301     -77.512 -31.248  60.710  1.00  0.00
ATOM   2181  ADK ADK X 302     -22.907 -24.574 -71.901  1.00  0.00
ATOM   2182  ADL ADL X 303      74.675  56.200  34.820  1.00  0.00
ATOM   2183  ADM ADM X 304       5.120 -37.102  64.208  1.00  0.00
ATOM   2184  ADN ADN X 305      69.925 -32.159 -74.664  1.00  0.00
ATOM   2185  ADO ADO X 306     -67.493 -36.455  86.313  1.00  0.00
ATOM   2186  ADP ADP X 307      75.523 -75.414  23.828  1.00  0.00
ATOM   2187  ADQ ADQ X 308      59.701 -81.066  79.296  1.00  0.00
ATOM   2188  ADR ADR X 309       6.100 -72.675   4.574  1.00  0.00
ATOM   2189  ADS ADS X 310     -13.884 -12.278 -51.212  1.00  0.00
ATOM   2190  ADT ADT X 311      77.552  77.857  85.692  1.00  0.00
ATOM   2191  ADU ADU X 312      65.647 -23.237  58.784  1.00  0.00
ATOM   2192  ADV ADV X 313     -53.653  60.441   2.524  1.00  0.00
ATOM   2193  ADW ADW X 314     -72.474  20.839  25.806  1.00  0.00
ATOM   2194  ADX ADX X 315      43.193  18.232  74.560  1.00  0.00
ATOM   2195  ADY ADY X 316      -0.044  27.352 -45.535  1.00  0.00
ATOM   2196  ADZ ADZ X 317      47.842  12.403  31.184  1.00  0.00
ATOM   2197  AEA AEA X 318      19.355 -28.118 -47.793  1.00  0.00
ATOM   2198  AEB AEB X 319      61.364  75.829 -72.579  1.00  0.00
ATOM   2199  AEC AEC X 320     -74.924  42.083 -75.969  1.00  0.00
ATOM   2200  AED AED X 321     -66.311 -56.858  -8.809  1.00  0.00
ATOM   2201  AEE AEE X 322      69.626  18.907 -73.958  1.00  0.00
ATOM   2202  AEF AEF X 323     -65.198  65.879  18.903  1.00  0.00
ATOM   2203  AEG AEG X 324      31.733 -71.579  36.959  1.00  0.00
ATOM   2204  AEH AEH X 325     -84.662  67.934 -55.504  1.00  0.00
ATOM   2205  AEI AEI X 326     -10.502  36.636 -67.248  1.00  0.00
ATOM   2206  AEJ AEJ X 327      15.398  55.169 -59.592  1.00  0.00
ATOM   2207  AEK AEK X 328      76.860 -80.478 -14.162  1.00  0.00
ATOM   2208  AEL AEL X 329     -81.209  10.960 -54.404  1.00  0.00
ATOM   2209  AEM AEM X 330       8.545  79.427  62.798  1.00  0.00
ATOM   2210  AEN AEN X 331      42.324 -24.122  -1.195  1.00  0.00
ATOM   2211  AEO AEO X 332      44.445 -30.048 -61.670  1.00  0.00
ATOM   2212  AEP AEP X 333      86.831  72.365  65.543  1.00  0.00
ATOM   2213  AEQ AEQ X 334      78.160  69.586  15.754  1.00  0.00
ATOM   2214  AER AER X 335     -72.262  79.872  68.823  1.00  0.00
ATOM   2215  AES AES X 336     -53.197 -14.076 -33.934  1.00  0.00
ATOM   2216  AET AET X 337      16.655  57.144 -12.767  1.00  0.00
ATOM   2217  AEU AEU X 338     -18.182 -82.189   5.618  1.00  0.00
ATOM   2218  AEV AEV X 339     -67.673 -51.217  68.542  1.00  0.00
ATOM   2219  AEW AEW X 340     -69.587  56.697 -32.777  1.00  0.00
ATOM   2220  AEX AEX X 341     -25.737 -45.387  74.546  1.00  0.00
ATOM   2221  AEY AEY X 342     -75.219 -52.147 -26.364  1.00  0.00
ATOM   2222  AEZ AEZ X 343     -35.486 -51.121 -75.655  1.00  0.00
ATOM   2223  AFA AFA X 344     -21.995   2.045 -81.062  1.00  0.00
ATOM   2224  AFB AFB X 345      82.227  63.565 -56.228  1.00  0.00
ATOM   2225  AFC AFC X 346      36.731  38.605 -51.818  1.00  0.00
ATOM   2226  AFD AFD X 347     -79.154  17.571  63.947  1.00  0.00
ATOM   2227  AFE AFE X 348       8.532  11.558 -76.001  1.00  0.00
ATOM   2228  AFF AFF X 349       9.624  19.525  32.409  1.00  0.00
ATOM   2229  AFG AFG X 350      -8.911  61.161 -67.701  1.00  0.00
ATOM   2230  AFH AFH X 351      26.345  18.951  54.028  1.00  0.00
ATOM   2231  AFI AFI X 352      62.172 -40.391  72.835  1.00  0.00
ATOM   2232  AFJ AFJ X 353      15.654 -87.573  13.927  1.00  0.00
ATOM   2233  AFK AFK X 354     -13.135 -60.370  -9.602  1.00  0.00
ATOM   2234  AFL AFL X 355      16.834  24.666  79.745  1.00  0.00
ATOM   2235  AFM AFM X 356     -74.791 -36.566  38.440  1.00  0.00
ATOM   2236  AFN AFN X 357      46.471 -71.300 -78.054  1.00  0.00
ATOM   2237  AFO AFO X 358     -40.764  -8.701 -57.947  1.00  0.00
ATOM   2238  AFP AFP X 359     -46.647 -77.536  -1.936  1.00  0.00
ATOM   2239  AFQ AFQ X 360       9.587   7.570 -46.892  1.00  0.00
ATOM   2240  AFR AFR X 361     -19.168   7.099 -12.824  1.00  0.00
ATOM   2241  AFS AFS X 362     -34.229  38.917  41.034  1.00  0.00
ATOM   2242  AFT AFT X 363      -9.533   6.431  82.593  1.00  0.00
ATOM   2243  AFU AFU X 364     -18.275 -55.150 -52.507  1.00  0.00
ATOM   2244  AFV AFV X 365      36.021  -0.815  51.666  1.00  0.00
ATOM   2245  AFW AFW X 366     -45.572 -46.818 -44.198  1.00  0.00
ATOM   2246  AFX AFX X 367      12.920  29.144  -1.173  1.00  0.00
ATOM   2247  AFY AFY X 368       7.568  77.866 -64.375  1.00  0.00
ATOM   2248  AFZ AFZ X 369      42.250 -70.663 -54.165  1.00  0.00
ATOM   2249  AGA AGA X 370     -78.217  53.105   5.061  1.00  0.00
ATOM   2250  AGB AGB X 371      80.603  61.536 -73.463  1.00  0.00
ATOM   2251  AGC AGC X 372     -43.514 -88.141  10.192  1.00  0.00
ATOM   2252  AGD AGD X 373      41.957 -44.595  37.485  1.00  0.00
ATOM   2253  AGE AGE X 374     -61.337 -82.540 -77.330  1.00  0.00
ATOM   2254  AGF AGF X 375     -10.058  68.284 -84.377  1.00  0.00
ATOM   2255  AGG AGG X 376      28.688  47.464  79.161  1.00  0.00
ATOM   2256  AGH AGH X 377     -64.268 -82.010  13.630  1.00  0.00
ATOM   2257  AGI AGI X 378      25.746 -70.812 -10.099  1.00  0.00
ATOM   2258  AGJ AGJ X 379     -44.148  32.455 -25.857  1.00  0.00
ATOM   2259  AGK AGK X 380     -45.496 -66.089  62.477  1.00  0.00
ATOM   2260  AGL AGL X 381      -5.037 -35.706 -31.488  1.00  0.00
ATOM   2261  AGM AGM X 382      27.523  21.201 -52.915  1.00  0.00
ATOM   2262  AGN AGN X 383      82.526 -87.718  88.645  1.00  0.00
ATOM   2263  AGO AGO X 384      25.822 -88.170 -71.529  1.00  0.00
ATOM   2264  AGP AGP X 385      45.380 -25.728  81.781  1.00  0.00
ATOM   2265  AGQ AGQ X 386      53.191 -40.443  54.872  1.00  0.00
ATOM   2266  AGR AGR X 387      74.710  16.618  11.776  1.00  0.00
ATOM   2267  AGS AGS X 388      44.941  -7.951 -83.363  1.00  0.00
ATOM   2268  AGT AGT X 389       5.226 -44.147 -75.847  1.00  0.00
ATOM   2269  AGU AGU X 390     -15.778 -26.057 -40.940  1.00  0.00
ATOM   2270  AGV AGV X 391     -53.145  77.442 -71.427  1.00  0.00
ATOM   2271  AGW AGW X 392      69.723 -66.595  63.023  1.00  0.00
ATOM   2272  AGX AGX X 393      68.851  62.999  -3.450  1.00  0.00
ATOM   2273  AGY AGY X 394      40.589  69.899  45.917  1.00  0.00
ATOM   2274  AGZ AGZ X 395      86.140 -10.076  55.508  1.00  0.00
ATOM   2275  AHA AHA X 396     -69.962 -80.197 -18.095  1.00  0.00
ATOM   2276  AHB AHB X 397      64.577  80.721  -9.851  1.00  0.00
ATOM   2277  AHC AHC X 398      85.181  79.828 -73.734  1.00  0.00
ATOM   2278  AHD AHD X 399     -25.480  29.676   5.194  1.00  0.00
ATOM   2279  AHE AHE X 400     -75.115 -64.894  36.951  1.00  0.00
ATOM   2280  AHF AHF X 401     -69.236  30.090  46.960  1.00  0.00
ATOM   2281  AHG AHG X 402      -3.848 -45.891   0.100  1.00  0.00
ATOM   2282  AHH AHH X 403     -50.265  78.916  22.343  1.00  0.00
ATOM   2283  AHI AHI X 404      69.327 -37.287 -46.145  1.00  0.00
ATOM   2284  AHJ AHJ X 405      -8.193  -5.799  45.904  1.00  0.00
ATOM   2285  AHK AHK X 406      55.926  49.856  45.289  1.00  0.00
ATOM   2286  AHL AHL X 407     -14.882  -5.411  67.068  1.00  0.00
ATOM   2287  AHM AHM X 408       5.744  77.995  47.635  1.00  0.00
ATOM   2288  AHN AHN X 409       1.719   6.093 -27.349  1.00  0.00
ATOM   2289  AHO AHO X 410     -46.888 -79.250 -65.503  1.00  0.00
ATOM   2290  AHP AHP X 411      -7.036 -63.715 -27.426  1.00  0.00
ATOM   2291  AHQ AHQ X 412      -3.341  48.923 -85.205  1.00  0.00
ATOM   2292  AHR AHR X 413     -65.779  57.163  63.731  1.00  0.00
ATOM   2293  AHS AHS X 414     -80.345 -72.016 -74.668  1.00  0.00
ATOM   2294  AHT AHT X 415      45.065  57.071 -79.457  1.00  0.00
ATOM   2295  AHU AHU X 416      -0.523  -7.425  74.736  1.00  0.00
ATOM   2296  AHV AHV X 417      50.127 -84.559 -15.779  1.00  0.00
ATOM   2297  AHW AHW X 418      62.863 -57.084 -57.781  1.00  0.00
ATOM   2298  AHX AHX X 419      41.695 -59.834  51.838  1.00  0.00
ATOM   2299  AHY AHY X 420      -4.529  61.985  80.336  1.00  0.00
ATOM   2300  AHZ AHZ X 421     -50.997  28.557  65.178  1.00  0.00
ATOM   2301  AIA AIA X 422     -60.132 -35.245  -9.386  1.00  0.00
ATOM   2302  AIB AIB X 423     -65.632 -40.954   6.574  1.00  0.00
ATOM   2303  AIC AIC X 424      77.052 -17.872 -47.625  1.00  0.00
ATOM   2304  AID AID X 425     -11.947  16.559 -30.953  1.00  0.00
ATOM   2305  AIE AIE X 426      29.556 -61.493 -63.652  1.00  0.00
ATOM   2306  AIF AIF X 427     -75.677  78.183  85.912  1.00  0.00
ATOM   2307  AIG AIG X 428     -43.099  25.648 -48.497  1.00  0.00
ATOM   2308  AIH AIH X 429     -38.104 -11.178  85.287  1.00  0.00
ATOM   2309  AII AII X 430      -0.189  48.543 -26.148  1.00  0.00
ATOM   2310  AIJ AIJ X 431      79.926  19.352 -15.361  1.00  0.00
ATOM   2311  AIK AIK X 432      37.200  19.147 -13.893  1.00  0.00
ATOM   2312  AIL AIL X 433      29.928  45.552 -72.689  1.00  0.00
ATOM   2313  AIM AIM X 434     -84.931  10.877 -32.245  1.00  0.00
ATOM   2314  AIN AIN X 435     -35.511   3.542  71.127  1.00  0.00
ATOM   2315  AIO AIO X 436       2.835  78.976  18.319  1.00  0.00
ATOM   2316  AIP AIP X 437     -23.204  -7.301 -35.968  1.00  0.00
ATOM   2317  AIQ AIQ X 438     -28.326   8.314 -49.010  1.00  0.00
ATOM   2318  AIR AIR X 439      67.108  77.873  57.286  1.00  0.00
ATOM   2319  AIS AIS X 440      83.127 -75.805 -50.792  1.00  0.00
ATOM   2320  AIT AIT X 441     -77.641  -3.841 -81.848  1.00  0.00
ATOM   2321  AIU AIU X 442      66.086  73.959 -35.434  1.00  0.00
ATOM   2322  AIV AIV X 443      84.731  36.294   0.114  1.00  0.00
ATOM   2323  AIW AIW X 444      80.823   6.927 -38.361  1.00  0.00
ATOM   2324  AIX AIX X 445     -47.837  29.180 -82.478  1.00  0.00
ATOM   2325  AIY AIY X 446      83.477 -38.237  72.939  1.00  0.00
ATOM   2326  AIZ AIZ X 447     -75.656  25.240 -11.189  1.00  0.00
ATOM   2327  AJA AJA X 448      14.819 -75.717 -32.612  1.00  0.00
ATOM   2328  AJB AJB X 449      88.461  59.720  52.436  1.00  0.00
ATOM   2329  AJC AJC X 450     -80.613 -82.483  -4.761  1.00  0.00
ATOM   2330  AJD AJD X 451      89.614 -10.576   3.217  1.00  0.00
ATOM   2331  AJE AJE X 452      69.683  75.243  41.528  1.00  0.00
ATOM   2332  AJF AJF X 453      50.169  31.061  80.607  1.00  0.00
ATOM   2333  AJG AJG X 454      37.077  79.699 -62.457  1.00  0.00
ATOM   2334  AJH AJH X 455     -38.065 -32.236 -83.607  1.00  0.00
ATOM   2335  AJI AJI X 456     -58.076 -21.424  60.049  1.00  0.00
ATOM   2336  AJJ AJJ X 457      54.462  40.813   8.160  1.00  0.00
ATOM   2337  AJK AJK X 458     -26.428 -76.486 -75.579  1.00  0.00
ATOM   2338  AJL AJL X 459      40.993  37.829  40.790  1.00  0.00
ATOM   2339  AJM AJM X 460     -19.448  65.238  27.829  1.00  0.00
ATOM   2340  AJN AJN X 461     -80.734 -64.895 -18.664  1.00  0.00
ATOM   2341  AJO AJO X 462     -37.201 -86.079 -10.846  1.00  0.00
ATOM   2342  AJP AJP X 463     -61.159 -14.364  34.653  1.00  0.00
ATOM   2343  AJQ AJQ X 464      59.627   3.483 -63.980  1.00  0.00
ATOM   2344  AJR AJR X 465       6.314  76.516 -22.694  1.00  0.00
ATOM   2345  AJS AJS X 466      51.123 -52.565  22.392  1.00  0.00
ATOM   2346  AJT AJT X 467      83.407  38.541 -80.461  1.00  0.00
ATOM   2347  AJU AJU X 468     -51.322  34.361 -36.947  1.00  0.00
ATOM   2348  AJV AJV X 469       6.945 -31.884 -32.887  1.00  0.00
ATOM   2349  AJW AJW X 470      48.121  53.408  27.432  1.00  0.00
ATOM   2350  AJX AJX X 471     -25.214  -3.111  51.638  1.00  0.00
ATOM   2351  AJY AJY X 472     -75.976  18.886 -74.855  1.00  0.00
ATOM   2352  AJZ AJZ X 473      39.137 -52.772  17.435  1.00  0.00
ATOM   2353  AKA AKA X 474       7.490 -79.071 -77.111  1.00  0.00
ATOM   2354  AKB AKB X 475     -35.276  54.375  59.573  1.00  0.00
ATOM   2355  AKC AKC X 476     -63.765  78.890 -27.310  1.00  0.00
ATOM   2356  AKD AKD X 477     -40.551  33.959  -4.043  1.00  0.00
ATOM   2357  AKE AKE X 478      23.069 -52.000 -85.070  1.00  0.00
ATOM   2358  AKF AKF X 479     -55.013  26.334  86.639  1.00  0.00
ATOM   2359  AKG AKG X 480     -56.822   5.343  51.617  1.00  0.00
ATOM   2360  AKH AKH X 481      30.295  -2.760  32.769  1.00  0.00
ATOM   2361  AKI AKI X 482      73.984  43.373  15.777  1.00  0.00
ATOM   2362  AKJ AKJ X 483     -51.913 -62.205  81.015  1.00  0.00
ATOM   2363  AKK AKK X 484     -33.182  33.426 -66.586  1.00  0.00
ATOM   2364  AKL AKL X 485      22.371 -59.955  60.141  1.00  0.00
ATOM   2365  AKM AKM X 486      34.154 -85.549  61.763  1.00  0.00
ATOM   2366  AKN AKN X 487      38.218  15.357 -68.065  1.00  0.00
ATOM   2367  AKO AKO X 488     -40.369 -29.460 -65.636  1.00  0.00
ATOM   2368  AKP AKP X 489       7.200  -7.809  54.861  1.00  0.00
ATOM   2369  AKQ AKQ X 490      77.740  38.959 -44.387  1.00  0.00
ATOM   2370  AKR AKR X 491      10.017  39.910 -85.005  1.00  0.00
ATOM   2371  AKS AKS X 492      32.757  32.120  13.198  1.00  0.00
ATOM   2372  AKT AKT X 493      52.784 -29.581 -47.417  1.00  0.00
ATOM   2373  AKU AKU X 494     -30.990 -61.926  86.821  1.00  0.00
ATOM   2374  AKV AKV X 495      85.527   5.258 -56.211  1.00  0.00
ATOM   2375  AKW AKW X 496      11.633  27.436  19.788  1.00  0.00
ATOM   2376  AKX AKX X 497      29.639   1.405  85.616  1.00  0.00
ATOM   2377  AKY AKY X 498     -49.902   7.495   9.107  1.00  0.00
ATOM   2378  AKZ AKZ X 499     -18.879   0.240  34.154  1.00  0.00
ATOM   2379  ALA ALA X 500      59.658  16.598 -16.936  1.00  0.00
ATOM   2380  ALB ALB X 501      80.497   5.582  74.560  1.00  0.00
ATOM   2381  ALC ALC X 502       5.666  35.213 -58.658  1.00  0.00
ATOM   2382  ALD ALD X 503     -20.184 -87.136 -11.459  1.00  0.00
ATOM   2383  ALE ALE X 504      31.470  -6.931 -85.716  1.00  0.00
ATOM   2384  ALF ALF X 505     -13.991 -85.026 -62.499  1.00  0.00
ATOM   2385  ALG ALG X 506     -15.889 -24.370  81.805  1.00  0.00
ATOM   2386  ALH ALH X 507      51.702  39.382 -84.899  1.00  0.00
ATOM   2387  ALI ALI X 508     -78.857 -69.587 -41.045  1.00  0.00
ATOM   2388  ALJ ALJ X 509      44.590 -52.334  -3.363  1.00  0.00
ATOM   2389  ALK ALK X 510      34.214  80.747  19.816  1.00  0.00
ATOM   2390  ALL ALL X 511      32.701 -49.531   1.622  1.00  0.00
ATOM   2391  ALM ALM X 512     -79.742 -19.650  83.920  1.00  0.00
ATOM   2392  ALN ALN X 513     -49.192  70.476 -83.847  1.00  0.00
ATOM   2393  ALO ALO X 514     -18.769  22.702  -3.414  1.00  0.00
ATOM   2394  ALP ALP X 515     -39.816  62.204  73.460  1.00  0.00
ATOM   2395  ALQ ALQ X 516       7.007   9.576  46.411  1.00  0.00
ATOM   2396  ALR ALR X 517       7.651 -51.668 -61.381  1.00  0.00
ATOM   2397  ALS ALS X 518      32.249 -28.499  48.422  1.00  0.00
ATOM   2398  ALT ALT X 519      33.699 -31.970 -73.346  1.00  0.00
ATOM   2399  ALU ALU X 520     -18.630  20.461 -83.301  1.00  0.00
ATOM   2400  ALV ALV X 521      -2.101 -76.959  24.964  1.00  0.00
ATOM   2401  ALW ALW X 522      56.721  86.103   5.736  1.00  0.00
ATOM   2402  ALX ALX X 523       5.048 -58.901  82.035  1.00  0.00
ATOM   2403  ALY ALY X 524      70.092 -11.429   3.720  1.00  0.00
ATOM   2404  ALZ ALZ X 525     -61.560 -73.511  51.736  1.00  0.00
ATOM   2405  AMA AMA X 526      12.691 -11.686 -30.666  1.00  0.00
ATOM   2406  AMB AMB X 527      31.738 -87.011 -13.587  1.00  0.00
ATOM   2407  AMC AMC X 528     -71.377  -8.396  73.705  1.00  0.00
ATOM   2408  AMD AMD X 529      18.380 -10.495 -79.619  1.00  0.00
ATOM   2409  AME AME X 530     -62.301  36.761 -17.831  1.00  0.00
ATOM   2410  AMF AMF X 531      89.211   8.853  31.836  1.00  0.00
ATOM   2411  AMG AMG X 532      30.550  81.398 -10.497  1.00  0.00
ATOM   2412  AMH AMH X 533     -19.453  47.339  84.013  1.00  0.00
ATOM   2413  AMI AMI X 534       7.331  -0.009  88.793  1.00  0.00
ATOM   2414  AMJ AMJ X 535     -76.374  32.781  79.260  1.00  0.00
ATOM   2415  AMK AMK X 536     -41.700  17.583  73.357  1.00  0.00
ATOM   2416  AML AML X 537      13.016 -67.732 -78.050  1.00  0.00
ATOM   2417  AMM AMM X 538     -15.000 -58.683  59.161  1.00  0.00
ATOM   2418  AMN AMN X 539      40.661  52.330 -13.398  1.00  0.00
ATOM   2419  AMO AMO X 540     -38.546 -30.819  84.131  1.00  0.00
ATOM   2420  AMP AMP X 541     -52.610 -65.496 -12.658  1.00  0.00
ATOM   2421  AMQ AMQ X 542     -82.410 -40.741  88.057  1.00  0.00
ATOM   2422  AMR AMR X 543      80.794  -2.190 -78.975  1.00  0.00
ATOM   2423  AMS AMS X 544     -79.815 -86.162 -59.766  1.00  0.00
ATOM   2424  AMT AMT X 545      58.797  25.371   7.724  1.00  0.00
ATOM   2425  AMU AMU X 546     -23.020 -21.653   2.400  1.00  0.00
ATOM   2426  AMV AMV X 547     -45.870 -38.412 -19.942  1.00  0.00
ATOM   2427  AMW AMW X 548      89.089 -83.840  49.404  1.00  0.00
ATOM   2428  AMX AMX X 549     -52.157  76.130  85.410  1.00  0.00
ATOM   2429  AMY AMY X 550      33.003 -43.300  47.498  1.00  0.00
ATOM   2430  AMZ AMZ X 551     -18.852 -23.660  64.597  1.00  0.00
ATOM   2431  ANA ANA X 552     -14.672 -19.077  46.454  1.00  0.00
ATOM   2432  ANB ANB X 553     -69.266 -54.227  50.170  1.00  0.00
ATOM   2433  ANC ANC X 554     -70.943  -3.541  24.479  1.00  0.00
ATOM   2434  AND AND X 555     -25.720 -61.343 -38.834  1.00  0.00
ATOM   2435  ANE ANE X 556     -83.091 -32.599 -17.149  1.00  0.00
ATOM   2436  ANF ANF X 557      84.777 -39.680   5.418  1.00  0.00
ATOM   2437  ANG ANG X 558      15.980  84.718  30.837  1.00  0.00
ATOM   2438  ANH ANH X 559     -24.366  -7.536 -64.581  1.00  0.00
ATOM   2439  ANI ANI X 560     -20.194  73.111  20.147  1.00  0.00
ATOM   2440  ANJ ANJ X 561      14.411 -35.285  -3.618  1.00  0.00
ATOM   2441  ANK ANK X 562      20.998  -5.764 -66.097  1.00  0.00
ATOM   2442  ANL ANL X 563     -24.326 -70.982 -50.880  1.00  0.00
ATOM   2443  ANM ANM X 564     -69.284  84.835  49.015  1.00  0.00
ATOM   2444  ANN ANN X 565     -32.998 -11.333 -25.281  1.00  0.00
ATOM   2445  ANO ANO X 566      -1.237  31.404 -30.626  1.00  0.00
ATOM   2446  ANP ANP X 567      15.723 -85.039 -59.518  1.00  0.00
ATOM   2447  ANQ ANQ X 568      77.338  50.767 -50.938  1.00  0.00
ATOM   2448  ANR ANR X 569      23.287  67.393  57.752  1.00  0.00
ATOM   2449  ANS ANS X 570     -51.745   4.670  84.118  1.00  0.00
ATOM   2450  ANT ANT X 571      73.236  -6.685  38.323  1.00  0.00
ATOM   2451  ANU ANU X 572      37.737 -19.677 -11.715  1.00  0.00
ATOM   2452  ANV ANV X 573      18.314  -1.644  67.822  1.00  0.00
ATOM   2453  ANW ANW X 574      46.617  13.084  -3.413  1.00  0.00
ATOM   2454  ANX ANX X 575      50.427 -35.607 -32.145  1.00  0.00
ATOM   2455  ANY ANY X 576      50.594  73.153  -3.885  1.00  0.00
ATOM   2456  ANZ ANZ X 577      83.482   8.923  53.549  1.00  0.00
ATOM   2457  AOA AOA X 578     -61.620 -88.155  87.501  1.00  0.00
ATOM   2458  AOB AOB X 579      48.193 -15.677  54.766  1.00  0.00
ATOM   2459  AOC AOC X 580      86.124 -16.590  73.128  1.00  0.00
ATOM   2460  AOD AOD X 581     -19.082 -31.936 -30.478  1.00  0.00
ATOM   2461  AOE AOE X 582     -20.462  15.632  54.376  1.00  0.00
ATOM   2462  AOF AOF X 583      -0.565 -87.913  44.033  1.00  0.00
ATOM   2463  AOG AOG X 584     -35.410 -16.225  72.599  1.00  0.00
ATOM   2464  AOH AOH X 585     -20.476 -37.292 -71.765  1.00  0.00
ATOM   2465  AOI AOI X 586      32.354  70.956  72.382  1.00  0.00
ATOM   2466  AOJ AOJ X 587     -27.034 -49.432  59.499  1.00  0.00
ATOM   2467  AOK AOK X 588      64.736   9.910  46.926  1.00  0.00
ATOM   2468  AOL AOL X 589      59.330  25.197 -34.911  1.00  0.00
ATOM   2469  AOM AOM X 590     -50.178 -15.169  -9.338  1.00  0.00
ATOM   2470  AON AON X 591       6.453  82.176  85.775  1.00  0.00
ATOM   2471  AOO AOO X 592     -12.063  29.348  27.159  1.00  0.00
ATOM   2472  AOP AOP X 593     -60.586  28.959 -70.084  1.00  0.00
ATOM   2473  AOQ AOQ X 594      67.598  10.329  80.610  1.00  0.00
ATOM   2474  AOR AOR X 595     -43.126 -66.647 -24.253  1.00  0.00
ATOM   2475  AOS AOS X 596     -14.059  82.311 -63.472  1.00  0.00
ATOM   2476  AOT AOT X 597     -85.081  42.481  48.755  1.00  0.00
ATOM   2477  AOU AOU X 598     -78.337 -44.599  -9.346  1.00  0.00
ATOM   2478  AOV AOV X 599      -7.639 -86.814  10.331  1.00  0.00
ATOM   2479  AOW AOW X 600      66.460   5.023  -1.147  1.00  0.00
ATOM   2480  AOX AOX X 601      73.434 -57.151 -83.436  1.00  0.00
ATOM   2481  AOY AOY X 602       6.839 -15.341 -57.777  1.00  0.00
ATOM   2482  AOZ AOZ X 603     -40.169 -87.111  71.215  1.00  0.00
ATOM   2483  APA APA X 604     -77.056  63.539  88.992  1.00  0.00
ATOM   2484  APB APB X 605     -40.909  20.125  20.531  1.00  0.00
ATOM   2485  APC APC X 606      31.100  68.948   0.731  1.00  0.00
ATOM   2486  APD APD X 607     -40.901 -11.060  -7.497  1.00  0.00
ATOM   2487  APE APE X 608     -73.325 -50.823  87.715  1.00  0.00
ATOM   2488  APF APF X 609     -18.968 -88.831 -38.148  1.00  0.00
ATOM   2489  APG APG X 610      46.795 -62.745 -42.250  1.00  0.00
ATOM   2490  APH APH X 611      29.758 -84.747  78.692  1.00  0.00
ATOM   2491  API API X 612      13.191 -10.948  39.799  1.00  0.00
ATOM   2492  APJ APJ X 613      44.325  21.226  53.693  1.00  0.00
ATOM   2493  APK APK X 614      44.518 -73.607 -24.000  1.00  0.00
ATOM   2494  APL APL X 615     -84.574 -58.785  66.646  1.00  0.00
ATOM   2495  APM APM X 616      -9.006  83.043  18.827  1.00  0.00
ATOM   2496  APN APN X 617      54.344  83.828  61.886  1.00  0.00
ATOM   2497  APO APO X 618      81.758   0.787  18.119  1.00  0.00
ATOM   2498  APP APP X 619     -76.234 -88.745 -78.817  1.00  0.00
ATOM   2499  APQ APQ X 620     -82.068  -2.426  83.165  1.00  0.00
ATOM   2500  APR APR X 621     -12.907 -43.303 -81.831  1.00  0.00
ATOM   2501  APS APS X 622      32.645  -6.478  15.939  1.00  0.00
ATOM   2502  APT APT X 623      26.172  31.602 -73.598  1.00  0.00
ATOM   2503  APU APU X 624      83.516 -55.046  10.828  1.00  0.00
ATOM   2504  APV APV X 625     -70.181 -45.033 -84.740  1.00  0.00
ATOM   2505  APW APW X 626       1.333  38.745  17.393  1.00  0.00
ATOM   2506  APX APX X 627     -29.399  32.672 -21.132  1.00  0.00
ATOM   2507  APY APY X 628     -28.257  70.001  76.306  1.00  0.00
ATOM   2508  APZ APZ X 629     -44.950  72.212 -60.103  1.00  0.00
ATOM   2509  AQA AQA X 630     -76.002  -6.824   8.507  1.00  0.00
ATOM   2510  AQB AQB X 631     -67.619 -55.481 -42.508  1.00  0.00
ATOM   2511  AQC AQC X 632      88.755  46.500  47.186  1.00  0.00
ATOM   2512  AQD AQD X 633     -81.138 -34.765  17.224  1.00  0.00
ATOM   2513  AQE AQE X 634     -18.560  40.802 -55.086  1.00  0.00
ATOM   2514  AQF AQF X 635     -37.315 -86.023 -24.299  1.00  0.00
ATOM   2515  AQG AQG X 636     -47.615  -4.068  67.238  1.00  0.00
ATOM   2516  AQH AQH X 637      35.159 -39.175  78.346  1.00  0.00
ATOM   2517  AQI AQI X 638      67.449 -89.838 -68.434  1.00  0.00
ATOM   2518  AQJ AQJ X 639      70.437 -46.455  48.046  1.00  0.00
ATOM   2519  AQK AQK X 640      19.073  47.476 -78.728  1.00  0.00
ATOM   2520  AQL AQL X 641      16.913 -29.962 -81.725  1.00  0.00
ATOM   2521  AQM AQM X 642     -84.399  42.757 -26.495  1.00  0.00
ATOM   2522  AQN AQN X 643     -14.994 -86.329 -26.298  1.00  0.00
ATOM   2523  AQO AQO X 644       7.813  51.306  83.224  1.00  0.00
ATOM   2524  AQP AQP X 645      81.056 -61.198  84.542  1.00  0.00
ATOM   2525  AQQ AQQ X 646      57.735  -4.518  52.114  1.00  0.00
ATOM   2526  AQR AQR X 647      24.117  80.567  78.757  1.00  0.00
ATOM   2527  AQS AQS X 648      84.092 -86.346 -84.171  1.00  0.00
ATOM   2528  AQT AQT X 649     -38.472 -74.594  85.218  1.00  0.00
ATOM   2529  AQU AQU X 650      13.988 -86.701 -10.088  1.00  0.00
ATOM   2530  AQV AQV X 651     -38.401 -67.386 -49.206  1.00  0.00
ATOM   2531  AQW AQW X 652     -76.642 -22.456   3.500  1.00  0.00
ATOM   2532  AQX AQX X 653      85.763   3.267   3.286  1.00  0.00
ATOM   2533  AQY AQY X 654     -55.027  48.017 -50.438  1.00  0.00
ATOM   2534  AQZ AQZ X 655     -81.968 -16.851  27.177  1.00  0.00
ATOM   2535  ARA ARA X 656      39.396  -9.149  74.683  1.00  0.00
ATOM   2536  ARB ARB X 657     -77.930 -69.640   0.361  1.00  0.00
ATOM   2537  ARC ARC X 658      33.182  61.196 -60.749  1.00  0.00
ATOM   2538  ARD ARD X 659      -4.621  75.353  67.045  1.00  0.00
ATOM   2539  ARE ARE X 660     -66.469  -4.432 -48.036  1.00  0.00
ATOM   2540  ARF ARF X 661      72.740  -4.626 -64.234  1.00  0.00
ATOM   2541  ARG ARG X 662     -75.823 -78.116  74.487  1.00  0.00
ATOM   2542  ARH ARH X 663      20.051 -84.518  48.265  1.00  0.00
ATOM   2543  ARI ARI X 664      77.387  -3.156  89.647  1.00  0.00
ATOM   2544  ARJ ARJ X 665      89.660 -64.720 -78.795  1.00  0.00
ATOM   2545  ARK ARK X 666      34.484 -85.899 -29.357  1.00  0.00
ATOM   2546  ARL ARL X 667     -20.067 -18.340 -20.559  1.00  0.00
ATOM   2547  ARM ARM X 668      68.740 -20.295 -16.046  1.00  0.00
ATOM   2548  ARN ARN X 669      89.210 -65.053  46.895  1.00  0.00
ATOM   2549  ARO ARO X 670     -58.644 -87.788  -3.942  1.00  0.00
ATOM   2550  ARP ARP X 671      53.414 -79.951  48.975  1.00  0.00
ATOM   2551  ARQ ARQ X 672      80.608  80.209  49.386  1.00  0.00
ATOM   2552  ARR ARR X 673      86.797  56.501  30.505  1.00  0.00
ATOM   2553  ARS ARS X 674      27.057  54.792   0.287  1.00  0.00
ATOM   2554  ART ART X 675     -43.620  56.062 -16.810  1.00  0.00
ATOM   2555  ARU ARU X 676     -63.466  84.296   0.331  1.00  0.00
ATOM   2556  ARV ARV X 677      48.379  81.428 -17.057  1.00  0.00
ATOM   2557  ARW ARW X 678       6.996 -57.386  45.104  1.00  0.00
ATOM   2558  ARX ARX X 679      -9.342 -76.616  51.329  1.00  0.00
ATOM   2559  ARY ARY X 680      81.828 -53.693 -22.252  1.00  0.00
ATOM   2560  ARZ ARZ X 681      -5.833 -58.371  26.465  1.00  0.00
ATOM   2561  ASA ASA X 682     -83.117  11.689 -83.936  1.00  0.00
ATOM   2562  ASB ASB X 683      25.368 -57.017  40.438  1.00  0.00
ATOM   2563  ASC ASC X 684     -51.791 -54.511 -59.899  1.00  0.00
ATOM   2564  ASD ASD X 685      75.527   9.939 -23.494  1.00  0.00
ATOM   2565  ASE ASE X 686      28.522  28.306 -38.182  1.00  0.00
ATOM   2566  ASF ASF X 687      88.633  40.530 -51.403  1.00  0.00
ATOM   2567  ASG ASG X 688      76.001   2.212  48.072  1.00  0.00
ATOM   2568  ASH ASH X 689     -53.539  82.855 -44.547  1.00  0.00
ATOM   2569  ASI ASI X 690      69.451 -71.190 -83.027  1.00  0.00
ATOM   2570  ASJ ASJ X 691     -32.913  82.259 -60.462  1.00  0.00
ATOM   2571  ASK ASK X 692      79.784 -84.638  69.434  1.00  0.00
ATOM   2572  ASL ASL X 693     -27.959 -71.324 -27.582  1.00  0.00
ATOM   2573  ASM ASM X 694     -12.766  -5.211 -24.174  1.00  0.00
ATOM   2574  ASN ASN X 695      -0.936  31.794 -81.075  1.00  0.00
ATOM   2575  ASO ASO X 696      85.165 -89.140 -67.811  1.00  0.00
ATOM   2576  ASP ASP X 697     -49.523  50.806  47.727  1.00  0.00
ATOM   2577  ASQ ASQ X 698     -19.672 -43.593   3.963  1.00  0.00
ATOM   2578  ASR ASR X 699      79.007 -90.852  -0.690  1.00  0.00
ATOM   2579  ASS ASS X 700      49.111  45.213 -38.373  1.00  0.00
ATOM   2580  AST AST X 701      64.127 -48.168  58.251  1.00  0.00
ATOM   2581  ASU ASU X 702     -73.593 -66.882  12.858  1.00  0.00
ATOM   2582  ASV ASV X 703      31.329  -3.910  -5.268  1.00  0.00
ATOM   2583  ASW ASW X 704     -60.278  11.746 -44.439  1.00  0.00
ATOM   2584  ASX ASX X 705     -26.918  15.673  81.301  1.00  0.00
ATOM   2585  ASY ASY X 706     -27.291 -35.429  -7.663  1.00  0.00
ATOM   2586  ASZ ASZ X 707     -33.132   8.483   8.858  1.00  0.00
ATOM   2587  ATA ATA X 708      66.222  81.697  78.666  1.00  0.00
ATOM   2588  ATB ATB X 709      14.969 -83.588  58.878  1.00  0.00
ATOM   2589  ATC ATC X 710      86.699 -87.965 -28.908  1.00  0.00
ATOM   2590  ATD ATD X 711      61.306  23.023  82.007  1.00  0.00
ATOM   2591  ATE ATE X 712      51.729  28.214 -53.248  1.00  0.00
ATOM   2592  ATF ATF X 713      57.398   0.258  87.437  1.00  0.00
ATOM   2593  ATG ATG X 714     -83.262 -59.680 -57.418  1.00  0.00
ATOM   2594  ATH ATH X 715     -35.355  72.639  28.915  1.00  0.00
ATOM   2595  ATI ATI X 716      -9.795 -19.321 -83.524  1.00  0.00
ATOM   2596  ATJ ATJ X 717     -82.159 -38.954 -71.263  1.00  0.00
ATOM   2597  ATK ATK X 718      56.038 -73.578 -46.261  1.00  0.00
ATOM   2598  ATL ATL X 719       2.707 -33.002 -18.075  1.00  0.00
ATOM   2599  ATM ATM X 720     -84.729  17.961  31.021  1.00  0.00
ATOM   2600  ATN ATN X 721     -29.292  71.037 -11.959  1.00  0.00
ATOM   2601  ATO ATO X 722       6.182  55.881 -41.714  1.00  0.00
ATOM   2602  ATP ATP X 723      -8.161 -20.901 -65.910  1.00  0.00
ATOM   2603  ATQ ATQ X 724      82.472  19.453  -0.732  1.00  0.00
ATOM   2604  ATR ATR X 725      85.330  18.882  86.651  1.00  0.00
ATOM   2605  ATS ATS X 726     -53.215 -37.454  61.314  1.00  0.00
ATOM   2606  ATT ATT X 727      -7.486 -71.224 -54.682  1.00  0.00
ATOM   2607  ATU ATU X 728     -60.760  37.501  29.195  1.00  0.00
ATOM   2608  ATV ATV X 729      39.262  32.431  -7.627  1.00  0.00
ATOM   2609  ATW ATW X 730      15.256  29.723  34.566  1.00  0.00
ATOM   2610  ATX ATX X 731      86.270   7.521  -9.415  1.00  0.00
ATOM   2611  ATY ATY X 732      56.577  56.636   6.350  1.00  0.00
ATOM   2612  ATZ ATZ X 733      80.694  85.695 -32.151  1.00  0.00
ATOM   2613  AUA AUA X 734      46.797 -52.273 -52.122  1.00  0.00
ATOM   2614  AUB AUB X 735     -25.128  83.382  73.858  1.00  0.00
ATOM   2615  AUC AUC X 736      45.560  70.766 -79.579  1.00  0.00
ATOM   2616  AUD AUD X 737      21.429 -75.868 -48.240  1.00  0.00
ATOM   2617  AUE AUE X 738      82.395  84.442 -20.585  1.00  0.00
ATOM   2618  AUF AUF X 739      59.721  -5.910  69.758  1.00  0.00
ATOM   2619  AUG AUG X 740     -36.576 -47.965  86.431  1.00  0.00
ATOM   2620  AUH AUH X 741       4.829   2.973  64.159  1.00  0.00
ATOM   2621  AUI AUI X 742     -25.388 -11.958  65.546  1.00  0.00
ATOM   2622  AUJ AUJ X 743     -84.997  64.030 -39.530  1.00  0.00
ATOM   2623  AUK AUK X 744      17.101 -18.718  79.499  1.00  0.00
ATOM   2624  AUL AUL X 745     -81.321  68.637  52.508  1.00  0.00
ATOM   2625  AUM AUM X 746     -18.833 -89.822 -72.454  1.00  0.00
ATOM   2626  AUN AUN X 747      58.741  10.745  23.057  1.00  0.00
ATOM   2627  AUO AUO X 748     -83.647 -12.031 -53.747  1.00  0.00
ATOM   2628  AUP AUP X 749      47.632 -35.932  18.402  1.00  0.00
ATOM   2629  AUQ AUQ X 750      90.332 -43.701 -71.320  1.00  0.00
ATOM   2630  AUR AUR X 751     -75.744  76.559  12.907  1.00  0.00
ATOM   2631  AUS AUS X 752      85.788  24.919 -45.277  1.00  0.00
ATOM   2632  AUT AUT X 753     -11.731 -88.755  74.531  1.00  0.00
ATOM   2633  AUU AUU X 754      81.239 -25.001  54.169  1.00  0.00
ATOM   2634  AUV AUV X 755      55.763  79.680 -50.357  1.00  0.00
ATOM   2635  AUW AUW X 756     -84.811  50.004  84.950  1.00  0.00
ATOM   2636  AUX AUX X 757      67.648 -88.015 -26.165  1.00  0.00
ATOM   2637  AUY AUY X 758      24.461 -64.833  19.690  1.00  0.00
ATOM   2638  AUZ AUZ X 759      58.896 -39.659 -20.684  1.00  0.00
ATOM   2639  AVA AVA X 760      79.960  84.202   3.341  1.00  0.00
ATOM   2640  AVB AVB X 761     -42.301 -50.662  51.657  1.00  0.00
ATOM   2641  AVC AVC X 762      75.427 -76.534  84.255  1.00  0.00
ATOM   2642  AVD AVD X 763     -78.968  17.161   8.902  1.00  0.00
ATOM   2643  AVE AVE X 764     -23.006  -3.855   1.799  1.00  0.00
ATOM   2644  AVF AVF X 765      68.910 -85.908  52.580  1.00  0.00
ATOM   2645  AVG AVG X 766     -39.868  76.635  -1.826  1.00  0.00
ATOM   2646  AVH AVH X 767     -67.997 -37.079 -26.130  1.00  0.00
ATOM   2647  AVI AVI X 768     -17.957  51.413 -80.151  1.00  0.00
ATOM   2648  AVJ AVJ X 769      55.985 -87.934  30.174  1.00  0.00
ATOM   2649  AVK AVK X 770      -0.989  -8.087 -67.278  1.00  0.00
ATOM   2650  AVL AVL X 771      30.603 -29.323  14.520  1.00  0.00
ATOM   2651  AVM AVM X 772      81.634  43.273  30.303  1.00  0.00
ATOM   2652  AVN AVN X 773      -1.437 -86.914 -64.230  1.00  0.00
ATOM   2653  AVO AVO X 774      63.331 -31.587  85.365  1.00  0.00
ATOM   2654  AVP AVP X 775     -16.875 -37.880  39.433  1.00  0.00
ATOM   2655  AVQ AVQ X 776     -79.153 -15.719 -15.656  1.00  0.00
ATOM   2656  AVR AVR X 777      -7.651  66.602  30.450  1.00  0.00
ATOM   2657  AVS AVS X 778      23.184  77.501  38.867  1.00  0.00
ATOM   2658  AVT AVT X 779      10.950 -69.941 -17.811  1.00  0.00
ATOM   2659  AVU AVU X 780     -56.254  71.405  -8.151  1.00  0.00
ATOM   2660  AVV AVV X 781     -61.722 -68.259 -81.858  1.00  0.00
ATOM   2661  AVW AVW X 782      17.317 -88.505  36.427  1.00  0.00
ATOM   2662  AVX AVX X 783     -37.804   7.443 -84.287  1.00  0.00
ATOM   2663  AVY AVY X 784      80.085 -40.391  55.478  1.00  0.00
ATOM   2664  AVZ AVZ X 785      54.263  80.627  26.057  1.00  0.00
ATOM   2665  AWA AWA X 786      14.489   9.396  78.595  1.00  0.00
ATOM   2666  AWB AWB X 787      42.029 -10.032 -63.636  1.00  0.00
ATOM   2667  AWC AWC X 788     -77.134  82.468  24.964  1.00  0.00
ATOM   2668  AWD AWD X 789      62.529 -51.734  83.578  1.00  0.00
ATOM   2669  AWE AWE X 790      36.629  28.074 -26.377  1.00  0.00
ATOM   2670  AWF AWF X 791     -26.193 -90.548  86.800  1.00  0.00
ATOM   2671  AWG AWG X 792      35.095  56.788  70.042  1.00  0.00
ATOM   2672  AWH AWH X 793      47.967 -85.503  73.496  1.00  0.00
ATOM   2673  AWI AWI X 794      17.250  15.722 -59.724  1.00  0.00
ATOM   2674  AWJ AWJ X 795      82.673  -6.390 -27.637  1.00  0.00
ATOM   2675  AWK AWK X 796     -69.324  -6.990  -5.826  1.00  0.00
ATOM   2676  AWL AWL X 797      80.873  68.953 -10.149  1.00  0.00
ATOM   2677  AWM AWM X 798      17.370  61.805  85.399  1.00  0.00
ATOM   2678  AWN AWN X 799      49.730  30.388 -75.665  1.00  0.00
ATOM   2679  AWO AWO X 800      31.178  26.847  86.255  1.00  0.00
ATOM   2680  AWP AWP X 801      27.751 -24.264  62.180  1.00  0.00
ATOM   2681  AWQ AWQ X 802     -27.926 -87.741 -51.841  1.00  0.00
ATOM   2682  AWR AWR X 803      10.102 -40.065  12.382  1.00  0.00
ATOM   2683  AWS AWS X 804      80.428  59.833 -39.751  1.00  0.00
ATOM   2684  AWT AWT X 805      84.299 -51.373 -56.189  1.00  0.00
ATOM   2685  AWU AWU X 806     -14.283  72.054  89.319  1.00  0.00
ATOM   2686  AWV AWV X 807      21.875  85.357 -83.630  1.00  0.00
ATOM   2687  AWW AWW X 808      -0.942 -67.405 -45.210  1.00  0.00
ATOM   2688  AWX AWX X 809     -57.682 -48.404  52.429  1.00  0.00
ATOM   2689  AWY AWY X 810     -44.263  -1.335 -43.483  1.00  0.00
ATOM   2690  AWZ AWZ X 811      15.341   7.879 -22.220  1.00  0.00
ATOM   2691  AXA AXA X 812      21.961  16.451   9.558  1.00  0.00
ATOM   2692  AXB AXB X 813     -62.485  18.606   2.488  1.00  0.00
ATOM   2693  AXC AXC X 814     -57.330  16.434  43.122  1.00  0.00
ATOM   2694  AXD AXD X 815      37.661 -37.249  -2.775  1.00  0.00
ATOM   2695  AXE AXE X 816      30.704 -27.020 -19.745  1.00  0.00
ATOM   2696  AXF AXF X 817     -29.306  19.474 -26.066  1.00  0.00
ATOM   2697  AXG AXG X 818     -65.844  -8.779  89.912  1.00  0.00
ATOM   2698  AXH AXH X 819      36.821 -87.493  41.050  1.00  0.00
ATOM   2699  AXI AXI X 820      88.381  -6.157  34.326  1.00  0.00
ATOM   2700  AXJ AXJ X 821     -71.014 -89.362  65.079  1.00  0.00
ATOM   2701  AXK AXK X 822      -8.508 -11.850  84.514  1.00  0.00
ATOM   2702  AXL AXL X 823      -9.790 -84.207 -81.301  1.00  0.00
ATOM   2703  AXM AXM X 824     -54.333  53.891 -28.485  1.00  0.00
ATOM   2704  AXN AXN X 825      21.628  14.775  -7.409  1.00  0.00
ATOM   2705  AXO AXO X 826     -84.063  10.116  86.161  1.00  0.00
ATOM   2706  AXP AXP X 827      36.845 -24.846 -84.568  1.00  0.00
ATOM   2707  AXQ AXQ X 828      -0.543 -30.844 -83.789  1.00  0.00
ATOM   2708  AXR AXR X 829      47.250  52.888  53.061  1.00  0.00
ATOM   2709  AXS AXS X 830     -34.908 -33.068   3.936  1.00  0.00
ATOM   2710  AXT AXT X 831      79.250 -53.872  44.982  1.00  0.00
ATOM   2711  AXU AXU X 832      65.132  53.304  26.574  1.00  0.00
ATOM   2712  AXV AXV X 833      87.437 -84.819 -53.891  1.00  0.00
ATOM   2713  AXW AXW X 834     -79.460  45.504  34.906  1.00  0.00
ATOM   2714  AXX AXX X 835     -13.447  75.082 -21.622  1.00  0.00
ATOM   2715  AXY AXY X 836     -56.152 -18.960 -52.618  1.00  0.00
ATOM   2716  AXZ AXZ X 837     -75.519 -89.870  86.791  1.00  0.00
ATOM   2717  AYA AYA X 838      -0.543  78.209   4.861  1.00  0.00
ATOM   2718  AYB AYB X 839      18.129  26.479 -45.864  1.00  0.00
ATOM   2719  AYC AYC X 840      23.707  78.124 -55.811  1.00  0.00
ATOM   2720  AYD AYD X 841       1.088 -20.052 -37.952  1.00  0.00
ATOM   2721  AYE AYE X 842      -9.178  62.496 -24.441  1.00  0.00
ATOM   2722  AYF AYF X 843      66.093 -31.635  -5.462  1.00  0.00
ATOM   2723  AYG AYG X 844      -8.421  80.154  43.879  1.00  0.00
ATOM   2724  AYH AYH X 845     -23.005 -22.433 -59.007  1.00  0.00
ATOM   2725  AYI AYI X 846     -70.594  67.453 -78.238  1.00  0.00
ATOM   2726  AYJ AYJ X 847      12.638 -57.237   2.753  1.00  0.00
ATOM   2727  AYK AYK X 848      53.443 -57.250  62.142  1.00  0.00
ATOM   2728  AYL AYL X 849      55.219  84.848  81.974  1.00  0.00
ATOM   2729  AYM AYM X 850      54.888 -90.412 -47.409  1.00  0.00
ATOM   2730  AYN AYN X 851      36.153 -47.834 -71.806  1.00  0.00
ATOM   2731  AYO AYO X 852      61.193 -76.792 -16.486  1.00  0.00
ATOM   2732  AYP AYP X 853      77.838 -68.457 -74.698  1.00  0.00
ATOM   2733  AYQ AYQ X 854      49.271  31.297 -19.053  1.00  0.00
ATOM   2734  AYR AYR X 855      14.530 -23.481  32.649  1.00  0.00
ATOM   2735  AYS AYS X 856     -65.976  17.768  71.743  1.00  0.00
ATOM   2736  AYT AYT X 857     -81.728   2.402   1.119  1.00  0.00
ATOM   2737  AYU AYU X 858      65.921  31.061 -48.098  1.00  0.00
ATOM   2738  AYV AYV X 859      47.822  60.294  86.744  1.00  0.00
ATOM   2739  AYW AYW X 860     -40.068  49.511 -50.840  1.00  0.00
ATOM   2740  AYX AYX X 861       0.687  22.044  87.210  1.00  0.00
ATOM   2741  AYY AYY X 862     -33.844 -82.275 -37.875  1.00  0.00
ATOM   2742  AYZ AYZ X 863      20.784  26.258 -87.280  1.00  0.00
ATOM   2743  AZA AZA X 864     -78.406  57.319 -58.906  1.00  0.00
ATOM   2744  AZB AZB X 865     -69.298 -87.200  37.512  1.00  0.00
ATOM   2745  AZC AZC X 866     -58.927 -43.899  37.021  1.00  0.00
ATOM   2746  AZD AZD X 867       6.038  65.381  70.894  1.00  0.00
ATOM   2747  AZE AZE X 868       9.946 -18.513   8.517  1.00  0.00
ATOM   2748  AZF AZF X 869     -56.851  57.204 -16.557  1.00  0.00
ATOM   2749  AZG AZG X 870      90.324 -81.336  76.929  1.00  0.00
ATOM   2750  AZH AZH X 871      17.770 -14.748  18.920  1.00  0.00
ATOM   2751  AZI AZI X 872     -16.006  81.380   7.485  1.00  0.00
ATOM   2752  AZJ AZJ X 873     -68.645 -28.504  14.382  1.00  0.00
ATOM   2753  AZK AZK X 874      87.987  71.108 -83.659  1.00  0.00
ATOM   2754  AZL AZL X 875      86.116 -54.674 -40.249  1.00  0.00
ATOM   2755  AZM AZM X 876     -80.861  33.799   9.349  1.00  0.00
ATOM   2756  AZN AZN X 877     -69.680  61.331 -10.608  1.00  0.00
ATOM   2757  AZO AZO X 878      76.839  55.955   3.804  1.00  0.00
ATOM   2758  AZP AZP X 879      60.966  45.070 -45.693  1.00  0.00
ATOM   2759  AZQ AZQ X 880     -56.578  62.006 -51.328  1.00  0.00
ATOM   2760  AZR AZR X 881     -73.578 -84.907 -46.096  1.00  0.00
ATOM   2761  AZS AZS X 882     -13.513  14.371  71.028  1.00  0.00
ATOM   2762  AZT AZT X 883      85.950 -65.974   1.989  1.00  0.00
ATOM   2763  AZU AZU X 884      74.211  83.605 -56.989  1.00  0.00
ATOM   2764  AZV AZV X 885      37.364 -17.358  64.769  1.00  0.00
ATOM   2765  AZW AZW X 886      80.487 -54.212  33.140  1.00  0.00
ATOM   2766  AZX AZX X 887      57.626  -1.523 -77.964  1.00  0.00
ATOM   2767  AZY AZY X 888      22.294   9.434 -36.882  1.00  0.00
ATOM   2768  AZZ AZZ X 889      45.794 -20.546 -75.560  1.00  0.00
ATOM   2769  BAA BAA X 890     -83.672  83.413 -41.408  1.00  0.00
ATOM   2770  BAB BAB X 891      60.098 -28.493 -37.462  1.00  0.00
ATOM   2771  BAC BAC X 892     -81.046 -17.670 -77.183  1.00  0.00
ATOM   2772  BAD BAD X 893     -40.008 -73.695 -84.851  1.00  0.00
ATOM   2773  BAE BAE X 894      71.418  -4.882 -10.881  1.00  0.00
ATOM   2774  BAF BAF X 895       8.305  16.652 -17.579  1.00  0.00
ATOM   2775  BAG BAG X 896     -38.793  82.184 -75.311  1.00  0.00
ATOM   2776  BAH BAH X 897      35.204  26.816 -84.726  1.00  0.00
ATOM   2777  BAI BAI X 898     -83.712  64.972  70.015  1.00  0.00
ATOM   2778  BAJ BAJ X 899     -26.072 -68.798  -8.191  1.00  0.00
ATOM   2779  BAK BAK X 900       3.972 -86.261 -86.036  1.00  0.00
ATOM   2780  BAL BAL X 901      67.522 -26.548 -29.299  1.00  0.00
ATOM   2781  BAM BAM X 902     -29.219 -12.544  -2.498  1.00  0.00
ATOM   2782  BAN BAN X 903     -82.638  45.974  60.323  1.00  0.00
ATOM   2783  BAO BAO X 904      44.127 -21.656  14.531  1.00  0.00
ATOM   2784  BAP BAP X 905     -81.259  53.036 -14.966  1.00  0.00
ATOM   2785  BAQ BAQ X 906      46.988 -50.957 -86.667  1.00  0.00
ATOM   2786  BAR BAR X 907      50.987 -59.296  33.927  1.00  0.00
ATOM   2787  BAS BAS X 908     -64.248 -16.044  11.223  1.00  0.00
ATOM   2788  BAT BAT X 909       6.342  71.908 -42.524  1.00  0.00
ATOM   2789  BAU BAU X 910      68.151 -82.734 -40.543  1.00  0.00
ATOM   2790  BAV BAV X 911      -6.048  23.131  -6.799  1.00  0.00
ATOM   2791  BAW BAW X 912      -0.932  43.518 -12.742  1.00  0.00
ATOM   2792  BAX BAX X 913      -0.469 -88.845 -25.840  1.00  0.00
ATOM   2793  BAY BAY X 914      -9.322 -81.790  -7.819  1.00  0.00
ATOM   2794  BAZ BAZ X 915     -60.671  49.893  84.073  1.00  0.00
ATOM   2795  BBA BBA X 916      79.069 -64.991 -59.159  1.00  0.00
ATOM   2796  BBB BBB X 917       1.129  60.079 -80.699  1.00  0.00
ATOM   2797  BBC BBC X 918      85.750 -45.422 -81.684  1.00  0.00
ATOM   2798  BBD BBD X 919      18.364  -4.140 -49.234  1.00  0.00
ATOM   2799  BBE BBE X 920      75.625  45.684  48.040  1.00  0.00
ATOM   2800  BBF BBF X 921     -77.390   2.904 -15.596  1.00  0.00
ATOM   2801  BBG BBG X 922      16.173  81.438 -39.220  1.00  0.00
ATOM   2802  BBH BBH X 923     -30.832  45.735 -19.516  1.00  0.00
ATOM   2803  BBI BBI X 924      87.018  45.479 -62.473  1.00  0.00
ATOM   2804  BBJ BBJ X 925      75.495 -74.454 -39.354  1.00  0.00
ATOM   2805  BBK BBK X 926     -52.367 -84.775  55.000  1.00  0.00
ATOM   2806  BBL BBL X 927      14.520  57.061 -29.558  1.00  0.00
ATOM   2807  BBM BBM X 928     -28.084  81.172  85.948  1.00  0.00
ATOM   2808  BBN BBN X 929     -48.900  84.875   0.057  1.00  0.00
ATOM   2809  BBO BBO X 930     -56.502 -50.467 -42.867  1.00  0.00
ATOM   2810  BBP BBP X 931      -2.617 -52.507 -18.037  1.00  0.00
ATOM   2811  BBQ BBQ X 932      88.422  -6.268 -11.052  1.00  0.00
ATOM   2812  BBR BBR X 933      49.556   7.886 -81.257  1.00  0.00
ATOM   2813  BBS BBS X 934     -80.831 -88.877  31.789  1.00  0.00
ATOM   2814  BBT BBT X 935     -59.089   4.656  72.270  1.00  0.00
ATOM   2815  BBU BBU X 936      58.027  71.076  10.350  1.00  0.00
ATOM   2816  BBV BBV X 937     -23.981  23.943 -45.475  1.00  0.00
ATOM   2817  BBW BBW X 938      69.007  -0.973 -53.105  1.00  0.00
ATOM   2818  BBX BBX X 939      41.273  75.900   6.842  1.00  0.00
ATOM   2819  BBY BBY X 940     -21.356  51.947  36.261  1.00  0.00
ATOM   2820  BBZ BBZ X 941      83.629  68.323 -24.808  1.00  0.00
ATOM   2821  BCA BCA X 942     -10.862  81.237  57.104  1.00  0.00
ATOM   2822  BCB BCB X 943     -71.941 -89.718  49.888  1.00  0.00
ATOM   2823  BCC BCC X 944      39.919  44.653 -84.919  1.00  0.00
ATOM   2824  BCD BCD X 945     -25.503  81.416  31.648  1.00  0.00
ATOM   2825  BCE BCE X 946      32.596  49.154  56.371  1.00  0.00
ATOM   2826  BCF BCF X 947     -32.439  63.520  38.270  1.00  0.00
ATOM   2827  BCG BCG X 948     -11.808 -27.676 -55.439  1.00  0.00
ATOM   2828  BCH BCH X 949      71.820 -22.842  82.196  1.00  0.00
ATOM   2829  BCI BCI X 950     -80.194  48.978  23.047  1.00  0.00
ATOM   2830  BCJ BCJ X 951     -78.180 -87.090 -30.420  1.00  0.00
ATOM   2831  BCK BCK X 952     -23.193 -84.153  34.129  1.00  0.00
ATOM   2832  BCL BCL X 953     -15.964 -46.373  50.139  1.00  0.00
ATOM   2833  BCM BCM X 954      32.596  12.746  88.743  1.00  0.00
ATOM   2834  BCN BCN X 955      -9.021 -57.229  41.286  1.00  0.00
ATOM   2835  BCO BCO X 956      61.744 -89.551  -8.887  1.00  0.00
ATOM   2836  BCP BCP X 957     -65.518 -37.523  70.541  1.00  0.00
ATOM   2837  BCQ BCQ X 958     -63.352  10.811  34.807  1.00  0.00
ATOM   2838  BCR BCR X 959      11.760 -49.041 -47.593  1.00  0.00
ATOM   2839  BCS BCS X 960      40.071  80.838  80.688  1.00  0.00
ATOM   2840  BCT BCT X 961      10.108  16.548  67.734  1.00  0.00
ATOM   2841  BCU BCU X 962     -63.035 -64.018   2.669  1.00  0.00
ATOM   2842  BCV BCV X 963     -84.036  70.840 -85.163  1.00  0.00
ATOM   2843  BCW BCW X 964      61.776 -54.800 -72.898  1.00  0.00
ATOM   2844  BCX BCX X 965      28.392   2.087 -81.189  1.00  0.00
ATOM   2845  BCY BCY X 966     -84.873 -35.343   0.141  1.00  0.00
ATOM   2846  BCZ BCZ X 967     -13.589 -41.166  15.193  1.00  0.00
ATOM   2847  BDA BDA X 968      76.382  83.130 -43.316  1.00  0.00
ATOM   2848  BDB BDB X 969     -51.885  -7.549  42.791  1.00  0.00
ATOM   2849  BDC BDC X 970      88.041 -55.685 -67.717  1.00  0.00
ATOM   2850  BDD BDD X 971     -83.034 -53.157 -75.754  1.00  0.00
ATOM   2851  BDE BDE X 972      84.701  70.249  35.263  1.00  0.00
ATOM   2852  BDF BDF X 973      89.624  78.431 -43.086  1.00  0.00
ATOM   2853  BDG BDG X 974     -67.588  82.492  35.712  1.00  0.00
ATOM   2854  BDH BDH X 975     -21.455  70.864  39.092  1.00  0.00
ATOM   2855  BDI BDI X 976     -30.053  41.176 -35.318  1.00  0.00
ATOM   2856  BDJ BDJ X 977     -23.758   4.113 -29.297  1.00  0.00
ATOM   2857  BDK BDK X 978      69.982 -13.209  55.070  1.00  0.00
ATOM   2858  BDL BDL X 979     -12.034 -88.899  87.750  1.00  0.00
ATOM   2859  BDM BDM X 980      -2.577  32.495   3.741  1.00  0.00
ATOM   2860  BDN BDN X 981     -84.041  57.263  30.544  1.00  0.00
ATOM   2861  BDO BDO X 982     -37.223  42.581 -83.716  1.00  0.00
ATOM   2862  BDP BDP X 983     -65.072  62.151  82.036  1.00  0.00
ATOM   2863  BDQ BDQ X 984     -83.795 -18.544 -35.680  1.00  0.00
ATOM   2864  BDR BDR X 985      51.092 -79.864 -33.687  1.00  0.00
ATOM   2865  BDS BDS X 986     -59.061 -27.612  49.411  1.00  0.00
ATOM   2866  BDT BDT X 987      37.461  84.546 -82.518  1.00  0.00
ATOM   2867  BDU BDU X 988     -35.182  64.835  87.269  1.00  0.00
ATOM   2868  BDV BDV X 989      27.093  11.283 -20.719  1.00  0.00
ATOM   2869  BDW BDW X 990      59.116  63.151 -44.611  1.00  0.00
ATOM   2870  BDX BDX X 991      66.223 -65.386  42.775  1.00  0.00
ATOM   2871  BDY BDY X 992     -16.738  41.946 -20.299  1.00  0.00
ATOM   2872  BDZ BDZ X 993     -77.840  55.715  76.112  1.00  0.00
ATOM   2873  BEA BEA X 994      32.086 -14.549   4.339  1.00  0.00
ATOM   2874  BEB BEB X 995      12.043   5.862  29.257  1.00  0.00
ATOM   2875  BEC BEC X 996     -80.770 -81.291   7.882  1.00  0.00
ATOM   2876  BED BED X 997     -78.469 -63.409  83.483  1.00  0.00
ATOM   2877  BEE BEE X 998     -83.840 -31.313 -81.949  1.00  0.00
ATOM   2878  BEF BEF X 999      66.232  42.070 -83.700  1.00  0.00
ATOM   2879  BEG BEG X1000     -66.904 -69.183 -63.581  1.00  0.00
ATOM   2880  BEH BEH X1001      22.925 -88.451 -43.617  1.00  0.00
ATOM   2881  BEI BEI X1002      86.362 -68.589 -40.742  1.00  0.00
ATOM   2882  BEJ BEJ X1003     -52.816 -32.277 -39.782  1.00  0.00
ATOM   2883  BEK BEK X1004     -51.876 -78.886  83.268  1.00  0.00
ATOM   2884  BEL BEL X1005       2.419  84.497  30.103  1.00  0.00
ATOM   2885  BEM BEM X1006     -20.998  75.749 -53.168  1.00  0.00
ATOM   2886  BEN BEN X1007      -3.510  84.277 -76.544  1.00  0.00
ATOM   2887  BEO BEO X1008      54.312 -31.303   1.750  1.00  0.00
ATOM   2888  BEP BEP X1009      -2.799  81.740  77.235  1.00  0.00
ATOM   2889  BEQ BEQ X1010     -43.876 -38.208  -3.005  1.00  0.00
ATOM   2890  BER BER X1011     -51.084 -82.718 -17.552  1.00  0.00
ATOM   2891  BES BES X1012      48.955  42.297  89.873  1.00  0.00
ATOM   2892  BET BET X1013       1.570 -63.538  59.168  1.00  0.00
ATOM   2893  BEU BEU X1014     -81.039  65.776  17.001  1.00  0.00
ATOM   2894  BEV BEV X1015     -42.070  62.818  19.889  1.00  0.00
ATOM   2895  BEW BEW X1016      18.163  48.080  88.093  1.00  0.00
ATOM   2896  BEX BEX X1017       1.748 -89.788 -14.307  1.00  0.00
ATOM   2897  BEY BEY X1018      89.133  57.222  -2.750  1.00  0.00
ATOM   2898  BEZ BEZ X1019      -7.355 -78.654 -35.902  1.00  0.00
ATOM   2899  BFA BFA X1020      -3.961 -71.687 -14.736  1.00  0.00
ATOM   2900  BFB BFB X1021      42.231 -35.407 -15.769  1.00  0.00
ATOM   2901  BFC BFC X1022     -11.486 -62.124 -80.047  1.00  0.00
ATOM   2902  BFD BFD X1023       0.462 -61.995 -85.383  1.00  0.00
ATOM   2903  BFE BFE X1024      89.579  17.585 -78.380  1.00  0.00
ATOM   2904  BFF BFF X1025      15.265  28.576 -66.496  1.00  0.00
ATOM   2905  BFG BFG X1026     -62.950 -54.685 -82.149  1.00  0.00
ATOM   2906  BFH BFH X1027     -27.677 -32.808  28.985  1.00  0.00
ATOM   2907  BFI BFI X1028      85.611 -65.614 -13.875  1.00  0.00
ATOM   2908  BFJ BFJ X1029     -73.282 -33.087  -5.003  1.00  0.00
ATOM   2909  BFK BFK X1030      28.486 -11.970  52.474  1.00  0.00
ATOM   2910  BFL BFL X1031      53.800 -76.259  33.982  1.00  0.00
ATOM   2911  BFM BFM X1032     -70.733  48.276 -14.925  1.00  0.00
ATOM   2912  BFN BFN X1033     -52.615 -29.855  -3.833  1.00  0.00
ATOM   2913  BFO BFO X1034     -24.743 -22.936  73.898  1.00  0.00
ATOM   2914  BFP BFP X1035       0.952  -3.844 -46.315  1.00  0.00
ATOM   2915  BFQ BFQ X1036     -30.331 -83.833  -0.023  1.00  0.00
ATOM   2916  BFR BFR X1037      74.557 -89.809 -56.170  1.00  0.00
ATOM   2917  BFS BFS X1038     -17.695  25.982  77.916  1.00  0.00
ATOM   2918  BFT BFT X1039     -64.819 -63.878 -27.133  1.00  0.00
ATOM   2919  BFU BFU X1040      46.355 -28.030  45.830  1.00  0.00
ATOM   2920  BFV BFV X1041      88.067  18.706  44.656  1.00  0.00
ATOM   2921  BFW BFW X1042     -83.840 -78.440  55.308  1.00  0.00
ATOM   2922  BFX BFX X1043     -48.867 -22.615 -22.295  1.00  0.00
ATOM   2923  BFY BFY X1044     -72.210  11.463 -37.261  1.00  0.00
ATOM   2924  BFZ BFZ X1045     -48.924  46.639  -6.180  1.00  0.00
ATOM   2925  BGA BGA X1046      43.770 -81.084 -45.285  1.00  0.00
ATOM   2926  BGB BGB X1047     -14.561  52.894 -29.925  1.00  0.00
ATOM   2927  BGC BGC X1048     -24.691 -30.871  16.604  1.00  0.00
ATOM   2928  BGD BGD X1049      55.407  27.834  62.551  1.00  0.00
ATOM   2929  BGE BGE X1050     -55.977  -5.375  58.293  1.00  0.00
ATOM   2930  BGF BGF X1051      25.955  51.003  38.848  1.00  0.00
ATOM   2931  BGG BGG X1052     -47.657  84.092  66.021  1.00  0.00
ATOM   2932  BGH BGH X1053      -5.962  60.952 -46.597  1.00  0.00
ATOM   2933  BGI BGI X1054     -29.910 -54.222 -11.256  1.00  0.00
ATOM   2934  BGJ BGJ X1055      88.858 -76.820  57.338  1.00  0.00
ATOM   2935  BGK BGK X1056      84.084 -39.658 -50.689  1.00  0.00
ATOM   2936  BGL BGL X1057      68.766  -2.260  20.159  1.00  0.00
ATOM   2937  BGM BGM X1058      56.289  23.091  -7.955  1.00  0.00
ATOM   2938  BGN BGN X1059     -50.217 -18.475 -66.846  1.00  0.00
ATOM   2939  BGO BGO X1060     -27.227 -68.600  74.677  1.00  0.00
ATOM   2940  BGP BGP X1061      62.965  67.685  53.065  1.00  0.00
ATOM   2941  BGQ BGQ X1062      10.208 -32.721 -64.920  1.00  0.00
ATOM   2942  BGR BGR X1063       6.320  76.525 -84.802  1.00  0.00
ATOM   2943  BGS BGS X1064      51.364  20.668  89.194  1.00  0.00
ATOM   2944  BGT BGT X1065      66.986 -54.302  32.552  1.00  0.00
ATOM   2945  BGU BGU X1066      -4.092 -30.807  -3.295  1.00  0.00
ATOM   2946  BGV BGV X1067     -51.435  28.400  43.036  1.00  0.00
ATOM   2947  BGW BGW X1068     -50.399  44.761  64.410  1.00  0.00
ATOM   2948  BGX BGX X1069      20.468  84.608   0.096  1.00  0.00
ATOM   2949  BGY BGY X1070     -60.009  11.504 -82.916  1.00  0.00
ATOM   2950  BGZ BGZ X1071     -41.495 -52.705  71.691  1.00  0.00
ATOM   2951  BHA BHA X1072      89.907 -53.765  -6.598  1.00  0.00
ATOM   2952  BHB BHB X1073     -16.748  49.700 -60.544  1.00  0.00
ATOM   2953  BHC BHC X1074      17.744  39.978 -51.740  1.00  0.00
ATOM   2954  BHD BHD X1075     -13.245  11.754  38.043  1.00  0.00
ATOM   2955  BHE BHE X1076      47.073 -68.014  42.384  1.00  0.00
ATOM   2956  BHF BHF X1077      67.949 -77.983  -1.930  1.00  0.00
ATOM   2957  BHG BHG X1078     -54.115 -42.534  80.539  1.00  0.00
ATOM   2958  BHH BHH X1079      57.549 -25.813  49.957  1.00  0.00
ATOM   2959  BHI BHI X1080     -80.281 -57.983  52.981  1.00  0.00
ATOM   2960  BHJ BHJ X1081      53.722   8.314  55.119  1.00  0.00
ATOM   2961  BHK BHK X1082     -52.097 -82.992  66.100  1.00  0.00
ATOM   2962  BHL BHL X1083     -42.151  -8.805  53.668  1.00  0.00
ATOM   2963  BHM BHM X1084      65.353 -68.736 -60.860  1.00  0.00
ATOM   2964  BHN BHN X1085     -58.014  80.673  60.383  1.00  0.00
ATOM   2965  BHO BHO X1086      -0.522  51.888 -56.253  1.00  0.00
ATOM   2966  BHP BHP X1087      14.656 -69.891  28.713  1.00  0.00
ATOM   2967  BHQ BHQ X1088      33.499 -48.240 -55.839  1.00  0.00
ATOM   2968  BHR BHR X1089      52.029  83.423 -86.212  1.00  0.00
ATOM   2969  BHS BHS X1090     -74.108  36.383  25.270  1.00  0.00
ATOM   2970  BHT BHT X1091     -49.947 -38.863 -85.780  1.00  0.00
ATOM   2971  BHU BHU X1092     -26.944  13.838  66.146  1.00  0.00
ATOM   2972  BHV BHV X1093      33.272 -27.752  28.859  1.00  0.00
ATOM   2973  BHW BHW Y1094     -33.624 -57.113  61.044  1.00  0.00
ATOM   2974  BHX BHX Y1095     -68.556 -16.090  70.052  1.00  0.00
ATOM   2975  BHY BHY Y1096      29.470 -88.153  66.247  1.00  0.00
ATOM   2976  BHZ BHZ Y1097      19.956  32.427 -65.424  1.00  0.00
ATOM   2977  BIA BIA Y1098      10.676  45.755  63.846  1.00  0.00
ATOM   2978  BIB BIB Y1099     -53.577 -47.129 -44.947  1.00  0.00
ATOM   2979  BIC BIC Y1100      51.778  45.084  79.723  1.00  0.00
ATOM   2980  BID BID Y1101       3.849  43.255  38.120  1.00  0.00
ATOM   2981  BIE BIE Y1102     -35.664  65.249  66.514  1.00  0.00
ATOM   2982  BIF BIF Y1103     -16.865   6.792 -29.494  1.00  0.00
ATOM   2983  BIG BIG Y1104      42.775  -9.677  72.238  1.00  0.00
ATOM   2984  BIH BIH Y1105      45.487  24.647  57.945  1.00  0.00
ATOM   2985  BII BII Y1106     -81.806  85.110  37.400  1.00  0.00
ATOM   2986  BIJ BIJ Y1107      49.047  -2.023  49.449  1.00  0.00
ATOM   2987  BIK BIK Y1108     -28.685 -79.182 -28.318  1.00  0.00
ATOM   2988  BIL BIL Y1109     -55.103  71.517 -76.887  1.00  0.00
ATOM   2989  BIM BIM Y1110      33.819  73.349 -18.399  1.00  0.00
ATOM   2990  BIN BIN Y1111     -58.604 -52.225 -76.319  1.00  0.00
ATOM   2991  BIO BIO Y1112     -47.049  62.081  -2.648  1.00  0.00
ATOM   2992  BIP BIP Y1113      11.396 -42.734  41.209  1.00  0.00
ATOM   2993  BIQ BIQ Y1114     -39.893 -49.844  29.607  1.00  0.00
ATOM   2994  BIR BIR Y1115      25.303  -8.059 -39.220  1.00  0.00
ATOM   2995  BIS BIS Y1116      13.258  50.875   5.681  1.00  0.00
ATOM   2996  BIT BIT Y1117     -41.017  37.296  57.840  1.00  0.00
ATOM   2997  BIU BIU Y1118      77.766 -21.413 -84.214  1.00  0.00
ATOM   2998  BIV BIV Y1119      69.659 -15.973 -16.835  1.00  0.00
ATOM   2999  BIW BIW Y1120     -17.397  28.495  74.477  1.00  0.00
ATOM   3000  BIX BIX Y1121     -39.263  -4.042  -5.522  1.00  0.00
ATOM   3001  BIY BIY Y1122     -21.853  29.141  43.874  1.00  0.00
ATOM   3002  BIZ BIZ Y1123      -3.447 -50.392  -6.491  1.00  0.00
ATOM   3003  BJA BJA Y1124     -22.636  22.038 -73.127  1.00  0.00
ATOM   3004  BJB BJB Y1125       2.102 -33.396 -69.092  1.00  0.00
ATOM   3005  BJC BJC Y1126     -61.264 -22.650  19.068  1.00  0.00
ATOM   3006  BJD BJD Y1127      48.033  18.462  -1.265  1.00  0.00
ATOM   3007  BJE BJE Y1128      -3.366  52.354 -83.880  1.00  0.00
ATOM   3008  BJF BJF Y1129      73.946 -20.327  58.245  1.00  0.00
ATOM   3009  BJG BJG Y1130      51.430  63.547 -71.739  1.00  0.00
ATOM   3010  BJH BJH Y1131      20.241  75.308  54.988  1.00  0.00
ATOM   3011  BJI BJI Y1132      35.630 -45.373  -6.087  1.00  0.00
ATOM   3012  BJJ BJJ Y1133      11.907   5.688  31.756  1.00  0.00
ATOM   3013  BJK BJK Y1134      38.066  32.490 -37.703  1.00  0.00
ATOM   3014  BJL BJL Y1135      45.145 -80.712  -6.004  1.00  0.00
ATOM   3015  BJM BJM Y1136      69.392 -64.069  77.568  1.00  0.00
ATOM   3016  BJN BJN Y1137      80.535  29.678  78.798  1.00  0.00
ATOM   3017  BJO BJO Y1138      60.139 -71.695 -47.953  1.00  0.00
ATOM   3018  BJP BJP Y1139     -45.313  -2.127 -51.981  1.00  0.00
ATOM   3019  BJQ BJQ Y1140      80.850 -62.260 -67.499  1.00  0.00
ATOM   3020  BJR BJR Y1141      52.817 -39.840 -62.102  1.00  0.00
ATOM   3021  BJS BJS Y1142       1.598 -16.573 -10.089  1.00  0.00
ATOM   3022  BJT BJT Y1143       5.920  61.330 -34.746  1.00  0.00
ATOM   3023  BJU BJU Y1144     -13.782 -33.644  81.631  1.00  0.00
ATOM   3024  BJV BJV Y1145     -29.020  79.310  47.695  1.00  0.00
ATOM   3025  BJW BJW Y1146      89.922 -41.674 -49.137  1.00  0.00
ATOM   3026  BJX BJX Y1147     -13.402 -66.336  32.097  1.00  0.00
ATOM   3027  BJY BJY Y1148      42.478 -77.049  72.769  1.00  0.00
ATOM   3028  BJZ BJZ Y1149      -8.380 -25.678 -40.782  1.00  0.00
ATOM   3029  BKA BKA Y1150     -54.601  25.094 -11.896  1.00  0.00
ATOM   3030  BKB BKB Y1151     -34.614  39.293   9.035  1.00  0.00
ATOM   3031  BKC BKC Y1152      79.130 -72.816  33.885  1.00  0.00
ATOM   3032  BKD BKD Y1153      26.658  15.198  29.233  1.00  0.00
ATOM   3033  BKE BKE Y1154       4.598 -66.110 -68.558  1.00  0.00
ATOM   3034  BKF BKF Y1155      81.764  -0.479 -81.000  1.00  0.00
ATOM   3035  BKG BKG Y1156      72.176  56.570   7.304  1.00  0.00
ATOM   3036  BKH BKH Y1157     -45.338 -42.066  51.716  1.00  0.00
ATOM   3037  BKI BKI Y1158      81.891  65.706  60.092  1.00  0.00
ATOM   3038  BKJ BKJ Y1159     -37.714  22.858 -20.195  1.00  0.00
ATOM   3039  BKK BKK Y1160      30.761 -83.035  12.759  1.00  0.00
ATOM   3040  BKL BKL Y1161     -81.282 -37.998  79.475  1.00  0.00
ATOM   3041  BKM BKM Y1162     -80.512 -80.645 -21.463  1.00  0.00
ATOM   3042  BKN BKN Y1163     -20.210 -42.616 -53.312  1.00  0.00
ATOM   3043  BKO BKO Y1164      72.118  66.357 -36.826  1.00  0.00
ATOM   3044  BKP BKP Y1165     -36.313 -53.113 -16.112  1.00  0.00
ATOM   3045  BKQ BKQ Y1166      41.722 -35.655  32.327  1.00  0.00
ATOM   3046  BKR BKR Y1167       3.509  74.883  66.932  1.00  0.00
ATOM   3047  BKS BKS Y1168      73.902  20.653 -44.288  1.00  0.00
ATOM   3048  BKT BKT Y1169      58.901   3.684  80.866  1.00  0.00
ATOM   3049  BKU BKU Y1170     -57.297 -54.306  45.294  1.00  0.00
ATOM   3050  BKV BKV Y1171      71.093 -37.401 -72.970  1.00  0.00
ATOM   3051  BKW BKW Y1172      58.768 -84.822  86.562  1.00  0.00
ATOM   3052  BKX BKX Y1173     -46.110   3.896  53.751  1.00  0.00
ATOM   3053  BKY BKY Y1174      33.774  78.015 -51.147  1.00  0.00
ATOM   3054  BKZ BKZ Y1175      12.287  75.196  22.405  1.00  0.00
ATOM   3055  BLA BLA Y1176      18.104  81.342  82.567  1.00  0.00
ATOM   3056  BLB BLB Y1177      29.813  61.412  79.929  1.00  0.00
ATOM   3057  BLC BLC Y1178      51.373 -61.724  47.315  1.00  0.00
ATOM   3058  BLD BLD Y1179      45.194 -47.212 -76.741  1.00  0.00
ATOM   3059  BLE BLE Y1180      67.287  58.585  34.750  1.00  0.00
ATOM   3060  BLF BLF Y1181      42.023 -28.232  58.378  1.00  0.00
ATOM   3061  BLG BLG Y1182      21.213   8.057 -25.034  1.00  0.00
ATOM   3062  BLH BLH Y1183      -1.953 -78.749  59.704  1.00  0.00
ATOM   3063  BLI BLI Y1184     -39.934 -76.150  48.814  1.00  0.00
ATOM   3064  BLJ BLJ Y1185     -62.370 -12.905 -30.425  1.00  0.00
ATOM   3065  BLK BLK Y1186      54.247 -84.912  37.924  1.00  0.00
ATOM   3066  BLL BLL Y1187      12.784   7.971 -53.381  1.00  0.00
ATOM   3067  BLM BLM Y1188      19.607  75.515 -63.494  1.00  0.00
ATOM   3068  BLN BLN Y1189     -33.511  61.296 -71.889  1.00  0.00
ATOM   3069  BLO BLO Y1190      73.154  28.723 -79.106  1.00  0.00
ATOM   3070  BLP BLP Y1191      -8.182 -78.434  15.454  1.00  0.00
ATOM   3071  BLQ BLQ Y1192     -31.302   6.305  22.756  1.00  0.00
ATOM   3072  BLR BLR Y1193     -70.245  48.568 -27.088  1.00  0.00
ATOM   3073  BLS BLS Y1194      -9.004  38.169 -12.230  1.00  0.00
ATOM   3074  BLT BLT Y1195     -11.636 -17.901  43.766  1.00  0.00
ATOM   3075  BLU BLU Y1196     -70.321  19.489 -52.204  1.00  0.00
ATOM   3076  BLV BLV Y1197     -82.152  42.938 -75.845  1.00  0.00
ATOM   3077  BLW BLW Y1198      23.946 -82.143 -53.012  1.00  0.00
ATOM   3078  BLX BLX Y1199      32.383 -24.491 -33.304  1.00  0.00
ATOM   3079  BLY BLY Y1200     -42.400 -81.929   6.410  1.00  0.00
ATOM   3080  BLZ BLZ Y1201     -73.749  44.789  58.226  1.00  0.00
ATOM   3081  BMA BMA Y1202      80.154  24.816  40.594  1.00  0.00
ATOM   3082  BMB BMB Y1203      -4.410  66.414 -53.090  1.00  0.00
ATOM   3083  BMC BMC Y1204      33.629 -28.447 -78.545  1.00  0.00
ATOM   3084  BMD BMD Y1205     -64.364  55.442  32.587  1.00  0.00
ATOM   3085  BME BME Y1206     -76.745  51.740   0.652  1.00  0.00
ATOM   3086  BMF BMF Y1207      81.782  39.680 -48.873  1.00  0.00
ATOM   3087  BMG BMG Y1208     -72.361 -46.211  -9.705  1.00  0.00
ATOM   3088  BMH BMH Y1209      46.660   4.226 -73.323  1.00  0.00
ATOM   3089  BMI BMI Y1210      39.009 -54.486 -35.097  1.00  0.00
ATOM   3090  BMJ BMJ Y1211      73.663 -80.287 -78.432  1.00  0.00
ATOM   3091  BMK BMK Y1212     -74.585 -35.061 -70.566  1.00  0.00
ATOM   3092  BML BML Y1213     -70.292 -69.469  69.170  1.00  0.00
ATOM   3093  BMM BMM Y1214       9.964 -25.513  81.597  1.00  0.00
ATOM   3094  BMN BMN Y1215     -65.140 -78.438 -46.904  1.00  0.00
ATOM   3095  BMO BMO Y1216      73.465 -41.090  32.880  1.00  0.00
ATOM   3096  BMP BMP Y1217      45.941   3.978  31.521  1.00  0.00
ATOM   3097  BMQ BMQ Y1218     -32.669 -14.876 -64.813  1.00  0.00
ATOM   3098  BMR BMR Y1219      63.910 -53.184 -13.311  1.00  0.00
ATOM   3099  BMS BMS Y1220     -47.891 -48.237  84.197  1.00  0.00
ATOM   3100  BMT BMT Y1221      16.549 -49.462  77.419  1.00  0.00
ATOM   3101  BMU BMU Y1222     -31.795 -33.771 -67.995  1.00  0.00
ATOM   3102  BMV BMV Y1223      -6.448  -4.898 -70.255  1.00  0.00
ATOM   3103  BMW BMW Y1224      -2.130 -88.465  31.653  1.00  0.00
ATOM   3104  BMX BMX Y1225     -10.489 -81.926 -79.451  1.00  0.00
ATOM   3105  BMY BMY Y1226     -27.662  50.111 -44.516  1.00  0.00
ATOM   3106  BMZ BMZ Y1227      69.863  85.053 -19.515  1.00  0.00
ATOM   3107  BNA BNA Y1228     -23.683  16.952  38.665  1.00  0.00
ATOM   3108  BNB BNB Y1229     -47.817 -78.725  -8.351  1.00  0.00
ATOM   3109  BNC BNC Y1230      16.791 -11.209  61.471  1.00  0.00
ATOM   3110  BND BND Y1231      40.199  -5.275 -22.363  1.00  0.00
ATOM   3111  BNE BNE Y1232      77.376  10.408  68.984  1.00  0.00
ATOM   3112  BNF BNF Y1233      58.769 -58.817  16.022  1.00  0.00
ATOM   3113  BNG BNG Y1234     -72.500 -27.594  58.314  1.00  0.00
ATOM   3114  BNH BNH Y1235     -60.824  66.928  12.988  1.00  0.00
ATOM   3115  BNI BNI Y1236     -74.949 -58.448 -22.713  1.00  0.00
ATOM   3116  BNJ BNJ Y1237     -24.454 -82.852 -68.038  1.00  0.00
ATOM   3117  BNK BNK Y1238       6.652  15.438 -67.908  1.00  0.00
ATOM   3118  BNL BNL Y1239      13.568 -12.050  28.431  1.00  0.00
ATOM   3119  BNM BNM Y1240     -51.409  26.118 -52.137  1.00  0.00
ATOM   3120  BNN BNN Y1241     -73.258   7.254  64.932  1.00  0.00
ATOM   3121  BNO BNO Y1242     -59.287  76.912  57.321  1.00  0.00
ATOM   3122  BNP BNP Y1243       1.154 -29.385  65.537  1.00  0.00
ATOM   3123  BNQ BNQ Y1244     -38.599 -22.754  73.898  1.00  0.00
ATOM   3124  BNR BNR Y1245      39.627 -67.048  63.375  1.00  0.00
ATOM   3125  BNS BNS Y1246     -55.553 -65.598   4.427  1.00  0.00
ATOM   3126  BNT BNT Y1247     -29.672 -81.257  80.799  1.00  0.00
ATOM   3127  BNU BNU Y1248      -4.516 -88.936  -5.363  1.00  0.00
ATOM   3128  BNV BNV Y1249      57.572  68.349 -30.709  1.00  0.00
ATOM   3129  BNW BNW Y1250     -38.736  78.055  28.162  1.00  0.00
ATOM   3130  BNX BNX Y1251     -73.630 -44.135  48.664  1.00  0.00
ATOM   3131  BNY BNY Y1252      -4.056  52.735 -10.688  1.00  0.00
ATOM   3132  BNZ BNZ Y1253     -49.241 -69.822  23.918  1.00  0.00
ATOM   3133  BOA BOA Y1254      43.683  68.938  66.583  1.00  0.00
ATOM   3134  BOB BOB Y1255     -46.276 -38.899   8.552  1.00  0.00
ATOM   3135  BOC BOC Y1256      12.641 -78.446 -18.087  1.00  0.00
ATOM   3136  BOD BOD Y1257      89.494 -77.938  -0.732  1.00  0.00
ATOM   3137  BOE BOE Y1258      74.606  12.014 -60.259  1.00  0.00
ATOM   3138  BOF BOF Y1259     -17.596 -10.147  79.388  1.00  0.00
ATOM   3139  BOG BOG Y1260     -80.502  13.989 -64.881  1.00  0.00
ATOM   3140  BOH BOH Y1261     -62.642  21.259 -74.928  1.00  0.00
ATOM   3141  BOI BOI Y1262     -71.329  85.834  -9.594  1.00  0.00
ATOM   3142  BOJ BOJ Y1263      19.959   7.761  56.582  1.00  0.00
ATOM   3143  BOK BOK Y1264      62.871  78.868 -43.116  1.00  0.00
ATOM   3144  BOL BOL Y1265      77.656  12.362  84.150  1.00  0.00
ATOM   3145  BOM BOM Y1266      65.273  73.407  71.598  1.00  0.00
ATOM   3146  BON BON Y1267     -66.585  79.147 -68.495  1.00  0.00
ATOM   3147  BOO BOO Y1268     -62.674  57.169 -64.419  1.00  0.00
ATOM   3148  BOP BOP Y1269     -67.757 -21.530 -50.460  1.00  0.00
ATOM   3149  BOQ BOQ Y1270      85.405  50.330 -31.310  1.00  0.00
ATOM   3150  BOR BOR Y1271     -56.084 -27.223 -56.959  1.00  0.00
ATOM   3151  BOS BOS Y1272      82.510  26.790  19.788  1.00  0.00
ATOM   3152  BOT BOT Y1273       6.306  22.313  87.044  1.00  0.00
ATOM   3153  BOU BOU Y1274     -73.190  -1.092 -52.113  1.00  0.00
ATOM   3154  BOV BOV Y1275     -18.588  42.949 -77.762  1.00  0.00
ATOM   3155  BOW BOW Y1276      56.756  80.502  42.707  1.00  0.00
ATOM   3156  BOX BOX Y1277      53.083 -15.844  89.163  1.00  0.00
ATOM   3157  BOY BOY Y1278     -75.945 -70.820  49.418  1.00  0.00
ATOM   3158  BOZ BOZ Y1279      12.057  37.667 -41.932  1.00  0.00
ATOM   3159  BPA BPA Y1280     -76.428 -16.561  -0.845  1.00  0.00
ATOM   3160  BPB BPB Y1281      87.733 -53.836  86.807  1.00  0.00
ATOM   3161  BPC BPC Y1282      76.237 -46.224  71.255  1.00  0.00
ATOM   3162  BPD BPD Y1283     -81.189  59.517 -83.085  1.00  0.00
ATOM   3163  BPE BPE Y1284     -49.603   4.715  85.559  1.00  0.00
ATOM   3164  BPF BPF Y1285     -54.990  72.541  81.789  1.00  0.00
ATOM   3165  BPG BPG Y1286     -46.836  65.789  38.256  1.00  0.00
ATOM   3166  BPH BPH Y1287      86.578 -19.713 -63.614  1.00  0.00
ATOM   3167  BPI BPI Y1288     -40.022  46.993  27.245  1.00  0.00
ATOM   3168  BPJ BPJ Y1289      57.061 -41.296  66.770  1.00  0.00
ATOM   3169  BPK BPK Y1290      19.850 -76.603  59.692  1.00  0.00
ATOM   3170  BPL BPL Y1291     -69.357  14.746  36.275  1.00  0.00
ATOM   3171  BPM BPM Y1292      89.444 -51.712 -43.405  1.00  0.00
ATOM   3172  BPN BPN Y1293     -39.815 -85.202 -61.988  1.00  0.00
ATOM   3173  BPO BPO Y1294      33.294 -66.520 -50.922  1.00  0.00
ATOM   3174  BPP BPP Y1295      28.991  59.940 -48.462  1.00  0.00
ATOM   3175  BPQ BPQ Y1296     -30.116  53.798  81.127  1.00  0.00
ATOM   3176  BPR BPR Y1297      41.015  59.445  18.028  1.00  0.00
ATOM   3177  BPS BPS Y1298      81.172 -65.002  11.898  1.00  0.00
ATOM   3178  BPT BPT Y1299      -9.046 -37.985 -50.823  1.00  0.00
ATOM   3179  BPU BPU Y1300      26.365  40.081 -13.871  1.00  0.00
ATOM   3180  BPV BPV Y1301     -29.392 -30.657 -32.456  1.00  0.00
ATOM   3181  BPW BPW Y1302     -64.600  30.065  10.331  1.00  0.00
ATOM   3182  BPX BPX Y1303      69.390  46.391 -54.434  1.00  0.00
ATOM   3183  BPY BPY Y1304     -79.117  45.770 -47.481  1.00  0.00
ATOM   3184  BPZ BPZ Y1305      80.515  32.002 -14.329  1.00  0.00
ATOM   3185  BQA BQA Y1306     -80.886 -58.745  -0.095  1.00  0.00
ATOM   3186  BQB BQB Y1307      29.843  45.999  21.658  1.00  0.00
ATOM   3187  BQC BQC Y1308     -17.888  63.990  29.196  1.00  0.00
ATOM   3188  BQD BQD Y1309      59.536  36.140  41.577  1.00  0.00
ATOM   3189  BQE BQE Y1310      20.147  48.661  33.690  1.00  0.00
ATOM   3190  BQF BQF Y1311     -60.770 -49.460  21.311  1.00  0.00
ATOM   3191  BQG BQG Y1312      30.428  65.298  32.990  1.00  0.00
ATOM   3192  BQH BQH Y1313      50.696 -16.686  40.155  1.00  0.00
ATOM   3193  BQI BQI Y1314      88.014  55.649  28.164  1.00  0.00
ATOM   3194  BQJ BQJ Y1315      49.784 -22.285 -76.719  1.00  0.00
ATOM   3195  BQK BQK Y1316      89.137 -64.535 -43.520  1.00  0.00
ATOM   3196  BQL BQL Y1317     -26.074 -18.966 -48.039  1.00  0.00
ATOM   3197  BQM BQM Y1318     -17.330 -66.620  86.641  1.00  0.00
ATOM   3198  BQN BQN Y1319     -45.683 -90.297  -5.207  1.00  0.00
ATOM   3199  BQO BQO Y1320      60.017  82.239  61.637  1.00  0.00
ATOM   3200  BQP BQP Y1321       6.073  76.109 -73.266  1.00  0.00
ATOM   3201  BQQ BQQ Y1322     -21.284 -30.412  56.664  1.00  0.00
ATOM   3202  BQR BQR Y1323      -9.876  15.502  56.136  1.00  0.00
ATOM   3203  BQS BQS Y1324      17.996 -29.272  67.755  1.00  0.00
ATOM   3204  BQT BQT Y1325     -70.544  74.718 -14.876  1.00  0.00
ATOM   3205  BQU BQU Y1326      17.994  10.778 -72.836  1.00  0.00
ATOM   3206  BQV BQV Y1327      32.078 -19.499 -58.422  1.00  0.00
ATOM   3207  BQW BQW Y1328      78.554  79.358 -46.018  1.00  0.00
ATOM   3208  BQX BQX Y1329     -41.446 -29.099  -1.618  1.00  0.00
ATOM   3209  BQY BQY Y1330     -10.189   1.940 -82.447  1.00  0.00
ATOM   3210  BQZ BQZ Y1331      33.586 -83.409 -34.136  1.00  0.00
ATOM   3211  BRA BRA Y1332      17.876 -47.412 -33.897  1.00  0.00
ATOM   3212  BRB BRB Y1333      18.987  36.698  27.522  1.00  0.00
ATOM   3213  BRC BRC Y1334     -20.144 -72.986  53.719  1.00  0.00
ATOM   3214  BRD BRD Y1335      70.030  -5.873  18.564  1.00  0.00
ATOM   3215  BRE BRE Y1336      -6.826 -45.600  19.148  1.00  0.00
ATOM   3216  BRF BRF Y1337     -35.163 -24.053  53.712  1.00  0.00
ATOM   3217  BRG BRG Y1338     -24.672 -83.311   0.802  1.00  0.00
ATOM   3218  BRH BRH Y1339     -76.358  63.217  56.315  1.00  0.00
ATOM   3219  BRI BRI Y1340     -52.064  78.777 -20.294  1.00  0.00
ATOM   3220  BRJ BRJ Y1341      84.989 -72.435  64.737  1.00  0.00
ATOM   3221  BRK BRK Y1342      81.248   7.733 -32.155  1.00  0.00
ATOM   3222  BRL BRL Y1343     -58.815  38.628  79.939  1.00  0.00
ATOM   3223  BRM BRM Y1344     -48.032  26.797 -80.431  1.00  0.00
ATOM   3224  BRN BRN Y1345     -79.007  79.530 -48.648  1.00  0.00
ATOM   3225  BRO BRO Y1346     -78.668 -69.777  21.580  1.00  0.00
ATOM   3226  BRP BRP Y1347      52.237 -44.812 -38.857  1.00  0.00
ATOM   3227  BRQ BRQ Y1348      38.769  33.455 -82.882  1.00  0.00
ATOM   3228  BRR BRR Y1349     -81.913  48.404  42.031  1.00  0.00
ATOM   3229  BRS BRS Y1350     -81.161 -60.011 -54.244  1.00  0.00
ATOM   3230  BRT BRT Y1351      80.148  84.543  52.477  1.00  0.00
ATOM   3231  BRU BRU Y1352     -78.862   6.444 -31.059  1.00  0.00
ATOM   3232  BRV BRV Y1353      59.283  49.708 -26.893  1.00  0.00
ATOM   3233  BRW BRW Y1354     -76.024  23.819  73.443  1.00  0.00
ATOM   3234  BRX BRX Y1355      86.740  48.177  39.330  1.00  0.00
ATOM   3235  BRY BRY Y1356     -47.504 -34.296 -15.462  1.00  0.00
ATOM   3236  BRZ BRZ Y1357     -81.007  62.392 -63.657  1.00  0.00
ATOM   3237  BSA BSA Y1358     -68.490   4.074   1.204  1.00  0.00
ATOM   3238  BSB BSB Y1359      75.049  59.706 -83.952  1.00  0.00
ATOM   3239  BSC BSC Y1360      28.759  81.967  10.751  1.00  0.00
ATOM   3240  BSD BSD Y1361     -64.644  31.310  51.894  1.00  0.00
ATOM   3241  BSE BSE Y1362     -69.082 -21.320 -79.711  1.00  0.00
ATOM   3242  BSF BSF Y1363      49.995 -22.923 -36.441  1.00  0.00
ATOM   3243  BSG BSG Y1364     -18.984 -41.359  25.791  1.00  0.00
ATOM   3244  BSH BSH Y1365      55.356 -73.393  59.590  1.00  0.00
ATOM   3245  BSI BSI Y1366      63.373 -56.749 -27.572  1.00  0.00
ATOM   3246  BSJ BSJ Y1367     -28.954 -55.692 -66.898  1.00  0.00
ATOM   3247  BSK BSK Y1368      16.595  51.808 -64.627  1.00  0.00
ATOM   3248  BSL BSL Y1369     -67.874  15.792  -5.559  1.00  0.00
ATOM   3249  BSM BSM Y1370      84.201 -59.966 -20.516  1.00  0.00
ATOM   3250  BSN BSN Y1371     -54.211 -72.173 -64.595  1.00  0.00
ATOM   3251  BSO BSO Y1372       8.215  36.742 -11.118  1.00  0.00
ATOM   3252  BSP BSP Y1373      35.842  41.294  43.202  1.00  0.00
ATOM   3253  BSQ BSQ Y1374      59.154 -25.438 -60.280  1.00  0.00
ATOM   3254  BSR BSR Y1375      49.664 -77.849 -71.169  1.00  0.00
ATOM   3255  BSS BSS Y1376      22.761  77.869 -41.297  1.00  0.00
ATOM   3256  BST BST Y1377      -3.335   4.621 -59.768  1.00  0.00
ATOM   3257  BSU BSU Y1378      83.665  63.284  75.861  1.00  0.00
ATOM   3258  BSV BSV Y1379     -62.826  75.548 -37.991  1.00  0.00
ATOM   3259  BSW BSW Y1380      66.141 -75.672 -23.260  1.00  0.00
ATOM   3260  BSX BSX Y1381     -66.107 -86.096  38.859  1.00  0.00
ATOM   3261  BSY BSY Y1382     -52.761  60.034 -25.100  1.00  0.00
ATOM   3262  BSZ BSZ Y1383      30.677 -49.186 -69.445  1.00  0.00
ATOM   3263  BTA BTA Y1384     -69.670  38.175  32.237  1.00  0.00
ATOM   3264  BTB BTB Y1385     -21.389  65.064 -24.977  1.00  0.00
ATOM   3265  BTC BTC Y1386      67.044  -0.946  52.061  1.00  0.00
ATOM   3266  BTD BTD Y1387     -11.868  80.439 -47.803  1.00  0.00
ATOM   3267  BTE BTE Y1388     -85.777   6.769  52.583  1.00  0.00
ATOM   3268  BTF BTF Y1389      -8.392  72.282 -67.661  1.00  0.00
ATOM   3269  BTG BTG Y1390     -29.751 -26.184 -17.608  1.00  0.00
ATOM   3270  BTH BTH Y1391     -10.436  60.318  52.914  1.00  0.00
ATOM   3271  BTI BTI Y1392      84.329   6.634  34.008  1.00  0.00
ATOM   3272  BTJ BTJ Y1393     -10.603  45.458  10.706  1.00  0.00
ATOM   3273  BTK BTK Y1394      80.080 -86.928  12.540  1.00  0.00
ATOM   3274  BTL BTL Y1395       3.370  76.119 -13.080  1.00  0.00
ATOM   3275  BTM BTM Y1396      -0.978  77.280  43.552  1.00  0.00
ATOM   3276  BTN BTN Y1397      25.636  -4.234  36.632  1.00  0.00
ATOM   3277  BTO BTO Y1398      88.997  44.262  -0.622  1.00  0.00
ATOM   3278  BTP BTP Y1399     -38.713  55.566 -28.895  1.00  0.00
ATOM   3279  BTQ BTQ Y1400       7.674 -10.226  49.926  1.00  0.00
ATOM   3280  BTR BTR Y1401     -77.732  76.048  65.118  1.00  0.00
ATOM   3281  BTS BTS Y1402     -82.019 -28.917 -38.526  1.00  0.00
ATOM   3282  BTT BTT Y1403      73.401 -43.880 -58.622  1.00  0.00
ATOM   3283  BTU BTU Y1404      10.427 -72.564  82.832  1.00  0.00
ATOM   3284  BTV BTV Y1405     -56.789  80.208 -59.213  1.00  0.00
ATOM   3285  BTW BTW Y1406      33.876 -84.284  31.542  1.00  0.00
ATOM   3286  BTX BTX Y1407     -31.024 -32.405  26.800  1.00  0.00
ATOM   3287  BTY BTY Y1408      18.050  56.359 -82.284  1.00  0.00
ATOM   3288  BTZ BTZ Y1409      -9.080  10.752  79.501  1.00  0.00
ATOM   3289  BUA BUA Y1410       1.588  33.521  19.645  1.00  0.00
ATOM   3290  BUB BUB Y1411      62.969  -0.251 -48.331  1.00  0.00
ATOM   3291  BUC BUC Y1412     -58.568  83.125  14.868  1.00  0.00
ATOM   3292  BUD BUD Y1413     -75.985  58.383 -43.045  1.00  0.00
ATOM   3293  BUE BUE Y1414     -66.872  27.650 -29.501  1.00  0.00
ATOM   3294  BUF BUF Y1415     -52.138 -23.818  58.141  1.00  0.00
ATOM   3295  BUG BUG Y1416      -9.407 -70.361  79.529  1.00  0.00
ATOM   3296  BUH BUH Y1417     -39.038 -22.674 -79.356  1.00  0.00
ATOM   3297  BUI BUI Y1418      28.170  25.870  81.625  1.00  0.00
ATOM   3298  BUJ BUJ Y1419      39.952   7.864 -49.080  1.00  0.00
ATOM   3299  BUK BUK Y1420      -0.916  29.067 -21.221  1.00  0.00
ATOM   3300  BUL BUL Y1421     -82.735   8.883 -11.805  1.00  0.00
ATOM   3301  BUM BUM Y1422     -80.526  -0.114  13.949  1.00  0.00
ATOM   3302  BUN BUN Y1423     -83.569 -22.970 -58.065  1.00  0.00
ATOM   3303  BUO BUO Y1424      66.202   3.191  39.276  1.00  0.00
ATOM   3304  BUP BUP Y1425     -85.087 -71.654  63.077  1.00  0.00
ATOM   3305  BUQ BUQ Y1426     -83.990 -38.166 -57.759  1.00  0.00
ATOM   3306  BUR BUR Y1427     -16.376 -44.143  69.070  1.00  0.00
ATOM   3307  BUS BUS Y1428     -18.848 -26.203  13.392  1.00  0.00
ATOM   3308  BUT BUT Y1429      89.249   8.531 -51.978  1.00  0.00
ATOM   3309  BUU BUU Y1430     -83.121  84.458 -82.482  1.00  0.00
ATOM   3310  BUV BUV Y1431     -71.508 -53.261  32.088  1.00  0.00
ATOM   3311  BUW BUW Y1432      79.183  61.848 -15.136  1.00  0.00
ATOM   3312  BUX BUX Y1433      22.934 -73.296  74.643  1.00  0.00
ATOM   3313  BUY BUY Y1434      75.288 -84.515 -11.326  1.00  0.00
ATOM   3314  BUZ BUZ Y1435      15.613  52.143 -12.965  1.00  0.00
ATOM   3315  BVA BVA Y1436      27.628 -75.799 -81.701  1.00  0.00
ATOM   3316  BVB BVB Y1437      34.481 -71.907  52.163  1.00  0.00
ATOM   3317  BVC BVC Y1438      58.501 -39.752  13.906  1.00  0.00
ATOM   3318  BVD BVD Y1439      56.246  84.123  87.578  1.00  0.00
ATOM   3319  BVE BVE Y1440      17.321 -46.525 -47.914  1.00  0.00
ATOM   3320  BVF BVF Y1441     -27.903 -45.672  75.748  1.00  0.00
ATOM   3321  BVG BVG Y1442     -76.259 -84.454 -78.074  1.00  0.00
ATOM   3322  BVH BVH Y1443      86.537 -27.252 -55.646  1.00  0.00
ATOM   3323  BVI BVI Y1444     -23.096 -59.389 -85.756  1.00  0.00
ATOM   3324  BVJ BVJ Y1445     -32.734  80.213   7.950  1.00  0.00
ATOM   3325  BVK BVK Y1446      48.128 -50.081  30.616  1.00  0.00
ATOM   3326  BVL BVL Y1447     -75.942 -80.847  62.827  1.00  0.00
ATOM   3327  BVM BVM Y1448     -83.191  39.422  76.834  1.00  0.00
ATOM   3328  BVN BVN Y1449     -53.688  -5.286  39.995  1.00  0.00
ATOM   3329  BVO BVO Y1450       1.026 -50.864 -28.777  1.00  0.00
ATOM   3330  BVP BVP Y1451      36.804 -66.909  19.093  1.00  0.00
ATOM   3331  BVQ BVQ Y1452     -36.047  72.350  85.942  1.00  0.00
ATOM   3332  BVR BVR Y1453      12.166 -53.818  15.749  1.00  0.00
ATOM   3333  BVS BVS Y1454      60.876 -47.864  79.125  1.00  0.00
ATOM   3334  BVT BVT Y1455     -17.084 -61.866 -55.332  1.00  0.00
ATOM   3335  BVU BVU Y1456      64.671 -89.148  55.777  1.00  0.00
ATOM   3336  BVV BVV Y1457     -13.643  74.998   2.003  1.00  0.00
ATOM   3337  BVW BVW Y1458      -3.258 -55.427 -52.303  1.00  0.00
ATOM   3338  BVX BVX Y1459     -48.164 -86.129  35.050  1.00  0.00
ATOM   3339  BVY BVY Y1460      74.437 -49.750 -39.668  1.00  0.00
ATOM   3340  BVZ BVZ Y1461     -34.671  36.656  87.028  1.00  0.00
ATOM   3341  BWA BWA Y1462      41.592 -45.741 -60.601  1.00  0.00
ATOM   3342  BWB BWB Y1463     -41.431 -73.583 -53.568  1.00  0.00
ATOM   3343  BWC BWC Y1464      61.069 -32.440  79.823  1.00  0.00
ATOM   3344  BWD BWD Y1465     -10.630  -5.377 -54.480  1.00  0.00
ATOM   3345  BWE BWE Y1466     -61.890 -73.224 -14.228  1.00  0.00
ATOM   3346  BWF BWF Y1467     -13.479  57.010   4.164  1.00  0.00
ATOM   3347  BWG BWG Y1468      21.080   0.840  79.720  1.00  0.00
ATOM   3348  BWH BWH Y1469     -70.294  67.500 -80.422  1.00  0.00
ATOM   3349  BWI BWI Y1470     -41.912  56.469  20.351  1.00  0.00
ATOM   3350  BWJ BWJ Y1471      26.122  -3.863  13.776  1.00  0.00
ATOM   3351  BWK BWK Y1472     -70.153 -81.413   4.111  1.00  0.00
ATOM   3352  BWL BWL Y1473     -84.410 -18.352  31.871  1.00  0.00
ATOM   3353  BWM BWM Y1474      71.345  32.468 -61.460  1.00  0.00
ATOM   3354  BWN BWN Y1475     -18.002 -74.280 -48.558  1.00  0.00
ATOM   3355  BWO BWO Y1476     -62.587   6.910  83.355  1.00  0.00
ATOM   3356  BWP BWP Y1477      72.442 -33.850 -35.080  1.00  0.00
ATOM   3357  BWQ BWQ Y1478     -56.146 -83.175 -84.095  1.00  0.00
ATOM   3358  BWR BWR Y1479     -57.288 -50.377  64.124  1.00  0.00
ATOM   3359  BWS BWS Y1480     -28.477 -54.606  15.954  1.00  0.00
ATOM   3360  BWT BWT Y1481      14.191  23.545   3.531  1.00  0.00
ATOM   3361  BWU BWU Y1482     -41.933  22.413 -41.190  1.00  0.00
ATOM   3362  BWV BWV Y1483     -85.597  19.095  13.050  1.00  0.00
ATOM   3363  BWW BWW Y1484      47.034  83.414  34.385  1.00  0.00
ATOM   3364  BWX BWX Y1485     -40.138  78.416 -41.773  1.00  0.00
ATOM   3365  BWY BWY Y1486     -80.770 -50.973  63.286  1.00  0.00
ATOM   3366  BWZ BWZ Y1487     -57.814  38.360 -34.449  1.00  0.00
ATOM   3367  BXA BXA Y1488     -69.599 -86.446  74.320  1.00  0.00
ATOM   3368  BXB BXB Y1489     -70.623  67.657  85.864  1.00  0.00
ATOM   3369  BXC BXC Y1490     -69.603  71.652  36.412  1.00  0.00
ATOM   3370  BXD BXD Y1491       0.151  38.046 -52.052  1.00  0.00
ATOM   3371  BXE BXE Y1492     -28.175  15.276  78.158  1.00  0.00
ATOM   3372  BXF BXF Y1493      84.997  80.118  31.497  1.00  0.00
ATOM   3373  BXG BXG Y1494     -80.547  47.765  25.540  1.00  0.00
ATOM   3374  BXH BXH Y1495     -72.126   1.920 -76.414  1.00  0.00
ATOM   3375  BXI BXI Y1496      73.249  46.735 -39.403  1.00  0.00
ATOM   3376  BXJ BXJ Y1497      85.098 -33.696  12.158  1.00  0.00
ATOM   3377  BXK BXK Y1498      88.207 -15.372 -35.322  1.00  0.00
ATOM   3378  BXL BXL Y1499     -14.425  70.244  85.917  1.00  0.00
ATOM   3379  BXM BXM Y1500     -15.022  81.442 -79.547  1.00  0.00
ATOM   3380  BXN BXN Y1501      52.133  14.101 -52.386  1.00  0.00
ATOM   3381  BXO BXO Y1502     -23.513   0.023 -75.411  1.00  0.00
ATOM   3382  BXP BXP Y1503      78.483 -42.950 -79.823  1.00  0.00
ATOM   3383  BXQ BXQ Y1504     -34.346 -83.493  21.388  1.00  0.00
ATOM   3384  BXR BXR Y1505     -85.414 -68.115  79.738  1.00  0.00
ATOM   3385  BXS BXS Y1506       2.730 -33.892  14.309  1.00  0.00
ATOM   3386  BXT BXT Y1507     -12.837 -46.896 -86.464  1.00  0.00
ATOM   3387  BXU BXU Y1508      39.558  23.759  33.694  1.00  0.00
ATOM   3388  BXV BXV Y1509      51.528 -21.543  23.428  1.00  0.00
ATOM   3389  BXW BXW Y1510      17.892  23.036 -82.651  1.00  0.00
ATOM   3390  BXX BXX Y1511     -84.559  62.596  82.524  1.00  0.00
ATOM   3391  BXY BXY Y1512      82.077  73.881  16.442  1.00  0.00
ATOM   3392  BXZ BXZ Y1513      29.588  13.568 -58.311  1.00  0.00
ATOM   3393  BYA BYA Y1514     -84.150 -85.517  74.750  1.00  0.00
ATOM   3394  BYB BYB Y1515     -16.484  32.051  13.878  1.00  0.00
ATOM   3395  BYC BYC Y1516     -47.708  41.322 -21.016  1.00  0.00
ATOM   3396  BYD BYD Y1517     -82.511  73.307  47.120  1.00  0.00
ATOM   3397  BYE BYE Y1518      55.948 -81.177  12.440  1.00  0.00
ATOM   3398  BYF BYF Y1519      79.468  67.539 -58.160  1.00  0.00
ATOM   3399  BYG BYG Y1520      90.567  15.421   1.624  1.00  0.00
ATOM   3400  BYH BYH Y1521     -82.809 -42.489  12.848  1.00  0.00
ATOM   3401  BYI BYI Y1522      79.584 -29.663 -65.932  1.00  0.00
ATOM   3402  BYJ BYJ Y1523      40.526 -73.200 -64.488  1.00  0.00
ATOM   3403  BYK BYK Y1524     -62.782 -40.147 -19.934  1.00  0.00
ATOM   3404  BYL BYL Y1525     -32.540  -6.839 -81.038  1.00  0.00
ATOM   3405  BYM BYM Y1526       0.988  20.357 -49.816  1.00  0.00
ATOM   3406  BYN BYN Y1527      75.860 -26.223  75.403  1.00  0.00
ATOM   3407  BYO BYO Y1528      56.235 -71.114  29.365  1.00  0.00
ATOM   3408  BYP BYP Y1529       3.560 -65.229  77.444  1.00  0.00
ATOM   3409  BYQ BYQ Y1530      65.523  18.377  47.956  1.00  0.00
ATOM   3410  BYR BYR Y1531      47.722 -29.038  72.743  1.00  0.00
ATOM   3411  BYS BYS Y1532      80.237  47.573  60.221  1.00  0.00
ATOM   3412  BYT BYT Y1533      26.354  55.476  46.807  1.00  0.00
ATOM   3413  BYU BYU Y1534      42.713  83.685  52.218  1.00  0.00
ATOM   3414  BYV BYV Y1535     -31.595 -44.186  88.872  1.00  0.00
ATOM   3415  BYW BYW Y1536      11.853 -75.049  18.564  1.00  0.00
ATOM   3416  BYX BYX Y1537      38.722 -85.642  85.544  1.00  0.00
ATOM   3417  BYY BYY Y1538      64.863  58.438  60.960  1.00  0.00
ATOM   3418  BYZ BYZ Y1539     -37.576 -73.417 -67.727  1.00  0.00
ATOM   3419  BZA BZA Y1540      41.298   6.724  84.004  1.00  0.00
ATOM   3420  BZB BZB Y1541     -20.547  44.707  37.357  1.00  0.00
ATOM   3421  BZC BZC Y1542     -32.143 -49.719 -48.212  1.00  0.00
ATOM   3422  BZD BZD Y1543      33.508  -9.639  53.833  1.00  0.00
ATOM   3423  BZE BZE Y1544     -81.593  74.281  -6.005  1.00  0.00
ATOM   3424  BZF BZF Y1545     -75.332 -66.437 -84.151  1.00  0.00
ATOM   3425  BZG BZG Y1546     -63.868  46.792 -79.666  1.00  0.00
ATOM   3426  BZH BZH Y1547      -0.935  -8.560  68.012  1.00  0.00
ATOM   3427  BZI BZI Y1548     -43.173 -44.377 -66.311  1.00  0.00
ATOM   3428  BZJ BZJ Y1549     -14.462  51.149 -55.359  1.00  0.00
ATOM   3429  BZK BZK Y1550      34.122  82.941  75.097  1.00  0.00
ATOM   3430  BZL BZL Y1551       7.265  82.779   2.108  1.00  0.00
ATOM   3431  BZM BZM Y1552     -14.341  79.334  73.608  1.00  0.00
ATOM   3432  BZN BZN Y1553      -4.022 -73.807 -47.723  1.00  0.00
ATOM   3433  BZO BZO Y1554     -49.082  14.613  11.971  1.00  0.00
ATOM   3434  BZP BZP Y1555     -62.865  -7.628  80.992  1.00  0.00
ATOM   3435  BZQ BZQ Y1556      -7.268  77.824  18.941  1.00  0.00
ATOM   3436  BZR BZR Y1557     -61.512 -39.563  57.390  1.00  0.00
ATOM   3437  BZS BZS Y1558      79.896   1.822  49.629  1.00  0.00
ATOM   3438  BZT BZT Y1559     -48.205 -75.489  84.662  1.00  0.00
ATOM   3439  BZU BZU Y1560      20.357  -7.973 -81.557  1.00  0.00
ATOM   3440  BZV BZV Y1561      73.703  -9.705 -64.878  1.00  0.00
ATOM   3441  BZW BZW Y1562      15.405  70.942 -86.703  1.00  0.00
ATOM   3442  BZX BZX Y1563      57.734  24.174 -54.090  1.00  0.00
ATOM   3443  BZY BZY Y1564      50.224  83.821 -41.053  1.00  0.00
ATOM   3444  BZZ BZZ Y1565     -31.956  79.041 -15.071  1.00  0.00
ATOM   3445  CAA CAA Y1566      54.054  63.739  -0.966  1.00  0.00
ATOM   3446  CAB CAB Y1567     -43.426  65.153  50.280  1.00  0.00
ATOM   3447  CAC CAC Y1568     -48.788 -79.629  65.711  1.00  0.00
ATOM   3448  CAD CAD Y1569      68.558 -11.491  75.679  1.00  0.00
ATOM   3449  CAE CAE Y1570      75.782 -45.932  88.977  1.00  0.00
ATOM   3450  CAF CAF Y1571     -38.544  21.818  38.268  1.00  0.00
ATOM   3451  CAG CAG Y1572     -57.442 -20.826  -5.467  1.00  0.00
ATOM   3452  CAH CAH Y1573      -2.274  25.973 -77.308  1.00  0.00
ATOM   3453  CAI CAI Y1574     -12.461  53.692  22.105  1.00  0.00
ATOM   3454  CAJ CAJ Y1575      10.543 -89.752 -87.392  1.00  0.00
ATOM   3455  CAK CAK Y1576      65.568 -50.744 -81.376  1.00  0.00
ATOM   3456  CAL CAL Y1577      47.978  40.291 -59.785  1.00  0.00
ATOM   3457  CAM CAM Y1578      33.872 -43.526  67.139  1.00  0.00
ATOM   3458  CAN CAN Y1579       6.109 -28.000 -44.213  1.00  0.00
ATOM   3459  CAO CAO Y1580      58.816  71.533  18.815  1.00  0.00
ATOM   3460  CAP CAP Y1581     -53.060 -13.199 -69.580  1.00  0.00
ATOM   3461  CAQ CAQ Y1582      88.676  19.448 -85.100  1.00  0.00
ATOM   3462  CAR CAR Y1583      37.164 -44.494  50.002  1.00  0.00
ATOM   3463  CAS CAS Y1584     -82.987  63.816 -29.969  1.00  0.00
ATOM   3464  CAT CAT Y1585      58.001 -51.755  50.931  1.00  0.00
ATOM   3465  CAU CAU Y1586     -56.523  45.866  12.684  1.00  0.00
ATOM   3466  CAV CAV Y1587     -23.607  34.044 -27.561  1.00  0.00
ATOM   3467  CAW CAW Y1588     -68.518 -36.644   2.862  1.00  0.00
ATOM   3468  CAX CAX Y1589     -64.355  -4.834  54.320  1.00  0.00
ATOM   3469  CAY CAY Y1590       1.506  79.027  85.625  1.00  0.00
ATOM   3470  CAZ CAZ Y1591       2.844  12.382 -82.130  1.00  0.00
ATOM   3471  CBA CBA Y1592      -1.563 -86.010 -54.178  1.00  0.00
ATOM   3472  CBB CBB Y1593      84.071  79.350  -5.498  1.00  0.00
ATOM   3473  CBC CBC Y1594      43.272  48.555  33.518  1.00  0.00
ATOM   3474  CBD CBD Y1595      12.274 -61.957 -48.790  1.00  0.00
ATOM   3475  CBE CBE Y1596      20.782 -80.741  28.408  1.00  0.00
ATOM   3476  CBF CBF Y1597     -12.689 -67.083 -82.592  1.00  0.00
ATOM   3477  CBG CBG Y1598     -81.347 -87.568  21.435  1.00  0.00
ATOM   3478  CBH CBH Y1599      50.497 -58.511  72.209  1.00  0.00
ATOM   3479  CBI CBI Y1600     -55.778 -86.890  22.868  1.00  0.00
ATOM   3480  CBJ CBJ Y1601     -28.176 -66.768   2.122  1.00  0.00
ATOM   3481  CBK CBK Y1602      31.658  82.147  38.215  1.00  0.00
ATOM   3482  CBL CBL Y1603      -6.973  52.597  84.179  1.00  0.00
ATOM   3483  CBM CBM Y1604     -14.366 -46.562  55.642  1.00  0.00
ATOM   3484  CBN CBN Y1605      68.726  74.765  55.987  1.00  0.00
ATOM   3485  CBO CBO Y1606      39.467  69.409   4.668  1.00  0.00
ATOM   3486  CBP CBP Y1607      62.473  34.211 -40.699  1.00  0.00
ATOM   3487  CBQ CBQ Y1608      30.553 -63.650  84.742  1.00  0.00
ATOM   3488  CBR CBR Y1609      36.416  51.253  -8.569  1.00  0.00
ATOM   3489  CBS CBS Y1610     -57.341  10.894  71.426  1.00  0.00
ATOM   3490  CBT CBT Y1611     -84.946  41.944 -33.938  1.00  0.00
ATOM   3491  CBU CBU Y1612     -66.558  81.960   4.540  1.00  0.00
ATOM   3492  CBV CBV Y1613      20.387  26.292  21.506  1.00  0.00
ATOM   3493  CBW CBW Y1614      39.051 -52.439  60.169  1.00  0.00
ATOM   3494  CBX CBX Y1615      -3.164  54.356  30.726  1.00  0.00
ATOM   3495  CBY CBY Y1616     -23.824 -33.834  -1.784  1.00  0.00
ATOM   3496  CBZ CBZ Y1617     -70.931  80.499  24.024  1.00  0.00
ATOM   3497  CCA CCA Y1618      15.038 -60.143  63.599  1.00  0.00
ATOM   3498  CCB CCB Y1619     -34.928 -10.101  85.809  1.00  0.00
ATOM   3499  CCC CCC Y1620      20.648  -5.030 -10.447  1.00  0.00
ATOM   3500  CCD CCD Y1621      38.239 -39.300 -37.489  1.00  0.00
ATOM   3501  CCE CCE Y1622       9.862 -10.434 -59.288  1.00  0.00
ATOM   3502  CCF CCF Y1623     -41.088 -30.333  40.097  1.00  0.00
ATOM   3503  CCG CCG Y1624      69.333 -58.852  62.965  1.00  0.00
ATOM   3504  CCH CCH Y1625     -56.037  80.389  30.400  1.00  0.00
ATOM   3505  CCI CCI Y1626      64.109  86.417 -71.828  1.00  0.00
ATOM   3506  CCJ CCJ Y1627      30.910 -56.686 -82.491  1.00  0.00
ATOM   3507  CCK CCK Y1628      73.816 -42.458  -6.090  1.00  0.00
ATOM   3508  CCL CCL Y1629     -39.854  34.211 -32.655  1.00  0.00
ATOM   3509  CCM CCM Y1630      16.083  40.080 -26.650  1.00  0.00
ATOM   3510  CCN CCN Y1631      65.032 -65.101  45.930  1.00  0.00
ATOM   3511  CCO CCO Y1632     -23.564  75.674 -45.177  1.00  0.00
ATOM   3512  CCP CCP Y1633     -22.536   0.476 -61.475  1.00  0.00
ATOM   3513  CCQ CCQ Y1634      77.212  31.556  59.360  1.00  0.00
ATOM   3514  CCR CCR Y1635      59.339  22.787 -27.752  1.00  0.00
ATOM   3515  CCS CCS Y1636      35.744 -15.477  14.040  1.00  0.00
ATOM   3516  CCT CCT Y1637     -13.070  37.292  54.017  1.00  0.00
ATOM   3517  CCU CCU Y1638      67.754  15.644  73.093  1.00  0.00
ATOM   3518  CCV CCV Y1639     -34.119  13.725 -58.811  1.00  0.00
ATOM   3519  CCW CCW Y1640      16.089 -86.915  45.006  1.00  0.00
ATOM   3520  CCX CCX Y1641      85.252 -84.156 -58.764  1.00  0.00
ATOM   3521  CCY CCY Y1642      40.123 -71.941 -25.480  1.00  0.00
ATOM   3522  CCZ CCZ Y1643      84.027  63.256 -42.041  1.00  0.00
ATOM   3523  CDA CDA Y1644     -49.868  40.943 -64.732  1.00  0.00
ATOM   3524  CDB CDB Y1645     -84.166 -29.669  20.073  1.00  0.00
ATOM   3525  CDC CDC Y1646      13.261 -86.613  14.509  1.00  0.00
ATOM   3526  CDD CDD Y1647      14.174 -81.998  74.176  1.00  0.00
ATOM   3527  CDE CDE Y1648     -53.558  82.344  -5.004  1.00  0.00
ATOM   3528  CDF CDF Y1649      84.677 -39.765  80.912  1.00  0.00
ATOM   3529  CDG CDG Y1650      82.449  81.604  70.516  1.00  0.00
ATOM   3530  CDH CDH Y1651     -83.158 -25.596  42.966  1.00  0.00
ATOM   3531  CDI CDI Y1652     -81.329  22.086 -26.435  1.00  0.00
ATOM   3532  CDJ CDJ Y1653      -8.261  32.455 -30.975  1.00  0.00
ATOM   3533  CDK CDK Y1654     -30.955  19.330  53.959  1.00  0.00
ATOM   3534  CDL CDL Y1655     -24.893  52.331 -24.929  1.00  0.00
ATOM   3535  CDM CDM Y1656      47.657  40.463  21.537  1.00  0.00
ATOM   3536  CDN CDN Y1657     -50.506  65.115  22.648  1.00  0.00
ATOM   3537  CDO CDO Y1658      54.482 -46.193 -51.620  1.00  0.00
ATOM   3538  CDP CDP Y1659      54.121 -12.508 -86.224  1.00  0.00
ATOM   3539  CDQ CDQ Y1660      27.991  50.780 -57.720  1.00  0.00
ATOM   3540  CDR CDR Y1661      70.339 -31.474   5.922  1.00  0.00
ATOM   3541  CDS CDS Y1662      75.891  12.212   1.763  1.00  0.00
ATOM   3542  CDT CDT Y1663      60.349   3.657 -31.775  1.00  0.00
ATOM   3543  CDU CDU Y1664      57.145 -22.985   3.096  1.00  0.00
ATOM   3544  CDV CDV Y1665      41.739 -47.649  80.842  1.00  0.00
ATOM   3545  CDW CDW Y1666      11.667 -73.489   3.997  1.00  0.00
ATOM   3546  CDX CDX Y1667      72.462   6.370 -76.157  1.00  0.00
ATOM   3547  CDY CDY Y1668      27.624  64.417   2.613  1.00  0.00
ATOM   3548  CDZ CDZ Y1669     -31.330 -11.477  59.086  1.00  0.00
ATOM   3549  CEA CEA Y1670     -82.732  26.866   0.902  1.00  0.00
ATOM   3550  CEB CEB Y1671      10.995 -32.940 -21.009  1.00  0.00
ATOM   3551  CEC CEC Y1672       6.616  23.457  50.883  1.00  0.00
ATOM   3552  CED CED Y1673     -83.021 -29.404   7.750  1.00  0.00
ATOM   3553  CEE CEE Y1674     -65.210  36.075 -68.227  1.00  0.00
ATOM   3554  CEF CEF Y1675     -13.598 -62.062 -26.851  1.00  0.00
ATOM   3555  CEG CEG Y1676     -55.280 -13.068  48.104  1.00  0.00
ATOM   3556  CEH CEH Y1677      18.308 -38.918  16.661  1.00  0.00
ATOM   3557  CEI CEI Y1678      25.189 -87.648 -72.649  1.00  0.00
ATOM   3558  CEJ CEJ Y1679      88.658 -50.246  11.291  1.00  0.00
ATOM   3559  CEK CEK Y1680      38.775 -70.994  32.542  1.00  0.00
ATOM   3560  CEL CEL Y1681     -83.548  76.019  20.394  1.00  0.00
ATOM   3561  CEM CEM Y1682      49.095   8.417 -38.587  1.00  0.00
ATOM   3562  CEN CEN Y1683      58.955  86.025  -0.520  1.00  0.00
ATOM   3563  CEO CEO Y1684     -79.191  84.953   1.171  1.00  0.00
ATOM   3564  CEP CEP Y1685      88.552 -40.548 -87.436  1.00  0.00
ATOM   3565  CEQ CEQ Y1686     -80.139 -13.649  45.363  1.00  0.00
ATOM   3566  CER CER Y1687     -46.223   8.552 -72.935  1.00  0.00
ATOM   3567  CES CES Y1688      69.967 -79.993  69.886  1.00  0.00
ATOM   3568  CET CET Y1689     -43.153  54.163  68.877  1.00  0.00
ATOM   3569  CEU CEU Y1690      52.045 -12.935  57.413  1.00  0.00
ATOM   3570  CEV CEV Y1691      10.291  -7.607 -48.185  1.00  0.00
ATOM   3571  CEW CEW Y1692      35.471 -42.611 -49.077  1.00  0.00
ATOM   3572  CEX CEX Y1693      83.966  71.921 -77.977  1.00  0.00
ATOM   3573  CEY CEY Y1694      51.968  81.957  71.718  1.00  0.00
ATOM   3574  CEZ CEZ Y1695      87.593 -11.420 -78.159  1.00  0.00
ATOM   3575  CFA CFA Y1696     -44.716  43.877 -47.190  1.00  0.00
ATOM   3576  CFB CFB Y1697      36.547   3.760  20.590  1.00  0.00
ATOM   3577  CFC CFC Y1698      30.943 -59.958 -61.152  1.00  0.00
ATOM   3578  CFD CFD Y1699      53.726  17.863  32.054  1.00  0.00
ATOM   3579  CFE CFE Y1700      -6.097  25.230  38.628  1.00  0.00
ATOM   3580  CFF CFF Y1701     -13.412  80.198  54.379  1.00  0.00
ATOM   3581  CFG CFG Y1702     -23.593 -41.029  40.724  1.00  0.00
ATOM   3582  CFH CFH Y1703      28.792 -36.241  82.755  1.00  0.00
ATOM   3583  CFI CFI Y1704      49.293  65.722  47.888  1.00  0.00
ATOM   3584  CFJ CFJ Y1705     -18.285  64.057 -41.199  1.00  0.00
ATOM   3585  CFK CFK Y1706      83.780 -39.198 -17.903  1.00  0.00
ATOM   3586  CFL CFL Y1707     -35.383  56.292  49.552  1.00  0.00
ATOM   3587  CFM CFM Y1708      66.085  13.880  27.024  1.00  0.00
ATOM   3588  CFN CFN Y1709     -71.705 -57.500 -39.963  1.00  0.00
ATOM   3589  CFO CFO Y1710      86.767 -41.805  60.473  1.00  0.00
ATOM   3590  CFP CFP Y1711      67.980 -72.359   8.687  1.00  0.00
ATOM   3591  CFQ CFQ Y1712      36.598  50.491  61.417  1.00  0.00
ATOM   3592  CFR CFR Y1713     -70.367 -39.961 -33.323  1.00  0.00
ATOM   3593  CFS CFS Y1714     -18.171  56.260  67.597  1.00  0.00
ATOM   3594  CFT CFT Y1715     -15.040  80.309 -26.557  1.00  0.00
ATOM   3595  CFU CFU Y1716     -24.744 -26.256  87.882  1.00  0.00
ATOM   3596  CFV CFV Y1717     -15.659  31.271  32.113  1.00  0.00
ATOM   3597  CFW CFW Y1718      76.503 -80.657  86.378  1.00  0.00
ATOM   3598  CFX CFX Y1719      88.679  27.576 -35.477  1.00  0.00
ATOM   3599  CFY CFY Y1720     -84.862  -3.598  33.778  1.00  0.00
ATOM   3600  CFZ CFZ Y1721      -1.392 -12.278  16.218  1.00  0.00
ATOM   3601  CGA CGA Y1722      -1.016 -41.686  80.353  1.00  0.00
ATOM   3602  CGB CGB Y1723      10.683 -83.401 -73.546  1.00  0.00
ATOM   3603  CGC CGC Y1724     -22.025  33.338 -47.452  1.00  0.00
ATOM   3604  CGD CGD Y1725       3.676  61.381  46.082  1.00  0.00
ATOM   3605  CGE CGE Y1726      -1.505  41.888 -72.241  1.00  0.00
ATOM   3606  CGF CGF Y1727     -67.134  28.065 -85.527  1.00  0.00
ATOM   3607  CGG CGG Y1728     -15.588 -60.467  63.124  1.00  0.00
ATOM   3608  CGH CGH Y1729      36.696  73.057  54.755  1.00  0.00
ATOM   3609  CGI CGI Y1730     -23.175  26.794 -12.594  1.00  0.00
ATOM   3610  CGJ CGJ Y1731     -16.453 -86.628  72.592  1.00  0.00
ATOM   3611  CGK CGK Y1732     -23.493 -55.775 -37.419  1.00  0.00
ATOM   3612  CGL CGL Y1733     -29.798 -38.222  59.102  1.00  0.00
ATOM   3613  CGM CGM Y1734      51.385  -8.794   5.289  1.00  0.00
ATOM   3614  CGN CGN Y1735       3.934 -27.146 -31.704  1.00  0.00
ATOM   3615  CGO CGO Y1736     -20.759  80.481  31.122  1.00  0.00
ATOM   3616  CGP CGP Y1737       6.849  70.453 -53.519  1.00  0.00
ATOM   3617  CGQ CGQ Y1738      71.152  -2.162  87.973  1.00  0.00
ATOM   3618  CGR CGR Y1739     -43.658  50.778  89.459  1.00  0.00
ATOM   3619  CGS CGS Y1740     -11.862 -22.483 -25.026  1.00  0.00
ATOM   3620  CGT CGT Y1741     -73.978  49.547  88.637  1.00  0.00
ATOM   3621  CGU CGU Y1742     -45.733  -7.426  73.637  1.00  0.00
ATOM   3622  CGV CGV Y1743      85.516  56.642  48.463  1.00  0.00
ATOM   3623  CGW CGW Y1744      56.210 -83.804  71.643  1.00  0.00
ATOM   3624  CGX CGX Y1745     -42.116  49.848 -86.746  1.00  0.00
ATOM   3625  CGY CGY Y1746      75.284  38.192  11.220  1.00  0.00
ATOM   3626  CGZ CGZ Y1747     -60.753  16.538 -62.139  1.00  0.00
ATOM   3627  CHA CHA Y1748     -37.383 -22.251  14.345  1.00  0.00
ATOM   3628  CHB CHB Y1749      89.222   7.565  17.138  1.00  0.00
ATOM   3629  CHC CHC Y1750     -65.713 -33.952 -61.846  1.00  0.00
ATOM   3630  CHD CHD Y1751     -54.900  -3.487 -79.745  1.00  0.00
ATOM   3631  CHE CHE Y1752     -19.615  25.948   3.646  1.00  0.00
ATOM   3632  CHF CHF Y1753       3.776  60.050 -66.549  1.00  0.00
ATOM   3633  CHG CHG Y1754     -83.394 -23.746 -17.511  1.00  0.00
ATOM   3634  CHH CHH Y1755      31.377  42.058   3.828  1.00  0.00
ATOM   3635  CHI CHI Y1756      -7.237 -72.671 -28.577  1.00  0.00
ATOM   3636  CHJ CHJ Y1757     -68.143 -29.771  87.085  1.00  0.00
ATOM   3637  CHK CHK Y1758      -9.438  34.754 -66.113  1.00  0.00
ATOM   3638  CHL CHL Y1759     -17.107 -53.066  79.052  1.00  0.00
ATOM   3639  CHM CHM Y1760      27.112  80.706 -83.609  1.00  0.00
ATOM   3640  CHN CHN Y1761     -69.881  26.693 -40.512  1.00  0.00
ATOM   3641  CHO CHO Y1762     -78.290 -20.288  79.415  1.00  0.00
ATOM   3642  CHP CHP Y1763     -29.945   2.648  65.741  1.00  0.00
ATOM   3643  CHQ CHQ Y1764      75.042 -15.389 -46.825  1.00  0.00
ATOM   3644  CHR CHR Y1765     -20.281 -23.376 -73.019  1.00  0.00
ATOM   3645  CHS CHS Y1766     -18.861 -75.579  71.300  1.00  0.00
ATOM   3646  CHT CHT Y1767      73.315 -62.987  -5.972  1.00  0.00
ATOM   3647  CHU CHU Y1768     -59.806  54.528  56.338  1.00  0.00
ATOM   3648  CHV CHV Y1769     -71.217 -75.464 -65.374  1.00  0.00
ATOM   3649  CHW CHW Y1770     -41.821 -59.966 -41.947  1.00  0.00
ATOM   3650  CHX CHX Y1771      89.445  84.260   9.870  1.00  0.00
ATOM   3651  CHY CHY Y1772      34.799 -13.367  27.446  1.00  0.00
ATOM   3652  CHZ CHZ Y1773      87.079  74.886 -38.098  1.00  0.00
ATOM   3653  CIA CIA Y1774     -82.467 -58.742  39.770  1.00  0.00
ATOM   3654  CIB CIB Y1775      54.663 -65.294 -82.928  1.00  0.00
ATOM   3655  CIC CIC Y1776      -2.516  60.375  14.010  1.00  0.00
ATOM   3656  CID CID Y1777      68.484 -39.475  62.421  1.00  0.00
ATOM   3657  CIE CIE Y1778     -39.840  -9.753  30.569  1.00  0.00
ATOM   3658  CIF CIF Y1779     -30.669 -11.103  40.691  1.00  0.00
ATOM   3659  CIG CIG Y1780     -21.169  58.976 -11.324  1.00  0.00
ATOM   3660  CIH CIH Y1781      61.435  41.153  -9.135  1.00  0.00
ATOM   3661  CII CII Y1782     -80.629  34.451 -23.012  1.00  0.00
ATOM   3662  CIJ CIJ Y1783     -58.623  44.443 -50.560  1.00  0.00
ATOM   3663  CIK CIK Y1784      73.435  84.416  23.137  1.00  0.00
ATOM   3664  CIL CIL Y1785     -83.994  76.866  83.537  1.00  0.00
ATOM   3665  CIM CIM Y1786     -56.805 -30.736  75.856  1.00  0.00
ATOM   3666  CIN CIN Y1787     -21.370 -10.582  17.258  1.00  0.00
ATOM   3667  CIO CIO Y1788      47.932 -28.603  89.017  1.00  0.00
ATOM   3668  CIP CIP Y1789      67.045  -9.873  40.992  1.00  0.00
ATOM   3669  CIQ CIQ Y1790     -71.542 -38.099  32.062  1.00  0.00
ATOM   3670  CIR CIR Y1791      26.488 -26.676  20.194  1.00  0.00
ATOM   3671  CIS CIS Y1792      84.920 -51.433  49.857  1.00  0.00
ATOM   3672  CIT CIT Y1793     -73.644 -71.320  -8.093  1.00  0.00
ATOM   3673  CIU CIU Y1794     -20.094 -13.278 -84.933  1.00  0.00
ATOM   3674  CIV CIV Y1795      27.862  33.264  13.113  1.00  0.00
ATOM   3675  CIW CIW Y1796     -12.067 -68.423 -12.518  1.00  0.00
ATOM   3676  CIX CIX Y1797     -33.105  29.695 -52.245  1.00  0.00
ATOM   3677  CIY CIY Y1798     -57.613   3.422   9.017  1.00  0.00
ATOM   3678  CIZ CIZ Y1799     -57.984 -86.563 -13.563  1.00  0.00
ATOM   3679  CJA CJA Y1800      88.831 -76.606 -44.891  1.00  0.00
ATOM   3680  CJB CJB Y1801     -42.107  20.286  72.778  1.00  0.00
ATOM   3681  CJC CJC Y1802     -65.867 -77.488  87.677  1.00  0.00
ATOM   3682  CJD CJD Y1803      60.888 -89.192  27.461  1.00  0.00
ATOM   3683  CJE CJE Y1804      59.159  66.144  87.108  1.00  0.00
ATOM   3684  CJF CJF Y1805      55.014 -38.882  51.014  1.00  0.00
ATOM   3685  CJG CJG Y1806      77.268 -12.983  41.967  1.00  0.00
ATOM   3686  CJH CJH Y1807      86.361  -1.091 -14.757  1.00  0.00
ATOM   3687  CJI CJI Y1808     -17.203 -12.130 -14.902  1.00  0.00
ATOM   3688  CJJ CJJ Y1809     -83.228 -20.214 -73.083  1.00  0.00
ATOM   3689  CJK CJK Y1810      64.851  65.654 -14.959  1.00  0.00
ATOM   3690  CJL CJL Y1811     -39.148 -43.769 -81.015  1.00  0.00
ATOM   3691  CJM CJM Y1812     -83.570 -33.887 -85.128  1.00  0.00
ATOM   3692  CJN CJN Y1813     -61.938 -51.329  -6.815  1.00  0.00
ATOM   3693  CJO CJO Y1814      76.108 -53.374   5.604  1.00  0.00
ATOM   3694  CJP CJP Y1815     -16.037 -21.412  67.410  1.00  0.00
ATOM   3695  CJQ CJQ Y1816     -40.870 -84.954 -78.461  1.00  0.00
ATOM   3696  CJR CJR Y1817     -67.563 -17.725  41.169  1.00  0.00
ATOM   3697  CJS CJS Y1818      84.439 -11.683  78.318  1.00  0.00
ATOM   3698  CJT CJT Y1819     -46.993 -53.254   9.841  1.00  0.00
ATOM   3699  CJU CJU Y1820     -81.480  59.662  46.447  1.00  0.00
ATOM   3700  CJV CJV Y1821     -54.822  65.897 -50.785  1.00  0.00
ATOM   3701  CJW CJW Y1822      89.973  48.133 -84.144  1.00  0.00
ATOM   3702  CJX CJX Y1823     -74.223  -7.712  60.402  1.00  0.00
ATOM   3703  CJY CJY Y1824     -81.819  79.134 -63.863  1.00  0.00
ATOM   3704  CJZ CJZ Y1825     -54.483 -73.062  55.029  1.00  0.00
ATOM   3705  CKA CKA Y1826     -14.482 -11.230   5.214  1.00  0.00
ATOM   3706  CKB CKB Y1827     -15.290  -5.940  58.154  1.00  0.00
ATOM   3707  CKC CKC Y1828      31.649  46.556 -85.918  1.00  0.00
ATOM   3708  CKD CKD Y1829     -82.635 -55.407 -69.886  1.00  0.00
ATOM   3709  CKE CKE Y1830      22.578 -66.176  27.639  1.00  0.00
ATOM   3710  CKF CKF Y1831     -44.364 -32.281 -39.324  1.00  0.00
ATOM   3711  CKG CKG Y1832      67.184  78.948   9.921  1.00  0.00
ATOM   3712  CKH CKH Y1833      56.314 -67.663  79.795  1.00  0.00
ATOM   3713  CKI CKI Y1834      48.553  27.973 -64.419  1.00  0.00
ATOM   3714  CKJ CKJ Y1835     -38.926 -22.379 -55.271  1.00  0.00
ATOM   3715  CKK CKK Y1836      -2.333 -12.467 -47.163  1.00  0.00
ATOM   3716  CKL CKL Y1837      50.415  47.591   2.297  1.00  0.00
ATOM   3717  CKM CKM Y1838      69.682  12.612 -19.853  1.00  0.00
ATOM   3718  CKN CKN Y1839     -57.209 -70.402 -86.712  1.00  0.00
ATOM   3719  CKO CKO Y1840      31.316 -88.630  54.096  1.00  0.00
ATOM   3720  CKP CKP Y1841     -84.954  38.068  88.335  1.00  0.00
ATOM   3721  CKQ CKQ Y1842     -72.048 -58.575  88.298  1.00  0.00
ATOM   3722  CKR CKR Y1843     -22.883  -5.419  29.284  1.00  0.00
ATOM   3723  CKS CKS Y1844      89.398 -83.965  86.919  1.00  0.00
ATOM   3724  CKT CKT Y1845     -77.551  80.283 -29.857  1.00  0.00
ATOM   3725  CKU CKU Y1846     -76.845  67.219  11.276  1.00  0.00
ATOM   3726  CKV CKV Y1847     -51.656 -90.685  78.910  1.00  0.00
ATOM   3727  CKW CKW Y1848     -80.034  35.638 -59.357  1.00  0.00
ATOM   3728  CKX CKX Y1849      42.904 -87.500 -21.053  1.00  0.00
ATOM   3729  CKY CKY Y1850      87.823 -12.207   5.273  1.00  0.00
ATOM   3730  CKZ CKZ Y1851      80.688 -22.741  38.457  1.00  0.00
ATOM   3731  CLA CLA Y1852      60.454 -11.061  50.187  1.00  0.00
ATOM   3732  CLB CLB Y1853     -25.352  65.838 -55.250  1.00  0.00
ATOM   3733  CLC CLC Y1854      19.850  35.215  40.842  1.00  0.00
ATOM   3734  CLD CLD Y1855     -56.456 -87.729 -63.610  1.00  0.00
ATOM   3735  CLE CLE Y1856     -28.409  16.682  -0.845  1.00  0.00
ATOM   3736  CLF CLF Y1857     -59.203 -63.932  75.028  1.00  0.00
ATOM   3737  CLG CLG Y1858     -52.633  -1.869  25.783  1.00  0.00
ATOM   3738  CLH CLH Y1859      20.454  24.666 -11.522  1.00  0.00
ATOM   3739  CLI CLI Y1860      38.877  74.511  86.023  1.00  0.00
ATOM   3740  CLJ CLJ Y1861     -27.029 -58.237  84.577  1.00  0.00
ATOM   3741  CLK CLK Y1862      81.561  47.885 -69.541  1.00  0.00
ATOM   3742  CLL CLL Y1863      33.484 -65.464 -36.113  1.00  0.00
ATOM   3743  CLM CLM Y1864      46.859  20.825  80.631  1.00  0.00
ATOM   3744  CLN CLN Y1865     -49.673  10.713 -23.252  1.00  0.00
ATOM   3745  CLO CLO Y1866     -84.364  30.599 -36.325  1.00  0.00
ATOM   3746  CLP CLP Y1867     -66.535  85.072  76.835  1.00  0.00
ATOM   3747  CLQ CLQ Y1868     -70.334  64.043  47.153  1.00  0.00
ATOM   3748  CLR CLR Y1869     -41.409 -10.685 -30.678  1.00  0.00
ATOM   3749  CLS CLS Y1870     -17.187  80.619 -60.440  1.00  0.00
ATOM   3750  CLT CLT Y1871      11.408 -29.274   6.371  1.00  0.00
ATOM   3751  CLU CLU Y1872     -46.072 -33.448 -63.987  1.00  0.00
ATOM   3752  CLV CLV Y1873     -69.062  70.000  70.770  1.00  0.00
ATOM   3753  CLW CLW Y1874     -20.070 -42.218  11.163  1.00  0.00
ATOM   3754  CLX CLX Y1875     -33.119 -35.509 -51.086  1.00  0.00
ATOM   3755  CLY CLY Y1876      41.966  83.449   4.122  1.00  0.00
ATOM   3756  CLZ CLZ Y1877     -55.437 -69.052  38.109  1.00  0.00
ATOM   3757  CMA CMA Y1878      29.714 -30.871  53.680  1.00  0.00
ATOM   3758  CMB CMB Y1879     -80.948 -38.649 -21.428  1.00  0.00
ATOM   3759  CMC CMC Y1880       5.199 -84.806 -43.135  1.00  0.00
ATOM   3760  CMD CMD Y1881     -43.729  26.545 -64.941  1.00  0.00
ATOM   3761  CME CME Y1882      42.141 -12.006 -37.178  1.00  0.00
ATOM   3762  CMF CMF Y1883      61.731 -88.879 -28.913  1.00  0.00
ATOM   3763  CMG CMG Y1884     -62.040  57.571 -40.762  1.00  0.00
ATOM   3764  CMH CMH Y1885       9.173  -5.914 -32.882  1.00  0.00
ATOM   3765  CMI CMI Y1886      74.789  79.843 -32.485  1.00  0.00
ATOM   3766  CMJ CMJ Y1887     -82.435  41.918  14.080  1.00  0.00
ATOM   3767  CMK CMK Y1888      25.287 -20.192 -18.114  1.00  0.00
ATOM   3768  CML CML Y1889     -80.688  73.057 -74.138  1.00  0.00
ATOM   3769  CMM CMM Y1890      -4.309  11.847  32.806  1.00  0.00
ATOM   3770  CMN CMN Y1891      31.186 -24.074  73.030  1.00  0.00
ATOM   3771  CMO CMO Y1892      85.563  53.835  -6.975  1.00  0.00
ATOM   3772  CMP CMP Y1893       7.393  17.848 -13.448  1.00  0.00
ATOM   3773  CMQ CMQ Y1894      -6.817 -15.803 -77.184  1.00  0.00
ATOM   3774  CMR CMR Y1895     -55.623 -87.013  59.768  1.00  0.00
ATOM   3775  CMS CMS Y1896      61.525 -27.651  40.634  1.00  0.00
ATOM   3776  CMT CMT Y1897      52.631   9.089  67.687  1.00  0.00
ATOM   3777  CMU CMU Y1898     -16.948 -89.635  86.371  1.00  0.00
ATOM   3778  CMV CMV Y1899     -35.723  81.229 -76.933  1.00  0.00
ATOM   3779  CMW CMW Y1900     -41.470  85.441  58.472  1.00  0.00
ATOM   3780  CMX CMX Y1901      75.170  81.693 -86.183  1.00  0.00
ATOM   3781  CMY CMY Y1902     -33.850  63.606 -18.140  1.00  0.00
ATOM   3782  CMZ CMZ Y1903      78.741 -64.004 -85.607  1.00  0.00
ATOM   3783  CNA CNA Y1904      60.103  83.960 -86.961  1.00  0.00
ATOM   3784  CNB CNB Y1905      -9.841 -31.168  24.517  1.00  0.00
ATOM   3785  CNC CNC Y1906       0.724  81.719 -50.689  1.00  0.00
ATOM   3786  CND CND Y1907      81.148  24.128 -59.021  1.00  0.00
ATOM   3787  CNE CNE Y1908      87.363 -89.737  54.608  1.00  0.00
ATOM   3788  CNF CNF Y1909     -83.825  28.237  54.733  1.00  0.00
ATOM   3789  CNG CNG Y1910      24.167 -54.187  61.585  1.00  0.00
ATOM   3790  CNH CNH Y1911      12.497  14.382 -35.886  1.00  0.00
ATOM   3791  CNI CNI Y1912     -30.766 -67.185 -77.279  1.00  0.00
ATOM   3792  CNJ CNJ Y1913       4.603  -5.981 -75.340  1.00  0.00
ATOM   3793  CNK CNK Y1914      11.393  35.358  85.040  1.00  0.00
ATOM   3794  CNL CNL Y1915      -0.853 -87.431   6.655  1.00  0.00
ATOM   3795  CNM CNM Y1916      89.531 -23.184  -5.922  1.00  0.00
ATOM   3796  CNN CNN Y1917      30.625 -16.642  40.097  1.00  0.00
ATOM   3797  CNO CNO Y1918     -16.432 -41.663 -34.220  1.00  0.00
ATOM   3798  CNP CNP Y1919     -34.396  82.144 -59.135  1.00  0.00
ATOM   3799  CNQ CNQ Y1920     -82.120  15.455  83.193  1.00  0.00
ATOM   3800  CNR CNR Y1921     -51.606 -44.774  -6.340  1.00  0.00
ATOM   3801  CNS CNS Y1922      73.473  84.558 -65.156  1.00  0.00
ATOM   3802  CNT CNT Y1923      87.719  16.355  68.653  1.00  0.00
ATOM   3803  CNU CNU Y1924     -56.671 -87.482   5.163  1.00  0.00
ATOM   3804  CNV CNV Y1925      64.119 -24.758  71.456  1.00  0.00
ATOM   3805  CNW CNW Y1926      -1.697  -0.005  40.498  1.00  0.00
ATOM   3806  CNX CNX Y1927     -76.113  28.338  87.105  1.00  0.00
ATOM   3807  CNY CNY Y1928     -84.225 -40.687  -2.557  1.00  0.00
ATOM   3808  CNZ CNZ Y1929     -62.970 -76.409 -26.975  1.00  0.00
ATOM   3809  COA COA Y1930      88.602 -87.778 -35.836  1.00  0.00
ATOM   3810  COB COB Y1931      33.290 -59.141  30.509  1.00  0.00
ATOM   3811  COC COC Y1932      61.098  77.785  -7.432  1.00  0.00
ATOM   3812  COD COD Y1933     -74.828 -88.639 -61.572  1.00  0.00
ATOM   3813  COE COE Y1934     -51.556 -61.860  60.130  1.00  0.00
ATOM   3814  COF COF Y1935     -47.891 -60.581 -55.850  1.00  0.00
ATOM   3815  COG COG Y1936      36.764  79.194  23.130  1.00  0.00
ATOM   3816  COH COH Y1937       3.339  57.718  83.508  1.00  0.00
ATOM   3817  COI COI Y1938      39.301  56.648  43.905  1.00  0.00
ATOM   3818  COJ COJ Y1939      59.826  48.867  17.391  1.00  0.00
ATOM   3819  COK COK Y1940     -83.165  65.172  30.319  1.00  0.00
ATOM   3820  COL COL Y1941     -38.591 -67.267  79.641  1.00  0.00
ATOM   3821  COM COM Y1942      61.010 -43.288 -28.864  1.00  0.00
ATOM   3822  CON CON Y1943      10.594  65.241  37.665  1.00  0.00
ATOM   3823  COO COO Y1944     -25.669 -88.301 -84.309  1.00  0.00
ATOM   3824  COP COP Y1945       0.524 -52.225  70.686  1.00  0.00
ATOM   3825  COQ COQ Y1946     -13.224 -18.944 -62.551  1.00  0.00
ATOM   3826  COR COR Y1947     -16.170  58.681 -84.817  1.00  0.00
ATOM   3827  COS COS Y1948      58.735  23.828  83.662  1.00  0.00
ATOM   3828  COT COT Y1949     -74.220  29.823  -9.985  1.00  0.00
ATOM   3829  COU COU Y1950      39.894 -10.131 -86.086  1.00  0.00
ATOM   3830  COV COV Y1951      82.553 -74.393 -28.047  1.00  0.00
ATOM   3831  COW COW Y1952     -85.357 -82.451   2.626  1.00  0.00
ATOM   3832  COX COX Y1953      90.094  21.834  53.628  1.00  0.00
ATOM   3833  COY COY Y1954      82.705 -57.232  66.086  1.00  0.00
ATOM   3834  COZ COZ Y1955     -61.255  12.923 -44.797  1.00  0.00
ATOM   3835  CPA CPA Y1956      58.500 -31.616 -37.965  1.00  0.00
ATOM   3836  CPB CPB Y1957      29.355  48.429  84.815  1.00  0.00
ATOM   3837  CPC CPC Y1958     -16.199 -68.607   3.129  1.00  0.00
ATOM   3838  CPD CPD Y1959     -23.855 -85.030  42.642  1.00  0.00
ATOM   3839  CPE CPE Y1960     -78.801 -87.980  54.192  1.00  0.00
ATOM   3840  CPF CPF Y1961      56.125 -87.268 -12.923  1.00  0.00
ATOM   3841  CPG CPG Y1962     -31.867 -46.063 -36.099  1.00  0.00
ATOM   3842  CPH CPH Y1963     -84.285  64.175  65.684  1.00  0.00
ATOM   3843  CPI CPI Y1964      22.033 -17.344   7.834  1.00  0.00
ATOM   3844  CPJ CPJ Y1965     -27.660 -89.274  13.325  1.00  0.00
ATOM   3845  CPK CPK Y1966      84.906 -30.629 -79.971  1.00  0.00
ATOM   3846  CPL CPL Y1967     -66.919 -43.104  77.687  1.00  0.00
ATOM   3847  CPM CPM Y1968      -5.330  22.352  -9.970  1.00  0.00
ATOM   3848  CPN CPN Y1969      89.441  -9.875 -56.022  1.00  0.00
ATOM   3849  CPO CPO Y1970     -21.700 -88.735 -48.115  1.00  0.00
ATOM   3850  CPP CPP Y1971     -85.365  -5.724  -0.707  1.00  0.00
ATOM   3851  CPQ CPQ Y1972     -77.238 -59.029  76.039  1.00  0.00
ATOM   3852  CPR CPR Y1973      77.441 -90.149  74.646  1.00  0.00
ATOM   3853  CPS CPS Y1974      26.245 -40.148 -81.983  1.00  0.00
ATOM   3854  CPT CPT Y1975      44.847 -60.056  24.564  1.00  0.00
ATOM   3855  CPU CPU Y1976      86.406  44.519  17.612  1.00  0.00
ATOM   3856  CPV CPV Y1977     -24.615  41.681  72.843  1.00  0.00
ATOM   3857  CPW CPW Y1978      54.721 -85.584 -78.940  1.00  0.00
ATOM   3858  CPX CPX Y1979     -83.035  55.218 -16.997  1.00  0.00
ATOM   3859  CPY CPY Y1980      48.680 -57.670  86.380  1.00  0.00
ATOM   3860  CPZ CPZ Y1981      64.534 -40.543   1.422  1.00  0.00
ATOM   3861  CQA CQA Y1982      65.677  30.775  23.874  1.00  0.00
ATOM   3862  CQB CQB Y1983      22.443  74.755  37.481  1.00  0.00
ATOM   3863  CQC CQC Y1984     -44.578   5.082 -32.973  1.00  0.00
ATOM   3864  CQD CQD Z1985      53.872 -38.713  78.350  1.00  0.00
ATOM   3865  CQE CQE Z1986      79.344  49.848 -51.958  1.00  0.00
ATOM   3866  CQF CQF Z1987      50.212 -68.960 -57.981  1.00  0.00
ATOM   3867  CQG CQG Z1988     -42.185 -57.601 -28.469  1.00  0.00
ATOM   3868  CQH CQH Z1989      81.038   1.933   9.880  1.00  0.00
ATOM   3869  CQI CQI Z1990     -61.686  23.975  -9.566  1.00  0.00
ATOM   3870  CQJ CQJ Z1991      75.725 -16.264  83.182  1.00  0.00
ATOM   3871  CQK CQK Z1992     -15.543  34.235  -2.445  1.00  0.00
ATOM   3872  CQL CQL Z1993     -45.094 -17.739  18.480  1.00  0.00
ATOM   3873  CQM CQM Z1994      50.040 -56.358 -12.420  1.00  0.00
ATOM   3874  CQN CQN Z1995      22.439 -56.412  52.947  1.00  0.00
ATOM   3875  CQO CQO Z1996     -81.331 -51.926 -80.273  1.00  0.00
ATOM   3876  CQP CQP Z1997       1.625  70.853  35.679  1.00  0.00
ATOM   3877  CQQ CQQ Z1998     -43.340   0.208 -54.981  1.00  0.00
ATOM   3878  CQR CQR Z1999      79.170 -50.704  54.305  1.00  0.00
ATOM   3879  CQS CQS Z2000     -11.410 -20.399  14.680  1.00  0.00
ATOM   3880  CQT CQT Z2001       2.240  57.915  -7.586  1.00  0.00
ATOM   3881  CQU CQU Z2002     -29.263  45.968 -62.365  1.00  0.00
ATOM   3882  CQV CQV Z2003      52.733  48.710  29.894  1.00  0.00
ATOM   3883  CQW CQW Z2004     -33.736 -42.868 -73.681  1.00  0.00
ATOM   3884  CQX CQX Z2005     -10.187  11.932  60.504  1.00  0.00
ATOM   3885  CQY CQY Z2006     -34.006 -27.931 -42.206  1.00  0.00
ATOM   3886  CQZ CQZ Z2007      -8.263 -65.812  54.959  1.00  0.00
ATOM   3887  CRA CRA Z2008     -70.140  14.192 -52.329  1.00  0.00
ATOM   3888  CRB CRB Z2009     -85.638 -58.736  59.811  1.00  0.00
ATOM   3889  CRC CRC Z2010      14.082 -76.314  -5.272  1.00  0.00
ATOM   3890  CRD CRD Z2011     -54.164  73.374 -39.285  1.00  0.00
ATOM   3891  CRE CRE Z2012      -8.462 -47.502  14.435  1.00  0.00
ATOM   3892  CRF CRF Z2013     -45.896 -14.477  60.990  1.00  0.00
ATOM   3893  CRG CRG Z2014     -41.221  46.820  54.037  1.00  0.00
ATOM   3894  CRH CRH Z2015      41.317  41.805 -26.161  1.00  0.00
ATOM   3895  CRI CRI Z2016      83.380 -74.431 -82.186  1.00  0.00
ATOM   3896  CRJ CRJ Z2017      79.181  13.660 -13.806  1.00  0.00
ATOM   3897  CRK CRK Z2018      56.022 -57.657  64.454  1.00  0.00
ATOM   3898  CRL CRL Z2019      54.008 -76.033  25.013  1.00  0.00
ATOM   3899  CRM CRM Z2020      27.975   9.410 -39.746  1.00  0.00
ATOM   3900  CRN CRN Z2021      12.508  75.809 -65.016  1.00  0.00
ATOM   3901  CRO CRO Z2022      50.764 -18.316   6.790  1.00  0.00
ATOM   3902  CRP CRP Z2023     -11.695  15.140  15.103  1.00  0.00
ATOM   3903  CRQ CRQ Z2024      11.380 -43.179 -41.850  1.00  0.00
ATOM   3904  CRR CRR Z2025     -83.513  23.233 -13.049  1.00  0.00
ATOM   3905  CRS CRS Z2026      54.997 -36.127 -60.984  1.00  0.00
ATOM   3906  CRT CRT Z2027      22.658  15.807  33.148  1.00  0.00
ATOM   3907  CRU CRU Z2028      22.809  38.504  80.621  1.00  0.00
ATOM   3908  CRV CRV Z2029     -64.127 -69.880  -1.688  1.00  0.00
ATOM   3909  CRW CRW Z2030      -6.357  37.807  69.534  1.00  0.00
ATOM   3910  CRX CRX Z2031      12.320  27.587 -68.994  1.00  0.00
ATOM   3911  CRY CRY Z2032      27.372 -35.678 -42.273  1.00  0.00
ATOM   3912  CRZ CRZ Z2033      62.994  15.707 -56.630  1.00  0.00
ATOM   3913  CSA CSA Z2034      56.557 -86.790 -60.174  1.00  0.00
ATOM   3914  CSB CSB Z2035     -33.095 -67.764  -5.083  1.00  0.00
ATOM   3915  CSC CSC Z2036     -53.713  69.662  18.669  1.00  0.00
ATOM   3916  CSD CSD Z2037      73.609  61.416 -19.182  1.00  0.00
ATOM   3917  CSE CSE Z2038      -5.269  21.165 -16.933  1.00  0.00
ATOM   3918  CSF CSF Z2039     -28.165  28.324 -81.575  1.00  0.00
ATOM   3919  CSG CSG Z2040      14.459 -48.156  22.591  1.00  0.00
ATOM   3920  CSH CSH Z2041      75.133  11.661  51.687  1.00  0.00
ATOM   3921  CSI CSI Z2042      62.752 -28.277  42.113  1.00  0.00
ATOM   3922  CSJ CSJ Z2043      -3.618 -71.567  77.039  1.00  0.00
ATOM   3923  CSK CSK Z2044     -11.066  63.626 -14.540  1.00  0.00
ATOM   3924  CSL CSL Z2045      19.089 -19.983  76.365  1.00  0.00
ATOM   3925  CSM CSM Z2046     -51.665  -0.061  26.683  1.00  0.00
ATOM   3926  CSN CSN Z2047     -63.253 -75.735 -49.406  1.00  0.00
ATOM   3927  CSO CSO Z2048      -6.086 -80.082  -2.655  1.00  0.00
ATOM   3928  CSP CSP Z2049      83.076 -51.488  85.753  1.00  0.00
ATOM   3929  CSQ CSQ Z2050     -45.495  17.895 -74.379  1.00  0.00
ATOM   3930  CSR CSR Z2051     -42.613 -73.250 -51.902  1.00  0.00
ATOM   3931  CSS CSS Z2052      68.287 -76.387 -84.806  1.00  0.00
ATOM   3932  CST CST Z2053     -63.884 -12.968 -28.634  1.00  0.00
ATOM   3933  CSU CSU Z2054     -83.874 -73.865 -23.161  1.00  0.00
ATOM   3934  CSV CSV Z2055     -19.692  59.513 -30.016  1.00  0.00
ATOM   3935  CSW CSW Z2056     -32.485 -47.591  16.829  1.00  0.00
ATOM   3936  CSX CSX Z2057      76.906 -59.681  14.468  1.00  0.00
ATOM   3937  CSY CSY Z2058     -57.511  27.402  61.132  1.00  0.00
ATOM   3938  CSZ CSZ Z2059     -44.902 -66.017  63.103  1.00  0.00
ATOM   3939  CTA CTA Z2060     -62.814  -0.112  45.464  1.00  0.00
ATOM   3940  CTB CTB Z2061     -59.257 -50.393  10.206  1.00  0.00
ATOM   3941  CTC CTC Z2062      64.069  30.262 -29.165  1.00  0.00
ATOM   3942  CTD CTD Z2063     -12.855 -14.640 -67.639  1.00  0.00
ATOM   3943  CTE CTE Z2064       4.181  58.996 -24.961  1.00  0.00
ATOM   3944  CTF CTF Z2065      74.965 -47.034  28.514  1.00  0.00
ATOM   3945  CTG CTG Z2066     -12.878 -67.104 -69.640  1.00  0.00
ATOM   3946  CTH CTH Z2067      28.894  21.902  69.000  1.00  0.00
ATOM   3947  CTI CTI Z2068     -65.554  64.798 -12.249  1.00  0.00
ATOM   3948  CTJ CTJ Z2069      67.711 -81.260  71.814  1.00  0.00
ATOM   3949  CTK CTK Z2070     -66.683 -43.084 -46.777  1.00  0.00
ATOM   3950  CTL CTL Z2071     -18.707 -48.149 -47.751  1.00  0.00
ATOM   3951  CTM CTM Z2072       6.616 -35.107  -5.819  1.00  0.00
ATOM   3952  CTN CTN Z2073      30.009 -13.154  63.862  1.00  0.00
ATOM   3953  CTO CTO Z2074      48.580  10.028  77.528  1.00  0.00
ATOM   3954  CTP CTP Z2075      18.277 -83.495  86.968  1.00  0.00
ATOM   3955  CTQ CTQ Z2076      74.784 -65.454 -67.512  1.00  0.00
ATOM   3956  CTR CTR Z2077      61.132  47.535 -50.614  1.00  0.00
ATOM   3957  CTS CTS Z2078      78.945  66.792 -70.498  1.00  0.00
ATOM   3958  CTT CTT Z2079      75.907 -23.409 -27.589  1.00  0.00
ATOM   3959  CTU CTU Z2080     -73.138  -3.029 -49.479  1.00  0.00
ATOM   3960  CTV CTV Z2081      52.039 -19.384  67.819  1.00  0.00
ATOM   3961  CTW CTW Z2082      86.939  81.864 -83.711  1.00  0.00
ATOM   3962  CTX CTX Z2083     -69.068  -1.930  58.737  1.00  0.00
ATOM   3963  CTY CTY Z2084     -63.419 -35.882  -3.255  1.00  0.00
ATOM   3964  CTZ CTZ Z2085     -58.052  38.841  78.156  1.00  0.00
ATOM   3965  CUA CUA Z2086     -16.221 -79.650 -29.848  1.00  0.00
ATOM   3966  CUB CUB Z2087      62.071  13.431  29.331  1.00  0.00
ATOM   3967  CUC CUC Z2088     -42.382  10.651  58.650  1.00  0.00
ATOM   3968  CUD CUD Z2089     -71.118  51.553 -63.718  1.00  0.00
ATOM   3969  CUE CUE Z2090     -65.186 -86.427 -25.284  1.00  0.00
ATOM   3970  CUF CUF Z2091      -2.048  24.773  50.963  1.00  0.00
ATOM   3971  CUG CUG Z2092     -57.636  40.005  32.659  1.00  0.00
ATOM   3972  CUH CUH Z2093     -77.771  -7.353 -78.698  1.00  0.00
ATOM   3973  CUI CUI Z2094     -74.971 -39.655 -69.046  1.00  0.00
ATOM   3974  CUJ CUJ Z2095      14.596  33.565 -37.362  1.00  0.00
ATOM   3975  CUK CUK Z2096     -27.881 -80.932  64.876  1.00  0.00
ATOM   3976  CUL CUL Z2097      -3.212 -48.275  41.858  1.00  0.00
ATOM   3977  CUM CUM Z2098     -29.619  17.781  41.097  1.00  0.00
ATOM   3978  CUN CUN Z2099      76.420 -64.846  70.598  1.00  0.00
ATOM   3979  CUO CUO Z2100     -65.305  46.030  -6.779  1.00  0.00
ATOM   3980  CUP CUP Z2101       9.120 -87.116  59.370  1.00  0.00
ATOM   3981  CUQ CUQ Z2102     -59.396 -48.698  85.505  1.00  0.00
ATOM   3982  CUR CUR Z2103      51.035  -4.210 -55.292  1.00  0.00
ATOM   3983  CUS CUS Z2104     -70.338 -51.133  52.022  1.00  0.00
ATOM   3984  CUT CUT Z2105     -78.593 -28.551  38.438  1.00  0.00
ATOM   3985  CUU CUU Z2106      32.342  71.069 -80.113  1.00  0.00
ATOM   3986  CUV CUV Z2107     -23.618  68.147 -15.964  1.00  0.00
ATOM   3987  CUW CUW Z2108      32.599   8.580  56.637  1.00  0.00
ATOM   3988  CUX CUX Z2109      57.294 -13.492  53.439  1.00  0.00
ATOM   3989  CUY CUY Z2110      68.620  41.607  66.182  1.00  0.00
ATOM   3990  CUZ CUZ Z2111      62.394 -89.990  43.629  1.00  0.00
ATOM   3991  CVA CVA Z2112     -65.906 -27.360  76.279  1.00  0.00
ATOM   3992  CVB CVB Z2113      -6.059  41.834  44.818  1.00  0.00
ATOM   3993  CVC CVC Z2114      14.145 -15.150  15.084  1.00  0.00
ATOM   3994  CVD CVD Z2115      38.212  72.898  83.561  1.00  0.00
ATOM   3995  CVE CVE Z2116      38.486  59.086 -58.330  1.00  0.00
ATOM   3996  CVF CVF Z2117      74.487  22.536  81.999  1.00  0.00
ATOM   3997  CVG CVG Z2118      80.017  48.264  86.661  1.00  0.00
ATOM   3998  CVH CVH Z2119     -33.875 -48.489  69.009  1.00  0.00
ATOM   3999  CVI CVI Z2120      39.214  37.591  -0.655  1.00  0.00
ATOM   4000  CVJ CVJ Z2121     -43.163 -44.735  79.022  1.00  0.00
ATOM   4001  CVK CVK Z2122     -44.479 -17.514  -9.796  1.00  0.00
ATOM   4002  CVL CVL Z2123     -39.552  36.466 -14.225  1.00  0.00
ATOM   4003  CVM CVM Z2124     -65.979 -74.472  22.862  1.00  0.00
ATOM   4004  CVN CVN Z2125     -11.816 -55.448  28.708  1.00  0.00
ATOM   4005  CVO CVO Z2126      -3.283 -34.706 -50.463  1.00  0.00
ATOM   4006  CVP CVP Z2127      75.592 -77.557  -5.171  1.00  0.00
ATOM   4007  CVQ CVQ Z2128      82.863  -2.307 -71.307  1.00  0.00
ATOM   4008  CVR CVR Z2129     -77.583  42.201 -29.604  1.00  0.00
ATOM   4009  CVS CVS Z2130      80.364 -30.824  47.948  1.00  0.00
ATOM   4010  CVT CVT Z2131     -39.059 -88.726 -31.014  1.00  0.00
ATOM   4011  CVU CVU Z2132      57.235  71.797  57.032  1.00  0.00
ATOM   4012  CVV CVV Z2133     -69.374 -69.846  60.135  1.00  0.00
ATOM   4013  CVW CVW Z2134      15.913  46.717   3.271  1.00  0.00
ATOM   4014  CVX CVX Z2135     -30.646 -50.142  45.975  1.00  0.00
ATOM   4015  CVY CVY Z2136      49.959  18.964  56.988  1.00  0.00
ATOM   4016  CVZ CVZ Z2137     -15.272   5.861 -39.007  1.00  0.00
ATOM   4017  CWA CWA Z2138     -68.332 -35.298 -20.807  1.00  0.00
ATOM   4018  CWB CWB Z2139       7.662 -79.823  46.035  1.00  0.00
ATOM   4019  CWC CWC Z2140       8.371 -68.175 -28.125  1.00  0.00
ATOM   4020  CWD CWD Z2141      39.492 -75.103 -76.050  1.00  0.00
ATOM   4021  CWE CWE Z2142      11.072  79.794   4.587  1.00  0.00
ATOM   4022  CWF CWF Z2143      52.159 -49.578  24.576  1.00  0.00
ATOM   4023  CWG CWG Z2144      67.497  72.287  77.146  1.00  0.00
ATOM   4024  CWH CWH Z2145     -69.977 -12.484   7.633  1.00  0.00
ATOM   4025  CWI CWI Z2146     -24.383 -32.160  36.576  1.00  0.00
ATOM   4026  CWJ CWJ Z2147      -6.787 -45.814  69.697  1.00  0.00
ATOM   4027  CWK CWK Z2148     -23.957  84.478 -23.981  1.00  0.00
ATOM   4028  CWL CWL Z2149      76.880 -48.885   4.883  1.00  0.00
ATOM   4029  CWM CWM Z2150     -25.639   3.392   0.492  1.00  0.00
ATOM   4030  CWN CWN Z2151      61.082 -39.953  54.503  1.00  0.00
ATOM   4031  CWO CWO Z2152     -65.725 -85.852   7.839  1.00  0.00
ATOM   4032  CWP CWP Z2153      -0.563  16.572  80.381  1.00  0.00
ATOM   4033  CWQ CWQ Z2154       2.865 -17.004 -30.575  1.00  0.00
ATOM   4034  CWR CWR Z2155     -39.530  24.655 -31.895  1.00  0.00
ATOM   4035  CWS CWS Z2156     -26.632  77.510 -51.560  1.00  0.00
ATOM   4036  CWT CWT Z2157      32.893 -15.967 -27.914  1.00  0.00
ATOM   4037  CWU CWU Z2158     -19.406   0.306  82.108  1.00  0.00
ATOM   4038  CWV CWV Z2159      60.243  47.445 -68.684  1.00  0.00
ATOM   4039  CWW CWW Z2160      19.938  64.183 -35.496  1.00  0.00
ATOM   4040  CWX CWX Z2161      17.980 -31.630  47.490  1.00  0.00
ATOM   4041  CWY CWY Z2162     -22.654 -78.896  18.992  1.00  0.00
ATOM   4042  CWZ CWZ Z2163      21.772  16.974   1.593  1.00  0.00
ATOM   4043  CXA CXA Z2164      54.225  -9.803 -19.443  1.00  0.00
ATOM   4044  CXB CXB Z2165      19.798 -47.217  83.167  1.00  0.00
ATOM   4045  CXC CXC Z2166      35.425  57.557  61.045  1.00  0.00
ATOM   4046  CXD CXD Z2167      41.946  31.992  64.039  1.00  0.00
ATOM   4047  CXE CXE Z2168     -46.558  17.607  80.902  1.00  0.00
ATOM   4048  CXF CXF Z2169      -2.982  80.732 -38.430  1.00  0.00
ATOM   4049  CXG CXG Z2170      87.025   9.452 -35.666  1.00  0.00
ATOM   4050  CXH CXH Z2171      75.124  20.825 -81.098  1.00  0.00
ATOM   4051  CXI CXI Z2172     -31.019  49.499  83.703  1.00  0.00
ATOM   4052  CXJ CXJ Z2173      38.371  -9.749  29.824  1.00  0.00
ATOM   4053  CXK CXK Z2174     -74.500 -89.048  22.090  1.00  0.00
ATOM   4054  CXL CXL Z2175     -79.125 -42.357  17.754  1.00  0.00
ATOM   4055  CXM CXM Z2176     -46.307 -45.317  38.053  1.00  0.00
ATOM   4056  CXN CXN Z2177     -74.189  12.092  68.431  1.00  0.00
ATOM   4057  CXO CXO Z2178     -47.634  51.272 -80.571  1.00  0.00
ATOM   4058  CXP CXP Z2179      -5.558  51.796 -83.937  1.00  0.00
ATOM   4059  CXQ CXQ Z2180     -23.048 -41.879  -4.728  1.00  0.00
ATOM   4060  CXR CXR Z2181     -19.207  40.281 -25.072  1.00  0.00
ATOM   4061  CXS CXS Z2182      60.668  76.534 -58.375  1.00  0.00
ATOM   4062  CXT CXT Z2183     -46.916 -75.191  81.975  1.00  0.00
ATOM   4063  CXU CXU Z2184     -82.174 -42.810 -13.637  1.00  0.00
ATOM   4064  CXV CXV Z2185      49.527  16.408  -9.148  1.00  0.00
ATOM   4065  CXW CXW Z2186     -51.443 -79.593 -16.188  1.00  0.00
ATOM   4066  CXX CXX Z2187     -67.972 -73.620 -24.240  1.00  0.00
ATOM   4067  CXY CXY Z2188      39.853 -30.502 -19.568  1.00  0.00
ATOM   4068  CXZ CXZ Z2189      -5.658  45.278 -48.480  1.00  0.00
ATOM   4069  CYA CYA Z2190      -9.141 -85.772  66.553  1.00  0.00
ATOM   4070  CYB CYB Z2191      16.022  -1.145 -81.818  1.00  0.00
ATOM   4071  CYC CYC Z2192      80.685 -19.350  67.942  1.00  0.00
ATOM   4072  CYD CYD Z2193     -77.407 -41.894  84.091  1.00  0.00
ATOM   4073  CYE CYE Z2194      15.568  55.255  72.752  1.00  0.00
ATOM   4074  CYF CYF Z2195     -77.297   4.996 -15.298  1.00  0.00
ATOM   4075  CYG CYG Z2196      17.386  57.981  87.459  1.00  0.00
ATOM   4076  CYH CYH Z2197      51.306 -73.346 -41.330  1.00  0.00
ATOM   4077  CYI CYI Z2198     -60.728 -53.125 -69.931  1.00  0.00
ATOM   4078  CYJ CYJ Z2199     -51.954 -83.719  11.885  1.00  0.00
ATOM   4079  CYK CYK Z2200      51.536  69.337 -81.905  1.00  0.00
ATOM   4080  CYL CYL Z2201      26.920  62.693  12.625  1.00  0.00
ATOM   4081  CYM CYM Z2202      48.342  78.320 -40.154  1.00  0.00
ATOM   4082  CYN CYN Z2203      53.944 -14.361 -37.819  1.00  0.00
ATOM   4083  CYO CYO Z2204     -83.775  34.958 -81.274  1.00  0.00
ATOM   4084  CYP CYP Z2205     -19.867  71.057 -73.786  1.00  0.00
ATOM   4085  CYQ CYQ Z2206      29.262 -40.179 -77.607  1.00  0.00
ATOM   4086  CYR CYR Z2207      10.078  80.163  75.742  1.00  0.00
ATOM   4087  CYS CYS Z2208      86.703 -83.523  -5.828  1.00  0.00
ATOM   4088  CYT CYT Z2209      -8.815   7.996 -86.110  1.00  0.00
ATOM   4089  CYU CYU Z2210     -75.056  -8.748 -61.239  1.00  0.00
ATOM   4090  CYV CYV Z2211      37.319  12.056 -58.905  1.00  0.00
ATOM   4091  CYW CYW Z2212     -76.775  36.860  38.636  1.00  0.00
ATOM   4092  CYX CYX Z2213     -11.344  -9.962  42.721  1.00  0.00
ATOM   4093  CYY CYY Z2214      26.048  -7.864  44.410  1.00  0.00
ATOM   4094  CYZ CYZ Z2215     -29.201  75.607  67.085  1.00  0.00
ATOM   4095  CZA CZA Z2216      23.985 -50.814 -29.086  1.00  0.00
ATOM   4096  CZB CZB Z2217      46.511  83.994 -78.526  1.00  0.00
ATOM   4097  CZC CZC Z2218      69.691  52.641  57.540  1.00  0.00
ATOM   4098  CZD CZD Z2219      75.209 -43.107  74.345  1.00  0.00
ATOM   4099  CZE CZE Z2220      34.393  83.101 -37.264  1.00  0.00
ATOM   4100  CZF CZF Z2221     -49.427  39.942  10.542  1.00  0.00
ATOM   4101  CZG CZG Z2222     -52.523  75.122  69.121  1.00  0.00
ATOM   4102  CZH CZH Z2223     -10.533 -32.675  85.850  1.00  0.00
ATOM   4103  CZI CZI Z2224      85.464  52.554  74.571  1.00  0.00
ATOM   4104  CZJ CZJ Z2225     -81.870 -62.781 -36.575  1.00  0.00
ATOM   4105  CZK CZK Z2226      41.413  11.039 -74.846  1.00  0.00
ATOM   4106  CZL CZL Z2227     -31.989  77.142  80.353  1.00  0.00
ATOM   4107  CZM CZM Z2228      75.629  83.404 -45.866  1.00  0.00
ATOM   4108  CZN CZN Z2229     -32.602  11.674 -22.680  1.00  0.00
ATOM   4109  CZO CZO Z2230     -36.203  37.335  76.111  1.00  0.00
ATOM   4110  CZP CZP Z2231      87.178 -73.508  23.080  1.00  0.00
ATOM   4111  CZQ CZQ Z2232      33.717  32.618 -46.642  1.00  0.00
ATOM   4112  CZR CZR Z2233     -60.582 -23.155 -83.680  1.00  0.00
ATOM   4113  CZS CZS Z2234     -10.777  70.299 -82.887  1.00  0.00
ATOM   4114  CZT CZT Z2235     -28.354 -12.577  -0.743  1.00  0.00
ATOM   4115  CZU CZU Z2236      64.931  80.417   8.057  1.00  0.00
ATOM   4116  CZV CZV Z2237      88.748   3.224 -50.860  1.00  0.00
ATOM   4117  CZW CZW Z2238      20.279  35.169  49.592  1.00  0.00
ATOM   4118  CZX CZX Z2239     -47.671  84.470  63.772  1.00  0.00
ATOM   4119  CZY CZY Z2240     -10.767  72.984  66.113  1.00  0.00
ATOM   4120  CZZ CZZ Z2241     -39.258  11.742  17.818  1.00  0.00
ATOM   4121  DAA DAA Z2242     -44.262 -23.993 -76.924  1.00  0.00
ATOM   4122  DAB DAB Z2243     -45.994  67.329 -12.576  1.00  0.00
ATOM   4123  DAC DAC Z2244     -16.326 -47.082 -36.195  1.00  0.00
ATOM   4124  DAD DAD Z2245     -64.517  76.815  47.206  1.00  0.00
ATOM   4125  DAE DAE Z2246     -78.960  81.372  21.880  1.00  0.00
ATOM   4126  DAF DAF Z2247     -75.151 -45.666  -0.560  1.00  0.00
ATOM   4127  DAG DAG Z2248     -42.276 -66.870  41.677  1.00  0.00
ATOM   4128  DAH DAH Z2249     -22.403  12.370 -65.637  1.00  0.00
ATOM   4129  DAI DAI Z2250      -6.278 -25.316 -86.647  1.00  0.00
ATOM   4130  DAJ DAJ Z2251       2.570 -68.062  26.616  1.00  0.00
ATOM   4131  DAK DAK Z2252     -77.577  14.525 -78.932  1.00  0.00
ATOM   4132  DAL DAL Z2253      67.545  48.369  84.072  1.00  0.00
ATOM   4133  DAM DAM Z2254      26.418 -67.423  10.246  1.00  0.00
ATOM   4134  DAN DAN Z2255     -15.238  68.477   7.091  1.00  0.00
ATOM   4135  DAO DAO Z2256     -76.710 -12.426  70.907  1.00  0.00
ATOM   4136  DAP DAP Z2257      49.455   0.278 -29.746  1.00  0.00
ATOM   4137  DAQ DAQ Z2258     -49.565  22.437   8.529  1.00  0.00
ATOM   4138  DAR DAR Z2259       1.681 -28.145  76.983  1.00  0.00
ATOM   4139  DAS DAS Z2260      78.763 -60.628 -35.146  1.00  0.00
ATOM   4140  DAT DAT Z2261     -60.310  50.276  65.632  1.00  0.00
ATOM   4141  DAU DAU Z2262      -9.702 -29.796 -21.204  1.00  0.00
ATOM   4142  DAV DAV Z2263     -20.427  59.261  53.742  1.00  0.00
ATOM   4143  DAW DAW Z2264      -4.886 -30.356  38.841  1.00  0.00
ATOM   4144  DAX DAX Z2265      76.580  -7.858 -46.437  1.00  0.00
ATOM   4145  DAY DAY Z2266      35.734  75.331  65.677  1.00  0.00
ATOM   4146  DAZ DAZ Z2267     -50.017  44.351 -43.238  1.00  0.00
ATOM   4147  DBA DBA Z2268      18.498  80.825 -16.724  1.00  0.00
ATOM   4148  DBB DBB Z2269      22.578 -47.592   1.098  1.00  0.00
ATOM   4149  DBC DBC Z2270     -34.553 -22.733 -69.088  1.00  0.00
ATOM   4150  DBD DBD Z2271     -42.709  73.752 -76.414  1.00  0.00
ATOM   4151  DBE DBE Z2272      44.938  -5.519 -73.807  1.00  0.00
ATOM   4152  DBF DBF Z2273      36.584 -71.071 -48.577  1.00  0.00
ATOM   4153  DBG DBG Z2274     -67.861  33.613 -41.931  1.00  0.00
ATOM   4154  DBH DBH Z2275      65.131  38.452 -86.380  1.00  0.00
ATOM   4155  DBI DBI Z2276     -46.424 -29.243  84.005  1.00  0.00
ATOM   4156  DBJ DBJ Z2277     -40.414  68.292  56.502  1.00  0.00
ATOM   4157  DBK DBK Z2278      35.162 -31.210  36.084  1.00  0.00
ATOM   4158  DBL DBL Z2279      -0.866 -88.471  89.053  1.00  0.00
ATOM   4159  DBM DBM Z2280      85.235  -1.682  30.059  1.00  0.00
ATOM   4160  DBN DBN Z2281      55.190  41.881  78.541  1.00  0.00
ATOM   4161  DBO DBO Z2282     -76.481  21.278 -34.535  1.00  0.00
ATOM   4162  DBP DBP Z2283      65.060 -82.787 -41.005  1.00  0.00
ATOM   4163  DBQ DBQ Z2284     -63.420  16.752  36.513  1.00  0.00
ATOM   4164  DBR DBR Z2285     -58.327 -67.656  90.024  1.00  0.00
ATOM   4165  DBS DBS Z2286      33.546 -83.625  64.342  1.00  0.00
ATOM   4166  DBT DBT Z2287      -7.583  63.938  84.066  1.00  0.00
ATOM   4167  DBU DBU Z2288     -51.039 -62.715 -74.114  1.00  0.00
ATOM   4168  DBV DBV Z2289     -73.168 -81.428 -39.581  1.00  0.00
ATOM   4169  DBW DBW Z2290     -35.487  61.584  39.485  1.00  0.00
ATOM   4170  DBX DBX Z2291     -79.956  19.299  -2.424  1.00  0.00
ATOM   4171  DBY DBY Z2292      85.750 -50.137 -63.218  1.00  0.00
ATOM   4172  DBZ DBZ Z2293     -25.271  23.861  74.595  1.00  0.00
ATOM   4173  DCA DCA Z2294      -8.915  -1.476  11.549  1.00  0.00
ATOM   4174  DCB DCB Z2295      -5.215  -4.026  84.297  1.00  0.00
ATOM   4175  DCC DCC Z2296      46.383  76.523 -19.732  1.00  0.00
ATOM   4176  DCD DCD Z2297       2.381 -38.185 -81.492  1.00  0.00
ATOM   4177  DCE DCE Z2298      83.334 -62.667  53.029  1.00  0.00
ATOM   4178  DCF DCF Z2299      10.190 -53.233 -12.965  1.00  0.00
ATOM   4179  DCG DCG Z2300     -70.822 -78.669 -78.321  1.00  0.00
ATOM   4180  DCH DCH Z2301      83.962  39.405  36.532  1.00  0.00
ATOM   4181  DCI DCI Z2302      85.297 -26.938 -60.886  1.00  0.00
ATOM   4182  DCJ DCJ Z2303      -9.157 -85.929  43.849  1.00  0.00
ATOM   4183  DCK DCK Z2304      21.144 -23.694 -82.760  1.00  0.00
ATOM   4184  DCL DCL Z2305      74.360  66.745  51.986  1.00  0.00
ATOM   4185  DCM DCM Z2306      19.799 -55.430 -58.139  1.00  0.00
ATOM   4186  DCN DCN Z2307     -24.156 -27.220  58.017  1.00  0.00
ATOM   4187  DCO DCO Z2308     -36.491  20.461  -8.636  1.00  0.00
ATOM   4188  DCP DCP Z2309     -74.608  21.113  14.347  1.00  0.00
ATOM   4189  DCQ DCQ Z2310      11.517  62.898  10.639  1.00  0.00
ATOM   4190  DCR DCR Z2311      54.791 -39.191 -34.982  1.00  0.00
ATOM   4191  DCS DCS Z2312     -72.464  44.023  25.027  1.00  0.00
ATOM   4192  DCT DCT Z2313     -28.033  11.642  17.195  1.00  0.00
ATOM   4193  DCU DCU Z2314     -65.534 -12.409 -72.989  1.00  0.00
ATOM   4194  DCV DCV Z2315      42.065  70.249   4.669  1.00  0.00
ATOM   4195  DCW DCW Z2316      49.234 -60.313  77.547  1.00  0.00
ATOM   4196  DCX DCX Z2317      12.916 -86.058 -53.161  1.00  0.00
ATOM   4197  DCY DCY Z2318     -79.310 -61.418 -51.508  1.00  0.00
ATOM   4198  DCZ DCZ Z2319      -6.521  79.005 -67.678  1.00  0.00
ATOM   4199  DDA DDA Z2320     -17.317 -77.089  85.199  1.00  0.00
ATOM   4200  DDB DDB Z2321     -51.683 -36.552 -82.061  1.00  0.00
ATOM   4201  DDC DDC Z2322     -84.826  84.634   7.618  1.00  0.00
ATOM   4202  DDD DDD Z2323      17.775   1.606  70.154  1.00  0.00
ATOM   4203  DDE DDE Z2324     -51.665 -12.632 -80.540  1.00  0.00
ATOM   4204  DDF DDF Z2325      30.154  81.053 -54.611  1.00  0.00
ATOM   4205  DDG DDG Z2326      10.456  23.511  11.536  1.00  0.00
ATOM   4206  DDH DDH Z2327      67.275 -50.893 -87.494  1.00  0.00
ATOM   4207  DDI DDI Z2328     -24.583  -1.583 -17.184  1.00  0.00
ATOM   4208  DDJ DDJ Z2329      17.149  40.537  30.916  1.00  0.00
ATOM   4209  DDK DDK Z2330     -34.453  81.631 -12.151  1.00  0.00
ATOM   4210  DDL DDL Z2331     -19.193  -4.245  63.606  1.00  0.00
ATOM   4211  DDM DDM Z2332      25.380  55.260 -67.336  1.00  0.00
ATOM   4212  DDN DDN Z2333      -3.486  63.878 -54.391  1.00  0.00
ATOM   4213  DDO DDO Z2334     -82.504 -68.553  20.196  1.00  0.00
ATOM   4214  DDP DDP Z2335      66.607   7.721 -83.046  1.00  0.00
ATOM   4215  DDQ DDQ Z2336     -64.274 -59.060  35.126  1.00  0.00
ATOM   4216  DDR DDR Z2337      41.263 -84.490  49.109  1.00  0.00
ATOM   4217  DDS DDS Z2338      87.388 -90.147 -22.401  1.00  0.00
ATOM   4218  DDT DDT Z2339     -82.290  36.993  59.197  1.00  0.00
ATOM   4219  DDU DDU Z2340      -4.862 -70.644 -41.937  1.00  0.00
ATOM   4220  DDV DDV Z2341     -79.944 -85.197  53.457  1.00  0.00
ATOM   4221  DDW DDW Z2342      86.568  30.317   0.734  1.00  0.00
ATOM   4222  DDX DDX Z2343     -35.472 -62.346  86.532  1.00  0.00
ATOM   4223  DDY DDY Z2344      57.390 -84.533 -17.115  1.00  0.00
ATOM   4224  DDZ DDZ Z2345      74.545 -69.683  48.856  1.00  0.00
ATOM   4225  DEA DEA Z2346       1.105 -68.386 -18.496  1.00  0.00
ATOM   4226  DEB DEB Z2347     -75.584  56.376  40.940  1.00  0.00
ATOM   4227  DEC DEC Z2348     -80.142  82.750 -12.551  1.00  0.00
ATOM   4228  DED DED Z2349      30.532  37.951  68.234  1.00  0.00
ATOM   4229  DEE DEE Z2350      -4.886 -56.169 -31.950  1.00  0.00
ATOM   4230  DEF DEF Z2351     -73.820 -68.730  75.396  1.00  0.00
ATOM   4231  DEG DEG Z2352      31.482   4.684  88.463  1.00  0.00
ATOM   4232  DEH DEH Z2353     -65.211 -25.451  23.492  1.00  0.00
ATOM   4233  DEI DEI Z2354      72.450  -3.563  72.104  1.00  0.00
ATOM   4234  DEJ DEJ Z2355      87.124  58.301  14.833  1.00  0.00
ATOM   4235  DEK DEK Z2356      30.110  69.423 -24.529  1.00  0.00
ATOM   4236  DEL DEL Z2357     -78.720  17.083  85.776  1.00  0.00
ATOM   4237  DEM DEM Z2358      24.146 -81.036 -33.943  1.00  0.00
ATOM   4238  DEN DEN Z2359      -8.034  38.026  27.048  1.00  0.00
ATOM   4239  DEO DEO Z2360      89.485 -28.799  14.342  1.00  0.00
ATOM   4240  DEP DEP Z2361      57.211  17.288 -28.235  1.00  0.00
ATOM   4241  DEQ DEQ Z2362     -51.764 -64.468 -62.306  1.00  0.00
ATOM   4242  DER DER Z2363      77.368  24.707  33.055  1.00  0.00
ATOM   4243  DES DES Z2364     -14.176  21.159  82.862  1.00  0.00
ATOM   4244  DET DET Z2365      42.777  12.663  14.101  1.00  0.00
ATOM   4245  DEU DEU Z2366      77.338 -48.209 -77.831  1.00  0.00
ATOM   4246  DEV DEV Z2367     -81.101  61.181  84.993  1.00  0.00
ATOM   4247  DEW DEW Z2368      67.957 -86.477 -10.473  1.00  0.00
ATOM   4248  DEX DEX Z2369     -21.837 -60.835  61.512  1.00  0.00
ATOM   4249  DEY DEY Z2370      47.672   5.571  39.306  1.00  0.00
ATOM   4250  DEZ DEZ Z2371     -18.548  82.804  20.439  1.00  0.00
ATOM   4251  DFA DFA Z2372     -22.113  -9.411  19.339  1.00  0.00
ATOM   4252  DFB DFB Z2373      71.427 -58.401  37.662  1.00  0.00
ATOM   4253  DFC DFC Z2374     -71.809 -20.280 -59.023  1.00  0.00
ATOM   4254  DFD DFD Z2375      74.524  75.751  24.029  1.00  0.00
ATOM   4255  DFE DFE Z2376      19.655  57.172 -19.935  1.00  0.00
ATOM   4256  DFF DFF Z2377       1.067   4.686 -53.069  1.00  0.00
ATOM   4257  DFG DFG Z2378     -29.372 -56.744 -46.689  1.00  0.00
ATOM   4258  DFH DFH Z2379     -17.401  84.080  77.355  1.00  0.00
ATOM   4259  DFI DFI Z2380      42.322  27.024 -78.793  1.00  0.00
ATOM   4260  DFJ DFJ Z2381     -66.966  78.835 -65.293  1.00  0.00
ATOM   4261  DFK DFK Z2382      11.564  -4.130 -46.367  1.00  0.00
ATOM   4262  DFL DFL Z2383      58.655  -8.807  32.513  1.00  0.00
ATOM   4263  DFM DFM Z2384      64.951   9.323   4.092  1.00  0.00
ATOM   4264  DFN DFN Z2385      67.457 -58.572  85.697  1.00  0.00
ATOM   4265  DFO DFO Z2386      65.295  43.752   2.012  1.00  0.00
ATOM   4266  DFP DFP Z2387      90.346 -25.589  -5.407  1.00  0.00
ATOM   4267  DFQ DFQ Z2388     -55.759 -69.103 -33.902  1.00  0.00
ATOM   4268  DFR DFR Z2389      86.593 -45.562  -9.696  1.00  0.00
ATOM   4269  DFS DFS Z2390     -38.860 -78.422  28.720  1.00  0.00
ATOM   4270  DFT DFT Z2391      88.302  12.575 -61.538  1.00  0.00
ATOM   4271  DFU DFU Z2392     -33.117  45.510  30.419  1.00  0.00
ATOM   4272  DFV DFV Z2393     -29.957  82.380 -85.804  1.00  0.00
ATOM   4273  DFW DFW Z2394      43.754  -6.308  65.578  1.00  0.00
ATOM   4274  DFX DFX Z2395      17.536  12.775 -19.990  1.00  0.00
ATOM   4275  DFY DFY Z2396      88.813 -44.623  43.564  1.00  0.00
ATOM   4276  DFZ DFZ Z2397      40.214  25.763  84.833  1.00  0.00
ATOM   4277  DGA DGA Z2398      38.838  -9.661 -59.095  1.00  0.00
ATOM   4278  DGB DGB Z2399      14.849  23.150  -8.246  1.00  0.00
ATOM   4279  DGC DGC Z2400      37.970 -83.892  82.596  1.00  0.00
ATOM   4280  DGD DGD Z2401     -51.438  13.342 -26.609  1.00  0.00
ATOM   4281  DGE DGE Z2402     -46.084 -45.795 -11.700  1.00  0.00
ATOM   4282  DGF DGF Z2403     -74.364  -8.106  45.206  1.00  0.00
ATOM   4283  DGG DGG Z2404      75.787 -23.136   9.914  1.00  0.00
ATOM   4284  DGH DGH Z2405      78.146 -26.276  31.309  1.00  0.00
ATOM   4285  DGI DGI Z2406     -63.538  69.723  84.190  1.00  0.00
ATOM   4286  DGJ DGJ Z2407      52.150 -75.591  58.693  1.00  0.00
ATOM   4287  DGK DGK Z2408      -4.061 -13.210  64.381  1.00  0.00
ATOM   4288  DGL DGL Z2409       7.374 -86.420  77.076  1.00  0.00
ATOM   4289  DGM DGM Z2410     -24.926 -55.748 -33.211  1.00  0.00
ATOM   4290  DGN DGN Z2411      44.457  42.624 -47.038  1.00  0.00
ATOM   4291  DGO DGO Z2412     -44.450 -51.096 -71.804  1.00  0.00
ATOM   4292  DGP DGP Z2413     -49.793  38.852 -72.132  1.00  0.00
ATOM   4293  DGQ DGQ Z2414     -14.654  25.571 -48.236  1.00  0.00
ATOM   4294  DGR DGR Z2415     -46.193   1.505  -3.628  1.00  0.00
ATOM   4295  DGS DGS Z2416     -32.161   4.795 -79.151  1.00  0.00
ATOM   4296  DGT DGT Z2417     -27.533  23.256 -48.485  1.00  0.00
ATOM   4297  DGU DGU Z2418     -58.841 -89.035 -35.739  1.00  0.00
ATOM   4298  DGV DGV Z2419       6.467  -1.446  40.512  1.00  0.00
ATOM   4299  DGW DGW Z2420     -64.641  -1.654 -63.795  1.00  0.00
ATOM   4300  DGX DGX Z2421     -72.188  83.673 -40.007  1.00  0.00
ATOM   4301  DGY DGY Z2422      16.121 -69.866 -85.904  1.00  0.00
ATOM   4302  DGZ DGZ Z2423      45.838 -40.295  58.665  1.00  0.00
ATOM   4303  DHA DHA Z2424     -80.052  70.073  56.096  1.00  0.00
ATOM   4304  DHB DHB Z2425      -8.227 -42.265  -1.948  1.00  0.00
ATOM   4305  DHC DHC Z2426       1.255  86.264 -27.156  1.00  0.00
ATOM   4306  DHD DHD Z2427      45.900  79.394  14.982  1.00  0.00
ATOM   4307  DHE DHE Z2428      25.818  59.254  41.995  1.00  0.00
ATOM   4308  DHF DHF Z2429      17.325 -87.434  44.407  1.00  0.00
ATOM   4309  DHG DHG Z2430      33.106 -32.879  70.001  1.00  0.00
ATOM   4310  DHH DHH Z2431       8.547  40.893 -22.729  1.00  0.00
ATOM   4311  DHI DHI Z2432     -81.513 -81.804  85.438  1.00  0.00
ATOM   4312  DHJ DHJ Z2433     -84.287 -24.111 -32.370  1.00  0.00
ATOM   4313  DHK DHK Z2434      11.981  61.163 -85.713  1.00  0.00
ATOM   4314  DHL DHL Z2435      69.386  84.159  42.831  1.00  0.00
ATOM   4315  DHM DHM Z2436     -16.714   1.411  25.520  1.00  0.00
ATOM   4316  DHN DHN Z2437      36.040 -90.376  35.027  1.00  0.00
ATOM   4317  DHO DHO Z2438     -21.144 -66.568  78.938  1.00  0.00
ATOM   4318  DHP DHP Z2439     -33.489 -88.450  45.797  1.00  0.00
ATOM   4319  DHQ DHQ Z2440      18.419 -48.229 -82.776  1.00  0.00
ATOM   4320  DHR DHR Z2441     -77.877 -77.857 -58.717  1.00  0.00
ATOM   4321  DHS DHS Z2442     -83.072 -24.228  16.343  1.00  0.00
ATOM   4322  DHT DHT Z2443      85.984 -77.260  85.764  1.00  0.00
ATOM   4323  DHU DHU Z2444      84.603  32.542 -60.094  1.00  0.00
ATOM   4324  DHV DHV Z2445     -84.386 -23.501 -12.416  1.00  0.00
ATOM   4325  DHW DHW Z2446      52.305  79.880  -7.788  1.00  0.00
ATOM   4326  DHX DHX Z2447      32.704 -13.313  -8.717  1.00  0.00
ATOM   4327  DHY DHY Z2448       5.526  15.730  52.180  1.00  0.00
ATOM   4328  DHZ DHZ Z2449      78.048 -82.652 -72.567  1.00  0.00
ATOM   4329  DIA DIA Z2450      25.371 -84.768  20.205  1.00  0.00
ATOM   4330  DIB DIB Z2451     -36.427  57.999 -39.209  1.00  0.00
ATOM   4331  DIC DIC Z2452     -28.850  77.826  49.629  1.00  0.00
ATOM   4332  DID DID Z2453      68.794   1.025 -31.539  1.00  0.00
ATOM   4333  DIE DIE Z2454      21.967 -82.288  58.057  1.00  0.00
ATOM   4334  DIF DIF Z2455      87.745 -81.208  12.745  1.00  0.00
ATOM   4335  DIG DIG Z2456       7.865 -10.696  61.583  1.00  0.00
ATOM   4336  DIH DIH Z2457      67.373 -27.778  67.473  1.00  0.00
ATOM   4337  DII DII Z2458     -35.190  -4.799  81.163  1.00  0.00
ATOM   4338  DIJ DIJ Z2459      40.287 -82.544  -3.193  1.00  0.00
ATOM   4339  DIK DIK Z2460     -51.427  19.853 -54.516  1.00  0.00
ATOM   4340  DIL DIL Z2461      66.084 -71.168  87.483  1.00  0.00
ATOM   4341  DIM DIM Z2462      30.245  84.289  45.647  1.00  0.00
ATOM   4342  DIN DIN Z2463      50.356  62.392 -40.338  1.00  0.00
ATOM   4343  DIO DIO Z2464     -65.888 -25.058  48.596  1.00  0.00
ATOM   4344  DIP DIP Z2465      33.534 -80.844 -23.885  1.00  0.00
ATOM   4345  DIQ DIQ Z2466     -10.236 -66.687   1.632  1.00  0.00
ATOM   4346  DIR DIR Z2467       5.469 -60.045 -48.094  1.00  0.00
ATOM   4347  DIS DIS Z2468      20.306  -0.298 -22.052  1.00  0.00
ATOM   4348  DIT DIT Z2469     -42.935  -2.256 -30.788  1.00  0.00
ATOM   4349  DIU DIU Z2470      -6.805  78.754  85.053  1.00  0.00
ATOM   4350  DIV DIV Z2471      11.667  24.335  59.565  1.00  0.00
ATOM   4351  DIW DIW Z2472      42.484 -28.569 -35.793  1.00  0.00
ATOM   4352  DIX DIX Z2473     -39.039 -34.341 -11.278  1.00  0.00
ATOM   4353  DIY DIY Z2474      86.202  83.777  41.947  1.00  0.00
ATOM   4354  DIZ DIZ Z2475      87.777 -36.209 -79.328  1.00  0.00
ATOM   4355  DJA DJA Z2476     -65.409  62.864  71.688  1.00  0.00
ATOM   4356  DJB DJB Z2477      78.419 -87.487  83.154  1.00  0.00
ATOM   4357  DJC DJC Z2478     -57.892  47.055 -24.028  1.00  0.00
ATOM   4358  DJD DJD Z2479     -83.953 -62.484  88.035  1.00  0.00
ATOM   4359  DJE DJE Z2480      75.854  24.624 -34.700  1.00  0.00
ATOM   4360  DJF DJF Z2481     -81.638  25.679  48.273  1.00  0.00
ATOM   4361  DJG DJG Z2482     -33.456 -88.139 -41.959  1.00  0.00
ATOM   4362  DJH DJH Z2483      88.627 -73.695  35.641  1.00  0.00
ATOM   4363  DJI DJI Z2484     -60.574 -61.614 -23.648  1.00  0.00
ATOM   4364  DJJ DJJ Z2485     -81.861 -19.610 -85.003  1.00  0.00
ATOM   4365  DJK DJK Z2486     -76.642  35.728  79.384  1.00  0.00
ATOM   4366  DJL DJL Z2487     -20.183 -80.615  50.997  1.00  0.00
ATOM   4367  DJM DJM Z2488      23.344 -78.535  74.819  1.00  0.00
ATOM   4368  DJN DJN Z2489      39.666  47.216 -80.350  1.00  0.00
ATOM   4369  DJO DJO Z2490      52.601 -16.670  83.614  1.00  0.00
ATOM   4370  DJP DJP Z2491      22.138 -19.915 -48.428  1.00  0.00
ATOM   4371  DJQ DJQ Z2492     -38.453 -44.198  56.901  1.00  0.00
ATOM   4372  DJR DJR Z2493     -80.141 -65.707  -7.147  1.00  0.00
ATOM   4373  DJS DJS Z2494     -33.928 -10.591  39.789  1.00  0.00
ATOM   4374  DJT DJT Z2495      53.108 -86.978  74.582  1.00  0.00
ATOM   4375  DJU DJU Z2496     -30.059 -69.335  34.699  1.00  0.00
ATOM   4376  DJV DJV Z2497     -74.733  54.147   2.156  1.00  0.00
ATOM   4377  DJW DJW Z2498      36.980  81.070  35.565  1.00  0.00
ATOM   4378  DJX DJX Z2499      87.727  27.590  60.501  1.00  0.00
ATOM   4379  DJY DJY Z2500      86.985 -58.305  29.154  1.00  0.00
ATOM   4380  DJZ DJZ Z2501      20.699  -2.254 -61.694  1.00  0.00
ATOM   4381  DKA DKA Z2502     -26.907  59.554  -6.535  1.00  0.00
ATOM   4382  DKB DKB Z2503      26.769 -19.769  22.353  1.00  0.00
ATOM   4383  DKC DKC Z2504      35.516 -44.321  41.859  1.00  0.00
ATOM   4384  DKD DKD Z2505     -53.706 -75.432 -74.610  1.00  0.00
ATOM   4385  DKE DKE Z2506      36.787  35.545  52.423  1.00  0.00
ATOM   4386  DKF DKF Z2507     -31.882 -86.820 -69.734  1.00  0.00
ATOM   4387  DKG DKG Z2508      34.613   4.408  12.553  1.00  0.00
ATOM   4388  DKH DKH Z2509     -84.042  27.519  27.724  1.00  0.00
ATOM   4389  DKI DKI Z2510       0.889 -79.981  30.902  1.00  0.00
ATOM   4390  DKJ DKJ Z2511     -34.544  17.064   6.241  1.00  0.00
ATOM   4391  DKK DKK Z2512      20.267 -36.095 -19.888  1.00  0.00
ATOM   4392  DKL DKL Z2513     -27.739  63.396  27.201  1.00  0.00
ATOM   4393  DKM DKM Z2514       7.250 -66.303  11.141  1.00  0.00
ATOM   4394  DKN DKN Z2515     -14.231  56.846  -0.521  1.00  0.00
ATOM   4395  DKO DKO Z2516      86.788  53.103  28.049  1.00  0.00
ATOM   4396  DKP DKP Z2517     -81.944 -25.331 -73.019  1.00  0.00
ATOM   4397  DKQ DKQ Z2518      85.125 -84.831  56.425  1.00  0.00
ATOM   4398  DKR DKR Z2519       4.927 -85.117 -72.132  1.00  0.00
ATOM   4399  DKS DKS Z2520     -83.107  60.076 -39.136  1.00  0.00
ATOM   4400  DKT DKT Z2521     -18.316 -47.803  86.347  1.00  0.00
ATOM   4401  DKU DKU Z2522      59.535 -66.598 -74.144  1.00  0.00
ATOM   4402  DKV DKV Z2523     -79.396  53.675  62.147  1.00  0.00
ATOM   4403  DKW DKW Z2524      21.165  53.495 -83.121  1.00  0.00
ATOM   4404  DKX DKX Z2525     -77.384 -36.305  61.598  1.00  0.00
ATOM   4405  DKY DKY Z2526      87.122 -44.803  72.181  1.00  0.00
ATOM   4406  DKZ DKZ Z2527     -19.155  15.429 -84.345  1.00  0.00
ATOM   4407  DLA DLA Z2528     -80.122  53.820 -11.876  1.00  0.00
ATOM   4408  DLB DLB Z2529     -60.848 -37.096  48.881  1.00  0.00
ATOM   4409  DLC DLC Z2530     -61.706 -81.650  78.204  1.00  0.00
ATOM   4410  DLD DLD Z2531      83.453 -36.416  65.131  1.00  0.00
ATOM   4411  DLE DLE Z2532      84.494  45.549 -80.737  1.00  0.00
ATOM   4412  DLF DLF Z2533      76.844  13.673  26.571  1.00  0.00
ATOM   4413  DLG DLG Z2534     -27.089 -20.015 -16.795  1.00  0.00
ATOM   4414  DLH DLH Z2535      67.192  10.072  74.730  1.00  0.00
ATOM   4415  DLI DLI Z2536       0.220 -34.516   8.424  1.00  0.00
ATOM   4416  DLJ DLJ Z2537     -81.472  81.151 -57.242  1.00  0.00
ATOM   4417  DLK DLK Z2538      71.348 -36.369  -2.627  1.00  0.00
ATOM   4418  DLL DLL Z2539      14.428 -33.016 -62.760  1.00  0.00
ATOM   4419  DLM DLM Z2540      33.208 -53.911  75.051  1.00  0.00
ATOM   4420  DLN DLN Z2541      89.401 -52.119  16.493  1.00  0.00
ATOM   4421  DLO DLO Z2542     -20.895  24.737 -32.317  1.00  0.00
ATOM   4422  DLP DLP Z2543      11.508 -86.909  17.322  1.00  0.00
ATOM   4423  DLQ DLQ Z2544      -6.796 -30.283  56.938  1.00  0.00
ATOM   4424  DLR DLR Z2545     -65.874 -24.940  -9.998  1.00  0.00
ATOM   4425  DLS DLS Z2546     -35.367 -73.549 -79.523  1.00  0.00
ATOM   4426  DLT DLT Z2547      42.203 -57.606  44.740  1.00  0.00
ATOM   4427  DLU DLU Z2548     -17.956  62.574  75.848  1.00  0.00
ATOM   4428  DLV DLV Z2549     -14.588 -42.913  50.866  1.00  0.00
ATOM   4429  DLW DLW Z2550      12.432  52.863 -46.055  1.00  0.00
ATOM   4430  DLX DLX Z2551      89.699  29.282  80.581  1.00  0.00
ATOM   4431  DLY DLY Z2552      69.405  23.403  12.114  1.00  0.00
ATOM   4432  DLZ DLZ Z2553      65.766 -82.968 -67.455  1.00  0.00
ATOM   4433  DMA DMA Z2554     -62.176 -89.950  30.936  1.00  0.00
ATOM   4434  DMB DMB Z2555     -79.253  25.670 -68.631  1.00  0.00
ATOM   4435  DMC DMC Z2556      72.155  29.474   0.698  1.00  0.00
ATOM   4436  DMD DMD Z2557      90.315   6.696  69.745  1.00  0.00
ATOM   4437  DME DME Z2558      13.750  16.824  81.908  1.00  0.00
ATOM   4438  DMF DMF Z2559      67.706  64.998 -80.943  1.00  0.00
ATOM   4439  DMG DMG Z2560       6.652 -64.951  85.841  1.00  0.00
ATOM   4440  DMH DMH Z2561     -71.498  81.074  68.274  1.00  0.00
ATOM   4441  DMI DMI Z2562     -78.876  27.048 -49.740  1.00  0.00
ATOM   4442  DMJ DMJ Z2563     -22.986 -19.500  85.939  1.00  0.00
ATOM   4443  DMK DMK Z2564      43.344  58.306  84.177  1.00  0.00
ATOM   4444  DML DML Z2565      86.353  23.019 -42.806  1.00  0.00
ATOM   4445  DMM DMM Z2566       6.312 -15.178  41.631  1.00  0.00
ATOM   4446  DMN DMN Z2567      37.216 -36.884  24.459  1.00  0.00
ATOM   4447  DMO DMO Z2568      69.214 -13.939 -64.518  1.00  0.00
ATOM   4448  DMP DMP Z2569      75.663  30.723  68.383  1.00  0.00
ATOM   4449  DMQ DMQ Z2570     -35.991 -64.955  25.045  1.00  0.00
ATOM   4450  DMR DMR Z2571      32.531 -31.364  -5.988  1.00  0.00
ATOM   4451  DMS DMS Z2572     -42.987  48.174  -0.673  1.00  0.00
ATOM   4452  DMT DMT Z2573      16.947 -11.530 -29.226  1.00  0.00
ATOM   4453  DMU DMU Z2574     -32.017  74.585  35.785  1.00  0.00
ATOM   4454  DMV DMV Z2575       5.255  67.198  78.028  1.00  0.00
ATOM   4455  DMW DMW Z2576      88.181  34.115 -72.510  1.00  0.00
ATOM   4456  DMX DMX Z2577      57.221  81.016 -86.159  1.00  0.00
ATOM   4457  DMY DMY Z2578      29.620 -69.081  35.684  1.00  0.00
ATOM   4458  DMZ DMZ Z2579      85.620  59.815 -50.584  1.00  0.00
ATOM   4459  DNA DNA Z2580     -53.099  11.934  67.868  1.00  0.00
ATOM   4460  DNB DNB Z2581      58.538  59.017 -71.780  1.00  0.00
ATOM   4461  DNC DNC Z2582       1.735 -41.030 -62.424  1.00  0.00
ATOM   4462  DND DND Z2583     -45.971 -86.300  68.090  1.00  0.00
ATOM   4463  DNE DNE Z2584     -54.598  70.666  52.311  1.00  0.00
ATOM   4464  DNF DNF Z2585     -39.452 -32.069  47.811  1.00  0.00
ATOM   4465  DNG DNG Z2586      83.988 -14.038  47.652  1.00  0.00
ATOM   4466  DNH DNH Z2587     -76.863 -61.525 -23.141  1.00  0.00
ATOM   4467  DNI DNI Z2588      21.519 -26.011 -33.824  1.00  0.00
ATOM   4468  DNJ DNJ Z2589     -38.296 -80.829  10.648  1.00  0.00
ATOM   4469  DNK DNK Z2590       5.990  -1.539  22.840  1.00  0.00
ATOM   4470  DNL DNL Z2591      -4.918  78.145 -21.403  1.00  0.00
ATOM   4471  DNM DNM Z2592      49.166 -89.072 -30.674  1.00  0.00
ATOM   4472  DNN DNN Z2593      32.530   7.937  -0.118  1.00  0.00
ATOM   4473  DNO DNO Z2594     -83.824 -47.016  38.980  1.00  0.00
ATOM   4474  DNP DNP Z2595      24.425  84.005  19.483  1.00  0.00
ATOM   4475  DNQ DNQ Z2596     -83.134 -89.727 -11.557  1.00  0.00
ATOM   4476  DNR DNR Z2597     -26.394 -20.093  25.001  1.00  0.00
ATOM   4477  DNS DNS Z2598      73.702 -85.655  43.890  1.00  0.00
ATOM   4478  DNT DNT Z2599      30.378 -17.300 -66.161  1.00  0.00
ATOM   4479  DNU DNU Z2600     -71.825  -2.268  26.603  1.00  0.00
ATOM   4480  DNV DNV Z2601      77.074 -69.745  34.009  1.00  0.00
ATOM   4481  DNW DNW Z2602      38.315 -46.427 -86.656  1.00  0.00
ATOM   4482  DNX DNX Z2603     -81.075  -7.135 -17.189  1.00  0.00
ATOM   4483  DNY DNY Z2604     -40.251  60.114  68.105  1.00  0.00
ATOM   4484  DNZ DNZ Z2605      45.077  83.760  47.348  1.00  0.00
ATOM   4485  DOA DOA Z2606      71.611  80.772  57.580  1.00  0.00
ATOM   4486  DOB DOB Z2607     -31.566  47.999 -34.234  1.00  0.00
ATOM   4487  DOC DOC Z2608     -81.838  17.110  34.783  1.00  0.00
ATOM   4488  DOD DOD Z2609     -83.239 -71.460  45.077  1.00  0.00
ATOM   4489  DOE DOE Z2610     -48.008 -81.996  41.688  1.00  0.00
ATOM   4490  DOF DOF Z2611     -78.878 -23.963  81.527  1.00  0.00
ATOM   4491  DOG DOG Z2612      30.799  21.662 -15.070  1.00  0.00
ATOM   4492  DOH DOH Z2613      88.330  67.906  58.908  1.00  0.00
ATOM   4493  DOI DOI Z2614      70.368 -74.123 -53.616  1.00  0.00
ATOM   4494  DOJ DOJ Z2615     -58.040 -20.827  37.580  1.00  0.00
ATOM   4495  DOK DOK Z2616      15.010 -28.397  28.545  1.00  0.00
ATOM   4496  DOL DOL Z2617      45.731  57.334  -6.664  1.00  0.00
ATOM   4497  DOM DOM Z2618       5.556   8.649 -39.281  1.00  0.00
ATOM   4498  DON DON Z2619      86.486 -64.389 -13.030  1.00  0.00
ATOM   4499  DOO DOO Z2620     -65.814 -77.067  42.958  1.00  0.00
ATOM   4500  DOP DOP Z2621     -24.848 -41.156 -22.601  1.00  0.00
ATOM   4501  DOQ DOQ Z2622      40.401 -23.966  84.947  1.00  0.00
ATOM   4502  DOR DOR Z2623     -33.637  37.140  10.860  1.00  0.00
ATOM   4503  DOS DOS Z2624      62.519 -90.788   4.453  1.00  0.00
ATOM   4504  DOT DOT Z2625     -63.708 -86.816  59.238  1.00  0.00
ATOM   4505  DOU DOU Z2626      28.580  -4.842 -83.978  1.00  0.00
ATOM   4506  DOV DOV Z2627     -65.656  84.811 -12.698  1.00  0.00
ATOM   4507  DOW DOW Z2628     -49.876  60.300 -52.729  1.00  0.00
ATOM   4508  DOX DOX Z2629     -10.824 -60.117  44.399  1.00  0.00
ATOM   4509  DOY DOY Z2630      76.422 -74.691  11.633  1.00  0.00
ATOM   4510  DOZ DOZ Z2631     -13.271  80.566  -1.702  1.00  0.00
ATOM   4511  DPA DPA Z2632       6.461 -80.617 -36.276  1.00  0.00
ATOM   4512  DPB DPB Z2633      -0.595  44.742   5.283  1.00  0.00
ATOM   4513  DPC DPC Z2634     -50.690  83.570 -17.293  1.00  0.00
ATOM   4514  DPD DPD Z2635      -0.626  -2.973  56.414  1.00  0.00
ATOM   4515  DPE DPE Z2636     -12.522  10.495 -19.879  1.00  0.00
ATOM   4516  DPF DPF Z2637       0.541   0.229 -85.079  1.00  0.00
ATOM   4517  DPG DPG Z2638      -2.224  45.530 -34.532  1.00  0.00
ATOM   4518  DPH DPH Z2639     -19.053 -24.811 -87.416  1.00  0.00
ATOM   4519  DPI DPI Z2640      50.859   5.292  20.937  1.00  0.00
ATOM   4520  DPJ DPJ Z2641     -83.109  56.566  14.839  1.00  0.00
ATOM   4521  DPK DPK Z2642      28.891  69.570  29.316  1.00  0.00
ATOM   4522  DPL DPL Z2643     -68.238 -78.853 -10.185  1.00  0.00
ATOM   4523  DPM DPM Z2644      87.729  -4.423  76.921  1.00  0.00
ATOM   4524  DPN DPN Z2645      15.903 -12.141 -57.601  1.00  0.00
ATOM   4525  DPO DPO Z2646      46.422  38.416 -70.690  1.00  0.00
ATOM   4526  DPP DPP Z2647      21.891 -29.426  88.374  1.00  0.00
ATOM   4527  DPQ DPQ Z2648      14.111 -73.363 -69.163  1.00  0.00
ATOM   4528  DPR DPR Z2649       1.528  53.102  16.960  1.00  0.00
ATOM   4529  DPS DPS Z2650       1.701  64.409  63.662  1.00  0.00
ATOM   4530  DPT DPT Z2651      14.432  41.727  58.780  1.00  0.00
ATOM   4531  DPU DPU Z2652     -52.067 -29.729 -60.799  1.00  0.00
ATOM   4532  DPV DPV Z2653      60.486 -62.162 -51.629  1.00  0.00
ATOM   4533  DPW DPW Z2654      26.188 -36.030 -58.826  1.00  0.00
ATOM   4534  DPX DPX Z2655     -19.659  39.965  46.846  1.00  0.00
ATOM   4535  DPY DPY Z2656      13.300  56.802 -66.357  1.00  0.00
ATOM   4536  DPZ DPZ Z2657      15.060 -58.397 -72.818  1.00  0.00
ATOM   4537  DQA DQA Z2658     -52.603 -87.488 -59.210  1.00  0.00
ATOM   4538  DQB DQB Z2659     -41.820  55.215  87.456  1.00  0.00
ATOM   4539  DQC DQC Z2660      -0.901  29.615  89.592  1.00  0.00
ATOM   4540  DQD DQD Z2661     -84.296   3.390 -35.807  1.00  0.00
ATOM   4541  DQE DQE Z2662      69.085 -21.708  53.633  1.00  0.00
ATOM   4542  DQF DQF Z2663      31.913  61.979 -11.928  1.00  0.00
ATOM   4543  DQG DQG Z2664      -1.164 -42.831 -29.920  1.00  0.00
ATOM   4544  DQH DQH Z2665      37.899 -63.788  66.632  1.00  0.00
ATOM   4545  DQI DQI Z2666       3.296 -86.320 -19.469  1.00  0.00
ATOM   4546  DQJ DQJ Z2667      54.360  24.080  71.160  1.00  0.00
ATOM   4547  DQK DQK Z2668      87.590 -77.485  66.085  1.00  0.00
ATOM   4548  DQL DQL Z2669     -50.706  71.017 -61.615  1.00  0.00
ATOM   4549  DQM DQM Z2670      87.184 -20.641 -85.732  1.00  0.00
ATOM   4550  DQN DQN Z2671     -55.579  34.187 -86.643  1.00  0.00
ATOM   4551  DQO DQO Z2672     -83.320  84.349 -74.807  1.00  0.00
ATOM   4552  DQP DQP Z2673      78.665 -84.712  24.698  1.00  0.00
ATOM   4553  DQQ DQQ Z2674     -39.010  29.894 -46.261  1.00  0.00
ATOM   4554  DQR DQR Z2675      58.087   3.646  71.858  1.00  0.00
ATOM   4555  DQS DQS Z2676      37.841 -67.574  80.046  1.00  0.00
ATOM   4556  DQT DQT Z2677     -52.973 -35.375   2.628  1.00  0.00
ATOM   4557  DQU DQU Z2678      18.752  64.119  59.734  1.00  0.00
ATOM   4558  DQV DQV Z2679     -60.630  48.068  46.761  1.00  0.00
ATOM   4559  DQW DQW Z2680     -46.089  68.040  81.234  1.00  0.00
ATOM   4560  DQX DQX Z2681     -52.774 -86.682 -78.965  1.00  0.00
ATOM   4561  DQY DQY Z2682     -57.063 -10.745  83.498  1.00  0.00
ATOM   4562  DQZ DQZ Z2683      87.635  82.030 -54.137  1.00  0.00
ATOM   4563  DRA DRA Z2684      41.996  -4.113 -15.789  1.00  0.00
ATOM   4564  DRB DRB Z2685     -73.242  81.763 -27.615  1.00  0.00
ATOM   4565  DRC DRC Z2686     -60.700  77.463 -83.639  1.00  0.00
ATOM   4566  DRD DRD Z2687      49.350  63.315  76.451  1.00  0.00
ATOM   4567  DRE DRE Z2688     -19.696 -25.974  75.862  1.00  0.00
ATOM   4568  DRF DRF Z2689     -74.972  66.070 -25.556  1.00  0.00
ATOM   4569  DRG DRG Z2690      28.858 -54.574 -48.402  1.00  0.00
ATOM   4570  DRH DRH Z2691     -11.383 -88.236 -46.545  1.00  0.00
ATOM   4571  DRI DRI Z2692     -16.466 -58.210 -11.166  1.00  0.00
ATOM   4572  DRJ DRJ Z2693       6.977 -32.584  63.058  1.00  0.00
ATOM   4573  DRK DRK Z2694      60.580   4.957  87.002  1.00  0.00
ATOM   4574  DRL DRL Z2695     -12.444 -19.971 -28.132  1.00  0.00
ATOM   4575  DRM DRM Z2696     -27.549 -74.539 -42.352  1.00  0.00
ATOM   4576  DRN DRN Z2697     -74.065   9.456 -64.282  1.00  0.00
ATOM   4577  DRO DRO Z2698      46.117  -3.833 -43.652  1.00  0.00
ATOM   4578  DRP DRP Z2699     -66.234  40.178  89.926  1.00  0.00
ATOM   4579  DRQ DRQ Z2700      85.295  72.487   6.453  1.00  0.00
ATOM   4580  DRR DRR Z2701      57.882  -6.147 -79.822  1.00  0.00
ATOM   4581  DRS DRS Z2702     -78.729 -82.910  66.784  1.00  0.00
ATOM   4582  DRT DRT Z2703     -61.966  13.076   7.793  1.00  0.00
ATOM   4583  DRU DRU Z2704      83.041   8.341  89.342  1.00  0.00
ATOM   4584  DRV DRV Z2705      86.728  43.341 -35.554  1.00  0.00
ATOM   4585  DRW DRW Z2706      77.186  31.329  19.908  1.00  0.00
ATOM   4586  DRX DRX Z2707      71.042 -60.519 -81.621  1.00  0.00
ATOM   4587  DRY DRY Z2708     -13.994  40.992 -86.518  1.00  0.00
ATOM   4588  DRZ DRZ Z2709       8.092 -65.576  40.967  1.00  0.00
ATOM   4589  DSA DSA Z2710     -42.334  80.850  83.231  1.00  0.00
ATOM   4590  DSB DSB Z2711      24.564  83.537  87.591  1.00  0.00
ATOM   4591  DSC DSC Z2712      41.586 -53.547  58.933  1.00  0.00
ATOM   4592  DSD DSD Z2713       8.519  -0.300 -32.339  1.00  0.00
ATOM   4593  DSE DSE Z2714     -82.194  -8.753  84.740  1.00  0.00
ATOM   4594  DSF DSF Z2715     -62.814   0.461  74.500  1.00  0.00
ATOM   4595  DSG DSG Z2716     -67.425   9.362 -26.642  1.00  0.00
ATOM   4596  DSH DSH Z2717     -59.651 -15.320 -61.905  1.00  0.00
ATOM   4597  DSI DSI Z2718      32.241  22.667   7.508  1.00  0.00
ATOM   4598  DSJ DSJ Z2719     -36.967  68.971 -26.020  1.00  0.00
ATOM   4599  DSK DSK Z2720      58.172  19.577 -85.242  1.00  0.00
ATOM   4600  DSL DSL Z2721     -64.851  34.777   7.426  1.00  0.00
ATOM   4601  DSM DSM Z2722     -85.032 -59.714 -68.220  1.00  0.00
ATOM   4602  DSN DSN Z2723       2.245 -15.584  79.926  1.00  0.00
ATOM   4603  DSO DSO Z2724      30.594  80.355  -8.807  1.00  0.00
ATOM   4604  DSP DSP Z2725      70.747  40.293 -61.574  1.00  0.00
ATOM   4605  DSQ DSQ Z2726     -29.158  51.933  70.159  1.00  0.00
ATOM   4606  DSR DSR Z2727     -42.886  17.015 -41.865  1.00  0.00
ATOM   4607  DSS DSS Z2728     -81.133 -58.317  32.478  1.00  0.00
ATOM   4608  DST DST Z2729      53.276  56.807  60.813  1.00  0.00
ATOM   4609  DSU DSU Z2730     -31.907 -79.575 -25.815  1.00  0.00
ATOM   4610  DSV DSV Z2731     -59.392  30.444 -29.524  1.00  0.00
ATOM   4611  DSW DSW Z2732      50.985 -30.315  30.774  1.00  0.00
ATOM   4612  DSX DSX Z2733      71.555 -78.913  53.355  1.00  0.00
ATOM   4613  DSY DSY Z2734     -67.990 -61.107 -15.158  1.00  0.00
ATOM   4614  DSZ DSZ Z2735     -51.670 -72.541  29.522  1.00  0.00
ATOM   4615  DTA DTA Z2736     -16.481 -37.349  17.707  1.00  0.00
ATOM   4616  DTB DTB Z2737       7.624  65.002 -44.260  1.00  0.00
ATOM   4617  DTC DTC Z2738      70.401 -43.671  42.220  1.00  0.00
ATOM   4618  DTD DTD Z2739      44.668  40.322  87.945  1.00  0.00
ATOM   4619  DTE DTE Z2740     -83.517  65.628  -0.816  1.00  0.00
ATOM   4620  DTF DTF Z2741      80.642  49.181 -66.158  1.00  0.00
ATOM   4621  DTG DTG Z2742     -20.689 -86.270 -15.002  1.00  0.00
ATOM   4622  DTH DTH Z2743      30.689  71.717 -40.357  1.00  0.00
ATOM   4623  DTI DTI Z2744      50.913  83.084  79.598  1.00  0.00
ATOM   4624  DTJ DTJ Z2745     -51.503 -30.944 -20.276  1.00  0.00
ATOM   4625  DTK DTK Z2746     -78.457 -19.413 -45.014  1.00  0.00
ATOM   4626  DTL DTL Z2747      26.838  61.403  78.203  1.00  0.00
ATOM   4627  DTM DTM Z2748     -43.520  30.208  29.422  1.00  0.00
ATOM   4628  DTN DTN Z2749       4.167   5.714  10.666  1.00  0.00
ATOM   4629  DTO DTO Z2750     -80.959  41.052  -2.013  1.00  0.00
ATOM   4630  DTP DTP Z2751     -43.958 -36.011  69.882  1.00  0.00
ATOM   4631  DTQ DTQ Z2752      17.780  68.208  -9.889  1.00  0.00
ATOM   4632  DTR DTR Z2753     -84.001 -33.166 -58.328  1.00  0.00
ATOM   4633  DTS DTS Z2754      58.621 -73.616 -33.147  1.00  0.00
ATOM   4634  DTT DTT Z2755     -46.207 -46.522 -86.869  1.00  0.00
ATOM   4635  DTU DTU Z2756      85.871 -15.564  15.535  1.00  0.00
ATOM   4636  DTV DTV Z2757     -42.490 -79.045 -69.220  1.00  0.00
ATOM   4637  DTW DTW Z2758     -41.035  42.342  86.929  1.00  0.00
ATOM   4638  DTX DTX Z2759     -16.025  59.067  20.920  1.00  0.00
ATOM   4639  DTY DTY Z2760     -29.067 -17.769 -84.840  1.00  0.00
ATOM   4640  DTZ DTZ Z2761      41.252 -41.673 -38.090  1.00  0.00
ATOM   4641  DUA DUA Z2762      27.186  53.882 -53.691  1.00  0.00
ATOM   4642  DUB DUB Z2763     -65.425   8.379  83.595  1.00  0.00
ATOM   4643  DUC DUC Z2764      -6.466  -4.432  70.618  1.00  0.00
ATOM   4644  DUD DUD Z2765     -52.115  -1.296 -86.297  1.00  0.00
ATOM   4645  DUE DUE Z2766      36.539   7.126 -22.746  1.00  0.00
ATOM   4646  DUF DUF Z2767      90.355 -57.753 -82.119  1.00  0.00
ATOM   4647  DUG DUG Z2768     -65.378 -41.688  69.366  1.00  0.00
ATOM   4648  DUH DUH Z2769       4.238  58.016  88.144  1.00  0.00
ATOM   4649  DUI DUI Z2770      -0.712  22.769 -41.731  1.00  0.00
ATOM   4650  DUJ DUJ Z2771     -76.356  83.432  39.443  1.00  0.00
ATOM   4651  DUK DUK Z2772      -3.680   9.790  48.213  1.00  0.00
ATOM   4652  DUL DUL Z2773      65.658  53.138 -85.028  1.00  0.00
ATOM   4653  DUM DUM Z2774      55.008 -79.585  87.392  1.00  0.00
ATOM   4654  DUN DUN Z2775       8.861   4.851 -20.584  1.00  0.00
ATOM   4655  DUO DUO Z2776      47.293 -33.190 -85.675  1.00  0.00
ATOM   4656  DUP DUP Z2777     -22.695 -59.601  38.199  1.00  0.00
ATOM   4657  DUQ DUQ Z2778     -59.133  28.879 -70.781  1.00  0.00
ATOM   4658  DUR DUR Z2779     -31.992 -87.876 -84.720  1.00  0.00
ATOM   4659  DUS DUS Z2780      89.936  55.428  45.618  1.00  0.00
ATOM   4660  DUT DUT Z2781     -19.814 -72.176  42.098  1.00  0.00
ATOM   4661  DUU DUU Z2782      85.483  -4.097 -37.251  1.00  0.00
ATOM   4662  DUV DUV Z2783      14.779 -68.954 -57.849  1.00  0.00
ATOM   4663  DUW DUW Z2784     -16.218 -70.849  69.824  1.00  0.00
ATOM   4664  DUX DUX Z2785     -45.257 -15.446  83.889  1.00  0.00
ATOM   4665  DUY DUY Z2786     -48.220 -53.840 -48.794  1.00  0.00
ATOM   4666  DUZ DUZ Z2787      50.667  82.518  35.322  1.00  0.00
ATOM   4667  DVA DVA Z2788     -28.532  83.566 -70.945  1.00  0.00
ATOM   4668  DVB DVB Z2789      84.330  70.186  41.800  1.00  0.00
ATOM   4669  DVC DVC Z2790      87.890 -66.430   0.482  1.00  0.00
ATOM   4670  DVD DVD Z2791       2.213   6.900  34.960  1.00  0.00
ATOM   4671  DVE DVE Z2792     -20.095  13.943 -10.696  1.00  0.00
ATOM   4672  DVF DVF Z2793      21.714 -68.960  84.369  1.00  0.00
ATOM   4673  DVG DVG Z2794      43.951 -56.000 -38.353  1.00  0.00
ATOM   4674  DVH DVH Z2795     -64.688 -35.620 -74.813  1.00  0.00
ATOM   4675  DVI DVI Z2796      11.620  72.829 -24.503  1.00  0.00
ATOM   4676  DVJ DVJ Z2797      86.072  43.819  63.740  1.00  0.00
ATOM   4677  DVK DVK Z2798      20.818  43.971 -11.322  1.00  0.00
ATOM   4678  DVL DVL Z2799     -22.436  49.922   8.814  1.00  0.00
ATOM   4679  DVM DVM Z2800     -50.893   6.655  50.173  1.00  0.00
ATOM   4680  DVN DVN Z2801     -28.125 -29.733  -0.826  1.00  0.00
ATOM   4681  DVO DVO Z2802      33.964  75.272  19.561  1.00  0.00
ATOM   4682  DVP DVP Z2803     -29.000 -29.214  18.742  1.00  0.00
ATOM   4683  DVQ DVQ Z2804      -4.090  18.222  37.640  1.00  0.00
ATOM   4684  DVR DVR Z2805       7.807 -55.968 -31.652  1.00  0.00
ATOM   4685  DVS DVS Z2806      21.928  30.458   3.026  1.00  0.00
END
