# Supplementary material for: The Effect of Macromolecular Crowding on the Electrostatic Component of Barnase–Barstar Binding: A Computational, Implicit Solvent-Based Study
Source: PLoS One. 2014 Jun 10;9(6):e98618. doi: 10.1371/journal.pone.0098618 (PMC4051634; doi:10.1371/journal.pone.0098618)
Supplement: File S1 — Contains sample pdb files used in our analyses; each contains the barnase/barstar complex with a specific random placement of crowders of varying radii at 30% crowding density. Also included are files specifying, for each pdb file, the radii of each atom and model crowder. (TAR) [file pone.0098618.s005.tar › vary30percent_pdb/with_crowders-43.pdb]

ATOM      1  CAY VAL A   3      18.329  -9.767 -18.786  1.00  0.00
ATOM      2  CY  VAL A   3      17.463  -9.299 -17.665  1.00  0.55
ATOM      3  OY  VAL A   3      17.203 -10.038 -16.718  1.00 -0.55
ATOM      4  N   VAL A   3      16.993  -8.037 -17.760  1.00 -0.40
ATOM      5  H   VAL A   3      17.222  -7.453 -18.535  1.00  0.40
ATOM      6  CA  VAL A   3      16.107  -7.419 -16.733  1.00  0.00
ATOM      7  CB  VAL A   3      16.269  -5.903 -16.535  1.00  0.00
ATOM      8  CG1 VAL A   3      15.283  -5.404 -15.502  1.00  0.00
ATOM      9  CG2 VAL A   3      17.666  -5.466 -16.113  1.00  0.00
ATOM     10  C   VAL A   3      14.669  -7.755 -17.123  1.00  0.55
ATOM     11  O   VAL A   3      14.125  -7.204 -18.095  1.00 -0.55
ATOM     12  N   ILE A   4      14.072  -8.639 -16.383  1.00 -0.40
ATOM     13  H   ILE A   4      14.512  -9.101 -15.616  1.00  0.40
ATOM     14  CA  ILE A   4      12.656  -8.995 -16.677  1.00  0.00
ATOM     15  CB  ILE A   4      12.546 -10.506 -16.596  1.00  0.00
ATOM     16  CG2 ILE A   4      11.132 -11.017 -16.786  1.00  0.00
ATOM     17  CG1 ILE A   4      13.586 -11.052 -17.616  1.00  0.00
ATOM     18  CD1 ILE A   4      13.725 -12.568 -17.376  1.00  0.00
ATOM     19  C   ILE A   4      11.850  -8.257 -15.632  1.00  0.55
ATOM     20  O   ILE A   4      11.950  -8.686 -14.487  1.00 -0.55
ATOM     21  N   ASN A   5      11.188  -7.189 -15.991  1.00 -0.40
ATOM     22  H   ASN A   5      11.172  -6.861 -16.933  1.00  0.40
ATOM     23  CA  ASN A   5      10.424  -6.409 -15.014  1.00  0.00
ATOM     24  CB  ASN A   5      11.345  -5.293 -14.478  1.00  0.00
ATOM     25  CG  ASN A   5      11.507  -4.197 -15.497  1.00  0.55
ATOM     26  OD1 ASN A   5      11.426  -4.466 -16.699  1.00 -0.55
ATOM     27  ND2 ASN A   5      11.717  -2.929 -15.181  1.00 -0.78
ATOM     28 HD21 ASN A   5      11.776  -2.656 -14.221  1.00  0.39
ATOM     29 HD22 ASN A   5      11.817  -2.244 -15.903  1.00  0.39
ATOM     30  C   ASN A   5       9.146  -5.812 -15.561  1.00  0.55
ATOM     31  O   ASN A   5       8.660  -4.755 -15.093  1.00 -0.55
ATOM     32  N   THR A   6       8.573  -6.475 -16.564  1.00 -0.40
ATOM     33  H   THR A   6       8.954  -7.320 -16.930  1.00  0.40
ATOM     34  CA  THR A   6       7.336  -5.993 -17.193  1.00  0.00
ATOM     35  CB  THR A   6       7.495  -6.026 -18.718  1.00  0.00
ATOM     36  OG1 THR A   6       7.625  -7.403 -19.111  1.00 -0.49
ATOM     37  HG1 THR A   6       7.563  -7.412 -20.069  1.00  0.49
ATOM     38  CG2 THR A   6       8.740  -5.225 -19.136  1.00  0.00
ATOM     39  C   THR A   6       6.232  -6.939 -16.733  1.00  0.55
ATOM     40  O   THR A   6       6.611  -8.029 -16.299  1.00 -0.55
ATOM     41  N   PHE A   7       4.972  -6.560 -16.843  1.00 -0.40
ATOM     42  H   PHE A   7       4.688  -5.677 -17.207  1.00  0.40
ATOM     43  CA  PHE A   7       3.912  -7.502 -16.400  1.00  0.00
ATOM     44  CB  PHE A   7       2.545  -6.816 -16.648  1.00  0.12
ATOM     45  CG  PHE A   7       2.234  -5.716 -15.659  1.00 -0.12
ATOM     46  CD1 PHE A   7       2.080  -6.016 -14.292  1.00 -0.12
ATOM     47  HD1 PHE A   7       2.188  -7.032 -13.942  1.00  0.12
ATOM     48  CE1 PHE A   7       1.787  -4.996 -13.396  1.00 -0.12
ATOM     49  HE1 PHE A   7       1.638  -5.215 -12.349  1.00  0.12
ATOM     50  CZ  PHE A   7       1.687  -3.671 -13.868  1.00 -0.12
ATOM     51  HZ  PHE A   7       1.486  -2.873 -13.169  1.00  0.12
ATOM     52  CD2 PHE A   7       2.089  -4.405 -16.107  1.00 -0.12
ATOM     53  HD2 PHE A   7       2.168  -4.189 -17.162  1.00  0.12
ATOM     54  CE2 PHE A   7       1.843  -3.376 -15.212  1.00 -0.12
ATOM     55  HE2 PHE A   7       1.773  -2.355 -15.558  1.00  0.12
ATOM     56  C   PHE A   7       3.988  -8.873 -17.043  1.00  0.55
ATOM     57  O   PHE A   7       3.930  -9.931 -16.338  1.00 -0.55
ATOM     58  N   ASP A   8       4.076  -8.953 -18.383  1.00 -0.40
ATOM     59  H   ASP A   8       4.106  -8.140 -18.960  1.00  0.40
ATOM     60  CA  ASP A   8       4.135 -10.249 -19.088  1.00  0.00
ATOM     61  CB  ASP A   8       4.031 -10.089 -20.627  1.00  0.00
ATOM     62  CG  ASP A   8       2.588  -9.770 -20.943  1.00  0.10
ATOM     63  OD1 ASP A   8       1.754 -10.653 -20.640  1.00 -0.55
ATOM     64  OD2 ASP A   8       2.462  -8.627 -21.418  1.00 -0.55
ATOM     65  C   ASP A   8       5.421 -11.049 -18.947  1.00  0.55
ATOM     66  O   ASP A   8       5.378 -12.269 -18.851  1.00 -0.55
ATOM     67  N   GLY A   9       6.548 -10.322 -19.006  1.00 -0.40
ATOM     68  H   GLY A   9       6.591  -9.338 -19.155  1.00  0.40
ATOM     69  CA  GLY A   9       7.803 -11.083 -18.828  1.00  0.00
ATOM     70  C   GLY A   9       7.792 -11.756 -17.443  1.00  0.55
ATOM     71  O   GLY A   9       8.086 -12.963 -17.360  1.00 -0.55
ATOM     72  N   VAL A  10       7.485 -11.016 -16.366  1.00 -0.40
ATOM     73  H   VAL A  10       7.259 -10.048 -16.433  1.00  0.40
ATOM     74  CA  VAL A  10       7.464 -11.599 -15.010  1.00  0.00
ATOM     75  CB  VAL A  10       7.388 -10.553 -13.892  1.00  0.00
ATOM     76  CG1 VAL A  10       7.386 -11.181 -12.494  1.00  0.00
ATOM     77  CG2 VAL A  10       8.560  -9.576 -13.991  1.00  0.00
ATOM     78  C   VAL A  10       6.322 -12.605 -14.848  1.00  0.55
ATOM     79  O   VAL A  10       6.519 -13.655 -14.242  1.00 -0.55
ATOM     80  N   ALA A  11       5.167 -12.365 -15.417  1.00 -0.40
ATOM     81  H   ALA A  11       5.009 -11.540 -15.953  1.00  0.40
ATOM     82  CA  ALA A  11       4.038 -13.274 -15.314  1.00  0.00
ATOM     83  CB  ALA A  11       2.713 -12.733 -15.889  1.00  0.00
ATOM     84  C   ALA A  11       4.389 -14.583 -16.026  1.00  0.55
ATOM     85  O   ALA A  11       4.042 -15.634 -15.517  1.00 -0.55
ATOM     86  N   ASP A  12       5.050 -14.457 -17.191  1.00 -0.40
ATOM     87  H   ASP A  12       5.317 -13.590 -17.603  1.00  0.40
ATOM     88  CA  ASP A  12       5.392 -15.710 -17.887  1.00  0.00
ATOM     89  CB  ASP A  12       5.950 -15.433 -19.272  1.00  0.00
ATOM     90  CG  ASP A  12       4.809 -15.091 -20.202  1.00  0.10
ATOM     91  OD1 ASP A  12       3.608 -15.246 -19.848  1.00 -0.55
ATOM     92  OD2 ASP A  12       5.220 -14.674 -21.315  1.00 -0.55
ATOM     93  C   ASP A  12       6.440 -16.470 -17.120  1.00  0.55
ATOM     94  O   ASP A  12       6.401 -17.688 -17.034  1.00 -0.55
ATOM     95  N   TYR A  13       7.400 -15.716 -16.618  1.00 -0.40
ATOM     96  H   TYR A  13       7.421 -14.726 -16.734  1.00  0.40
ATOM     97  CA  TYR A  13       8.517 -16.321 -15.838  1.00  0.00
ATOM     98  CB  TYR A  13       9.528 -15.218 -15.495  1.00  0.12
ATOM     99  CG  TYR A  13      10.857 -15.763 -15.081  1.00 -0.12
ATOM    100  CD1 TYR A  13      11.025 -16.287 -13.802  1.00 -0.12
ATOM    101  HD1 TYR A  13      10.183 -16.269 -13.127  1.00  0.12
ATOM    102  CE1 TYR A  13      12.217 -16.831 -13.348  1.00 -0.12
ATOM    103  HE1 TYR A  13      12.310 -17.255 -12.360  1.00  0.12
ATOM    104  CZ  TYR A  13      13.280 -16.800 -14.232  1.00  0.06
ATOM    105  OH  TYR A  13      14.503 -17.285 -13.795  1.00 -0.49
ATOM    106  HH  TYR A  13      14.497 -17.283 -12.835  1.00  0.43
ATOM    107  CD2 TYR A  13      11.943 -15.767 -15.969  1.00 -0.12
ATOM    108  HD2 TYR A  13      11.846 -15.372 -16.969  1.00  0.12
ATOM    109  CE2 TYR A  13      13.153 -16.297 -15.519  1.00 -0.12
ATOM    110  HE2 TYR A  13      14.005 -16.316 -16.183  1.00  0.12
ATOM    111  C   TYR A  13       8.019 -17.119 -14.644  1.00  0.55
ATOM    112  O   TYR A  13       8.424 -18.276 -14.395  1.00 -0.55
ATOM    113  N   LEU A  14       7.100 -16.494 -13.897  1.00 -0.40
ATOM    114  H   LEU A  14       6.793 -15.571 -14.114  1.00  0.40
ATOM    115  CA  LEU A  14       6.466 -17.116 -12.696  1.00  0.00
ATOM    116  CB  LEU A  14       5.439 -16.167 -12.076  1.00  0.00
ATOM    117  CG  LEU A  14       6.026 -14.992 -11.281  1.00  0.00
ATOM    118  CD1 LEU A  14       4.925 -13.953 -11.038  1.00  0.00
ATOM    119  CD2 LEU A  14       6.608 -15.537  -9.993  1.00  0.00
ATOM    120  C   LEU A  14       5.759 -18.417 -13.020  1.00  0.55
ATOM    121  O   LEU A  14       5.887 -19.465 -12.365  1.00 -0.55
ATOM    122  N   GLN A  15       4.997 -18.320 -14.103  1.00 -0.40
ATOM    123  H   GLN A  15       4.886 -17.492 -14.647  1.00  0.40
ATOM    124  CA  GLN A  15       4.271 -19.539 -14.511  1.00  0.00
ATOM    125  CB  GLN A  15       3.242 -19.235 -15.560  1.00  0.00
ATOM    126  CG  GLN A  15       1.993 -18.450 -15.209  1.00  0.00
ATOM    127  CD  GLN A  15       1.053 -18.699 -16.416  1.00  0.55
ATOM    128  OE1 GLN A  15       1.315 -18.171 -17.517  1.00 -0.55
ATOM    129  NE2 GLN A  15       0.048 -19.519 -16.139  1.00 -0.78
ATOM    130 HE21 GLN A  15      -0.620 -19.749 -16.847  1.00  0.39
ATOM    131 HE22 GLN A  15      -0.043 -19.908 -15.222  1.00  0.39
ATOM    132  C   GLN A  15       5.193 -20.634 -15.081  1.00  0.55
ATOM    133  O   GLN A  15       4.839 -21.802 -14.957  1.00 -0.55
ATOM    134  N   THR A  16       6.284 -20.233 -15.716  1.00 -0.40
ATOM    135  H   THR A  16       6.514 -19.270 -15.831  1.00  0.40
ATOM    136  CA  THR A  16       7.211 -21.195 -16.283  1.00  0.00
ATOM    137  CB  THR A  16       8.108 -20.626 -17.410  1.00  0.00
ATOM    138  OG1 THR A  16       7.259 -19.900 -18.296  1.00 -0.49
ATOM    139  HG1 THR A  16       6.981 -19.117 -17.815  1.00  0.49
ATOM    140  CG2 THR A  16       8.810 -21.765 -18.173  1.00  0.00
ATOM    141  C   THR A  16       8.162 -21.733 -15.234  1.00  0.55
ATOM    142  O   THR A  16       8.299 -22.967 -15.218  1.00 -0.55
ATOM    143  N   TYR A  17       8.773 -20.886 -14.447  1.00 -0.40
ATOM    144  H   TYR A  17       8.625 -19.901 -14.488  1.00  0.40
ATOM    145  CA  TYR A  17       9.721 -21.377 -13.449  1.00  0.00
ATOM    146  CB  TYR A  17      11.033 -20.515 -13.591  1.00  0.12
ATOM    147  CG  TYR A  17      11.478 -20.514 -15.040  1.00 -0.12
ATOM    148  CD1 TYR A  17      12.130 -21.636 -15.596  1.00 -0.12
ATOM    149  HD1 TYR A  17      12.305 -22.500 -14.973  1.00  0.12
ATOM    150  CE1 TYR A  17      12.555 -21.666 -16.925  1.00 -0.12
ATOM    151  HE1 TYR A  17      13.056 -22.528 -17.340  1.00  0.12
ATOM    152  CZ  TYR A  17      12.302 -20.532 -17.687  1.00  0.06
ATOM    153  OH  TYR A  17      12.619 -20.477 -19.033  1.00 -0.49
ATOM    154  HH  TYR A  17      12.363 -19.613 -19.363  1.00  0.43
ATOM    155  CD2 TYR A  17      11.256 -19.401 -15.851  1.00 -0.12
ATOM    156  HD2 TYR A  17      10.767 -18.530 -15.440  1.00  0.12
ATOM    157  CE2 TYR A  17      11.655 -19.401 -17.171  1.00 -0.12
ATOM    158  HE2 TYR A  17      11.471 -18.541 -17.798  1.00  0.12
ATOM    159  C   TYR A  17       9.234 -21.420 -12.010  1.00  0.55
ATOM    160  O   TYR A  17      10.026 -21.911 -11.202  1.00 -0.55
ATOM    161  N   HSD A  18       8.058 -20.995 -11.640  1.00 -0.40
ATOM    162  H   HSD A  18       7.420 -20.623 -12.308  1.00  0.40
ATOM    163  CA  HSD A  18       7.567 -21.013 -10.282  1.00  0.00
ATOM    164  CB  HSD A  18       7.255 -22.412  -9.742  1.00  0.12
ATOM    165  ND1 HSD A  18       5.350 -22.085 -11.391  1.00 -0.40
ATOM    166  HD1 HSD A  18       5.522 -21.119 -11.582  1.00  0.40
ATOM    167  CG  HSD A  18       6.073 -22.863 -10.532  1.00 -0.12
ATOM    168  CE1 HSD A  18       4.387 -22.849 -11.917  1.00  0.15
ATOM    169  HE1 HSD A  18       3.667 -22.489 -12.652  1.00  0.12
ATOM    170  NE2 HSD A  18       4.445 -24.074 -11.420  1.00 -0.56
ATOM    171  CD2 HSD A  18       5.512 -24.100 -10.552  1.00  0.15
ATOM    172  HD2 HSD A  18       5.776 -25.007 -10.022  1.00  0.12
ATOM    173  C   HSD A  18       8.486 -20.307  -9.289  1.00  0.55
ATOM    174  O   HSD A  18       8.646 -20.775  -8.185  1.00 -0.55
ATOM    175  N   LYS A  19       8.996 -19.177  -9.676  1.00 -0.40
ATOM    176  H   LYS A  19       8.837 -18.844 -10.601  1.00  0.40
ATOM    177  CA  LYS A  19       9.813 -18.307  -8.860  1.00  0.00
ATOM    178  CB  LYS A  19      11.113 -19.018  -8.541  1.00  0.00
ATOM    179  CG  LYS A  19      11.991 -19.124  -9.779  1.00  0.00
ATOM    180  CD  LYS A  19      13.185 -20.018  -9.647  1.00  0.00
ATOM    181  CE  LYS A  19      14.249 -19.494 -10.618  1.00  0.33
ATOM    182  NZ  LYS A  19      15.420 -20.420 -10.717  1.00 -0.32
ATOM    183  HZ1 LYS A  19      15.100 -21.350 -11.056  1.00  0.33
ATOM    184  HZ2 LYS A  19      15.859 -20.525  -9.780  1.00  0.33
ATOM    185  HZ3 LYS A  19      16.116 -20.029 -11.384  1.00  0.33
ATOM    186  C   LYS A  19       9.993 -17.020  -9.667  1.00  0.55
ATOM    187  O   LYS A  19       9.771 -16.952 -10.895  1.00 -0.55
ATOM    188  N   LEU A  20      10.378 -15.979  -8.953  1.00 -0.40
ATOM    189  H   LEU A  20      10.494 -16.018  -7.964  1.00  0.40
ATOM    190  CA  LEU A  20      10.655 -14.702  -9.595  1.00  0.00
ATOM    191  CB  LEU A  20      10.775 -13.519  -8.588  1.00  0.00
ATOM    192  CG  LEU A  20       9.470 -12.962  -7.959  1.00  0.00
ATOM    193  CD1 LEU A  20       9.842 -11.945  -6.902  1.00  0.00
ATOM    194  CD2 LEU A  20       8.540 -12.320  -8.967  1.00  0.00
ATOM    195  C   LEU A  20      12.022 -14.693 -10.299  1.00  0.55
ATOM    196  O   LEU A  20      12.918 -15.398  -9.815  1.00 -0.55
ATOM    197  N   PRO A  21      12.156 -13.855 -11.321  1.00 -0.20
ATOM    198  CD  PRO A  21      11.077 -13.073 -11.927  1.00  0.10
ATOM    199  CA  PRO A  21      13.437 -13.676 -12.023  1.00  0.10
ATOM    200  CB  PRO A  21      13.188 -12.626 -13.078  1.00  0.00
ATOM    201  CG  PRO A  21      11.739 -12.352 -13.069  1.00  0.00
ATOM    202  C   PRO A  21      14.474 -13.211 -11.006  1.00  0.55
ATOM    203  O   PRO A  21      14.181 -12.619  -9.964  1.00 -0.55
ATOM    204  N   ASP A  22      15.740 -13.397 -11.342  1.00 -0.40
ATOM    205  H   ASP A  22      15.985 -13.802 -12.219  1.00  0.40
ATOM    206  CA  ASP A  22      16.859 -13.044 -10.498  1.00  0.00
ATOM    207  CB  ASP A  22      18.200 -13.555 -11.095  1.00  0.00
ATOM    208  CG  ASP A  22      18.099 -15.082 -11.055  1.00  0.10
ATOM    209  OD1 ASP A  22      17.236 -15.690 -10.347  1.00 -0.55
ATOM    210  OD2 ASP A  22      18.916 -15.723 -11.777  1.00 -0.55
ATOM    211  C   ASP A  22      17.038 -11.587 -10.209  1.00  0.55
ATOM    212  O   ASP A  22      17.916 -11.326  -9.369  1.00 -0.55
ATOM    213  N   ASN A  23      16.341 -10.659 -10.820  1.00 -0.40
ATOM    214  H   ASN A  23      15.639 -10.870 -11.497  1.00  0.40
ATOM    215  CA  ASN A  23      16.571  -9.236 -10.524  1.00  0.00
ATOM    216  CB  ASN A  23      16.326  -8.442 -11.803  1.00  0.00
ATOM    217  CG  ASN A  23      14.973  -8.757 -12.424  1.00  0.55
ATOM    218  OD1 ASN A  23      14.761  -9.889 -12.907  1.00 -0.55
ATOM    219  ND2 ASN A  23      14.083  -7.761 -12.405  1.00 -0.78
ATOM    220 HD21 ASN A  23      14.327  -6.880 -12.000  1.00  0.39
ATOM    221 HD22 ASN A  23      13.173  -7.897 -12.796  1.00  0.39
ATOM    222  C   ASN A  23      15.722  -8.732  -9.359  1.00  0.55
ATOM    223  O   ASN A  23      15.748  -7.539  -9.060  1.00 -0.55
ATOM    224  N   TYR A  24      14.997  -9.618  -8.725  1.00 -0.40
ATOM    225  H   TYR A  24      14.985 -10.578  -8.994  1.00  0.40
ATOM    226  CA  TYR A  24      14.162  -9.268  -7.591  1.00  0.00
ATOM    227  CB  TYR A  24      12.841 -10.106  -7.635  1.00  0.12
ATOM    228  CG  TYR A  24      11.971  -9.391  -8.629  1.00 -0.12
ATOM    229  CD1 TYR A  24      11.299  -8.220  -8.263  1.00 -0.12
ATOM    230  HD1 TYR A  24      11.365  -7.877  -7.242  1.00  0.12
ATOM    231  CE1 TYR A  24      10.553  -7.490  -9.169  1.00 -0.12
ATOM    232  HE1 TYR A  24      10.056  -6.578  -8.872  1.00  0.12
ATOM    233  CZ  TYR A  24      10.462  -7.963 -10.476  1.00  0.06
ATOM    234  OH  TYR A  24       9.680  -7.287 -11.405  1.00 -0.49
ATOM    235  HH  TYR A  24       9.165  -6.627 -10.936  1.00  0.43
ATOM    236  CD2 TYR A  24      11.913  -9.820  -9.940  1.00 -0.12
ATOM    237  HD2 TYR A  24      12.470 -10.692 -10.252  1.00  0.12
ATOM    238  CE2 TYR A  24      11.130  -9.119 -10.862  1.00 -0.12
ATOM    239  HE2 TYR A  24      11.043  -9.477 -11.878  1.00  0.12
ATOM    240  C   TYR A  24      14.764  -9.534  -6.232  1.00  0.55
ATOM    241  O   TYR A  24      15.365 -10.597  -6.153  1.00 -0.55
ATOM    242  N   ILE A  25      14.561  -8.696  -5.232  1.00 -0.40
ATOM    243  H   ILE A  25      14.067  -7.840  -5.361  1.00  0.40
ATOM    244  CA  ILE A  25      15.038  -8.950  -3.877  1.00  0.00
ATOM    245  CB  ILE A  25      16.326  -8.192  -3.481  1.00  0.00
ATOM    246  CG2 ILE A  25      17.566  -8.889  -4.056  1.00  0.00
ATOM    247  CG1 ILE A  25      16.322  -6.709  -3.870  1.00  0.00
ATOM    248  CD1 ILE A  25      17.601  -6.045  -3.346  1.00  0.00
ATOM    249  C   ILE A  25      13.950  -8.515  -2.886  1.00  0.55
ATOM    250  O   ILE A  25      13.309  -7.552  -3.241  1.00 -0.55
ATOM    251  N   THR A  26      13.773  -9.140  -1.750  1.00 -0.40
ATOM    252  H   THR A  26      14.311  -9.942  -1.503  1.00  0.40
ATOM    253  CA  THR A  26      12.783  -8.716  -0.770  1.00  0.00
ATOM    254  CB  THR A  26      12.528  -9.786   0.303  1.00  0.00
ATOM    255  OG1 THR A  26      13.694  -9.881   1.116  1.00 -0.49
ATOM    256  HG1 THR A  26      13.504 -10.554   1.773  1.00  0.49
ATOM    257  CG2 THR A  26      12.324 -11.127  -0.344  1.00  0.00
ATOM    258  C   THR A  26      13.224  -7.400  -0.140  1.00  0.55
ATOM    259  O   THR A  26      14.357  -6.901  -0.315  1.00 -0.55
ATOM    260  N   LYS A  27      12.287  -6.769   0.542  1.00 -0.40
ATOM    261  H   LYS A  27      11.367  -7.146   0.596  1.00  0.40
ATOM    262  CA  LYS A  27      12.460  -5.526   1.257  1.00  0.00
ATOM    263  CB  LYS A  27      11.181  -4.959   1.855  1.00  0.00
ATOM    264  CG  LYS A  27      10.102  -4.405   0.945  1.00  0.00
ATOM    265  CD  LYS A  27       8.750  -4.452   1.677  1.00  0.00
ATOM    266  CE  LYS A  27       7.559  -4.131   0.800  1.00  0.33
ATOM    267  NZ  LYS A  27       6.252  -4.452   1.438  1.00 -0.32
ATOM    268  HZ1 LYS A  27       6.150  -3.905   2.316  1.00  0.33
ATOM    269  HZ2 LYS A  27       6.214  -5.468   1.657  1.00  0.33
ATOM    270  HZ3 LYS A  27       5.479  -4.210   0.786  1.00  0.33
ATOM    271  C   LYS A  27      13.546  -5.724   2.363  1.00  0.55
ATOM    272  O   LYS A  27      14.371  -4.798   2.524  1.00 -0.55
ATOM    273  N   SER A  28      13.524  -6.835   3.061  1.00 -0.40
ATOM    274  H   SER A  28      12.843  -7.551   2.929  1.00  0.40
ATOM    275  CA  SER A  28      14.554  -7.060   4.102  1.00  0.00
ATOM    276  CB  SER A  28      14.180  -8.226   4.985  1.00  0.00
ATOM    277  OG  SER A  28      14.628  -9.515   4.622  1.00 -0.49
ATOM    278  HG  SER A  28      14.293 -10.111   5.296  1.00  0.49
ATOM    279  C   SER A  28      15.937  -7.179   3.452  1.00  0.55
ATOM    280  O   SER A  28      16.867  -6.489   3.907  1.00 -0.55
ATOM    281  N   GLU A  29      16.051  -7.999   2.392  1.00 -0.40
ATOM    282  H   GLU A  29      15.287  -8.547   2.061  1.00  0.40
ATOM    283  CA  GLU A  29      17.290  -8.135   1.672  1.00  0.00
ATOM    284  CB  GLU A  29      17.101  -8.912   0.350  1.00  0.00
ATOM    285  CG  GLU A  29      17.067 -10.380   0.712  1.00  0.00
ATOM    286  CD  GLU A  29      16.359 -11.242  -0.303  1.00  0.10
ATOM    287  OE1 GLU A  29      16.171 -10.866  -1.480  1.00 -0.55
ATOM    288  OE2 GLU A  29      15.927 -12.350   0.128  1.00 -0.55
ATOM    289  C   GLU A  29      17.900  -6.827   1.208  1.00  0.55
ATOM    290  O   GLU A  29      19.127  -6.597   1.301  1.00 -0.55
ATOM    291  N   ALA A  30      17.009  -6.004   0.662  1.00 -0.40
ATOM    292  H   ALA A  30      16.044  -6.240   0.586  1.00  0.40
ATOM    293  CA  ALA A  30      17.400  -4.684   0.135  1.00  0.00
ATOM    294  CB  ALA A  30      16.185  -4.078  -0.557  1.00  0.00
ATOM    295  C   ALA A  30      18.008  -3.761   1.193  1.00  0.55
ATOM    296  O   ALA A  30      19.015  -3.059   1.036  1.00 -0.55
ATOM    297  N   GLN A  31      17.328  -3.779   2.338  1.00 -0.40
ATOM    298  H   GLN A  31      16.515  -4.344   2.445  1.00  0.40
ATOM    299  CA  GLN A  31      17.698  -2.998   3.511  1.00  0.00
ATOM    300  CB  GLN A  31      16.700  -3.141   4.643  1.00  0.00
ATOM    301  CG  GLN A  31      15.300  -2.718   4.234  1.00  0.00
ATOM    302  CD  GLN A  31      14.294  -2.788   5.368  1.00  0.55
ATOM    303  OE1 GLN A  31      13.963  -1.687   5.817  1.00 -0.55
ATOM    304  NE2 GLN A  31      13.796  -3.926   5.881  1.00 -0.78
ATOM    305 HE21 GLN A  31      13.134  -3.889   6.630  1.00  0.39
ATOM    306 HE22 GLN A  31      14.086  -4.810   5.513  1.00  0.39
ATOM    307  C   GLN A  31      19.099  -3.444   3.943  1.00  0.55
ATOM    308  O   GLN A  31      19.888  -2.569   4.269  1.00 -0.55
ATOM    309  N   ALA A  32      19.253  -4.754   3.872  1.00 -0.40
ATOM    310  H   ALA A  32      18.510  -5.349   3.577  1.00  0.40
ATOM    311  CA  ALA A  32      20.500  -5.431   4.211  1.00  0.00
ATOM    312  CB  ALA A  32      20.493  -6.930   4.090  1.00  0.00
ATOM    313  C   ALA A  32      21.607  -4.845   3.322  1.00  0.55
ATOM    314  O   ALA A  32      22.731  -4.739   3.833  1.00 -0.55
ATOM    315  N   LEU A  33      21.311  -4.450   2.092  1.00 -0.40
ATOM    316  H   LEU A  33      20.398  -4.519   1.698  1.00  0.40
ATOM    317  CA  LEU A  33      22.357  -3.884   1.258  1.00  0.00
ATOM    318  CB  LEU A  33      22.135  -4.136  -0.238  1.00  0.00
ATOM    319  CG  LEU A  33      21.779  -5.612  -0.475  1.00  0.00
ATOM    320  CD1 LEU A  33      21.481  -5.834  -1.940  1.00  0.00
ATOM    321  CD2 LEU A  33      22.911  -6.488   0.024  1.00  0.00
ATOM    322  C   LEU A  33      22.450  -2.396   1.468  1.00  0.55
ATOM    323  O   LEU A  33      23.265  -1.801   0.764  1.00 -0.55
ATOM    324  N   GLY A  34      21.641  -1.829   2.330  1.00 -0.40
ATOM    325  H   GLY A  34      20.958  -2.311   2.872  1.00  0.40
ATOM    326  CA  GLY A  34      21.774  -0.373   2.490  1.00  0.00
ATOM    327  C   GLY A  34      20.646   0.455   1.912  1.00  0.55
ATOM    328  O   GLY A  34      20.850   1.663   1.794  1.00 -0.55
ATOM    329  N   TRP A  35      19.542  -0.227   1.591  1.00 -0.40
ATOM    330  H   TRP A  35      19.459  -1.214   1.705  1.00  0.40
ATOM    331  CA  TRP A  35      18.395   0.472   1.052  1.00  0.00
ATOM    332  CB  TRP A  35      17.413  -0.521   0.459  1.00  0.12
ATOM    333  CG  TRP A  35      16.126   0.047  -0.111  1.00 -0.12
ATOM    334  CD1 TRP A  35      15.966   1.059  -1.031  1.00 -0.12
ATOM    335  HD1 TRP A  35      16.756   1.653  -1.465  1.00  0.12
ATOM    336  NE1 TRP A  35      14.618   1.180  -1.300  1.00 -0.40
ATOM    337  HE1 TRP A  35      14.236   1.815  -1.935  1.00  0.40
ATOM    338  CE2 TRP A  35      13.885   0.291  -0.560  1.00  0.00
ATOM    339  CD2 TRP A  35      14.793  -0.438   0.202  1.00  0.00
ATOM    340  CE3 TRP A  35      14.327  -1.408   1.089  1.00 -0.12
ATOM    341  HE3 TRP A  35      14.989  -1.960   1.741  1.00  0.12
ATOM    342  CZ3 TRP A  35      12.972  -1.648   1.111  1.00 -0.12
ATOM    343  HZ3 TRP A  35      12.582  -2.429   1.748  1.00  0.12
ATOM    344  CZ2 TRP A  35      12.492   0.088  -0.535  1.00 -0.12
ATOM    345  HZ2 TRP A  35      11.788   0.648  -1.131  1.00  0.12
ATOM    346  CH2 TRP A  35      12.092  -0.902   0.328  1.00 -0.12
ATOM    347  HH2 TRP A  35      11.036  -1.115   0.404  1.00  0.12
ATOM    348  C   TRP A  35      17.652   1.229   2.157  1.00  0.55
ATOM    349  O   TRP A  35      17.319   0.631   3.180  1.00 -0.55
ATOM    350  N   VAL A  36      17.398   2.503   1.833  1.00 -0.40
ATOM    351  H   VAL A  36      17.709   2.885   0.966  1.00  0.40
ATOM    352  CA  VAL A  36      16.660   3.433   2.691  1.00  0.00
ATOM    353  CB  VAL A  36      17.450   4.649   3.192  1.00  0.00
ATOM    354  CG1 VAL A  36      16.648   5.384   4.245  1.00  0.00
ATOM    355  CG2 VAL A  36      18.811   4.283   3.760  1.00  0.00
ATOM    356  C   VAL A  36      15.551   3.940   1.762  1.00  0.55
ATOM    357  O   VAL A  36      15.938   4.746   0.898  1.00 -0.55
ATOM    358  N   ALA A  37      14.332   3.417   1.956  1.00 -0.40
ATOM    359  H   ALA A  37      14.129   2.772   2.689  1.00  0.40
ATOM    360  CA  ALA A  37      13.223   3.787   1.069  1.00  0.00
ATOM    361  CB  ALA A  37      11.904   3.144   1.465  1.00  0.00
ATOM    362  C   ALA A  37      13.120   5.297   0.914  1.00  0.55
ATOM    363  O   ALA A  37      12.985   5.735  -0.250  1.00 -0.55
ATOM    364  N   SER A  38      13.155   6.050   1.998  1.00 -0.40
ATOM    365  H   SER A  38      13.251   5.705   2.928  1.00  0.40
ATOM    366  CA  SER A  38      13.042   7.494   1.789  1.00  0.00
ATOM    367  CB  SER A  38      12.904   8.310   3.079  1.00  0.00
ATOM    368  OG  SER A  38      13.873   7.799   3.987  1.00 -0.49
ATOM    369  HG  SER A  38      13.492   7.000   4.359  1.00  0.49
ATOM    370  C   SER A  38      14.220   8.080   1.002  1.00  0.55
ATOM    371  O   SER A  38      14.056   9.224   0.533  1.00 -0.55
ATOM    372  N   LYS A  39      15.343   7.430   0.811  1.00 -0.40
ATOM    373  H   LYS A  39      15.518   6.513   1.164  1.00  0.40
ATOM    374  CA  LYS A  39      16.410   8.079   0.036  1.00  0.00
ATOM    375  CB  LYS A  39      17.766   7.511   0.382  1.00  0.00
ATOM    376  CG  LYS A  39      17.926   6.529   1.525  1.00  0.00
ATOM    377  CD  LYS A  39      19.285   6.772   2.215  1.00  0.00
ATOM    378  CE  LYS A  39      19.281   8.268   2.589  1.00  0.33
ATOM    379  NZ  LYS A  39      18.012   8.835   1.990  1.00 -0.32
ATOM    380  HZ1 LYS A  39      17.341   8.063   1.802  1.00  0.33
ATOM    381  HZ2 LYS A  39      18.236   9.324   1.100  1.00  0.33
ATOM    382  HZ3 LYS A  39      17.585   9.510   2.658  1.00  0.33
ATOM    383  C   LYS A  39      16.149   7.836  -1.458  1.00  0.55
ATOM    384  O   LYS A  39      16.607   8.608  -2.310  1.00 -0.55
ATOM    385  N   GLY A  40      15.420   6.748  -1.705  1.00 -0.40
ATOM    386  H   GLY A  40      15.044   6.158  -0.995  1.00  0.40
ATOM    387  CA  GLY A  40      15.152   6.388  -3.115  1.00  0.00
ATOM    388  C   GLY A  40      16.499   5.869  -3.682  1.00  0.55
ATOM    389  O   GLY A  40      16.691   6.012  -4.881  1.00 -0.55
ATOM    390  N   ASN A  41      17.345   5.248  -2.879  1.00 -0.40
ATOM    391  H   ASN A  41      17.125   5.077  -1.923  1.00  0.40
ATOM    392  CA  ASN A  41      18.656   4.768  -3.321  1.00  0.00
ATOM    393  CB  ASN A  41      19.660   5.137  -2.190  1.00  0.00
ATOM    394  CG  ASN A  41      19.415   4.159  -1.063  1.00  0.55
ATOM    395  OD1 ASN A  41      18.331   3.582  -0.908  1.00 -0.55
ATOM    396  ND2 ASN A  41      20.429   3.913  -0.227  1.00 -0.78
ATOM    397 HD21 ASN A  41      20.307   3.273   0.532  1.00  0.39
ATOM    398 HD22 ASN A  41      21.308   4.370  -0.359  1.00  0.39
ATOM    399  C   ASN A  41      18.791   3.299  -3.673  1.00  0.55
ATOM    400  O   ASN A  41      19.893   2.721  -3.645  1.00 -0.55
ATOM    401  N   LEU A  42      17.706   2.602  -4.035  1.00 -0.40
ATOM    402  H   LEU A  42      16.800   3.014  -4.097  1.00  0.40
ATOM    403  CA  LEU A  42      17.801   1.167  -4.366  1.00  0.00
ATOM    404  CB  LEU A  42      16.422   0.571  -4.646  1.00  0.00
ATOM    405  CG  LEU A  42      16.306  -0.921  -4.883  1.00  0.00
ATOM    406  CD1 LEU A  42      16.789  -1.705  -3.667  1.00  0.00
ATOM    407  CD2 LEU A  42      14.872  -1.264  -5.270  1.00  0.00
ATOM    408  C   LEU A  42      18.772   0.859  -5.524  1.00  0.55
ATOM    409  O   LEU A  42      19.554  -0.096  -5.416  1.00 -0.55
ATOM    410  N   ALA A  43      18.691   1.648  -6.583  1.00 -0.40
ATOM    411  H   ALA A  43      18.078   2.431  -6.657  1.00  0.40
ATOM    412  CA  ALA A  43      19.569   1.338  -7.721  1.00  0.00
ATOM    413  CB  ALA A  43      18.966   2.065  -8.911  1.00  0.00
ATOM    414  C   ALA A  43      21.023   1.663  -7.424  1.00  0.55
ATOM    415  O   ALA A  43      21.910   1.165  -8.140  1.00 -0.55
ATOM    416  N   ASP A  44      21.277   2.449  -6.389  1.00 -0.40
ATOM    417  H   ASP A  44      20.549   2.839  -5.831  1.00  0.40
ATOM    418  CA  ASP A  44      22.631   2.795  -6.000  1.00  0.00
ATOM    419  CB  ASP A  44      22.782   3.960  -5.026  1.00  0.00
ATOM    420  CG  ASP A  44      21.953   5.126  -5.520  1.00  0.10
ATOM    421  OD1 ASP A  44      22.010   5.282  -6.761  1.00 -0.55
ATOM    422  OD2 ASP A  44      21.287   5.844  -4.743  1.00 -0.55
ATOM    423  C   ASP A  44      23.228   1.635  -5.195  1.00  0.55
ATOM    424  O   ASP A  44      24.440   1.429  -5.311  1.00 -0.55
ATOM    425  N   VAL A  45      22.369   0.991  -4.428  1.00 -0.40
ATOM    426  H   VAL A  45      21.396   1.201  -4.378  1.00  0.40
ATOM    427  CA  VAL A  45      22.884  -0.101  -3.600  1.00  0.00
ATOM    428  CB  VAL A  45      22.219   0.010  -2.191  1.00  0.00
ATOM    429  CG1 VAL A  45      22.421   1.426  -1.646  1.00  0.00
ATOM    430  CG2 VAL A  45      20.743  -0.327  -2.180  1.00  0.00
ATOM    431  C   VAL A  45      22.741  -1.504  -4.160  1.00  0.55
ATOM    432  O   VAL A  45      23.317  -2.484  -3.636  1.00 -0.55
ATOM    433  N   ALA A  46      21.930  -1.649  -5.197  1.00 -0.40
ATOM    434  H   ALA A  46      21.481  -0.861  -5.608  1.00  0.40
ATOM    435  CA  ALA A  46      21.617  -2.936  -5.830  1.00  0.00
ATOM    436  CB  ALA A  46      20.573  -3.708  -5.029  1.00  0.00
ATOM    437  C   ALA A  46      21.151  -2.620  -7.241  1.00  0.55
ATOM    438  O   ALA A  46      19.974  -2.679  -7.582  1.00 -0.55
ATOM    439  N   PRO A  47      22.177  -2.290  -8.036  1.00 -0.20
ATOM    440  CD  PRO A  47      23.616  -2.206  -7.719  1.00  0.10
ATOM    441  CA  PRO A  47      21.898  -1.931  -9.444  1.00  0.10
ATOM    442  CB  PRO A  47      23.244  -1.460  -9.974  1.00  0.00
ATOM    443  CG  PRO A  47      24.088  -1.185  -8.761  1.00  0.00
ATOM    444  C   PRO A  47      21.214  -3.138 -10.098  1.00  0.55
ATOM    445  O   PRO A  47      21.542  -4.317  -9.806  1.00 -0.55
ATOM    446  N   GLY A  48      20.258  -2.779 -10.942  1.00 -0.40
ATOM    447  H   GLY A  48      20.020  -1.826 -11.115  1.00  0.40
ATOM    448  CA  GLY A  48      19.500  -3.787 -11.667  1.00  0.00
ATOM    449  C   GLY A  48      18.460  -4.570 -10.889  1.00  0.55
ATOM    450  O   GLY A  48      17.785  -5.350 -11.547  1.00 -0.55
ATOM    451  N   LYS A  49      18.335  -4.351  -9.587  1.00 -0.40
ATOM    452  H   LYS A  49      18.914  -3.687  -9.122  1.00  0.40
ATOM    453  CA  LYS A  49      17.375  -5.032  -8.729  1.00  0.00
ATOM    454  CB  LYS A  49      17.926  -5.170  -7.312  1.00  0.00
ATOM    455  CG  LYS A  49      19.054  -6.088  -7.059  1.00  0.00
ATOM    456  CD  LYS A  49      18.842  -7.363  -7.836  1.00  0.00
ATOM    457  CE  LYS A  49      20.240  -7.929  -8.118  1.00  0.33
ATOM    458  NZ  LYS A  49      20.148  -9.389  -8.459  1.00 -0.32
ATOM    459  HZ1 LYS A  49      19.554  -9.511  -9.304  1.00  0.33
ATOM    460  HZ2 LYS A  49      19.725  -9.906  -7.661  1.00  0.33
ATOM    461  HZ3 LYS A  49      21.100  -9.762  -8.648  1.00  0.33
ATOM    462  C   LYS A  49      16.086  -4.197  -8.577  1.00  0.55
ATOM    463  O   LYS A  49      16.107  -2.958  -8.682  1.00 -0.55
ATOM    464  N   SER A  50      15.029  -4.926  -8.243  1.00 -0.40
ATOM    465  H   SER A  50      15.101  -5.913  -8.135  1.00  0.40
ATOM    466  CA  SER A  50      13.711  -4.380  -8.011  1.00  0.00
ATOM    467  CB  SER A  50      12.781  -4.725  -9.188  1.00  0.00
ATOM    468  OG  SER A  50      12.867  -4.002 -10.390  1.00 -0.49
ATOM    469  HG  SER A  50      12.033  -4.143 -10.844  1.00  0.49
ATOM    470  C   SER A  50      13.192  -5.095  -6.760  1.00  0.55
ATOM    471  O   SER A  50      13.549  -6.266  -6.525  1.00 -0.55
ATOM    472  N   ILE A  51      12.381  -4.448  -5.965  1.00 -0.40
ATOM    473  H   ILE A  51      12.132  -3.499  -6.138  1.00  0.40
ATOM    474  CA  ILE A  51      11.777  -5.049  -4.775  1.00  0.00
ATOM    475  CB  ILE A  51      11.084  -3.944  -3.913  1.00  0.00
ATOM    476  CG2 ILE A  51      10.270  -4.546  -2.766  1.00  0.00
ATOM    477  CG1 ILE A  51      12.133  -2.913  -3.492  1.00  0.00
ATOM    478  CD1 ILE A  51      13.226  -3.409  -2.600  1.00  0.00
ATOM    479  C   ILE A  51      10.739  -6.054  -5.232  1.00  0.55
ATOM    480  O   ILE A  51       9.897  -5.770  -6.131  1.00 -0.55
ATOM    481  N   GLY A  52      10.688  -7.239  -4.682  1.00 -0.40
ATOM    482  H   GLY A  52      11.340  -7.517  -3.981  1.00  0.40
ATOM    483  CA  GLY A  52       9.696  -8.229  -5.038  1.00  0.00
ATOM    484  C   GLY A  52       9.954  -9.502  -4.256  1.00  0.55
ATOM    485  O   GLY A  52      11.108  -9.792  -3.885  1.00 -0.55
ATOM    486  N   GLY A  53       8.846 -10.212  -4.027  1.00 -0.40
ATOM    487  H   GLY A  53       7.963  -9.891  -4.357  1.00  0.40
ATOM    488  CA  GLY A  53       8.797 -11.458  -3.317  1.00  0.00
ATOM    489  C   GLY A  53       8.214 -11.485  -1.916  1.00  0.55
ATOM    490  O   GLY A  53       7.977 -12.598  -1.430  1.00 -0.55
ATOM    491  N   ASP A  54       7.920 -10.323  -1.341  1.00 -0.40
ATOM    492  H   ASP A  54       8.103  -9.451  -1.788  1.00  0.40
ATOM    493  CA  ASP A  54       7.303 -10.247   0.001  1.00  0.00
ATOM    494  CB  ASP A  54       7.322  -8.786   0.474  1.00  0.00
ATOM    495  CG  ASP A  54       8.784  -8.444   0.755  1.00  0.10
ATOM    496  OD1 ASP A  54       9.238  -9.072   1.746  1.00 -0.55
ATOM    497  OD2 ASP A  54       9.364  -7.643  -0.019  1.00 -0.55
ATOM    498  C   ASP A  54       5.869 -10.753   0.005  1.00  0.55
ATOM    499  O   ASP A  54       5.163 -10.704  -1.011  1.00 -0.55
ATOM    500  N   ILE A  55       5.396 -11.225   1.127  1.00 -0.40
ATOM    501  H   ILE A  55       5.969 -11.292   1.940  1.00  0.40
ATOM    502  CA  ILE A  55       4.013 -11.689   1.300  1.00  0.00
ATOM    503  CB  ILE A  55       3.725 -12.284   2.698  1.00  0.00
ATOM    504  CG2 ILE A  55       2.232 -12.551   2.971  1.00  0.00
ATOM    505  CG1 ILE A  55       4.558 -13.587   2.828  1.00  0.00
ATOM    506  CD1 ILE A  55       3.737 -14.705   2.189  1.00  0.00
ATOM    507  C   ILE A  55       3.134 -10.440   1.118  1.00  0.55
ATOM    508  O   ILE A  55       3.504  -9.331   1.510  1.00 -0.55
ATOM    509  N   PHE A  56       2.000 -10.681   0.522  1.00 -0.40
ATOM    510  H   PHE A  56       1.791 -11.609   0.231  1.00  0.40
ATOM    511  CA  PHE A  56       0.953  -9.735   0.210  1.00  0.00
ATOM    512  CB  PHE A  56       0.565  -9.717  -1.293  1.00  0.12
ATOM    513  CG  PHE A  56      -0.506  -8.676  -1.530  1.00 -0.12
ATOM    514  CD1 PHE A  56      -0.206  -7.327  -1.368  1.00 -0.12
ATOM    515  HD1 PHE A  56       0.798  -7.040  -1.093  1.00  0.12
ATOM    516  CE1 PHE A  56      -1.158  -6.350  -1.549  1.00 -0.12
ATOM    517  HE1 PHE A  56      -0.909  -5.309  -1.405  1.00  0.12
ATOM    518  CZ  PHE A  56      -2.424  -6.716  -1.915  1.00 -0.12
ATOM    519  HZ  PHE A  56      -3.172  -5.952  -2.069  1.00  0.12
ATOM    520  CD2 PHE A  56      -1.807  -9.048  -1.893  1.00 -0.12
ATOM    521  HD2 PHE A  56      -2.067 -10.089  -2.017  1.00  0.12
ATOM    522  CE2 PHE A  56      -2.764  -8.044  -2.091  1.00 -0.12
ATOM    523  HE2 PHE A  56      -3.770  -8.308  -2.383  1.00  0.12
ATOM    524  C   PHE A  56      -0.213 -10.175   1.079  1.00  0.55
ATOM    525  O   PHE A  56      -0.703 -11.289   0.808  1.00 -0.55
ATOM    526  N   SER A  57      -0.570  -9.300   2.033  1.00 -0.40
ATOM    527  H   SER A  57      -0.160  -8.405   2.184  1.00  0.40
ATOM    528  CA  SER A  57      -1.681  -9.759   2.914  1.00  0.00
ATOM    529  CB  SER A  57      -1.460  -9.230   4.340  1.00  0.00
ATOM    530  OG  SER A  57      -0.176  -9.733   4.729  1.00 -0.49
ATOM    531  HG  SER A  57      -0.024  -9.410   5.620  1.00  0.49
ATOM    532  C   SER A  57      -3.088  -9.504   2.431  1.00  0.55
ATOM    533  O   SER A  57      -3.984  -9.914   3.203  1.00 -0.55
ATOM    534  N   ASN A  58      -3.285  -8.888   1.254  1.00 -0.40
ATOM    535  H   ASN A  58      -2.529  -8.536   0.708  1.00  0.40
ATOM    536  CA  ASN A  58      -4.616  -8.693   0.703  1.00  0.00
ATOM    537  CB  ASN A  58      -5.010 -10.107   0.212  1.00  0.00
ATOM    538  CG  ASN A  58      -6.288 -10.275  -0.572  1.00  0.55
ATOM    539  OD1 ASN A  58      -6.557  -9.283  -1.273  1.00 -0.55
ATOM    540  ND2 ASN A  58      -7.075 -11.330  -0.604  1.00 -0.78
ATOM    541 HD21 ASN A  58      -7.901 -11.320  -1.166  1.00  0.39
ATOM    542 HD22 ASN A  58      -6.846 -12.140  -0.065  1.00  0.39
ATOM    543  C   ASN A  58      -5.583  -8.193   1.776  1.00  0.55
ATOM    544  O   ASN A  58      -6.665  -8.769   2.054  1.00 -0.55
ATOM    545  N   ARG A  59      -5.176  -7.077   2.340  1.00 -0.40
ATOM    546  H   ARG A  59      -4.348  -6.625   2.019  1.00  0.40
ATOM    547  CA  ARG A  59      -5.845  -6.392   3.447  1.00  0.00
ATOM    548  CB  ARG A  59      -4.946  -5.301   4.041  1.00  0.00
ATOM    549  CG  ARG A  59      -3.604  -5.874   4.524  1.00  0.00
ATOM    550  CD  ARG A  59      -2.601  -4.742   4.785  1.00  0.35
ATOM    551  NE  ARG A  59      -1.233  -5.331   4.940  1.00 -0.35
ATOM    552  HE  ARG A  59      -0.623  -5.392   4.150  1.00  0.45
ATOM    553  CZ  ARG A  59      -0.828  -5.775   6.128  1.00  0.35
ATOM    554  NH1 ARG A  59      -1.603  -5.671   7.203  1.00 -0.70
ATOM    555 HH11 ARG A  59      -2.509  -5.253   7.129  1.00  0.40
ATOM    556 HH12 ARG A  59      -1.281  -6.011   8.087  1.00  0.40
ATOM    557  NH2 ARG A  59       0.344  -6.329   6.307  1.00 -0.70
ATOM    558 HH21 ARG A  59       0.972  -6.431   5.536  1.00  0.40
ATOM    559 HH22 ARG A  59       0.611  -6.650   7.216  1.00  0.40
ATOM    560  C   ARG A  59      -7.222  -5.897   3.110  1.00  0.55
ATOM    561  O   ARG A  59      -8.036  -5.881   4.032  1.00 -0.55
ATOM    562  N   GLU A  60      -7.547  -5.491   1.914  1.00 -0.40
ATOM    563  H   GLU A  60      -6.864  -5.461   1.190  1.00  0.40
ATOM    564  CA  GLU A  60      -8.873  -5.052   1.506  1.00  0.00
ATOM    565  CB  GLU A  60      -8.790  -4.022   0.385  1.00  0.00
ATOM    566  CG  GLU A  60      -8.003  -2.794   0.795  1.00  0.00
ATOM    567  CD  GLU A  60      -8.842  -1.911   1.675  1.00  0.10
ATOM    568  OE1 GLU A  60     -10.028  -2.229   1.907  1.00 -0.55
ATOM    569  OE2 GLU A  60      -8.438  -0.880   2.210  1.00 -0.55
ATOM    570  C   GLU A  60      -9.672  -6.237   1.029  1.00  0.55
ATOM    571  O   GLU A  60     -10.820  -6.034   0.703  1.00 -0.55
ATOM    572  N   GLY A  61      -9.182  -7.448   0.933  1.00 -0.40
ATOM    573  H   GLY A  61      -8.238  -7.601   1.205  1.00  0.40
ATOM    574  CA  GLY A  61      -9.823  -8.650   0.476  1.00  0.00
ATOM    575  C   GLY A  61     -10.221  -8.623  -1.000  1.00  0.55
ATOM    576  O   GLY A  61     -11.150  -9.354  -1.387  1.00 -0.55
ATOM    577  N   LYS A  62      -9.558  -7.847  -1.837  1.00 -0.40
ATOM    578  H   LYS A  62      -8.801  -7.280  -1.524  1.00  0.40
ATOM    579  CA  LYS A  62      -9.862  -7.746  -3.271  1.00  0.00
ATOM    580  CB  LYS A  62      -9.299  -6.428  -3.823  1.00  0.00
ATOM    581  CG  LYS A  62      -9.955  -5.251  -3.095  1.00  0.00
ATOM    582  CD  LYS A  62      -9.833  -4.014  -3.951  1.00  0.00
ATOM    583  CE  LYS A  62     -10.111  -2.726  -3.163  1.00  0.33
ATOM    584  NZ  LYS A  62      -8.855  -1.875  -3.145  1.00 -0.32
ATOM    585  HZ1 LYS A  62      -8.583  -1.636  -4.120  1.00  0.33
ATOM    586  HZ2 LYS A  62      -8.084  -2.403  -2.690  1.00  0.33
ATOM    587  HZ3 LYS A  62      -9.036  -1.000  -2.612  1.00  0.33
ATOM    588  C   LYS A  62      -9.403  -8.959  -4.069  1.00  0.55
ATOM    589  O   LYS A  62     -10.074  -9.230  -5.090  1.00 -0.55
ATOM    590  N   LEU A  63      -8.368  -9.681  -3.706  1.00 -0.40
ATOM    591  H   LEU A  63      -7.811  -9.440  -2.915  1.00  0.40
ATOM    592  CA  LEU A  63      -7.960 -10.884  -4.430  1.00  0.00
ATOM    593  CB  LEU A  63      -6.432 -11.095  -4.423  1.00  0.00
ATOM    594  CG  LEU A  63      -5.644  -9.882  -4.989  1.00  0.00
ATOM    595  CD1 LEU A  63      -4.143  -9.996  -4.817  1.00  0.00
ATOM    596  CD2 LEU A  63      -6.001  -9.806  -6.465  1.00  0.00
ATOM    597  C   LEU A  63      -8.704 -12.067  -3.791  1.00  0.55
ATOM    598  O   LEU A  63      -8.974 -12.112  -2.583  1.00 -0.55
ATOM    599  N   PRO A  64      -8.946 -13.064  -4.635  1.00 -0.20
ATOM    600  CD  PRO A  64      -8.616 -13.098  -6.071  1.00  0.10
ATOM    601  CA  PRO A  64      -9.680 -14.243  -4.193  1.00  0.10
ATOM    602  CB  PRO A  64     -10.035 -14.971  -5.498  1.00  0.00
ATOM    603  CG  PRO A  64      -8.896 -14.535  -6.437  1.00  0.00
ATOM    604  C   PRO A  64      -8.932 -15.036  -3.169  1.00  0.55
ATOM    605  O   PRO A  64      -7.748 -15.314  -3.329  1.00 -0.55
ATOM    606  N   GLY A  65      -9.622 -15.448  -2.114  1.00 -0.40
ATOM    607  H   GLY A  65     -10.591 -15.258  -1.979  1.00  0.40
ATOM    608  CA  GLY A  65      -8.929 -16.230  -1.079  1.00  0.00
ATOM    609  C   GLY A  65      -9.336 -17.673  -1.158  1.00  0.55
ATOM    610  O   GLY A  65     -10.357 -17.964  -1.787  1.00 -0.55
ATOM    611  N   LYS A  66      -8.598 -18.534  -0.512  1.00 -0.40
ATOM    612  H   LYS A  66      -7.799 -18.218  -0.010  1.00  0.40
ATOM    613  CA  LYS A  66      -8.804 -19.969  -0.429  1.00  0.00
ATOM    614  CB  LYS A  66      -8.493 -20.623  -1.763  1.00  0.00
ATOM    615  CG  LYS A  66      -8.773 -22.095  -1.893  1.00  0.00
ATOM    616  CD  LYS A  66      -8.151 -22.739  -3.120  1.00  0.00
ATOM    617  CE  LYS A  66      -8.794 -24.090  -3.404  1.00  0.33
ATOM    618  NZ  LYS A  66     -10.320 -24.058  -3.435  1.00 -0.32
ATOM    619  HZ1 LYS A  66     -10.639 -23.405  -4.178  1.00  0.33
ATOM    620  HZ2 LYS A  66     -10.678 -23.737  -2.513  1.00  0.33
ATOM    621  HZ3 LYS A  66     -10.682 -25.013  -3.633  1.00  0.33
ATOM    622  C   LYS A  66      -7.904 -20.498   0.687  1.00  0.55
ATOM    623  O   LYS A  66      -6.818 -19.964   0.929  1.00 -0.55
ATOM    624  N   SER A  67      -8.376 -21.555   1.351  1.00 -0.40
ATOM    625  H   SER A  67      -9.266 -21.959   1.159  1.00  0.40
ATOM    626  CA  SER A  67      -7.582 -22.179   2.419  1.00  0.00
ATOM    627  CB  SER A  67      -8.465 -23.182   3.180  1.00  0.00
ATOM    628  OG  SER A  67      -7.609 -23.855   4.133  1.00 -0.49
ATOM    629  HG  SER A  67      -8.171 -24.477   4.600  1.00  0.49
ATOM    630  C   SER A  67      -6.353 -22.792   1.744  1.00  0.55
ATOM    631  O   SER A  67      -6.455 -23.458   0.714  1.00 -0.55
ATOM    632  N   GLY A  68      -5.187 -22.444   2.261  1.00 -0.40
ATOM    633  H   GLY A  68      -5.171 -21.843   3.053  1.00  0.40
ATOM    634  CA  GLY A  68      -3.857 -22.835   1.817  1.00  0.00
ATOM    635  C   GLY A  68      -3.157 -21.869   0.859  1.00  0.55
ATOM    636  O   GLY A  68      -1.969 -21.990   0.526  1.00 -0.55
ATOM    637  N   ARG A  69      -3.898 -20.897   0.347  1.00 -0.40
ATOM    638  H   ARG A  69      -4.852 -20.788   0.614  1.00  0.40
ATOM    639  CA  ARG A  69      -3.420 -19.922  -0.618  1.00  0.00
ATOM    640  CB  ARG A  69      -4.593 -19.453  -1.539  1.00  0.00
ATOM    641  CG  ARG A  69      -3.949 -18.459  -2.558  1.00  0.00
ATOM    642  CD  ARG A  69      -5.020 -17.790  -3.423  1.00  0.35
ATOM    643  NE  ARG A  69      -5.569 -18.845  -4.263  1.00 -0.35
ATOM    644  HE  ARG A  69      -4.930 -19.576  -4.487  1.00  0.45
ATOM    645  CZ  ARG A  69      -6.773 -18.987  -4.771  1.00  0.35
ATOM    646  NH1 ARG A  69      -7.723 -18.092  -4.526  1.00 -0.70
ATOM    647 HH11 ARG A  69      -7.525 -17.299  -3.949  1.00  0.40
ATOM    648 HH12 ARG A  69      -8.635 -18.210  -4.918  1.00  0.40
ATOM    649  NH2 ARG A  69      -7.106 -20.029  -5.527  1.00 -0.70
ATOM    650 HH21 ARG A  69      -6.430 -20.739  -5.726  1.00  0.40
ATOM    651 HH22 ARG A  69      -8.032 -20.103  -5.897  1.00  0.40
ATOM    652  C   ARG A  69      -2.755 -18.741   0.004  1.00  0.55
ATOM    653  O   ARG A  69      -3.392 -18.094   0.829  1.00 -0.55
ATOM    654  N   THR A  70      -1.512 -18.467  -0.352  1.00 -0.40
ATOM    655  H   THR A  70      -0.984 -19.053  -0.962  1.00  0.40
ATOM    656  CA  THR A  70      -0.845 -17.260   0.147  1.00  0.00
ATOM    657  CB  THR A  70       0.375 -17.431   1.060  1.00  0.00
ATOM    658  OG1 THR A  70       1.278 -18.350   0.481  1.00 -0.49
ATOM    659  HG1 THR A  70       2.081 -18.298   1.005  1.00  0.49
ATOM    660  CG2 THR A  70      -0.077 -17.997   2.412  1.00  0.00
ATOM    661  C   THR A  70      -0.515 -16.414  -1.109  1.00  0.55
ATOM    662  O   THR A  70      -0.403 -16.961  -2.240  1.00 -0.55
ATOM    663  N   TRP A  71      -0.442 -15.093  -0.917  1.00 -0.40
ATOM    664  H   TRP A  71      -0.595 -14.693  -0.017  1.00  0.40
ATOM    665  CA  TRP A  71      -0.142 -14.139  -1.974  1.00  0.00
ATOM    666  CB  TRP A  71      -1.236 -13.052  -2.114  1.00  0.12
ATOM    667  CG  TRP A  71      -2.573 -13.520  -2.599  1.00 -0.12
ATOM    668  CD1 TRP A  71      -3.654 -13.963  -1.879  1.00 -0.12
ATOM    669  HD1 TRP A  71      -3.679 -14.015  -0.801  1.00  0.12
ATOM    670  NE1 TRP A  71      -4.709 -14.335  -2.695  1.00 -0.40
ATOM    671  HE1 TRP A  71      -5.582 -14.660  -2.405  1.00  0.40
ATOM    672  CE2 TRP A  71      -4.290 -14.158  -3.995  1.00  0.00
ATOM    673  CD2 TRP A  71      -2.951 -13.683  -3.979  1.00  0.00
ATOM    674  CE3 TRP A  71      -2.286 -13.434  -5.189  1.00 -0.12
ATOM    675  HE3 TRP A  71      -1.264 -13.085  -5.203  1.00  0.12
ATOM    676  CZ3 TRP A  71      -2.943 -13.635  -6.387  1.00 -0.12
ATOM    677  HZ3 TRP A  71      -2.463 -13.385  -7.322  1.00  0.12
ATOM    678  CZ2 TRP A  71      -4.942 -14.452  -5.192  1.00 -0.12
ATOM    679  HZ2 TRP A  71      -5.935 -14.875  -5.217  1.00  0.12
ATOM    680  CH2 TRP A  71      -4.270 -14.181  -6.377  1.00 -0.12
ATOM    681  HH2 TRP A  71      -4.760 -14.386  -7.317  1.00  0.12
ATOM    682  C   TRP A  71       1.190 -13.494  -1.627  1.00  0.55
ATOM    683  O   TRP A  71       1.667 -13.324  -0.489  1.00 -0.55
ATOM    684  N   ARG A  72       1.831 -13.074  -2.687  1.00 -0.40
ATOM    685  H   ARG A  72       1.451 -13.261  -3.587  1.00  0.40
ATOM    686  CA  ARG A  72       3.100 -12.324  -2.739  1.00  0.00
ATOM    687  CB  ARG A  72       4.302 -13.264  -2.989  1.00  0.00
ATOM    688  CG  ARG A  72       4.494 -14.152  -1.772  1.00  0.00
ATOM    689  CD  ARG A  72       5.720 -15.003  -2.058  1.00  0.35
ATOM    690  NE  ARG A  72       5.747 -16.081  -1.063  1.00 -0.35
ATOM    691  HE  ARG A  72       5.221 -16.921  -1.193  1.00  0.45
ATOM    692  CZ  ARG A  72       6.503 -15.894   0.024  1.00  0.35
ATOM    693  NH1 ARG A  72       7.212 -14.795   0.222  1.00 -0.70
ATOM    694 HH11 ARG A  72       7.196 -14.061  -0.458  1.00  0.40
ATOM    695 HH12 ARG A  72       7.764 -14.698   1.050  1.00  0.40
ATOM    696  NH2 ARG A  72       6.483 -16.901   0.903  1.00 -0.70
ATOM    697 HH21 ARG A  72       5.930 -17.714   0.720  1.00  0.40
ATOM    698 HH22 ARG A  72       7.021 -16.842   1.744  1.00  0.40
ATOM    699  C   ARG A  72       3.036 -11.243  -3.820  1.00  0.55
ATOM    700  O   ARG A  72       2.191 -11.355  -4.728  1.00 -0.55
ATOM    701  N   GLU A  73       3.936 -10.264  -3.747  1.00 -0.40
ATOM    702  H   GLU A  73       4.656 -10.222  -3.058  1.00  0.40
ATOM    703  CA  GLU A  73       3.873  -9.186  -4.728  1.00  0.00
ATOM    704  CB  GLU A  73       3.262  -7.930  -4.072  1.00  0.00
ATOM    705  CG  GLU A  73       3.925  -7.446  -2.787  1.00  0.00
ATOM    706  CD  GLU A  73       3.393  -6.054  -2.446  1.00  0.10
ATOM    707  OE1 GLU A  73       3.359  -5.139  -3.333  1.00 -0.55
ATOM    708  OE2 GLU A  73       2.988  -5.860  -1.259  1.00 -0.55
ATOM    709  C   GLU A  73       5.237  -8.767  -5.225  1.00  0.55
ATOM    710  O   GLU A  73       6.147  -9.124  -4.472  1.00 -0.55
ATOM    711  N   ALA A  74       5.340  -8.078  -6.346  1.00 -0.40
ATOM    712  H   ALA A  74       4.554  -7.833  -6.908  1.00  0.40
ATOM    713  CA  ALA A  74       6.661  -7.638  -6.813  1.00  0.00
ATOM    714  CB  ALA A  74       7.345  -8.552  -7.808  1.00  0.00
ATOM    715  C   ALA A  74       6.452  -6.318  -7.536  1.00  0.55
ATOM    716  O   ALA A  74       5.351  -6.256  -8.102  1.00 -0.55
ATOM    717  N   ASP A  75       7.435  -5.465  -7.492  1.00 -0.40
ATOM    718  H   ASP A  75       8.271  -5.635  -6.976  1.00  0.40
ATOM    719  CA  ASP A  75       7.355  -4.202  -8.207  1.00  0.00
ATOM    720  CB  ASP A  75       8.469  -3.255  -7.795  1.00  0.00
ATOM    721  CG  ASP A  75       8.228  -2.602  -6.463  1.00  0.10
ATOM    722  OD1 ASP A  75       7.365  -3.160  -5.733  1.00 -0.55
ATOM    723  OD2 ASP A  75       8.891  -1.609  -6.198  1.00 -0.55
ATOM    724  C   ASP A  75       7.536  -4.453  -9.705  1.00  0.55
ATOM    725  O   ASP A  75       8.358  -5.336 -10.033  1.00 -0.55
ATOM    726  N   ILE A  76       6.809  -3.715 -10.509  1.00 -0.40
ATOM    727  H   ILE A  76       6.172  -3.036 -10.152  1.00  0.40
ATOM    728  CA  ILE A  76       6.860  -3.816 -11.972  1.00  0.00
ATOM    729  CB  ILE A  76       5.529  -4.362 -12.506  1.00  0.00
ATOM    730  CG2 ILE A  76       5.432  -4.066 -14.023  1.00  0.00
ATOM    731  CG1 ILE A  76       5.271  -5.825 -12.139  1.00  0.00
ATOM    732  CD1 ILE A  76       6.091  -6.968 -12.724  1.00  0.00
ATOM    733  C   ILE A  76       7.239  -2.425 -12.523  1.00  0.55
ATOM    734  O   ILE A  76       6.950  -1.332 -11.965  1.00 -0.55
ATOM    735  N   ASN A  77       7.960  -2.449 -13.657  1.00 -0.40
ATOM    736  H   ASN A  77       8.202  -3.326 -14.059  1.00  0.40
ATOM    737  CA  ASN A  77       8.457  -1.322 -14.407  1.00  0.00
ATOM    738  CB  ASN A  77       7.333  -0.411 -14.971  1.00  0.00
ATOM    739  CG  ASN A  77       6.344  -1.111 -15.869  1.00  0.55
ATOM    740  OD1 ASN A  77       6.741  -1.975 -16.656  1.00 -0.55
ATOM    741  ND2 ASN A  77       5.006  -0.926 -15.789  1.00 -0.78
ATOM    742 HD21 ASN A  77       4.628  -0.299 -15.108  1.00  0.39
ATOM    743 HD22 ASN A  77       4.396  -1.417 -16.411  1.00  0.39
ATOM    744  C   ASN A  77       9.403  -0.463 -13.600  1.00  0.55
ATOM    745  O   ASN A  77       9.554   0.735 -13.921  1.00 -0.55
ATOM    746  N   TYR A  78      10.054  -1.014 -12.586  1.00 -0.40
ATOM    747  H   TYR A  78       9.953  -1.964 -12.302  1.00  0.40
ATOM    748  CA  TYR A  78      10.987  -0.153 -11.835  1.00  0.00
ATOM    749  CB  TYR A  78      11.114  -0.635 -10.369  1.00  0.12
ATOM    750  CG  TYR A  78      12.127   0.157  -9.553  1.00 -0.12
ATOM    751  CD1 TYR A  78      11.822   1.381  -8.970  1.00 -0.12
ATOM    752  HD1 TYR A  78      10.822   1.770  -9.090  1.00  0.12
ATOM    753  CE1 TYR A  78      12.738   2.130  -8.242  1.00 -0.12
ATOM    754  HE1 TYR A  78      12.455   3.087  -7.829  1.00  0.12
ATOM    755  CZ  TYR A  78      14.026   1.634  -8.049  1.00  0.06
ATOM    756  OH  TYR A  78      14.967   2.306  -7.295  1.00 -0.49
ATOM    757  HH  TYR A  78      14.564   3.114  -6.969  1.00  0.43
ATOM    758  CD2 TYR A  78      13.432  -0.306  -9.349  1.00 -0.12
ATOM    759  HD2 TYR A  78      13.728  -1.265  -9.749  1.00  0.12
ATOM    760  CE2 TYR A  78      14.337   0.446  -8.645  1.00 -0.12
ATOM    761  HE2 TYR A  78      15.349   0.079  -8.557  1.00  0.12
ATOM    762  C   TYR A  78      12.413  -0.178 -12.438  1.00  0.55
ATOM    763  O   TYR A  78      12.862  -1.299 -12.778  1.00 -0.55
ATOM    764  N   THR A  79      13.055   0.967 -12.505  1.00 -0.40
ATOM    765  H   THR A  79      12.647   1.843 -12.260  1.00  0.40
ATOM    766  CA  THR A  79      14.483   0.970 -12.976  1.00  0.00
ATOM    767  CB  THR A  79      14.803   1.592 -14.328  1.00  0.00
ATOM    768  OG1 THR A  79      14.385   2.971 -14.262  1.00 -0.49
ATOM    769  HG1 THR A  79      14.733   3.391 -15.052  1.00  0.49
ATOM    770  CG2 THR A  79      14.002   0.959 -15.436  1.00  0.00
ATOM    771  C   THR A  79      15.351   1.637 -11.894  1.00  0.55
ATOM    772  O   THR A  79      16.349   1.032 -11.473  1.00 -0.55
ATOM    773  N   SER A  80      14.989   2.808 -11.405  1.00 -0.40
ATOM    774  H   SER A  80      14.188   3.302 -11.733  1.00  0.40
ATOM    775  CA  SER A  80      15.764   3.450 -10.337  1.00  0.00
ATOM    776  CB  SER A  80      17.074   3.985 -10.954  1.00  0.00
ATOM    777  OG  SER A  80      16.689   5.130 -11.727  1.00 -0.49
ATOM    778  HG  SER A  80      17.498   5.471 -12.116  1.00  0.49
ATOM    779  C   SER A  80      14.995   4.586  -9.689  1.00  0.55
ATOM    780  O   SER A  80      13.962   4.988 -10.246  1.00 -0.55
ATOM    781  N   GLY A  81      15.469   5.095  -8.565  1.00 -0.40
ATOM    782  H   GLY A  81      16.296   4.761  -8.118  1.00  0.40
ATOM    783  CA  GLY A  81      14.744   6.232  -7.911  1.00  0.00
ATOM    784  C   GLY A  81      13.677   5.692  -6.949  1.00  0.55
ATOM    785  O   GLY A  81      13.793   4.526  -6.518  1.00 -0.55
ATOM    786  N   PHE A  82      12.681   6.519  -6.644  1.00 -0.40
ATOM    787  H   PHE A  82      12.620   7.452  -6.989  1.00  0.40
ATOM    788  CA  PHE A  82      11.607   6.060  -5.759  1.00  0.00
ATOM    789  CB  PHE A  82      10.687   7.209  -5.302  1.00  0.12
ATOM    790  CG  PHE A  82      11.526   8.242  -4.598  1.00 -0.12
ATOM    791  CD1 PHE A  82      11.807   8.097  -3.257  1.00 -0.12
ATOM    792  HD1 PHE A  82      11.405   7.252  -2.718  1.00  0.12
ATOM    793  CE1 PHE A  82      12.593   9.014  -2.594  1.00 -0.12
ATOM    794  HE1 PHE A  82      12.797   8.896  -1.541  1.00  0.12
ATOM    795  CZ  PHE A  82      13.119  10.090  -3.292  1.00 -0.12
ATOM    796  HZ  PHE A  82      13.742  10.812  -2.785  1.00  0.12
ATOM    797  CD2 PHE A  82      12.054   9.308  -5.287  1.00 -0.12
ATOM    798  HD2 PHE A  82      11.848   9.417  -6.341  1.00  0.12
ATOM    799  CE2 PHE A  82      12.843  10.237  -4.648  1.00 -0.12
ATOM    800  HE2 PHE A  82      13.245  11.076  -5.197  1.00  0.12
ATOM    801  C   PHE A  82      10.689   5.067  -6.458  1.00  0.55
ATOM    802  O   PHE A  82      10.541   5.028  -7.685  1.00 -0.55
ATOM    803  N   ARG A  83      10.019   4.261  -5.655  1.00 -0.40
ATOM    804  H   ARG A  83      10.149   4.295  -4.667  1.00  0.40
ATOM    805  CA  ARG A  83       9.043   3.261  -6.122  1.00  0.00
ATOM    806  CB  ARG A  83       8.697   2.313  -4.945  1.00  0.00
ATOM    807  CG  ARG A  83       9.990   1.615  -4.482  1.00  0.00
ATOM    808  CD  ARG A  83       9.798   0.556  -3.425  1.00  0.35
ATOM    809  NE  ARG A  83       8.754  -0.437  -3.613  1.00 -0.35
ATOM    810  HE  ARG A  83       8.876  -1.054  -4.388  1.00  0.45
ATOM    811  CZ  ARG A  83       7.655  -0.631  -2.887  1.00  0.35
ATOM    812  NH1 ARG A  83       7.369   0.129  -1.831  1.00 -0.70
ATOM    813 HH11 ARG A  83       7.986   0.870  -1.566  1.00  0.40
ATOM    814 HH12 ARG A  83       6.536  -0.040  -1.304  1.00  0.40
ATOM    815  NH2 ARG A  83       6.774  -1.594  -3.154  1.00 -0.70
ATOM    816 HH21 ARG A  83       6.925  -2.208  -3.929  1.00  0.40
ATOM    817 HH22 ARG A  83       5.962  -1.702  -2.580  1.00  0.40
ATOM    818  C   ARG A  83       7.834   3.943  -6.767  1.00  0.55
ATOM    819  O   ARG A  83       7.395   5.065  -6.449  1.00 -0.55
ATOM    820  N   ASN A  84       7.340   3.188  -7.727  1.00 -0.40
ATOM    821  H   ASN A  84       7.763   2.313  -7.946  1.00  0.40
ATOM    822  CA  ASN A  84       6.178   3.516  -8.546  1.00  0.00
ATOM    823  CB  ASN A  84       6.461   3.215 -10.027  1.00  0.00
ATOM    824  CG  ASN A  84       6.530   1.715 -10.328  1.00  0.55
ATOM    825  OD1 ASN A  84       6.118   0.808  -9.561  1.00 -0.55
ATOM    826  ND2 ASN A  84       7.092   1.413 -11.499  1.00 -0.78
ATOM    827 HD21 ASN A  84       7.180   0.457 -11.780  1.00  0.39
ATOM    828 HD22 ASN A  84       7.426   2.142 -12.097  1.00  0.39
ATOM    829  C   ASN A  84       4.912   2.804  -8.005  1.00  0.55
ATOM    830  O   ASN A  84       4.898   2.211  -6.893  1.00 -0.55
ATOM    831  N   SER A  85       3.849   2.897  -8.803  1.00 -0.40
ATOM    832  H   SER A  85       3.863   3.364  -9.684  1.00  0.40
ATOM    833  CA  SER A  85       2.600   2.296  -8.389  1.00  0.00
ATOM    834  CB  SER A  85       1.400   3.258  -8.610  1.00  0.00
ATOM    835  OG  SER A  85       1.363   3.519 -10.013  1.00 -0.49
ATOM    836  HG  SER A  85       0.933   2.759 -10.412  1.00  0.49
ATOM    837  C   SER A  85       2.221   0.984  -9.053  1.00  0.55
ATOM    838  O   SER A  85       1.044   0.610  -8.845  1.00 -0.55
ATOM    839  N   ASP A  86       3.146   0.340  -9.755  1.00 -0.40
ATOM    840  H   ASP A  86       4.082   0.672  -9.841  1.00  0.40
ATOM    841  CA  ASP A  86       2.827  -0.907 -10.449  1.00  0.00
ATOM    842  CB  ASP A  86       3.455  -1.040 -11.864  1.00  0.00
ATOM    843  CG  ASP A  86       3.076   0.125 -12.755  1.00  0.10
ATOM    844  OD1 ASP A  86       2.013   0.732 -12.592  1.00 -0.55
ATOM    845  OD2 ASP A  86       3.874   0.510 -13.633  1.00 -0.55
ATOM    846  C   ASP A  86       3.309  -2.123  -9.685  1.00  0.55
ATOM    847  O   ASP A  86       4.450  -2.136  -9.298  1.00 -0.55
ATOM    848  N   ARG A  87       2.418  -3.073  -9.560  1.00 -0.40
ATOM    849  H   ARG A  87       1.495  -2.973  -9.923  1.00  0.40
ATOM    850  CA  ARG A  87       2.695  -4.322  -8.898  1.00  0.00
ATOM    851  CB  ARG A  87       2.186  -4.266  -7.449  1.00  0.00
ATOM    852  CG  ARG A  87       2.501  -3.028  -6.643  1.00  0.00
ATOM    853  CD  ARG A  87       3.927  -3.018  -6.062  1.00  0.35
ATOM    854  NE  ARG A  87       4.185  -1.826  -5.266  1.00 -0.35
ATOM    855  HE  ARG A  87       3.949  -1.886  -4.299  1.00  0.45
ATOM    856  CZ  ARG A  87       4.695  -0.674  -5.669  1.00  0.35
ATOM    857  NH1 ARG A  87       5.029  -0.598  -6.963  1.00 -0.70
ATOM    858 HH11 ARG A  87       4.888  -1.385  -7.563  1.00  0.40
ATOM    859 HH12 ARG A  87       5.420   0.247  -7.330  1.00  0.40
ATOM    860  NH2 ARG A  87       4.911   0.384  -4.927  1.00 -0.70
ATOM    861 HH21 ARG A  87       4.684   0.367  -3.954  1.00  0.40
ATOM    862 HH22 ARG A  87       5.303   1.209  -5.335  1.00  0.40
ATOM    863  C   ARG A  87       2.048  -5.511  -9.595  1.00  0.55
ATOM    864  O   ARG A  87       0.994  -5.440 -10.212  1.00 -0.55
ATOM    865  N   ILE A  88       2.744  -6.631  -9.463  1.00 -0.40
ATOM    866  H   ILE A  88       3.645  -6.618  -9.039  1.00  0.40
ATOM    867  CA  ILE A  88       2.297  -7.968  -9.903  1.00  0.00
ATOM    868  CB  ILE A  88       3.279  -8.666 -10.869  1.00  0.00
ATOM    869  CG2 ILE A  88       4.568  -9.025 -10.151  1.00  0.00
ATOM    870  CG1 ILE A  88       2.604  -9.907 -11.470  1.00  0.00
ATOM    871  CD1 ILE A  88       3.230 -10.387 -12.771  1.00  0.00
ATOM    872  C   ILE A  88       2.014  -8.740  -8.581  1.00  0.55
ATOM    873  O   ILE A  88       2.796  -8.689  -7.605  1.00 -0.55
ATOM    874  N   LEU A  89       0.906  -9.435  -8.514  1.00 -0.40
ATOM    875  H   LEU A  89       0.301  -9.474  -9.304  1.00  0.40
ATOM    876  CA  LEU A  89       0.422 -10.198  -7.370  1.00  0.00
ATOM    877  CB  LEU A  89      -0.936  -9.722  -6.850  1.00  0.00
ATOM    878  CG  LEU A  89      -1.060  -8.282  -6.388  1.00  0.00
ATOM    879  CD1 LEU A  89       0.068  -7.958  -5.417  1.00  0.00
ATOM    880  CD2 LEU A  89      -0.990  -7.185  -7.456  1.00  0.00
ATOM    881  C   LEU A  89       0.316 -11.659  -7.794  1.00  0.55
ATOM    882  O   LEU A  89      -0.360 -11.902  -8.797  1.00 -0.55
ATOM    883  N   TYR A  90       0.908 -12.566  -7.023  1.00 -0.40
ATOM    884  H   TYR A  90       1.371 -12.347  -6.168  1.00  0.40
ATOM    885  CA  TYR A  90       0.884 -13.963  -7.441  1.00  0.00
ATOM    886  CB  TYR A  90       2.172 -14.422  -8.208  1.00  0.12
ATOM    887  CG  TYR A  90       3.446 -14.287  -7.438  1.00 -0.12
ATOM    888  CD1 TYR A  90       4.100 -13.045  -7.404  1.00 -0.12
ATOM    889  HD1 TYR A  90       3.669 -12.221  -7.953  1.00  0.12
ATOM    890  CE1 TYR A  90       5.273 -12.827  -6.699  1.00 -0.12
ATOM    891  HE1 TYR A  90       5.736 -11.854  -6.635  1.00  0.12
ATOM    892  CZ  TYR A  90       5.813 -13.953  -6.078  1.00  0.06
ATOM    893  OH  TYR A  90       6.969 -13.746  -5.370  1.00 -0.49
ATOM    894  HH  TYR A  90       7.197 -12.816  -5.440  1.00  0.43
ATOM    895  CD2 TYR A  90       4.026 -15.368  -6.790  1.00 -0.12
ATOM    896  HD2 TYR A  90       3.552 -16.338  -6.801  1.00  0.12
ATOM    897  CE2 TYR A  90       5.253 -15.170  -6.113  1.00 -0.12
ATOM    898  HE2 TYR A  90       5.739 -16.001  -5.624  1.00  0.12
ATOM    899  C   TYR A  90       0.581 -14.892  -6.289  1.00  0.55
ATOM    900  O   TYR A  90       1.215 -14.626  -5.262  1.00 -0.55
ATOM    901  N   SER A  91      -0.266 -15.872  -6.538  1.00 -0.40
ATOM    902  H   SER A  91      -0.685 -16.009  -7.432  1.00  0.40
ATOM    903  CA  SER A  91      -0.626 -16.802  -5.505  1.00  0.00
ATOM    904  CB  SER A  91      -2.109 -17.180  -5.662  1.00  0.00
ATOM    905  OG  SER A  91      -2.301 -18.070  -6.727  1.00 -0.49
ATOM    906  HG  SER A  91      -2.954 -18.706  -6.426  1.00  0.49
ATOM    907  C   SER A  91       0.272 -18.036  -5.528  1.00  0.55
ATOM    908  O   SER A  91       0.994 -18.317  -6.485  1.00 -0.55
ATOM    909  N   SER A  92       0.154 -18.722  -4.378  1.00 -0.40
ATOM    910  H   SER A  92      -0.432 -18.414  -3.633  1.00  0.40
ATOM    911  CA  SER A  92       0.884 -19.964  -4.154  1.00  0.00
ATOM    912  CB  SER A  92       0.831 -20.353  -2.679  1.00  0.00
ATOM    913  OG  SER A  92      -0.513 -20.530  -2.278  1.00 -0.49
ATOM    914  HG  SER A  92      -0.479 -20.922  -1.403  1.00  0.49
ATOM    915  C   SER A  92       0.390 -21.039  -5.129  1.00  0.55
ATOM    916  O   SER A  92       1.127 -21.989  -5.426  1.00 -0.55
ATOM    917  N   ASP A  93      -0.778 -20.906  -5.732  1.00 -0.40
ATOM    918  H   ASP A  93      -1.379 -20.138  -5.530  1.00  0.40
ATOM    919  CA  ASP A  93      -1.287 -21.848  -6.726  1.00  0.00
ATOM    920  CB  ASP A  93      -2.691 -22.343  -6.453  1.00  0.00
ATOM    921  CG  ASP A  93      -3.671 -21.242  -6.076  1.00  0.10
ATOM    922  OD1 ASP A  93      -3.367 -20.079  -5.749  1.00 -0.55
ATOM    923  OD2 ASP A  93      -4.855 -21.640  -6.131  1.00 -0.55
ATOM    924  C   ASP A  93      -1.232 -21.182  -8.105  1.00  0.55
ATOM    925  O   ASP A  93      -1.992 -21.530  -8.982  1.00 -0.55
ATOM    926  N   TRP A  94      -0.371 -20.179  -8.258  1.00 -0.40
ATOM    927  H   TRP A  94       0.151 -19.850  -7.476  1.00  0.40
ATOM    928  CA  TRP A  94      -0.086 -19.468  -9.499  1.00  0.00
ATOM    929  CB  TRP A  94       0.615 -20.545 -10.450  1.00  0.12
ATOM    930  CG  TRP A  94       1.720 -21.194  -9.659  1.00 -0.12
ATOM    931  CD1 TRP A  94       1.734 -22.469  -9.143  1.00 -0.12
ATOM    932  HD1 TRP A  94       0.961 -23.208  -9.296  1.00  0.12
ATOM    933  NE1 TRP A  94       2.881 -22.665  -8.398  1.00 -0.40
ATOM    934  HE1 TRP A  94       3.133 -23.493  -7.948  1.00  0.40
ATOM    935  CE2 TRP A  94       3.608 -21.503  -8.399  1.00  0.00
ATOM    936  CD2 TRP A  94       2.905 -20.559  -9.166  1.00  0.00
ATOM    937  CE3 TRP A  94       3.447 -19.269  -9.311  1.00 -0.12
ATOM    938  HE3 TRP A  94       2.939 -18.513  -9.892  1.00  0.12
ATOM    939  CZ3 TRP A  94       4.640 -18.954  -8.708  1.00 -0.12
ATOM    940  HZ3 TRP A  94       5.055 -17.962  -8.810  1.00  0.12
ATOM    941  CZ2 TRP A  94       4.831 -21.206  -7.801  1.00 -0.12
ATOM    942  HZ2 TRP A  94       5.388 -21.936  -7.234  1.00  0.12
ATOM    943  CH2 TRP A  94       5.320 -19.930  -7.957  1.00 -0.12
ATOM    944  HH2 TRP A  94       6.256 -19.669  -7.487  1.00  0.12
ATOM    945  C   TRP A  94      -1.135 -18.672 -10.216  1.00  0.55
ATOM    946  O   TRP A  94      -1.172 -18.617 -11.466  1.00 -0.55
ATOM    947  N   LEU A  95      -2.045 -17.991  -9.476  1.00 -0.40
ATOM    948  H   LEU A  95      -2.087 -18.102  -8.487  1.00  0.40
ATOM    949  CA  LEU A  95      -3.019 -17.059 -10.033  1.00  0.00
ATOM    950  CB  LEU A  95      -4.249 -16.736  -9.215  1.00  0.00
ATOM    951  CG  LEU A  95      -4.981 -17.956  -8.647  1.00  0.00
ATOM    952  CD1 LEU A  95      -6.141 -17.489  -7.795  1.00  0.00
ATOM    953  CD2 LEU A  95      -5.394 -18.804  -9.822  1.00  0.00
ATOM    954  C   LEU A  95      -2.183 -15.767 -10.115  1.00  0.55
ATOM    955  O   LEU A  95      -1.391 -15.526  -9.183  1.00 -0.55
ATOM    956  N   ILE A  96      -2.350 -14.969 -11.173  1.00 -0.40
ATOM    957  H   ILE A  96      -3.004 -15.148 -11.904  1.00  0.40
ATOM    958  CA  ILE A  96      -1.528 -13.756 -11.274  1.00  0.00
ATOM    959  CB  ILE A  96      -0.381 -13.880 -12.300  1.00  0.00
ATOM    960  CG2 ILE A  96       0.434 -12.570 -12.326  1.00  0.00
ATOM    961  CG1 ILE A  96       0.552 -15.049 -11.966  1.00  0.00
ATOM    962  CD1 ILE A  96       1.359 -15.644 -13.094  1.00  0.00
ATOM    963  C   ILE A  96      -2.428 -12.567 -11.569  1.00  0.55
ATOM    964  O   ILE A  96      -3.256 -12.702 -12.456  1.00 -0.55
ATOM    965  N   TYR A  97      -2.273 -11.523 -10.806  1.00 -0.40
ATOM    966  H   TYR A  97      -1.616 -11.511 -10.057  1.00  0.40
ATOM    967  CA  TYR A  97      -3.044 -10.308 -10.991  1.00  0.00
ATOM    968  CB  TYR A  97      -3.919 -10.043  -9.792  1.00  0.12
ATOM    969  CG  TYR A  97      -5.226 -10.809  -9.750  1.00 -0.12
ATOM    970  CD1 TYR A  97      -5.196 -12.184  -9.444  1.00 -0.12
ATOM    971  HD1 TYR A  97      -4.236 -12.645  -9.267  1.00  0.12
ATOM    972  CE1 TYR A  97      -6.317 -12.973  -9.357  1.00 -0.12
ATOM    973  HE1 TYR A  97      -6.276 -14.023  -9.115  1.00  0.12
ATOM    974  CZ  TYR A  97      -7.511 -12.304  -9.608  1.00  0.06
ATOM    975  OH  TYR A  97      -8.676 -13.049  -9.514  1.00 -0.49
ATOM    976  HH  TYR A  97      -9.416 -12.470  -9.709  1.00  0.43
ATOM    977  CD2 TYR A  97      -6.428 -10.195  -9.968  1.00 -0.12
ATOM    978  HD2 TYR A  97      -6.474  -9.138 -10.182  1.00  0.12
ATOM    979  CE2 TYR A  97      -7.590 -10.956  -9.909  1.00 -0.12
ATOM    980  HE2 TYR A  97      -8.549 -10.497 -10.098  1.00  0.12
ATOM    981  C   TYR A  97      -2.040  -9.171 -11.080  1.00  0.55
ATOM    982  O   TYR A  97      -0.864  -9.320 -10.775  1.00 -0.55
ATOM    983  N   LYS A  98      -2.511  -8.023 -11.528  1.00 -0.40
ATOM    984  H   LYS A  98      -3.458  -7.922 -11.824  1.00  0.40
ATOM    985  CA  LYS A  98      -1.682  -6.823 -11.623  1.00  0.00
ATOM    986  CB  LYS A  98      -1.267  -6.397 -13.030  1.00  0.00
ATOM    987  CG  LYS A  98      -2.423  -6.238 -14.033  1.00  0.00
ATOM    988  CD  LYS A  98      -1.763  -5.578 -15.243  1.00  0.00
ATOM    989  CE  LYS A  98      -2.779  -5.455 -16.388  1.00  0.33
ATOM    990  NZ  LYS A  98      -1.989  -4.690 -17.428  1.00 -0.32
ATOM    991  HZ1 LYS A  98      -1.142  -5.234 -17.690  1.00  0.33
ATOM    992  HZ2 LYS A  98      -1.702  -3.770 -17.038  1.00  0.33
ATOM    993  HZ3 LYS A  98      -2.579  -4.540 -18.271  1.00  0.33
ATOM    994  C   LYS A  98      -2.508  -5.646 -11.076  1.00  0.55
ATOM    995  O   LYS A  98      -3.746  -5.754 -11.079  1.00 -0.55
ATOM    996  N   THR A  99      -1.767  -4.637 -10.656  1.00 -0.40
ATOM    997  H   THR A  99      -0.772  -4.688 -10.623  1.00  0.40
ATOM    998  CA  THR A  99      -2.365  -3.374 -10.209  1.00  0.00
ATOM    999  CB  THR A  99      -2.539  -3.181  -8.693  1.00  0.00
ATOM   1000  OG1 THR A  99      -3.186  -1.925  -8.521  1.00 -0.49
ATOM   1001  HG1 THR A  99      -4.083  -2.043  -8.841  1.00  0.49
ATOM   1002  CG2 THR A  99      -1.269  -3.233  -7.864  1.00  0.00
ATOM   1003  C   THR A  99      -1.510  -2.252 -10.854  1.00  0.55
ATOM   1004  O   THR A  99      -0.297  -2.457 -10.902  1.00 -0.55
ATOM   1005  N   THR A 100      -2.091  -1.180 -11.357  1.00 -0.40
ATOM   1006  H   THR A 100      -3.081  -1.066 -11.390  1.00  0.40
ATOM   1007  CA  THR A 100      -1.275  -0.078 -11.905  1.00  0.00
ATOM   1008  CB  THR A 100      -1.430   0.155 -13.401  1.00  0.00
ATOM   1009  OG1 THR A 100      -2.812   0.306 -13.700  1.00 -0.49
ATOM   1010  HG1 THR A 100      -3.074   1.149 -13.324  1.00  0.49
ATOM   1011  CG2 THR A 100      -0.849  -1.057 -14.127  1.00  0.00
ATOM   1012  C   THR A 100      -1.677   1.166 -11.130  1.00  0.55
ATOM   1013  O   THR A 100      -1.249   2.298 -11.334  1.00 -0.55
ATOM   1014  N   ASP A 101      -2.578   0.927 -10.160  1.00 -0.40
ATOM   1015  H   ASP A 101      -2.957   0.032  -9.941  1.00  0.40
ATOM   1016  CA  ASP A 101      -3.013   2.086  -9.389  1.00  0.00
ATOM   1017  CB  ASP A 101      -4.462   2.336  -9.813  1.00  0.00
ATOM   1018  CG  ASP A 101      -5.432   1.228  -9.484  1.00  0.10
ATOM   1019  OD1 ASP A 101      -5.078   0.282  -8.737  1.00 -0.55
ATOM   1020  OD2 ASP A 101      -6.560   1.342 -10.035  1.00 -0.55
ATOM   1021  C   ASP A 101      -2.837   1.999  -7.888  1.00  0.55
ATOM   1022  O   ASP A 101      -3.689   2.473  -7.088  1.00 -0.55
ATOM   1023  N   HSE A 102      -1.733   1.427  -7.449  1.00 -0.40
ATOM   1024  H   HSE A 102      -1.066   1.018  -8.067  1.00  0.40
ATOM   1025  CA  HSE A 102      -1.411   1.355  -6.008  1.00  0.00
ATOM   1026  CB  HSE A 102      -1.004   2.754  -5.489  1.00  0.12
ATOM   1027  ND1 HSE A 102      -0.079   3.321  -3.194  1.00 -0.56
ATOM   1028  CG  HSE A 102      -0.007   2.658  -4.394  1.00  0.15
ATOM   1029  CE1 HSE A 102       0.996   3.010  -2.457  1.00  0.15
ATOM   1030  HE1 HSE A 102       1.265   3.434  -1.490  1.00  0.12
ATOM   1031  NE2 HSE A 102       1.719   2.077  -3.095  1.00 -0.40
ATOM   1032  HE2 HSE A 102       2.540   1.617  -2.759  1.00  0.40
ATOM   1033  CD2 HSE A 102       1.122   1.859  -4.317  1.00 -0.12
ATOM   1034  HD2 HSE A 102       1.517   1.167  -5.051  1.00  0.12
ATOM   1035  C   HSE A 102      -2.487   0.687  -5.182  1.00  0.55
ATOM   1036  O   HSE A 102      -2.957   1.161  -4.174  1.00 -0.55
ATOM   1037  N   TYR A 103      -2.809  -0.480  -5.671  1.00 -0.40
ATOM   1038  H   TYR A 103      -2.386  -0.756  -6.526  1.00  0.40
ATOM   1039  CA  TYR A 103      -3.710  -1.487  -5.170  1.00  0.00
ATOM   1040  CB  TYR A 103      -3.181  -1.946  -3.773  1.00  0.12
ATOM   1041  CG  TYR A 103      -1.698  -2.158  -3.566  1.00 -0.12
ATOM   1042  CD1 TYR A 103      -0.815  -1.152  -3.187  1.00 -0.12
ATOM   1043  HD1 TYR A 103      -1.192  -0.155  -3.018  1.00  0.12
ATOM   1044  CE1 TYR A 103       0.563  -1.407  -3.020  1.00 -0.12
ATOM   1045  HE1 TYR A 103       1.249  -0.612  -2.768  1.00  0.12
ATOM   1046  CZ  TYR A 103       1.011  -2.711  -3.188  1.00  0.06
ATOM   1047  OH  TYR A 103       2.357  -2.992  -3.007  1.00 -0.49
ATOM   1048  HH  TYR A 103       2.487  -3.931  -3.161  1.00  0.43
ATOM   1049  CD2 TYR A 103      -1.190  -3.460  -3.722  1.00 -0.12
ATOM   1050  HD2 TYR A 103      -1.860  -4.262  -3.996  1.00  0.12
ATOM   1051  CE2 TYR A 103       0.164  -3.734  -3.529  1.00 -0.12
ATOM   1052  HE2 TYR A 103       0.541  -4.739  -3.648  1.00  0.12
ATOM   1053  C   TYR A 103      -5.166  -1.089  -5.069  1.00  0.55
ATOM   1054  O   TYR A 103      -5.859  -1.746  -4.266  1.00 -0.55
ATOM   1055  N   GLN A 104      -5.632  -0.111  -5.829  1.00 -0.40
ATOM   1056  H   GLN A 104      -5.066   0.419  -6.455  1.00  0.40
ATOM   1057  CA  GLN A 104      -7.080   0.227  -5.753  1.00  0.00
ATOM   1058  CB  GLN A 104      -7.348   1.631  -6.269  1.00  0.00
ATOM   1059  CG  GLN A 104      -6.927   2.641  -5.216  1.00  0.00
ATOM   1060  CD  GLN A 104      -7.058   4.059  -5.769  1.00  0.55
ATOM   1061  OE1 GLN A 104      -8.170   4.586  -5.679  1.00 -0.55
ATOM   1062  NE2 GLN A 104      -6.008   4.655  -6.288  1.00 -0.78
ATOM   1063 HE21 GLN A 104      -5.128   4.181  -6.319  1.00  0.39
ATOM   1064 HE22 GLN A 104      -6.089   5.583  -6.651  1.00  0.39
ATOM   1065  C   GLN A 104      -7.845  -0.793  -6.558  1.00  0.55
ATOM   1066  O   GLN A 104      -8.872  -1.301  -6.125  1.00 -0.55
ATOM   1067  N   THR A 105      -7.273  -1.130  -7.714  1.00 -0.40
ATOM   1068  H   THR A 105      -6.421  -0.729  -8.043  1.00  0.40
ATOM   1069  CA  THR A 105      -7.907  -2.131  -8.550  1.00  0.00
ATOM   1070  CB  THR A 105      -8.713  -1.535  -9.742  1.00  0.00
ATOM   1071  OG1 THR A 105      -7.857  -0.796 -10.621  1.00 -0.49
ATOM   1072  HG1 THR A 105      -7.475  -0.094 -10.089  1.00  0.49
ATOM   1073  CG2 THR A 105      -9.790  -0.563  -9.261  1.00  0.00
ATOM   1074  C   THR A 105      -6.882  -3.151  -9.067  1.00  0.55
ATOM   1075  O   THR A 105      -5.715  -2.810  -9.239  1.00 -0.55
ATOM   1076  N   PHE A 106      -7.417  -4.346  -9.310  1.00 -0.40
ATOM   1077  H   PHE A 106      -8.386  -4.536  -9.172  1.00  0.40
ATOM   1078  CA  PHE A 106      -6.610  -5.441  -9.792  1.00  0.00
ATOM   1079  CB  PHE A 106      -6.643  -6.591  -8.717  1.00  0.12
ATOM   1080  CG  PHE A 106      -6.053  -6.076  -7.438  1.00 -0.12
ATOM   1081  CD1 PHE A 106      -4.666  -6.044  -7.288  1.00 -0.12
ATOM   1082  HD1 PHE A 106      -4.036  -6.392  -8.093  1.00  0.12
ATOM   1083  CE1 PHE A 106      -4.083  -5.569  -6.117  1.00 -0.12
ATOM   1084  HE1 PHE A 106      -3.009  -5.587  -6.007  1.00  0.12
ATOM   1085  CZ  PHE A 106      -4.873  -5.075  -5.093  1.00 -0.12
ATOM   1086  HZ  PHE A 106      -4.426  -4.714  -4.179  1.00  0.12
ATOM   1087  CD2 PHE A 106      -6.822  -5.539  -6.412  1.00 -0.12
ATOM   1088  HD2 PHE A 106      -7.896  -5.503  -6.519  1.00  0.12
ATOM   1089  CE2 PHE A 106      -6.244  -5.053  -5.265  1.00 -0.12
ATOM   1090  HE2 PHE A 106      -6.871  -4.648  -4.485  1.00  0.12
ATOM   1091  C   PHE A 106      -7.134  -6.040 -11.062  1.00  0.55
ATOM   1092  O   PHE A 106      -8.385  -6.061 -11.138  1.00 -0.55
ATOM   1093  N   THR A 107      -6.265  -6.594 -11.897  1.00 -0.40
ATOM   1094  H   THR A 107      -5.278  -6.577 -11.762  1.00  0.40
ATOM   1095  CA  THR A 107      -6.784  -7.276 -13.100  1.00  0.00
ATOM   1096  CB  THR A 107      -6.359  -6.514 -14.394  1.00  0.00
ATOM   1097  OG1 THR A 107      -6.932  -5.207 -14.335  1.00 -0.49
ATOM   1098  HG1 THR A 107      -6.576  -4.798 -13.543  1.00  0.49
ATOM   1099  CG2 THR A 107      -6.738  -7.243 -15.665  1.00  0.00
ATOM   1100  C   THR A 107      -6.238  -8.704 -13.152  1.00  0.55
ATOM   1101  O   THR A 107      -4.999  -8.820 -12.996  1.00 -0.55
ATOM   1102  N   LYS A 108      -6.966  -9.752 -13.395  1.00 -0.40
ATOM   1103  H   LYS A 108      -7.953  -9.679 -13.518  1.00  0.40
ATOM   1104  CA  LYS A 108      -6.426 -11.092 -13.506  1.00  0.00
ATOM   1105  CB  LYS A 108      -7.484 -12.168 -13.326  1.00  0.00
ATOM   1106  CG  LYS A 108      -7.063 -13.599 -13.637  1.00  0.00
ATOM   1107  CD  LYS A 108      -8.260 -14.480 -13.254  1.00  0.00
ATOM   1108  CE  LYS A 108      -8.052 -15.924 -13.565  1.00  0.33
ATOM   1109  NZ  LYS A 108      -6.830 -16.338 -12.806  1.00 -0.32
ATOM   1110  HZ1 LYS A 108      -6.987 -16.192 -11.789  1.00  0.33
ATOM   1111  HZ2 LYS A 108      -6.018 -15.767 -13.117  1.00  0.33
ATOM   1112  HZ3 LYS A 108      -6.634 -17.344 -12.986  1.00  0.33
ATOM   1113  C   LYS A 108      -5.738 -11.176 -14.879  1.00  0.55
ATOM   1114  O   LYS A 108      -6.340 -10.805 -15.914  1.00 -0.55
ATOM   1115  N   ILE A 109      -4.491 -11.648 -14.792  1.00 -0.40
ATOM   1116  H   ILE A 109      -4.065 -11.936 -13.938  1.00  0.40
ATOM   1117  CA  ILE A 109      -3.692 -11.752 -16.036  1.00  0.00
ATOM   1118  CB  ILE A 109      -2.569 -10.700 -16.179  1.00  0.00
ATOM   1119  CG2 ILE A 109      -3.217  -9.306 -16.363  1.00  0.00
ATOM   1120  CG1 ILE A 109      -1.537 -10.718 -15.039  1.00  0.00
ATOM   1121  CD1 ILE A 109      -0.333  -9.817 -15.258  1.00  0.00
ATOM   1122  C   ILE A 109      -3.218 -13.164 -16.336  1.00  0.55
ATOM   1123  O   ILE A 109      -2.784 -13.384 -17.466  1.00 -0.55
ATOM   1124  N   ARG A 110      -3.316 -14.101 -15.439  1.00 -0.40
ATOM   1125  H   ARG A 110      -3.640 -13.891 -14.521  1.00  0.40
ATOM   1126  CA  ARG A 110      -2.973 -15.527 -15.662  1.00  0.00
ATOM   1127  CB  ARG A 110      -1.579 -16.054 -15.438  1.00  0.00
ATOM   1128  CG  ARG A 110      -0.500 -15.290 -16.203  1.00  0.00
ATOM   1129  CD  ARG A 110      -0.667 -15.630 -17.709  1.00  0.35
ATOM   1130  NE  ARG A 110       0.476 -14.972 -18.415  1.00 -0.35
ATOM   1131  HE  ARG A 110       1.215 -15.591 -18.660  1.00  0.45
ATOM   1132  CZ  ARG A 110       0.680 -13.724 -18.768  1.00  0.35
ATOM   1133  NH1 ARG A 110      -0.226 -12.764 -18.506  1.00 -0.70
ATOM   1134 HH11 ARG A 110      -1.077 -12.994 -18.033  1.00  0.40
ATOM   1135 HH12 ARG A 110      -0.049 -11.820 -18.785  1.00  0.40
ATOM   1136  NH2 ARG A 110       1.829 -13.302 -19.392  1.00 -0.70
ATOM   1137 HH21 ARG A 110       2.557 -13.957 -19.596  1.00  0.40
ATOM   1138 HH22 ARG A 110       1.938 -12.340 -19.642  1.00  0.40
ATOM   1139  C   ARG A 110      -3.979 -16.223 -14.705  1.00  0.10
ATOM   1140  O   ARG A 110      -4.428 -15.785 -13.298  1.00 -0.55
ATOM   1141  OXT ARG A 110      -4.544 -17.244 -15.111  1.00 -0.55
ATOM   1142  N   LYS D   1      10.837  12.720  11.813  1.00 -0.32
ATOM   1143  HT1 LYS D   1      10.799  13.407  12.592  1.00  0.33
ATOM   1144  HT2 LYS D   1      11.532  13.034  11.107  1.00  0.33
ATOM   1145  HT3 LYS D   1      11.116  11.790  12.184  1.00  0.33
ATOM   1146  CA  LYS D   1       9.479  12.615  11.168  1.00  0.33
ATOM   1147  CB  LYS D   1       9.550  11.600  10.046  1.00  0.00
ATOM   1148  CG  LYS D   1       8.410  11.229   9.168  1.00  0.00
ATOM   1149  CD  LYS D   1       7.464  12.307   8.723  1.00  0.00
ATOM   1150  CE  LYS D   1       7.915  13.001   7.442  1.00  0.33
ATOM   1151  NZ  LYS D   1       6.956  14.060   6.992  1.00 -0.32
ATOM   1152  HZ1 LYS D   1       6.866  14.784   7.733  1.00  0.33
ATOM   1153  HZ2 LYS D   1       6.026  13.631   6.812  1.00  0.33
ATOM   1154  HZ3 LYS D   1       7.309  14.500   6.119  1.00  0.33
ATOM   1155  C   LYS D   1       8.330  12.375  12.151  1.00  0.55
ATOM   1156  O   LYS D   1       8.082  11.329  12.791  1.00 -0.55
ATOM   1157  N   LYS D   2       7.512  13.385  12.320  1.00 -0.40
ATOM   1158  H   LYS D   2       7.662  14.232  11.818  1.00  0.40
ATOM   1159  CA  LYS D   2       6.350  13.422  13.196  1.00  0.00
ATOM   1160  CB  LYS D   2       6.583  14.659  14.071  1.00  0.00
ATOM   1161  CG  LYS D   2       5.341  15.027  14.844  1.00  0.00
ATOM   1162  CD  LYS D   2       5.217  14.081  16.018  1.00  0.00
ATOM   1163  CE  LYS D   2       4.223  14.621  17.023  1.00  0.33
ATOM   1164  NZ  LYS D   2       4.836  15.648  17.904  1.00 -0.32
ATOM   1165  HZ1 LYS D   2       5.181  16.440  17.325  1.00  0.33
ATOM   1166  HZ2 LYS D   2       5.632  15.227  18.424  1.00  0.33
ATOM   1167  HZ3 LYS D   2       4.126  15.995  18.579  1.00  0.33
ATOM   1168  C   LYS D   2       5.072  13.653  12.418  1.00  0.55
ATOM   1169  O   LYS D   2       5.136  14.615  11.627  1.00 -0.55
ATOM   1170  N   ALA D   3       4.036  12.908  12.578  1.00 -0.40
ATOM   1171  H   ALA D   3       4.117  12.166  13.230  1.00  0.40
ATOM   1172  CA  ALA D   3       2.736  12.926  11.989  1.00  0.00
ATOM   1173  CB  ALA D   3       2.495  11.628  11.241  1.00  0.00
ATOM   1174  C   ALA D   3       1.691  13.094  13.111  1.00  0.55
ATOM   1175  O   ALA D   3       1.698  12.458  14.184  1.00 -0.55
ATOM   1176  N   VAL D   4       0.770  14.023  12.964  1.00 -0.40
ATOM   1177  H   VAL D   4       0.734  14.589  12.145  1.00  0.40
ATOM   1178  CA  VAL D   4      -0.264  14.307  13.961  1.00  0.00
ATOM   1179  CB  VAL D   4      -0.179  15.755  14.505  1.00  0.00
ATOM   1180  CG1 VAL D   4      -1.321  16.050  15.500  1.00  0.00
ATOM   1181  CG2 VAL D   4       1.139  16.046  15.203  1.00  0.00
ATOM   1182  C   VAL D   4      -1.637  14.087  13.326  1.00  0.55
ATOM   1183  O   VAL D   4      -1.881  14.568  12.212  1.00 -0.55
ATOM   1184  N   ILE D   5      -2.484  13.340  14.017  1.00 -0.40
ATOM   1185  H   ILE D   5      -2.237  12.892  14.873  1.00  0.40
ATOM   1186  CA  ILE D   5      -3.860  13.139  13.534  1.00  0.00
ATOM   1187  CB  ILE D   5      -4.279  11.661  13.403  1.00  0.00
ATOM   1188  CG2 ILE D   5      -5.753  11.531  13.027  1.00  0.00
ATOM   1189  CG1 ILE D   5      -3.329  10.955  12.397  1.00  0.00
ATOM   1190  CD1 ILE D   5      -3.510   9.444  12.356  1.00  0.00
ATOM   1191  C   ILE D   5      -4.824  13.844  14.512  1.00  0.55
ATOM   1192  O   ILE D   5      -4.788  13.413  15.684  1.00 -0.55
ATOM   1193  N   ASN D   6      -5.591  14.855  14.172  1.00 -0.40
ATOM   1194  H   ASN D   6      -5.567  15.264  13.263  1.00  0.40
ATOM   1195  CA  ASN D   6      -6.558  15.453  15.150  1.00  0.00
ATOM   1196  CB  ASN D   6      -6.694  16.948  14.996  1.00  0.00
ATOM   1197  CG  ASN D   6      -5.359  17.590  15.377  1.00  0.55
ATOM   1198  OD1 ASN D   6      -4.932  17.661  16.539  1.00 -0.55
ATOM   1199  ND2 ASN D   6      -4.610  18.120  14.422  1.00 -0.78
ATOM   1200 HD21 ASN D   6      -3.734  18.544  14.650  1.00  0.39
ATOM   1201 HD22 ASN D   6      -4.920  18.095  13.471  1.00  0.39
ATOM   1202  C   ASN D   6      -7.840  14.650  14.939  1.00  0.55
ATOM   1203  O   ASN D   6      -8.655  14.949  14.052  1.00 -0.55
ATOM   1204  N   GLY D   7      -8.008  13.565  15.683  1.00 -0.40
ATOM   1205  H   GLY D   7      -7.361  13.324  16.402  1.00  0.40
ATOM   1206  CA  GLY D   7      -9.099  12.675  15.524  1.00  0.00
ATOM   1207  C   GLY D   7     -10.448  13.371  15.424  1.00  0.55
ATOM   1208  O   GLY D   7     -11.304  12.800  14.751  1.00 -0.55
ATOM   1209  N   GLU D   8     -10.629  14.510  16.096  1.00 -0.40
ATOM   1210  H   GLU D   8      -9.927  14.956  16.645  1.00  0.40
ATOM   1211  CA  GLU D   8     -11.950  15.135  16.015  1.00  0.00
ATOM   1212  CB  GLU D   8     -12.154  16.061  17.221  1.00  0.00
ATOM   1213  CG  GLU D   8     -11.491  17.399  16.944  1.00  0.00
ATOM   1214  CD  GLU D   8      -9.990  17.441  17.055  1.00  0.10
ATOM   1215  OE1 GLU D   8      -9.327  16.430  17.336  1.00 -0.55
ATOM   1216  OE2 GLU D   8      -9.482  18.567  16.827  1.00 -0.55
ATOM   1217  C   GLU D   8     -12.160  15.786  14.653  1.00  0.55
ATOM   1218  O   GLU D   8     -13.340  15.975  14.300  1.00 -0.55
ATOM   1219  N   GLN D   9     -11.168  16.081  13.856  1.00 -0.40
ATOM   1220  H   GLN D   9     -10.216  15.936  14.118  1.00  0.40
ATOM   1221  CA  GLN D   9     -11.393  16.649  12.517  1.00  0.00
ATOM   1222  CB  GLN D   9     -10.188  17.547  12.194  1.00  0.00
ATOM   1223  CG  GLN D   9     -10.158  18.792  13.073  1.00  0.00
ATOM   1224  CD  GLN D   9      -8.817  19.470  13.106  1.00  0.55
ATOM   1225  OE1 GLN D   9      -8.038  19.565  12.140  1.00 -0.55
ATOM   1226  NE2 GLN D   9      -8.474  20.041  14.268  1.00 -0.78
ATOM   1227 HE21 GLN D   9      -9.097  20.000  15.048  1.00  0.39
ATOM   1228 HE22 GLN D   9      -7.594  20.508  14.354  1.00  0.39
ATOM   1229  C   GLN D   9     -11.628  15.597  11.449  1.00  0.55
ATOM   1230  O   GLN D   9     -11.897  15.909  10.281  1.00 -0.55
ATOM   1231  N   ILE D  10     -11.585  14.301  11.710  1.00 -0.40
ATOM   1232  H   ILE D  10     -11.418  13.989  12.640  1.00  0.40
ATOM   1233  CA  ILE D  10     -11.762  13.223  10.752  1.00  0.00
ATOM   1234  CB  ILE D  10     -10.929  11.970  11.118  1.00  0.00
ATOM   1235  CG2 ILE D  10     -11.143  10.867  10.071  1.00  0.00
ATOM   1236  CG1 ILE D  10      -9.445  12.202  11.385  1.00  0.00
ATOM   1237  CD1 ILE D  10      -8.725  13.026  10.376  1.00  0.00
ATOM   1238  C   ILE D  10     -13.256  12.868  10.671  1.00  0.55
ATOM   1239  O   ILE D  10     -13.879  12.271  11.557  1.00 -0.55
ATOM   1240  N   ARG D  11     -13.843  13.231   9.533  1.00 -0.40
ATOM   1241  H   ARG D  11     -13.336  13.672   8.796  1.00  0.40
ATOM   1242  CA  ARG D  11     -15.272  13.007   9.283  1.00  0.00
ATOM   1243  CB  ARG D  11     -15.988  14.282   8.861  1.00  0.00
ATOM   1244  CG  ARG D  11     -15.557  15.597   9.460  1.00  0.00
ATOM   1245  CD  ARG D  11     -16.060  16.033  10.821  1.00  0.35
ATOM   1246  NE  ARG D  11     -17.517  16.059  10.865  1.00 -0.35
ATOM   1247  HE  ARG D  11     -17.955  15.635  10.079  1.00  0.45
ATOM   1248  CZ  ARG D  11     -18.374  16.550  11.767  1.00  0.35
ATOM   1249  NH1 ARG D  11     -17.832  17.119  12.840  1.00 -0.70
ATOM   1250 HH11 ARG D  11     -16.837  17.160  12.936  1.00  0.40
ATOM   1251 HH12 ARG D  11     -18.419  17.505  13.552  1.00  0.40
ATOM   1252  NH2 ARG D  11     -19.697  16.398  11.598  1.00 -0.70
ATOM   1253 HH21 ARG D  11     -20.047  15.916  10.795  1.00  0.40
ATOM   1254 HH22 ARG D  11     -20.333  16.767  12.276  1.00  0.40
ATOM   1255  C   ARG D  11     -15.545  11.831   8.355  1.00  0.55
ATOM   1256  O   ARG D  11     -16.760  11.500   8.277  1.00 -0.55
ATOM   1257  N   SER D  12     -14.518  11.171   7.794  1.00 -0.40
ATOM   1258  H   SER D  12     -13.577  11.470   7.927  1.00  0.40
ATOM   1259  CA  SER D  12     -14.682   9.987   6.962  1.00  0.00
ATOM   1260  CB  SER D  12     -15.166  10.289   5.540  1.00  0.00
ATOM   1261  OG  SER D  12     -14.238  11.149   4.909  1.00 -0.49
ATOM   1262  HG  SER D  12     -14.325  11.999   5.347  1.00  0.49
ATOM   1263  C   SER D  12     -13.353   9.253   6.799  1.00  0.55
ATOM   1264  O   SER D  12     -12.334   9.885   7.137  1.00 -0.55
ATOM   1265  N   ILE D  13     -13.435   8.080   6.215  1.00 -0.40
ATOM   1266  H   ILE D  13     -14.299   7.677   5.925  1.00  0.40
ATOM   1267  CA  ILE D  13     -12.213   7.295   5.961  1.00  0.00
ATOM   1268  CB  ILE D  13     -12.530   5.855   5.565  1.00  0.00
ATOM   1269  CG2 ILE D  13     -13.201   5.817   4.198  1.00  0.00
ATOM   1270  CG1 ILE D  13     -11.269   4.992   5.580  1.00  0.00
ATOM   1271  CD1 ILE D  13     -10.409   5.043   6.837  1.00  0.00
ATOM   1272  C   ILE D  13     -11.318   8.032   4.977  1.00  0.55
ATOM   1273  O   ILE D  13     -10.089   8.069   5.122  1.00 -0.55
ATOM   1274  N   SER D  14     -11.855   8.701   3.993  1.00 -0.40
ATOM   1275  H   SER D  14     -12.841   8.689   3.854  1.00  0.40
ATOM   1276  CA  SER D  14     -11.115   9.512   3.017  1.00  0.00
ATOM   1277  CB  SER D  14     -12.075  10.103   1.974  1.00  0.00
ATOM   1278  OG  SER D  14     -12.908   9.125   1.375  1.00 -0.49
ATOM   1279  HG  SER D  14     -13.460   9.597   0.747  1.00  0.49
ATOM   1280  C   SER D  14     -10.339  10.614   3.718  1.00  0.55
ATOM   1281  O   SER D  14      -9.217  10.944   3.352  1.00 -0.55
ATOM   1282  N   ASP D  15     -10.958  11.217   4.734  1.00 -0.40
ATOM   1283  H   ASP D  15     -11.884  10.971   5.010  1.00  0.40
ATOM   1284  CA  ASP D  15     -10.320  12.272   5.508  1.00  0.00
ATOM   1285  CB  ASP D  15     -11.100  12.753   6.737  1.00  0.00
ATOM   1286  CG  ASP D  15     -12.145  13.769   6.401  1.00  0.10
ATOM   1287  OD1 ASP D  15     -12.184  14.173   5.221  1.00 -0.55
ATOM   1288  OD2 ASP D  15     -12.941  14.177   7.254  1.00 -0.55
ATOM   1289  C   ASP D  15      -9.032  11.708   6.129  1.00  0.55
ATOM   1290  O   ASP D  15      -7.992  12.349   6.118  1.00 -0.55
ATOM   1291  N   LEU D  16      -9.231  10.526   6.699  1.00 -0.40
ATOM   1292  H   LEU D  16     -10.118  10.072   6.723  1.00  0.40
ATOM   1293  CA  LEU D  16      -8.104   9.835   7.332  1.00  0.00
ATOM   1294  CB  LEU D  16      -8.588   8.543   8.013  1.00  0.00
ATOM   1295  CG  LEU D  16      -7.610   7.814   8.959  1.00  0.00
ATOM   1296  CD1 LEU D  16      -6.826   8.788   9.833  1.00  0.00
ATOM   1297  CD2 LEU D  16      -8.334   6.699   9.743  1.00  0.00
ATOM   1298  C   LEU D  16      -7.001   9.633   6.293  1.00  0.55
ATOM   1299  O   LEU D  16      -5.911  10.068   6.640  1.00 -0.55
ATOM   1300  N   HSE D  17      -7.271   9.016   5.151  1.00 -0.40
ATOM   1301  H   HSE D  17      -8.176   8.662   4.931  1.00  0.40
ATOM   1302  CA  HSE D  17      -6.228   8.825   4.142  1.00  0.00
ATOM   1303  CB  HSE D  17      -6.773   7.987   2.971  1.00  0.12
ATOM   1304  ND1 HSE D  17      -5.799   5.763   3.648  1.00 -0.56
ATOM   1305  CG  HSE D  17      -6.915   6.551   3.394  1.00  0.15
ATOM   1306  CE1 HSE D  17      -6.216   4.544   4.024  1.00  0.15
ATOM   1307  HE1 HSE D  17      -5.591   3.698   4.305  1.00  0.12
ATOM   1308  NE2 HSE D  17      -7.546   4.520   4.002  1.00 -0.40
ATOM   1309  HE2 HSE D  17      -8.133   3.742   4.228  1.00  0.40
ATOM   1310  CD2 HSE D  17      -7.996   5.770   3.609  1.00 -0.12
ATOM   1311  HD2 HSE D  17      -9.046   6.016   3.510  1.00  0.12
ATOM   1312  C   HSE D  17      -5.568  10.106   3.624  1.00  0.55
ATOM   1313  O   HSE D  17      -4.363  10.167   3.255  1.00 -0.55
ATOM   1314  N   GLN D  18      -6.406  11.142   3.561  1.00 -0.40
ATOM   1315  H   GLN D  18      -7.365  11.084   3.827  1.00  0.40
ATOM   1316  CA  GLN D  18      -5.917  12.454   3.079  1.00  0.00
ATOM   1317  CB  GLN D  18      -6.982  13.480   2.748  1.00  0.00
ATOM   1318  CG  GLN D  18      -7.927  13.254   1.589  1.00  0.00
ATOM   1319  CD  GLN D  18      -7.165  12.708   0.398  1.00  0.55
ATOM   1320  OE1 GLN D  18      -6.291  13.388  -0.164  1.00 -0.55
ATOM   1321  NE2 GLN D  18      -7.463  11.461   0.031  1.00 -0.78
ATOM   1322 HE21 GLN D  18      -6.994  11.045  -0.748  1.00  0.39
ATOM   1323 HE22 GLN D  18      -8.154  10.943   0.535  1.00  0.39
ATOM   1324  C   GLN D  18      -4.921  13.010   4.118  1.00  0.55
ATOM   1325  O   GLN D  18      -3.843  13.531   3.743  1.00 -0.55
ATOM   1326  N   THR D  19      -5.270  12.914   5.402  1.00 -0.40
ATOM   1327  H   THR D  19      -6.145  12.540   5.700  1.00  0.40
ATOM   1328  CA  THR D  19      -4.347  13.370   6.452  1.00  0.00
ATOM   1329  CB  THR D  19      -5.040  13.198   7.826  1.00  0.00
ATOM   1330  OG1 THR D  19      -6.162  14.064   7.645  1.00 -0.49
ATOM   1331  HG1 THR D  19      -6.802  13.565   7.133  1.00  0.49
ATOM   1332  CG2 THR D  19      -4.222  13.673   8.990  1.00  0.00
ATOM   1333  C   THR D  19      -3.004  12.641   6.491  1.00  0.55
ATOM   1334  O   THR D  19      -1.975  13.266   6.707  1.00 -0.55
ATOM   1335  N   LEU D  20      -3.112  11.331   6.313  1.00 -0.40
ATOM   1336  H   LEU D  20      -4.001  10.900   6.184  1.00  0.40
ATOM   1337  CA  LEU D  20      -1.970  10.416   6.289  1.00  0.00
ATOM   1338  CB  LEU D  20      -2.341   8.934   6.164  1.00  0.00
ATOM   1339  CG  LEU D  20      -3.009   8.220   7.311  1.00  0.00
ATOM   1340  CD1 LEU D  20      -3.243   6.729   7.128  1.00  0.00
ATOM   1341  CD2 LEU D  20      -2.235   8.405   8.583  1.00  0.00
ATOM   1342  C   LEU D  20      -1.068  10.816   5.110  1.00  0.55
ATOM   1343  O   LEU D  20       0.142  10.861   5.301  1.00 -0.55
ATOM   1344  N   LYS D  21      -1.739  11.059   3.977  1.00 -0.40
ATOM   1345  H   LYS D  21      -2.731  10.994   3.903  1.00  0.40
ATOM   1346  CA  LYS D  21      -0.998  11.442   2.770  1.00  0.00
ATOM   1347  CB  LYS D  21      -2.022  11.607   1.633  1.00  0.00
ATOM   1348  CG  LYS D  21      -1.215  11.770   0.314  1.00  0.00
ATOM   1349  CD  LYS D  21      -2.152  12.065  -0.827  1.00  0.00
ATOM   1350  CE  LYS D  21      -1.385  12.442  -2.122  1.00  0.33
ATOM   1351  NZ  LYS D  21      -2.280  11.990  -3.242  1.00 -0.32
ATOM   1352  HZ1 LYS D  21      -3.193  12.483  -3.177  1.00  0.33
ATOM   1353  HZ2 LYS D  21      -2.434  10.964  -3.170  1.00  0.33
ATOM   1354  HZ3 LYS D  21      -1.831  12.209  -4.154  1.00  0.33
ATOM   1355  C   LYS D  21      -0.121  12.651   3.003  1.00  0.55
ATOM   1356  O   LYS D  21       1.053  12.680   2.615  1.00 -0.55
ATOM   1357  N   LYS D  22      -0.633  13.684   3.622  1.00 -0.40
ATOM   1358  H   LYS D  22      -1.588  13.682   3.906  1.00  0.40
ATOM   1359  CA  LYS D  22       0.095  14.903   3.954  1.00  0.00
ATOM   1360  CB  LYS D  22      -0.969  15.931   4.371  1.00  0.00
ATOM   1361  CG  LYS D  22      -0.269  17.074   5.058  1.00  0.00
ATOM   1362  CD  LYS D  22       0.682  17.752   4.021  1.00  0.00
ATOM   1363  CE  LYS D  22       1.736  18.520   4.810  1.00  0.33
ATOM   1364  NZ  LYS D  22       2.606  19.302   3.911  1.00 -0.32
ATOM   1365  HZ1 LYS D  22       2.031  19.982   3.375  1.00  0.33
ATOM   1366  HZ2 LYS D  22       3.089  18.659   3.250  1.00  0.33
ATOM   1367  HZ3 LYS D  22       3.315  19.815   4.474  1.00  0.33
ATOM   1368  C   LYS D  22       1.089  14.693   5.087  1.00  0.55
ATOM   1369  O   LYS D  22       2.316  14.902   4.956  1.00 -0.55
ATOM   1370  N   GLU D  23       0.575  14.210   6.231  1.00 -0.40
ATOM   1371  H   GLU D  23      -0.396  14.006   6.324  1.00  0.40
ATOM   1372  CA  GLU D  23       1.402  13.945   7.429  1.00  0.00
ATOM   1373  CB  GLU D  23       0.482  13.445   8.572  1.00  0.00
ATOM   1374  CG  GLU D  23      -0.445  14.498   9.175  1.00  0.00
ATOM   1375  CD  GLU D  23       0.257  15.735   9.708  1.00  0.10
ATOM   1376  OE1 GLU D  23       1.109  15.746  10.618  1.00 -0.55
ATOM   1377  OE2 GLU D  23       0.015  16.877   9.247  1.00 -0.55
ATOM   1378  C   GLU D  23       2.578  12.990   7.203  1.00  0.55
ATOM   1379  O   GLU D  23       3.647  13.220   7.798  1.00 -0.55
ATOM   1380  N   LEU D  24       2.455  11.985   6.349  1.00 -0.40
ATOM   1381  H   LEU D  24       1.609  11.815   5.851  1.00  0.40
ATOM   1382  CA  LEU D  24       3.556  11.059   6.082  1.00  0.00
ATOM   1383  CB  LEU D  24       3.032   9.626   6.048  1.00  0.00
ATOM   1384  CG  LEU D  24       2.305   9.080   7.293  1.00  0.00
ATOM   1385  CD1 LEU D  24       1.749   7.653   7.103  1.00  0.00
ATOM   1386  CD2 LEU D  24       3.197   9.076   8.537  1.00  0.00
ATOM   1387  C   LEU D  24       4.285  11.384   4.788  1.00  0.55
ATOM   1388  O   LEU D  24       5.180  10.597   4.470  1.00 -0.55
ATOM   1389  N   ALA D  25       3.894  12.440   4.088  1.00 -0.40
ATOM   1390  H   ALA D  25       3.161  13.043   4.395  1.00  0.40
ATOM   1391  CA  ALA D  25       4.534  12.787   2.797  1.00  0.00
ATOM   1392  CB  ALA D  25       5.925  13.295   3.143  1.00  0.00
ATOM   1393  C   ALA D  25       4.500  11.585   1.870  1.00  0.55
ATOM   1394  O   ALA D  25       5.453  11.073   1.292  1.00 -0.55
ATOM   1395  N   LEU D  26       3.314  10.981   1.741  1.00 -0.40
ATOM   1396  H   LEU D  26       2.510  11.309   2.231  1.00  0.40
ATOM   1397  CA  LEU D  26       3.092   9.817   0.892  1.00  0.00
ATOM   1398  CB  LEU D  26       1.747   9.175   1.246  1.00  0.00
ATOM   1399  CG  LEU D  26       1.648   8.611   2.663  1.00  0.00
ATOM   1400  CD1 LEU D  26       0.402   7.757   2.931  1.00  0.00
ATOM   1401  CD2 LEU D  26       2.850   7.722   2.990  1.00  0.00
ATOM   1402  C   LEU D  26       3.156  10.205  -0.591  1.00  0.55
ATOM   1403  O   LEU D  26       2.960  11.376  -0.928  1.00 -0.55
ATOM   1404  N   PRO D  27       3.428   9.230  -1.459  1.00 -0.20
ATOM   1405  CD  PRO D  27       3.648   7.825  -1.075  1.00  0.10
ATOM   1406  CA  PRO D  27       3.483   9.456  -2.903  1.00  0.10
ATOM   1407  CB  PRO D  27       3.743   8.043  -3.473  1.00  0.00
ATOM   1408  CG  PRO D  27       3.349   7.085  -2.374  1.00  0.00
ATOM   1409  C   PRO D  27       2.191  10.036  -3.461  1.00  0.55
ATOM   1410  O   PRO D  27       1.088   9.718  -2.938  1.00 -0.55
ATOM   1411  N   GLU D  28       2.304  10.810  -4.541  1.00 -0.40
ATOM   1412  H   GLU D  28       3.172  11.032  -4.977  1.00  0.40
ATOM   1413  CA  GLU D  28       1.074  11.373  -5.127  1.00  0.00
ATOM   1414  CB  GLU D  28       1.350  12.306  -6.280  1.00  0.00
ATOM   1415  CG  GLU D  28       0.990  13.782  -6.213  1.00  0.00
ATOM   1416  CD  GLU D  28       0.328  14.403  -4.996  1.00  0.10
ATOM   1417  OE1 GLU D  28       1.056  14.702  -4.000  1.00 -0.55
ATOM   1418  OE2 GLU D  28      -0.926  14.612  -4.974  1.00 -0.55
ATOM   1419  C   GLU D  28       0.118  10.296  -5.616  1.00  0.55
ATOM   1420  O   GLU D  28      -1.104  10.558  -5.638  1.00 -0.55
ATOM   1421  N   TYR D  29       0.629   9.101  -5.967  1.00 -0.40
ATOM   1422  H   TYR D  29       1.607   8.914  -5.918  1.00  0.40
ATOM   1423  CA  TYR D  29      -0.215   7.989  -6.445  1.00  0.00
ATOM   1424  CB  TYR D  29       0.585   7.023  -7.353  1.00  0.12
ATOM   1425  CG  TYR D  29       1.847   6.428  -6.773  1.00 -0.12
ATOM   1426  CD1 TYR D  29       1.754   5.407  -5.806  1.00 -0.12
ATOM   1427  HD1 TYR D  29       0.774   5.072  -5.504  1.00  0.12
ATOM   1428  CE1 TYR D  29       2.865   4.812  -5.225  1.00 -0.12
ATOM   1429  HE1 TYR D  29       2.756   4.024  -4.495  1.00  0.12
ATOM   1430  CZ  TYR D  29       4.119   5.259  -5.609  1.00  0.06
ATOM   1431  OH  TYR D  29       5.205   4.686  -5.003  1.00 -0.49
ATOM   1432  HH  TYR D  29       5.992   4.973  -5.471  1.00  0.43
ATOM   1433  CD2 TYR D  29       3.145   6.852  -7.127  1.00 -0.12
ATOM   1434  HD2 TYR D  29       3.258   7.634  -7.863  1.00  0.12
ATOM   1435  CE2 TYR D  29       4.291   6.291  -6.554  1.00 -0.12
ATOM   1436  HE2 TYR D  29       5.277   6.637  -6.827  1.00  0.12
ATOM   1437  C   TYR D  29      -0.840   7.206  -5.295  1.00  0.55
ATOM   1438  O   TYR D  29      -1.552   6.249  -5.622  1.00 -0.55
ATOM   1439  N   TYR D  30      -0.556   7.619  -4.077  1.00 -0.40
ATOM   1440  H   TYR D  30       0.015   8.420  -3.913  1.00  0.40
ATOM   1441  CA  TYR D  30      -1.057   6.932  -2.879  1.00  0.00
ATOM   1442  CB  TYR D  30      -0.895   7.796  -1.635  1.00  0.12
ATOM   1443  CG  TYR D  30      -1.474   7.164  -0.387  1.00 -0.12
ATOM   1444  CD1 TYR D  30      -1.006   5.928   0.042  1.00 -0.12
ATOM   1445  HD1 TYR D  30      -0.208   5.435  -0.493  1.00  0.12
ATOM   1446  CE1 TYR D  30      -1.564   5.331   1.152  1.00 -0.12
ATOM   1447  HE1 TYR D  30      -1.198   4.364   1.463  1.00  0.12
ATOM   1448  CZ  TYR D  30      -2.579   5.927   1.882  1.00  0.06
ATOM   1449  OH  TYR D  30      -3.019   5.254   2.986  1.00 -0.49
ATOM   1450  HH  TYR D  30      -3.814   5.690   3.302  1.00  0.43
ATOM   1451  CD2 TYR D  30      -2.498   7.771   0.358  1.00 -0.12
ATOM   1452  HD2 TYR D  30      -2.864   8.738   0.048  1.00  0.12
ATOM   1453  CE2 TYR D  30      -3.064   7.167   1.488  1.00 -0.12
ATOM   1454  HE2 TYR D  30      -3.856   7.653   2.038  1.00  0.12
ATOM   1455  C   TYR D  30      -2.467   6.405  -3.054  1.00  0.55
ATOM   1456  O   TYR D  30      -3.510   7.046  -3.256  1.00 -0.55
ATOM   1457  N   GLY D  31      -2.543   5.073  -2.925  1.00 -0.40
ATOM   1458  H   GLY D  31      -1.745   4.512  -2.717  1.00  0.40
ATOM   1459  CA  GLY D  31      -3.818   4.356  -3.085  1.00  0.00
ATOM   1460  C   GLY D  31      -4.931   4.531  -2.105  1.00  0.55
ATOM   1461  O   GLY D  31      -6.026   4.033  -2.409  1.00 -0.55
ATOM   1462  N   GLU D  32      -4.777   5.128  -0.940  1.00 -0.40
ATOM   1463  H   GLU D  32      -3.887   5.481  -0.663  1.00  0.40
ATOM   1464  CA  GLU D  32      -5.852   5.333   0.044  1.00  0.00
ATOM   1465  CB  GLU D  32      -6.847   6.440  -0.414  1.00  0.00
ATOM   1466  CG  GLU D  32      -6.028   7.711  -0.695  1.00  0.00
ATOM   1467  CD  GLU D  32      -6.721   8.917  -1.265  1.00  0.10
ATOM   1468  OE1 GLU D  32      -7.959   8.936  -1.336  1.00 -0.55
ATOM   1469  OE2 GLU D  32      -6.182   9.963  -1.665  1.00 -0.55
ATOM   1470  C   GLU D  32      -6.635   4.097   0.373  1.00  0.55
ATOM   1471  O   GLU D  32      -7.859   4.115   0.373  1.00 -0.55
ATOM   1472  N   ASN D  33      -5.881   3.021   0.627  1.00 -0.40
ATOM   1473  H   ASN D  33      -4.887   3.047   0.564  1.00  0.40
ATOM   1474  CA  ASN D  33      -6.463   1.736   1.011  1.00  0.00
ATOM   1475  CB  ASN D  33      -6.904   0.940  -0.193  1.00  0.00
ATOM   1476  CG  ASN D  33      -5.723   0.589  -1.081  1.00  0.55
ATOM   1477  OD1 ASN D  33      -4.915  -0.237  -0.662  1.00 -0.55
ATOM   1478  ND2 ASN D  33      -5.540   1.220  -2.251  1.00 -0.78
ATOM   1479 HD21 ASN D  33      -4.760   0.983  -2.831  1.00  0.39
ATOM   1480 HD22 ASN D  33      -6.184   1.927  -2.544  1.00  0.39
ATOM   1481  C   ASN D  33      -5.448   1.119   1.989  1.00  0.55
ATOM   1482  O   ASN D  33      -4.329   1.686   2.113  1.00 -0.55
ATOM   1483  N   LEU D  34      -5.798   0.046   2.674  1.00 -0.40
ATOM   1484  H   LEU D  34      -6.687  -0.396   2.577  1.00  0.40
ATOM   1485  CA  LEU D  34      -4.848  -0.552   3.639  1.00  0.00
ATOM   1486  CB  LEU D  34      -5.653  -1.573   4.455  1.00  0.00
ATOM   1487  CG  LEU D  34      -6.878  -1.111   5.280  1.00  0.00
ATOM   1488  CD1 LEU D  34      -7.530  -2.306   5.981  1.00  0.00
ATOM   1489  CD2 LEU D  34      -6.390  -0.057   6.274  1.00  0.00
ATOM   1490  C   LEU D  34      -3.576  -1.186   3.044  1.00  0.55
ATOM   1491  O   LEU D  34      -2.509  -1.127   3.689  1.00 -0.55
ATOM   1492  N   ASP D  35      -3.721  -1.747   1.830  1.00 -0.40
ATOM   1493  H   ASP D  35      -4.606  -1.773   1.373  1.00  0.40
ATOM   1494  CA  ASP D  35      -2.591  -2.368   1.074  1.00  0.00
ATOM   1495  CB  ASP D  35      -2.988  -3.218  -0.140  1.00  0.00
ATOM   1496  CG  ASP D  35      -3.871  -4.390   0.287  1.00  0.10
ATOM   1497  OD1 ASP D  35      -3.376  -5.195   1.116  1.00 -0.55
ATOM   1498  OD2 ASP D  35      -5.033  -4.572  -0.142  1.00 -0.55
ATOM   1499  C   ASP D  35      -1.637  -1.267   0.634  1.00  0.55
ATOM   1500  O   ASP D  35      -0.406  -1.479   0.755  1.00 -0.55
ATOM   1501  N   ALA D  36      -2.150  -0.139   0.194  1.00 -0.40
ATOM   1502  H   ALA D  36      -3.136  -0.023   0.118  1.00  0.40
ATOM   1503  CA  ALA D  36      -1.370   1.013  -0.213  1.00  0.00
ATOM   1504  CB  ALA D  36      -2.154   2.147  -0.822  1.00  0.00
ATOM   1505  C   ALA D  36      -0.690   1.552   1.056  1.00  0.55
ATOM   1506  O   ALA D  36       0.487   1.935   0.924  1.00 -0.55
ATOM   1507  N   LEU D  37      -1.398   1.542   2.181  1.00 -0.40
ATOM   1508  H   LEU D  37      -2.333   1.203   2.247  1.00  0.40
ATOM   1509  CA  LEU D  37      -0.762   2.065   3.413  1.00  0.00
ATOM   1510  CB  LEU D  37      -1.778   2.238   4.552  1.00  0.00
ATOM   1511  CG  LEU D  37      -1.137   2.789   5.844  1.00  0.00
ATOM   1512  CD1 LEU D  37      -0.428   4.154   5.720  1.00  0.00
ATOM   1513  CD2 LEU D  37      -2.230   2.845   6.916  1.00  0.00
ATOM   1514  C   LEU D  37       0.423   1.212   3.869  1.00  0.55
ATOM   1515  O   LEU D  37       1.480   1.693   4.256  1.00 -0.55
ATOM   1516  N   TRP D  38       0.209  -0.116   3.840  1.00 -0.40
ATOM   1517  H   TRP D  38      -0.673  -0.506   3.586  1.00  0.40
ATOM   1518  CA  TRP D  38       1.263  -1.072   4.181  1.00  0.00
ATOM   1519  CB  TRP D  38       0.720  -2.493   4.073  1.00  0.12
ATOM   1520  CG  TRP D  38       1.805  -3.513   4.292  1.00 -0.12
ATOM   1521  CD1 TRP D  38       2.450  -4.198   3.298  1.00 -0.12
ATOM   1522  HD1 TRP D  38       2.257  -4.097   2.240  1.00  0.12
ATOM   1523  NE1 TRP D  38       3.384  -5.033   3.864  1.00 -0.40
ATOM   1524  HE1 TRP D  38       3.958  -5.643   3.363  1.00  0.40
ATOM   1525  CE2 TRP D  38       3.400  -4.897   5.210  1.00  0.00
ATOM   1526  CD2 TRP D  38       2.411  -3.932   5.514  1.00  0.00
ATOM   1527  CE3 TRP D  38       2.241  -3.567   6.849  1.00 -0.12
ATOM   1528  HE3 TRP D  38       1.539  -2.807   7.159  1.00  0.12
ATOM   1529  CZ3 TRP D  38       3.027  -4.234   7.790  1.00 -0.12
ATOM   1530  HZ3 TRP D  38       2.886  -3.987   8.831  1.00  0.12
ATOM   1531  CZ2 TRP D  38       4.214  -5.532   6.152  1.00 -0.12
ATOM   1532  HZ2 TRP D  38       4.980  -6.240   5.873  1.00  0.12
ATOM   1533  CH2 TRP D  38       4.002  -5.219   7.464  1.00 -0.12
ATOM   1534  HH2 TRP D  38       4.566  -5.711   8.242  1.00  0.12
ATOM   1535  C   TRP D  38       2.519  -0.879   3.305  1.00  0.55
ATOM   1536  O   TRP D  38       3.670  -0.929   3.790  1.00 -0.55
ATOM   1537  N   ASP D  39       2.293  -0.718   1.985  1.00 -0.40
ATOM   1538  H   ASP D  39       1.367  -0.723   1.618  1.00  0.40
ATOM   1539  CA  ASP D  39       3.344  -0.529   1.000  1.00  0.00
ATOM   1540  CB  ASP D  39       2.801  -0.475  -0.445  1.00  0.00
ATOM   1541  CG  ASP D  39       3.950  -0.444  -1.449  1.00  0.10
ATOM   1542  OD1 ASP D  39       4.875  -1.308  -1.558  1.00 -0.55
ATOM   1543  OD2 ASP D  39       3.903   0.568  -2.188  1.00 -0.55
ATOM   1544  C   ASP D  39       4.147   0.720   1.341  1.00  0.55
ATOM   1545  O   ASP D  39       5.375   0.701   1.287  1.00 -0.55
ATOM   1546  N   ALA D  40       3.425   1.781   1.670  1.00 -0.40
ATOM   1547  H   ALA D  40       2.429   1.780   1.701  1.00  0.40
ATOM   1548  CA  ALA D  40       4.098   3.008   2.005  1.00  0.00
ATOM   1549  CB  ALA D  40       3.108   4.192   2.046  1.00  0.00
ATOM   1550  C   ALA D  40       4.847   2.945   3.326  1.00  0.55
ATOM   1551  O   ALA D  40       5.942   3.565   3.414  1.00 -0.55
ATOM   1552  N   LEU D  41       4.279   2.302   4.337  1.00 -0.40
ATOM   1553  H   LEU D  41       3.398   1.839   4.287  1.00  0.40
ATOM   1554  CA  LEU D  41       5.018   2.279   5.625  1.00  0.00
ATOM   1555  CB  LEU D  41       4.104   1.734   6.716  1.00  0.00
ATOM   1556  CG  LEU D  41       2.933   2.617   7.138  1.00  0.00
ATOM   1557  CD1 LEU D  41       2.060   1.972   8.183  1.00  0.00
ATOM   1558  CD2 LEU D  41       3.429   3.981   7.603  1.00  0.00
ATOM   1559  C   LEU D  41       6.320   1.472   5.499  1.00  0.55
ATOM   1560  O   LEU D  41       7.373   1.764   6.055  1.00 -0.55
ATOM   1561  N   THR D  42       6.293   0.426   4.701  1.00 -0.40
ATOM   1562  H   THR D  42       5.460   0.203   4.203  1.00  0.40
ATOM   1563  CA  THR D  42       7.387  -0.483   4.450  1.00  0.00
ATOM   1564  CB  THR D  42       6.874  -1.938   4.297  1.00  0.00
ATOM   1565  OG1 THR D  42       5.911  -2.164   3.266  1.00 -0.49
ATOM   1566  HG1 THR D  42       5.104  -1.733   3.558  1.00  0.49
ATOM   1567  CG2 THR D  42       6.164  -2.300   5.617  1.00  0.00
ATOM   1568  C   THR D  42       8.225  -0.153   3.239  1.00  0.55
ATOM   1569  O   THR D  42       9.248  -0.869   3.171  1.00 -0.55
ATOM   1570  N   GLY D  43       7.890   0.727   2.339  1.00 -0.40
ATOM   1571  H   GLY D  43       7.055   1.270   2.390  1.00  0.40
ATOM   1572  CA  GLY D  43       8.758   0.948   1.196  1.00  0.00
ATOM   1573  C   GLY D  43       8.665   2.366   0.674  1.00  0.55
ATOM   1574  O   GLY D  43       8.721   2.567  -0.555  1.00 -0.55
ATOM   1575  N   TRP D  44       8.490   3.341   1.571  1.00 -0.40
ATOM   1576  H   TRP D  44       8.410   3.177   2.551  1.00  0.40
ATOM   1577  CA  TRP D  44       8.409   4.732   1.110  1.00  0.00
ATOM   1578  CB  TRP D  44       7.004   5.048   0.545  1.00  0.12
ATOM   1579  CG  TRP D  44       6.933   6.467   0.075  1.00 -0.12
ATOM   1580  CD1 TRP D  44       6.740   7.637   0.790  1.00 -0.12
ATOM   1581  HD1 TRP D  44       6.566   7.678   1.855  1.00  0.12
ATOM   1582  NE1 TRP D  44       6.797   8.735  -0.026  1.00 -0.40
ATOM   1583  HE1 TRP D  44       6.692   9.666   0.248  1.00  0.40
ATOM   1584  CE2 TRP D  44       7.035   8.275  -1.323  1.00  0.00
ATOM   1585  CD2 TRP D  44       7.122   6.855  -1.288  1.00  0.00
ATOM   1586  CE3 TRP D  44       7.348   6.145  -2.457  1.00 -0.12
ATOM   1587  HE3 TRP D  44       7.395   5.066  -2.470  1.00  0.12
ATOM   1588  CZ3 TRP D  44       7.515   6.851  -3.622  1.00 -0.12
ATOM   1589  HZ3 TRP D  44       7.702   6.315  -4.541  1.00  0.12
ATOM   1590  CZ2 TRP D  44       7.195   9.000  -2.513  1.00 -0.12
ATOM   1591  HZ2 TRP D  44       7.126  10.077  -2.558  1.00  0.12
ATOM   1592  CH2 TRP D  44       7.449   8.258  -3.651  1.00 -0.12
ATOM   1593  HH2 TRP D  44       7.602   8.771  -4.588  1.00  0.12
ATOM   1594  C   TRP D  44       8.786   5.747   2.198  1.00  0.55
ATOM   1595  O   TRP D  44       9.672   6.603   2.086  1.00 -0.55
ATOM   1596  N   VAL D  45       8.005   5.604   3.279  1.00 -0.40
ATOM   1597  H   VAL D  45       7.311   4.890   3.312  1.00  0.40
ATOM   1598  CA  VAL D  45       8.075   6.430   4.464  1.00  0.00
ATOM   1599  CB  VAL D  45       6.953   5.970   5.438  1.00  0.00
ATOM   1600  CG1 VAL D  45       7.110   6.443   6.852  1.00  0.00
ATOM   1601  CG2 VAL D  45       5.606   6.537   4.950  1.00  0.00
ATOM   1602  C   VAL D  45       9.460   6.454   5.114  1.00  0.55
ATOM   1603  O   VAL D  45      10.276   5.517   5.166  1.00 -0.55
ATOM   1604  N   GLU D  46       9.732   7.643   5.654  1.00 -0.40
ATOM   1605  H   GLU D  46       9.093   8.405   5.581  1.00  0.40
ATOM   1606  CA  GLU D  46      10.952   7.922   6.378  1.00  0.00
ATOM   1607  CB  GLU D  46      11.231   9.411   6.216  1.00  0.00
ATOM   1608  CG  GLU D  46      11.733   9.969   7.551  1.00  0.00
ATOM   1609  CD  GLU D  46      12.329  11.292   7.061  1.00  0.10
ATOM   1610  OE1 GLU D  46      11.753  11.888   6.109  1.00 -0.55
ATOM   1611  OE2 GLU D  46      13.376  11.685   7.570  1.00 -0.55
ATOM   1612  C   GLU D  46      10.875   7.591   7.862  1.00  0.55
ATOM   1613  O   GLU D  46       9.865   7.851   8.528  1.00 -0.55
ATOM   1614  N   TYR D  47      11.920   6.996   8.374  1.00 -0.40
ATOM   1615  H   TYR D  47      12.708   6.741   7.820  1.00  0.40
ATOM   1616  CA  TYR D  47      11.998   6.663   9.802  1.00  0.00
ATOM   1617  CB  TYR D  47      12.083   5.131  10.011  1.00  0.12
ATOM   1618  CG  TYR D  47      10.832   4.440   9.490  1.00 -0.12
ATOM   1619  CD1 TYR D  47       9.648   4.560  10.219  1.00 -0.12
ATOM   1620  HD1 TYR D  47       9.660   5.101  11.154  1.00  0.12
ATOM   1621  CE1 TYR D  47       8.467   4.009   9.782  1.00 -0.12
ATOM   1622  HE1 TYR D  47       7.557   4.135  10.350  1.00  0.12
ATOM   1623  CZ  TYR D  47       8.467   3.293   8.607  1.00  0.06
ATOM   1624  OH  TYR D  47       7.260   2.729   8.196  1.00 -0.49
ATOM   1625  HH  TYR D  47       7.444   2.139   7.461  1.00  0.43
ATOM   1626  CD2 TYR D  47      10.810   3.746   8.302  1.00 -0.12
ATOM   1627  HD2 TYR D  47      11.700   3.672   7.694  1.00  0.12
ATOM   1628  CE2 TYR D  47       9.624   3.142   7.895  1.00 -0.12
ATOM   1629  HE2 TYR D  47       9.617   2.541   6.998  1.00  0.12
ATOM   1630  C   TYR D  47      13.186   7.368  10.451  1.00  0.55
ATOM   1631  O   TYR D  47      14.047   7.815   9.694  1.00 -0.55
ATOM   1632  N   PRO D  48      13.294   7.505  11.762  1.00 -0.20
ATOM   1633  CD  PRO D  48      14.470   8.151  12.386  1.00  0.10
ATOM   1634  CA  PRO D  48      12.284   7.055  12.730  1.00  0.10
ATOM   1635  CB  PRO D  48      12.919   7.270  14.080  1.00  0.00
ATOM   1636  CG  PRO D  48      14.271   7.889  13.861  1.00  0.00
ATOM   1637  C   PRO D  48      11.047   7.941  12.524  1.00  0.55
ATOM   1638  O   PRO D  48      11.081   9.081  12.063  1.00 -0.55
ATOM   1639  N   LEU D  49       9.912   7.361  12.877  1.00 -0.40
ATOM   1640  H   LEU D  49       9.887   6.430  13.232  1.00  0.40
ATOM   1641  CA  LEU D  49       8.621   8.033  12.774  1.00  0.00
ATOM   1642  CB  LEU D  49       7.784   7.318  11.695  1.00  0.00
ATOM   1643  CG  LEU D  49       6.285   7.624  11.556  1.00  0.00
ATOM   1644  CD1 LEU D  49       6.170   8.993  10.909  1.00  0.00
ATOM   1645  CD2 LEU D  49       5.534   6.587  10.745  1.00  0.00
ATOM   1646  C   LEU D  49       7.856   8.067  14.095  1.00  0.55
ATOM   1647  O   LEU D  49       7.833   7.093  14.840  1.00 -0.55
ATOM   1648  N   VAL D  50       7.237   9.202  14.328  1.00 -0.40
ATOM   1649  H   VAL D  50       7.338   9.990  13.726  1.00  0.40
ATOM   1650  CA  VAL D  50       6.360   9.389  15.485  1.00  0.00
ATOM   1651  CB  VAL D  50       6.864  10.392  16.505  1.00  0.00
ATOM   1652  CG1 VAL D  50       5.976  10.585  17.728  1.00  0.00
ATOM   1653  CG2 VAL D  50       8.289   9.908  16.835  1.00  0.00
ATOM   1654  C   VAL D  50       4.957   9.722  14.982  1.00  0.55
ATOM   1655  O   VAL D  50       4.694  10.693  14.290  1.00 -0.55
ATOM   1656  N   LEU D  51       4.022   8.814  15.295  1.00 -0.40
ATOM   1657  H   LEU D  51       4.266   7.972  15.768  1.00  0.40
ATOM   1658  CA  LEU D  51       2.617   8.954  14.992  1.00  0.00
ATOM   1659  CB  LEU D  51       1.964   7.666  14.508  1.00  0.00
ATOM   1660  CG  LEU D  51       0.431   7.899  14.255  1.00  0.00
ATOM   1661  CD1 LEU D  51       0.344   8.946  13.166  1.00  0.00
ATOM   1662  CD2 LEU D  51      -0.313   6.653  13.870  1.00  0.00
ATOM   1663  C   LEU D  51       1.850   9.395  16.268  1.00  0.55
ATOM   1664  O   LEU D  51       1.715   8.557  17.200  1.00 -0.55
ATOM   1665  N   GLU D  52       1.399  10.648  16.303  1.00 -0.40
ATOM   1666  H   GLU D  52       1.576  11.296  15.567  1.00  0.40
ATOM   1667  CA  GLU D  52       0.603  11.155  17.441  1.00  0.00
ATOM   1668  CB  GLU D  52       1.049  12.512  17.974  1.00  0.00
ATOM   1669  CG  GLU D  52       0.120  12.881  19.125  1.00  0.00
ATOM   1670  CD  GLU D  52       0.505  14.125  19.876  1.00  0.10
ATOM   1671  OE1 GLU D  52       1.453  14.804  19.421  1.00 -0.55
ATOM   1672  OE2 GLU D  52      -0.122  14.438  20.921  1.00 -0.55
ATOM   1673  C   GLU D  52      -0.851  11.240  16.971  1.00  0.55
ATOM   1674  O   GLU D  52      -1.195  12.071  16.136  1.00 -0.55
ATOM   1675  N   TRP D  53      -1.679  10.348  17.439  1.00 -0.40
ATOM   1676  H   TRP D  53      -1.353   9.670  18.090  1.00  0.40
ATOM   1677  CA  TRP D  53      -3.079  10.211  17.117  1.00  0.00
ATOM   1678  CB  TRP D  53      -3.360   8.765  16.698  1.00  0.12
ATOM   1679  CG  TRP D  53      -4.647   8.560  15.930  1.00 -0.12
ATOM   1680  CD1 TRP D  53      -5.830   9.254  16.037  1.00 -0.12
ATOM   1681  HD1 TRP D  53      -5.990  10.091  16.700  1.00  0.12
ATOM   1682  NE1 TRP D  53      -6.779   8.743  15.192  1.00 -0.40
ATOM   1683  HE1 TRP D  53      -7.701   9.054  15.116  1.00  0.40
ATOM   1684  CE2 TRP D  53      -6.220   7.726  14.472  1.00  0.00
ATOM   1685  CD2 TRP D  53      -4.896   7.559  14.926  1.00  0.00
ATOM   1686  CE3 TRP D  53      -4.097   6.557  14.345  1.00 -0.12
ATOM   1687  HE3 TRP D  53      -3.072   6.398  14.648  1.00  0.12
ATOM   1688  CZ3 TRP D  53      -4.656   5.760  13.355  1.00 -0.12
ATOM   1689  HZ3 TRP D  53      -4.053   5.001  12.880  1.00  0.12
ATOM   1690  CZ2 TRP D  53      -6.798   6.909  13.491  1.00 -0.12
ATOM   1691  HZ2 TRP D  53      -7.817   7.029  13.153  1.00  0.12
ATOM   1692  CH2 TRP D  53      -5.987   5.924  12.965  1.00 -0.12
ATOM   1693  HH2 TRP D  53      -6.397   5.254  12.225  1.00  0.12
ATOM   1694  C   TRP D  53      -3.992  10.680  18.260  1.00  0.55
ATOM   1695  O   TRP D  53      -4.260   9.961  19.231  1.00 -0.55
ATOM   1696  N   ARG D  54      -4.509  11.889  18.138  1.00 -0.40
ATOM   1697  H   ARG D  54      -4.297  12.469  17.356  1.00  0.40
ATOM   1698  CA  ARG D  54      -5.423  12.471  19.124  1.00  0.00
ATOM   1699  CB  ARG D  54      -5.277  13.968  19.169  1.00  0.00
ATOM   1700  CG  ARG D  54      -3.840  14.366  19.208  1.00  0.00
ATOM   1701  CD  ARG D  54      -3.763  15.882  19.059  1.00  0.35
ATOM   1702  NE  ARG D  54      -2.370  16.200  19.424  1.00 -0.35
ATOM   1703  HE  ARG D  54      -1.843  15.590  20.014  1.00  0.45
ATOM   1704  CZ  ARG D  54      -1.827  17.333  18.943  1.00  0.35
ATOM   1705  NH1 ARG D  54      -2.595  18.101  18.159  1.00 -0.70
ATOM   1706 HH11 ARG D  54      -3.533  17.824  17.951  1.00  0.40
ATOM   1707 HH12 ARG D  54      -2.229  18.952  17.780  1.00  0.40
ATOM   1708  NH2 ARG D  54      -0.573  17.686  19.232  1.00 -0.70
ATOM   1709 HH21 ARG D  54      -0.013  17.103  19.820  1.00  0.40
ATOM   1710 HH22 ARG D  54      -0.194  18.534  18.861  1.00  0.40
ATOM   1711  C   ARG D  54      -6.883  12.189  18.811  1.00  0.55
ATOM   1712  O   ARG D  54      -7.318  12.067  17.663  1.00 -0.55
ATOM   1713  N   GLN D  55      -7.648  12.139  19.909  1.00 -0.40
ATOM   1714  H   GLN D  55      -7.251  12.312  20.806  1.00  0.40
ATOM   1715  CA  GLN D  55      -9.090  11.838  19.932  1.00  0.00
ATOM   1716  CB  GLN D  55      -9.990  12.899  19.315  1.00  0.00
ATOM   1717  CG  GLN D  55      -9.701  14.322  19.634  1.00  0.00
ATOM   1718  CD  GLN D  55      -9.928  14.596  21.112  1.00  0.55
ATOM   1719  OE1 GLN D  55     -10.852  14.070  21.754  1.00 -0.55
ATOM   1720  NE2 GLN D  55      -8.987  15.444  21.557  1.00 -0.78
ATOM   1721 HE21 GLN D  55      -8.987  15.733  22.514  1.00  0.39
ATOM   1722 HE22 GLN D  55      -8.286  15.786  20.931  1.00  0.39
ATOM   1723  C   GLN D  55      -9.358  10.579  19.102  1.00  0.55
ATOM   1724  O   GLN D  55     -10.206  10.650  18.206  1.00 -0.55
ATOM   1725  N   PHE D  56      -8.638   9.514  19.326  1.00 -0.40
ATOM   1726  H   PHE D  56      -7.951   9.489  20.048  1.00  0.40
ATOM   1727  CA  PHE D  56      -8.780   8.290  18.548  1.00  0.00
ATOM   1728  CB  PHE D  56      -7.884   7.117  19.070  1.00  0.12
ATOM   1729  CG  PHE D  56      -8.059   5.866  18.234  1.00 -0.12
ATOM   1730  CD1 PHE D  56      -7.308   5.644  17.095  1.00 -0.12
ATOM   1731  HD1 PHE D  56      -6.549   6.362  16.823  1.00  0.12
ATOM   1732  CE1 PHE D  56      -7.495   4.539  16.295  1.00 -0.12
ATOM   1733  HE1 PHE D  56      -6.903   4.414  15.401  1.00  0.12
ATOM   1734  CZ  PHE D  56      -8.437   3.593  16.637  1.00 -0.12
ATOM   1735  HZ  PHE D  56      -8.574   2.713  16.027  1.00  0.12
ATOM   1736  CD2 PHE D  56      -9.016   4.915  18.567  1.00 -0.12
ATOM   1737  HD2 PHE D  56      -9.616   5.057  19.453  1.00  0.12
ATOM   1738  CE2 PHE D  56      -9.215   3.789  17.786  1.00 -0.12
ATOM   1739  HE2 PHE D  56      -9.967   3.064  18.062  1.00  0.12
ATOM   1740  C   PHE D  56     -10.235   7.888  18.459  1.00  0.55
ATOM   1741  O   PHE D  56     -10.788   7.583  17.403  1.00 -0.55
ATOM   1742  N   GLU D  57     -10.875   7.847  19.613  1.00 -0.40
ATOM   1743  H   GLU D  57     -10.450   8.088  20.482  1.00  0.40
ATOM   1744  CA  GLU D  57     -12.286   7.428  19.647  1.00  0.00
ATOM   1745  CB  GLU D  57     -12.731   7.447  21.119  1.00  0.00
ATOM   1746  CG  GLU D  57     -11.827   6.468  21.903  1.00  0.00
ATOM   1747  CD  GLU D  57     -12.309   5.086  21.422  1.00  0.10
ATOM   1748  OE1 GLU D  57     -13.539   4.903  21.167  1.00 -0.55
ATOM   1749  OE2 GLU D  57     -11.350   4.280  21.344  1.00 -0.55
ATOM   1750  C   GLU D  57     -13.226   8.238  18.785  1.00  0.55
ATOM   1751  O   GLU D  57     -14.159   7.640  18.238  1.00 -0.55
ATOM   1752  N   GLN D  58     -13.059   9.541  18.646  1.00 -0.40
ATOM   1753  H   GLN D  58     -12.314  10.041  19.082  1.00  0.40
ATOM   1754  CA  GLN D  58     -13.991  10.327  17.818  1.00  0.00
ATOM   1755  CB  GLN D  58     -13.777  11.833  17.959  1.00  0.00
ATOM   1756  CG  GLN D  58     -14.045  12.422  19.347  1.00  0.00
ATOM   1757  CD  GLN D  58     -14.151  13.951  19.313  1.00  0.55
ATOM   1758  OE1 GLN D  58     -13.373  14.649  19.970  1.00 -0.55
ATOM   1759  NE2 GLN D  58     -15.159  14.475  18.554  1.00 -0.78
ATOM   1760 HE21 GLN D  58     -15.276  15.466  18.494  1.00  0.39
ATOM   1761 HE22 GLN D  58     -15.779  13.867  18.058  1.00  0.39
ATOM   1762  C   GLN D  58     -13.871   9.932  16.352  1.00  0.55
ATOM   1763  O   GLN D  58     -14.823   9.873  15.599  1.00 -0.55
ATOM   1764  N   SER D  59     -12.600   9.707  15.980  1.00 -0.40
ATOM   1765  H   SER D  59     -11.840   9.789  16.619  1.00  0.40
ATOM   1766  CA  SER D  59     -12.252   9.329  14.618  1.00  0.00
ATOM   1767  CB  SER D  59     -10.742   9.419  14.380  1.00  0.00
ATOM   1768  OG  SER D  59      -9.985   8.432  15.041  1.00 -0.49
ATOM   1769  HG  SER D  59     -10.278   8.443  15.956  1.00  0.49
ATOM   1770  C   SER D  59     -12.830   7.960  14.320  1.00  0.55
ATOM   1771  O   SER D  59     -13.230   7.743  13.205  1.00 -0.55
ATOM   1772  N   LYS D  60     -12.866   7.106  15.304  1.00 -0.40
ATOM   1773  H   LYS D  60     -12.537   7.370  16.206  1.00  0.40
ATOM   1774  CA  LYS D  60     -13.365   5.724  15.227  1.00  0.00
ATOM   1775  CB  LYS D  60     -13.110   4.995  16.529  1.00  0.00
ATOM   1776  CG  LYS D  60     -13.121   3.478  16.440  1.00  0.00
ATOM   1777  CD  LYS D  60     -12.430   2.997  17.729  1.00  0.00
ATOM   1778  CE  LYS D  60     -13.148   1.784  18.292  1.00  0.33
ATOM   1779  NZ  LYS D  60     -12.399   1.290  19.472  1.00 -0.32
ATOM   1780  HZ1 LYS D  60     -12.355   2.038  20.193  1.00  0.33
ATOM   1781  HZ2 LYS D  60     -11.435   1.026  19.185  1.00  0.33
ATOM   1782  HZ3 LYS D  60     -12.883   0.457  19.865  1.00  0.33
ATOM   1783  C   LYS D  60     -14.840   5.709  14.855  1.00  0.55
ATOM   1784  O   LYS D  60     -15.294   4.964  13.999  1.00 -0.55
ATOM   1785  N   GLN D  61     -15.563   6.587  15.514  1.00 -0.40
ATOM   1786  H   GLN D  61     -15.147   7.174  16.202  1.00  0.40
ATOM   1787  CA  GLN D  61     -16.974   6.791  15.323  1.00  0.00
ATOM   1788  CB  GLN D  61     -17.413   8.029  16.136  1.00  0.00
ATOM   1789  CG  GLN D  61     -18.944   8.176  16.256  1.00  0.00
ATOM   1790  CD  GLN D  61     -19.297   9.331  17.201  1.00  0.55
ATOM   1791  OE1 GLN D  61     -19.913   9.119  18.251  1.00 -0.55
ATOM   1792  NE2 GLN D  61     -18.898  10.577  16.812  1.00 -0.78
ATOM   1793 HE21 GLN D  61     -19.100  11.369  17.388  1.00  0.39
ATOM   1794 HE22 GLN D  61     -18.403  10.698  15.951  1.00  0.39
ATOM   1795  C   GLN D  61     -17.233   7.100  13.848  1.00  0.55
ATOM   1796  O   GLN D  61     -17.981   6.445  13.120  1.00 -0.55
ATOM   1797  N   LEU D  62     -16.547   8.148  13.427  1.00 -0.40
ATOM   1798  H   LEU D  62     -15.919   8.610  14.046  1.00  0.40
ATOM   1799  CA  LEU D  62     -16.601   8.738  12.101  1.00  0.00
ATOM   1800  CB  LEU D  62     -15.842  10.101  12.247  1.00  0.00
ATOM   1801  CG  LEU D  62     -16.854  11.115  12.832  1.00  0.00
ATOM   1802  CD1 LEU D  62     -17.240  12.196  11.827  1.00  0.00
ATOM   1803  CD2 LEU D  62     -18.114  10.377  13.286  1.00  0.00
ATOM   1804  C   LEU D  62     -16.118   7.892  10.956  1.00  0.55
ATOM   1805  O   LEU D  62     -16.510   8.045   9.779  1.00 -0.55
ATOM   1806  N   THR D  63     -15.268   6.909  11.229  1.00 -0.40
ATOM   1807  H   THR D  63     -14.924   6.703  12.141  1.00  0.40
ATOM   1808  CA  THR D  63     -14.809   6.078  10.112  1.00  0.00
ATOM   1809  CB  THR D  63     -13.275   6.049  10.159  1.00  0.00
ATOM   1810  OG1 THR D  63     -12.968   5.535  11.475  1.00 -0.49
ATOM   1811  HG1 THR D  63     -13.062   6.277  12.078  1.00  0.49
ATOM   1812  CG2 THR D  63     -12.700   7.428   9.897  1.00  0.00
ATOM   1813  C   THR D  63     -15.493   4.720  10.164  1.00  0.55
ATOM   1814  O   THR D  63     -14.992   4.004   9.273  1.00 -0.55
ATOM   1815  NT  THR D  63     -16.459   4.412  11.052  1.00 -0.40
ATOM   1816  HNT THR D  63     -16.796   5.070  11.721  1.00  0.40
ATOM   1817  CAT THR D  63     -17.059   3.109  11.084  1.00  0.00
ATOM   1818  CAY GLY G  66     -12.960  -1.116  11.692  1.00  0.00
ATOM   1819  CY  GLY G  66     -12.513  -0.187  10.615  1.00  0.55
ATOM   1820  OY  GLY G  66     -12.282  -0.603   9.482  1.00 -0.55
ATOM   1821  N   GLY G  66     -12.378   1.109  10.964  1.00 -0.40
ATOM   1822  H   GLY G  66     -12.595   1.425  11.884  1.00  0.40
ATOM   1823  CA  GLY G  66     -11.909   2.150  10.033  1.00  0.00
ATOM   1824  C   GLY G  66     -10.541   2.627  10.581  1.00  0.55
ATOM   1825  O   GLY G  66      -9.479   2.186  10.140  1.00 -0.55
ATOM   1826  N   ALA G  67     -10.644   3.517  11.543  1.00 -0.40
ATOM   1827  H   ALA G  67     -11.543   3.858  11.799  1.00  0.40
ATOM   1828  CA  ALA G  67      -9.576   4.090  12.313  1.00  0.00
ATOM   1829  CB  ALA G  67     -10.169   4.921  13.447  1.00  0.00
ATOM   1830  C   ALA G  67      -8.761   2.939  12.931  1.00  0.55
ATOM   1831  O   ALA G  67      -7.522   2.967  13.050  1.00 -0.55
ATOM   1832  N   GLU G  68      -9.525   1.909  13.351  1.00 -0.40
ATOM   1833  H   GLU G  68     -10.518   1.886  13.256  1.00  0.40
ATOM   1834  CA  GLU G  68      -8.876   0.746  13.986  1.00  0.00
ATOM   1835  CB  GLU G  68      -9.983  -0.057  14.687  1.00  0.00
ATOM   1836  CG  GLU G  68      -9.472  -1.035  15.701  1.00  0.00
ATOM   1837  CD  GLU G  68      -8.727  -0.387  16.879  1.00  0.10
ATOM   1838  OE1 GLU G  68      -9.359   0.488  17.513  1.00 -0.55
ATOM   1839  OE2 GLU G  68      -7.592  -0.906  17.014  1.00 -0.55
ATOM   1840  C   GLU G  68      -8.033  -0.111  13.048  1.00  0.55
ATOM   1841  O   GLU G  68      -6.927  -0.547  13.412  1.00 -0.55
ATOM   1842  N   SER G  69      -8.527  -0.352  11.857  1.00 -0.40
ATOM   1843  H   SER G  69      -9.436  -0.021  11.628  1.00  0.40
ATOM   1844  CA  SER G  69      -7.888  -1.074  10.777  1.00  0.00
ATOM   1845  CB  SER G  69      -8.774  -0.979   9.511  1.00  0.00
ATOM   1846  OG  SER G  69      -9.593  -2.109   9.552  1.00 -0.49
ATOM   1847  HG  SER G  69     -10.252  -1.983   8.865  1.00  0.49
ATOM   1848  C   SER G  69      -6.558  -0.395  10.368  1.00  0.55
ATOM   1849  O   SER G  69      -5.604  -1.113  10.134  1.00 -0.55
ATOM   1850  N   VAL G  70      -6.605   0.929  10.302  1.00 -0.40
ATOM   1851  H   VAL G  70      -7.448   1.425  10.493  1.00  0.40
ATOM   1852  CA  VAL G  70      -5.467   1.763   9.956  1.00  0.00
ATOM   1853  CB  VAL G  70      -5.878   3.215   9.666  1.00  0.00
ATOM   1854  CG1 VAL G  70      -4.593   4.063   9.684  1.00  0.00
ATOM   1855  CG2 VAL G  70      -6.650   3.348   8.374  1.00  0.00
ATOM   1856  C   VAL G  70      -4.416   1.703  11.050  1.00  0.55
ATOM   1857  O   VAL G  70      -3.219   1.521  10.780  1.00 -0.55
ATOM   1858  N   LEU G  71      -4.823   1.827  12.294  1.00 -0.40
ATOM   1859  H   LEU G  71      -5.783   1.989  12.505  1.00  0.40
ATOM   1860  CA  LEU G  71      -3.941   1.743  13.460  1.00  0.00
ATOM   1861  CB  LEU G  71      -4.709   1.896  14.781  1.00  0.00
ATOM   1862  CG  LEU G  71      -3.916   1.706  16.088  1.00  0.00
ATOM   1863  CD1 LEU G  71      -2.763   2.700  16.152  1.00  0.00
ATOM   1864  CD2 LEU G  71      -4.773   1.843  17.339  1.00  0.00
ATOM   1865  C   LEU G  71      -3.216   0.371  13.430  1.00  0.55
ATOM   1866  O   LEU G  71      -2.013   0.270  13.737  1.00 -0.55
ATOM   1867  N   GLN G  72      -3.966  -0.653  13.113  1.00 -0.40
ATOM   1868  H   GLN G  72      -4.931  -0.518  12.912  1.00  0.40
ATOM   1869  CA  GLN G  72      -3.532  -2.041  13.016  1.00  0.00
ATOM   1870  CB  GLN G  72      -4.764  -2.898  12.742  1.00  0.00
ATOM   1871  CG  GLN G  72      -4.505  -4.377  12.508  1.00  0.00
ATOM   1872  CD  GLN G  72      -5.823  -5.164  12.367  1.00  0.55
ATOM   1873  OE1 GLN G  72      -6.871  -4.943  13.028  1.00 -0.55
ATOM   1874  NE2 GLN G  72      -5.884  -6.188  11.485  1.00 -0.78
ATOM   1875 HE21 GLN G  72      -6.731  -6.709  11.381  1.00  0.39
ATOM   1876 HE22 GLN G  72      -5.081  -6.424  10.937  1.00  0.39
ATOM   1877  C   GLN G  72      -2.402  -2.187  11.996  1.00  0.55
ATOM   1878  O   GLN G  72      -1.461  -2.936  12.285  1.00 -0.55
ATOM   1879  N   VAL G  73      -2.455  -1.510  10.866  1.00 -0.40
ATOM   1880  H   VAL G  73      -3.245  -0.950  10.630  1.00  0.40
ATOM   1881  CA  VAL G  73      -1.376  -1.526   9.881  1.00  0.00
ATOM   1882  CB  VAL G  73      -1.773  -0.826   8.592  1.00  0.00
ATOM   1883  CG1 VAL G  73      -0.577  -0.684   7.662  1.00  0.00
ATOM   1884  CG2 VAL G  73      -2.900  -1.681   7.986  1.00  0.00
ATOM   1885  C   VAL G  73      -0.110  -0.909  10.458  1.00  0.55
ATOM   1886  O   VAL G  73       1.014  -1.391  10.272  1.00 -0.55
ATOM   1887  N   PHE G  74      -0.235   0.192  11.184  1.00 -0.40
ATOM   1888  H   PHE G  74      -1.115   0.639  11.325  1.00  0.40
ATOM   1889  CA  PHE G  74       0.915   0.819  11.822  1.00  0.00
ATOM   1890  CB  PHE G  74       0.508   2.100  12.543  1.00  0.12
ATOM   1891  CG  PHE G  74       0.485   3.308  11.662  1.00 -0.12
ATOM   1892  CD1 PHE G  74       1.627   4.021  11.375  1.00 -0.12
ATOM   1893  HD1 PHE G  74       2.570   3.712  11.802  1.00  0.12
ATOM   1894  CE1 PHE G  74       1.584   5.136  10.543  1.00 -0.12
ATOM   1895  HE1 PHE G  74       2.486   5.690  10.331  1.00  0.12
ATOM   1896  CZ  PHE G  74       0.363   5.535   9.984  1.00 -0.12
ATOM   1897  HZ  PHE G  74       0.324   6.400   9.339  1.00  0.12
ATOM   1898  CD2 PHE G  74      -0.730   3.707  11.100  1.00 -0.12
ATOM   1899  HD2 PHE G  74      -1.628   3.149  11.321  1.00  0.12
ATOM   1900  CE2 PHE G  74      -0.797   4.819  10.257  1.00 -0.12
ATOM   1901  HE2 PHE G  74      -1.740   5.119   9.823  1.00  0.12
ATOM   1902  C   PHE G  74       1.531  -0.165  12.819  1.00  0.55
ATOM   1903  O   PHE G  74       2.754  -0.281  12.934  1.00 -0.55
ATOM   1904  N   ARG G  75       0.737  -0.869  13.575  1.00 -0.40
ATOM   1905  H   ARG G  75      -0.255  -0.805  13.506  1.00  0.40
ATOM   1906  CA  ARG G  75       1.263  -1.817  14.592  1.00  0.00
ATOM   1907  CB  ARG G  75       0.127  -2.208  15.541  1.00  0.00
ATOM   1908  CG  ARG G  75      -0.181  -0.900  16.312  1.00  0.00
ATOM   1909  CD  ARG G  75      -0.113  -1.130  17.786  1.00  0.35
ATOM   1910  NE  ARG G  75      -1.036  -2.075  18.265  1.00 -0.35
ATOM   1911  HE  ARG G  75      -1.940  -1.843  17.953  1.00  0.45
ATOM   1912  CZ  ARG G  75      -1.085  -3.168  18.993  1.00  0.35
ATOM   1913  NH1 ARG G  75      -0.052  -3.761  19.550  1.00 -0.70
ATOM   1914 HH11 ARG G  75       0.866  -3.381  19.433  1.00  0.40
ATOM   1915 HH12 ARG G  75      -0.183  -4.592  20.089  1.00  0.40
ATOM   1916  NH2 ARG G  75      -2.308  -3.705  19.156  1.00 -0.70
ATOM   1917 HH21 ARG G  75      -3.105  -3.272  18.734  1.00  0.40
ATOM   1918 HH22 ARG G  75      -2.421  -4.537  19.698  1.00  0.40
ATOM   1919  C   ARG G  75       1.977  -3.000  13.985  1.00  0.55
ATOM   1920  O   ARG G  75       3.032  -3.351  14.563  1.00 -0.55
ATOM   1921  N   GLU G  76       1.495  -3.530  12.860  1.00 -0.40
ATOM   1922  H   GLU G  76       0.657  -3.196  12.436  1.00  0.40
ATOM   1923  CA  GLU G  76       2.161  -4.633  12.176  1.00  0.00
ATOM   1924  CB  GLU G  76       1.411  -5.141  10.964  1.00  0.00
ATOM   1925  CG  GLU G  76      -0.014  -5.502  11.262  1.00  0.00
ATOM   1926  CD  GLU G  76      -0.574  -6.428  10.170  1.00  0.10
ATOM   1927  OE1 GLU G  76       0.212  -6.826   9.244  1.00 -0.55
ATOM   1928  OE2 GLU G  76      -1.781  -6.717  10.403  1.00 -0.55
ATOM   1929  C   GLU G  76       3.495  -4.204  11.555  1.00  0.55
ATOM   1930  O   GLU G  76       4.452  -4.972  11.483  1.00 -0.55
ATOM   1931  N   ALA G  77       3.440  -2.964  11.113  1.00 -0.40
ATOM   1932  H   ALA G  77       2.638  -2.376  11.172  1.00  0.40
ATOM   1933  CA  ALA G  77       4.669  -2.427  10.486  1.00  0.00
ATOM   1934  CB  ALA G  77       4.400  -1.145   9.729  1.00  0.00
ATOM   1935  C   ALA G  77       5.746  -2.313  11.570  1.00  0.55
ATOM   1936  O   ALA G  77       6.948  -2.589  11.381  1.00 -0.55
ATOM   1937  N   LYS G  78       5.325  -1.900  12.747  1.00 -0.40
ATOM   1938  H   LYS G  78       4.372  -1.665  12.921  1.00  0.40
ATOM   1939  CA  LYS G  78       6.230  -1.765  13.862  1.00  0.00
ATOM   1940  CB  LYS G  78       5.574  -1.070  15.047  1.00  0.00
ATOM   1941  CG  LYS G  78       6.523  -0.801  16.189  1.00  0.00
ATOM   1942  CD  LYS G  78       5.895  -0.261  17.443  1.00  0.00
ATOM   1943  CE  LYS G  78       6.865   0.463  18.370  1.00  0.33
ATOM   1944  NZ  LYS G  78       8.325   0.396  18.074  1.00 -0.32
ATOM   1945  HZ1 LYS G  78       8.508   0.801  17.134  1.00  0.33
ATOM   1946  HZ2 LYS G  78       8.637  -0.596  18.091  1.00  0.33
ATOM   1947  HZ3 LYS G  78       8.850   0.935  18.792  1.00  0.33
ATOM   1948  C   LYS G  78       6.640  -3.190  14.279  1.00  0.55
ATOM   1949  O   LYS G  78       7.845  -3.410  14.482  1.00 -0.55
ATOM   1950  N   ALA G  79       5.695  -4.098  14.415  1.00 -0.40
ATOM   1951  H   ALA G  79       4.738  -3.902  14.214  1.00  0.40
ATOM   1952  CA  ALA G  79       5.992  -5.457  14.875  1.00  0.00
ATOM   1953  CB  ALA G  79       4.819  -6.381  14.762  1.00  0.00
ATOM   1954  C   ALA G  79       7.169  -5.998  14.080  1.00  0.55
ATOM   1955  O   ALA G  79       8.109  -6.576  14.609  1.00 -0.55
ATOM   1956  N   GLU G  80       7.032  -5.746  12.794  1.00 -0.40
ATOM   1957  H   GLU G  80       6.244  -5.251  12.436  1.00  0.40
ATOM   1958  CA  GLU G  80       8.014  -6.168  11.811  1.00  0.00
ATOM   1959  CB  GLU G  80       7.380  -6.019  10.421  1.00  0.00
ATOM   1960  CG  GLU G  80       6.445  -7.204  10.122  1.00  0.00
ATOM   1961  CD  GLU G  80       6.491  -7.524   8.632  1.00  0.10
ATOM   1962  OE1 GLU G  80       7.419  -7.057   7.921  1.00 -0.55
ATOM   1963  OE2 GLU G  80       5.564  -8.231   8.176  1.00 -0.55
ATOM   1964  C   GLU G  80       9.295  -5.394  11.884  1.00  0.55
ATOM   1965  O   GLU G  80      10.083  -5.640  10.966  1.00 -0.55
ATOM   1966  N   GLY G  81       9.579  -4.506  12.807  1.00 -0.40
ATOM   1967  H   GLY G  81       8.929  -4.298  13.533  1.00  0.40
ATOM   1968  CA  GLY G  81      10.801  -3.770  12.868  1.00  0.00
ATOM   1969  C   GLY G  81      10.933  -2.318  12.522  1.00  0.55
ATOM   1970  O   GLY G  81      12.002  -1.736  12.861  1.00 -0.55
ATOM   1971  N   ALA G  82       9.966  -1.695  11.857  1.00 -0.40
ATOM   1972  H   ALA G  82       9.147  -2.181  11.564  1.00  0.40
ATOM   1973  CA  ALA G  82      10.009  -0.266  11.498  1.00  0.00
ATOM   1974  CB  ALA G  82       8.849   0.132  10.625  1.00  0.00
ATOM   1975  C   ALA G  82       9.959   0.484  12.824  1.00  0.55
ATOM   1976  O   ALA G  82       9.249   0.068  13.753  1.00 -0.55
ATOM   1977  N   ASP G  83      10.738   1.516  12.867  1.00 -0.40
ATOM   1978  H   ASP G  83      11.292   1.754  12.075  1.00  0.40
ATOM   1979  CA  ASP G  83      10.905   2.421  14.005  1.00  0.00
ATOM   1980  CB  ASP G  83      12.284   3.089  13.972  1.00  0.00
ATOM   1981  CG  ASP G  83      12.602   3.800  15.278  1.00  0.10
ATOM   1982  OD1 ASP G  83      11.694   3.935  16.136  1.00 -0.55
ATOM   1983  OD2 ASP G  83      13.758   4.251  15.473  1.00 -0.55
ATOM   1984  C   ASP G  83       9.802   3.502  14.064  1.00  0.55
ATOM   1985  O   ASP G  83       9.939   4.665  13.652  1.00 -0.55
ATOM   1986  N   ILE G  84       8.688   3.016  14.606  1.00 -0.40
ATOM   1987  H   ILE G  84       8.629   2.072  14.921  1.00  0.40
ATOM   1988  CA  ILE G  84       7.490   3.812  14.780  1.00  0.00
ATOM   1989  CB  ILE G  84       6.274   3.175  14.036  1.00  0.00
ATOM   1990  CG2 ILE G  84       4.984   3.976  14.218  1.00  0.00
ATOM   1991  CG1 ILE G  84       6.656   3.114  12.558  1.00  0.00
ATOM   1992  CD1 ILE G  84       5.693   2.333  11.708  1.00  0.00
ATOM   1993  C   ILE G  84       7.063   3.937  16.236  1.00  0.55
ATOM   1994  O   ILE G  84       6.835   2.864  16.847  1.00 -0.55
ATOM   1995  N   THR G  85       6.993   5.171  16.703  1.00 -0.40
ATOM   1996  H   THR G  85       7.276   5.971  16.180  1.00  0.40
ATOM   1997  CA  THR G  85       6.475   5.399  18.054  1.00  0.00
ATOM   1998  CB  THR G  85       7.217   6.462  18.836  1.00  0.00
ATOM   1999  OG1 THR G  85       8.511   5.902  18.938  1.00 -0.49
ATOM   2000  HG1 THR G  85       8.941   6.075  18.097  1.00  0.49
ATOM   2001  CG2 THR G  85       6.576   6.611  20.210  1.00  0.00
ATOM   2002  C   THR G  85       4.997   5.803  17.919  1.00  0.55
ATOM   2003  O   THR G  85       4.675   6.727  17.167  1.00 -0.55
ATOM   2004  N   ILE G  86       4.078   5.148  18.570  1.00 -0.40
ATOM   2005  H   ILE G  86       4.309   4.387  19.170  1.00  0.40
ATOM   2006  CA  ILE G  86       2.637   5.469  18.479  1.00  0.00
ATOM   2007  CB  ILE G  86       1.859   4.226  18.078  1.00  0.00
ATOM   2008  CG2 ILE G  86       0.377   4.422  17.914  1.00  0.00
ATOM   2009  CG1 ILE G  86       2.429   3.665  16.757  1.00  0.00
ATOM   2010  CD1 ILE G  86       1.787   2.267  16.571  1.00  0.00
ATOM   2011  C   ILE G  86       2.132   6.026  19.794  1.00  0.55
ATOM   2012  O   ILE G  86       2.241   5.386  20.845  1.00 -0.55
ATOM   2013  N   ILE G  87       1.599   7.224  19.769  1.00 -0.40
ATOM   2014  H   ILE G  87       1.546   7.740  18.919  1.00  0.40
ATOM   2015  CA  ILE G  87       1.044   7.911  20.939  1.00  0.00
ATOM   2016  CB  ILE G  87       1.652   9.299  21.168  1.00  0.00
ATOM   2017  CG2 ILE G  87       1.021   9.964  22.386  1.00  0.00
ATOM   2018  CG1 ILE G  87       3.175   9.136  21.237  1.00  0.00
ATOM   2019  CD1 ILE G  87       3.880  10.454  20.993  1.00  0.00
ATOM   2020  C   ILE G  87      -0.451   8.061  20.692  1.00  0.55
ATOM   2021  O   ILE G  87      -0.907   8.575  19.679  1.00 -0.55
ATOM   2022  N   LEU G  88      -1.191   7.480  21.604  1.00 -0.40
ATOM   2023  H   LEU G  88      -0.783   7.018  22.387  1.00  0.40
ATOM   2024  CA  LEU G  88      -2.651   7.457  21.552  1.00  0.00
ATOM   2025  CB  LEU G  88      -3.173   6.041  21.669  1.00  0.00
ATOM   2026  CG  LEU G  88      -2.883   5.096  20.508  1.00  0.00
ATOM   2027  CD1 LEU G  88      -3.165   3.672  20.943  1.00  0.00
ATOM   2028  CD2 LEU G  88      -3.762   5.443  19.307  1.00  0.00
ATOM   2029  C   LEU G  88      -3.136   8.384  22.664  1.00  0.55
ATOM   2030  O   LEU G  88      -3.051   8.033  23.837  1.00 -0.55
ATOM   2031  N   SER G  89      -3.544   9.564  22.223  1.00 -0.40
ATOM   2032  H   SER G  89      -3.506   9.841  21.266  1.00  0.40
ATOM   2033  CA  SER G  89      -4.097  10.545  23.216  1.00  0.00
ATOM   2034  CB  SER G  89      -3.200  11.750  23.349  1.00  0.00
ATOM   2035  OG  SER G  89      -2.458  12.041  22.184  1.00 -0.49
ATOM   2036  HG  SER G  89      -1.933  12.818  22.391  1.00  0.49
ATOM   2037  C   SER G  89      -5.548  10.818  22.817  1.00  0.10
ATOM   2038  O   SER G  89      -6.176   9.872  22.206  1.00 -0.55
ATOM   2039  OXT SER G  89      -6.064  11.936  23.072  1.00 -0.55
ATOM   2040  OH2 OH2 R 111       8.502   0.276  -8.217  1.00 -0.83
ATOM   2041  H1  OH2 R 111       8.689  -0.355  -7.522  1.00  0.42
ATOM   2042  H2  OH2 R 111       7.573   0.153  -8.410  1.00  0.42
ATOM   2043  OH2 OH2 R 113      10.492  -3.800 -11.608  1.00 -0.83
ATOM   2044  H1  OH2 R 113       9.830  -3.548 -12.252  1.00  0.42
ATOM   2045  H2  OH2 R 113      10.016  -4.329 -10.968  1.00  0.42
ATOM   2046  OH2 OH2 R 116      14.846  -5.228 -11.862  1.00 -0.83
ATOM   2047  H1  OH2 R 116      15.761  -5.150 -11.593  1.00  0.42
ATOM   2048  H2  OH2 R 116      14.359  -4.727 -11.207  1.00  0.42
ATOM   2049  OH2 OH2 R 117      -4.838  -1.322 -11.603  1.00 -0.83
ATOM   2050  H1  OH2 R 117      -5.439  -0.718 -12.039  1.00  0.42
ATOM   2051  H2  OH2 R 117      -5.344  -1.680 -10.873  1.00  0.42
ATOM   2052  OH2 OH2 R 119      -6.721  -6.520  -1.235  1.00 -0.83
ATOM   2053  H1  OH2 R 119      -6.037  -6.006  -0.806  1.00  0.42
ATOM   2054  H2  OH2 R 119      -6.447  -7.430  -1.117  1.00  0.42
ATOM   2055  OH2 OH2 R 121       4.286  -3.705  -0.445  1.00 -0.83
ATOM   2056  H1  OH2 R 121       4.373  -2.950  -1.027  1.00  0.42
ATOM   2057  H2  OH2 R 121       3.788  -4.344  -0.954  1.00  0.42
ATOM   2058  OH2 OH2 R 122       7.999  -7.454  -2.394  1.00 -0.83
ATOM   2059  H1  OH2 R 122       8.515  -7.360  -1.594  1.00  0.42
ATOM   2060  H2  OH2 R 122       8.052  -6.596  -2.815  1.00  0.42
ATOM   2061  OH2 OH2 R 125       3.756  -6.702   1.167  1.00 -0.83
ATOM   2062  H1  OH2 R 125       3.469  -6.457   0.287  1.00  0.42
ATOM   2063  H2  OH2 R 125       3.634  -7.650   1.205  1.00  0.42
ATOM   2064  OH2 OH2 R 130      15.071 -16.819 -11.114  1.00 -0.83
ATOM   2065  H1  OH2 R 130      15.917 -16.390 -10.990  1.00  0.42
ATOM   2066  H2  OH2 R 130      14.725 -16.930 -10.228  1.00  0.42
ATOM   2067  OH2 OH2 R 150      17.614   4.363  -7.037  1.00 -0.83
ATOM   2068  H1  OH2 R 150      17.306   4.913  -6.317  1.00  0.42
ATOM   2069  H2  OH2 R 150      18.477   4.715  -7.256  1.00  0.42
ATOM   2070  OH2 OH2 R 151      11.838   3.422 -12.105  1.00 -0.83
ATOM   2071  H1  OH2 R 151      12.195   3.913 -11.364  1.00  0.42
ATOM   2072  H2  OH2 R 151      10.916   3.290 -11.882  1.00  0.42
ATOM   2073  OH2 OH2 L  90      10.339   6.177  16.690  1.00 -0.83
ATOM   2074  H1  OH2 L  90      10.739   5.310  16.620  1.00  0.42
ATOM   2075  H2  OH2 L  90      10.745   6.686  15.988  1.00  0.42
ATOM   2076  OH2 OH2 L  92       9.532   2.896   4.459  1.00 -0.83
ATOM   2077  H1  OH2 L  92       8.821   2.594   5.025  1.00  0.42
ATOM   2078  H2  OH2 L  92       9.720   3.784   4.764  1.00  0.42
ATOM   2079  OH2 OH2 R  94      12.915   5.185   4.604  1.00 -0.83
ATOM   2080  H1  OH2 R  94      11.986   5.302   4.802  1.00  0.42
ATOM   2081  H2  OH2 R  94      13.066   4.246   4.711  1.00  0.42
ATOM   2082  OH2 OH2 L  97      -3.661   9.823  -2.989  1.00 -0.83
ATOM   2083  H1  OH2 L  97      -4.505   9.902  -2.544  1.00  0.42
ATOM   2084  H2  OH2 L  97      -3.542   8.882  -3.114  1.00  0.42
ATOM   2085  OH2 OH2 R 105      -6.339  -3.423  -2.182  1.00 -0.83
ATOM   2086  H1  OH2 R 105      -5.737  -2.879  -2.691  1.00  0.42
ATOM   2087  H2  OH2 R 105      -5.797  -3.790  -1.483  1.00  0.42
ATOM   2088  OH2 OH2 L 110     -14.375  12.579  14.012  1.00 -0.83
ATOM   2089  H1  OH2 L 110     -13.437  12.641  14.194  1.00  0.42
ATOM   2090  H2  OH2 L 110     -14.428  12.451  13.065  1.00  0.42
ATOM   2091 DUM1 DUM W 214      95.840  91.508  95.237  1.00  0.00
ATOM   2092 DUM2 DUM W 214     -91.333 -96.013 -92.818  1.00  0.00
ATOM   2093  AAA AAA X 214      65.490 -33.866 -29.370  1.00  0.00
ATOM   2094  AAB AAB X 215     -28.742 -60.257  27.817  1.00  0.00
ATOM   2095  AAC AAC X 216     -57.274  68.610  68.703  1.00  0.00
ATOM   2096  AAD AAD X 217     -50.207 -45.022 -40.803  1.00  0.00
ATOM   2097  AAE AAE X 218      18.624  33.065 -34.675  1.00  0.00
ATOM   2098  AAF AAF X 219      56.242  -0.458  56.631  1.00  0.00
ATOM   2099  AAG AAG X 220     -23.660 -45.597 -26.852  1.00  0.00
ATOM   2100  AAH AAH X 221      53.456 -40.081   1.492  1.00  0.00
ATOM   2101  AAI AAI X 222     -31.754  -4.024  37.823  1.00  0.00
ATOM   2102  AAJ AAJ X 223      12.829  37.078  27.766  1.00  0.00
ATOM   2103  AAK AAK X 224      71.242 -56.914  15.845  1.00  0.00
ATOM   2104  AAL AAL X 225      -8.586 -13.374 -73.182  1.00  0.00
ATOM   2105  AAM AAM X 226      -9.637 -38.131 -77.444  1.00  0.00
ATOM   2106  AAN AAN X 227      16.614  65.280 -68.955  1.00  0.00
ATOM   2107  AAO AAO X 228     -51.155   6.256 -67.826  1.00  0.00
ATOM   2108  AAP AAP X 229     -71.943  32.159  29.057  1.00  0.00
ATOM   2109  AAQ AAQ X 230     -41.718  33.029 -46.225  1.00  0.00
ATOM   2110  AAR AAR X 231      -7.430  49.984 -38.387  1.00  0.00
ATOM   2111  AAS AAS X 232      84.389  -3.471  81.231  1.00  0.00
ATOM   2112  AAT AAT X 233      -5.871 -64.565   5.211  1.00  0.00
ATOM   2113  AAU AAU X 234      35.472 -37.701 -37.437  1.00  0.00
ATOM   2114  AAV AAV X 235      71.047 -47.918  61.322  1.00  0.00
ATOM   2115  AAW AAW X 236      24.470  43.501 -58.336  1.00  0.00
ATOM   2116  AAX AAX X 237     -12.814 -57.636  71.644  1.00  0.00
ATOM   2117  AAY AAY X 238      -3.459   7.662  67.308  1.00  0.00
ATOM   2118  AAZ AAZ X 239      52.691 -34.513  38.781  1.00  0.00
ATOM   2119  ABA ABA X 240     -69.132 -77.927 -33.457  1.00  0.00
ATOM   2120  ABB ABB X 241      12.991 -20.859   7.151  1.00  0.00
ATOM   2121  ABC ABC X 242      44.022  49.163 -62.500  1.00  0.00
ATOM   2122  ABD ABD X 243      50.252   8.097 -33.439  1.00  0.00
ATOM   2123  ABE ABE X 244     -47.105  18.189  84.400  1.00  0.00
ATOM   2124  ABF ABF X 245      80.276  43.247   4.207  1.00  0.00
ATOM   2125  ABG ABG X 246      50.018 -74.765  62.700  1.00  0.00
ATOM   2126  ABH ABH X 247     -72.592  76.473 -40.129  1.00  0.00
ATOM   2127  ABI ABI X 248     -39.735 -46.753 -81.456  1.00  0.00
ATOM   2128  ABJ ABJ X 249      62.940  18.658   1.077  1.00  0.00
ATOM   2129  ABK ABK X 250     -17.363  24.770 -20.019  1.00  0.00
ATOM   2130  ABL ABL X 251     -49.570  46.268 -55.998  1.00  0.00
ATOM   2131  ABM ABM X 252     -74.185 -24.138  35.107  1.00  0.00
ATOM   2132  ABN ABN X 253     -40.999  48.086  80.388  1.00  0.00
ATOM   2133  ABO ABO X 254      26.442  -8.675  46.161  1.00  0.00
ATOM   2134  ABP ABP X 255      70.810  22.230 -35.917  1.00  0.00
ATOM   2135  ABQ ABQ X 256     -80.134  19.842 -36.339  1.00  0.00
ATOM   2136  ABR ABR X 257      21.377   4.815 -56.590  1.00  0.00
ATOM   2137  ABS ABS X 258     -23.127 -87.606  28.982  1.00  0.00
ATOM   2138  ABT ABT X 259      82.556 -25.318   4.697  1.00  0.00
ATOM   2139  ABU ABU X 260      62.819 -69.243 -74.998  1.00  0.00
ATOM   2140  ABV ABV X 261      84.119  66.757 -14.523  1.00  0.00
ATOM   2141  ABW ABW X 262     -81.039 -25.266 -54.316  1.00  0.00
ATOM   2142  ABX ABX X 263      27.991  75.613 -37.198  1.00  0.00
ATOM   2143  ABY ABY X 264      33.688  77.561 -12.742  1.00  0.00
ATOM   2144  ABZ ABZ X 265     -60.200  14.708 -25.081  1.00  0.00
ATOM   2145  ACA ACA X 266      77.940  78.207  -7.852  1.00  0.00
ATOM   2146  ACB ACB X 267      50.195 -67.836  86.425  1.00  0.00
ATOM   2147  ACC ACC X 268     -64.952 -53.293 -70.914  1.00  0.00
ATOM   2148  ACD ACD X 269     -40.744  18.987  -8.421  1.00  0.00
ATOM   2149  ACE ACE X 270      37.442  80.656  40.875  1.00  0.00
ATOM   2150  ACF ACF X 271       0.984  28.716  55.565  1.00  0.00
ATOM   2151  ACG ACG X 272      16.090  84.055  17.636  1.00  0.00
ATOM   2152  ACH ACH X 273      14.863 -15.823 -78.972  1.00  0.00
ATOM   2153  ACI ACI X 274      -2.646  64.881  80.804  1.00  0.00
ATOM   2154  ACJ ACJ X 275     -24.749  43.678 -33.074  1.00  0.00
ATOM   2155  ACK ACK X 276       7.760  67.391 -14.343  1.00  0.00
ATOM   2156  ACL ACL X 277     -71.184 -45.507  70.627  1.00  0.00
ATOM   2157  ACM ACM X 278     -43.981 -17.012  71.786  1.00  0.00
ATOM   2158  ACN ACN X 279      15.443  -8.252 -31.364  1.00  0.00
ATOM   2159  ACO ACO X 280      67.801  72.120 -55.121  1.00  0.00
ATOM   2160  ACP ACP X 281      54.432 -16.415 -67.457  1.00  0.00
ATOM   2161  ACQ ACQ X 282     -72.644  35.506  64.289  1.00  0.00
ATOM   2162  ACR ACR X 283      -8.076 -85.991 -14.758  1.00  0.00
ATOM   2163  ACS ACS X 284      32.033 -27.272  34.912  1.00  0.00
ATOM   2164  ACT ACT X 285     -61.759 -77.136   2.422  1.00  0.00
ATOM   2165  ACU ACU X 286      60.764  17.575 -77.819  1.00  0.00
ATOM   2166  ACV ACV X 287      42.004 -53.653 -57.326  1.00  0.00
ATOM   2167  ACW ACW X 288     -73.499 -40.193 -33.873  1.00  0.00
ATOM   2168  ACX ACX X 289     -50.654  41.248 -82.010  1.00  0.00
ATOM   2169  ACY ACY X 290      87.069 -23.810  69.243  1.00  0.00
ATOM   2170  ACZ ACZ X 291      43.857 -69.763 -29.036  1.00  0.00
ATOM   2171  ADA ADA X 292      43.111 -67.969  18.677  1.00  0.00
ATOM   2172  ADB ADB X 293      69.516 -36.933  38.926  1.00  0.00
ATOM   2173  ADC ADC X 294      27.905  43.934  75.349  1.00  0.00
ATOM   2174  ADD ADD X 295     -20.455  47.972 -51.235  1.00  0.00
ATOM   2175  ADE ADE X 296     -41.268 -22.101 -51.327  1.00  0.00
ATOM   2176  ADF ADF X 297      77.274 -70.848  72.594  1.00  0.00
ATOM   2177  ADG ADG X 298     -42.601  49.940  21.449  1.00  0.00
ATOM   2178  ADH ADH X 299      84.654 -38.449 -14.897  1.00  0.00
ATOM   2179  ADI ADI X 300      72.504  52.684 -80.049  1.00  0.00
ATOM   2180  ADJ ADJ X 301     -33.596 -77.474 -54.426  1.00  0.00
ATOM   2181  ADK ADK X 302      36.834 -84.597 -30.975  1.00  0.00
ATOM   2182  ADL ADL X 303      80.125 -63.249 -28.116  1.00  0.00
ATOM   2183  ADM ADM X 304      53.996  29.874  38.262  1.00  0.00
ATOM   2184  ADN ADN X 305      82.166 -60.382 -61.443  1.00  0.00
ATOM   2185  ADO ADO X 306      42.098 -70.984 -77.918  1.00  0.00
ATOM   2186  ADP ADP X 307      42.317  43.673 -11.424  1.00  0.00
ATOM   2187  ADQ ADQ X 308      16.080  22.793  -6.190  1.00  0.00
ATOM   2188  ADR ADR X 309      62.653  67.344 -16.392  1.00  0.00
ATOM   2189  ADS ADS X 310     -64.072  49.148 -79.821  1.00  0.00
ATOM   2190  ADT ADT X 311     -62.117  77.397 -21.453  1.00  0.00
ATOM   2191  ADU ADU X 312     -31.359  58.816 -57.257  1.00  0.00
ATOM   2192  ADV ADV X 313      79.970  68.983 -31.804  1.00  0.00
ATOM   2193  ADW ADW X 314      76.752  39.748 -47.222  1.00  0.00
ATOM   2194  ADX ADX X 315      53.266 -17.913  14.252  1.00  0.00
ATOM   2195  ADY ADY X 316     -81.823  17.068  31.514  1.00  0.00
ATOM   2196  ADZ ADZ X 317      74.367 -55.070  41.916  1.00  0.00
ATOM   2197  AEA AEA X 318     -38.639  58.602 -28.496  1.00  0.00
ATOM   2198  AEB AEB X 319      74.652  33.311 -69.669  1.00  0.00
ATOM   2199  AEC AEC X 320     -17.858  73.266   9.129  1.00  0.00
ATOM   2200  AED AED X 321      64.008 -86.852 -27.795  1.00  0.00
ATOM   2201  AEE AEE X 322     -73.439  48.742 -39.480  1.00  0.00
ATOM   2202  AEF AEF X 323     -48.097 -46.798  57.835  1.00  0.00
ATOM   2203  AEG AEG X 324      16.957  79.983  48.455  1.00  0.00
ATOM   2204  AEH AEH X 325      35.536 -47.517  42.167  1.00  0.00
ATOM   2205  AEI AEI X 326     -20.246  75.829  43.636  1.00  0.00
ATOM   2206  AEJ AEJ X 327      27.977  56.839  19.234  1.00  0.00
ATOM   2207  AEK AEK X 328      81.767  -7.890 -78.529  1.00  0.00
ATOM   2208  AEL AEL X 329      12.533 -81.841 -20.847  1.00  0.00
ATOM   2209  AEM AEM X 330      72.000  51.934  32.415  1.00  0.00
ATOM   2210  AEN AEN X 331     -61.823  -6.245  16.215  1.00  0.00
ATOM   2211  AEO AEO X 332     -29.086  48.603  50.558  1.00  0.00
ATOM   2212  AEP AEP X 333     -52.290  71.289 -58.817  1.00  0.00
ATOM   2213  AEQ AEQ X 334      63.512 -62.821 -11.913  1.00  0.00
ATOM   2214  AER AER X 335      37.152  50.793  45.702  1.00  0.00
ATOM   2215  AES AES X 336      53.485  -9.355 -46.697  1.00  0.00
ATOM   2216  AET AET X 337      37.421 -51.513 -18.778  1.00  0.00
ATOM   2217  AEU AEU X 338     -71.839  39.791 -18.214  1.00  0.00
ATOM   2218  AEV AEV X 339      82.182 -12.090 -12.346  1.00  0.00
ATOM   2219  AEW AEW X 340     -45.558 -75.127  80.295  1.00  0.00
ATOM   2220  AEX AEX X 341      36.538 -10.962   2.552  1.00  0.00
ATOM   2221  AEY AEY X 342      -3.065 -26.834  56.380  1.00  0.00
ATOM   2222  AEZ AEZ X 343     -41.935  15.366  60.658  1.00  0.00
ATOM   2223  AFA AFA X 344      35.330  77.773  57.090  1.00  0.00
ATOM   2224  AFB AFB X 345      -3.040  23.829  68.401  1.00  0.00
ATOM   2225  AFC AFC X 346      -6.165  82.381 -50.532  1.00  0.00
ATOM   2226  AFD AFD X 347      33.707   7.143 -17.247  1.00  0.00
ATOM   2227  AFE AFE X 348      70.672 -28.350  13.827  1.00  0.00
ATOM   2228  AFF AFF X 349     -83.154 -39.519 -47.408  1.00  0.00
ATOM   2229  AFG AFG X 350     -70.109  13.423  83.699  1.00  0.00
ATOM   2230  AFH AFH X 351      69.589  37.863  76.901  1.00  0.00
ATOM   2231  AFI AFI X 352      10.452  28.145 -52.301  1.00  0.00
ATOM   2232  AFJ AFJ X 353       4.045 -10.900 -53.088  1.00  0.00
ATOM   2233  AFK AFK X 354     -83.409  79.554 -50.139  1.00  0.00
ATOM   2234  AFL AFL X 355       4.062  -6.125  40.558  1.00  0.00
ATOM   2235  AFM AFM X 356      72.356 -43.011  84.905  1.00  0.00
ATOM   2236  AFN AFN X 357      13.401 -73.675  68.007  1.00  0.00
ATOM   2237  AFO AFO X 358      -4.298  46.714  70.065  1.00  0.00
ATOM   2238  AFP AFP X 359     -70.430 -70.024 -55.032  1.00  0.00
ATOM   2239  AFQ AFQ X 360     -18.526  28.505  10.689  1.00  0.00
ATOM   2240  AFR AFR X 361     -82.773  63.175   2.272  1.00  0.00
ATOM   2241  AFS AFS X 362     -49.904  42.132  89.226  1.00  0.00
ATOM   2242  AFT AFT X 363       4.612 -46.653  30.494  1.00  0.00
ATOM   2243  AFU AFU X 364      13.145 -85.055  54.725  1.00  0.00
ATOM   2244  AFV AFV X 365      53.687  27.537  62.273  1.00  0.00
ATOM   2245  AFW AFW X 366      26.623  -2.365  70.976  1.00  0.00
ATOM   2246  AFX AFX X 367     -34.037 -62.020   0.752  1.00  0.00
ATOM   2247  AFY AFY X 368      85.541  21.143  39.658  1.00  0.00
ATOM   2248  AFZ AFZ X 369      -8.680  15.213 -59.776  1.00  0.00
ATOM   2249  AGA AGA X 370      16.081 -45.765 -49.274  1.00  0.00
ATOM   2250  AGB AGB X 371      11.022 -85.164 -83.600  1.00  0.00
ATOM   2251  AGC AGC X 372     -53.768  30.000  63.394  1.00  0.00
ATOM   2252  AGD AGD X 373     -67.770 -23.296 -11.045  1.00  0.00
ATOM   2253  AGE AGE X 374      82.743 -37.273 -65.383  1.00  0.00
ATOM   2254  AGF AGF X 375       4.541 -56.112 -72.217  1.00  0.00
ATOM   2255  AGG AGG X 376     -28.244  -0.322 -33.308  1.00  0.00
ATOM   2256  AGH AGH X 377      -3.865  24.621 -33.741  1.00  0.00
ATOM   2257  AGI AGI X 378      67.493  75.370  31.977  1.00  0.00
ATOM   2258  AGJ AGJ X 379     -30.691  79.081  23.322  1.00  0.00
ATOM   2259  AGK AGK X 380     -42.187 -39.259  35.222  1.00  0.00
ATOM   2260  AGL AGL X 381      40.797 -35.358  17.769  1.00  0.00
ATOM   2261  AGM AGM X 382      34.702 -73.160  51.177  1.00  0.00
ATOM   2262  AGN AGN X 383      13.710 -74.583  40.791  1.00  0.00
ATOM   2263  AGO AGO X 384      79.781  19.951 -57.466  1.00  0.00
ATOM   2264  AGP AGP X 385     -61.181  -8.276  86.172  1.00  0.00
ATOM   2265  AGQ AGQ X 386     -27.655  69.585  60.745  1.00  0.00
ATOM   2266  AGR AGR X 387     -65.371 -39.133  14.231  1.00  0.00
ATOM   2267  AGS AGS X 388      -5.755 -13.338  67.708  1.00  0.00
ATOM   2268  AGT AGT X 389     -61.329   0.448  64.040  1.00  0.00
ATOM   2269  AGU AGU X 390      16.128 -71.944  85.330  1.00  0.00
ATOM   2270  AGV AGV X 391      88.650  57.443  75.926  1.00  0.00
ATOM   2271  AGW AGW X 392       5.312 -79.188 -44.193  1.00  0.00
ATOM   2272  AGX AGX X 393     -38.969  45.119  43.287  1.00  0.00
ATOM   2273  AGY AGY X 394      64.556 -89.135   8.491  1.00  0.00
ATOM   2274  AGZ AGZ X 395     -62.772 -64.243  47.793  1.00  0.00
ATOM   2275  AHA AHA X 396      30.823 -26.154 -64.516  1.00  0.00
ATOM   2276  AHB AHB X 397     -50.030 -38.756  80.736  1.00  0.00
ATOM   2277  AHC AHC X 398     -46.780 -10.746 -32.237  1.00  0.00
ATOM   2278  AHD AHD X 399     -31.163  81.109 -84.714  1.00  0.00
ATOM   2279  AHE AHE X 400      45.703  21.078  84.711  1.00  0.00
ATOM   2280  AHF AHF X 401      77.723 -87.458  54.518  1.00  0.00
ATOM   2281  AHG AHG X 402     -51.316  35.916   1.405  1.00  0.00
ATOM   2282  AHH AHH X 403      86.683 -12.131 -60.229  1.00  0.00
ATOM   2283  AHI AHI X 404      -5.359  -4.177 -30.356  1.00  0.00
ATOM   2284  AHJ AHJ X 405     -14.866  -2.732  83.455  1.00  0.00
ATOM   2285  AHK AHK X 406      34.492 -29.560 -80.975  1.00  0.00
ATOM   2286  AHL AHL X 407     -50.277 -58.814 -54.520  1.00  0.00
ATOM   2287  AHM AHM X 408      65.849 -82.606  41.677  1.00  0.00
ATOM   2288  AHN AHN X 409      10.606 -31.682 -30.619  1.00  0.00
ATOM   2289  AHO AHO X 410      73.535  33.960  28.050  1.00  0.00
ATOM   2290  AHP AHP X 411      12.936 -36.082  82.366  1.00  0.00
ATOM   2291  AHQ AHQ X 412       5.073 -85.176  21.670  1.00  0.00
ATOM   2292  AHR AHR X 413      51.036  34.694  83.163  1.00  0.00
ATOM   2293  AHS AHS X 414     -46.979 -59.187 -73.589  1.00  0.00
ATOM   2294  AHT AHT X 415     -83.798  17.164 -17.555  1.00  0.00
ATOM   2295  AHU AHU X 416     -29.740 -85.442  52.091  1.00  0.00
ATOM   2296  AHV AHV X 417      84.957 -80.624 -46.840  1.00  0.00
ATOM   2297  AHW AHW X 418      38.248  25.399 -85.242  1.00  0.00
ATOM   2298  AHX AHX X 419      47.231 -74.210  39.463  1.00  0.00
ATOM   2299  AHY AHY X 420     -83.937  -3.783  53.619  1.00  0.00
ATOM   2300  AHZ AHZ X 421      21.299 -39.906 -66.686  1.00  0.00
ATOM   2301  AIA AIA X 422      20.880 -52.862 -80.963  1.00  0.00
ATOM   2302  AIB AIB X 423      35.103  23.746 -47.389  1.00  0.00
ATOM   2303  AIC AIC X 424      80.349 -83.866  -3.103  1.00  0.00
ATOM   2304  AID AID X 425     -68.063  75.910  54.215  1.00  0.00
ATOM   2305  AIE AIE X 426      76.635   4.869 -64.893  1.00  0.00
ATOM   2306  AIF AIF X 427     -62.758  52.903 -63.389  1.00  0.00
ATOM   2307  AIG AIG X 428     -39.069 -30.531  -0.136  1.00  0.00
ATOM   2308  AIH AIH X 429     -13.397  14.556  -8.513  1.00  0.00
ATOM   2309  AII AII X 430       5.960   1.980 -75.888  1.00  0.00
ATOM   2310  AIJ AIJ X 431     -72.439   6.898  57.924  1.00  0.00
ATOM   2311  AIK AIK X 432     -64.687  22.692   7.218  1.00  0.00
ATOM   2312  AIL AIL X 433      37.276  31.173 -30.370  1.00  0.00
ATOM   2313  AIM AIM X 434      66.248  61.238  10.410  1.00  0.00
ATOM   2314  AIN AIN X 435     -21.163  74.028  75.351  1.00  0.00
ATOM   2315  AIO AIO X 436     -76.826  62.654  32.350  1.00  0.00
ATOM   2316  AIP AIP X 437     -73.557  -4.255 -28.614  1.00  0.00
ATOM   2317  AIQ AIQ X 438     -73.767 -39.622 -11.783  1.00  0.00
ATOM   2318  AIR AIR X 439     -49.052  50.192 -40.512  1.00  0.00
ATOM   2319  AIS AIS X 440     -82.179 -11.761  67.532  1.00  0.00
ATOM   2320  AIT AIT X 441     -13.508 -30.689   1.767  1.00  0.00
ATOM   2321  AIU AIU X 442     -21.237 -44.696   4.567  1.00  0.00
ATOM   2322  AIV AIV X 443      72.598 -10.497  17.969  1.00  0.00
ATOM   2323  AIW AIW X 444     -76.054  67.890  60.037  1.00  0.00
ATOM   2324  AIX AIX X 445      47.574 -11.164  28.529  1.00  0.00
ATOM   2325  AIY AIY X 446     -58.743 -82.353 -71.389  1.00  0.00
ATOM   2326  AIZ AIZ X 447      51.927 -80.421 -84.192  1.00  0.00
ATOM   2327  AJA AJA X 448      52.316  48.650 -41.494  1.00  0.00
ATOM   2328  AJB AJB X 449       6.046 -26.815 -53.324  1.00  0.00
ATOM   2329  AJC AJC X 450      -1.117  77.045  38.769  1.00  0.00
ATOM   2330  AJD AJD X 451      33.526  28.564  10.977  1.00  0.00
ATOM   2331  AJE AJE X 452      24.152 -60.369 -31.792  1.00  0.00
ATOM   2332  AJF AJF X 453      37.667 -66.319  71.069  1.00  0.00
ATOM   2333  AJG AJG X 454     -77.419  72.902  -7.929  1.00  0.00
ATOM   2334  AJH AJH X 455     -60.255 -73.862  80.456  1.00  0.00
ATOM   2335  AJI AJI X 456      10.833  -8.991  75.545  1.00  0.00
ATOM   2336  AJJ AJJ X 457      39.744 -52.750 -81.966  1.00  0.00
ATOM   2337  AJK AJK X 458      65.430 -28.058  75.188  1.00  0.00
ATOM   2338  AJL AJL X 459      -2.599  37.482 -25.720  1.00  0.00
ATOM   2339  AJM AJM X 460      27.963 -34.467 -21.085  1.00  0.00
ATOM   2340  AJN AJN X 461     -68.923  28.378  46.485  1.00  0.00
ATOM   2341  AJO AJO X 462      14.761  16.366  44.114  1.00  0.00
ATOM   2342  AJP AJP X 463      40.960  80.291  22.357  1.00  0.00
ATOM   2343  AJQ AJQ X 464      13.225  17.623 -23.564  1.00  0.00
ATOM   2344  AJR AJR X 465     -32.469 -34.938 -66.666  1.00  0.00
ATOM   2345  AJS AJS X 466      25.092 -82.232  70.039  1.00  0.00
ATOM   2346  AJT AJT X 467     -10.878  11.256 -43.350  1.00  0.00
ATOM   2347  AJU AJU X 468     -81.551  10.058   9.357  1.00  0.00
ATOM   2348  AJV AJV X 469      -2.337 -67.773  44.189  1.00  0.00
ATOM   2349  AJW AJW X 470      78.334 -25.953  57.554  1.00  0.00
ATOM   2350  AJX AJX X 471      25.514  67.301  31.976  1.00  0.00
ATOM   2351  AJY AJY X 472      19.473  74.961  77.702  1.00  0.00
ATOM   2352  AJZ AJZ X 473      31.067  72.403  88.814  1.00  0.00
ATOM   2353  AKA AKA X 474     -11.953  35.727 -80.419  1.00  0.00
ATOM   2354  AKB AKB X 475      85.939 -65.044  21.434  1.00  0.00
ATOM   2355  AKC AKC X 476     -83.544 -38.778  66.203  1.00  0.00
ATOM   2356  AKD AKD X 477       4.806  66.878 -43.259  1.00  0.00
ATOM   2357  AKE AKE X 478     -13.650  45.242   6.798  1.00  0.00
ATOM   2358  AKF AKF X 479      77.154 -81.578  26.282  1.00  0.00
ATOM   2359  AKG AKG X 480      40.179  46.144  14.442  1.00  0.00
ATOM   2360  AKH AKH X 481     -52.028  61.353  47.427  1.00  0.00
ATOM   2361  AKI AKI X 482     -61.363 -10.137 -40.271  1.00  0.00
ATOM   2362  AKJ AKJ X 483     -20.402  45.308  23.647  1.00  0.00
ATOM   2363  AKK AKK X 484      80.909  14.225  85.443  1.00  0.00
ATOM   2364  AKL AKL X 485     -23.839  41.486  71.354  1.00  0.00
ATOM   2365  AKM AKM X 486     -32.381  59.153  57.598  1.00  0.00
ATOM   2366  AKN AKN X 487      73.762  84.884   3.275  1.00  0.00
ATOM   2367  AKO AKO X 488     -23.364 -14.468 -57.614  1.00  0.00
ATOM   2368  AKP AKP X 489     -83.531   4.853 -82.319  1.00  0.00
ATOM   2369  AKQ AKQ X 490      76.268 -71.464 -53.270  1.00  0.00
ATOM   2370  AKR AKR X 491      84.014 -39.044  35.836  1.00  0.00
ATOM   2371  AKS AKS X 492     -77.390  36.962 -51.584  1.00  0.00
ATOM   2372  AKT AKT X 493      55.079 -61.707  52.262  1.00  0.00
ATOM   2373  AKU AKU X 494     -58.354  76.265  -0.485  1.00  0.00
ATOM   2374  AKV AKV X 495      58.377  61.085  64.629  1.00  0.00
ATOM   2375  AKW AKW X 496     -36.071 -71.186  67.792  1.00  0.00
ATOM   2376  AKX AKX X 497     -26.624  84.526  85.159  1.00  0.00
ATOM   2377  AKY AKY X 498     -32.662  -8.192   1.035  1.00  0.00
ATOM   2378  AKZ AKZ X 499     -47.136  34.674 -27.961  1.00  0.00
ATOM   2379  ALA ALA X 500     -13.898  79.112  24.123  1.00  0.00
ATOM   2380  ALB ALB X 501     -67.759  -3.550  -7.970  1.00  0.00
ATOM   2381  ALC ALC X 502      88.349 -67.132   0.958  1.00  0.00
ATOM   2382  ALD ALD X 503      76.334  47.222 -24.823  1.00  0.00
ATOM   2383  ALE ALE X 504     -21.303  24.818  68.602  1.00  0.00
ATOM   2384  ALF ALF X 505     -52.949 -84.161 -38.954  1.00  0.00
ATOM   2385  ALG ALG X 506      39.288   0.698 -75.399  1.00  0.00
ATOM   2386  ALH ALH X 507     -56.366 -73.415  21.393  1.00  0.00
ATOM   2387  ALI ALI X 508     -40.388  73.330   9.271  1.00  0.00
ATOM   2388  ALJ ALJ X 509     -43.247 -49.559   4.295  1.00  0.00
ATOM   2389  ALK ALK X 510     -34.940 -86.763  75.174  1.00  0.00
ATOM   2390  ALL ALL X 511      88.618 -13.020 -38.760  1.00  0.00
ATOM   2391  ALM ALM X 512     -69.512 -28.945  86.001  1.00  0.00
ATOM   2392  ALN ALN X 513     -43.064  62.374  -6.873  1.00  0.00
ATOM   2393  ALO ALO X 514     -29.287 -39.555  85.953  1.00  0.00
ATOM   2394  ALP ALP X 515     -74.173 -73.025 -75.802  1.00  0.00
ATOM   2395  ALQ ALQ X 516      25.012 -86.102  28.027  1.00  0.00
ATOM   2396  ALR ALR X 517     -14.074  68.501 -64.268  1.00  0.00
ATOM   2397  ALS ALS X 518     -10.503 -71.569 -38.124  1.00  0.00
ATOM   2398  ALT ALT X 519     -56.002 -28.944 -21.069  1.00  0.00
ATOM   2399  ALU ALU X 520      75.081   0.018 -39.584  1.00  0.00
ATOM   2400  ALV ALV X 521      -8.789  52.373 -65.114  1.00  0.00
ATOM   2401  ALW ALW X 522      34.708  12.969  83.720  1.00  0.00
ATOM   2402  ALX ALX X 523      43.571  60.472 -26.978  1.00  0.00
ATOM   2403  ALY ALY X 524      71.663  77.903 -80.184  1.00  0.00
ATOM   2404  ALZ ALZ X 525      29.169 -18.811  65.774  1.00  0.00
ATOM   2405  AMA AMA X 526     -60.818 -67.975 -36.550  1.00  0.00
ATOM   2406  AMB AMB X 527      84.617 -28.958  18.469  1.00  0.00
ATOM   2407  AMC AMC X 528     -16.452 -13.283  10.213  1.00  0.00
ATOM   2408  AMD AMD X 529      56.538 -80.272  -0.472  1.00  0.00
ATOM   2409  AME AME X 530       0.845 -82.248 -64.062  1.00  0.00
ATOM   2410  AMF AMF X 531     -19.935 -82.010 -22.936  1.00  0.00
ATOM   2411  AMG AMG X 532      43.669  18.813  69.538  1.00  0.00
ATOM   2412  AMH AMH X 533      42.044 -87.241 -54.943  1.00  0.00
ATOM   2413  AMI AMI X 534     -78.132  53.166  72.710  1.00  0.00
ATOM   2414  AMJ AMJ X 535      90.040 -81.939  48.085  1.00  0.00
ATOM   2415  AMK AMK X 536      56.709  79.975  62.147  1.00  0.00
ATOM   2416  AML AML X 537     -33.485  79.455 -32.172  1.00  0.00
ATOM   2417  AMM AMM X 538      -5.515  58.726  34.464  1.00  0.00
ATOM   2418  AMN AMN X 539     -58.698 -19.806 -82.127  1.00  0.00
ATOM   2419  AMO AMO X 540      24.237 -45.406   2.146  1.00  0.00
ATOM   2420  AMP AMP X 541     -80.109  79.332  19.976  1.00  0.00
ATOM   2421  AMQ AMQ X 542     -75.398 -53.613   3.619  1.00  0.00
ATOM   2422  AMR AMR X 543      48.040 -27.098  59.288  1.00  0.00
ATOM   2423  AMS AMS X 544     -77.251 -10.409 -13.863  1.00  0.00
ATOM   2424  AMT AMT X 545      10.085 -39.289 -76.731  1.00  0.00
ATOM   2425  AMU AMU X 546      79.604 -57.427  -5.736  1.00  0.00
ATOM   2426  AMV AMV X 547     -24.743 -87.332   5.655  1.00  0.00
ATOM   2427  AMW AMW X 548     -55.785 -38.289 -84.159  1.00  0.00
ATOM   2428  AMX AMX X 549       8.272 -61.286  54.729  1.00  0.00
ATOM   2429  AMY AMY X 550      53.328 -45.875  86.293  1.00  0.00
ATOM   2430  AMZ AMZ X 551      -5.534 -22.427  85.288  1.00  0.00
ATOM   2431  ANA ANA X 552      78.765  84.779 -28.022  1.00  0.00
ATOM   2432  ANB ANB X 553      29.265  49.943 -40.906  1.00  0.00
ATOM   2433  ANC ANC X 554     -54.150 -81.315 -17.274  1.00  0.00
ATOM   2434  AND AND X 555     -20.962 -11.976 -15.456  1.00  0.00
ATOM   2435  ANE ANE X 556      66.173  20.846 -56.264  1.00  0.00
ATOM   2436  ANF ANF X 557     -52.896 -20.741  -9.800  1.00  0.00
ATOM   2437  ANG ANG X 558      38.442 -40.248  73.465  1.00  0.00
ATOM   2438  ANH ANH X 559     -67.127  54.691  85.990  1.00  0.00
ATOM   2439  ANI ANI X 560     -30.248   7.122  89.241  1.00  0.00
ATOM   2440  ANJ ANJ X 561     -29.140 -15.144 -36.081  1.00  0.00
ATOM   2441  ANK ANK X 562      81.530  41.952  49.332  1.00  0.00
ATOM   2442  ANL ANL X 563     -43.789  78.203 -13.565  1.00  0.00
ATOM   2443  ANM ANM X 564      59.678 -12.016  -3.098  1.00  0.00
ATOM   2444  ANN ANN X 565     -55.436  27.652  31.112  1.00  0.00
ATOM   2445  ANO ANO X 566      15.873  21.393  61.814  1.00  0.00
ATOM   2446  ANP ANP X 567     -16.884  70.904 -43.160  1.00  0.00
ATOM   2447  ANQ ANQ X 568     -69.341  80.680 -71.630  1.00  0.00
ATOM   2448  ANR ANR X 569     -81.382 -86.687  64.253  1.00  0.00
ATOM   2449  ANS ANS X 570     -84.184 -82.608 -17.498  1.00  0.00
ATOM   2450  ANT ANT X 571      61.213  85.696  -0.431  1.00  0.00
ATOM   2451  ANU ANU X 572     -71.582 -41.515  50.102  1.00  0.00
ATOM   2452  ANV ANV X 573      28.545 -90.628  12.636  1.00  0.00
ATOM   2453  ANW ANW X 574      19.134 -40.127  56.953  1.00  0.00
ATOM   2454  ANX ANX X 575      86.980  19.079  58.227  1.00  0.00
ATOM   2455  ANY ANY X 576       4.244  53.820  53.593  1.00  0.00
ATOM   2456  ANZ ANZ X 577      58.552 -81.143 -43.003  1.00  0.00
ATOM   2457  AOA AOA X 578     -12.318 -30.584  75.877  1.00  0.00
ATOM   2458  AOB AOB X 579     -54.393 -57.166 -20.577  1.00  0.00
ATOM   2459  AOC AOC X 580       3.633  45.505  -7.494  1.00  0.00
ATOM   2460  AOD AOD X 581      37.064  15.439  40.579  1.00  0.00
ATOM   2461  AOE AOE X 582     -17.244 -38.440  48.765  1.00  0.00
ATOM   2462  AOF AOF X 583      70.108 -33.917   2.423  1.00  0.00
ATOM   2463  AOG AOG X 584     -77.617   1.033 -47.763  1.00  0.00
ATOM   2464  AOH AOH X 585     -30.543 -25.156  86.133  1.00  0.00
ATOM   2465  AOI AOI X 586     -71.821 -70.573 -12.810  1.00  0.00
ATOM   2466  AOJ AOJ X 587     -81.462 -56.894 -49.568  1.00  0.00
ATOM   2467  AOK AOK X 588      -6.520   8.289  83.089  1.00  0.00
ATOM   2468  AOL AOL X 589      44.108 -81.221  78.114  1.00  0.00
ATOM   2469  AOM AOM X 590      -9.256 -29.371 -60.778  1.00  0.00
ATOM   2470  AON AON X 591      85.269  37.792 -86.509  1.00  0.00
ATOM   2471  AOO AOO X 592     -53.040 -58.541  76.904  1.00  0.00
ATOM   2472  AOP AOP X 593     -15.496  66.829  58.397  1.00  0.00
ATOM   2473  AOQ AOQ X 594      46.771  73.550  70.144  1.00  0.00
ATOM   2474  AOR AOR X 595     -78.377 -53.281 -72.681  1.00  0.00
ATOM   2475  AOS AOS X 596     -28.424  53.987  -8.676  1.00  0.00
ATOM   2476  AOT AOT X 597     -64.550 -11.519  54.671  1.00  0.00
ATOM   2477  AOU AOU X 598      -9.554 -67.173 -81.328  1.00  0.00
ATOM   2478  AOV AOV X 599     -60.005 -32.096  58.712  1.00  0.00
ATOM   2479  AOW AOW X 600      24.512 -84.805  85.184  1.00  0.00
ATOM   2480  AOX AOX X 601     -26.136  65.437 -18.361  1.00  0.00
ATOM   2481  AOY AOY X 602      36.840   5.559  23.874  1.00  0.00
ATOM   2482  AOZ AOZ X 603     -23.097  12.482  82.129  1.00  0.00
ATOM   2483  APA APA X 604     -81.023 -84.485  44.154  1.00  0.00
ATOM   2484  APB APB X 605      15.787  40.537 -84.292  1.00  0.00
ATOM   2485  APC APC X 606      68.559 -86.073  76.545  1.00  0.00
ATOM   2486  APD APD X 607      34.653 -22.041  14.618  1.00  0.00
ATOM   2487  APE APE X 608     -11.729  37.746 -47.208  1.00  0.00
ATOM   2488  APF APF X 609       5.134 -86.701   2.197  1.00  0.00
ATOM   2489  APG APG X 610      38.814 -80.913  -1.215  1.00  0.00
ATOM   2490  APH APH X 611      81.062  80.890  76.966  1.00  0.00
ATOM   2491  API API X 612      35.117  47.129 -23.620  1.00  0.00
ATOM   2492  APJ APJ X 613      15.976  43.127 -16.450  1.00  0.00
ATOM   2493  APK APK X 614     -63.737  32.134  73.188  1.00  0.00
ATOM   2494  APL APL X 615      87.328  35.746  69.054  1.00  0.00
ATOM   2495  APM APM X 616     -75.387 -26.462 -21.046  1.00  0.00
ATOM   2496  APN APN X 617     -57.161 -31.273 -57.740  1.00  0.00
ATOM   2497  APO APO X 618     -80.183  84.301  80.059  1.00  0.00
ATOM   2498  APP APP X 619     -80.211   0.063  38.626  1.00  0.00
ATOM   2499  APQ APQ X 620      25.609 -61.917  18.998  1.00  0.00
ATOM   2500  APR APR X 621     -75.284  69.542  85.112  1.00  0.00
ATOM   2501  APS APS X 622     -73.690  40.120  53.123  1.00  0.00
ATOM   2502  APT APT X 623     -41.437 -29.812 -79.946  1.00  0.00
ATOM   2503  APU APU X 624     -81.902  22.172 -61.197  1.00  0.00
ATOM   2504  APV APV X 625      86.705 -37.285  73.539  1.00  0.00
ATOM   2505  APW APW X 626     -15.976  25.851  25.267  1.00  0.00
ATOM   2506  APX APX X 627      47.326  79.661 -76.693  1.00  0.00
ATOM   2507  APY APY X 628       2.611 -71.452  28.386  1.00  0.00
ATOM   2508  APZ APZ X 629     -35.576 -36.987  67.311  1.00  0.00
ATOM   2509  AQA AQA X 630      63.161  57.898 -33.160  1.00  0.00
ATOM   2510  AQB AQB X 631      -9.134 -64.106 -52.891  1.00  0.00
ATOM   2511  AQC AQC X 632     -27.942  24.117  82.358  1.00  0.00
ATOM   2512  AQD AQD X 633      46.933  26.927 -62.564  1.00  0.00
ATOM   2513  AQE AQE X 634     -31.312  83.842  36.009  1.00  0.00
ATOM   2514  AQF AQF X 635      54.932 -50.851 -80.347  1.00  0.00
ATOM   2515  AQG AQG X 636      13.231  62.844  64.462  1.00  0.00
ATOM   2516  AQH AQH X 637     -74.479 -88.382  80.899  1.00  0.00
ATOM   2517  AQI AQI X 638      69.321 -16.885  84.602  1.00  0.00
ATOM   2518  AQJ AQJ X 639      85.968  28.240 -23.541  1.00  0.00
ATOM   2519  AQK AQK X 640      32.483  -8.174  88.863  1.00  0.00
ATOM   2520  AQL AQL X 641      32.195 -86.964 -68.496  1.00  0.00
ATOM   2521  AQM AQM X 642     -57.343 -77.117 -51.943  1.00  0.00
ATOM   2522  AQN AQN X 643      89.972  40.203  -2.131  1.00  0.00
ATOM   2523  AQO AQO X 644      63.914 -69.138  62.060  1.00  0.00
ATOM   2524  AQP AQP X 645      24.468 -62.794  -6.857  1.00  0.00
ATOM   2525  AQQ AQQ X 646     -56.818  74.821  88.266  1.00  0.00
ATOM   2526  AQR AQR X 647     -31.044  60.230  42.411  1.00  0.00
ATOM   2527  AQS AQS X 648      10.876  83.678   4.787  1.00  0.00
ATOM   2528  AQT AQT X 649      47.250 -20.693  81.024  1.00  0.00
ATOM   2529  AQU AQU X 650     -66.863  45.668  14.116  1.00  0.00
ATOM   2530  AQV AQV X 651     -59.699  70.355  17.525  1.00  0.00
ATOM   2531  AQW AQW X 652      54.689  43.795 -15.764  1.00  0.00
ATOM   2532  AQX AQX X 653     -47.482  74.442 -78.435  1.00  0.00
ATOM   2533  AQY AQY X 654      24.008  30.550  54.504  1.00  0.00
ATOM   2534  AQZ AQZ X 655      17.150   9.535  27.513  1.00  0.00
ATOM   2535  ARA ARA X 656      22.956  61.294  57.741  1.00  0.00
ATOM   2536  ARB ARB X 657     -31.152  43.677   2.110  1.00  0.00
ATOM   2537  ARC ARC X 658      -7.572 -35.490 -49.849  1.00  0.00
ATOM   2538  ARD ARD X 659     -42.469 -22.602 -71.048  1.00  0.00
ATOM   2539  ARE ARE X 660      41.292  81.301 -61.852  1.00  0.00
ATOM   2540  ARF ARF X 661      65.818  -1.780  87.152  1.00  0.00
ATOM   2541  ARG ARG X 662     -32.333  49.317 -72.854  1.00  0.00
ATOM   2542  ARH ARH X 663      87.752  43.483  15.662  1.00  0.00
ATOM   2543  ARI ARI X 664     -64.321  54.422  43.390  1.00  0.00
ATOM   2544  ARJ ARJ X 665     -57.803   6.683  49.837  1.00  0.00
ATOM   2545  ARK ARK X 666     -74.281  35.427 -86.487  1.00  0.00
ATOM   2546  ARL ARL X 667     -56.599  67.946 -44.528  1.00  0.00
ATOM   2547  ARM ARM X 668     -77.697 -17.238 -77.268  1.00  0.00
ATOM   2548  ARN ARN X 669      -4.249  22.622 -72.516  1.00  0.00
ATOM   2549  ARO ARO X 670       5.642 -64.348 -30.557  1.00  0.00
ATOM   2550  ARP ARP X 671     -67.784  82.263  32.272  1.00  0.00
ATOM   2551  ARQ ARQ X 672     -62.037  12.062  34.659  1.00  0.00
ATOM   2552  ARR ARR X 673      86.109  73.432  12.582  1.00  0.00
ATOM   2553  ARS ARS X 674      81.092  68.135  59.950  1.00  0.00
ATOM   2554  ART ART X 675     -33.163  61.298 -82.458  1.00  0.00
ATOM   2555  ARU ARU X 676      -4.136 -83.423  32.242  1.00  0.00
ATOM   2556  ARV ARV X 677      89.750  68.436 -67.021  1.00  0.00
ATOM   2557  ARW ARW X 678      84.984 -70.140 -78.136  1.00  0.00
ATOM   2558  ARX ARX X 679     -74.734  64.121 -69.512  1.00  0.00
ATOM   2559  ARY ARY X 680       0.570  37.967   3.141  1.00  0.00
ATOM   2560  ARZ ARZ X 681      59.271  60.838 -70.652  1.00  0.00
ATOM   2561  ASA ASA X 682     -76.251  44.834 -74.281  1.00  0.00
ATOM   2562  ASB ASB X 683     -75.437 -40.250 -76.018  1.00  0.00
ATOM   2563  ASC ASC X 684      49.320  30.360 -41.043  1.00  0.00
ATOM   2564  ASD ASD X 685      69.239  18.502  71.427  1.00  0.00
ATOM   2565  ASE ASE X 686     -72.251 -25.528  69.172  1.00  0.00
ATOM   2566  ASF ASF X 687      62.567 -32.336 -75.377  1.00  0.00
ATOM   2567  ASG ASG X 688     -21.350 -51.640 -62.925  1.00  0.00
ATOM   2568  ASH ASH X 689      44.971  66.375  -0.220  1.00  0.00
ATOM   2569  ASI ASI X 690     -18.568  33.312  48.542  1.00  0.00
ATOM   2570  ASJ ASJ X 691     -40.758 -84.273  34.959  1.00  0.00
ATOM   2571  ASK ASK X 692      53.334  82.394 -42.806  1.00  0.00
ATOM   2572  ASL ASL X 693     -51.601 -50.448  20.450  1.00  0.00
ATOM   2573  ASM ASM X 694      13.767  25.118 -75.192  1.00  0.00
ATOM   2574  ASN ASN X 695      14.388  -0.776  58.846  1.00  0.00
ATOM   2575  ASO ASO X 696     -83.026   2.236 -16.774  1.00  0.00
ATOM   2576  ASP ASP X 697      77.426 -35.127 -84.607  1.00  0.00
ATOM   2577  ASQ ASQ X 698      88.490 -19.207  38.857  1.00  0.00
ATOM   2578  ASR ASR X 699     -41.004 -81.682   6.195  1.00  0.00
ATOM   2579  ASS ASS X 700       9.217  45.941 -47.965  1.00  0.00
ATOM   2580  AST AST X 701     -57.149 -87.260  57.375  1.00  0.00
ATOM   2581  ASU ASU X 702     -79.319   0.473  77.386  1.00  0.00
ATOM   2582  ASV ASV X 703     -16.512  30.559 -61.999  1.00  0.00
ATOM   2583  ASW ASW X 704     -11.215  55.584 -23.362  1.00  0.00
ATOM   2584  ASX ASX X 705      22.549 -20.255 -47.209  1.00  0.00
ATOM   2585  ASY ASY X 706     -78.696 -49.619  30.001  1.00  0.00
ATOM   2586  ASZ ASZ X 707     -69.493 -89.002   4.608  1.00  0.00
ATOM   2587  ATA ATA X 708      -9.150  80.857 -24.627  1.00  0.00
ATOM   2588  ATB ATB X 709     -78.806 -23.412  -1.766  1.00  0.00
ATOM   2589  ATC ATC X 710      51.244  49.368   5.293  1.00  0.00
ATOM   2590  ATD ATD X 711      72.131  25.846  59.992  1.00  0.00
ATOM   2591  ATE ATE X 712     -28.972  22.324 -36.226  1.00  0.00
ATOM   2592  ATF ATF X 713      18.181 -77.326 -67.164  1.00  0.00
ATOM   2593  ATG ATG X 714     -74.087 -51.869 -17.078  1.00  0.00
ATOM   2594  ATH ATH X 715     -54.446  27.362 -32.602  1.00  0.00
ATOM   2595  ATI ATI X 716     -26.556  -2.437  67.546  1.00  0.00
ATOM   2596  ATJ ATJ X 717      64.293  23.702  85.803  1.00  0.00
ATOM   2597  ATK ATK X 718      62.419   2.764 -24.852  1.00  0.00
ATOM   2598  ATL ATL X 719     -37.866  13.606   9.806  1.00  0.00
ATOM   2599  ATM ATM X 720      70.303   2.739  25.401  1.00  0.00
ATOM   2600  ATN ATN X 721       8.614 -18.413  63.437  1.00  0.00
ATOM   2601  ATO ATO X 722     -18.687   6.741 -68.164  1.00  0.00
ATOM   2602  ATP ATP X 723      13.488 -23.480  51.325  1.00  0.00
ATOM   2603  ATQ ATQ X 724     -80.340  80.744  59.745  1.00  0.00
ATOM   2604  ATR ATR X 725     -13.728 -85.200  -0.315  1.00  0.00
ATOM   2605  ATS ATS X 726     -19.827  57.725 -75.840  1.00  0.00
ATOM   2606  ATT ATT X 727     -81.780  54.683  23.076  1.00  0.00
ATOM   2607  ATU ATU X 728      88.335  24.555  24.637  1.00  0.00
ATOM   2608  ATV ATV X 729      50.752  65.547  34.101  1.00  0.00
ATOM   2609  ATW ATW X 730     -16.651 -27.570  34.594  1.00  0.00
ATOM   2610  ATX ATX X 731     -32.637   2.818 -16.994  1.00  0.00
ATOM   2611  ATY ATY X 732      19.734 -70.879 -45.283  1.00  0.00
ATOM   2612  ATZ ATZ X 733     -82.497  75.031  37.570  1.00  0.00
ATOM   2613  AUA AUA X 734      74.204  66.340  88.394  1.00  0.00
ATOM   2614  AUB AUB X 735      60.025  -3.600 -82.755  1.00  0.00
ATOM   2615  AUC AUC X 736      57.465 -81.605  27.162  1.00  0.00
ATOM   2616  AUD AUD X 737      47.140  -8.654 -18.091  1.00  0.00
ATOM   2617  AUE AUE X 738     -44.785  82.665  38.562  1.00  0.00
ATOM   2618  AUF AUF X 739     -62.302  -7.535 -23.631  1.00  0.00
ATOM   2619  AUG AUG X 740      82.385 -42.765   5.727  1.00  0.00
ATOM   2620  AUH AUH X 741     -34.754 -84.760  87.230  1.00  0.00
ATOM   2621  AUI AUI X 742      31.691  44.849 -77.774  1.00  0.00
ATOM   2622  AUJ AUJ X 743      55.208  79.735  44.643  1.00  0.00
ATOM   2623  AUK AUK X 744     -80.290 -14.357  81.879  1.00  0.00
ATOM   2624  AUL AUL X 745      87.354  36.002  24.366  1.00  0.00
ATOM   2625  AUM AUM X 746      35.651  81.864 -84.501  1.00  0.00
ATOM   2626  AUN AUN X 747       2.366  31.767 -12.153  1.00  0.00
ATOM   2627  AUO AUO X 748     -34.500  78.939  59.095  1.00  0.00
ATOM   2628  AUP AUP X 749      52.864 -75.031 -65.449  1.00  0.00
ATOM   2629  AUQ AUQ X 750      82.347 -89.432 -59.477  1.00  0.00
ATOM   2630  AUR AUR X 751      -4.964 -85.152  61.050  1.00  0.00
ATOM   2631  AUS AUS X 752      53.573  35.232 -53.765  1.00  0.00
ATOM   2632  AUT AUT X 753     -55.252   1.333  -9.372  1.00  0.00
ATOM   2633  AUU AUU X 754      63.773 -47.413 -56.505  1.00  0.00
ATOM   2634  AUV AUV X 755     -26.049 -73.637 -82.405  1.00  0.00
ATOM   2635  AUW AUW X 756     -59.825  61.674 -10.974  1.00  0.00
ATOM   2636  AUX AUX X 757      -4.394  59.722  15.612  1.00  0.00
ATOM   2637  AUY AUY X 758      17.389   8.206  82.049  1.00  0.00
ATOM   2638  AUZ AUZ X 759      32.964  53.121  -4.481  1.00  0.00
ATOM   2639  AVA AVA X 760     -12.343 -79.917  19.053  1.00  0.00
ATOM   2640  AVB AVB X 761      70.646 -13.918 -56.680  1.00  0.00
ATOM   2641  AVC AVC X 762     -15.367  47.715  53.902  1.00  0.00
ATOM   2642  AVD AVD X 763     -34.031  76.778 -49.640  1.00  0.00
ATOM   2643  AVE AVE X 764     -42.206 -79.039 -81.827  1.00  0.00
ATOM   2644  AVF AVF X 765     -84.429  59.486 -40.217  1.00  0.00
ATOM   2645  AVG AVG X 766     -84.235 -78.407  13.271  1.00  0.00
ATOM   2646  AVH AVH X 767      54.895 -35.508 -84.868  1.00  0.00
ATOM   2647  AVI AVI X 768     -45.493  20.388  45.048  1.00  0.00
ATOM   2648  AVJ AVJ X 769      25.176 -73.102   6.714  1.00  0.00
ATOM   2649  AVK AVK X 770     -82.356 -86.014 -77.870  1.00  0.00
ATOM   2650  AVL AVL X 771      23.960 -59.924  55.488  1.00  0.00
ATOM   2651  AVM AVM X 772       4.158  83.753  83.635  1.00  0.00
ATOM   2652  AVN AVN X 773     -56.409 -39.773  -4.884  1.00  0.00
ATOM   2653  AVO AVO X 774     -75.040 -69.978  27.019  1.00  0.00
ATOM   2654  AVP AVP X 775      34.203 -14.292 -12.576  1.00  0.00
ATOM   2655  AVQ AVQ X 776     -83.008  16.060  75.215  1.00  0.00
ATOM   2656  AVR AVR X 777      74.239  59.991  -8.137  1.00  0.00
ATOM   2657  AVS AVS X 778     -80.116 -40.891  86.454  1.00  0.00
ATOM   2658  AVT AVT X 779     -76.718  43.751  24.549  1.00  0.00
ATOM   2659  AVU AVU X 780     -26.220 -32.441  20.774  1.00  0.00
ATOM   2660  AVV AVV X 781      23.687  -1.806  13.677  1.00  0.00
ATOM   2661  AVW AVW X 782     -61.684  59.286 -22.725  1.00  0.00
ATOM   2662  AVX AVX X 783     -64.258 -22.981 -43.915  1.00  0.00
ATOM   2663  AVY AVY X 784     -81.496  25.717  -3.426  1.00  0.00
ATOM   2664  AVZ AVZ X 785     -10.569 -39.475  10.075  1.00  0.00
ATOM   2665  AWA AWA X 786      -0.427  54.492 -86.167  1.00  0.00
ATOM   2666  AWB AWB X 787     -15.863  52.731  43.632  1.00  0.00
ATOM   2667  AWC AWC X 788     -49.268  38.861  73.510  1.00  0.00
ATOM   2668  AWD AWD X 789     -19.889 -81.987  82.797  1.00  0.00
ATOM   2669  AWE AWE X 790     -46.271   1.011  63.121  1.00  0.00
ATOM   2670  AWF AWF X 791     -67.763 -18.155 -22.627  1.00  0.00
ATOM   2671  AWG AWG X 792      11.487  67.250  14.803  1.00  0.00
ATOM   2672  AWH AWH X 793       8.694 -36.315  -7.352  1.00  0.00
ATOM   2673  AWI AWI X 794     -40.688  27.927  69.926  1.00  0.00
ATOM   2674  AWJ AWJ X 795      83.076  -0.871  56.952  1.00  0.00
ATOM   2675  AWK AWK X 796     -60.895 -54.298 -38.066  1.00  0.00
ATOM   2676  AWL AWL X 797      66.061  82.475  13.664  1.00  0.00
ATOM   2677  AWM AWM X 798      61.849 -55.033  26.877  1.00  0.00
ATOM   2678  AWN AWN X 799      87.676 -60.832  85.822  1.00  0.00
ATOM   2679  AWO AWO X 800     -19.939  62.855  34.646  1.00  0.00
ATOM   2680  AWP AWP X 801      23.726  -7.350  29.233  1.00  0.00
ATOM   2681  AWQ AWQ X 802     -83.247  -3.185  -2.244  1.00  0.00
ATOM   2682  AWR AWR X 803     -41.763 -81.744 -27.470  1.00  0.00
ATOM   2683  AWS AWS X 804     -68.350  27.185 -55.261  1.00  0.00
ATOM   2684  AWT AWT X 805     -79.575 -87.430  27.720  1.00  0.00
ATOM   2685  AWU AWU X 806       0.478  -2.255 -46.926  1.00  0.00
ATOM   2686  AWV AWV X 807      60.587 -76.227  16.003  1.00  0.00
ATOM   2687  AWW AWW X 808     -82.047  57.815 -21.019  1.00  0.00
ATOM   2688  AWX AWX X 809      85.712   9.453  20.368  1.00  0.00
ATOM   2689  AWY AWY X 810      68.485 -19.990 -71.458  1.00  0.00
ATOM   2690  AWZ AWZ X 811     -64.406  48.529  27.857  1.00  0.00
ATOM   2691  AXA AXA X 812      49.934  12.441 -51.476  1.00  0.00
ATOM   2692  AXB AXB X 813      69.601  82.825  62.477  1.00  0.00
ATOM   2693  AXC AXC X 814      85.663  59.087   1.560  1.00  0.00
ATOM   2694  AXD AXD X 815      34.697 -27.688 -11.931  1.00  0.00
ATOM   2695  AXE AXE X 816      46.847  84.530 -14.475  1.00  0.00
ATOM   2696  AXF AXF X 817     -76.745  26.709  89.253  1.00  0.00
ATOM   2697  AXG AXG X 818     -23.925  67.422 -72.595  1.00  0.00
ATOM   2698  AXH AXH X 819     -49.066 -28.468  37.486  1.00  0.00
ATOM   2699  AXI AXI X 820      43.285  -1.491  88.989  1.00  0.00
ATOM   2700  AXJ AXJ X 821     -77.825  44.402  38.091  1.00  0.00
ATOM   2701  AXK AXK X 822      57.646   1.826 -66.453  1.00  0.00
ATOM   2702  AXL AXL X 823       0.385 -78.350  85.054  1.00  0.00
ATOM   2703  AXM AXM X 824     -12.019  76.384  -6.801  1.00  0.00
ATOM   2704  AXN AXN X 825      22.907  85.140  35.175  1.00  0.00
ATOM   2705  AXO AXO X 826      43.125  62.937  13.250  1.00  0.00
ATOM   2706  AXP AXP X 827      47.757 -30.687 -64.907  1.00  0.00
ATOM   2707  AXQ AXQ X 828      64.144  84.376 -14.961  1.00  0.00
ATOM   2708  AXR AXR X 829     -73.236  68.584 -53.873  1.00  0.00
ATOM   2709  AXS AXS X 830      89.400 -59.971  48.998  1.00  0.00
ATOM   2710  AXT AXT X 831      29.298 -88.434 -14.528  1.00  0.00
ATOM   2711  AXU AXU X 832     -34.585   2.974  79.224  1.00  0.00
ATOM   2712  AXV AXV X 833     -75.353  28.301  75.180  1.00  0.00
ATOM   2713  AXW AXW X 834      82.587  83.515  50.764  1.00  0.00
ATOM   2714  AXX AXX X 835     -12.659 -88.082 -36.917  1.00  0.00
ATOM   2715  AXY AXY X 836      56.074 -46.202  61.938  1.00  0.00
ATOM   2716  AXZ AXZ X 837     -85.752 -53.987 -61.438  1.00  0.00
ATOM   2717  AYA AYA X 838     -65.100  26.314 -40.017  1.00  0.00
ATOM   2718  AYB AYB X 839     -36.065  26.382  21.463  1.00  0.00
ATOM   2719  AYC AYC X 840     -42.030 -59.790  79.501  1.00  0.00
ATOM   2720  AYD AYD X 841      -4.241  10.903 -22.942  1.00  0.00
ATOM   2721  AYE AYE X 842      90.114  68.147  88.067  1.00  0.00
ATOM   2722  AYF AYF X 843     -42.919  49.392 -17.154  1.00  0.00
ATOM   2723  AYG AYG X 844      71.589 -48.029 -78.277  1.00  0.00
ATOM   2724  AYH AYH X 845      32.832 -23.567  85.467  1.00  0.00
ATOM   2725  AYI AYI X 846       0.393  81.036  55.395  1.00  0.00
ATOM   2726  AYJ AYJ X 847      15.288 -84.237  10.405  1.00  0.00
ATOM   2727  AYK AYK X 848      35.566  17.597  -0.173  1.00  0.00
ATOM   2728  AYL AYL X 849     -43.583  75.294  26.873  1.00  0.00
ATOM   2729  AYM AYM X 850      66.906 -62.278  84.110  1.00  0.00
ATOM   2730  AYN AYN X 851     -78.238 -63.571 -86.590  1.00  0.00
ATOM   2731  AYO AYO X 852     -60.713  51.679   1.747  1.00  0.00
ATOM   2732  AYP AYP X 853      -8.535 -21.885 -43.665  1.00  0.00
ATOM   2733  AYQ AYQ X 854      34.003  15.787 -34.001  1.00  0.00
ATOM   2734  AYR AYR X 855      68.358  40.075  60.815  1.00  0.00
ATOM   2735  AYS AYS X 856     -83.632 -51.844  57.202  1.00  0.00
ATOM   2736  AYT AYT X 857     -45.102  65.763  37.736  1.00  0.00
ATOM   2737  AYU AYU X 858       0.051 -56.162 -14.276  1.00  0.00
ATOM   2738  AYV AYV X 859      64.880 -38.086  24.749  1.00  0.00
ATOM   2739  AYW AYW X 860      28.200 -45.728  19.319  1.00  0.00
ATOM   2740  AYX AYX X 861      13.330 -15.247  17.893  1.00  0.00
ATOM   2741  AYY AYY X 862     -71.003  64.021 -30.888  1.00  0.00
ATOM   2742  AYZ AYZ X 863       6.706 -65.603 -13.179  1.00  0.00
ATOM   2743  AZA AZA X 864      74.528 -80.401 -68.844  1.00  0.00
ATOM   2744  AZB AZB X 865      27.211 -85.943 -46.837  1.00  0.00
ATOM   2745  AZC AZC X 866     -79.604 -24.289  55.849  1.00  0.00
ATOM   2746  AZD AZD X 867     -68.404 -17.957  80.603  1.00  0.00
ATOM   2747  AZE AZE X 868      83.482  83.106 -69.391  1.00  0.00
ATOM   2748  AZF AZF X 869      15.802   7.914 -25.888  1.00  0.00
ATOM   2749  AZG AZG X 870      63.744 -80.473 -58.181  1.00  0.00
ATOM   2750  AZH AZH X 871     -41.422 -26.636  17.846  1.00  0.00
ATOM   2751  AZI AZI X 872     -31.896  39.114  88.339  1.00  0.00
ATOM   2752  AZJ AZJ X 873      -7.658  80.393 -83.894  1.00  0.00
ATOM   2753  AZK AZK X 874      60.317  39.338  21.055  1.00  0.00
ATOM   2754  AZL AZL X 875     -81.372 -37.817  20.096  1.00  0.00
ATOM   2755  AZM AZM X 876     -55.551 -20.944   0.893  1.00  0.00
ATOM   2756  AZN AZN X 877      51.525  40.670 -81.006  1.00  0.00
ATOM   2757  AZO AZO X 878     -82.172  57.353 -83.748  1.00  0.00
ATOM   2758  AZP AZP X 879      22.225 -20.551  -1.296  1.00  0.00
ATOM   2759  AZQ AZQ X 880      64.627  79.033 -28.719  1.00  0.00
ATOM   2760  AZR AZR X 881      67.220 -70.544 -37.619  1.00  0.00
ATOM   2761  AZS AZS X 882     -80.045  -5.018 -61.319  1.00  0.00
ATOM   2762  AZT AZT X 883      51.756 -76.218 -14.779  1.00  0.00
ATOM   2763  AZU AZU X 884      89.506   9.719  -4.958  1.00  0.00
ATOM   2764  AZV AZV X 885      24.572 -26.332   8.052  1.00  0.00
ATOM   2765  AZW AZW X 886      33.566 -88.583  79.874  1.00  0.00
ATOM   2766  AZX AZX X 887      68.238  22.514  28.783  1.00  0.00
ATOM   2767  AZY AZY X 888      -8.080  25.211  40.651  1.00  0.00
ATOM   2768  AZZ AZZ X 889       1.279  41.050 -85.094  1.00  0.00
ATOM   2769  BAA BAA X 890      63.691  73.894  81.419  1.00  0.00
ATOM   2770  BAB BAB X 891      11.910 -51.973 -29.064  1.00  0.00
ATOM   2771  BAC BAC X 892      82.093  35.732  87.356  1.00  0.00
ATOM   2772  BAD BAD X 893      87.947 -14.737  51.442  1.00  0.00
ATOM   2773  BAE BAE X 894     -79.389 -62.845 -35.711  1.00  0.00
ATOM   2774  BAF BAF X 895     -43.231  -7.343 -16.668  1.00  0.00
ATOM   2775  BAG BAG X 896      28.663  39.161  -4.466  1.00  0.00
ATOM   2776  BAH BAH X 897     -21.436  -5.330 -78.523  1.00  0.00
ATOM   2777  BAI BAI X 898      37.722  25.344  59.334  1.00  0.00
ATOM   2778  BAJ BAJ X 899     -23.005 -55.084 -85.402  1.00  0.00
ATOM   2779  BAK BAK X 900     -81.343 -46.315  44.541  1.00  0.00
ATOM   2780  BAL BAL X 901      38.345  34.284 -75.772  1.00  0.00
ATOM   2781  BAM BAM X 902      30.350 -65.868  81.919  1.00  0.00
ATOM   2782  BAN BAN X 903      86.424  46.842 -65.541  1.00  0.00
ATOM   2783  BAO BAO X 904     -42.385  69.626  50.039  1.00  0.00
ATOM   2784  BAP BAP X 905     -59.690 -62.373   0.405  1.00  0.00
ATOM   2785  BAQ BAQ X 906      60.235  -2.212  28.279  1.00  0.00
ATOM   2786  BAR BAR X 907      35.062  -4.333 -35.119  1.00  0.00
ATOM   2787  BAS BAS X 908     -75.778  31.853  15.499  1.00  0.00
ATOM   2788  BAT BAT X 909     -30.928  67.249  -6.937  1.00  0.00
ATOM   2789  BAU BAU X 910     -84.671 -70.672   1.502  1.00  0.00
ATOM   2790  BAV BAV X 911      88.857 -19.083  88.406  1.00  0.00
ATOM   2791  BAW BAW X 912     -40.500  45.855  56.662  1.00  0.00
ATOM   2792  BAX BAX X 913     -31.027  41.788 -21.257  1.00  0.00
ATOM   2793  BAY BAY X 914      -0.748 -56.397 -41.316  1.00  0.00
ATOM   2794  BAZ BAZ X 915      66.584 -24.187  -2.655  1.00  0.00
ATOM   2795  BBA BBA X 916      44.302  19.701 -27.354  1.00  0.00
ATOM   2796  BBB BBB X 917     -74.654  58.883 -12.091  1.00  0.00
ATOM   2797  BBC BBC X 918     -49.328  41.281 -12.287  1.00  0.00
ATOM   2798  BBD BBD X 919      38.380  65.987  65.997  1.00  0.00
ATOM   2799  BBE BBE X 920      46.724  61.951 -46.323  1.00  0.00
ATOM   2800  BBF BBF X 921       6.809  39.683 -65.698  1.00  0.00
ATOM   2801  BBG BBG X 922      86.519 -51.621 -43.318  1.00  0.00
ATOM   2802  BBH BBH X 923     -23.266 -32.752  66.446  1.00  0.00
ATOM   2803  BBI BBI X 924     -33.089 -36.716  48.128  1.00  0.00
ATOM   2804  BBJ BBJ X 925     -27.400  80.611 -64.109  1.00  0.00
ATOM   2805  BBK BBK X 926      87.400  73.425 -48.587  1.00  0.00
ATOM   2806  BBL BBL X 927      -4.581  39.793  83.339  1.00  0.00
ATOM   2807  BBM BBM X 928     -52.466  68.010 -28.705  1.00  0.00
ATOM   2808  BBN BBN X 929     -85.937 -20.797 -39.402  1.00  0.00
ATOM   2809  BBO BBO X 930     -32.495  57.585  87.873  1.00  0.00
ATOM   2810  BBP BBP X 931      89.280  84.600  36.067  1.00  0.00
ATOM   2811  BBQ BBQ X 932     -31.132  43.697 -45.519  1.00  0.00
ATOM   2812  BBR BBR X 933     -34.068  80.264  73.860  1.00  0.00
ATOM   2813  BBS BBS X 934     -49.609 -69.691  -0.947  1.00  0.00
ATOM   2814  BBT BBT X 935      27.510 -76.633  -6.906  1.00  0.00
ATOM   2815  BBU BBU X 936      82.216  -5.529   5.375  1.00  0.00
ATOM   2816  BBV BBV X 937      24.587 -36.295  23.332  1.00  0.00
ATOM   2817  BBW BBW X 938     -76.333  79.619 -20.397  1.00  0.00
ATOM   2818  BBX BBX X 939     -71.803 -65.146  87.489  1.00  0.00
ATOM   2819  BBY BBY X 940     -74.767 -86.098 -25.224  1.00  0.00
ATOM   2820  BBZ BBZ X 941      29.659  36.292 -17.775  1.00  0.00
ATOM   2821  BCA BCA X 942      85.461  21.305 -74.568  1.00  0.00
ATOM   2822  BCB BCB X 943     -29.315 -79.200  -7.437  1.00  0.00
ATOM   2823  BCC BCC X 944      85.702 -18.412 -85.882  1.00  0.00
ATOM   2824  BCD BCD X 945     -38.321  61.326  75.692  1.00  0.00
ATOM   2825  BCE BCE X 946     -82.053 -23.384  17.102  1.00  0.00
ATOM   2826  BCF BCF X 947       3.630  42.804 -36.567  1.00  0.00
ATOM   2827  BCG BCG X 948      65.640 -89.079 -77.060  1.00  0.00
ATOM   2828  BCH BCH X 949      19.324  50.913   0.043  1.00  0.00
ATOM   2829  BCI BCI X 950      82.735  45.610  25.792  1.00  0.00
ATOM   2830  BCJ BCJ X 951      72.986 -74.401  55.640  1.00  0.00
ATOM   2831  BCK BCK X 952     -82.350  56.498  48.759  1.00  0.00
ATOM   2832  BCL BCL X 953     -25.496 -25.081 -79.405  1.00  0.00
ATOM   2833  BCM BCM X 954      32.411 -60.114   5.492  1.00  0.00
ATOM   2834  BCN BCN X 955      74.775 -14.709  66.257  1.00  0.00
ATOM   2835  BCO BCO X 956     -37.524 -51.558  89.523  1.00  0.00
ATOM   2836  BCP BCP X 957     -83.766  69.630  76.742  1.00  0.00
ATOM   2837  BCQ BCQ X 958     -81.066  47.551 -61.270  1.00  0.00
ATOM   2838  BCR BCR X 959     -25.683 -30.708   1.209  1.00  0.00
ATOM   2839  BCS BCS X 960     -16.683  17.684 -79.435  1.00  0.00
ATOM   2840  BCT BCT X 961     -83.283 -61.511  84.904  1.00  0.00
ATOM   2841  BCU BCU X 962     -22.345  26.804  -2.542  1.00  0.00
ATOM   2842  BCV BCV X 963      31.753 -70.635 -71.378  1.00  0.00
ATOM   2843  BCW BCW X 964      88.298   0.471 -27.502  1.00  0.00
ATOM   2844  BCX BCX X 965     -26.870  33.045  31.845  1.00  0.00
ATOM   2845  BCY BCY X 966      80.999 -24.151 -49.478  1.00  0.00
ATOM   2846  BCZ BCZ X 967      -0.885 -26.244  40.003  1.00  0.00
ATOM   2847  BDA BDA X 968     -53.867   7.443 -37.929  1.00  0.00
ATOM   2848  BDB BDB X 969      57.365 -89.924  85.213  1.00  0.00
ATOM   2849  BDC BDC X 970      23.159 -43.067 -14.868  1.00  0.00
ATOM   2850  BDD BDD X 971     -84.747  39.665  88.692  1.00  0.00
ATOM   2851  BDE BDE X 972      15.356 -56.970  74.600  1.00  0.00
ATOM   2852  BDF BDF X 973     -60.090  28.864 -86.940  1.00  0.00
ATOM   2853  BDG BDG X 974     -32.667  84.549   1.759  1.00  0.00
ATOM   2854  BDH BDH X 975      27.529  11.605   8.736  1.00  0.00
ATOM   2855  BDI BDI X 976      43.872 -76.424  89.867  1.00  0.00
ATOM   2856  BDJ BDJ X 977      52.012 -88.512  38.135  1.00  0.00
ATOM   2857  BDK BDK X 978     -72.901 -86.296 -44.383  1.00  0.00
ATOM   2858  BDL BDL X 979     -22.091  57.474  69.114  1.00  0.00
ATOM   2859  BDM BDM X 980      48.447  68.714  83.892  1.00  0.00
ATOM   2860  BDN BDN X 981     -82.846  27.578 -46.643  1.00  0.00
ATOM   2861  BDO BDO X 982      28.815 -88.042  46.091  1.00  0.00
ATOM   2862  BDP BDP X 983      44.710 -75.207 -44.117  1.00  0.00
ATOM   2863  BDQ BDQ X 984       9.717  82.630  62.148  1.00  0.00
ATOM   2864  BDR BDR X 985      15.008  65.048  40.083  1.00  0.00
ATOM   2865  BDS BDS X 986      84.860  15.308 -31.621  1.00  0.00
ATOM   2866  BDT BDT X 987     -34.626 -16.567 -15.615  1.00  0.00
ATOM   2867  BDU BDU X 988     -85.323   8.689 -65.787  1.00  0.00
ATOM   2868  BDV BDV X 989      -8.324 -86.106 -79.720  1.00  0.00
ATOM   2869  BDW BDW X 990     -82.619  84.100 -61.283  1.00  0.00
ATOM   2870  BDX BDX X 991       0.567  82.924  12.073  1.00  0.00
ATOM   2871  BDY BDY X 992      34.500  -0.957  38.548  1.00  0.00
ATOM   2872  BDZ BDZ X 993      61.118  83.146 -68.010  1.00  0.00
ATOM   2873  BEA BEA X 994      87.503  -2.316  40.845  1.00  0.00
ATOM   2874  BEB BEB X 995     -55.982 -85.725  38.572  1.00  0.00
ATOM   2875  BEC BEC X 996      63.764 -56.551 -40.056  1.00  0.00
ATOM   2876  BED BED X 997       5.483 -29.877  12.691  1.00  0.00
ATOM   2877  BEE BEE X 998      29.181 -72.269 -17.976  1.00  0.00
ATOM   2878  BEF BEF X 999       4.420  25.886  79.386  1.00  0.00
ATOM   2879  BEG BEG X1000      25.531  72.848   8.019  1.00  0.00
ATOM   2880  BEH BEH X1001     -27.050  55.403 -33.038  1.00  0.00
ATOM   2881  BEI BEI X1002     -75.204  36.633 -65.611  1.00  0.00
ATOM   2882  BEJ BEJ X1003      13.655  14.976 -39.025  1.00  0.00
ATOM   2883  BEK BEK X1004     -25.013 -39.577 -55.916  1.00  0.00
ATOM   2884  BEL BEL X1005     -21.939  85.276  65.429  1.00  0.00
ATOM   2885  BEM BEM X1006     -24.328  11.120   3.818  1.00  0.00
ATOM   2886  BEN BEN X1007      46.614  80.227  84.446  1.00  0.00
ATOM   2887  BEO BEO X1008      14.815 -58.313  13.139  1.00  0.00
ATOM   2888  BEP BEP X1009      -0.363 -45.482  52.227  1.00  0.00
ATOM   2889  BEQ BEQ X1010     -71.800   9.947  -5.909  1.00  0.00
ATOM   2890  BER BER X1011     -82.670 -73.581  72.870  1.00  0.00
ATOM   2891  BES BES X1012     -14.066 -79.698  49.993  1.00  0.00
ATOM   2892  BET BET X1013      80.714   8.455  67.959  1.00  0.00
ATOM   2893  BEU BEU X1014     -52.743 -20.212 -46.241  1.00  0.00
ATOM   2894  BEV BEV X1015     -43.956 -82.757  61.213  1.00  0.00
ATOM   2895  BEW BEW X1016     -73.505 -70.445   8.640  1.00  0.00
ATOM   2896  BEX BEX X1017     -32.004  34.679 -57.170  1.00  0.00
ATOM   2897  BEY BEY X1018     -39.296  82.620  87.020  1.00  0.00
ATOM   2898  BEZ BEZ X1019      -2.939  21.931 -48.055  1.00  0.00
ATOM   2899  BFA BFA X1020     -52.782  14.845  17.470  1.00  0.00
ATOM   2900  BFB BFB X1021       3.353  20.923 -20.263  1.00  0.00
ATOM   2901  BFC BFC X1022      25.784  30.809 -62.689  1.00  0.00
ATOM   2902  BFD BFD X1023     -30.942 -73.610  81.638  1.00  0.00
ATOM   2903  BFE BFE X1024     -65.141 -44.725 -49.020  1.00  0.00
ATOM   2904  BFF BFF X1025      41.487  26.563 -13.304  1.00  0.00
ATOM   2905  BFG BFG X1026      86.974   1.546 -43.756  1.00  0.00
ATOM   2906  BFH BFH X1027     -56.034 -40.560 -70.509  1.00  0.00
ATOM   2907  BFI BFI X1028     -81.438 -13.687 -29.145  1.00  0.00
ATOM   2908  BFJ BFJ X1029      85.492  60.710 -47.031  1.00  0.00
ATOM   2909  BFK BFK X1030      84.383 -81.459 -27.924  1.00  0.00
ATOM   2910  BFL BFL X1031     -21.815  54.228 -86.927  1.00  0.00
ATOM   2911  BFM BFM X1032      86.483 -50.835 -12.942  1.00  0.00
ATOM   2912  BFN BFN X1033     -69.170  28.579 -73.480  1.00  0.00
ATOM   2913  BFO BFO X1034      46.945  11.729  35.044  1.00  0.00
ATOM   2914  BFP BFP X1035      28.492  39.207 -48.650  1.00  0.00
ATOM   2915  BFQ BFQ X1036      87.716 -80.113  60.711  1.00  0.00
ATOM   2916  BFR BFR X1037     -41.511  70.884  85.781  1.00  0.00
ATOM   2917  BFS BFS X1038      60.030 -19.312  33.598  1.00  0.00
ATOM   2918  BFT BFT X1039      54.144  50.514 -27.099  1.00  0.00
ATOM   2919  BFU BFU X1040      30.676 -19.544 -24.601  1.00  0.00
ATOM   2920  BFV BFV X1041     -12.684   4.440 -87.134  1.00  0.00
ATOM   2921  BFW BFW X1042      39.489 -85.320  28.195  1.00  0.00
ATOM   2922  BFX BFX X1043      57.107  28.409 -31.566  1.00  0.00
ATOM   2923  BFY BFY X1044     -32.482  22.861  36.331  1.00  0.00
ATOM   2924  BFZ BFZ X1045     -78.635  85.891 -86.353  1.00  0.00
ATOM   2925  BGA BGA X1046     -51.476  82.744 -43.879  1.00  0.00
ATOM   2926  BGB BGB X1047      83.214  65.496 -78.465  1.00  0.00
ATOM   2927  BGC BGC X1048      48.824 -23.968  -8.541  1.00  0.00
ATOM   2928  BGD BGD X1049     -67.592 -83.892 -13.619  1.00  0.00
ATOM   2929  BGE BGE X1050      50.855 -51.788 -17.944  1.00  0.00
ATOM   2930  BGF BGF X1051       5.147  57.649   7.629  1.00  0.00
ATOM   2931  BGG BGG X1052      62.487  51.567  -9.213  1.00  0.00
ATOM   2932  BGH BGH X1053      58.015 -55.123  80.758  1.00  0.00
ATOM   2933  BGI BGI X1054      34.771  21.506  29.566  1.00  0.00
ATOM   2934  BGJ BGJ X1055     -70.287  51.045  62.882  1.00  0.00
ATOM   2935  BGK BGK X1056     -60.857  45.423  59.343  1.00  0.00
ATOM   2936  BGL BGL X1057     -52.803 -39.414  44.747  1.00  0.00
ATOM   2937  BGM BGM X1058     -50.558 -83.319  -3.855  1.00  0.00
ATOM   2938  BGN BGN X1059      52.468  77.555   1.903  1.00  0.00
ATOM   2939  BGO BGO X1060     -26.770  35.689 -74.853  1.00  0.00
ATOM   2940  BGP BGP X1061     -83.525   1.479 -34.449  1.00  0.00
ATOM   2941  BGQ BGQ X1062     -54.460  11.303  60.771  1.00  0.00
ATOM   2942  BGR BGR X1063      76.087  56.678  71.200  1.00  0.00
ATOM   2943  BGS BGS X1064      28.235  -3.567 -87.401  1.00  0.00
ATOM   2944  BGT BGT X1065      89.617 -35.827  53.543  1.00  0.00
ATOM   2945  BGU BGU X1066      54.957 -21.323 -82.505  1.00  0.00
ATOM   2946  BGV BGV X1067      13.182 -55.916  86.205  1.00  0.00
ATOM   2947  BGW BGW X1068      67.322  15.591  37.162  1.00  0.00
ATOM   2948  BGX BGX X1069      86.697  72.906  36.780  1.00  0.00
ATOM   2949  BGY BGY X1070     -46.088  18.899  26.862  1.00  0.00
ATOM   2950  BGZ BGZ X1071      13.264 -61.781 -55.956  1.00  0.00
ATOM   2951  BHA BHA X1072      39.836  59.303 -78.434  1.00  0.00
ATOM   2952  BHB BHB X1073     -82.953  18.107 -77.458  1.00  0.00
ATOM   2953  BHC BHC X1074     -64.330 -77.109  66.762  1.00  0.00
ATOM   2954  BHD BHD X1075     -19.136  45.794  83.948  1.00  0.00
ATOM   2955  BHE BHE X1076     -65.998 -42.167  85.542  1.00  0.00
ATOM   2956  BHF BHF X1077      65.406  36.002 -79.150  1.00  0.00
ATOM   2957  BHG BHG X1078     -80.997  45.409   3.764  1.00  0.00
ATOM   2958  BHH BHH X1079     -84.621  74.737 -75.871  1.00  0.00
ATOM   2959  BHI BHI X1080      44.086 -47.991  16.439  1.00  0.00
ATOM   2960  BHJ BHJ X1081     -62.884  14.002  71.468  1.00  0.00
ATOM   2961  BHK BHK X1082       1.569 -75.853  58.157  1.00  0.00
ATOM   2962  BHL BHL X1083     -69.754  62.285  12.137  1.00  0.00
ATOM   2963  BHM BHM X1084      86.506 -71.684  36.548  1.00  0.00
ATOM   2964  BHN BHN X1085      73.716 -16.973  34.435  1.00  0.00
ATOM   2965  BHO BHO X1086     -75.236 -83.190  -4.196  1.00  0.00
ATOM   2966  BHP BHP X1087      78.649  12.844  52.359  1.00  0.00
ATOM   2967  BHQ BHQ Y1088     -37.033  -3.684 -76.307  1.00  0.00
ATOM   2968  BHR BHR Y1089      50.250 -34.010  68.438  1.00  0.00
ATOM   2969  BHS BHS Y1090      41.914  76.185 -62.501  1.00  0.00
ATOM   2970  BHT BHT Y1091      54.096 -55.758 -52.794  1.00  0.00
ATOM   2971  BHU BHU Y1092      17.484  45.710 -46.043  1.00  0.00
ATOM   2972  BHV BHV Y1093      60.642  20.846 -19.596  1.00  0.00
ATOM   2973  BHW BHW Y1094     -67.784   8.236   8.769  1.00  0.00
ATOM   2974  BHX BHX Y1095      60.028 -61.164  61.255  1.00  0.00
ATOM   2975  BHY BHY Y1096      16.556 -28.711  37.120  1.00  0.00
ATOM   2976  BHZ BHZ Y1097      84.754  28.800  42.366  1.00  0.00
ATOM   2977  BIA BIA Y1098     -63.640  66.522  62.829  1.00  0.00
ATOM   2978  BIB BIB Y1099     -66.193 -32.575  54.075  1.00  0.00
ATOM   2979  BIC BIC Y1100     -49.278 -43.931  29.676  1.00  0.00
ATOM   2980  BID BID Y1101      73.381 -50.800  23.655  1.00  0.00
ATOM   2981  BIE BIE Y1102      26.367 -41.864 -15.720  1.00  0.00
ATOM   2982  BIF BIF Y1103      47.172   9.416  73.484  1.00  0.00
ATOM   2983  BIG BIG Y1104      13.912 -11.661  41.879  1.00  0.00
ATOM   2984  BIH BIH Y1105      17.680  42.762   9.339  1.00  0.00
ATOM   2985  BII BII Y1106      50.249  43.272  22.694  1.00  0.00
ATOM   2986  BIJ BIJ Y1107      -1.877 -19.160 -64.369  1.00  0.00
ATOM   2987  BIK BIK Y1108     -45.513 -78.809 -45.862  1.00  0.00
ATOM   2988  BIL BIL Y1109     -17.661 -61.076  67.868  1.00  0.00
ATOM   2989  BIM BIM Y1110     -75.172 -28.627 -60.487  1.00  0.00
ATOM   2990  BIN BIN Y1111     -12.976 -37.660  29.688  1.00  0.00
ATOM   2991  BIO BIO Y1112     -36.478  44.122  39.066  1.00  0.00
ATOM   2992  BIP BIP Y1113     -63.058  60.894   2.973  1.00  0.00
ATOM   2993  BIQ BIQ Y1114     -38.326  65.147 -47.024  1.00  0.00
ATOM   2994  BIR BIR Y1115     -17.706  43.364  13.243  1.00  0.00
ATOM   2995  BIS BIS Y1116     -33.012  18.484  49.309  1.00  0.00
ATOM   2996  BIT BIT Y1117      64.813  58.176 -55.831  1.00  0.00
ATOM   2997  BIU BIU Y1118      77.023 -50.433  85.123  1.00  0.00
ATOM   2998  BIV BIV Y1119      70.789  43.020  62.920  1.00  0.00
ATOM   2999  BIW BIW Y1120       2.451 -44.301 -49.554  1.00  0.00
ATOM   3000  BIX BIX Y1121      11.323  15.309  65.620  1.00  0.00
ATOM   3001  BIY BIY Y1122     -12.658  64.767  64.933  1.00  0.00
ATOM   3002  BIZ BIZ Y1123       5.298 -62.269  45.924  1.00  0.00
ATOM   3003  BJA BJA Y1124     -57.118 -26.725 -33.080  1.00  0.00
ATOM   3004  BJB BJB Y1125     -45.989 -80.628  46.316  1.00  0.00
ATOM   3005  BJC BJC Y1126     -53.485  21.781 -64.769  1.00  0.00
ATOM   3006  BJD BJD Y1127      43.466  70.903  -5.760  1.00  0.00
ATOM   3007  BJE BJE Y1128     -75.983  70.438 -62.988  1.00  0.00
ATOM   3008  BJF BJF Y1129      56.062  71.143 -29.739  1.00  0.00
ATOM   3009  BJG BJG Y1130     -18.051  22.789 -42.362  1.00  0.00
ATOM   3010  BJH BJH Y1131      12.802   8.293 -66.333  1.00  0.00
ATOM   3011  BJI BJI Y1132      58.358 -30.720   4.637  1.00  0.00
ATOM   3012  BJJ BJJ Y1133       6.983  60.008  76.452  1.00  0.00
ATOM   3013  BJK BJK Y1134     -29.134 -25.589 -69.856  1.00  0.00
ATOM   3014  BJL BJL Y1135      83.792 -23.358  49.467  1.00  0.00
ATOM   3015  BJM BJM Y1136      46.886  47.003  61.109  1.00  0.00
ATOM   3016  BJN BJN Y1137      65.486 -54.124  -4.747  1.00  0.00
ATOM   3017  BJO BJO Y1138      55.156 -65.813   5.913  1.00  0.00
ATOM   3018  BJP BJP Y1139      45.081  68.818  48.907  1.00  0.00
ATOM   3019  BJQ BJQ Y1140      67.240 -71.571 -36.460  1.00  0.00
ATOM   3020  BJR BJR Y1141     -56.464 -32.411   4.345  1.00  0.00
ATOM   3021  BJS BJS Y1142     -51.846  36.914 -34.420  1.00  0.00
ATOM   3022  BJT BJT Y1143     -61.799   5.114 -30.646  1.00  0.00
ATOM   3023  BJU BJU Y1144     -11.354  40.339 -24.148  1.00  0.00
ATOM   3024  BJV BJV Y1145      -3.552  68.171 -83.152  1.00  0.00
ATOM   3025  BJW BJW Y1146     -53.867 -55.449 -39.121  1.00  0.00
ATOM   3026  BJX BJX Y1147     -72.952 -84.313  61.556  1.00  0.00
ATOM   3027  BJY BJY Y1148     -25.920  77.741 -72.639  1.00  0.00
ATOM   3028  BJZ BJZ Y1149     -16.034 -67.115 -68.952  1.00  0.00
ATOM   3029  BKA BKA Y1150      84.539 -83.602 -17.030  1.00  0.00
ATOM   3030  BKB BKB Y1151      14.571  60.227  34.496  1.00  0.00
ATOM   3031  BKC BKC Y1152      79.609  18.212  10.517  1.00  0.00
ATOM   3032  BKD BKD Y1153     -12.975 -50.045 -11.796  1.00  0.00
ATOM   3033  BKE BKE Y1154      11.753 -72.889  67.739  1.00  0.00
ATOM   3034  BKF BKF Y1155     -47.551  44.707 -20.350  1.00  0.00
ATOM   3035  BKG BKG Y1156     -23.337 -27.645 -43.541  1.00  0.00
ATOM   3036  BKH BKH Y1157     -75.200 -71.148  29.886  1.00  0.00
ATOM   3037  BKI BKI Y1158     -37.670 -69.879 -24.242  1.00  0.00
ATOM   3038  BKJ BKJ Y1159      61.853  12.392  35.995  1.00  0.00
ATOM   3039  BKK BKK Y1160      89.044 -55.540 -33.624  1.00  0.00
ATOM   3040  BKL BKL Y1161      -9.824 -82.102 -28.099  1.00  0.00
ATOM   3041  BKM BKM Y1162      -1.292 -46.273 -82.795  1.00  0.00
ATOM   3042  BKN BKN Y1163      51.061 -79.374 -51.118  1.00  0.00
ATOM   3043  BKO BKO Y1164     -42.982  -7.538  46.266  1.00  0.00
ATOM   3044  BKP BKP Y1165      19.038 -74.198 -63.422  1.00  0.00
ATOM   3045  BKQ BKQ Y1166      70.838  68.854  71.684  1.00  0.00
ATOM   3046  BKR BKR Y1167      43.441 -12.598  35.014  1.00  0.00
ATOM   3047  BKS BKS Y1168      53.280 -51.878  27.279  1.00  0.00
ATOM   3048  BKT BKT Y1169      78.562  43.884   0.608  1.00  0.00
ATOM   3049  BKU BKU Y1170     -23.258 -20.545 -22.550  1.00  0.00
ATOM   3050  BKV BKV Y1171     -38.799 -57.431 -56.785  1.00  0.00
ATOM   3051  BKW BKW Y1172      38.747 -68.921  24.816  1.00  0.00
ATOM   3052  BKX BKX Y1173      27.155 -43.628  29.808  1.00  0.00
ATOM   3053  BKY BKY Y1174     -78.781 -77.060 -16.260  1.00  0.00
ATOM   3054  BKZ BKZ Y1175       1.503 -33.553  45.297  1.00  0.00
ATOM   3055  BLA BLA Y1176     -21.142  -3.118  44.517  1.00  0.00
ATOM   3056  BLB BLB Y1177      19.310  19.143 -21.695  1.00  0.00
ATOM   3057  BLC BLC Y1178      33.997 -85.370 -28.668  1.00  0.00
ATOM   3058  BLD BLD Y1179     -44.210 -52.938  66.237  1.00  0.00
ATOM   3059  BLE BLE Y1180     -25.554   8.263 -61.444  1.00  0.00
ATOM   3060  BLF BLF Y1181     -74.921   9.245  45.650  1.00  0.00
ATOM   3061  BLG BLG Y1182     -52.293 -64.753 -21.664  1.00  0.00
ATOM   3062  BLH BLH Y1183     -35.757  35.942 -49.697  1.00  0.00
ATOM   3063  BLI BLI Y1184      52.665 -15.943 -64.437  1.00  0.00
ATOM   3064  BLJ BLJ Y1185      27.247   7.547   5.799  1.00  0.00
ATOM   3065  BLK BLK Y1186     -64.109 -53.126  86.827  1.00  0.00
ATOM   3066  BLL BLL Y1187     -83.547  26.921 -78.007  1.00  0.00
ATOM   3067  BLM BLM Y1188      46.337 -10.071  70.248  1.00  0.00
ATOM   3068  BLN BLN Y1189       4.005 -72.044 -84.107  1.00  0.00
ATOM   3069  BLO BLO Y1190      73.704  -2.627  67.088  1.00  0.00
ATOM   3070  BLP BLP Y1191      78.151 -45.015  -7.296  1.00  0.00
ATOM   3071  BLQ BLQ Y1192      62.104  32.745 -56.869  1.00  0.00
ATOM   3072  BLR BLR Y1193       9.910 -32.669  72.820  1.00  0.00
ATOM   3073  BLS BLS Y1194      14.546  73.020 -14.908  1.00  0.00
ATOM   3074  BLT BLT Y1195       7.805 -69.320  79.680  1.00  0.00
ATOM   3075  BLU BLU Y1196     -12.944  -2.917 -64.379  1.00  0.00
ATOM   3076  BLV BLV Y1197      32.381  79.391 -46.613  1.00  0.00
ATOM   3077  BLW BLW Y1198      68.636 -88.078  61.806  1.00  0.00
ATOM   3078  BLX BLX Y1199     -32.553 -57.123 -36.922  1.00  0.00
ATOM   3079  BLY BLY Y1200      16.420  33.948  30.299  1.00  0.00
ATOM   3080  BLZ BLZ Y1201     -73.683 -20.913 -82.879  1.00  0.00
ATOM   3081  BMA BMA Y1202     -57.264  35.018  34.752  1.00  0.00
ATOM   3082  BMB BMB Y1203     -61.648  16.974 -43.228  1.00  0.00
ATOM   3083  BMC BMC Y1204      89.650 -80.248 -58.295  1.00  0.00
ATOM   3084  BMD BMD Y1205       3.114  81.379 -67.038  1.00  0.00
ATOM   3085  BME BME Y1206      58.023 -80.648  39.597  1.00  0.00
ATOM   3086  BMF BMF Y1207      41.960  27.880 -76.059  1.00  0.00
ATOM   3087  BMG BMG Y1208     -53.496 -70.420 -82.357  1.00  0.00
ATOM   3088  BMH BMH Y1209      69.235 -20.157 -26.829  1.00  0.00
ATOM   3089  BMI BMI Y1210     -48.230 -22.631  87.761  1.00  0.00
ATOM   3090  BMJ BMJ Y1211      32.039   5.974 -39.402  1.00  0.00
ATOM   3091  BMK BMK Y1212     -46.684 -57.869 -70.476  1.00  0.00
ATOM   3092  BML BML Y1213      69.034 -60.268  45.443  1.00  0.00
ATOM   3093  BMM BMM Y1214     -42.733 -53.669 -10.612  1.00  0.00
ATOM   3094  BMN BMN Y1215      30.520 -35.620 -71.016  1.00  0.00
ATOM   3095  BMO BMO Y1216      31.196  31.757   6.723  1.00  0.00
ATOM   3096  BMP BMP Y1217     -14.224 -23.468  38.313  1.00  0.00
ATOM   3097  BMQ BMQ Y1218      35.341 -62.322  44.681  1.00  0.00
ATOM   3098  BMR BMR Y1219      31.728 -87.563   2.756  1.00  0.00
ATOM   3099  BMS BMS Y1220      77.459  -3.613 -74.948  1.00  0.00
ATOM   3100  BMT BMT Y1221      88.849  47.459 -50.386  1.00  0.00
ATOM   3101  BMU BMU Y1222      51.921 -33.108 -57.219  1.00  0.00
ATOM   3102  BMV BMV Y1223      68.168  54.382  -2.557  1.00  0.00
ATOM   3103  BMW BMW Y1224      85.724  -4.023 -27.949  1.00  0.00
ATOM   3104  BMX BMX Y1225      -0.633 -62.033 -23.977  1.00  0.00
ATOM   3105  BMY BMY Y1226     -10.554  77.512  86.338  1.00  0.00
ATOM   3106  BMZ BMZ Y1227     -26.871  21.301  77.336  1.00  0.00
ATOM   3107  BNA BNA Y1228      65.683  83.860 -84.800  1.00  0.00
ATOM   3108  BNB BNB Y1229      22.794 -76.440 -87.250  1.00  0.00
ATOM   3109  BNC BNC Y1230     -16.581 -76.872   1.114  1.00  0.00
ATOM   3110  BND BND Y1231      89.513 -43.298 -50.940  1.00  0.00
ATOM   3111  BNE BNE Y1232      48.931  34.225  47.408  1.00  0.00
ATOM   3112  BNF BNF Y1233     -63.725 -72.446  73.164  1.00  0.00
ATOM   3113  BNG BNG Y1234     -21.515 -54.957  14.985  1.00  0.00
ATOM   3114  BNH BNH Y1235       9.690 -48.266  22.293  1.00  0.00
ATOM   3115  BNI BNI Y1236      53.638  28.799  64.493  1.00  0.00
ATOM   3116  BNJ BNJ Y1237      -0.327  -5.032 -47.967  1.00  0.00
ATOM   3117  BNK BNK Y1238     -30.256 -10.096 -55.466  1.00  0.00
ATOM   3118  BNL BNL Y1239      81.044 -65.491   6.383  1.00  0.00
ATOM   3119  BNM BNM Y1240      76.129 -50.085 -43.439  1.00  0.00
ATOM   3120  BNN BNN Y1241     -73.497 -13.820  32.172  1.00  0.00
ATOM   3121  BNO BNO Y1242     -36.428 -70.382 -10.142  1.00  0.00
ATOM   3122  BNP BNP Y1243      86.176 -62.363 -61.184  1.00  0.00
ATOM   3123  BNQ BNQ Y1244      81.940 -43.652 -71.858  1.00  0.00
ATOM   3124  BNR BNR Y1245     -37.450  47.215 -63.075  1.00  0.00
ATOM   3125  BNS BNS Y1246      58.321  74.940  18.490  1.00  0.00
ATOM   3126  BNT BNT Y1247      51.398 -19.172  52.016  1.00  0.00
ATOM   3127  BNU BNU Y1248      60.957 -51.723 -67.326  1.00  0.00
ATOM   3128  BNV BNV Y1249     -26.028 -16.870  20.668  1.00  0.00
ATOM   3129  BNW BNW Y1250     -35.806 -11.506  -2.885  1.00  0.00
ATOM   3130  BNX BNX Y1251      82.457  75.623  -1.581  1.00  0.00
ATOM   3131  BNY BNY Y1252     -20.945  12.364 -16.496  1.00  0.00
ATOM   3132  BNZ BNZ Y1253      77.488  -4.961   0.063  1.00  0.00
ATOM   3133  BOA BOA Y1254       3.727  75.745 -44.396  1.00  0.00
ATOM   3134  BOB BOB Y1255      74.005  77.263  37.203  1.00  0.00
ATOM   3135  BOC BOC Y1256     -69.380   1.160  76.763  1.00  0.00
ATOM   3136  BOD BOD Y1257     -78.713  18.704 -22.985  1.00  0.00
ATOM   3137  BOE BOE Y1258      57.353  84.338 -14.926  1.00  0.00
ATOM   3138  BOF BOF Y1259     -38.458   3.716 -26.654  1.00  0.00
ATOM   3139  BOG BOG Y1260     -62.971 -86.862  69.939  1.00  0.00
ATOM   3140  BOH BOH Y1261     -35.904  -3.965  74.903  1.00  0.00
ATOM   3141  BOI BOI Y1262       3.993 -81.026  19.615  1.00  0.00
ATOM   3142  BOJ BOJ Y1263     -38.263  61.994  74.553  1.00  0.00
ATOM   3143  BOK BOK Y1264      30.331   6.999  31.148  1.00  0.00
ATOM   3144  BOL BOL Y1265      38.600  55.675  -5.022  1.00  0.00
ATOM   3145  BOM BOM Y1266      29.427 -83.987  87.936  1.00  0.00
ATOM   3146  BON BON Y1267     -23.982  59.670 -31.197  1.00  0.00
ATOM   3147  BOO BOO Y1268      10.944  84.702   8.686  1.00  0.00
ATOM   3148  BOP BOP Y1269      54.827   3.929  13.361  1.00  0.00
ATOM   3149  BOQ BOQ Y1270      28.598  64.413 -70.516  1.00  0.00
ATOM   3150  BOR BOR Y1271     -53.241  51.003 -73.840  1.00  0.00
ATOM   3151  BOS BOS Y1272      59.798 -87.758 -65.598  1.00  0.00
ATOM   3152  BOT BOT Y1273     -16.233  -5.409 -79.465  1.00  0.00
ATOM   3153  BOU BOU Y1274     -44.861  39.742 -85.499  1.00  0.00
ATOM   3154  BOV BOV Y1275     -66.635 -76.842 -32.781  1.00  0.00
ATOM   3155  BOW BOW Y1276      25.526 -41.447  42.901  1.00  0.00
ATOM   3156  BOX BOX Y1277     -52.504  77.526 -62.996  1.00  0.00
ATOM   3157  BOY BOY Y1278      54.546 -17.306  84.302  1.00  0.00
ATOM   3158  BOZ BOZ Y1279     -74.147   9.337 -80.090  1.00  0.00
ATOM   3159  BPA BPA Y1280      69.971 -77.640  47.748  1.00  0.00
ATOM   3160  BPB BPB Y1281      44.354 -29.607 -40.328  1.00  0.00
ATOM   3161  BPC BPC Y1282      88.928   8.264  53.781  1.00  0.00
ATOM   3162  BPD BPD Y1283     -14.194  74.010 -44.777  1.00  0.00
ATOM   3163  BPE BPE Y1284      33.544 -69.874  73.121  1.00  0.00
ATOM   3164  BPF BPF Y1285     -47.888  36.803  63.126  1.00  0.00
ATOM   3165  BPG BPG Y1286      -0.934  -5.334 -23.751  1.00  0.00
ATOM   3166  BPH BPH Y1287     -29.690   5.643  16.307  1.00  0.00
ATOM   3167  BPI BPI Y1288      63.581 -43.714  50.205  1.00  0.00
ATOM   3168  BPJ BPJ Y1289     -21.157 -34.046  61.833  1.00  0.00
ATOM   3169  BPK BPK Y1290      42.560   6.428 -81.467  1.00  0.00
ATOM   3170  BPL BPL Y1291      53.814  82.302 -49.927  1.00  0.00
ATOM   3171  BPM BPM Y1292      15.462  10.779  30.343  1.00  0.00
ATOM   3172  BPN BPN Y1293      22.688 -73.001 -32.556  1.00  0.00
ATOM   3173  BPO BPO Y1294     -51.251 -57.927  40.764  1.00  0.00
ATOM   3174  BPP BPP Y1295     -13.931  45.523  80.694  1.00  0.00
ATOM   3175  BPQ BPQ Y1296      18.881  77.986  81.093  1.00  0.00
ATOM   3176  BPR BPR Y1297      76.780  52.340 -21.704  1.00  0.00
ATOM   3177  BPS BPS Y1298      74.646 -36.065  58.465  1.00  0.00
ATOM   3178  BPT BPT Y1299      49.367 -67.583 -14.925  1.00  0.00
ATOM   3179  BPU BPU Y1300      30.395 -80.571  45.372  1.00  0.00
ATOM   3180  BPV BPV Y1301      45.170  54.320 -82.352  1.00  0.00
ATOM   3181  BPW BPW Y1302     -61.142 -41.914 -80.603  1.00  0.00
ATOM   3182  BPX BPX Y1303      -3.818 -68.625  -1.875  1.00  0.00
ATOM   3183  BPY BPY Y1304     -40.457  79.158 -17.874  1.00  0.00
ATOM   3184  BPZ BPZ Y1305     -28.593 -79.647  25.160  1.00  0.00
ATOM   3185  BQA BQA Y1306     -63.070 -75.575  50.993  1.00  0.00
ATOM   3186  BQB BQB Y1307      56.307  54.541   0.185  1.00  0.00
ATOM   3187  BQC BQC Y1308      -5.241  22.787 -80.875  1.00  0.00
ATOM   3188  BQD BQD Y1309     -70.852 -81.377 -62.400  1.00  0.00
ATOM   3189  BQE BQE Y1310      81.915 -69.104 -77.254  1.00  0.00
ATOM   3190  BQF BQF Y1311     -84.294 -34.557  80.068  1.00  0.00
ATOM   3191  BQG BQG Y1312      -2.061 -22.969 -37.566  1.00  0.00
ATOM   3192  BQH BQH Y1313      27.907 -49.903 -50.775  1.00  0.00
ATOM   3193  BQI BQI Y1314      -8.041  63.090 -63.988  1.00  0.00
ATOM   3194  BQJ BQJ Y1315      20.609  -4.998 -20.822  1.00  0.00
ATOM   3195  BQK BQK Y1316     -10.726  84.191 -53.750  1.00  0.00
ATOM   3196  BQL BQL Y1317      13.568 -70.656 -12.444  1.00  0.00
ATOM   3197  BQM BQM Y1318     -34.671  71.089  18.386  1.00  0.00
ATOM   3198  BQN BQN Y1319     -51.325 -77.879  27.933  1.00  0.00
ATOM   3199  BQO BQO Y1320     -79.710 -76.846 -44.786  1.00  0.00
ATOM   3200  BQP BQP Y1321     -79.433  40.882  36.217  1.00  0.00
ATOM   3201  BQQ BQQ Y1322      67.331 -26.813  64.620  1.00  0.00
ATOM   3202  BQR BQR Y1323     -36.694  79.020  79.121  1.00  0.00
ATOM   3203  BQS BQS Y1324     -78.192 -78.023 -83.386  1.00  0.00
ATOM   3204  BQT BQT Y1325     -70.312  26.325  78.605  1.00  0.00
ATOM   3205  BQU BQU Y1326     -78.003 -10.774 -22.714  1.00  0.00
ATOM   3206  BQV BQV Y1327      30.614  49.350  74.357  1.00  0.00
ATOM   3207  BQW BQW Y1328     -60.069 -45.374 -59.187  1.00  0.00
ATOM   3208  BQX BQX Y1329     -63.222  34.019  -9.756  1.00  0.00
ATOM   3209  BQY BQY Y1330     -41.013  20.929 -81.865  1.00  0.00
ATOM   3210  BQZ BQZ Y1331     -25.694  77.295  51.951  1.00  0.00
ATOM   3211  BRA BRA Y1332     -50.236 -87.577 -12.047  1.00  0.00
ATOM   3212  BRB BRB Y1333      62.265  80.683  43.834  1.00  0.00
ATOM   3213  BRC BRC Y1334     -49.050 -77.833  -4.207  1.00  0.00
ATOM   3214  BRD BRD Y1335     -71.291 -42.729  24.011  1.00  0.00
ATOM   3215  BRE BRE Y1336     -69.336 -69.853 -54.783  1.00  0.00
ATOM   3216  BRF BRF Y1337      82.733 -77.585  57.640  1.00  0.00
ATOM   3217  BRG BRG Y1338     -77.856 -43.719 -86.259  1.00  0.00
ATOM   3218  BRH BRH Y1339     -40.035 -10.624  19.285  1.00  0.00
ATOM   3219  BRI BRI Y1340      -0.029 -81.341  40.019  1.00  0.00
ATOM   3220  BRJ BRJ Y1341      57.919  57.462  89.111  1.00  0.00
ATOM   3221  BRK BRK Y1342     -17.334   0.763 -36.184  1.00  0.00
ATOM   3222  BRL BRL Y1343     -77.094 -58.919  67.623  1.00  0.00
ATOM   3223  BRM BRM Y1344       5.786 -50.638 -74.720  1.00  0.00
ATOM   3224  BRN BRN Y1345      -5.178  13.594 -56.626  1.00  0.00
ATOM   3225  BRO BRO Y1346     -23.223  73.458  -3.907  1.00  0.00
ATOM   3226  BRP BRP Y1347      70.900 -26.941  84.189  1.00  0.00
ATOM   3227  BRQ BRQ Y1348     -27.805 -41.322 -59.031  1.00  0.00
ATOM   3228  BRR BRR Y1349      27.693 -16.455  69.837  1.00  0.00
ATOM   3229  BRS BRS Y1350      82.316 -78.059  83.784  1.00  0.00
ATOM   3230  BRT BRT Y1351      34.541  -0.366 -12.786  1.00  0.00
ATOM   3231  BRU BRU Y1352      85.167 -28.421 -65.223  1.00  0.00
ATOM   3232  BRV BRV Y1353       1.804 -82.270  53.855  1.00  0.00
ATOM   3233  BRW BRW Y1354      67.501 -22.028  28.068  1.00  0.00
ATOM   3234  BRX BRX Y1355      -0.998  65.772  46.635  1.00  0.00
ATOM   3235  BRY BRY Y1356     -10.897  73.837 -19.945  1.00  0.00
ATOM   3236  BRZ BRZ Y1357      33.896 -18.078   5.074  1.00  0.00
ATOM   3237  BSA BSA Y1358     -83.231 -52.811  28.719  1.00  0.00
ATOM   3238  BSB BSB Y1359      79.571  19.607  87.823  1.00  0.00
ATOM   3239  BSC BSC Y1360      32.972  47.471  45.815  1.00  0.00
ATOM   3240  BSD BSD Y1361      86.330  81.360 -39.887  1.00  0.00
ATOM   3241  BSE BSE Y1362     -80.439 -69.707  78.327  1.00  0.00
ATOM   3242  BSF BSF Y1363      76.708  62.407  38.555  1.00  0.00
ATOM   3243  BSG BSG Y1364      78.881  85.696 -68.653  1.00  0.00
ATOM   3244  BSH BSH Y1365     -41.855  42.164  77.775  1.00  0.00
ATOM   3245  BSI BSI Y1366      71.939  67.973  24.082  1.00  0.00
ATOM   3246  BSJ BSJ Y1367      21.194 -82.549 -45.071  1.00  0.00
ATOM   3247  BSK BSK Y1368      82.705 -65.619 -22.222  1.00  0.00
ATOM   3248  BSL BSL Y1369     -84.994 -36.488 -37.659  1.00  0.00
ATOM   3249  BSM BSM Y1370     -80.235 -53.170  10.834  1.00  0.00
ATOM   3250  BSN BSN Y1371     -82.921 -18.325  22.636  1.00  0.00
ATOM   3251  BSO BSO Y1372      45.070   4.544  51.741  1.00  0.00
ATOM   3252  BSP BSP Y1373     -86.007 -34.894 -81.590  1.00  0.00
ATOM   3253  BSQ BSQ Y1374     -52.661  52.585 -31.152  1.00  0.00
ATOM   3254  BSR BSR Y1375      19.752 -67.225   5.436  1.00  0.00
ATOM   3255  BSS BSS Y1376      11.012 -15.614  -8.464  1.00  0.00
ATOM   3256  BST BST Y1377      -0.698 -84.807  71.010  1.00  0.00
ATOM   3257  BSU BSU Y1378      36.096  16.268  22.852  1.00  0.00
ATOM   3258  BSV BSV Y1379      77.192  21.489 -76.660  1.00  0.00
ATOM   3259  BSW BSW Y1380     -69.278  -7.563 -71.598  1.00  0.00
ATOM   3260  BSX BSX Y1381     -60.190  67.099 -42.671  1.00  0.00
ATOM   3261  BSY BSY Y1382     -58.885 -10.810  85.979  1.00  0.00
ATOM   3262  BSZ BSZ Y1383     -26.476  42.955 -80.031  1.00  0.00
ATOM   3263  BTA BTA Y1384      70.445   9.065 -51.863  1.00  0.00
ATOM   3264  BTB BTB Y1385     -65.752  -3.590  59.835  1.00  0.00
ATOM   3265  BTC BTC Y1386     -43.989 -73.462  65.643  1.00  0.00
ATOM   3266  BTD BTD Y1387      80.668  19.822  55.557  1.00  0.00
ATOM   3267  BTE BTE Y1388      31.919 -14.929 -53.633  1.00  0.00
ATOM   3268  BTF BTF Y1389      87.688 -78.010  31.158  1.00  0.00
ATOM   3269  BTG BTG Y1390     -43.180  16.650 -44.220  1.00  0.00
ATOM   3270  BTH BTH Y1391     -14.270 -84.741 -52.522  1.00  0.00
ATOM   3271  BTI BTI Y1392      17.209 -16.911 -32.847  1.00  0.00
ATOM   3272  BTJ BTJ Y1393     -54.695   8.580  56.117  1.00  0.00
ATOM   3273  BTK BTK Y1394      13.422  72.256  57.022  1.00  0.00
ATOM   3274  BTL BTL Y1395      17.152 -28.861  18.596  1.00  0.00
ATOM   3275  BTM BTM Y1396       1.135  69.103  11.424  1.00  0.00
ATOM   3276  BTN BTN Y1397     -75.765  36.626 -17.955  1.00  0.00
ATOM   3277  BTO BTO Y1398      84.465  46.409 -69.189  1.00  0.00
ATOM   3278  BTP BTP Y1399      45.248  54.497 -46.917  1.00  0.00
ATOM   3279  BTQ BTQ Y1400      80.883  71.486 -74.966  1.00  0.00
ATOM   3280  BTR BTR Y1401      58.833 -54.120 -32.528  1.00  0.00
ATOM   3281  BTS BTS Y1402      54.958  31.662  79.866  1.00  0.00
ATOM   3282  BTT BTT Y1403     -79.293  79.780 -79.818  1.00  0.00
ATOM   3283  BTU BTU Y1404      35.150 -58.857 -75.272  1.00  0.00
ATOM   3284  BTV BTV Y1405     -56.683 -61.458  78.178  1.00  0.00
ATOM   3285  BTW BTW Y1406     -43.593 -63.154   3.904  1.00  0.00
ATOM   3286  BTX BTX Y1407     -77.670  58.179  38.969  1.00  0.00
ATOM   3287  BTY BTY Y1408     -67.636 -69.002  -3.979  1.00  0.00
ATOM   3288  BTZ BTZ Y1409     -17.036  56.102 -82.537  1.00  0.00
ATOM   3289  BUA BUA Y1410     -69.929  76.802  87.169  1.00  0.00
ATOM   3290  BUB BUB Y1411     -77.717 -63.791 -68.409  1.00  0.00
ATOM   3291  BUC BUC Y1412     -29.789 -38.213 -32.663  1.00  0.00
ATOM   3292  BUD BUD Y1413      69.566  19.317  71.686  1.00  0.00
ATOM   3293  BUE BUE Y1414     -54.631  78.350  35.484  1.00  0.00
ATOM   3294  BUF BUF Y1415      52.362 -34.178  39.984  1.00  0.00
ATOM   3295  BUG BUG Y1416      81.830  52.688 -82.454  1.00  0.00
ATOM   3296  BUH BUH Y1417      42.530  69.738 -80.386  1.00  0.00
ATOM   3297  BUI BUI Y1418     -74.329 -44.677 -48.734  1.00  0.00
ATOM   3298  BUJ BUJ Y1419      58.669  57.303 -34.238  1.00  0.00
ATOM   3299  BUK BUK Y1420      73.412 -76.194 -54.764  1.00  0.00
ATOM   3300  BUL BUL Y1421     -84.374 -78.827 -61.564  1.00  0.00
ATOM   3301  BUM BUM Y1422      61.043  39.353  46.256  1.00  0.00
ATOM   3302  BUN BUN Y1423      82.933  -4.421  33.885  1.00  0.00
ATOM   3303  BUO BUO Y1424      88.498 -22.818  71.151  1.00  0.00
ATOM   3304  BUP BUP Y1425      33.276 -75.852 -55.943  1.00  0.00
ATOM   3305  BUQ BUQ Y1426      57.403 -41.542  89.825  1.00  0.00
ATOM   3306  BUR BUR Y1427     -36.282  60.732 -76.564  1.00  0.00
ATOM   3307  BUS BUS Y1428      22.474 -22.419 -43.949  1.00  0.00
ATOM   3308  BUT BUT Y1429     -78.044  39.634 -62.813  1.00  0.00
ATOM   3309  BUU BUU Y1430      20.855  84.215  23.547  1.00  0.00
ATOM   3310  BUV BUV Y1431     -82.734 -48.050 -15.515  1.00  0.00
ATOM   3311  BUW BUW Y1432     -21.661  63.054  75.149  1.00  0.00
ATOM   3312  BUX BUX Y1433     -10.560 -53.658  41.269  1.00  0.00
ATOM   3313  BUY BUY Y1434      86.312  70.045 -57.076  1.00  0.00
ATOM   3314  BUZ BUZ Y1435     -30.649 -53.880  33.690  1.00  0.00
ATOM   3315  BVA BVA Y1436      50.984  18.607 -56.229  1.00  0.00
ATOM   3316  BVB BVB Y1437      41.676 -42.468  49.062  1.00  0.00
ATOM   3317  BVC BVC Y1438     -66.618  66.015 -85.648  1.00  0.00
ATOM   3318  BVD BVD Y1439      86.475 -55.254  71.739  1.00  0.00
ATOM   3319  BVE BVE Y1440      40.753  29.318 -58.013  1.00  0.00
ATOM   3320  BVF BVF Y1441     -37.002  41.874  -9.130  1.00  0.00
ATOM   3321  BVG BVG Y1442      -9.610  38.485 -51.642  1.00  0.00
ATOM   3322  BVH BVH Y1443      -0.342  32.786 -12.205  1.00  0.00
ATOM   3323  BVI BVI Y1444      82.017 -15.936  23.453  1.00  0.00
ATOM   3324  BVJ BVJ Y1445     -75.008 -52.396  -3.945  1.00  0.00
ATOM   3325  BVK BVK Y1446     -84.090 -65.761 -21.696  1.00  0.00
ATOM   3326  BVL BVL Y1447     -56.511 -16.764 -67.930  1.00  0.00
ATOM   3327  BVM BVM Y1448      15.662 -18.719 -79.482  1.00  0.00
ATOM   3328  BVN BVN Y1449      28.198 -77.147 -74.176  1.00  0.00
ATOM   3329  BVO BVO Y1450      19.207 -82.477 -18.653  1.00  0.00
ATOM   3330  BVP BVP Y1451       0.309  54.912  55.770  1.00  0.00
ATOM   3331  BVQ BVQ Y1452     -39.843 -50.871  49.168  1.00  0.00
ATOM   3332  BVR BVR Y1453     -65.834 -90.329  39.088  1.00  0.00
ATOM   3333  BVS BVS Y1454     -49.103  14.834 -19.915  1.00  0.00
ATOM   3334  BVT BVT Y1455      19.160  18.004  22.071  1.00  0.00
ATOM   3335  BVU BVU Y1456     -39.763  70.851  39.056  1.00  0.00
ATOM   3336  BVV BVV Y1457      41.778  56.733 -68.131  1.00  0.00
ATOM   3337  BVW BVW Y1458      -8.527 -36.860   7.884  1.00  0.00
ATOM   3338  BVX BVX Y1459     -22.932  57.099 -17.675  1.00  0.00
ATOM   3339  BVY BVY Y1460     -10.645  36.956  41.908  1.00  0.00
ATOM   3340  BVZ BVZ Y1461      38.777  66.564  19.420  1.00  0.00
ATOM   3341  BWA BWA Y1462      63.563 -78.003  22.701  1.00  0.00
ATOM   3342  BWB BWB Y1463      61.486 -63.829  78.188  1.00  0.00
ATOM   3343  BWC BWC Y1464      66.170 -41.886  74.210  1.00  0.00
ATOM   3344  BWD BWD Y1465     -30.158  47.681 -32.142  1.00  0.00
ATOM   3345  BWE BWE Y1466     -73.923  39.087 -42.525  1.00  0.00
ATOM   3346  BWF BWF Y1467      20.811  51.447 -82.897  1.00  0.00
ATOM   3347  BWG BWG Y1468     -75.318  83.472  30.726  1.00  0.00
ATOM   3348  BWH BWH Y1469     -10.763 -21.410  -7.353  1.00  0.00
ATOM   3349  BWI BWI Y1470       6.564  47.211 -76.131  1.00  0.00
ATOM   3350  BWJ BWJ Y1471     -53.438  34.219 -48.599  1.00  0.00
ATOM   3351  BWK BWK Y1472      80.880  57.628 -46.066  1.00  0.00
ATOM   3352  BWL BWL Y1473      73.981  -1.528 -38.886  1.00  0.00
ATOM   3353  BWM BWM Y1474      38.561  73.120  72.680  1.00  0.00
ATOM   3354  BWN BWN Y1475      39.205  26.420  84.971  1.00  0.00
ATOM   3355  BWO BWO Y1476     -69.640  78.939 -46.760  1.00  0.00
ATOM   3356  BWP BWP Y1477      66.296  10.195  89.469  1.00  0.00
ATOM   3357  BWQ BWQ Y1478      31.503 -24.617  86.655  1.00  0.00
ATOM   3358  BWR BWR Y1479     -83.293  60.126 -82.395  1.00  0.00
ATOM   3359  BWS BWS Y1480      -3.842  22.330  27.109  1.00  0.00
ATOM   3360  BWT BWT Y1481      -9.478 -14.934  79.001  1.00  0.00
ATOM   3361  BWU BWU Y1482      42.533   6.363 -50.462  1.00  0.00
ATOM   3362  BWV BWV Y1483      63.579  78.410   2.125  1.00  0.00
ATOM   3363  BWW BWW Y1484      18.324  85.066 -60.366  1.00  0.00
ATOM   3364  BWX BWX Y1485     -36.594 -84.879 -20.146  1.00  0.00
ATOM   3365  BWY BWY Y1486      83.917  27.277 -58.409  1.00  0.00
ATOM   3366  BWZ BWZ Y1487      61.983  38.545 -81.799  1.00  0.00
ATOM   3367  BXA BXA Y1488     -78.345  42.073  63.843  1.00  0.00
ATOM   3368  BXB BXB Y1489     -37.745 -26.306 -11.360  1.00  0.00
ATOM   3369  BXC BXC Y1490     -85.004  -3.328 -12.677  1.00  0.00
ATOM   3370  BXD BXD Y1491      53.245 -68.853 -81.449  1.00  0.00
ATOM   3371  BXE BXE Y1492      83.078 -70.778  74.405  1.00  0.00
ATOM   3372  BXF BXF Y1493      54.736 -75.651  72.598  1.00  0.00
ATOM   3373  BXG BXG Y1494     -79.241   2.983  84.569  1.00  0.00
ATOM   3374  BXH BXH Y1495      74.341 -82.012  32.084  1.00  0.00
ATOM   3375  BXI BXI Y1496      83.236  82.725  21.956  1.00  0.00
ATOM   3376  BXJ BXJ Y1497     -39.414  75.273 -85.272  1.00  0.00
ATOM   3377  BXK BXK Y1498      87.531  40.165  23.198  1.00  0.00
ATOM   3378  BXL BXL Y1499     -13.230  24.748 -63.108  1.00  0.00
ATOM   3379  BXM BXM Y1500      82.570   0.919  20.363  1.00  0.00
ATOM   3380  BXN BXN Y1501     -61.663  41.367 -62.322  1.00  0.00
ATOM   3381  BXO BXO Y1502      13.296 -15.126  62.198  1.00  0.00
ATOM   3382  BXP BXP Y1503      16.518  -6.520 -85.114  1.00  0.00
ATOM   3383  BXQ BXQ Y1504      64.815 -86.682 -11.556  1.00  0.00
ATOM   3384  BXR BXR Y1505     -53.464 -77.615   7.715  1.00  0.00
ATOM   3385  BXS BXS Y1506      69.679 -29.463 -65.888  1.00  0.00
ATOM   3386  BXT BXT Y1507      -2.463 -14.081  49.290  1.00  0.00
ATOM   3387  BXU BXU Y1508     -79.772 -81.994   5.481  1.00  0.00
ATOM   3388  BXV BXV Y1509      42.252  83.228 -76.826  1.00  0.00
ATOM   3389  BXW BXW Y1510     -23.034  48.568 -63.634  1.00  0.00
ATOM   3390  BXX BXX Y1511      49.085 -86.430 -38.646  1.00  0.00
ATOM   3391  BXY BXY Y1512       3.412 -75.165 -49.649  1.00  0.00
ATOM   3392  BXZ BXZ Y1513      34.412 -39.663  20.058  1.00  0.00
ATOM   3393  BYA BYA Y1514     -38.306  63.997 -28.070  1.00  0.00
ATOM   3394  BYB BYB Y1515      40.003 -59.733 -35.852  1.00  0.00
ATOM   3395  BYC BYC Y1516     -53.557   0.817 -56.864  1.00  0.00
ATOM   3396  BYD BYD Y1517     -49.549  20.072  68.611  1.00  0.00
ATOM   3397  BYE BYE Y1518      -0.690   5.340  31.643  1.00  0.00
ATOM   3398  BYF BYF Y1519      85.311  59.835  -5.299  1.00  0.00
ATOM   3399  BYG BYG Y1520     -30.437 -37.559  16.946  1.00  0.00
ATOM   3400  BYH BYH Y1521      44.375  66.665 -37.939  1.00  0.00
ATOM   3401  BYI BYI Y1522      56.482   4.452 -71.228  1.00  0.00
ATOM   3402  BYJ BYJ Y1523      89.942 -34.164  -8.216  1.00  0.00
ATOM   3403  BYK BYK Y1524      46.520 -15.917 -30.443  1.00  0.00
ATOM   3404  BYL BYL Y1525      28.781 -45.800  65.015  1.00  0.00
ATOM   3405  BYM BYM Y1526     -79.577 -20.443  -5.015  1.00  0.00
ATOM   3406  BYN BYN Y1527       3.938 -27.444  27.635  1.00  0.00
ATOM   3407  BYO BYO Y1528     -42.964 -51.376  80.960  1.00  0.00
ATOM   3408  BYP BYP Y1529     -81.689 -32.185  16.416  1.00  0.00
ATOM   3409  BYQ BYQ Y1530     -27.867   7.201 -46.289  1.00  0.00
ATOM   3410  BYR BYR Y1531     -33.920 -60.192 -80.664  1.00  0.00
ATOM   3411  BYS BYS Y1532      78.961 -67.482  37.416  1.00  0.00
ATOM   3412  BYT BYT Y1533     -59.194  80.082 -30.836  1.00  0.00
ATOM   3413  BYU BYU Y1534      16.285 -61.608 -79.890  1.00  0.00
ATOM   3414  BYV BYV Y1535     -13.782   8.004  44.188  1.00  0.00
ATOM   3415  BYW BYW Y1536      23.911  53.700  -5.939  1.00  0.00
ATOM   3416  BYX BYX Y1537     -72.243 -30.208  82.848  1.00  0.00
ATOM   3417  BYY BYY Y1538     -57.613 -56.337  22.241  1.00  0.00
ATOM   3418  BYZ BYZ Y1539      43.215  82.402   4.089  1.00  0.00
ATOM   3419  BZA BZA Y1540     -43.584  36.811 -72.521  1.00  0.00
ATOM   3420  BZB BZB Y1541     -15.077 -46.825 -60.802  1.00  0.00
ATOM   3421  BZC BZC Y1542     -20.533  -4.150  -6.101  1.00  0.00
ATOM   3422  BZD BZD Y1543     -18.095 -56.675 -47.407  1.00  0.00
ATOM   3423  BZE BZE Y1544      78.699  43.298  34.587  1.00  0.00
ATOM   3424  BZF BZF Y1545     -61.336 -89.296  15.670  1.00  0.00
ATOM   3425  BZG BZG Y1546      78.533 -88.980 -71.219  1.00  0.00
ATOM   3426  BZH BZH Y1547     -81.434  80.256 -34.811  1.00  0.00
ATOM   3427  BZI BZI Y1548      44.973  44.272  -1.276  1.00  0.00
ATOM   3428  BZJ BZJ Y1549     -41.544 -30.874 -56.693  1.00  0.00
ATOM   3429  BZK BZK Y1550     -49.802 -81.177  81.880  1.00  0.00
ATOM   3430  BZL BZL Y1551     -10.417 -48.867 -32.621  1.00  0.00
ATOM   3431  BZM BZM Y1552      71.125 -63.672 -67.199  1.00  0.00
ATOM   3432  BZN BZN Y1553     -82.507 -80.637  45.826  1.00  0.00
ATOM   3433  BZO BZO Y1554      68.280 -65.770 -81.269  1.00  0.00
ATOM   3434  BZP BZP Y1555       7.778 -55.435  60.314  1.00  0.00
ATOM   3435  BZQ BZQ Y1556      88.697 -40.363  30.778  1.00  0.00
ATOM   3436  BZR BZR Y1557     -30.597 -36.968  32.411  1.00  0.00
ATOM   3437  BZS BZS Y1558     -75.681   9.532 -51.671  1.00  0.00
ATOM   3438  BZT BZT Y1559      22.486 -62.666  33.009  1.00  0.00
ATOM   3439  BZU BZU Y1560      53.510 -31.000 -18.135  1.00  0.00
ATOM   3440  BZV BZV Y1561      70.261  39.449  79.963  1.00  0.00
ATOM   3441  BZW BZW Y1562       1.762  80.186  63.338  1.00  0.00
ATOM   3442  BZX BZX Y1563      41.114 -86.667 -69.539  1.00  0.00
ATOM   3443  BZY BZY Y1564      44.256 -83.918  13.990  1.00  0.00
ATOM   3444  BZZ BZZ Y1565      88.623  45.589  81.031  1.00  0.00
ATOM   3445  CAA CAA Y1566     -37.833 -43.409 -78.647  1.00  0.00
ATOM   3446  CAB CAB Y1567       2.996  48.529  -5.591  1.00  0.00
ATOM   3447  CAC CAC Y1568      46.129 -52.289   6.252  1.00  0.00
ATOM   3448  CAD CAD Y1569      70.752  61.102 -79.711  1.00  0.00
ATOM   3449  CAE CAE Y1570     -38.368 -25.892  29.060  1.00  0.00
ATOM   3450  CAF CAF Y1571      -4.804 -66.489 -43.861  1.00  0.00
ATOM   3451  CAG CAG Y1572     -49.784  55.455  36.613  1.00  0.00
ATOM   3452  CAH CAH Y1573     -48.459  31.907  10.545  1.00  0.00
ATOM   3453  CAI CAI Y1574     -70.271  59.259  87.367  1.00  0.00
ATOM   3454  CAJ CAJ Y1575      10.322   8.758 -35.890  1.00  0.00
ATOM   3455  CAK CAK Y1576      19.994 -58.783  59.179  1.00  0.00
ATOM   3456  CAL CAL Y1577      85.089 -54.133 -13.962  1.00  0.00
ATOM   3457  CAM CAM Y1578     -13.536  79.438  29.396  1.00  0.00
ATOM   3458  CAN CAN Y1579     -83.921   1.321 -39.209  1.00  0.00
ATOM   3459  CAO CAO Y1580     -24.841 -62.068 -20.958  1.00  0.00
ATOM   3460  CAP CAP Y1581      51.358 -79.931  -4.831  1.00  0.00
ATOM   3461  CAQ CAQ Y1582      68.685  76.626 -18.538  1.00  0.00
ATOM   3462  CAR CAR Y1583      -3.677  39.761 -78.406  1.00  0.00
ATOM   3463  CAS CAS Y1584     -33.682  12.473  -1.568  1.00  0.00
ATOM   3464  CAT CAT Y1585     -27.955 -33.758  -4.427  1.00  0.00
ATOM   3465  CAU CAU Y1586      89.512  10.835  23.232  1.00  0.00
ATOM   3466  CAV CAV Y1587      24.171 -54.239 -67.582  1.00  0.00
ATOM   3467  CAW CAW Y1588     -80.705  30.705  51.609  1.00  0.00
ATOM   3468  CAX CAX Y1589      65.286 -77.161  80.859  1.00  0.00
ATOM   3469  CAY CAY Y1590     -23.431  71.438 -55.488  1.00  0.00
ATOM   3470  CAZ CAZ Y1591     -72.442 -89.475  81.345  1.00  0.00
ATOM   3471  CBA CBA Y1592     -36.265  24.619  26.525  1.00  0.00
ATOM   3472  CBB CBB Y1593     -36.575 -86.930  -3.153  1.00  0.00
ATOM   3473  CBC CBC Y1594     -22.159 -23.353  83.994  1.00  0.00
ATOM   3474  CBD CBD Y1595       7.346 -60.282   5.454  1.00  0.00
ATOM   3475  CBE CBE Y1596      77.720 -34.752 -81.018  1.00  0.00
ATOM   3476  CBF CBF Y1597     -30.115  46.648  58.489  1.00  0.00
ATOM   3477  CBG CBG Y1598     -43.286 -28.787  74.511  1.00  0.00
ATOM   3478  CBH CBH Y1599      87.906 -21.100  88.288  1.00  0.00
ATOM   3479  CBI CBI Y1600       9.371 -84.883 -58.014  1.00  0.00
ATOM   3480  CBJ CBJ Y1601      47.673 -51.025 -67.903  1.00  0.00
ATOM   3481  CBK CBK Y1602      88.762 -53.358  20.832  1.00  0.00
ATOM   3482  CBL CBL Y1603      44.228  -7.499 -81.691  1.00  0.00
ATOM   3483  CBM CBM Y1604      88.959 -29.355  25.299  1.00  0.00
ATOM   3484  CBN CBN Y1605     -61.289 -60.483  53.137  1.00  0.00
ATOM   3485  CBO CBO Y1606      -8.136 -39.383 -77.933  1.00  0.00
ATOM   3486  CBP CBP Y1607     -24.066  31.087 -69.405  1.00  0.00
ATOM   3487  CBQ CBQ Y1608       7.190  82.206 -83.364  1.00  0.00
ATOM   3488  CBR CBR Y1609      66.073  75.558 -41.487  1.00  0.00
ATOM   3489  CBS CBS Y1610      10.559  -0.236  -7.252  1.00  0.00
ATOM   3490  CBT CBT Y1611      -3.153 -34.388 -17.990  1.00  0.00
ATOM   3491  CBU CBU Y1612     -38.384  31.069 -24.219  1.00  0.00
ATOM   3492  CBV CBV Y1613      84.529 -29.640 -33.786  1.00  0.00
ATOM   3493  CBW CBW Y1614      88.327  76.610  59.058  1.00  0.00
ATOM   3494  CBX CBX Y1615     -57.447  -4.505 -75.962  1.00  0.00
ATOM   3495  CBY CBY Y1616      -0.353 -17.615 -80.207  1.00  0.00
ATOM   3496  CBZ CBZ Y1617     -54.762   8.154  82.962  1.00  0.00
ATOM   3497  CCA CCA Y1618      23.695 -64.685  46.936  1.00  0.00
ATOM   3498  CCB CCB Y1619     -61.834  17.077 -82.788  1.00  0.00
ATOM   3499  CCC CCC Y1620     -41.499  13.480  83.420  1.00  0.00
ATOM   3500  CCD CCD Y1621      76.552 -46.905  59.558  1.00  0.00
ATOM   3501  CCE CCE Y1622      15.142 -77.424 -26.785  1.00  0.00
ATOM   3502  CCF CCF Y1623     -62.549 -84.502  26.889  1.00  0.00
ATOM   3503  CCG CCG Y1624       7.919  46.769  80.525  1.00  0.00
ATOM   3504  CCH CCH Y1625      81.860 -61.172  59.561  1.00  0.00
ATOM   3505  CCI CCI Y1626     -79.407   6.541  64.599  1.00  0.00
ATOM   3506  CCJ CCJ Y1627      87.496 -41.356 -23.367  1.00  0.00
ATOM   3507  CCK CCK Y1628      59.867  46.676  81.238  1.00  0.00
ATOM   3508  CCL CCL Y1629      40.238   8.152 -63.371  1.00  0.00
ATOM   3509  CCM CCM Y1630       1.534  75.241  39.349  1.00  0.00
ATOM   3510  CCN CCN Y1631      -5.075 -12.386  23.756  1.00  0.00
ATOM   3511  CCO CCO Y1632      -8.854   4.766  89.069  1.00  0.00
ATOM   3512  CCP CCP Y1633     -12.352 -55.254 -83.760  1.00  0.00
ATOM   3513  CCQ CCQ Y1634     -23.904  34.550  50.987  1.00  0.00
ATOM   3514  CCR CCR Y1635     -85.725 -88.973 -26.904  1.00  0.00
ATOM   3515  CCS CCS Y1636     -57.815 -40.514  83.632  1.00  0.00
ATOM   3516  CCT CCT Y1637      36.805  -7.344  16.474  1.00  0.00
ATOM   3517  CCU CCU Y1638     -26.514 -82.781  45.723  1.00  0.00
ATOM   3518  CCV CCV Y1639     -12.361 -84.035  89.213  1.00  0.00
ATOM   3519  CCW CCW Y1640     -75.255 -60.094  50.387  1.00  0.00
ATOM   3520  CCX CCX Y1641      55.601 -40.895 -73.334  1.00  0.00
ATOM   3521  CCY CCY Y1642      -3.106 -16.949   2.623  1.00  0.00
ATOM   3522  CCZ CCZ Y1643      85.561 -48.565  43.555  1.00  0.00
ATOM   3523  CDA CDA Y1644      22.219  68.507  11.690  1.00  0.00
ATOM   3524  CDB CDB Y1645     -31.046 -79.392 -68.238  1.00  0.00
ATOM   3525  CDC CDC Y1646      68.596 -39.115 -29.693  1.00  0.00
ATOM   3526  CDD CDD Y1647     -23.984  59.924  36.779  1.00  0.00
ATOM   3527  CDE CDE Y1648       2.430 -66.309  29.712  1.00  0.00
ATOM   3528  CDF CDF Y1649      41.274  39.841 -71.368  1.00  0.00
ATOM   3529  CDG CDG Y1650      83.166  60.338  16.366  1.00  0.00
ATOM   3530  CDH CDH Y1651      11.224  20.476 -83.300  1.00  0.00
ATOM   3531  CDI CDI Y1652      82.035 -34.366  69.621  1.00  0.00
ATOM   3532  CDJ CDJ Y1653      89.150  81.817 -24.041  1.00  0.00
ATOM   3533  CDK CDK Y1654     -61.194 -88.755 -32.375  1.00  0.00
ATOM   3534  CDL CDL Y1655     -76.377  63.488 -37.318  1.00  0.00
ATOM   3535  CDM CDM Y1656     -54.702  53.091 -52.334  1.00  0.00
ATOM   3536  CDN CDN Y1657       9.348 -36.993   7.899  1.00  0.00
ATOM   3537  CDO CDO Y1658     -63.973 -53.018 -23.178  1.00  0.00
ATOM   3538  CDP CDP Y1659     -10.227  -8.519  68.389  1.00  0.00
ATOM   3539  CDQ CDQ Y1660      16.104  47.898 -15.422  1.00  0.00
ATOM   3540  CDR CDR Y1661     -57.578  15.605  41.016  1.00  0.00
ATOM   3541  CDS CDS Y1662      52.092 -73.941 -61.707  1.00  0.00
ATOM   3542  CDT CDT Y1663      54.775   3.879  85.162  1.00  0.00
ATOM   3543  CDU CDU Y1664      72.476 -73.753 -16.061  1.00  0.00
ATOM   3544  CDV CDV Y1665      88.825  34.562  70.448  1.00  0.00
ATOM   3545  CDW CDW Y1666     -44.226   9.539  -6.307  1.00  0.00
ATOM   3546  CDX CDX Y1667     -43.058  15.265  14.617  1.00  0.00
ATOM   3547  CDY CDY Y1668       1.957  22.683 -32.492  1.00  0.00
ATOM   3548  CDZ CDZ Y1669      84.860  38.430 -41.452  1.00  0.00
ATOM   3549  CEA CEA Y1670     -65.755 -84.392 -10.855  1.00  0.00
ATOM   3550  CEB CEB Y1671      50.068  48.163 -27.717  1.00  0.00
ATOM   3551  CEC CEC Y1672     -34.802 -32.783  87.103  1.00  0.00
ATOM   3552  CED CED Y1673      86.430  -8.798 -48.436  1.00  0.00
ATOM   3553  CEE CEE Y1674     -22.080  -3.272  32.037  1.00  0.00
ATOM   3554  CEF CEF Y1675      57.617  70.113 -79.808  1.00  0.00
ATOM   3555  CEG CEG Y1676      87.007  57.631  84.592  1.00  0.00
ATOM   3556  CEH CEH Y1677     -50.519  22.279  83.023  1.00  0.00
ATOM   3557  CEI CEI Y1678     -62.326  47.511  87.518  1.00  0.00
ATOM   3558  CEJ CEJ Y1679      72.208  56.565   9.102  1.00  0.00
ATOM   3559  CEK CEK Y1680      47.703   7.422  22.093  1.00  0.00
ATOM   3560  CEL CEL Y1681      83.827 -26.352 -52.341  1.00  0.00
ATOM   3561  CEM CEM Y1682      88.302 -89.913  52.305  1.00  0.00
ATOM   3562  CEN CEN Y1683      81.329  -7.133 -12.755  1.00  0.00
ATOM   3563  CEO CEO Y1684      65.774 -15.866 -42.878  1.00  0.00
ATOM   3564  CEP CEP Y1685      10.396 -88.313   7.752  1.00  0.00
ATOM   3565  CEQ CEQ Y1686      74.093  24.837  33.689  1.00  0.00
ATOM   3566  CER CER Y1687     -81.307  -4.936 -61.749  1.00  0.00
ATOM   3567  CES CES Y1688      21.130  81.567  39.484  1.00  0.00
ATOM   3568  CET CET Y1689     -81.726 -44.196 -73.984  1.00  0.00
ATOM   3569  CEU CEU Y1690     -72.803  81.833 -22.037  1.00  0.00
ATOM   3570  CEV CEV Y1691     -54.102  85.304 -43.165  1.00  0.00
ATOM   3571  CEW CEW Y1692      -8.581  58.030  37.643  1.00  0.00
ATOM   3572  CEX CEX Y1693     -23.036 -25.512  30.907  1.00  0.00
ATOM   3573  CEY CEY Y1694      58.814 -86.837 -86.447  1.00  0.00
ATOM   3574  CEZ CEZ Y1695     -84.000 -57.851  -7.135  1.00  0.00
ATOM   3575  CFA CFA Y1696     -69.270  43.205  47.462  1.00  0.00
ATOM   3576  CFB CFB Y1697      52.310 -84.740  59.141  1.00  0.00
ATOM   3577  CFC CFC Y1698      76.720 -42.916  38.200  1.00  0.00
ATOM   3578  CFD CFD Y1699      10.709  65.800 -66.052  1.00  0.00
ATOM   3579  CFE CFE Y1700      81.947 -20.974  -5.473  1.00  0.00
ATOM   3580  CFF CFF Y1701      23.206  33.226 -75.025  1.00  0.00
ATOM   3581  CFG CFG Y1702      88.388  67.319  41.981  1.00  0.00
ATOM   3582  CFH CFH Y1703      62.620 -14.635  43.229  1.00  0.00
ATOM   3583  CFI CFI Y1704     -54.647  27.751 -27.418  1.00  0.00
ATOM   3584  CFJ CFJ Y1705      15.154  -8.880  20.909  1.00  0.00
ATOM   3585  CFK CFK Y1706      88.221  61.640  56.842  1.00  0.00
ATOM   3586  CFL CFL Y1707     -84.737  52.624  27.331  1.00  0.00
ATOM   3587  CFM CFM Y1708     -81.680 -86.802 -72.084  1.00  0.00
ATOM   3588  CFN CFN Y1709      81.239  40.031 -52.968  1.00  0.00
ATOM   3589  CFO CFO Y1710      88.791  75.429  83.797  1.00  0.00
ATOM   3590  CFP CFP Y1711      75.662 -30.130 -44.097  1.00  0.00
ATOM   3591  CFQ CFQ Y1712      40.261 -70.982 -49.674  1.00  0.00
ATOM   3592  CFR CFR Y1713      32.567 -26.216  58.728  1.00  0.00
ATOM   3593  CFS CFS Y1714      68.088 -38.615 -54.754  1.00  0.00
ATOM   3594  CFT CFT Y1715      25.236 -85.783 -59.210  1.00  0.00
ATOM   3595  CFU CFU Y1716      54.850   1.747 -58.433  1.00  0.00
ATOM   3596  CFV CFV Y1717     -12.715 -78.069  50.499  1.00  0.00
ATOM   3597  CFW CFW Y1718     -52.392  -2.696 -15.629  1.00  0.00
ATOM   3598  CFX CFX Y1719     -36.714 -73.325   4.018  1.00  0.00
ATOM   3599  CFY CFY Y1720     -38.941 -60.034  20.937  1.00  0.00
ATOM   3600  CFZ CFZ Y1721      14.670 -65.102 -48.662  1.00  0.00
ATOM   3601  CGA CGA Y1722      37.865 -74.127  -3.766  1.00  0.00
ATOM   3602  CGB CGB Y1723      88.601 -83.887  -0.784  1.00  0.00
ATOM   3603  CGC CGC Y1724     -80.705  33.833   2.513  1.00  0.00
ATOM   3604  CGD CGD Y1725      -3.756  84.831 -35.839  1.00  0.00
ATOM   3605  CGE CGE Y1726      54.754 -25.761 -80.485  1.00  0.00
ATOM   3606  CGF CGF Y1727     -43.948  81.231 -48.505  1.00  0.00
ATOM   3607  CGG CGG Y1728      26.037 -70.476 -17.392  1.00  0.00
ATOM   3608  CGH CGH Y1729      89.692 -68.389  47.956  1.00  0.00
ATOM   3609  CGI CGI Y1730     -82.507 -18.665  78.209  1.00  0.00
ATOM   3610  CGJ CGJ Y1731      -7.854 -22.665  70.433  1.00  0.00
ATOM   3611  CGK CGK Y1732      40.867  33.225  57.627  1.00  0.00
ATOM   3612  CGL CGL Y1733     -48.200 -18.074  76.756  1.00  0.00
ATOM   3613  CGM CGM Y1734      44.993  26.825 -44.029  1.00  0.00
ATOM   3614  CGN CGN Y1735     -19.790 -20.244  67.647  1.00  0.00
ATOM   3615  CGO CGO Y1736     -22.317   3.777  56.062  1.00  0.00
ATOM   3616  CGP CGP Y1737      45.894 -87.238  31.204  1.00  0.00
ATOM   3617  CGQ CGQ Y1738       3.063 -55.642  -6.225  1.00  0.00
ATOM   3618  CGR CGR Y1739      45.226 -74.562 -36.910  1.00  0.00
ATOM   3619  CGS CGS Y1740     -60.834 -74.640 -22.924  1.00  0.00
ATOM   3620  CGT CGT Y1741      81.519 -79.616 -31.076  1.00  0.00
ATOM   3621  CGU CGU Y1742     -62.287 -85.236 -76.201  1.00  0.00
ATOM   3622  CGV CGV Y1743     -81.739 -34.016 -12.915  1.00  0.00
ATOM   3623  CGW CGW Y1744      59.320  70.547 -11.370  1.00  0.00
ATOM   3624  CGX CGX Y1745     -83.849  79.362  45.333  1.00  0.00
ATOM   3625  CGY CGY Y1746     -21.440  11.502  31.330  1.00  0.00
ATOM   3626  CGZ CGZ Y1747     -84.935 -20.533 -39.188  1.00  0.00
ATOM   3627  CHA CHA Y1748     -84.235  -1.137  38.169  1.00  0.00
ATOM   3628  CHB CHB Y1749     -14.004  29.311  57.762  1.00  0.00
ATOM   3629  CHC CHC Y1750      84.404  67.349  26.798  1.00  0.00
ATOM   3630  CHD CHD Y1751      58.959  -9.113 -10.728  1.00  0.00
ATOM   3631  CHE CHE Y1752     -18.714 -33.142  43.774  1.00  0.00
ATOM   3632  CHF CHF Y1753     -15.924  -9.613   7.746  1.00  0.00
ATOM   3633  CHG CHG Y1754      46.145  -8.496 -14.686  1.00  0.00
ATOM   3634  CHH CHH Y1755      24.425  76.752 -69.171  1.00  0.00
ATOM   3635  CHI CHI Y1756      72.868 -76.114 -83.299  1.00  0.00
ATOM   3636  CHJ CHJ Y1757     -79.245  42.078 -82.981  1.00  0.00
ATOM   3637  CHK CHK Y1758      75.455 -79.946  69.799  1.00  0.00
ATOM   3638  CHL CHL Y1759     -56.934 -69.355 -63.048  1.00  0.00
ATOM   3639  CHM CHM Y1760       3.629 -22.997 -15.303  1.00  0.00
ATOM   3640  CHN CHN Y1761      -1.212 -81.163   3.885  1.00  0.00
ATOM   3641  CHO CHO Y1762     -54.294  26.651 -10.996  1.00  0.00
ATOM   3642  CHP CHP Y1763      58.187 -88.775  25.428  1.00  0.00
ATOM   3643  CHQ CHQ Y1764      69.564  -6.908  29.132  1.00  0.00
ATOM   3644  CHR CHR Y1765      75.865  29.849  19.093  1.00  0.00
ATOM   3645  CHS CHS Y1766     -61.686 -56.810  37.739  1.00  0.00
ATOM   3646  CHT CHT Y1767      59.245  -9.866  18.035  1.00  0.00
ATOM   3647  CHU CHU Y1768      19.515 -77.672  30.240  1.00  0.00
ATOM   3648  CHV CHV Y1769     -83.104 -49.342  84.264  1.00  0.00
ATOM   3649  CHW CHW Y1770     -17.038  73.482 -85.488  1.00  0.00
ATOM   3650  CHX CHX Y1771     -26.817  81.548 -15.888  1.00  0.00
ATOM   3651  CHY CHY Y1772      59.322 -86.310   9.318  1.00  0.00
ATOM   3652  CHZ CHZ Y1773      10.297  18.729  -1.459  1.00  0.00
ATOM   3653  CIA CIA Y1774     -18.840 -42.711 -44.116  1.00  0.00
ATOM   3654  CIB CIB Y1775      70.265 -48.148 -74.126  1.00  0.00
ATOM   3655  CIC CIC Y1776     -58.944  79.633 -81.254  1.00  0.00
ATOM   3656  CID CID Y1777      26.528  -3.740 -54.447  1.00  0.00
ATOM   3657  CIE CIE Y1778     -29.857 -85.458  64.013  1.00  0.00
ATOM   3658  CIF CIF Y1779      71.859 -89.317 -29.173  1.00  0.00
ATOM   3659  CIG CIG Y1780      84.764 -39.309  17.154  1.00  0.00
ATOM   3660  CIH CIH Y1781      69.121  55.624  45.678  1.00  0.00
ATOM   3661  CII CII Y1782     -16.613 -90.020 -68.921  1.00  0.00
ATOM   3662  CIJ CIJ Y1783      11.490 -83.308  62.754  1.00  0.00
ATOM   3663  CIK CIK Y1784     -69.040  52.972 -28.615  1.00  0.00
ATOM   3664  CIL CIL Y1785     -28.031  48.200 -43.258  1.00  0.00
ATOM   3665  CIM CIM Y1786     -41.669  26.982  87.944  1.00  0.00
ATOM   3666  CIN CIN Y1787     -29.355 -37.318 -18.840  1.00  0.00
ATOM   3667  CIO CIO Y1788      39.596  79.199  26.567  1.00  0.00
ATOM   3668  CIP CIP Y1789      14.364 -49.207  88.458  1.00  0.00
ATOM   3669  CIQ CIQ Y1790     -19.094  53.591  47.048  1.00  0.00
ATOM   3670  CIR CIR Y1791     -13.467  -7.633  88.964  1.00  0.00
ATOM   3671  CIS CIS Y1792       6.100 -81.434 -73.909  1.00  0.00
ATOM   3672  CIT CIT Y1793      89.171 -89.222  78.985  1.00  0.00
ATOM   3673  CIU CIU Y1794      88.647  32.303  56.942  1.00  0.00
ATOM   3674  CIV CIV Y1795     -38.423  26.720   5.415  1.00  0.00
ATOM   3675  CIW CIW Y1796     -65.504  36.607 -79.174  1.00  0.00
ATOM   3676  CIX CIX Y1797       2.946   2.912 -85.110  1.00  0.00
ATOM   3677  CIY CIY Y1798      22.710 -88.731  21.083  1.00  0.00
ATOM   3678  CIZ CIZ Y1799      10.726  -9.664  82.383  1.00  0.00
ATOM   3679  CJA CJA Y1800     -42.632  36.149  21.363  1.00  0.00
ATOM   3680  CJB CJB Y1801     -22.905 -18.459  46.057  1.00  0.00
ATOM   3681  CJC CJC Y1802      86.214  25.002  26.795  1.00  0.00
ATOM   3682  CJD CJD Y1803     -23.895 -20.399   0.416  1.00  0.00
ATOM   3683  CJE CJE Y1804     -38.628 -21.596  62.336  1.00  0.00
ATOM   3684  CJF CJF Y1805     -65.635  -2.425 -44.853  1.00  0.00
ATOM   3685  CJG CJG Y1806      51.557 -89.969  46.874  1.00  0.00
ATOM   3686  CJH CJH Y1807      83.519   5.526 -43.542  1.00  0.00
ATOM   3687  CJI CJI Y1808      81.153 -22.546   8.778  1.00  0.00
ATOM   3688  CJJ CJJ Y1809     -53.819  66.756 -29.801  1.00  0.00
ATOM   3689  CJK CJK Y1810      77.579  -9.346  88.816  1.00  0.00
ATOM   3690  CJL CJL Y1811      -7.803 -40.309  82.238  1.00  0.00
ATOM   3691  CJM CJM Y1812      38.191  21.093  52.499  1.00  0.00
ATOM   3692  CJN CJN Y1813      85.172 -36.340   3.595  1.00  0.00
ATOM   3693  CJO CJO Y1814     -61.401  33.125  60.815  1.00  0.00
ATOM   3694  CJP CJP Y1815     -83.294 -61.116 -51.141  1.00  0.00
ATOM   3695  CJQ CJQ Y1816      89.323 -70.533 -12.137  1.00  0.00
ATOM   3696  CJR CJR Y1817      57.352 -39.910 -46.295  1.00  0.00
ATOM   3697  CJS CJS Y1818      16.939 -76.169  85.762  1.00  0.00
ATOM   3698  CJT CJT Y1819      40.496  62.899   7.073  1.00  0.00
ATOM   3699  CJU CJU Y1820      62.963  82.744  28.097  1.00  0.00
ATOM   3700  CJV CJV Y1821      70.191 -11.375 -51.765  1.00  0.00
ATOM   3701  CJW CJW Y1822      -7.379  83.400  -8.479  1.00  0.00
ATOM   3702  CJX CJX Y1823       3.997 -71.118 -62.217  1.00  0.00
ATOM   3703  CJY CJY Y1824     -27.663  59.692 -67.296  1.00  0.00
ATOM   3704  CJZ CJZ Y1825      61.635  84.218  55.241  1.00  0.00
ATOM   3705  CKA CKA Y1826     -36.244   4.201  29.027  1.00  0.00
ATOM   3706  CKB CKB Y1827     -14.571 -20.979 -78.993  1.00  0.00
ATOM   3707  CKC CKC Y1828      90.000 -59.713  31.893  1.00  0.00
ATOM   3708  CKD CKD Y1829     -14.706 -86.319 -83.521  1.00  0.00
ATOM   3709  CKE CKE Y1830     -14.636 -89.072  63.615  1.00  0.00
ATOM   3710  CKF CKF Y1831      63.935 -77.500 -23.527  1.00  0.00
ATOM   3711  CKG CKG Y1832     -76.119  23.808 -51.876  1.00  0.00
ATOM   3712  CKH CKH Y1833     -36.546  74.706   3.038  1.00  0.00
ATOM   3713  CKI CKI Y1834      61.748  14.846  54.839  1.00  0.00
ATOM   3714  CKJ CKJ Y1835       0.915 -84.435 -10.288  1.00  0.00
ATOM   3715  CKK CKK Y1836      41.939  80.573 -24.897  1.00  0.00
ATOM   3716  CKL CKL Y1837      61.830  19.486 -78.546  1.00  0.00
ATOM   3717  CKM CKM Y1838      17.624 -90.003  46.216  1.00  0.00
ATOM   3718  CKN CKN Y1839       4.902 -29.258 -78.107  1.00  0.00
ATOM   3719  CKO CKO Y1840      41.802 -81.838  52.885  1.00  0.00
ATOM   3720  CKP CKP Y1841      44.705 -43.472  35.633  1.00  0.00
ATOM   3721  CKQ CKQ Y1842     -14.665  61.207  -4.414  1.00  0.00
ATOM   3722  CKR CKR Y1843      20.091  -0.732 -32.569  1.00  0.00
ATOM   3723  CKS CKS Y1844      17.418 -49.303  49.235  1.00  0.00
ATOM   3724  CKT CKT Y1845      47.263  17.504 -72.362  1.00  0.00
ATOM   3725  CKU CKU Y1846     -83.210  29.477 -32.431  1.00  0.00
ATOM   3726  CKV CKV Y1847      15.357 -88.725  74.437  1.00  0.00
ATOM   3727  CKW CKW Y1848      76.585 -69.132  84.316  1.00  0.00
ATOM   3728  CKX CKX Z1849      45.736   2.901 -41.539  1.00  0.00
ATOM   3729  CKY CKY Z1850     -30.414  58.584 -63.095  1.00  0.00
ATOM   3730  CKZ CKZ Z1851     -71.012   4.131  24.301  1.00  0.00
ATOM   3731  CLA CLA Z1852      71.507 -75.889 -67.384  1.00  0.00
ATOM   3732  CLB CLB Z1853     -44.819 -38.615 -69.798  1.00  0.00
ATOM   3733  CLC CLC Z1854      47.207  62.671  54.974  1.00  0.00
ATOM   3734  CLD CLD Z1855     -64.497 -55.090 -40.731  1.00  0.00
ATOM   3735  CLE CLE Z1856     -33.058  54.622  62.389  1.00  0.00
ATOM   3736  CLF CLF Z1857     -58.820 -70.290 -24.486  1.00  0.00
ATOM   3737  CLG CLG Z1858     -27.036  39.191  16.705  1.00  0.00
ATOM   3738  CLH CLH Z1859      16.448 -21.882 -70.961  1.00  0.00
ATOM   3739  CLI CLI Z1860     -60.551   2.545  58.838  1.00  0.00
ATOM   3740  CLJ CLJ Z1861       6.297  26.960 -26.345  1.00  0.00
ATOM   3741  CLK CLK Z1862      38.834  27.829 -38.399  1.00  0.00
ATOM   3742  CLL CLL Z1863      42.991  14.900   2.821  1.00  0.00
ATOM   3743  CLM CLM Z1864      51.368 -28.277 -72.444  1.00  0.00
ATOM   3744  CLN CLN Z1865     -62.960  39.618 -33.797  1.00  0.00
ATOM   3745  CLO CLO Z1866      61.666  26.393 -60.376  1.00  0.00
ATOM   3746  CLP CLP Z1867     -14.715 -78.245 -37.267  1.00  0.00
ATOM   3747  CLQ CLQ Z1868      28.082 -14.496  86.621  1.00  0.00
ATOM   3748  CLR CLR Z1869     -15.472   2.106  48.797  1.00  0.00
ATOM   3749  CLS CLS Z1870     -79.428 -28.214  24.546  1.00  0.00
ATOM   3750  CLT CLT Z1871     -49.869 -54.051 -11.401  1.00  0.00
ATOM   3751  CLU CLU Z1872      -9.064 -48.733 -65.552  1.00  0.00
ATOM   3752  CLV CLV Z1873      86.642  57.851  21.112  1.00  0.00
ATOM   3753  CLW CLW Z1874     -69.277  62.428 -28.126  1.00  0.00
ATOM   3754  CLX CLX Z1875     -47.986 -44.083  74.376  1.00  0.00
ATOM   3755  CLY CLY Z1876      42.385 -27.292  28.754  1.00  0.00
ATOM   3756  CLZ CLZ Z1877     -45.904 -72.832 -55.062  1.00  0.00
ATOM   3757  CMA CMA Z1878     -13.750  55.633  31.605  1.00  0.00
ATOM   3758  CMB CMB Z1879     -63.559 -28.763  46.989  1.00  0.00
ATOM   3759  CMC CMC Z1880      -1.041 -53.019 -28.150  1.00  0.00
ATOM   3760  CMD CMD Z1881      51.576  45.891 -44.952  1.00  0.00
ATOM   3761  CME CME Z1882       5.567   8.213  16.025  1.00  0.00
ATOM   3762  CMF CMF Z1883      44.155 -86.700  22.445  1.00  0.00
ATOM   3763  CMG CMG Z1884      -5.978 -62.246  21.762  1.00  0.00
ATOM   3764  CMH CMH Z1885     -16.990 -65.579  68.429  1.00  0.00
ATOM   3765  CMI CMI Z1886     -64.400  11.647 -58.645  1.00  0.00
ATOM   3766  CMJ CMJ Z1887      25.623  64.108 -50.193  1.00  0.00
ATOM   3767  CMK CMK Z1888      47.042 -63.609 -69.316  1.00  0.00
ATOM   3768  CML CML Z1889      16.869  38.286  33.898  1.00  0.00
ATOM   3769  CMM CMM Z1890      35.297  48.668 -66.531  1.00  0.00
ATOM   3770  CMN CMN Z1891     -40.988  23.613  -4.311  1.00  0.00
ATOM   3771  CMO CMO Z1892     -45.214 -41.532  35.168  1.00  0.00
ATOM   3772  CMP CMP Z1893      13.460  10.534  49.205  1.00  0.00
ATOM   3773  CMQ CMQ Z1894     -15.682  -1.913 -73.237  1.00  0.00
ATOM   3774  CMR CMR Z1895     -22.665 -43.948  58.927  1.00  0.00
ATOM   3775  CMS CMS Z1896      61.069  31.927  62.325  1.00  0.00
ATOM   3776  CMT CMT Z1897      29.058 -69.309  69.672  1.00  0.00
ATOM   3777  CMU CMU Z1898      61.415 -32.908  58.029  1.00  0.00
ATOM   3778  CMV CMV Z1899     -45.714   5.576  43.222  1.00  0.00
ATOM   3779  CMW CMW Z1900      75.276 -14.882 -39.527  1.00  0.00
ATOM   3780  CMX CMX Z1901     -20.515 -70.098  28.436  1.00  0.00
ATOM   3781  CMY CMY Z1902       1.142  55.855 -34.941  1.00  0.00
ATOM   3782  CMZ CMZ Z1903     -65.791  52.144  28.408  1.00  0.00
ATOM   3783  CNA CNA Z1904     -10.257  84.017  77.301  1.00  0.00
ATOM   3784  CNB CNB Z1905     -52.208  69.485 -68.634  1.00  0.00
ATOM   3785  CNC CNC Z1906      -0.633  11.396  67.491  1.00  0.00
ATOM   3786  CND CND Z1907     -66.911  52.545 -60.456  1.00  0.00
ATOM   3787  CNE CNE Z1908      45.208  -0.249  63.194  1.00  0.00
ATOM   3788  CNF CNF Z1909      21.537  48.674  80.065  1.00  0.00
ATOM   3789  CNG CNG Z1910     -35.036 -51.169   8.973  1.00  0.00
ATOM   3790  CNH CNH Z1911      -5.905 -54.478  -4.063  1.00  0.00
ATOM   3791  CNI CNI Z1912      35.135   4.954 -19.022  1.00  0.00
ATOM   3792  CNJ CNJ Z1913     -64.380 -66.152  70.417  1.00  0.00
ATOM   3793  CNK CNK Z1914      57.959 -80.766  -0.915  1.00  0.00
ATOM   3794  CNL CNL Z1915     -12.329  57.489 -51.424  1.00  0.00
ATOM   3795  CNM CNM Z1916      44.816 -48.462   9.932  1.00  0.00
ATOM   3796  CNN CNN Z1917      22.343 -74.569 -64.294  1.00  0.00
ATOM   3797  CNO CNO Z1918     -74.420 -50.332  42.030  1.00  0.00
ATOM   3798  CNP CNP Z1919     -17.983 -30.415  16.589  1.00  0.00
ATOM   3799  CNQ CNQ Z1920      85.137  67.293 -54.055  1.00  0.00
ATOM   3800  CNR CNR Z1921      66.472  13.610  23.661  1.00  0.00
ATOM   3801  CNS CNS Z1922      20.646 -12.883  65.802  1.00  0.00
ATOM   3802  CNT CNT Z1923     -64.295 -10.361  71.609  1.00  0.00
ATOM   3803  CNU CNU Z1924     -14.573 -69.893 -17.890  1.00  0.00
ATOM   3804  CNV CNV Z1925      18.633  -3.139 -41.684  1.00  0.00
ATOM   3805  CNW CNW Z1926      19.516  68.817 -16.193  1.00  0.00
ATOM   3806  CNX CNX Z1927     -23.786  76.776 -21.179  1.00  0.00
ATOM   3807  CNY CNY Z1928     -66.015 -78.236  -0.998  1.00  0.00
ATOM   3808  CNZ CNZ Z1929      78.773 -39.757 -18.425  1.00  0.00
ATOM   3809  COA COA Z1930     -74.523 -48.551 -26.299  1.00  0.00
ATOM   3810  COB COB Z1931     -43.364   5.254 -30.185  1.00  0.00
ATOM   3811  COC COC Z1932     -72.944  64.997   6.093  1.00  0.00
ATOM   3812  COD COD Z1933     -32.957 -25.401  -2.620  1.00  0.00
ATOM   3813  COE COE Z1934      84.758  80.433  78.445  1.00  0.00
ATOM   3814  COF COF Z1935       2.189  64.005 -15.187  1.00  0.00
ATOM   3815  COG COG Z1936     -34.855  45.073 -43.034  1.00  0.00
ATOM   3816  COH COH Z1937     -42.887 -67.551  19.531  1.00  0.00
ATOM   3817  COI COI Z1938     -31.681  62.095   2.736  1.00  0.00
ATOM   3818  COJ COJ Z1939      56.468 -26.439 -10.309  1.00  0.00
ATOM   3819  COK COK Z1940      -0.292  71.202 -85.925  1.00  0.00
ATOM   3820  COL COL Z1941      78.528  76.888 -17.438  1.00  0.00
ATOM   3821  COM COM Z1942      36.232 -13.399  47.950  1.00  0.00
ATOM   3822  CON CON Z1943      46.106 -82.326  -7.547  1.00  0.00
ATOM   3823  COO COO Z1944     -49.687  -5.037   0.417  1.00  0.00
ATOM   3824  COP COP Z1945      13.087 -40.746  22.480  1.00  0.00
ATOM   3825  COQ COQ Z1946      25.799  73.428   8.023  1.00  0.00
ATOM   3826  COR COR Z1947      84.126 -64.422  -6.893  1.00  0.00
ATOM   3827  COS COS Z1948      46.347  -2.804  36.834  1.00  0.00
ATOM   3828  COT COT Z1949      17.440 -74.116   3.678  1.00  0.00
ATOM   3829  COU COU Z1950      49.418 -67.414  -4.941  1.00  0.00
ATOM   3830  COV COV Z1951     -79.673  38.640 -80.875  1.00  0.00
ATOM   3831  COW COW Z1952      75.308  17.216 -13.722  1.00  0.00
ATOM   3832  COX COX Z1953      52.410 -61.112 -40.603  1.00  0.00
ATOM   3833  COY COY Z1954      45.625  36.470  27.584  1.00  0.00
ATOM   3834  COZ COZ Z1955     -72.552  21.105  65.656  1.00  0.00
ATOM   3835  CPA CPA Z1956      38.891 -61.984 -36.265  1.00  0.00
ATOM   3836  CPB CPB Z1957     -73.831  69.719  55.474  1.00  0.00
ATOM   3837  CPC CPC Z1958     -30.488 -83.684  63.511  1.00  0.00
ATOM   3838  CPD CPD Z1959      38.233 -46.132 -64.370  1.00  0.00
ATOM   3839  CPE CPE Z1960     -23.168 -22.739 -31.365  1.00  0.00
ATOM   3840  CPF CPF Z1961     -23.419  -3.630  78.943  1.00  0.00
ATOM   3841  CPG CPG Z1962     -34.498 -75.117 -21.258  1.00  0.00
ATOM   3842  CPH CPH Z1963       7.286 -47.460  65.020  1.00  0.00
ATOM   3843  CPI CPI Z1964      21.666  21.235 -62.098  1.00  0.00
ATOM   3844  CPJ CPJ Z1965      18.532  78.650 -81.920  1.00  0.00
ATOM   3845  CPK CPK Z1966      65.312  44.489  -4.773  1.00  0.00
ATOM   3846  CPL CPL Z1967     -65.059 -80.235 -84.487  1.00  0.00
ATOM   3847  CPM CPM Z1968      59.865  84.416  42.308  1.00  0.00
ATOM   3848  CPN CPN Z1969      71.037  -2.861  79.526  1.00  0.00
ATOM   3849  CPO CPO Z1970      71.396  73.129  26.212  1.00  0.00
ATOM   3850  CPP CPP Z1971     -51.594  85.571  81.028  1.00  0.00
ATOM   3851  CPQ CPQ Z1972     -83.324 -10.482  51.959  1.00  0.00
ATOM   3852  CPR CPR Z1973      79.266 -54.871  31.286  1.00  0.00
ATOM   3853  CPS CPS Z1974      47.821  70.034  -7.502  1.00  0.00
ATOM   3854  CPT CPT Z1975      64.035 -69.578  14.433  1.00  0.00
ATOM   3855  CPU CPU Z1976       5.261  70.193  13.044  1.00  0.00
ATOM   3856  CPV CPV Z1977     -38.230  -1.383 -82.751  1.00  0.00
ATOM   3857  CPW CPW Z1978      44.812  71.772 -39.840  1.00  0.00
ATOM   3858  CPX CPX Z1979      -2.919  75.296 -50.421  1.00  0.00
ATOM   3859  CPY CPY Z1980     -47.585  27.059  67.929  1.00  0.00
ATOM   3860  CPZ CPZ Z1981      43.985  72.376 -76.792  1.00  0.00
ATOM   3861  CQA CQA Z1982      43.318  36.720 -25.848  1.00  0.00
ATOM   3862  CQB CQB Z1983      46.151  32.064  82.362  1.00  0.00
ATOM   3863  CQC CQC Z1984     -45.397  55.083 -23.886  1.00  0.00
ATOM   3864  CQD CQD Z1985       0.397  28.340 -58.290  1.00  0.00
ATOM   3865  CQE CQE Z1986       3.481  38.649 -76.149  1.00  0.00
ATOM   3866  CQF CQF Z1987      21.343  35.406 -42.685  1.00  0.00
ATOM   3867  CQG CQG Z1988     -32.254 -60.911 -25.738  1.00  0.00
ATOM   3868  CQH CQH Z1989      -7.883   2.601 -35.929  1.00  0.00
ATOM   3869  CQI CQI Z1990     -53.479 -74.648  69.956  1.00  0.00
ATOM   3870  CQJ CQJ Z1991      74.659 -19.432  32.314  1.00  0.00
ATOM   3871  CQK CQK Z1992     -64.481 -20.234 -35.926  1.00  0.00
ATOM   3872  CQL CQL Z1993      28.180 -49.770 -19.326  1.00  0.00
ATOM   3873  CQM CQM Z1994       4.039 -52.797  88.207  1.00  0.00
ATOM   3874  CQN CQN Z1995     -44.419 -88.347  48.410  1.00  0.00
ATOM   3875  CQO CQO Z1996      62.925 -71.367  55.546  1.00  0.00
ATOM   3876  CQP CQP Z1997     -68.094   2.129 -26.120  1.00  0.00
ATOM   3877  CQQ CQQ Z1998      65.420  37.551 -84.310  1.00  0.00
ATOM   3878  CQR CQR Z1999      58.083  59.218  -7.270  1.00  0.00
ATOM   3879  CQS CQS Z2000      38.366  47.039 -12.687  1.00  0.00
ATOM   3880  CQT CQT Z2001      76.313  52.911 -56.752  1.00  0.00
ATOM   3881  CQU CQU Z2002     -50.046 -17.398 -17.003  1.00  0.00
ATOM   3882  CQV CQV Z2003     -56.653  58.763  79.160  1.00  0.00
ATOM   3883  CQW CQW Z2004     -14.172 -40.063 -87.072  1.00  0.00
ATOM   3884  CQX CQX Z2005      11.929 -76.600 -17.379  1.00  0.00
ATOM   3885  CQY CQY Z2006      19.153  43.851  17.998  1.00  0.00
ATOM   3886  CQZ CQZ Z2007      59.481 -79.825 -42.903  1.00  0.00
ATOM   3887  CRA CRA Z2008       4.310 -83.563  83.807  1.00  0.00
ATOM   3888  CRB CRB Z2009      17.609  82.352 -24.820  1.00  0.00
ATOM   3889  CRC CRC Z2010      54.406 -31.716 -32.757  1.00  0.00
ATOM   3890  CRD CRD Z2011      28.656 -32.339  -6.097  1.00  0.00
ATOM   3891  CRE CRE Z2012      20.617  53.078   0.692  1.00  0.00
ATOM   3892  CRF CRF Z2013     -10.045  23.822  62.735  1.00  0.00
ATOM   3893  CRG CRG Z2014     -38.815 -18.448  58.007  1.00  0.00
ATOM   3894  CRH CRH Z2015      25.402   1.731  85.294  1.00  0.00
ATOM   3895  CRI CRI Z2016       3.251  42.865 -47.149  1.00  0.00
ATOM   3896  CRJ CRJ Z2017      38.431  76.863  11.541  1.00  0.00
ATOM   3897  CRK CRK Z2018      80.177  12.113 -50.389  1.00  0.00
ATOM   3898  CRL CRL Z2019      13.813   5.425  76.960  1.00  0.00
ATOM   3899  CRM CRM Z2020      -0.811  48.510  52.742  1.00  0.00
ATOM   3900  CRN CRN Z2021      66.887   1.712 -69.440  1.00  0.00
ATOM   3901  CRO CRO Z2022     -64.887 -83.824 -68.319  1.00  0.00
ATOM   3902  CRP CRP Z2023       6.831  21.342  75.664  1.00  0.00
ATOM   3903  CRQ CRQ Z2024      22.292  -5.341  36.925  1.00  0.00
ATOM   3904  CRR CRR Z2025     -80.591 -12.058  80.878  1.00  0.00
ATOM   3905  CRS CRS Z2026      59.145 -49.811  20.203  1.00  0.00
ATOM   3906  CRT CRT Z2027       0.837  52.677  -2.259  1.00  0.00
ATOM   3907  CRU CRU Z2028       0.915  -8.765 -38.163  1.00  0.00
ATOM   3908  CRV CRV Z2029      72.390  37.097  41.220  1.00  0.00
ATOM   3909  CRW CRW Z2030     -34.314 -75.540 -81.087  1.00  0.00
ATOM   3910  CRX CRX Z2031      -7.190  39.264 -86.607  1.00  0.00
ATOM   3911  CRY CRY Z2032       3.494 -54.667  35.394  1.00  0.00
ATOM   3912  CRZ CRZ Z2033     -65.474  70.531 -11.277  1.00  0.00
ATOM   3913  CSA CSA Z2034     -32.355  24.888  54.704  1.00  0.00
ATOM   3914  CSB CSB Z2035     -27.033  22.820  37.231  1.00  0.00
ATOM   3915  CSC CSC Z2036     -82.718 -58.519  77.744  1.00  0.00
ATOM   3916  CSD CSD Z2037      37.165 -22.964  -3.579  1.00  0.00
ATOM   3917  CSE CSE Z2038      30.120 -34.346  78.007  1.00  0.00
ATOM   3918  CSF CSF Z2039       6.065  -9.045  80.434  1.00  0.00
ATOM   3919  CSG CSG Z2040      -6.856  80.017   0.639  1.00  0.00
ATOM   3920  CSH CSH Z2041     -59.856 -33.673  13.653  1.00  0.00
ATOM   3921  CSI CSI Z2042      82.555 -40.557 -50.600  1.00  0.00
ATOM   3922  CSJ CSJ Z2043     -10.052  67.435 -75.957  1.00  0.00
ATOM   3923  CSK CSK Z2044       8.823 -35.522  46.870  1.00  0.00
ATOM   3924  CSL CSL Z2045     -46.850  20.298  37.800  1.00  0.00
ATOM   3925  CSM CSM Z2046     -53.199  -9.655  77.888  1.00  0.00
ATOM   3926  CSN CSN Z2047      81.760  29.154 -83.512  1.00  0.00
ATOM   3927  CSO CSO Z2048      83.005  11.952  44.696  1.00  0.00
ATOM   3928  CSP CSP Z2049      72.071  -1.794  26.693  1.00  0.00
ATOM   3929  CSQ CSQ Z2050     -76.534 -15.987   2.699  1.00  0.00
ATOM   3930  CSR CSR Z2051      71.327 -56.472 -52.040  1.00  0.00
ATOM   3931  CSS CSS Z2052      10.571  64.970  51.604  1.00  0.00
ATOM   3932  CST CST Z2053      65.627  71.997 -32.825  1.00  0.00
ATOM   3933  CSU CSU Z2054      63.100 -69.947  78.362  1.00  0.00
ATOM   3934  CSV CSV Z2055     -18.314  27.930 -36.459  1.00  0.00
ATOM   3935  CSW CSW Z2056     -45.033  20.873 -34.681  1.00  0.00
ATOM   3936  CSX CSX Z2057     -54.939   8.936 -28.308  1.00  0.00
ATOM   3937  CSY CSY Z2058      -9.563 -86.336  -9.659  1.00  0.00
ATOM   3938  CSZ CSZ Z2059     -72.691  40.854 -50.651  1.00  0.00
ATOM   3939  CTA CTA Z2060       8.908  57.640  40.818  1.00  0.00
ATOM   3940  CTB CTB Z2061      66.300  24.937  41.751  1.00  0.00
ATOM   3941  CTC CTC Z2062      72.831 -45.985 -76.566  1.00  0.00
ATOM   3942  CTD CTD Z2063     -59.517 -51.405   6.539  1.00  0.00
ATOM   3943  CTE CTE Z2064      20.879  67.553 -72.180  1.00  0.00
ATOM   3944  CTF CTF Z2065      79.170  53.594 -17.614  1.00  0.00
ATOM   3945  CTG CTG Z2066      79.841  65.781 -77.305  1.00  0.00
ATOM   3946  CTH CTH Z2067     -84.869  66.814  29.410  1.00  0.00
ATOM   3947  CTI CTI Z2068      85.312 -86.573 -15.787  1.00  0.00
ATOM   3948  CTJ CTJ Z2069      59.023 -46.621 -57.698  1.00  0.00
ATOM   3949  CTK CTK Z2070     -79.505 -80.081  11.256  1.00  0.00
ATOM   3950  CTL CTL Z2071      88.791 -67.645  14.598  1.00  0.00
ATOM   3951  CTM CTM Z2072      53.811 -46.471  87.119  1.00  0.00
ATOM   3952  CTN CTN Z2073      33.346 -76.999 -13.906  1.00  0.00
ATOM   3953  CTO CTO Z2074     -13.995  10.278   1.646  1.00  0.00
ATOM   3954  CTP CTP Z2075      82.671  20.458  67.229  1.00  0.00
ATOM   3955  CTQ CTQ Z2076     -82.170 -67.666 -58.950  1.00  0.00
ATOM   3956  CTR CTR Z2077     -69.106 -49.173 -55.084  1.00  0.00
ATOM   3957  CTS CTS Z2078      15.778  66.458 -27.497  1.00  0.00
ATOM   3958  CTT CTT Z2079     -18.164 -30.128  38.966  1.00  0.00
ATOM   3959  CTU CTU Z2080      87.092 -25.778  40.122  1.00  0.00
ATOM   3960  CTV CTV Z2081      21.006 -33.436  58.230  1.00  0.00
ATOM   3961  CTW CTW Z2082     -60.409  74.866  40.533  1.00  0.00
ATOM   3962  CTX CTX Z2083      -1.395  41.580  35.897  1.00  0.00
ATOM   3963  CTY CTY Z2084      19.745  52.371  41.548  1.00  0.00
ATOM   3964  CTZ CTZ Z2085      44.212  -1.989 -79.988  1.00  0.00
ATOM   3965  CUA CUA Z2086     -39.608  48.169 -80.330  1.00  0.00
ATOM   3966  CUB CUB Z2087     -70.723 -54.812  -5.376  1.00  0.00
ATOM   3967  CUC CUC Z2088      86.990  -1.435 -77.409  1.00  0.00
ATOM   3968  CUD CUD Z2089     -49.262  39.137  20.769  1.00  0.00
ATOM   3969  CUE CUE Z2090     -73.191 -90.298  89.157  1.00  0.00
ATOM   3970  CUF CUF Z2091      52.121 -10.152  11.233  1.00  0.00
ATOM   3971  CUG CUG Z2092      -2.672 -29.023  58.988  1.00  0.00
ATOM   3972  CUH CUH Z2093      53.924  39.868 -72.962  1.00  0.00
ATOM   3973  CUI CUI Z2094      85.619 -54.502  64.612  1.00  0.00
ATOM   3974  CUJ CUJ Z2095      87.483  52.602 -70.815  1.00  0.00
ATOM   3975  CUK CUK Z2096     -19.243  29.373 -62.909  1.00  0.00
ATOM   3976  CUL CUL Z2097     -73.322  14.438 -12.576  1.00  0.00
ATOM   3977  CUM CUM Z2098     -22.682 -86.494  38.022  1.00  0.00
ATOM   3978  CUN CUN Z2099      60.003  41.027 -27.723  1.00  0.00
ATOM   3979  CUO CUO Z2100      78.250 -81.955  10.784  1.00  0.00
ATOM   3980  CUP CUP Z2101       1.829  83.077 -25.148  1.00  0.00
ATOM   3981  CUQ CUQ Z2102      -8.196   7.462 -53.288  1.00  0.00
ATOM   3982  CUR CUR Z2103     -83.056 -21.017  42.111  1.00  0.00
ATOM   3983  CUS CUS Z2104     -26.876 -24.113  75.695  1.00  0.00
ATOM   3984  CUT CUT Z2105      77.535 -79.830  42.154  1.00  0.00
ATOM   3985  CUU CUU Z2106     -40.472   2.367  61.555  1.00  0.00
ATOM   3986  CUV CUV Z2107      -5.692  67.267  54.367  1.00  0.00
ATOM   3987  CUW CUW Z2108     -64.097 -32.361 -14.280  1.00  0.00
ATOM   3988  CUX CUX Z2109     -29.891 -89.013 -28.115  1.00  0.00
ATOM   3989  CUY CUY Z2110      77.428 -29.480  10.290  1.00  0.00
ATOM   3990  CUZ CUZ Z2111     -55.542 -11.188  46.253  1.00  0.00
ATOM   3991  CVA CVA Z2112     -69.816  73.186 -56.391  1.00  0.00
ATOM   3992  CVB CVB Z2113      21.227  50.115 -31.419  1.00  0.00
ATOM   3993  CVC CVC Z2114      58.416 -55.957 -78.663  1.00  0.00
ATOM   3994  CVD CVD Z2115     -67.889  80.645  81.915  1.00  0.00
ATOM   3995  CVE CVE Z2116      61.414   1.532  42.666  1.00  0.00
ATOM   3996  CVF CVF Z2117      21.578  81.002  74.013  1.00  0.00
ATOM   3997  CVG CVG Z2118       6.661  25.588 -72.852  1.00  0.00
ATOM   3998  CVH CVH Z2119      45.436 -63.817  34.709  1.00  0.00
ATOM   3999  CVI CVI Z2120      63.251 -36.179  83.138  1.00  0.00
ATOM   4000  CVJ CVJ Z2121      51.930 -65.417 -28.013  1.00  0.00
ATOM   4001  CVK CVK Z2122      38.885 -80.444   4.801  1.00  0.00
ATOM   4002  CVL CVL Z2123      -9.532  17.902 -73.049  1.00  0.00
ATOM   4003  CVM CVM Z2124     -10.596  47.778 -31.554  1.00  0.00
ATOM   4004  CVN CVN Z2125     -79.212 -15.606 -70.333  1.00  0.00
ATOM   4005  CVO CVO Z2126     -74.941  52.141  -5.346  1.00  0.00
ATOM   4006  CVP CVP Z2127     -57.564 -71.944  46.545  1.00  0.00
ATOM   4007  CVQ CVQ Z2128     -81.019 -86.755 -75.896  1.00  0.00
ATOM   4008  CVR CVR Z2129      89.592  65.832 -25.561  1.00  0.00
ATOM   4009  CVS CVS Z2130      -0.090  54.870 -62.835  1.00  0.00
ATOM   4010  CVT CVT Z2131     -45.488  16.531  23.104  1.00  0.00
ATOM   4011  CVU CVU Z2132      57.846 -26.128 -59.552  1.00  0.00
ATOM   4012  CVV CVV Z2133      -1.956 -90.908 -42.925  1.00  0.00
ATOM   4013  CVW CVW Z2134      23.514 -37.502 -36.476  1.00  0.00
ATOM   4014  CVX CVX Z2135       4.069  81.023  35.238  1.00  0.00
ATOM   4015  CVY CVY Z2136      81.254  74.370  10.249  1.00  0.00
ATOM   4016  CVZ CVZ Z2137     -20.759  36.300  -2.793  1.00  0.00
ATOM   4017  CWA CWA Z2138      42.738 -47.641  39.091  1.00  0.00
ATOM   4018  CWB CWB Z2139       0.804  64.516  77.299  1.00  0.00
ATOM   4019  CWC CWC Z2140     -74.991 -49.701  63.821  1.00  0.00
ATOM   4020  CWD CWD Z2141      -4.390 -67.681  52.322  1.00  0.00
ATOM   4021  CWE CWE Z2142      83.160  33.583  15.624  1.00  0.00
ATOM   4022  CWF CWF Z2143      21.968  37.252   6.565  1.00  0.00
ATOM   4023  CWG CWG Z2144      90.302 -25.672 -44.596  1.00  0.00
ATOM   4024  CWH CWH Z2145      83.219  43.232  82.057  1.00  0.00
ATOM   4025  CWI CWI Z2146     -33.850  76.082  21.255  1.00  0.00
ATOM   4026  CWJ CWJ Z2147     -19.805 -87.957 -86.764  1.00  0.00
ATOM   4027  CWK CWK Z2148     -16.568 -81.509  16.058  1.00  0.00
ATOM   4028  CWL CWL Z2149      77.575   4.191 -38.834  1.00  0.00
ATOM   4029  CWM CWM Z2150     -54.362  65.756  13.260  1.00  0.00
ATOM   4030  CWN CWN Z2151      78.023 -26.669 -65.273  1.00  0.00
ATOM   4031  CWO CWO Z2152     -68.665  67.642 -75.947  1.00  0.00
ATOM   4032  CWP CWP Z2153     -20.261 -57.102  87.360  1.00  0.00
ATOM   4033  CWQ CWQ Z2154      88.601  12.792 -74.215  1.00  0.00
ATOM   4034  CWR CWR Z2155     -57.812 -40.769  -2.578  1.00  0.00
ATOM   4035  CWS CWS Z2156      64.793 -49.802 -34.207  1.00  0.00
ATOM   4036  CWT CWT Z2157     -48.083  70.130 -52.700  1.00  0.00
ATOM   4037  CWU CWU Z2158       3.140  82.317 -70.266  1.00  0.00
ATOM   4038  CWV CWV Z2159       7.412  28.998  14.828  1.00  0.00
ATOM   4039  CWW CWW Z2160       6.041   6.828 -83.280  1.00  0.00
ATOM   4040  CWX CWX Z2161      77.342  71.231  -0.987  1.00  0.00
ATOM   4041  CWY CWY Z2162      -3.365 -34.407  81.006  1.00  0.00
ATOM   4042  CWZ CWZ Z2163      26.863 -77.029  18.764  1.00  0.00
ATOM   4043  CXA CXA Z2164      84.738   0.650 -57.566  1.00  0.00
ATOM   4044  CXB CXB Z2165     -41.691  24.199 -75.026  1.00  0.00
ATOM   4045  CXC CXC Z2166      14.221  30.438  48.356  1.00  0.00
ATOM   4046  CXD CXD Z2167      53.727  57.047  16.517  1.00  0.00
ATOM   4047  CXE CXE Z2168      26.275  11.575 -85.831  1.00  0.00
ATOM   4048  CXF CXF Z2169     -74.714 -64.892 -82.910  1.00  0.00
ATOM   4049  CXG CXG Z2170      19.389  80.052  62.440  1.00  0.00
ATOM   4050  CXH CXH Z2171     -62.330  32.075  10.238  1.00  0.00
ATOM   4051  CXI CXI Z2172      85.060  68.505  53.919  1.00  0.00
ATOM   4052  CXJ CXJ Z2173     -82.115 -46.946   5.996  1.00  0.00
ATOM   4053  CXK CXK Z2174     -54.894  37.033  62.514  1.00  0.00
ATOM   4054  CXL CXL Z2175     -24.901 -71.486 -57.547  1.00  0.00
ATOM   4055  CXM CXM Z2176      20.337  18.990  59.705  1.00  0.00
ATOM   4056  CXN CXN Z2177      73.976  36.303 -47.762  1.00  0.00
ATOM   4057  CXO CXO Z2178     -81.821 -37.151 -61.547  1.00  0.00
ATOM   4058  CXP CXP Z2179      60.010  62.025 -74.376  1.00  0.00
ATOM   4059  CXQ CXQ Z2180      12.062  49.067 -72.194  1.00  0.00
ATOM   4060  CXR CXR Z2181       1.118 -22.751 -23.925  1.00  0.00
ATOM   4061  CXS CXS Z2182     -72.742  79.335   8.459  1.00  0.00
ATOM   4062  CXT CXT Z2183      55.778 -85.860 -19.557  1.00  0.00
ATOM   4063  CXU CXU Z2184      55.455  82.512 -15.472  1.00  0.00
ATOM   4064  CXV CXV Z2185      87.933 -40.700  72.497  1.00  0.00
ATOM   4065  CXW CXW Z2186     -83.843 -27.559  -9.720  1.00  0.00
ATOM   4066  CXX CXX Z2187     -54.689  46.011 -82.408  1.00  0.00
ATOM   4067  CXY CXY Z2188      70.962  52.394   7.463  1.00  0.00
ATOM   4068  CXZ CXZ Z2189      69.721 -25.917 -86.679  1.00  0.00
ATOM   4069  CYA CYA Z2190     -37.606  82.167  42.066  1.00  0.00
ATOM   4070  CYB CYB Z2191     -20.794  44.080 -79.017  1.00  0.00
ATOM   4071  CYC CYC Z2192     -10.957 -86.187 -64.088  1.00  0.00
ATOM   4072  CYD CYD Z2193     -70.977 -56.747  16.902  1.00  0.00
ATOM   4073  CYE CYE Z2194      -9.338  36.243  -8.079  1.00  0.00
ATOM   4074  CYF CYF Z2195       1.792  41.934  69.534  1.00  0.00
ATOM   4075  CYG CYG Z2196      62.632  77.779 -66.165  1.00  0.00
ATOM   4076  CYH CYH Z2197     -38.623   7.862  31.708  1.00  0.00
ATOM   4077  CYI CYI Z2198     -14.596  79.775 -36.528  1.00  0.00
ATOM   4078  CYJ CYJ Z2199      51.573 -78.270  41.269  1.00  0.00
ATOM   4079  CYK CYK Z2200      62.024  12.458  87.418  1.00  0.00
ATOM   4080  CYL CYL Z2201     -55.112 -76.622  22.991  1.00  0.00
ATOM   4081  CYM CYM Z2202      74.878  46.782  28.615  1.00  0.00
ATOM   4082  CYN CYN Z2203     -22.678 -62.471  48.788  1.00  0.00
ATOM   4083  CYO CYO Z2204       9.666 -19.146  13.132  1.00  0.00
ATOM   4084  CYP CYP Z2205     -27.815 -11.064  -6.508  1.00  0.00
ATOM   4085  CYQ CYQ Z2206     -64.862 -10.636 -14.834  1.00  0.00
ATOM   4086  CYR CYR Z2207      66.998  28.844  85.125  1.00  0.00
ATOM   4087  CYS CYS Z2208     -11.981 -58.213 -82.976  1.00  0.00
ATOM   4088  CYT CYT Z2209      87.873  -6.922  23.127  1.00  0.00
ATOM   4089  CYU CYU Z2210      83.629 -65.468  81.015  1.00  0.00
ATOM   4090  CYV CYV Z2211     -47.288 -20.536  27.770  1.00  0.00
ATOM   4091  CYW CYW Z2212      50.785  60.396 -58.184  1.00  0.00
ATOM   4092  CYX CYX Z2213     -18.432 -49.315 -47.720  1.00  0.00
ATOM   4093  CYY CYY Z2214      43.801  16.423 -85.002  1.00  0.00
ATOM   4094  CYZ CYZ Z2215     -57.069  81.024 -84.043  1.00  0.00
ATOM   4095  CZA CZA Z2216      35.412  53.733   6.055  1.00  0.00
ATOM   4096  CZB CZB Z2217      23.728 -79.212 -36.027  1.00  0.00
ATOM   4097  CZC CZC Z2218      28.110  27.761  79.961  1.00  0.00
ATOM   4098  CZD CZD Z2219      13.363  81.275   4.096  1.00  0.00
ATOM   4099  CZE CZE Z2220      84.730  39.150 -63.118  1.00  0.00
ATOM   4100  CZF CZF Z2221      63.404  -4.186 -26.544  1.00  0.00
ATOM   4101  CZG CZG Z2222     -74.746 -85.956 -16.686  1.00  0.00
ATOM   4102  CZH CZH Z2223      11.783 -51.404 -50.342  1.00  0.00
ATOM   4103  CZI CZI Z2224     -14.820  31.511 -17.768  1.00  0.00
ATOM   4104  CZJ CZJ Z2225     -52.106 -62.913  26.854  1.00  0.00
ATOM   4105  CZK CZK Z2226     -79.163  73.207 -23.969  1.00  0.00
ATOM   4106  CZL CZL Z2227      -7.399 -35.391 -49.703  1.00  0.00
ATOM   4107  CZM CZM Z2228      53.809 -18.696  84.598  1.00  0.00
ATOM   4108  CZN CZN Z2229     -45.805  46.659 -11.003  1.00  0.00
ATOM   4109  CZO CZO Z2230      23.129  30.273 -77.018  1.00  0.00
ATOM   4110  CZP CZP Z2231     -79.778  61.738 -49.052  1.00  0.00
ATOM   4111  CZQ CZQ Z2232      84.496 -38.152  29.661  1.00  0.00
ATOM   4112  CZR CZR Z2233      52.792 -15.178 -23.201  1.00  0.00
ATOM   4113  CZS CZS Z2234      35.351  81.840  26.653  1.00  0.00
ATOM   4114  CZT CZT Z2235      24.028 -61.029  40.066  1.00  0.00
ATOM   4115  CZU CZU Z2236      80.258 -76.790  86.510  1.00  0.00
ATOM   4116  CZV CZV Z2237      72.991  -9.602  53.114  1.00  0.00
ATOM   4117  CZW CZW Z2238      89.519 -77.089 -31.301  1.00  0.00
ATOM   4118  CZX CZX Z2239      43.334 -79.787 -33.397  1.00  0.00
ATOM   4119  CZY CZY Z2240       6.508 -31.347 -40.154  1.00  0.00
ATOM   4120  CZZ CZZ Z2241     -19.803 -26.462 -83.999  1.00  0.00
ATOM   4121  DAA DAA Z2242     -74.097  24.746   2.206  1.00  0.00
ATOM   4122  DAB DAB Z2243      -6.199 -81.287 -84.682  1.00  0.00
ATOM   4123  DAC DAC Z2244     -37.292 -84.515  13.355  1.00  0.00
ATOM   4124  DAD DAD Z2245     -25.465  21.071  80.726  1.00  0.00
ATOM   4125  DAE DAE Z2246     -75.653 -18.915  57.601  1.00  0.00
ATOM   4126  DAF DAF Z2247     -35.535  63.127  27.152  1.00  0.00
ATOM   4127  DAG DAG Z2248      -0.172 -71.886 -64.890  1.00  0.00
ATOM   4128  DAH DAH Z2249     -53.881 -27.520  -5.801  1.00  0.00
ATOM   4129  DAI DAI Z2250     -21.855  71.268 -52.754  1.00  0.00
ATOM   4130  DAJ DAJ Z2251     -64.675 -88.262 -43.826  1.00  0.00
ATOM   4131  DAK DAK Z2252      89.951  51.637 -37.196  1.00  0.00
ATOM   4132  DAL DAL Z2253      29.362 -13.283 -47.611  1.00  0.00
ATOM   4133  DAM DAM Z2254     -20.744  -1.764 -44.587  1.00  0.00
ATOM   4134  DAN DAN Z2255      70.655 -56.223  44.710  1.00  0.00
ATOM   4135  DAO DAO Z2256      28.407 -74.080  36.549  1.00  0.00
ATOM   4136  DAP DAP Z2257     -82.358  43.585  86.496  1.00  0.00
ATOM   4137  DAQ DAQ Z2258       1.461 -13.417  40.076  1.00  0.00
ATOM   4138  DAR DAR Z2259      42.850 -42.603 -41.708  1.00  0.00
ATOM   4139  DAS DAS Z2260      44.217 -40.766  -8.158  1.00  0.00
ATOM   4140  DAT DAT Z2261      73.179   5.304   6.255  1.00  0.00
ATOM   4141  DAU DAU Z2262     -27.872 -83.183 -54.296  1.00  0.00
ATOM   4142  DAV DAV Z2263      86.984  83.309 -50.920  1.00  0.00
ATOM   4143  DAW DAW Z2264      21.556  77.770 -38.327  1.00  0.00
ATOM   4144  DAX DAX Z2265      89.761  -9.419  62.542  1.00  0.00
ATOM   4145  DAY DAY Z2266     -33.715  82.297  72.024  1.00  0.00
ATOM   4146  DAZ DAZ Z2267      30.970 -60.389 -82.898  1.00  0.00
ATOM   4147  DBA DBA Z2268     -74.176 -41.375 -13.418  1.00  0.00
ATOM   4148  DBB DBB Z2269     -75.995 -77.828 -42.729  1.00  0.00
ATOM   4149  DBC DBC Z2270     -76.288  39.094   6.312  1.00  0.00
ATOM   4150  DBD DBD Z2271     -68.690 -77.518  77.328  1.00  0.00
ATOM   4151  DBE DBE Z2272       4.863  21.474  43.370  1.00  0.00
ATOM   4152  DBF DBF Z2273     -36.897  -7.401 -15.405  1.00  0.00
ATOM   4153  DBG DBG Z2274      86.360  72.355  30.265  1.00  0.00
ATOM   4154  DBH DBH Z2275      62.198  68.919 -17.441  1.00  0.00
ATOM   4155  DBI DBI Z2276     -28.941  72.593  85.394  1.00  0.00
ATOM   4156  DBJ DBJ Z2277     -15.935 -24.318 -67.799  1.00  0.00
ATOM   4157  DBK DBK Z2278      25.058 -37.152 -49.875  1.00  0.00
ATOM   4158  DBL DBL Z2279     -33.108 -10.162  36.717  1.00  0.00
ATOM   4159  DBM DBM Z2280      71.320   6.436  64.620  1.00  0.00
ATOM   4160  DBN DBN Z2281      35.612   3.496  26.681  1.00  0.00
ATOM   4161  DBO DBO Z2282      11.481  39.074 -60.812  1.00  0.00
ATOM   4162  DBP DBP Z2283     -76.361  27.359 -37.054  1.00  0.00
ATOM   4163  DBQ DBQ Z2284     -82.390 -50.748 -81.926  1.00  0.00
ATOM   4164  DBR DBR Z2285       7.254 -79.850  51.060  1.00  0.00
ATOM   4165  DBS DBS Z2286     -70.321 -20.758 -65.646  1.00  0.00
ATOM   4166  DBT DBT Z2287     -36.539 -82.921  -3.076  1.00  0.00
ATOM   4167  DBU DBU Z2288      86.146 -15.520  47.896  1.00  0.00
ATOM   4168  DBV DBV Z2289     -82.780 -69.366 -15.686  1.00  0.00
ATOM   4169  DBW DBW Z2290     -75.142 -11.961 -83.342  1.00  0.00
ATOM   4170  DBX DBX Z2291      64.914 -84.580 -84.948  1.00  0.00
ATOM   4171  DBY DBY Z2292      77.310  57.429  40.346  1.00  0.00
ATOM   4172  DBZ DBZ Z2293     -16.250  50.788 -11.158  1.00  0.00
ATOM   4173  DCA DCA Z2294     -80.296  40.042 -26.755  1.00  0.00
ATOM   4174  DCB DCB Z2295     -70.140  60.285  75.605  1.00  0.00
ATOM   4175  DCC DCC Z2296      31.695  51.072 -45.807  1.00  0.00
ATOM   4176  DCD DCD Z2297      50.829  80.414  80.754  1.00  0.00
ATOM   4177  DCE DCE Z2298      37.704 -41.902 -83.825  1.00  0.00
ATOM   4178  DCF DCF Z2299      86.029 -69.416 -81.906  1.00  0.00
ATOM   4179  DCG DCG Z2300      -0.448 -88.160  27.138  1.00  0.00
ATOM   4180  DCH DCH Z2301      29.687  30.064  34.388  1.00  0.00
ATOM   4181  DCI DCI Z2302     -37.356  -4.597 -67.742  1.00  0.00
ATOM   4182  DCJ DCJ Z2303      15.508 -14.154  44.357  1.00  0.00
ATOM   4183  DCK DCK Z2304      69.570 -19.983 -10.837  1.00  0.00
ATOM   4184  DCL DCL Z2305      61.477 -54.913  85.103  1.00  0.00
ATOM   4185  DCM DCM Z2306      38.621 -61.845  17.191  1.00  0.00
ATOM   4186  DCN DCN Z2307       9.684  66.573 -78.873  1.00  0.00
ATOM   4187  DCO DCO Z2308      48.509  40.215  -4.136  1.00  0.00
ATOM   4188  DCP DCP Z2309     -50.708  51.912  87.790  1.00  0.00
ATOM   4189  DCQ DCQ Z2310      15.425   4.961 -73.251  1.00  0.00
ATOM   4190  DCR DCR Z2311      38.599 -88.885 -25.400  1.00  0.00
ATOM   4191  DCS DCS Z2312      28.238 -17.937 -36.432  1.00  0.00
ATOM   4192  DCT DCT Z2313     -31.020 -34.787  49.067  1.00  0.00
ATOM   4193  DCU DCU Z2314      82.701  22.377 -63.450  1.00  0.00
ATOM   4194  DCV DCV Z2315      61.448 -84.200  23.660  1.00  0.00
ATOM   4195  DCW DCW Z2316      31.796  80.627 -66.023  1.00  0.00
ATOM   4196  DCX DCX Z2317      38.426 -12.765 -15.549  1.00  0.00
ATOM   4197  DCY DCY Z2318      68.160 -13.451   6.063  1.00  0.00
ATOM   4198  DCZ DCZ Z2319     -82.444 -36.268  77.685  1.00  0.00
ATOM   4199  DDA DDA Z2320     -42.546  80.738 -23.524  1.00  0.00
ATOM   4200  DDB DDB Z2321      -0.715   9.829  33.504  1.00  0.00
ATOM   4201  DDC DDC Z2322      52.448  83.497  24.520  1.00  0.00
ATOM   4202  DDD DDD Z2323      22.557 -33.972  40.062  1.00  0.00
ATOM   4203  DDE DDE Z2324      -8.117 -45.293  42.446  1.00  0.00
ATOM   4204  DDF DDF Z2325     -24.255 -52.792  34.258  1.00  0.00
ATOM   4205  DDG DDG Z2326     -83.367  67.306  14.551  1.00  0.00
ATOM   4206  DDH DDH Z2327      66.714  67.313   2.994  1.00  0.00
ATOM   4207  DDI DDI Z2328      73.937 -40.719  32.744  1.00  0.00
ATOM   4208  DDJ DDJ Z2329      79.296 -69.976  69.378  1.00  0.00
ATOM   4209  DDK DDK Z2330      40.660  16.804 -61.381  1.00  0.00
ATOM   4210  DDL DDL Z2331      -9.845  47.913   8.635  1.00  0.00
ATOM   4211  DDM DDM Z2332     -45.055 -37.159 -24.742  1.00  0.00
ATOM   4212  DDN DDN Z2333      64.267  47.395  73.785  1.00  0.00
ATOM   4213  DDO DDO Z2334       1.253  52.141  19.624  1.00  0.00
ATOM   4214  DDP DDP Z2335     -75.918 -66.150  34.266  1.00  0.00
ATOM   4215  DDQ DDQ Z2336      -7.935 -60.905 -50.052  1.00  0.00
ATOM   4216  DDR DDR Z2337      61.303  57.003 -40.051  1.00  0.00
ATOM   4217  DDS DDS Z2338     -27.934 -61.138  -3.844  1.00  0.00
ATOM   4218  DDT DDT Z2339     -57.207  80.550  64.348  1.00  0.00
ATOM   4219  DDU DDU Z2340     -56.355 -14.503 -75.899  1.00  0.00
ATOM   4220  DDV DDV Z2341     -24.159 -74.010  79.152  1.00  0.00
ATOM   4221  DDW DDW Z2342      61.716 -34.966 -71.431  1.00  0.00
ATOM   4222  DDX DDX Z2343     -16.728  14.644 -25.862  1.00  0.00
ATOM   4223  DDY DDY Z2344     -38.654 -66.595  47.576  1.00  0.00
ATOM   4224  DDZ DDZ Z2345     -25.671 -53.476 -36.273  1.00  0.00
ATOM   4225  DEA DEA Z2346      82.446  69.146 -37.769  1.00  0.00
ATOM   4226  DEB DEB Z2347      28.213  65.697  28.799  1.00  0.00
ATOM   4227  DEC DEC Z2348      -6.875  45.832 -15.693  1.00  0.00
ATOM   4228  DED DED Z2349      24.858  24.508 -45.429  1.00  0.00
ATOM   4229  DEE DEE Z2350     -67.993  80.493  33.733  1.00  0.00
ATOM   4230  DEF DEF Z2351      31.989  39.420  59.998  1.00  0.00
ATOM   4231  DEG DEG Z2352      30.391 -22.344   6.721  1.00  0.00
ATOM   4232  DEH DEH Z2353      30.906  28.899 -22.676  1.00  0.00
ATOM   4233  DEI DEI Z2354      68.640 -86.711  59.851  1.00  0.00
ATOM   4234  DEJ DEJ Z2355      26.869 -45.438  47.954  1.00  0.00
ATOM   4235  DEK DEK Z2356      62.955  19.953 -32.195  1.00  0.00
ATOM   4236  DEL DEL Z2357     -23.411   4.282 -17.934  1.00  0.00
ATOM   4237  DEM DEM Z2358     -41.282  76.846 -63.475  1.00  0.00
ATOM   4238  DEN DEN Z2359      27.853  -6.304 -27.755  1.00  0.00
ATOM   4239  DEO DEO Z2360      11.537  82.709  81.955  1.00  0.00
ATOM   4240  DEP DEP Z2361     -79.244 -80.718 -57.345  1.00  0.00
ATOM   4241  DEQ DEQ Z2362      63.188  14.400  53.911  1.00  0.00
ATOM   4242  DER DER Z2363     -10.341  82.699  63.720  1.00  0.00
ATOM   4243  DES DES Z2364      -1.880 -16.809  27.622  1.00  0.00
ATOM   4244  DET DET Z2365      21.221 -47.317 -61.464  1.00  0.00
ATOM   4245  DEU DEU Z2366     -30.732 -43.676  -3.458  1.00  0.00
ATOM   4246  DEV DEV Z2367      17.260  58.917 -82.122  1.00  0.00
ATOM   4247  DEW DEW Z2368      74.021  78.191  62.486  1.00  0.00
ATOM   4248  DEX DEX Z2369      -4.738  41.257 -62.367  1.00  0.00
ATOM   4249  DEY DEY Z2370     -19.603 -52.458  11.982  1.00  0.00
ATOM   4250  DEZ DEZ Z2371      13.513 -70.216  22.891  1.00  0.00
ATOM   4251  DFA DFA Z2372     -17.119  79.681  17.252  1.00  0.00
ATOM   4252  DFB DFB Z2373      28.257 -57.586 -39.610  1.00  0.00
ATOM   4253  DFC DFC Z2374      69.689 -64.818  -7.756  1.00  0.00
ATOM   4254  DFD DFD Z2375      38.148  56.196 -24.876  1.00  0.00
ATOM   4255  DFE DFE Z2376      51.312 -78.532 -74.927  1.00  0.00
ATOM   4256  DFF DFF Z2377     -76.217 -69.629  57.549  1.00  0.00
ATOM   4257  DFG DFG Z2378      28.367   2.567 -63.407  1.00  0.00
ATOM   4258  DFH DFH Z2379       2.666   0.163  64.966  1.00  0.00
ATOM   4259  DFI DFI Z2380      42.490  21.306  51.105  1.00  0.00
ATOM   4260  DFJ DFJ Z2381      81.391 -20.511  83.055  1.00  0.00
ATOM   4261  DFK DFK Z2382      77.286 -54.661   7.119  1.00  0.00
ATOM   4262  DFL DFL Z2383     -40.019  78.200 -81.438  1.00  0.00
ATOM   4263  DFM DFM Z2384      63.442  73.693  74.417  1.00  0.00
ATOM   4264  DFN DFN Z2385     -83.083  33.966  37.740  1.00  0.00
ATOM   4265  DFO DFO Z2386     -78.184 -28.877 -87.000  1.00  0.00
ATOM   4266  DFP DFP Z2387      74.455 -86.911  87.757  1.00  0.00
ATOM   4267  DFQ DFQ Z2388     -53.654  31.320  32.341  1.00  0.00
ATOM   4268  DFR DFR Z2389     -48.777  74.795  -9.604  1.00  0.00
ATOM   4269  DFS DFS Z2390     -51.403  42.079  42.722  1.00  0.00
ATOM   4270  DFT DFT Z2391     -32.004  15.131 -46.749  1.00  0.00
ATOM   4271  DFU DFU Z2392      31.065  13.282 -24.105  1.00  0.00
ATOM   4272  DFV DFV Z2393      15.118  82.842 -61.929  1.00  0.00
ATOM   4273  DFW DFW Z2394     -24.679  15.469 -79.340  1.00  0.00
ATOM   4274  DFX DFX Z2395     -21.280  -8.088  10.973  1.00  0.00
ATOM   4275  DFY DFY Z2396      -1.118 -69.562  30.945  1.00  0.00
ATOM   4276  DFZ DFZ Z2397     -17.710 -78.249 -77.324  1.00  0.00
ATOM   4277  DGA DGA Z2398     -20.129  65.402 -38.800  1.00  0.00
ATOM   4278  DGB DGB Z2399     -47.365 -18.402  86.508  1.00  0.00
ATOM   4279  DGC DGC Z2400     -48.558 -47.592 -42.331  1.00  0.00
ATOM   4280  DGD DGD Z2401      73.450  55.614  87.281  1.00  0.00
ATOM   4281  DGE DGE Z2402       6.260 -89.023  68.819  1.00  0.00
ATOM   4282  DGF DGF Z2403      69.774 -67.072  34.215  1.00  0.00
ATOM   4283  DGG DGG Z2404      83.385 -18.018 -22.678  1.00  0.00
ATOM   4284  DGH DGH Z2405      36.662 -28.900 -25.641  1.00  0.00
ATOM   4285  DGI DGI Z2406     -68.078  51.120 -72.375  1.00  0.00
ATOM   4286  DGJ DGJ Z2407      19.799   6.867 -26.417  1.00  0.00
ATOM   4287  DGK DGK Z2408      10.880  11.362 -58.787  1.00  0.00
ATOM   4288  DGL DGL Z2409      35.158 -52.403  -0.729  1.00  0.00
ATOM   4289  DGM DGM Z2410     -55.138  56.148 -48.403  1.00  0.00
ATOM   4290  DGN DGN Z2411      23.494  12.615  28.481  1.00  0.00
ATOM   4291  DGO DGO Z2412      54.396 -27.099   8.723  1.00  0.00
ATOM   4292  DGP DGP Z2413     -39.375  40.443 -21.562  1.00  0.00
ATOM   4293  DGQ DGQ Z2414      40.232  85.196  71.290  1.00  0.00
ATOM   4294  DGR DGR Z2415      58.360 -51.813   4.613  1.00  0.00
ATOM   4295  DGS DGS Z2416      29.068   4.514  43.446  1.00  0.00
ATOM   4296  DGT DGT Z2417       0.586  36.761  82.678  1.00  0.00
ATOM   4297  DGU DGU Z2418     -16.271 -65.511 -75.193  1.00  0.00
ATOM   4298  DGV DGV Z2419     -63.184   9.450  -2.165  1.00  0.00
ATOM   4299  DGW DGW Z2420       6.620 -40.123 -16.067  1.00  0.00
ATOM   4300  DGX DGX Z2421      68.215   9.266 -38.450  1.00  0.00
ATOM   4301  DGY DGY Z2422       7.843 -65.791  85.696  1.00  0.00
ATOM   4302  DGZ DGZ Z2423      13.469 -13.821  26.799  1.00  0.00
ATOM   4303  DHA DHA Z2424      18.442  59.011  60.823  1.00  0.00
ATOM   4304  DHB DHB Z2425      -7.508  22.357  -5.075  1.00  0.00
ATOM   4305  DHC DHC Z2426      43.562 -24.824 -51.684  1.00  0.00
ATOM   4306  DHD DHD Z2427     -14.564  70.396  86.329  1.00  0.00
ATOM   4307  DHE DHE Z2428     -51.740  -2.719 -24.118  1.00  0.00
ATOM   4308  DHF DHF Z2429      17.509  19.857  -0.339  1.00  0.00
ATOM   4309  DHG DHG Z2430     -36.436 -83.166  82.774  1.00  0.00
ATOM   4310  DHH DHH Z2431     -64.033  23.578 -27.076  1.00  0.00
ATOM   4311  DHI DHI Z2432     -83.800  80.425 -58.303  1.00  0.00
ATOM   4312  DHJ DHJ Z2433     -81.456 -85.755  44.045  1.00  0.00
ATOM   4313  DHK DHK Z2434      87.216 -85.959 -39.624  1.00  0.00
ATOM   4314  DHL DHL Z2435      24.900  33.093  46.397  1.00  0.00
ATOM   4315  DHM DHM Z2436     -73.651 -66.372  79.558  1.00  0.00
ATOM   4316  DHN DHN Z2437     -19.368  73.877  46.058  1.00  0.00
ATOM   4317  DHO DHO Z2438     -25.810  59.167 -24.290  1.00  0.00
ATOM   4318  DHP DHP Z2439     -46.496 -89.001 -43.306  1.00  0.00
ATOM   4319  DHQ DHQ Z2440      52.686 -12.891 -65.653  1.00  0.00
ATOM   4320  DHR DHR Z2441      79.237  61.741  69.880  1.00  0.00
ATOM   4321  DHS DHS Z2442     -43.987  83.612  55.979  1.00  0.00
ATOM   4322  DHT DHT Z2443      46.139   9.543  86.265  1.00  0.00
ATOM   4323  DHU DHU Z2444      18.522  36.346  61.180  1.00  0.00
ATOM   4324  DHV DHV Z2445      14.793 -55.331 -83.302  1.00  0.00
ATOM   4325  DHW DHW Z2446      16.088 -35.702 -10.826  1.00  0.00
ATOM   4326  DHX DHX Z2447     -66.281  79.880 -36.467  1.00  0.00
ATOM   4327  DHY DHY Z2448      86.215  49.458   4.328  1.00  0.00
ATOM   4328  DHZ DHZ Z2449     -10.151  -2.285  17.087  1.00  0.00
ATOM   4329  DIA DIA Z2450       8.882  44.815   8.059  1.00  0.00
ATOM   4330  DIB DIB Z2451     -13.022 -82.938  55.170  1.00  0.00
ATOM   4331  DIC DIC Z2452     -21.811   5.210  24.885  1.00  0.00
ATOM   4332  DID DID Z2453      26.589 -65.770  24.880  1.00  0.00
ATOM   4333  DIE DIE Z2454      52.106 -58.532  54.919  1.00  0.00
ATOM   4334  DIF DIF Z2455     -57.076 -89.318 -23.592  1.00  0.00
ATOM   4335  DIG DIG Z2456      -7.198 -51.489  70.123  1.00  0.00
ATOM   4336  DIH DIH Z2457     -76.782 -22.429  67.848  1.00  0.00
ATOM   4337  DII DII Z2458     -41.250 -23.099  14.392  1.00  0.00
ATOM   4338  DIJ DIJ Z2459     -50.274  13.169  78.744  1.00  0.00
ATOM   4339  DIK DIK Z2460     -22.314 -27.403  64.710  1.00  0.00
ATOM   4340  DIL DIL Z2461     -65.522 -69.205 -47.703  1.00  0.00
ATOM   4341  DIM DIM Z2462      36.904 -21.644  63.454  1.00  0.00
ATOM   4342  DIN DIN Z2463      81.305  85.290 -69.806  1.00  0.00
ATOM   4343  DIO DIO Z2464      32.711  67.859  86.529  1.00  0.00
ATOM   4344  DIP DIP Z2465     -60.697  55.067   6.465  1.00  0.00
ATOM   4345  DIQ DIQ Z2466     -25.052  40.650  40.341  1.00  0.00
ATOM   4346  DIR DIR Z2467     -18.674 -25.640  86.520  1.00  0.00
ATOM   4347  DIS DIS Z2468     -76.166  78.797  22.481  1.00  0.00
ATOM   4348  DIT DIT Z2469     -42.144 -82.630  24.705  1.00  0.00
ATOM   4349  DIU DIU Z2470      -3.795 -88.035   6.796  1.00  0.00
ATOM   4350  DIV DIV Z2471     -50.594  72.143  33.808  1.00  0.00
ATOM   4351  DIW DIW Z2472     -44.860  68.943 -37.173  1.00  0.00
ATOM   4352  DIX DIX Z2473     -70.177  85.415  -5.457  1.00  0.00
ATOM   4353  DIY DIY Z2474     -49.405  52.064 -62.852  1.00  0.00
ATOM   4354  DIZ DIZ Z2475     -19.856 -56.225 -20.578  1.00  0.00
ATOM   4355  DJA DJA Z2476      89.151   9.521 -86.178  1.00  0.00
ATOM   4356  DJB DJB Z2477       5.175  29.997  -3.191  1.00  0.00
ATOM   4357  DJC DJC Z2478      71.547 -87.313 -27.860  1.00  0.00
ATOM   4358  DJD DJD Z2479      59.446  29.149  17.800  1.00  0.00
ATOM   4359  DJE DJE Z2480     -17.287  82.455 -63.620  1.00  0.00
ATOM   4360  DJF DJF Z2481      79.188  46.768  59.741  1.00  0.00
ATOM   4361  DJG DJG Z2482      56.615 -59.877 -59.348  1.00  0.00
ATOM   4362  DJH DJH Z2483     -58.499   0.041  85.123  1.00  0.00
ATOM   4363  DJI DJI Z2484      49.654  63.385  89.598  1.00  0.00
ATOM   4364  DJJ DJJ Z2485     -84.978  70.675 -71.009  1.00  0.00
ATOM   4365  DJK DJK Z2486      72.129 -52.993  69.241  1.00  0.00
ATOM   4366  DJL DJL Z2487      12.397 -83.471 -43.556  1.00  0.00
ATOM   4367  DJM DJM Z2488      52.434  52.953 -24.449  1.00  0.00
ATOM   4368  DJN DJN Z2489      79.427  -5.157 -23.586  1.00  0.00
ATOM   4369  DJO DJO Z2490     -51.369  72.056  81.532  1.00  0.00
ATOM   4370  DJP DJP Z2491      -1.154  -8.273 -57.275  1.00  0.00
ATOM   4371  DJQ DJQ Z2492     -60.392  27.950 -85.593  1.00  0.00
ATOM   4372  DJR DJR Z2493     -25.765 -83.957  27.254  1.00  0.00
ATOM   4373  DJS DJS Z2494     -22.903 -53.597  70.995  1.00  0.00
ATOM   4374  DJT DJT Z2495      25.024 -87.193  43.611  1.00  0.00
ATOM   4375  DJU DJU Z2496      54.783  74.022  18.085  1.00  0.00
ATOM   4376  DJV DJV Z2497     -27.131  80.688 -78.516  1.00  0.00
ATOM   4377  DJW DJW Z2498     -48.214  84.428  26.736  1.00  0.00
ATOM   4378  DJX DJX Z2499     -71.992  48.085  69.296  1.00  0.00
ATOM   4379  DJY DJY Z2500     -54.040  -3.236 -83.986  1.00  0.00
ATOM   4380  DJZ DJZ Z2501     -42.449 -62.339   1.396  1.00  0.00
ATOM   4381  DKA DKA Z2502     -78.926 -43.306  20.695  1.00  0.00
ATOM   4382  DKB DKB Z2503     -61.097 -26.360  31.233  1.00  0.00
ATOM   4383  DKC DKC Z2504     -66.533  38.175 -14.170  1.00  0.00
ATOM   4384  DKD DKD Z2505      87.672  83.259 -38.971  1.00  0.00
ATOM   4385  DKE DKE Z2506       9.222 -16.098 -43.988  1.00  0.00
ATOM   4386  DKF DKF Z2507      -5.720 -20.854 -48.981  1.00  0.00
ATOM   4387  DKG DKG Z2508      86.116 -64.455 -43.747  1.00  0.00
ATOM   4388  DKH DKH Z2509      -4.609  81.751  50.938  1.00  0.00
ATOM   4389  DKI DKI Z2510      17.305  66.455  22.843  1.00  0.00
ATOM   4390  DKJ DKJ Z2511      38.020  17.790  29.323  1.00  0.00
ATOM   4391  DKK DKK Z2512     -69.985 -83.109  49.606  1.00  0.00
ATOM   4392  DKL DKL Z2513      64.741 -60.944 -21.910  1.00  0.00
ATOM   4393  DKM DKM Z2514      83.881  15.634  20.409  1.00  0.00
ATOM   4394  DKN DKN Z2515      31.007  80.774  -7.040  1.00  0.00
ATOM   4395  DKO DKO Z2516      76.374 -73.042 -25.836  1.00  0.00
ATOM   4396  DKP DKP Z2517     -78.064 -40.785 -47.089  1.00  0.00
ATOM   4397  DKQ DKQ Z2518      11.087 -28.298 -27.893  1.00  0.00
ATOM   4398  DKR DKR Z2519     -12.947  22.589  25.515  1.00  0.00
ATOM   4399  DKS DKS Z2520      49.637 -68.697  10.849  1.00  0.00
ATOM   4400  DKT DKT Z2521     -55.023  83.562 -55.529  1.00  0.00
ATOM   4401  DKU DKU Z2522       1.141 -78.644 -49.665  1.00  0.00
ATOM   4402  DKV DKV Z2523      52.426 -85.115  84.547  1.00  0.00
ATOM   4403  DKW DKW Z2524      -7.350  65.610  11.368  1.00  0.00
ATOM   4404  DKX DKX Z2525      -9.605 -11.944  88.845  1.00  0.00
ATOM   4405  DKY DKY Z2526     -48.858  57.391 -78.244  1.00  0.00
ATOM   4406  DKZ DKZ Z2527     -64.427  32.137  40.763  1.00  0.00
ATOM   4407  DLA DLA Z2528     -31.981  26.647 -38.823  1.00  0.00
ATOM   4408  DLB DLB Z2529     -83.896  -0.285 -10.585  1.00  0.00
ATOM   4409  DLC DLC Z2530      55.150  60.157  80.422  1.00  0.00
ATOM   4410  DLD DLD Z2531     -13.324  30.975   5.631  1.00  0.00
ATOM   4411  DLE DLE Z2532      -2.164  64.699  -0.252  1.00  0.00
ATOM   4412  DLF DLF Z2533     -50.091  38.082  75.784  1.00  0.00
ATOM   4413  DLG DLG Z2534     -19.329  59.700 -84.723  1.00  0.00
ATOM   4414  DLH DLH Z2535      87.439 -37.931  50.498  1.00  0.00
ATOM   4415  DLI DLI Z2536      87.874  83.425  19.684  1.00  0.00
ATOM   4416  DLJ DLJ Z2537      79.389 -18.105  68.203  1.00  0.00
ATOM   4417  DLK DLK Z2538       2.847  49.989  85.402  1.00  0.00
ATOM   4418  DLL DLL Z2539      70.069 -44.282 -61.206  1.00  0.00
ATOM   4419  DLM DLM Z2540      30.095  17.299 -71.083  1.00  0.00
ATOM   4420  DLN DLN Z2541     -52.049  43.659 -53.017  1.00  0.00
ATOM   4421  DLO DLO Z2542     -31.648  16.811 -69.287  1.00  0.00
ATOM   4422  DLP DLP Z2543     -78.714   2.834  81.963  1.00  0.00
ATOM   4423  DLQ DLQ Z2544     -85.305  83.524 -76.999  1.00  0.00
ATOM   4424  DLR DLR Z2545      -5.010 -48.933  15.223  1.00  0.00
ATOM   4425  DLS DLS Z2546      -5.332   3.610 -22.301  1.00  0.00
ATOM   4426  DLT DLT Z2547     -79.147 -48.721  87.177  1.00  0.00
ATOM   4427  DLU DLU Z2548     -31.322 -53.799  23.148  1.00  0.00
ATOM   4428  DLV DLV Z2549     -61.329 -66.620   8.621  1.00  0.00
ATOM   4429  DLW DLW Z2550      36.281  55.607  20.251  1.00  0.00
ATOM   4430  DLX DLX Z2551     -40.682   1.419  80.592  1.00  0.00
ATOM   4431  DLY DLY Z2552     -11.917 -78.125  68.351  1.00  0.00
ATOM   4432  DLZ DLZ Z2553      21.706  76.176  31.717  1.00  0.00
ATOM   4433  DMA DMA Z2554      -9.071 -57.946  60.036  1.00  0.00
ATOM   4434  DMB DMB Z2555      75.136 -70.776 -42.535  1.00  0.00
ATOM   4435  DMC DMC Z2556      10.232  83.882 -40.364  1.00  0.00
ATOM   4436  DMD DMD Z2557      12.854 -63.854 -31.305  1.00  0.00
ATOM   4437  DME DME Z2558     -51.214 -79.428 -84.933  1.00  0.00
ATOM   4438  DMF DMF Z2559     -44.801 -59.209 -36.707  1.00  0.00
ATOM   4439  DMG DMG Z2560     -66.549 -24.057  80.189  1.00  0.00
ATOM   4440  DMH DMH Z2561     -44.870  32.493 -82.360  1.00  0.00
ATOM   4441  DMI DMI Z2562     -45.104 -64.321  58.097  1.00  0.00
ATOM   4442  DMJ DMJ Z2563      10.369   1.363  30.784  1.00  0.00
ATOM   4443  DMK DMK Z2564     -30.777 -40.854 -16.657  1.00  0.00
ATOM   4444  DML DML Z2565     -22.396  56.164  88.138  1.00  0.00
ATOM   4445  DMM DMM Z2566      44.997 -71.053 -51.597  1.00  0.00
ATOM   4446  DMN DMN Z2567      88.840  36.041  48.383  1.00  0.00
ATOM   4447  DMO DMO Z2568      68.211  42.292 -66.302  1.00  0.00
ATOM   4448  DMP DMP Z2569     -33.609 -53.732  43.999  1.00  0.00
ATOM   4449  DMQ DMQ Z2570      23.514  30.959  -9.185  1.00  0.00
ATOM   4450  DMR DMR Z2571      58.847 -39.112   8.133  1.00  0.00
ATOM   4451  DMS DMS Z2572      84.204  32.442 -26.031  1.00  0.00
ATOM   4452  DMT DMT Z2573      -3.446 -72.180  76.620  1.00  0.00
ATOM   4453  DMU DMU Z2574      67.582 -79.535  71.630  1.00  0.00
ATOM   4454  DMV DMV Z2575     -39.541 -43.536  49.971  1.00  0.00
ATOM   4455  DMW DMW Z2576     -77.480 -90.008  31.021  1.00  0.00
ATOM   4456  DMX DMX Z2577     -12.937 -52.285  25.729  1.00  0.00
ATOM   4457  DMY DMY Z2578     -38.687  84.823 -54.451  1.00  0.00
ATOM   4458  DMZ DMZ Z2579      19.040 -56.981   3.147  1.00  0.00
ATOM   4459  DNA DNA Z2580      37.506  67.552 -20.081  1.00  0.00
ATOM   4460  DNB DNB Z2581     -12.937 -49.707  80.889  1.00  0.00
ATOM   4461  DNC DNC Z2582      87.693 -79.235  -2.626  1.00  0.00
ATOM   4462  DND DND Z2583      88.409  -6.124  87.193  1.00  0.00
ATOM   4463  DNE DNE Z2584      16.904  43.375 -86.366  1.00  0.00
ATOM   4464  DNF DNF Z2585      68.588 -36.208 -42.231  1.00  0.00
ATOM   4465  DNG DNG Z2586       4.144 -74.503 -81.563  1.00  0.00
ATOM   4466  DNH DNH Z2587      24.658 -15.751  15.239  1.00  0.00
ATOM   4467  DNI DNI Z2588      86.699 -78.114 -51.710  1.00  0.00
ATOM   4468  DNJ DNJ Z2589     -62.024 -61.892 -60.908  1.00  0.00
ATOM   4469  DNK DNK Z2590     -39.665  31.430  42.085  1.00  0.00
ATOM   4470  DNL DNL Z2591     -38.648 -87.226 -72.442  1.00  0.00
ATOM   4471  DNM DNM Z2592      22.526  14.279  75.010  1.00  0.00
ATOM   4472  DNN DNN Z2593      79.029 -46.796  79.509  1.00  0.00
ATOM   4473  DNO DNO Z2594      -4.082 -82.656  39.953  1.00  0.00
ATOM   4474  DNP DNP Z2595      57.271  26.774 -73.539  1.00  0.00
ATOM   4475  DNQ DNQ Z2596      32.273  19.323  58.014  1.00  0.00
ATOM   4476  DNR DNR Z2597     -61.081  49.442  53.374  1.00  0.00
ATOM   4477  DNS DNS Z2598     -61.596 -90.143  63.465  1.00  0.00
ATOM   4478  DNT DNT Z2599      86.535 -85.799  69.274  1.00  0.00
ATOM   4479  DNU DNU Z2600     -83.470 -64.826 -33.553  1.00  0.00
ATOM   4480  DNV DNV Z2601      53.880  17.812  74.622  1.00  0.00
ATOM   4481  DNW DNW Z2602      11.159  17.724  34.448  1.00  0.00
ATOM   4482  DNX DNX Z2603     -26.601 -56.636 -85.176  1.00  0.00
ATOM   4483  DNY DNY Z2604      68.394  17.823  75.476  1.00  0.00
ATOM   4484  DNZ DNZ Z2605     -80.403 -53.277 -44.241  1.00  0.00
ATOM   4485  DOA DOA Z2606     -15.309  22.601 -50.110  1.00  0.00
ATOM   4486  DOB DOB Z2607     -32.119  48.530  29.104  1.00  0.00
ATOM   4487  DOC DOC Z2608      37.571 -86.494  89.628  1.00  0.00
ATOM   4488  DOD DOD Z2609      86.262 -51.706  46.020  1.00  0.00
ATOM   4489  DOE DOE Z2610     -35.519 -15.520 -52.331  1.00  0.00
ATOM   4490  DOF DOF Z2611     -24.564  85.162   6.596  1.00  0.00
ATOM   4491  DOG DOG Z2612     -59.877 -89.787  79.766  1.00  0.00
ATOM   4492  DOH DOH Z2613     -66.354 -36.897 -49.977  1.00  0.00
ATOM   4493  DOI DOI Z2614      82.011 -54.632 -36.193  1.00  0.00
ATOM   4494  DOJ DOJ Z2615      27.203  55.802 -17.839  1.00  0.00
ATOM   4495  DOK DOK Z2616     -58.804  75.378   2.553  1.00  0.00
ATOM   4496  DOL DOL Z2617      56.242  14.748 -60.009  1.00  0.00
ATOM   4497  DOM DOM Z2618      75.422 -10.883  -3.363  1.00  0.00
ATOM   4498  DON DON Z2619      85.325  12.075 -33.135  1.00  0.00
ATOM   4499  DOO DOO Z2620      44.718  51.502  83.483  1.00  0.00
ATOM   4500  DOP DOP Z2621      65.662  56.663 -20.547  1.00  0.00
ATOM   4501  DOQ DOQ Z2622      -8.702  80.168 -12.767  1.00  0.00
ATOM   4502  DOR DOR Z2623      88.816  84.495  39.765  1.00  0.00
ATOM   4503  DOS DOS Z2624      76.217 -87.013 -49.558  1.00  0.00
ATOM   4504  DOT DOT Z2625     -45.623 -36.389  -2.934  1.00  0.00
ATOM   4505  DOU DOU Z2626     -37.188 -23.881  42.245  1.00  0.00
ATOM   4506  DOV DOV Z2627      83.053 -86.908 -82.658  1.00  0.00
ATOM   4507  DOW DOW Z2628     -45.890  83.262   4.885  1.00  0.00
ATOM   4508  DOX DOX Z2629      88.099   5.024  63.080  1.00  0.00
ATOM   4509  DOY DOY Z2630     -54.034  25.390  84.288  1.00  0.00
ATOM   4510  DOZ DOZ Z2631     -80.464  33.684  16.908  1.00  0.00
ATOM   4511  DPA DPA Z2632      76.236  79.866 -47.081  1.00  0.00
ATOM   4512  DPB DPB Z2633     -25.988  45.120 -20.776  1.00  0.00
ATOM   4513  DPC DPC Z2634      14.996  31.365  85.040  1.00  0.00
ATOM   4514  DPD DPD Z2635     -69.875  42.579  47.222  1.00  0.00
ATOM   4515  DPE DPE Z2636      65.686  84.482   6.326  1.00  0.00
ATOM   4516  DPF DPF Z2637      74.643  61.870 -42.176  1.00  0.00
ATOM   4517  DPG DPG Z2638     -18.787  75.680 -86.052  1.00  0.00
ATOM   4518  DPH DPH Z2639      -0.492  56.741 -50.838  1.00  0.00
ATOM   4519  DPI DPI Z2640      -5.391  13.107  88.752  1.00  0.00
ATOM   4520  DPJ DPJ Z2641      88.502 -84.618  26.478  1.00  0.00
ATOM   4521  DPK DPK Z2642     -85.287 -28.547  61.608  1.00  0.00
ATOM   4522  DPL DPL Z2643     -31.576 -16.971 -85.924  1.00  0.00
ATOM   4523  DPM DPM Z2644     -80.759 -23.903 -21.595  1.00  0.00
ATOM   4524  DPN DPN Z2645      64.886  14.076 -51.223  1.00  0.00
ATOM   4525  DPO DPO Z2646     -66.319 -87.753  20.740  1.00  0.00
ATOM   4526  DPP DPP Z2647     -75.472  20.279 -87.011  1.00  0.00
ATOM   4527  DPQ DPQ Z2648     -37.649   1.958  13.831  1.00  0.00
ATOM   4528  DPR DPR Z2649       5.496  76.972  66.370  1.00  0.00
ATOM   4529  DPS DPS Z2650      -5.602 -34.951 -14.985  1.00  0.00
ATOM   4530  DPT DPT Z2651      10.537 -37.961   0.692  1.00  0.00
ATOM   4531  DPU DPU Z2652      86.676  -3.749 -10.621  1.00  0.00
ATOM   4532  DPV DPV Z2653      53.000   6.501 -20.102  1.00  0.00
ATOM   4533  DPW DPW Z2654     -14.988 -70.092   8.157  1.00  0.00
ATOM   4534  DPX DPX Z2655     -84.867 -88.341 -28.077  1.00  0.00
ATOM   4535  DPY DPY Z2656      66.800 -43.508  -0.631  1.00  0.00
ATOM   4536  DPZ DPZ Z2657     -47.422  -6.058 -37.698  1.00  0.00
ATOM   4537  DQA DQA Z2658     -50.099  85.706  39.194  1.00  0.00
ATOM   4538  DQB DQB Z2659      72.855  51.648 -86.550  1.00  0.00
ATOM   4539  DQC DQC Z2660      45.690  83.350  -6.146  1.00  0.00
ATOM   4540  DQD DQD Z2661      74.509  11.272  88.141  1.00  0.00
ATOM   4541  DQE DQE Z2662      37.685  -7.596  15.753  1.00  0.00
ATOM   4542  DQF DQF Z2663      42.709  33.364  56.367  1.00  0.00
ATOM   4543  DQG DQG Z2664      60.999  51.566  31.770  1.00  0.00
ATOM   4544  DQH DQH Z2665      36.313 -38.089  10.313  1.00  0.00
ATOM   4545  DQI DQI Z2666      87.414  28.870 -43.323  1.00  0.00
ATOM   4546  DQJ DQJ Z2667     -37.974  41.633 -67.599  1.00  0.00
ATOM   4547  DQK DQK Z2668      34.991  57.799 -84.956  1.00  0.00
ATOM   4548  DQL DQL Z2669     -81.904  13.927 -29.726  1.00  0.00
ATOM   4549  DQM DQM Z2670      31.394  44.895 -86.293  1.00  0.00
ATOM   4550  DQN DQN Z2671     -81.589  68.002 -10.729  1.00  0.00
ATOM   4551  DQO DQO Z2672      69.085 -86.115  -6.464  1.00  0.00
ATOM   4552  DQP DQP Z2673      -1.636 -47.167 -84.298  1.00  0.00
ATOM   4553  DQQ DQQ Z2674      26.341 -47.210 -74.676  1.00  0.00
ATOM   4554  DQR DQR Z2675      28.128  28.849  61.097  1.00  0.00
ATOM   4555  DQS DQS Z2676      51.758 -22.711 -81.474  1.00  0.00
ATOM   4556  DQT DQT Z2677     -81.028  68.098 -85.692  1.00  0.00
ATOM   4557  DQU DQU Z2678      84.238 -83.326  55.378  1.00  0.00
ATOM   4558  DQV DQV Z2679      67.610  63.895 -54.858  1.00  0.00
ATOM   4559  DQW DQW Z2680     -32.155 -12.293  19.839  1.00  0.00
ATOM   4560  DQX DQX Z2681     -80.920 -18.500 -53.353  1.00  0.00
ATOM   4561  DQY DQY Z2682      49.276 -38.535 -57.161  1.00  0.00
ATOM   4562  DQZ DQZ Z2683       0.101  65.826 -66.796  1.00  0.00
ATOM   4563  DRA DRA Z2684     -30.203  27.506 -79.720  1.00  0.00
ATOM   4564  DRB DRB Z2685      51.438  10.761  33.996  1.00  0.00
ATOM   4565  DRC DRC Z2686      21.390  45.225  -9.743  1.00  0.00
ATOM   4566  DRD DRD Z2687      89.975  48.223 -24.452  1.00  0.00
ATOM   4567  DRE DRE Z2688     -83.809 -37.850 -18.218  1.00  0.00
ATOM   4568  DRF DRF Z2689     -24.649 -14.975 -59.912  1.00  0.00
ATOM   4569  DRG DRG Z2690      28.827 -83.392 -85.546  1.00  0.00
ATOM   4570  DRH DRH Z2691     -85.061  25.592   4.604  1.00  0.00
ATOM   4571  DRI DRI Z2692      79.627  21.474  81.814  1.00  0.00
ATOM   4572  DRJ DRJ Z2693     -78.085 -85.138  62.498  1.00  0.00
ATOM   4573  DRK DRK Z2694     -48.476 -89.415   8.706  1.00  0.00
ATOM   4574  DRL DRL Z2695     -32.505  30.598 -56.994  1.00  0.00
ATOM   4575  DRM DRM Z2696      37.940 -90.653 -39.214  1.00  0.00
ATOM   4576  DRN DRN Z2697     -47.092 -55.505  47.353  1.00  0.00
ATOM   4577  DRO DRO Z2698     -60.313  47.383  63.982  1.00  0.00
END
