# Supplementary material for: The Effect of Macromolecular Crowding on the Electrostatic Component of Barnase–Barstar Binding: A Computational, Implicit Solvent-Based Study
Source: PLoS One. 2014 Jun 10;9(6):e98618. doi: 10.1371/journal.pone.0098618 (PMC4051634; doi:10.1371/journal.pone.0098618)
Supplement: File S1 — Contains sample pdb files used in our analyses; each contains the barnase/barstar complex with a specific random placement of crowders of varying radii at 30% crowding density. Also included are files specifying, for each pdb file, the radii of each atom and model crowder. (TAR) [file pone.0098618.s005.tar › vary30percent_pdb/with_crowders-44.pdb]

ATOM      1  CAY VAL A   3      18.329  -9.767 -18.786  1.00  0.00
ATOM      2  CY  VAL A   3      17.463  -9.299 -17.665  1.00  0.55
ATOM      3  OY  VAL A   3      17.203 -10.038 -16.718  1.00 -0.55
ATOM      4  N   VAL A   3      16.993  -8.037 -17.760  1.00 -0.40
ATOM      5  H   VAL A   3      17.222  -7.453 -18.535  1.00  0.40
ATOM      6  CA  VAL A   3      16.107  -7.419 -16.733  1.00  0.00
ATOM      7  CB  VAL A   3      16.269  -5.903 -16.535  1.00  0.00
ATOM      8  CG1 VAL A   3      15.283  -5.404 -15.502  1.00  0.00
ATOM      9  CG2 VAL A   3      17.666  -5.466 -16.113  1.00  0.00
ATOM     10  C   VAL A   3      14.669  -7.755 -17.123  1.00  0.55
ATOM     11  O   VAL A   3      14.125  -7.204 -18.095  1.00 -0.55
ATOM     12  N   ILE A   4      14.072  -8.639 -16.383  1.00 -0.40
ATOM     13  H   ILE A   4      14.512  -9.101 -15.616  1.00  0.40
ATOM     14  CA  ILE A   4      12.656  -8.995 -16.677  1.00  0.00
ATOM     15  CB  ILE A   4      12.546 -10.506 -16.596  1.00  0.00
ATOM     16  CG2 ILE A   4      11.132 -11.017 -16.786  1.00  0.00
ATOM     17  CG1 ILE A   4      13.586 -11.052 -17.616  1.00  0.00
ATOM     18  CD1 ILE A   4      13.725 -12.568 -17.376  1.00  0.00
ATOM     19  C   ILE A   4      11.850  -8.257 -15.632  1.00  0.55
ATOM     20  O   ILE A   4      11.950  -8.686 -14.487  1.00 -0.55
ATOM     21  N   ASN A   5      11.188  -7.189 -15.991  1.00 -0.40
ATOM     22  H   ASN A   5      11.172  -6.861 -16.933  1.00  0.40
ATOM     23  CA  ASN A   5      10.424  -6.409 -15.014  1.00  0.00
ATOM     24  CB  ASN A   5      11.345  -5.293 -14.478  1.00  0.00
ATOM     25  CG  ASN A   5      11.507  -4.197 -15.497  1.00  0.55
ATOM     26  OD1 ASN A   5      11.426  -4.466 -16.699  1.00 -0.55
ATOM     27  ND2 ASN A   5      11.717  -2.929 -15.181  1.00 -0.78
ATOM     28 HD21 ASN A   5      11.776  -2.656 -14.221  1.00  0.39
ATOM     29 HD22 ASN A   5      11.817  -2.244 -15.903  1.00  0.39
ATOM     30  C   ASN A   5       9.146  -5.812 -15.561  1.00  0.55
ATOM     31  O   ASN A   5       8.660  -4.755 -15.093  1.00 -0.55
ATOM     32  N   THR A   6       8.573  -6.475 -16.564  1.00 -0.40
ATOM     33  H   THR A   6       8.954  -7.320 -16.930  1.00  0.40
ATOM     34  CA  THR A   6       7.336  -5.993 -17.193  1.00  0.00
ATOM     35  CB  THR A   6       7.495  -6.026 -18.718  1.00  0.00
ATOM     36  OG1 THR A   6       7.625  -7.403 -19.111  1.00 -0.49
ATOM     37  HG1 THR A   6       7.563  -7.412 -20.069  1.00  0.49
ATOM     38  CG2 THR A   6       8.740  -5.225 -19.136  1.00  0.00
ATOM     39  C   THR A   6       6.232  -6.939 -16.733  1.00  0.55
ATOM     40  O   THR A   6       6.611  -8.029 -16.299  1.00 -0.55
ATOM     41  N   PHE A   7       4.972  -6.560 -16.843  1.00 -0.40
ATOM     42  H   PHE A   7       4.688  -5.677 -17.207  1.00  0.40
ATOM     43  CA  PHE A   7       3.912  -7.502 -16.400  1.00  0.00
ATOM     44  CB  PHE A   7       2.545  -6.816 -16.648  1.00  0.12
ATOM     45  CG  PHE A   7       2.234  -5.716 -15.659  1.00 -0.12
ATOM     46  CD1 PHE A   7       2.080  -6.016 -14.292  1.00 -0.12
ATOM     47  HD1 PHE A   7       2.188  -7.032 -13.942  1.00  0.12
ATOM     48  CE1 PHE A   7       1.787  -4.996 -13.396  1.00 -0.12
ATOM     49  HE1 PHE A   7       1.638  -5.215 -12.349  1.00  0.12
ATOM     50  CZ  PHE A   7       1.687  -3.671 -13.868  1.00 -0.12
ATOM     51  HZ  PHE A   7       1.486  -2.873 -13.169  1.00  0.12
ATOM     52  CD2 PHE A   7       2.089  -4.405 -16.107  1.00 -0.12
ATOM     53  HD2 PHE A   7       2.168  -4.189 -17.162  1.00  0.12
ATOM     54  CE2 PHE A   7       1.843  -3.376 -15.212  1.00 -0.12
ATOM     55  HE2 PHE A   7       1.773  -2.355 -15.558  1.00  0.12
ATOM     56  C   PHE A   7       3.988  -8.873 -17.043  1.00  0.55
ATOM     57  O   PHE A   7       3.930  -9.931 -16.338  1.00 -0.55
ATOM     58  N   ASP A   8       4.076  -8.953 -18.383  1.00 -0.40
ATOM     59  H   ASP A   8       4.106  -8.140 -18.960  1.00  0.40
ATOM     60  CA  ASP A   8       4.135 -10.249 -19.088  1.00  0.00
ATOM     61  CB  ASP A   8       4.031 -10.089 -20.627  1.00  0.00
ATOM     62  CG  ASP A   8       2.588  -9.770 -20.943  1.00  0.10
ATOM     63  OD1 ASP A   8       1.754 -10.653 -20.640  1.00 -0.55
ATOM     64  OD2 ASP A   8       2.462  -8.627 -21.418  1.00 -0.55
ATOM     65  C   ASP A   8       5.421 -11.049 -18.947  1.00  0.55
ATOM     66  O   ASP A   8       5.378 -12.269 -18.851  1.00 -0.55
ATOM     67  N   GLY A   9       6.548 -10.322 -19.006  1.00 -0.40
ATOM     68  H   GLY A   9       6.591  -9.338 -19.155  1.00  0.40
ATOM     69  CA  GLY A   9       7.803 -11.083 -18.828  1.00  0.00
ATOM     70  C   GLY A   9       7.792 -11.756 -17.443  1.00  0.55
ATOM     71  O   GLY A   9       8.086 -12.963 -17.360  1.00 -0.55
ATOM     72  N   VAL A  10       7.485 -11.016 -16.366  1.00 -0.40
ATOM     73  H   VAL A  10       7.259 -10.048 -16.433  1.00  0.40
ATOM     74  CA  VAL A  10       7.464 -11.599 -15.010  1.00  0.00
ATOM     75  CB  VAL A  10       7.388 -10.553 -13.892  1.00  0.00
ATOM     76  CG1 VAL A  10       7.386 -11.181 -12.494  1.00  0.00
ATOM     77  CG2 VAL A  10       8.560  -9.576 -13.991  1.00  0.00
ATOM     78  C   VAL A  10       6.322 -12.605 -14.848  1.00  0.55
ATOM     79  O   VAL A  10       6.519 -13.655 -14.242  1.00 -0.55
ATOM     80  N   ALA A  11       5.167 -12.365 -15.417  1.00 -0.40
ATOM     81  H   ALA A  11       5.009 -11.540 -15.953  1.00  0.40
ATOM     82  CA  ALA A  11       4.038 -13.274 -15.314  1.00  0.00
ATOM     83  CB  ALA A  11       2.713 -12.733 -15.889  1.00  0.00
ATOM     84  C   ALA A  11       4.389 -14.583 -16.026  1.00  0.55
ATOM     85  O   ALA A  11       4.042 -15.634 -15.517  1.00 -0.55
ATOM     86  N   ASP A  12       5.050 -14.457 -17.191  1.00 -0.40
ATOM     87  H   ASP A  12       5.317 -13.590 -17.603  1.00  0.40
ATOM     88  CA  ASP A  12       5.392 -15.710 -17.887  1.00  0.00
ATOM     89  CB  ASP A  12       5.950 -15.433 -19.272  1.00  0.00
ATOM     90  CG  ASP A  12       4.809 -15.091 -20.202  1.00  0.10
ATOM     91  OD1 ASP A  12       3.608 -15.246 -19.848  1.00 -0.55
ATOM     92  OD2 ASP A  12       5.220 -14.674 -21.315  1.00 -0.55
ATOM     93  C   ASP A  12       6.440 -16.470 -17.120  1.00  0.55
ATOM     94  O   ASP A  12       6.401 -17.688 -17.034  1.00 -0.55
ATOM     95  N   TYR A  13       7.400 -15.716 -16.618  1.00 -0.40
ATOM     96  H   TYR A  13       7.421 -14.726 -16.734  1.00  0.40
ATOM     97  CA  TYR A  13       8.517 -16.321 -15.838  1.00  0.00
ATOM     98  CB  TYR A  13       9.528 -15.218 -15.495  1.00  0.12
ATOM     99  CG  TYR A  13      10.857 -15.763 -15.081  1.00 -0.12
ATOM    100  CD1 TYR A  13      11.025 -16.287 -13.802  1.00 -0.12
ATOM    101  HD1 TYR A  13      10.183 -16.269 -13.127  1.00  0.12
ATOM    102  CE1 TYR A  13      12.217 -16.831 -13.348  1.00 -0.12
ATOM    103  HE1 TYR A  13      12.310 -17.255 -12.360  1.00  0.12
ATOM    104  CZ  TYR A  13      13.280 -16.800 -14.232  1.00  0.06
ATOM    105  OH  TYR A  13      14.503 -17.285 -13.795  1.00 -0.49
ATOM    106  HH  TYR A  13      14.497 -17.283 -12.835  1.00  0.43
ATOM    107  CD2 TYR A  13      11.943 -15.767 -15.969  1.00 -0.12
ATOM    108  HD2 TYR A  13      11.846 -15.372 -16.969  1.00  0.12
ATOM    109  CE2 TYR A  13      13.153 -16.297 -15.519  1.00 -0.12
ATOM    110  HE2 TYR A  13      14.005 -16.316 -16.183  1.00  0.12
ATOM    111  C   TYR A  13       8.019 -17.119 -14.644  1.00  0.55
ATOM    112  O   TYR A  13       8.424 -18.276 -14.395  1.00 -0.55
ATOM    113  N   LEU A  14       7.100 -16.494 -13.897  1.00 -0.40
ATOM    114  H   LEU A  14       6.793 -15.571 -14.114  1.00  0.40
ATOM    115  CA  LEU A  14       6.466 -17.116 -12.696  1.00  0.00
ATOM    116  CB  LEU A  14       5.439 -16.167 -12.076  1.00  0.00
ATOM    117  CG  LEU A  14       6.026 -14.992 -11.281  1.00  0.00
ATOM    118  CD1 LEU A  14       4.925 -13.953 -11.038  1.00  0.00
ATOM    119  CD2 LEU A  14       6.608 -15.537  -9.993  1.00  0.00
ATOM    120  C   LEU A  14       5.759 -18.417 -13.020  1.00  0.55
ATOM    121  O   LEU A  14       5.887 -19.465 -12.365  1.00 -0.55
ATOM    122  N   GLN A  15       4.997 -18.320 -14.103  1.00 -0.40
ATOM    123  H   GLN A  15       4.886 -17.492 -14.647  1.00  0.40
ATOM    124  CA  GLN A  15       4.271 -19.539 -14.511  1.00  0.00
ATOM    125  CB  GLN A  15       3.242 -19.235 -15.560  1.00  0.00
ATOM    126  CG  GLN A  15       1.993 -18.450 -15.209  1.00  0.00
ATOM    127  CD  GLN A  15       1.053 -18.699 -16.416  1.00  0.55
ATOM    128  OE1 GLN A  15       1.315 -18.171 -17.517  1.00 -0.55
ATOM    129  NE2 GLN A  15       0.048 -19.519 -16.139  1.00 -0.78
ATOM    130 HE21 GLN A  15      -0.620 -19.749 -16.847  1.00  0.39
ATOM    131 HE22 GLN A  15      -0.043 -19.908 -15.222  1.00  0.39
ATOM    132  C   GLN A  15       5.193 -20.634 -15.081  1.00  0.55
ATOM    133  O   GLN A  15       4.839 -21.802 -14.957  1.00 -0.55
ATOM    134  N   THR A  16       6.284 -20.233 -15.716  1.00 -0.40
ATOM    135  H   THR A  16       6.514 -19.270 -15.831  1.00  0.40
ATOM    136  CA  THR A  16       7.211 -21.195 -16.283  1.00  0.00
ATOM    137  CB  THR A  16       8.108 -20.626 -17.410  1.00  0.00
ATOM    138  OG1 THR A  16       7.259 -19.900 -18.296  1.00 -0.49
ATOM    139  HG1 THR A  16       6.981 -19.117 -17.815  1.00  0.49
ATOM    140  CG2 THR A  16       8.810 -21.765 -18.173  1.00  0.00
ATOM    141  C   THR A  16       8.162 -21.733 -15.234  1.00  0.55
ATOM    142  O   THR A  16       8.299 -22.967 -15.218  1.00 -0.55
ATOM    143  N   TYR A  17       8.773 -20.886 -14.447  1.00 -0.40
ATOM    144  H   TYR A  17       8.625 -19.901 -14.488  1.00  0.40
ATOM    145  CA  TYR A  17       9.721 -21.377 -13.449  1.00  0.00
ATOM    146  CB  TYR A  17      11.033 -20.515 -13.591  1.00  0.12
ATOM    147  CG  TYR A  17      11.478 -20.514 -15.040  1.00 -0.12
ATOM    148  CD1 TYR A  17      12.130 -21.636 -15.596  1.00 -0.12
ATOM    149  HD1 TYR A  17      12.305 -22.500 -14.973  1.00  0.12
ATOM    150  CE1 TYR A  17      12.555 -21.666 -16.925  1.00 -0.12
ATOM    151  HE1 TYR A  17      13.056 -22.528 -17.340  1.00  0.12
ATOM    152  CZ  TYR A  17      12.302 -20.532 -17.687  1.00  0.06
ATOM    153  OH  TYR A  17      12.619 -20.477 -19.033  1.00 -0.49
ATOM    154  HH  TYR A  17      12.363 -19.613 -19.363  1.00  0.43
ATOM    155  CD2 TYR A  17      11.256 -19.401 -15.851  1.00 -0.12
ATOM    156  HD2 TYR A  17      10.767 -18.530 -15.440  1.00  0.12
ATOM    157  CE2 TYR A  17      11.655 -19.401 -17.171  1.00 -0.12
ATOM    158  HE2 TYR A  17      11.471 -18.541 -17.798  1.00  0.12
ATOM    159  C   TYR A  17       9.234 -21.420 -12.010  1.00  0.55
ATOM    160  O   TYR A  17      10.026 -21.911 -11.202  1.00 -0.55
ATOM    161  N   HSD A  18       8.058 -20.995 -11.640  1.00 -0.40
ATOM    162  H   HSD A  18       7.420 -20.623 -12.308  1.00  0.40
ATOM    163  CA  HSD A  18       7.567 -21.013 -10.282  1.00  0.00
ATOM    164  CB  HSD A  18       7.255 -22.412  -9.742  1.00  0.12
ATOM    165  ND1 HSD A  18       5.350 -22.085 -11.391  1.00 -0.40
ATOM    166  HD1 HSD A  18       5.522 -21.119 -11.582  1.00  0.40
ATOM    167  CG  HSD A  18       6.073 -22.863 -10.532  1.00 -0.12
ATOM    168  CE1 HSD A  18       4.387 -22.849 -11.917  1.00  0.15
ATOM    169  HE1 HSD A  18       3.667 -22.489 -12.652  1.00  0.12
ATOM    170  NE2 HSD A  18       4.445 -24.074 -11.420  1.00 -0.56
ATOM    171  CD2 HSD A  18       5.512 -24.100 -10.552  1.00  0.15
ATOM    172  HD2 HSD A  18       5.776 -25.007 -10.022  1.00  0.12
ATOM    173  C   HSD A  18       8.486 -20.307  -9.289  1.00  0.55
ATOM    174  O   HSD A  18       8.646 -20.775  -8.185  1.00 -0.55
ATOM    175  N   LYS A  19       8.996 -19.177  -9.676  1.00 -0.40
ATOM    176  H   LYS A  19       8.837 -18.844 -10.601  1.00  0.40
ATOM    177  CA  LYS A  19       9.813 -18.307  -8.860  1.00  0.00
ATOM    178  CB  LYS A  19      11.113 -19.018  -8.541  1.00  0.00
ATOM    179  CG  LYS A  19      11.991 -19.124  -9.779  1.00  0.00
ATOM    180  CD  LYS A  19      13.185 -20.018  -9.647  1.00  0.00
ATOM    181  CE  LYS A  19      14.249 -19.494 -10.618  1.00  0.33
ATOM    182  NZ  LYS A  19      15.420 -20.420 -10.717  1.00 -0.32
ATOM    183  HZ1 LYS A  19      15.100 -21.350 -11.056  1.00  0.33
ATOM    184  HZ2 LYS A  19      15.859 -20.525  -9.780  1.00  0.33
ATOM    185  HZ3 LYS A  19      16.116 -20.029 -11.384  1.00  0.33
ATOM    186  C   LYS A  19       9.993 -17.020  -9.667  1.00  0.55
ATOM    187  O   LYS A  19       9.771 -16.952 -10.895  1.00 -0.55
ATOM    188  N   LEU A  20      10.378 -15.979  -8.953  1.00 -0.40
ATOM    189  H   LEU A  20      10.494 -16.018  -7.964  1.00  0.40
ATOM    190  CA  LEU A  20      10.655 -14.702  -9.595  1.00  0.00
ATOM    191  CB  LEU A  20      10.775 -13.519  -8.588  1.00  0.00
ATOM    192  CG  LEU A  20       9.470 -12.962  -7.959  1.00  0.00
ATOM    193  CD1 LEU A  20       9.842 -11.945  -6.902  1.00  0.00
ATOM    194  CD2 LEU A  20       8.540 -12.320  -8.967  1.00  0.00
ATOM    195  C   LEU A  20      12.022 -14.693 -10.299  1.00  0.55
ATOM    196  O   LEU A  20      12.918 -15.398  -9.815  1.00 -0.55
ATOM    197  N   PRO A  21      12.156 -13.855 -11.321  1.00 -0.20
ATOM    198  CD  PRO A  21      11.077 -13.073 -11.927  1.00  0.10
ATOM    199  CA  PRO A  21      13.437 -13.676 -12.023  1.00  0.10
ATOM    200  CB  PRO A  21      13.188 -12.626 -13.078  1.00  0.00
ATOM    201  CG  PRO A  21      11.739 -12.352 -13.069  1.00  0.00
ATOM    202  C   PRO A  21      14.474 -13.211 -11.006  1.00  0.55
ATOM    203  O   PRO A  21      14.181 -12.619  -9.964  1.00 -0.55
ATOM    204  N   ASP A  22      15.740 -13.397 -11.342  1.00 -0.40
ATOM    205  H   ASP A  22      15.985 -13.802 -12.219  1.00  0.40
ATOM    206  CA  ASP A  22      16.859 -13.044 -10.498  1.00  0.00
ATOM    207  CB  ASP A  22      18.200 -13.555 -11.095  1.00  0.00
ATOM    208  CG  ASP A  22      18.099 -15.082 -11.055  1.00  0.10
ATOM    209  OD1 ASP A  22      17.236 -15.690 -10.347  1.00 -0.55
ATOM    210  OD2 ASP A  22      18.916 -15.723 -11.777  1.00 -0.55
ATOM    211  C   ASP A  22      17.038 -11.587 -10.209  1.00  0.55
ATOM    212  O   ASP A  22      17.916 -11.326  -9.369  1.00 -0.55
ATOM    213  N   ASN A  23      16.341 -10.659 -10.820  1.00 -0.40
ATOM    214  H   ASN A  23      15.639 -10.870 -11.497  1.00  0.40
ATOM    215  CA  ASN A  23      16.571  -9.236 -10.524  1.00  0.00
ATOM    216  CB  ASN A  23      16.326  -8.442 -11.803  1.00  0.00
ATOM    217  CG  ASN A  23      14.973  -8.757 -12.424  1.00  0.55
ATOM    218  OD1 ASN A  23      14.761  -9.889 -12.907  1.00 -0.55
ATOM    219  ND2 ASN A  23      14.083  -7.761 -12.405  1.00 -0.78
ATOM    220 HD21 ASN A  23      14.327  -6.880 -12.000  1.00  0.39
ATOM    221 HD22 ASN A  23      13.173  -7.897 -12.796  1.00  0.39
ATOM    222  C   ASN A  23      15.722  -8.732  -9.359  1.00  0.55
ATOM    223  O   ASN A  23      15.748  -7.539  -9.060  1.00 -0.55
ATOM    224  N   TYR A  24      14.997  -9.618  -8.725  1.00 -0.40
ATOM    225  H   TYR A  24      14.985 -10.578  -8.994  1.00  0.40
ATOM    226  CA  TYR A  24      14.162  -9.268  -7.591  1.00  0.00
ATOM    227  CB  TYR A  24      12.841 -10.106  -7.635  1.00  0.12
ATOM    228  CG  TYR A  24      11.971  -9.391  -8.629  1.00 -0.12
ATOM    229  CD1 TYR A  24      11.299  -8.220  -8.263  1.00 -0.12
ATOM    230  HD1 TYR A  24      11.365  -7.877  -7.242  1.00  0.12
ATOM    231  CE1 TYR A  24      10.553  -7.490  -9.169  1.00 -0.12
ATOM    232  HE1 TYR A  24      10.056  -6.578  -8.872  1.00  0.12
ATOM    233  CZ  TYR A  24      10.462  -7.963 -10.476  1.00  0.06
ATOM    234  OH  TYR A  24       9.680  -7.287 -11.405  1.00 -0.49
ATOM    235  HH  TYR A  24       9.165  -6.627 -10.936  1.00  0.43
ATOM    236  CD2 TYR A  24      11.913  -9.820  -9.940  1.00 -0.12
ATOM    237  HD2 TYR A  24      12.470 -10.692 -10.252  1.00  0.12
ATOM    238  CE2 TYR A  24      11.130  -9.119 -10.862  1.00 -0.12
ATOM    239  HE2 TYR A  24      11.043  -9.477 -11.878  1.00  0.12
ATOM    240  C   TYR A  24      14.764  -9.534  -6.232  1.00  0.55
ATOM    241  O   TYR A  24      15.365 -10.597  -6.153  1.00 -0.55
ATOM    242  N   ILE A  25      14.561  -8.696  -5.232  1.00 -0.40
ATOM    243  H   ILE A  25      14.067  -7.840  -5.361  1.00  0.40
ATOM    244  CA  ILE A  25      15.038  -8.950  -3.877  1.00  0.00
ATOM    245  CB  ILE A  25      16.326  -8.192  -3.481  1.00  0.00
ATOM    246  CG2 ILE A  25      17.566  -8.889  -4.056  1.00  0.00
ATOM    247  CG1 ILE A  25      16.322  -6.709  -3.870  1.00  0.00
ATOM    248  CD1 ILE A  25      17.601  -6.045  -3.346  1.00  0.00
ATOM    249  C   ILE A  25      13.950  -8.515  -2.886  1.00  0.55
ATOM    250  O   ILE A  25      13.309  -7.552  -3.241  1.00 -0.55
ATOM    251  N   THR A  26      13.773  -9.140  -1.750  1.00 -0.40
ATOM    252  H   THR A  26      14.311  -9.942  -1.503  1.00  0.40
ATOM    253  CA  THR A  26      12.783  -8.716  -0.770  1.00  0.00
ATOM    254  CB  THR A  26      12.528  -9.786   0.303  1.00  0.00
ATOM    255  OG1 THR A  26      13.694  -9.881   1.116  1.00 -0.49
ATOM    256  HG1 THR A  26      13.504 -10.554   1.773  1.00  0.49
ATOM    257  CG2 THR A  26      12.324 -11.127  -0.344  1.00  0.00
ATOM    258  C   THR A  26      13.224  -7.400  -0.140  1.00  0.55
ATOM    259  O   THR A  26      14.357  -6.901  -0.315  1.00 -0.55
ATOM    260  N   LYS A  27      12.287  -6.769   0.542  1.00 -0.40
ATOM    261  H   LYS A  27      11.367  -7.146   0.596  1.00  0.40
ATOM    262  CA  LYS A  27      12.460  -5.526   1.257  1.00  0.00
ATOM    263  CB  LYS A  27      11.181  -4.959   1.855  1.00  0.00
ATOM    264  CG  LYS A  27      10.102  -4.405   0.945  1.00  0.00
ATOM    265  CD  LYS A  27       8.750  -4.452   1.677  1.00  0.00
ATOM    266  CE  LYS A  27       7.559  -4.131   0.800  1.00  0.33
ATOM    267  NZ  LYS A  27       6.252  -4.452   1.438  1.00 -0.32
ATOM    268  HZ1 LYS A  27       6.150  -3.905   2.316  1.00  0.33
ATOM    269  HZ2 LYS A  27       6.214  -5.468   1.657  1.00  0.33
ATOM    270  HZ3 LYS A  27       5.479  -4.210   0.786  1.00  0.33
ATOM    271  C   LYS A  27      13.546  -5.724   2.363  1.00  0.55
ATOM    272  O   LYS A  27      14.371  -4.798   2.524  1.00 -0.55
ATOM    273  N   SER A  28      13.524  -6.835   3.061  1.00 -0.40
ATOM    274  H   SER A  28      12.843  -7.551   2.929  1.00  0.40
ATOM    275  CA  SER A  28      14.554  -7.060   4.102  1.00  0.00
ATOM    276  CB  SER A  28      14.180  -8.226   4.985  1.00  0.00
ATOM    277  OG  SER A  28      14.628  -9.515   4.622  1.00 -0.49
ATOM    278  HG  SER A  28      14.293 -10.111   5.296  1.00  0.49
ATOM    279  C   SER A  28      15.937  -7.179   3.452  1.00  0.55
ATOM    280  O   SER A  28      16.867  -6.489   3.907  1.00 -0.55
ATOM    281  N   GLU A  29      16.051  -7.999   2.392  1.00 -0.40
ATOM    282  H   GLU A  29      15.287  -8.547   2.061  1.00  0.40
ATOM    283  CA  GLU A  29      17.290  -8.135   1.672  1.00  0.00
ATOM    284  CB  GLU A  29      17.101  -8.912   0.350  1.00  0.00
ATOM    285  CG  GLU A  29      17.067 -10.380   0.712  1.00  0.00
ATOM    286  CD  GLU A  29      16.359 -11.242  -0.303  1.00  0.10
ATOM    287  OE1 GLU A  29      16.171 -10.866  -1.480  1.00 -0.55
ATOM    288  OE2 GLU A  29      15.927 -12.350   0.128  1.00 -0.55
ATOM    289  C   GLU A  29      17.900  -6.827   1.208  1.00  0.55
ATOM    290  O   GLU A  29      19.127  -6.597   1.301  1.00 -0.55
ATOM    291  N   ALA A  30      17.009  -6.004   0.662  1.00 -0.40
ATOM    292  H   ALA A  30      16.044  -6.240   0.586  1.00  0.40
ATOM    293  CA  ALA A  30      17.400  -4.684   0.135  1.00  0.00
ATOM    294  CB  ALA A  30      16.185  -4.078  -0.557  1.00  0.00
ATOM    295  C   ALA A  30      18.008  -3.761   1.193  1.00  0.55
ATOM    296  O   ALA A  30      19.015  -3.059   1.036  1.00 -0.55
ATOM    297  N   GLN A  31      17.328  -3.779   2.338  1.00 -0.40
ATOM    298  H   GLN A  31      16.515  -4.344   2.445  1.00  0.40
ATOM    299  CA  GLN A  31      17.698  -2.998   3.511  1.00  0.00
ATOM    300  CB  GLN A  31      16.700  -3.141   4.643  1.00  0.00
ATOM    301  CG  GLN A  31      15.300  -2.718   4.234  1.00  0.00
ATOM    302  CD  GLN A  31      14.294  -2.788   5.368  1.00  0.55
ATOM    303  OE1 GLN A  31      13.963  -1.687   5.817  1.00 -0.55
ATOM    304  NE2 GLN A  31      13.796  -3.926   5.881  1.00 -0.78
ATOM    305 HE21 GLN A  31      13.134  -3.889   6.630  1.00  0.39
ATOM    306 HE22 GLN A  31      14.086  -4.810   5.513  1.00  0.39
ATOM    307  C   GLN A  31      19.099  -3.444   3.943  1.00  0.55
ATOM    308  O   GLN A  31      19.888  -2.569   4.269  1.00 -0.55
ATOM    309  N   ALA A  32      19.253  -4.754   3.872  1.00 -0.40
ATOM    310  H   ALA A  32      18.510  -5.349   3.577  1.00  0.40
ATOM    311  CA  ALA A  32      20.500  -5.431   4.211  1.00  0.00
ATOM    312  CB  ALA A  32      20.493  -6.930   4.090  1.00  0.00
ATOM    313  C   ALA A  32      21.607  -4.845   3.322  1.00  0.55
ATOM    314  O   ALA A  32      22.731  -4.739   3.833  1.00 -0.55
ATOM    315  N   LEU A  33      21.311  -4.450   2.092  1.00 -0.40
ATOM    316  H   LEU A  33      20.398  -4.519   1.698  1.00  0.40
ATOM    317  CA  LEU A  33      22.357  -3.884   1.258  1.00  0.00
ATOM    318  CB  LEU A  33      22.135  -4.136  -0.238  1.00  0.00
ATOM    319  CG  LEU A  33      21.779  -5.612  -0.475  1.00  0.00
ATOM    320  CD1 LEU A  33      21.481  -5.834  -1.940  1.00  0.00
ATOM    321  CD2 LEU A  33      22.911  -6.488   0.024  1.00  0.00
ATOM    322  C   LEU A  33      22.450  -2.396   1.468  1.00  0.55
ATOM    323  O   LEU A  33      23.265  -1.801   0.764  1.00 -0.55
ATOM    324  N   GLY A  34      21.641  -1.829   2.330  1.00 -0.40
ATOM    325  H   GLY A  34      20.958  -2.311   2.872  1.00  0.40
ATOM    326  CA  GLY A  34      21.774  -0.373   2.490  1.00  0.00
ATOM    327  C   GLY A  34      20.646   0.455   1.912  1.00  0.55
ATOM    328  O   GLY A  34      20.850   1.663   1.794  1.00 -0.55
ATOM    329  N   TRP A  35      19.542  -0.227   1.591  1.00 -0.40
ATOM    330  H   TRP A  35      19.459  -1.214   1.705  1.00  0.40
ATOM    331  CA  TRP A  35      18.395   0.472   1.052  1.00  0.00
ATOM    332  CB  TRP A  35      17.413  -0.521   0.459  1.00  0.12
ATOM    333  CG  TRP A  35      16.126   0.047  -0.111  1.00 -0.12
ATOM    334  CD1 TRP A  35      15.966   1.059  -1.031  1.00 -0.12
ATOM    335  HD1 TRP A  35      16.756   1.653  -1.465  1.00  0.12
ATOM    336  NE1 TRP A  35      14.618   1.180  -1.300  1.00 -0.40
ATOM    337  HE1 TRP A  35      14.236   1.815  -1.935  1.00  0.40
ATOM    338  CE2 TRP A  35      13.885   0.291  -0.560  1.00  0.00
ATOM    339  CD2 TRP A  35      14.793  -0.438   0.202  1.00  0.00
ATOM    340  CE3 TRP A  35      14.327  -1.408   1.089  1.00 -0.12
ATOM    341  HE3 TRP A  35      14.989  -1.960   1.741  1.00  0.12
ATOM    342  CZ3 TRP A  35      12.972  -1.648   1.111  1.00 -0.12
ATOM    343  HZ3 TRP A  35      12.582  -2.429   1.748  1.00  0.12
ATOM    344  CZ2 TRP A  35      12.492   0.088  -0.535  1.00 -0.12
ATOM    345  HZ2 TRP A  35      11.788   0.648  -1.131  1.00  0.12
ATOM    346  CH2 TRP A  35      12.092  -0.902   0.328  1.00 -0.12
ATOM    347  HH2 TRP A  35      11.036  -1.115   0.404  1.00  0.12
ATOM    348  C   TRP A  35      17.652   1.229   2.157  1.00  0.55
ATOM    349  O   TRP A  35      17.319   0.631   3.180  1.00 -0.55
ATOM    350  N   VAL A  36      17.398   2.503   1.833  1.00 -0.40
ATOM    351  H   VAL A  36      17.709   2.885   0.966  1.00  0.40
ATOM    352  CA  VAL A  36      16.660   3.433   2.691  1.00  0.00
ATOM    353  CB  VAL A  36      17.450   4.649   3.192  1.00  0.00
ATOM    354  CG1 VAL A  36      16.648   5.384   4.245  1.00  0.00
ATOM    355  CG2 VAL A  36      18.811   4.283   3.760  1.00  0.00
ATOM    356  C   VAL A  36      15.551   3.940   1.762  1.00  0.55
ATOM    357  O   VAL A  36      15.938   4.746   0.898  1.00 -0.55
ATOM    358  N   ALA A  37      14.332   3.417   1.956  1.00 -0.40
ATOM    359  H   ALA A  37      14.129   2.772   2.689  1.00  0.40
ATOM    360  CA  ALA A  37      13.223   3.787   1.069  1.00  0.00
ATOM    361  CB  ALA A  37      11.904   3.144   1.465  1.00  0.00
ATOM    362  C   ALA A  37      13.120   5.297   0.914  1.00  0.55
ATOM    363  O   ALA A  37      12.985   5.735  -0.250  1.00 -0.55
ATOM    364  N   SER A  38      13.155   6.050   1.998  1.00 -0.40
ATOM    365  H   SER A  38      13.251   5.705   2.928  1.00  0.40
ATOM    366  CA  SER A  38      13.042   7.494   1.789  1.00  0.00
ATOM    367  CB  SER A  38      12.904   8.310   3.079  1.00  0.00
ATOM    368  OG  SER A  38      13.873   7.799   3.987  1.00 -0.49
ATOM    369  HG  SER A  38      13.492   7.000   4.359  1.00  0.49
ATOM    370  C   SER A  38      14.220   8.080   1.002  1.00  0.55
ATOM    371  O   SER A  38      14.056   9.224   0.533  1.00 -0.55
ATOM    372  N   LYS A  39      15.343   7.430   0.811  1.00 -0.40
ATOM    373  H   LYS A  39      15.518   6.513   1.164  1.00  0.40
ATOM    374  CA  LYS A  39      16.410   8.079   0.036  1.00  0.00
ATOM    375  CB  LYS A  39      17.766   7.511   0.382  1.00  0.00
ATOM    376  CG  LYS A  39      17.926   6.529   1.525  1.00  0.00
ATOM    377  CD  LYS A  39      19.285   6.772   2.215  1.00  0.00
ATOM    378  CE  LYS A  39      19.281   8.268   2.589  1.00  0.33
ATOM    379  NZ  LYS A  39      18.012   8.835   1.990  1.00 -0.32
ATOM    380  HZ1 LYS A  39      17.341   8.063   1.802  1.00  0.33
ATOM    381  HZ2 LYS A  39      18.236   9.324   1.100  1.00  0.33
ATOM    382  HZ3 LYS A  39      17.585   9.510   2.658  1.00  0.33
ATOM    383  C   LYS A  39      16.149   7.836  -1.458  1.00  0.55
ATOM    384  O   LYS A  39      16.607   8.608  -2.310  1.00 -0.55
ATOM    385  N   GLY A  40      15.420   6.748  -1.705  1.00 -0.40
ATOM    386  H   GLY A  40      15.044   6.158  -0.995  1.00  0.40
ATOM    387  CA  GLY A  40      15.152   6.388  -3.115  1.00  0.00
ATOM    388  C   GLY A  40      16.499   5.869  -3.682  1.00  0.55
ATOM    389  O   GLY A  40      16.691   6.012  -4.881  1.00 -0.55
ATOM    390  N   ASN A  41      17.345   5.248  -2.879  1.00 -0.40
ATOM    391  H   ASN A  41      17.125   5.077  -1.923  1.00  0.40
ATOM    392  CA  ASN A  41      18.656   4.768  -3.321  1.00  0.00
ATOM    393  CB  ASN A  41      19.660   5.137  -2.190  1.00  0.00
ATOM    394  CG  ASN A  41      19.415   4.159  -1.063  1.00  0.55
ATOM    395  OD1 ASN A  41      18.331   3.582  -0.908  1.00 -0.55
ATOM    396  ND2 ASN A  41      20.429   3.913  -0.227  1.00 -0.78
ATOM    397 HD21 ASN A  41      20.307   3.273   0.532  1.00  0.39
ATOM    398 HD22 ASN A  41      21.308   4.370  -0.359  1.00  0.39
ATOM    399  C   ASN A  41      18.791   3.299  -3.673  1.00  0.55
ATOM    400  O   ASN A  41      19.893   2.721  -3.645  1.00 -0.55
ATOM    401  N   LEU A  42      17.706   2.602  -4.035  1.00 -0.40
ATOM    402  H   LEU A  42      16.800   3.014  -4.097  1.00  0.40
ATOM    403  CA  LEU A  42      17.801   1.167  -4.366  1.00  0.00
ATOM    404  CB  LEU A  42      16.422   0.571  -4.646  1.00  0.00
ATOM    405  CG  LEU A  42      16.306  -0.921  -4.883  1.00  0.00
ATOM    406  CD1 LEU A  42      16.789  -1.705  -3.667  1.00  0.00
ATOM    407  CD2 LEU A  42      14.872  -1.264  -5.270  1.00  0.00
ATOM    408  C   LEU A  42      18.772   0.859  -5.524  1.00  0.55
ATOM    409  O   LEU A  42      19.554  -0.096  -5.416  1.00 -0.55
ATOM    410  N   ALA A  43      18.691   1.648  -6.583  1.00 -0.40
ATOM    411  H   ALA A  43      18.078   2.431  -6.657  1.00  0.40
ATOM    412  CA  ALA A  43      19.569   1.338  -7.721  1.00  0.00
ATOM    413  CB  ALA A  43      18.966   2.065  -8.911  1.00  0.00
ATOM    414  C   ALA A  43      21.023   1.663  -7.424  1.00  0.55
ATOM    415  O   ALA A  43      21.910   1.165  -8.140  1.00 -0.55
ATOM    416  N   ASP A  44      21.277   2.449  -6.389  1.00 -0.40
ATOM    417  H   ASP A  44      20.549   2.839  -5.831  1.00  0.40
ATOM    418  CA  ASP A  44      22.631   2.795  -6.000  1.00  0.00
ATOM    419  CB  ASP A  44      22.782   3.960  -5.026  1.00  0.00
ATOM    420  CG  ASP A  44      21.953   5.126  -5.520  1.00  0.10
ATOM    421  OD1 ASP A  44      22.010   5.282  -6.761  1.00 -0.55
ATOM    422  OD2 ASP A  44      21.287   5.844  -4.743  1.00 -0.55
ATOM    423  C   ASP A  44      23.228   1.635  -5.195  1.00  0.55
ATOM    424  O   ASP A  44      24.440   1.429  -5.311  1.00 -0.55
ATOM    425  N   VAL A  45      22.369   0.991  -4.428  1.00 -0.40
ATOM    426  H   VAL A  45      21.396   1.201  -4.378  1.00  0.40
ATOM    427  CA  VAL A  45      22.884  -0.101  -3.600  1.00  0.00
ATOM    428  CB  VAL A  45      22.219   0.010  -2.191  1.00  0.00
ATOM    429  CG1 VAL A  45      22.421   1.426  -1.646  1.00  0.00
ATOM    430  CG2 VAL A  45      20.743  -0.327  -2.180  1.00  0.00
ATOM    431  C   VAL A  45      22.741  -1.504  -4.160  1.00  0.55
ATOM    432  O   VAL A  45      23.317  -2.484  -3.636  1.00 -0.55
ATOM    433  N   ALA A  46      21.930  -1.649  -5.197  1.00 -0.40
ATOM    434  H   ALA A  46      21.481  -0.861  -5.608  1.00  0.40
ATOM    435  CA  ALA A  46      21.617  -2.936  -5.830  1.00  0.00
ATOM    436  CB  ALA A  46      20.573  -3.708  -5.029  1.00  0.00
ATOM    437  C   ALA A  46      21.151  -2.620  -7.241  1.00  0.55
ATOM    438  O   ALA A  46      19.974  -2.679  -7.582  1.00 -0.55
ATOM    439  N   PRO A  47      22.177  -2.290  -8.036  1.00 -0.20
ATOM    440  CD  PRO A  47      23.616  -2.206  -7.719  1.00  0.10
ATOM    441  CA  PRO A  47      21.898  -1.931  -9.444  1.00  0.10
ATOM    442  CB  PRO A  47      23.244  -1.460  -9.974  1.00  0.00
ATOM    443  CG  PRO A  47      24.088  -1.185  -8.761  1.00  0.00
ATOM    444  C   PRO A  47      21.214  -3.138 -10.098  1.00  0.55
ATOM    445  O   PRO A  47      21.542  -4.317  -9.806  1.00 -0.55
ATOM    446  N   GLY A  48      20.258  -2.779 -10.942  1.00 -0.40
ATOM    447  H   GLY A  48      20.020  -1.826 -11.115  1.00  0.40
ATOM    448  CA  GLY A  48      19.500  -3.787 -11.667  1.00  0.00
ATOM    449  C   GLY A  48      18.460  -4.570 -10.889  1.00  0.55
ATOM    450  O   GLY A  48      17.785  -5.350 -11.547  1.00 -0.55
ATOM    451  N   LYS A  49      18.335  -4.351  -9.587  1.00 -0.40
ATOM    452  H   LYS A  49      18.914  -3.687  -9.122  1.00  0.40
ATOM    453  CA  LYS A  49      17.375  -5.032  -8.729  1.00  0.00
ATOM    454  CB  LYS A  49      17.926  -5.170  -7.312  1.00  0.00
ATOM    455  CG  LYS A  49      19.054  -6.088  -7.059  1.00  0.00
ATOM    456  CD  LYS A  49      18.842  -7.363  -7.836  1.00  0.00
ATOM    457  CE  LYS A  49      20.240  -7.929  -8.118  1.00  0.33
ATOM    458  NZ  LYS A  49      20.148  -9.389  -8.459  1.00 -0.32
ATOM    459  HZ1 LYS A  49      19.554  -9.511  -9.304  1.00  0.33
ATOM    460  HZ2 LYS A  49      19.725  -9.906  -7.661  1.00  0.33
ATOM    461  HZ3 LYS A  49      21.100  -9.762  -8.648  1.00  0.33
ATOM    462  C   LYS A  49      16.086  -4.197  -8.577  1.00  0.55
ATOM    463  O   LYS A  49      16.107  -2.958  -8.682  1.00 -0.55
ATOM    464  N   SER A  50      15.029  -4.926  -8.243  1.00 -0.40
ATOM    465  H   SER A  50      15.101  -5.913  -8.135  1.00  0.40
ATOM    466  CA  SER A  50      13.711  -4.380  -8.011  1.00  0.00
ATOM    467  CB  SER A  50      12.781  -4.725  -9.188  1.00  0.00
ATOM    468  OG  SER A  50      12.867  -4.002 -10.390  1.00 -0.49
ATOM    469  HG  SER A  50      12.033  -4.143 -10.844  1.00  0.49
ATOM    470  C   SER A  50      13.192  -5.095  -6.760  1.00  0.55
ATOM    471  O   SER A  50      13.549  -6.266  -6.525  1.00 -0.55
ATOM    472  N   ILE A  51      12.381  -4.448  -5.965  1.00 -0.40
ATOM    473  H   ILE A  51      12.132  -3.499  -6.138  1.00  0.40
ATOM    474  CA  ILE A  51      11.777  -5.049  -4.775  1.00  0.00
ATOM    475  CB  ILE A  51      11.084  -3.944  -3.913  1.00  0.00
ATOM    476  CG2 ILE A  51      10.270  -4.546  -2.766  1.00  0.00
ATOM    477  CG1 ILE A  51      12.133  -2.913  -3.492  1.00  0.00
ATOM    478  CD1 ILE A  51      13.226  -3.409  -2.600  1.00  0.00
ATOM    479  C   ILE A  51      10.739  -6.054  -5.232  1.00  0.55
ATOM    480  O   ILE A  51       9.897  -5.770  -6.131  1.00 -0.55
ATOM    481  N   GLY A  52      10.688  -7.239  -4.682  1.00 -0.40
ATOM    482  H   GLY A  52      11.340  -7.517  -3.981  1.00  0.40
ATOM    483  CA  GLY A  52       9.696  -8.229  -5.038  1.00  0.00
ATOM    484  C   GLY A  52       9.954  -9.502  -4.256  1.00  0.55
ATOM    485  O   GLY A  52      11.108  -9.792  -3.885  1.00 -0.55
ATOM    486  N   GLY A  53       8.846 -10.212  -4.027  1.00 -0.40
ATOM    487  H   GLY A  53       7.963  -9.891  -4.357  1.00  0.40
ATOM    488  CA  GLY A  53       8.797 -11.458  -3.317  1.00  0.00
ATOM    489  C   GLY A  53       8.214 -11.485  -1.916  1.00  0.55
ATOM    490  O   GLY A  53       7.977 -12.598  -1.430  1.00 -0.55
ATOM    491  N   ASP A  54       7.920 -10.323  -1.341  1.00 -0.40
ATOM    492  H   ASP A  54       8.103  -9.451  -1.788  1.00  0.40
ATOM    493  CA  ASP A  54       7.303 -10.247   0.001  1.00  0.00
ATOM    494  CB  ASP A  54       7.322  -8.786   0.474  1.00  0.00
ATOM    495  CG  ASP A  54       8.784  -8.444   0.755  1.00  0.10
ATOM    496  OD1 ASP A  54       9.238  -9.072   1.746  1.00 -0.55
ATOM    497  OD2 ASP A  54       9.364  -7.643  -0.019  1.00 -0.55
ATOM    498  C   ASP A  54       5.869 -10.753   0.005  1.00  0.55
ATOM    499  O   ASP A  54       5.163 -10.704  -1.011  1.00 -0.55
ATOM    500  N   ILE A  55       5.396 -11.225   1.127  1.00 -0.40
ATOM    501  H   ILE A  55       5.969 -11.292   1.940  1.00  0.40
ATOM    502  CA  ILE A  55       4.013 -11.689   1.300  1.00  0.00
ATOM    503  CB  ILE A  55       3.725 -12.284   2.698  1.00  0.00
ATOM    504  CG2 ILE A  55       2.232 -12.551   2.971  1.00  0.00
ATOM    505  CG1 ILE A  55       4.558 -13.587   2.828  1.00  0.00
ATOM    506  CD1 ILE A  55       3.737 -14.705   2.189  1.00  0.00
ATOM    507  C   ILE A  55       3.134 -10.440   1.118  1.00  0.55
ATOM    508  O   ILE A  55       3.504  -9.331   1.510  1.00 -0.55
ATOM    509  N   PHE A  56       2.000 -10.681   0.522  1.00 -0.40
ATOM    510  H   PHE A  56       1.791 -11.609   0.231  1.00  0.40
ATOM    511  CA  PHE A  56       0.953  -9.735   0.210  1.00  0.00
ATOM    512  CB  PHE A  56       0.565  -9.717  -1.293  1.00  0.12
ATOM    513  CG  PHE A  56      -0.506  -8.676  -1.530  1.00 -0.12
ATOM    514  CD1 PHE A  56      -0.206  -7.327  -1.368  1.00 -0.12
ATOM    515  HD1 PHE A  56       0.798  -7.040  -1.093  1.00  0.12
ATOM    516  CE1 PHE A  56      -1.158  -6.350  -1.549  1.00 -0.12
ATOM    517  HE1 PHE A  56      -0.909  -5.309  -1.405  1.00  0.12
ATOM    518  CZ  PHE A  56      -2.424  -6.716  -1.915  1.00 -0.12
ATOM    519  HZ  PHE A  56      -3.172  -5.952  -2.069  1.00  0.12
ATOM    520  CD2 PHE A  56      -1.807  -9.048  -1.893  1.00 -0.12
ATOM    521  HD2 PHE A  56      -2.067 -10.089  -2.017  1.00  0.12
ATOM    522  CE2 PHE A  56      -2.764  -8.044  -2.091  1.00 -0.12
ATOM    523  HE2 PHE A  56      -3.770  -8.308  -2.383  1.00  0.12
ATOM    524  C   PHE A  56      -0.213 -10.175   1.079  1.00  0.55
ATOM    525  O   PHE A  56      -0.703 -11.289   0.808  1.00 -0.55
ATOM    526  N   SER A  57      -0.570  -9.300   2.033  1.00 -0.40
ATOM    527  H   SER A  57      -0.160  -8.405   2.184  1.00  0.40
ATOM    528  CA  SER A  57      -1.681  -9.759   2.914  1.00  0.00
ATOM    529  CB  SER A  57      -1.460  -9.230   4.340  1.00  0.00
ATOM    530  OG  SER A  57      -0.176  -9.733   4.729  1.00 -0.49
ATOM    531  HG  SER A  57      -0.024  -9.410   5.620  1.00  0.49
ATOM    532  C   SER A  57      -3.088  -9.504   2.431  1.00  0.55
ATOM    533  O   SER A  57      -3.984  -9.914   3.203  1.00 -0.55
ATOM    534  N   ASN A  58      -3.285  -8.888   1.254  1.00 -0.40
ATOM    535  H   ASN A  58      -2.529  -8.536   0.708  1.00  0.40
ATOM    536  CA  ASN A  58      -4.616  -8.693   0.703  1.00  0.00
ATOM    537  CB  ASN A  58      -5.010 -10.107   0.212  1.00  0.00
ATOM    538  CG  ASN A  58      -6.288 -10.275  -0.572  1.00  0.55
ATOM    539  OD1 ASN A  58      -6.557  -9.283  -1.273  1.00 -0.55
ATOM    540  ND2 ASN A  58      -7.075 -11.330  -0.604  1.00 -0.78
ATOM    541 HD21 ASN A  58      -7.901 -11.320  -1.166  1.00  0.39
ATOM    542 HD22 ASN A  58      -6.846 -12.140  -0.065  1.00  0.39
ATOM    543  C   ASN A  58      -5.583  -8.193   1.776  1.00  0.55
ATOM    544  O   ASN A  58      -6.665  -8.769   2.054  1.00 -0.55
ATOM    545  N   ARG A  59      -5.176  -7.077   2.340  1.00 -0.40
ATOM    546  H   ARG A  59      -4.348  -6.625   2.019  1.00  0.40
ATOM    547  CA  ARG A  59      -5.845  -6.392   3.447  1.00  0.00
ATOM    548  CB  ARG A  59      -4.946  -5.301   4.041  1.00  0.00
ATOM    549  CG  ARG A  59      -3.604  -5.874   4.524  1.00  0.00
ATOM    550  CD  ARG A  59      -2.601  -4.742   4.785  1.00  0.35
ATOM    551  NE  ARG A  59      -1.233  -5.331   4.940  1.00 -0.35
ATOM    552  HE  ARG A  59      -0.623  -5.392   4.150  1.00  0.45
ATOM    553  CZ  ARG A  59      -0.828  -5.775   6.128  1.00  0.35
ATOM    554  NH1 ARG A  59      -1.603  -5.671   7.203  1.00 -0.70
ATOM    555 HH11 ARG A  59      -2.509  -5.253   7.129  1.00  0.40
ATOM    556 HH12 ARG A  59      -1.281  -6.011   8.087  1.00  0.40
ATOM    557  NH2 ARG A  59       0.344  -6.329   6.307  1.00 -0.70
ATOM    558 HH21 ARG A  59       0.972  -6.431   5.536  1.00  0.40
ATOM    559 HH22 ARG A  59       0.611  -6.650   7.216  1.00  0.40
ATOM    560  C   ARG A  59      -7.222  -5.897   3.110  1.00  0.55
ATOM    561  O   ARG A  59      -8.036  -5.881   4.032  1.00 -0.55
ATOM    562  N   GLU A  60      -7.547  -5.491   1.914  1.00 -0.40
ATOM    563  H   GLU A  60      -6.864  -5.461   1.190  1.00  0.40
ATOM    564  CA  GLU A  60      -8.873  -5.052   1.506  1.00  0.00
ATOM    565  CB  GLU A  60      -8.790  -4.022   0.385  1.00  0.00
ATOM    566  CG  GLU A  60      -8.003  -2.794   0.795  1.00  0.00
ATOM    567  CD  GLU A  60      -8.842  -1.911   1.675  1.00  0.10
ATOM    568  OE1 GLU A  60     -10.028  -2.229   1.907  1.00 -0.55
ATOM    569  OE2 GLU A  60      -8.438  -0.880   2.210  1.00 -0.55
ATOM    570  C   GLU A  60      -9.672  -6.237   1.029  1.00  0.55
ATOM    571  O   GLU A  60     -10.820  -6.034   0.703  1.00 -0.55
ATOM    572  N   GLY A  61      -9.182  -7.448   0.933  1.00 -0.40
ATOM    573  H   GLY A  61      -8.238  -7.601   1.205  1.00  0.40
ATOM    574  CA  GLY A  61      -9.823  -8.650   0.476  1.00  0.00
ATOM    575  C   GLY A  61     -10.221  -8.623  -1.000  1.00  0.55
ATOM    576  O   GLY A  61     -11.150  -9.354  -1.387  1.00 -0.55
ATOM    577  N   LYS A  62      -9.558  -7.847  -1.837  1.00 -0.40
ATOM    578  H   LYS A  62      -8.801  -7.280  -1.524  1.00  0.40
ATOM    579  CA  LYS A  62      -9.862  -7.746  -3.271  1.00  0.00
ATOM    580  CB  LYS A  62      -9.299  -6.428  -3.823  1.00  0.00
ATOM    581  CG  LYS A  62      -9.955  -5.251  -3.095  1.00  0.00
ATOM    582  CD  LYS A  62      -9.833  -4.014  -3.951  1.00  0.00
ATOM    583  CE  LYS A  62     -10.111  -2.726  -3.163  1.00  0.33
ATOM    584  NZ  LYS A  62      -8.855  -1.875  -3.145  1.00 -0.32
ATOM    585  HZ1 LYS A  62      -8.583  -1.636  -4.120  1.00  0.33
ATOM    586  HZ2 LYS A  62      -8.084  -2.403  -2.690  1.00  0.33
ATOM    587  HZ3 LYS A  62      -9.036  -1.000  -2.612  1.00  0.33
ATOM    588  C   LYS A  62      -9.403  -8.959  -4.069  1.00  0.55
ATOM    589  O   LYS A  62     -10.074  -9.230  -5.090  1.00 -0.55
ATOM    590  N   LEU A  63      -8.368  -9.681  -3.706  1.00 -0.40
ATOM    591  H   LEU A  63      -7.811  -9.440  -2.915  1.00  0.40
ATOM    592  CA  LEU A  63      -7.960 -10.884  -4.430  1.00  0.00
ATOM    593  CB  LEU A  63      -6.432 -11.095  -4.423  1.00  0.00
ATOM    594  CG  LEU A  63      -5.644  -9.882  -4.989  1.00  0.00
ATOM    595  CD1 LEU A  63      -4.143  -9.996  -4.817  1.00  0.00
ATOM    596  CD2 LEU A  63      -6.001  -9.806  -6.465  1.00  0.00
ATOM    597  C   LEU A  63      -8.704 -12.067  -3.791  1.00  0.55
ATOM    598  O   LEU A  63      -8.974 -12.112  -2.583  1.00 -0.55
ATOM    599  N   PRO A  64      -8.946 -13.064  -4.635  1.00 -0.20
ATOM    600  CD  PRO A  64      -8.616 -13.098  -6.071  1.00  0.10
ATOM    601  CA  PRO A  64      -9.680 -14.243  -4.193  1.00  0.10
ATOM    602  CB  PRO A  64     -10.035 -14.971  -5.498  1.00  0.00
ATOM    603  CG  PRO A  64      -8.896 -14.535  -6.437  1.00  0.00
ATOM    604  C   PRO A  64      -8.932 -15.036  -3.169  1.00  0.55
ATOM    605  O   PRO A  64      -7.748 -15.314  -3.329  1.00 -0.55
ATOM    606  N   GLY A  65      -9.622 -15.448  -2.114  1.00 -0.40
ATOM    607  H   GLY A  65     -10.591 -15.258  -1.979  1.00  0.40
ATOM    608  CA  GLY A  65      -8.929 -16.230  -1.079  1.00  0.00
ATOM    609  C   GLY A  65      -9.336 -17.673  -1.158  1.00  0.55
ATOM    610  O   GLY A  65     -10.357 -17.964  -1.787  1.00 -0.55
ATOM    611  N   LYS A  66      -8.598 -18.534  -0.512  1.00 -0.40
ATOM    612  H   LYS A  66      -7.799 -18.218  -0.010  1.00  0.40
ATOM    613  CA  LYS A  66      -8.804 -19.969  -0.429  1.00  0.00
ATOM    614  CB  LYS A  66      -8.493 -20.623  -1.763  1.00  0.00
ATOM    615  CG  LYS A  66      -8.773 -22.095  -1.893  1.00  0.00
ATOM    616  CD  LYS A  66      -8.151 -22.739  -3.120  1.00  0.00
ATOM    617  CE  LYS A  66      -8.794 -24.090  -3.404  1.00  0.33
ATOM    618  NZ  LYS A  66     -10.320 -24.058  -3.435  1.00 -0.32
ATOM    619  HZ1 LYS A  66     -10.639 -23.405  -4.178  1.00  0.33
ATOM    620  HZ2 LYS A  66     -10.678 -23.737  -2.513  1.00  0.33
ATOM    621  HZ3 LYS A  66     -10.682 -25.013  -3.633  1.00  0.33
ATOM    622  C   LYS A  66      -7.904 -20.498   0.687  1.00  0.55
ATOM    623  O   LYS A  66      -6.818 -19.964   0.929  1.00 -0.55
ATOM    624  N   SER A  67      -8.376 -21.555   1.351  1.00 -0.40
ATOM    625  H   SER A  67      -9.266 -21.959   1.159  1.00  0.40
ATOM    626  CA  SER A  67      -7.582 -22.179   2.419  1.00  0.00
ATOM    627  CB  SER A  67      -8.465 -23.182   3.180  1.00  0.00
ATOM    628  OG  SER A  67      -7.609 -23.855   4.133  1.00 -0.49
ATOM    629  HG  SER A  67      -8.171 -24.477   4.600  1.00  0.49
ATOM    630  C   SER A  67      -6.353 -22.792   1.744  1.00  0.55
ATOM    631  O   SER A  67      -6.455 -23.458   0.714  1.00 -0.55
ATOM    632  N   GLY A  68      -5.187 -22.444   2.261  1.00 -0.40
ATOM    633  H   GLY A  68      -5.171 -21.843   3.053  1.00  0.40
ATOM    634  CA  GLY A  68      -3.857 -22.835   1.817  1.00  0.00
ATOM    635  C   GLY A  68      -3.157 -21.869   0.859  1.00  0.55
ATOM    636  O   GLY A  68      -1.969 -21.990   0.526  1.00 -0.55
ATOM    637  N   ARG A  69      -3.898 -20.897   0.347  1.00 -0.40
ATOM    638  H   ARG A  69      -4.852 -20.788   0.614  1.00  0.40
ATOM    639  CA  ARG A  69      -3.420 -19.922  -0.618  1.00  0.00
ATOM    640  CB  ARG A  69      -4.593 -19.453  -1.539  1.00  0.00
ATOM    641  CG  ARG A  69      -3.949 -18.459  -2.558  1.00  0.00
ATOM    642  CD  ARG A  69      -5.020 -17.790  -3.423  1.00  0.35
ATOM    643  NE  ARG A  69      -5.569 -18.845  -4.263  1.00 -0.35
ATOM    644  HE  ARG A  69      -4.930 -19.576  -4.487  1.00  0.45
ATOM    645  CZ  ARG A  69      -6.773 -18.987  -4.771  1.00  0.35
ATOM    646  NH1 ARG A  69      -7.723 -18.092  -4.526  1.00 -0.70
ATOM    647 HH11 ARG A  69      -7.525 -17.299  -3.949  1.00  0.40
ATOM    648 HH12 ARG A  69      -8.635 -18.210  -4.918  1.00  0.40
ATOM    649  NH2 ARG A  69      -7.106 -20.029  -5.527  1.00 -0.70
ATOM    650 HH21 ARG A  69      -6.430 -20.739  -5.726  1.00  0.40
ATOM    651 HH22 ARG A  69      -8.032 -20.103  -5.897  1.00  0.40
ATOM    652  C   ARG A  69      -2.755 -18.741   0.004  1.00  0.55
ATOM    653  O   ARG A  69      -3.392 -18.094   0.829  1.00 -0.55
ATOM    654  N   THR A  70      -1.512 -18.467  -0.352  1.00 -0.40
ATOM    655  H   THR A  70      -0.984 -19.053  -0.962  1.00  0.40
ATOM    656  CA  THR A  70      -0.845 -17.260   0.147  1.00  0.00
ATOM    657  CB  THR A  70       0.375 -17.431   1.060  1.00  0.00
ATOM    658  OG1 THR A  70       1.278 -18.350   0.481  1.00 -0.49
ATOM    659  HG1 THR A  70       2.081 -18.298   1.005  1.00  0.49
ATOM    660  CG2 THR A  70      -0.077 -17.997   2.412  1.00  0.00
ATOM    661  C   THR A  70      -0.515 -16.414  -1.109  1.00  0.55
ATOM    662  O   THR A  70      -0.403 -16.961  -2.240  1.00 -0.55
ATOM    663  N   TRP A  71      -0.442 -15.093  -0.917  1.00 -0.40
ATOM    664  H   TRP A  71      -0.595 -14.693  -0.017  1.00  0.40
ATOM    665  CA  TRP A  71      -0.142 -14.139  -1.974  1.00  0.00
ATOM    666  CB  TRP A  71      -1.236 -13.052  -2.114  1.00  0.12
ATOM    667  CG  TRP A  71      -2.573 -13.520  -2.599  1.00 -0.12
ATOM    668  CD1 TRP A  71      -3.654 -13.963  -1.879  1.00 -0.12
ATOM    669  HD1 TRP A  71      -3.679 -14.015  -0.801  1.00  0.12
ATOM    670  NE1 TRP A  71      -4.709 -14.335  -2.695  1.00 -0.40
ATOM    671  HE1 TRP A  71      -5.582 -14.660  -2.405  1.00  0.40
ATOM    672  CE2 TRP A  71      -4.290 -14.158  -3.995  1.00  0.00
ATOM    673  CD2 TRP A  71      -2.951 -13.683  -3.979  1.00  0.00
ATOM    674  CE3 TRP A  71      -2.286 -13.434  -5.189  1.00 -0.12
ATOM    675  HE3 TRP A  71      -1.264 -13.085  -5.203  1.00  0.12
ATOM    676  CZ3 TRP A  71      -2.943 -13.635  -6.387  1.00 -0.12
ATOM    677  HZ3 TRP A  71      -2.463 -13.385  -7.322  1.00  0.12
ATOM    678  CZ2 TRP A  71      -4.942 -14.452  -5.192  1.00 -0.12
ATOM    679  HZ2 TRP A  71      -5.935 -14.875  -5.217  1.00  0.12
ATOM    680  CH2 TRP A  71      -4.270 -14.181  -6.377  1.00 -0.12
ATOM    681  HH2 TRP A  71      -4.760 -14.386  -7.317  1.00  0.12
ATOM    682  C   TRP A  71       1.190 -13.494  -1.627  1.00  0.55
ATOM    683  O   TRP A  71       1.667 -13.324  -0.489  1.00 -0.55
ATOM    684  N   ARG A  72       1.831 -13.074  -2.687  1.00 -0.40
ATOM    685  H   ARG A  72       1.451 -13.261  -3.587  1.00  0.40
ATOM    686  CA  ARG A  72       3.100 -12.324  -2.739  1.00  0.00
ATOM    687  CB  ARG A  72       4.302 -13.264  -2.989  1.00  0.00
ATOM    688  CG  ARG A  72       4.494 -14.152  -1.772  1.00  0.00
ATOM    689  CD  ARG A  72       5.720 -15.003  -2.058  1.00  0.35
ATOM    690  NE  ARG A  72       5.747 -16.081  -1.063  1.00 -0.35
ATOM    691  HE  ARG A  72       5.221 -16.921  -1.193  1.00  0.45
ATOM    692  CZ  ARG A  72       6.503 -15.894   0.024  1.00  0.35
ATOM    693  NH1 ARG A  72       7.212 -14.795   0.222  1.00 -0.70
ATOM    694 HH11 ARG A  72       7.196 -14.061  -0.458  1.00  0.40
ATOM    695 HH12 ARG A  72       7.764 -14.698   1.050  1.00  0.40
ATOM    696  NH2 ARG A  72       6.483 -16.901   0.903  1.00 -0.70
ATOM    697 HH21 ARG A  72       5.930 -17.714   0.720  1.00  0.40
ATOM    698 HH22 ARG A  72       7.021 -16.842   1.744  1.00  0.40
ATOM    699  C   ARG A  72       3.036 -11.243  -3.820  1.00  0.55
ATOM    700  O   ARG A  72       2.191 -11.355  -4.728  1.00 -0.55
ATOM    701  N   GLU A  73       3.936 -10.264  -3.747  1.00 -0.40
ATOM    702  H   GLU A  73       4.656 -10.222  -3.058  1.00  0.40
ATOM    703  CA  GLU A  73       3.873  -9.186  -4.728  1.00  0.00
ATOM    704  CB  GLU A  73       3.262  -7.930  -4.072  1.00  0.00
ATOM    705  CG  GLU A  73       3.925  -7.446  -2.787  1.00  0.00
ATOM    706  CD  GLU A  73       3.393  -6.054  -2.446  1.00  0.10
ATOM    707  OE1 GLU A  73       3.359  -5.139  -3.333  1.00 -0.55
ATOM    708  OE2 GLU A  73       2.988  -5.860  -1.259  1.00 -0.55
ATOM    709  C   GLU A  73       5.237  -8.767  -5.225  1.00  0.55
ATOM    710  O   GLU A  73       6.147  -9.124  -4.472  1.00 -0.55
ATOM    711  N   ALA A  74       5.340  -8.078  -6.346  1.00 -0.40
ATOM    712  H   ALA A  74       4.554  -7.833  -6.908  1.00  0.40
ATOM    713  CA  ALA A  74       6.661  -7.638  -6.813  1.00  0.00
ATOM    714  CB  ALA A  74       7.345  -8.552  -7.808  1.00  0.00
ATOM    715  C   ALA A  74       6.452  -6.318  -7.536  1.00  0.55
ATOM    716  O   ALA A  74       5.351  -6.256  -8.102  1.00 -0.55
ATOM    717  N   ASP A  75       7.435  -5.465  -7.492  1.00 -0.40
ATOM    718  H   ASP A  75       8.271  -5.635  -6.976  1.00  0.40
ATOM    719  CA  ASP A  75       7.355  -4.202  -8.207  1.00  0.00
ATOM    720  CB  ASP A  75       8.469  -3.255  -7.795  1.00  0.00
ATOM    721  CG  ASP A  75       8.228  -2.602  -6.463  1.00  0.10
ATOM    722  OD1 ASP A  75       7.365  -3.160  -5.733  1.00 -0.55
ATOM    723  OD2 ASP A  75       8.891  -1.609  -6.198  1.00 -0.55
ATOM    724  C   ASP A  75       7.536  -4.453  -9.705  1.00  0.55
ATOM    725  O   ASP A  75       8.358  -5.336 -10.033  1.00 -0.55
ATOM    726  N   ILE A  76       6.809  -3.715 -10.509  1.00 -0.40
ATOM    727  H   ILE A  76       6.172  -3.036 -10.152  1.00  0.40
ATOM    728  CA  ILE A  76       6.860  -3.816 -11.972  1.00  0.00
ATOM    729  CB  ILE A  76       5.529  -4.362 -12.506  1.00  0.00
ATOM    730  CG2 ILE A  76       5.432  -4.066 -14.023  1.00  0.00
ATOM    731  CG1 ILE A  76       5.271  -5.825 -12.139  1.00  0.00
ATOM    732  CD1 ILE A  76       6.091  -6.968 -12.724  1.00  0.00
ATOM    733  C   ILE A  76       7.239  -2.425 -12.523  1.00  0.55
ATOM    734  O   ILE A  76       6.950  -1.332 -11.965  1.00 -0.55
ATOM    735  N   ASN A  77       7.960  -2.449 -13.657  1.00 -0.40
ATOM    736  H   ASN A  77       8.202  -3.326 -14.059  1.00  0.40
ATOM    737  CA  ASN A  77       8.457  -1.322 -14.407  1.00  0.00
ATOM    738  CB  ASN A  77       7.333  -0.411 -14.971  1.00  0.00
ATOM    739  CG  ASN A  77       6.344  -1.111 -15.869  1.00  0.55
ATOM    740  OD1 ASN A  77       6.741  -1.975 -16.656  1.00 -0.55
ATOM    741  ND2 ASN A  77       5.006  -0.926 -15.789  1.00 -0.78
ATOM    742 HD21 ASN A  77       4.628  -0.299 -15.108  1.00  0.39
ATOM    743 HD22 ASN A  77       4.396  -1.417 -16.411  1.00  0.39
ATOM    744  C   ASN A  77       9.403  -0.463 -13.600  1.00  0.55
ATOM    745  O   ASN A  77       9.554   0.735 -13.921  1.00 -0.55
ATOM    746  N   TYR A  78      10.054  -1.014 -12.586  1.00 -0.40
ATOM    747  H   TYR A  78       9.953  -1.964 -12.302  1.00  0.40
ATOM    748  CA  TYR A  78      10.987  -0.153 -11.835  1.00  0.00
ATOM    749  CB  TYR A  78      11.114  -0.635 -10.369  1.00  0.12
ATOM    750  CG  TYR A  78      12.127   0.157  -9.553  1.00 -0.12
ATOM    751  CD1 TYR A  78      11.822   1.381  -8.970  1.00 -0.12
ATOM    752  HD1 TYR A  78      10.822   1.770  -9.090  1.00  0.12
ATOM    753  CE1 TYR A  78      12.738   2.130  -8.242  1.00 -0.12
ATOM    754  HE1 TYR A  78      12.455   3.087  -7.829  1.00  0.12
ATOM    755  CZ  TYR A  78      14.026   1.634  -8.049  1.00  0.06
ATOM    756  OH  TYR A  78      14.967   2.306  -7.295  1.00 -0.49
ATOM    757  HH  TYR A  78      14.564   3.114  -6.969  1.00  0.43
ATOM    758  CD2 TYR A  78      13.432  -0.306  -9.349  1.00 -0.12
ATOM    759  HD2 TYR A  78      13.728  -1.265  -9.749  1.00  0.12
ATOM    760  CE2 TYR A  78      14.337   0.446  -8.645  1.00 -0.12
ATOM    761  HE2 TYR A  78      15.349   0.079  -8.557  1.00  0.12
ATOM    762  C   TYR A  78      12.413  -0.178 -12.438  1.00  0.55
ATOM    763  O   TYR A  78      12.862  -1.299 -12.778  1.00 -0.55
ATOM    764  N   THR A  79      13.055   0.967 -12.505  1.00 -0.40
ATOM    765  H   THR A  79      12.647   1.843 -12.260  1.00  0.40
ATOM    766  CA  THR A  79      14.483   0.970 -12.976  1.00  0.00
ATOM    767  CB  THR A  79      14.803   1.592 -14.328  1.00  0.00
ATOM    768  OG1 THR A  79      14.385   2.971 -14.262  1.00 -0.49
ATOM    769  HG1 THR A  79      14.733   3.391 -15.052  1.00  0.49
ATOM    770  CG2 THR A  79      14.002   0.959 -15.436  1.00  0.00
ATOM    771  C   THR A  79      15.351   1.637 -11.894  1.00  0.55
ATOM    772  O   THR A  79      16.349   1.032 -11.473  1.00 -0.55
ATOM    773  N   SER A  80      14.989   2.808 -11.405  1.00 -0.40
ATOM    774  H   SER A  80      14.188   3.302 -11.733  1.00  0.40
ATOM    775  CA  SER A  80      15.764   3.450 -10.337  1.00  0.00
ATOM    776  CB  SER A  80      17.074   3.985 -10.954  1.00  0.00
ATOM    777  OG  SER A  80      16.689   5.130 -11.727  1.00 -0.49
ATOM    778  HG  SER A  80      17.498   5.471 -12.116  1.00  0.49
ATOM    779  C   SER A  80      14.995   4.586  -9.689  1.00  0.55
ATOM    780  O   SER A  80      13.962   4.988 -10.246  1.00 -0.55
ATOM    781  N   GLY A  81      15.469   5.095  -8.565  1.00 -0.40
ATOM    782  H   GLY A  81      16.296   4.761  -8.118  1.00  0.40
ATOM    783  CA  GLY A  81      14.744   6.232  -7.911  1.00  0.00
ATOM    784  C   GLY A  81      13.677   5.692  -6.949  1.00  0.55
ATOM    785  O   GLY A  81      13.793   4.526  -6.518  1.00 -0.55
ATOM    786  N   PHE A  82      12.681   6.519  -6.644  1.00 -0.40
ATOM    787  H   PHE A  82      12.620   7.452  -6.989  1.00  0.40
ATOM    788  CA  PHE A  82      11.607   6.060  -5.759  1.00  0.00
ATOM    789  CB  PHE A  82      10.687   7.209  -5.302  1.00  0.12
ATOM    790  CG  PHE A  82      11.526   8.242  -4.598  1.00 -0.12
ATOM    791  CD1 PHE A  82      11.807   8.097  -3.257  1.00 -0.12
ATOM    792  HD1 PHE A  82      11.405   7.252  -2.718  1.00  0.12
ATOM    793  CE1 PHE A  82      12.593   9.014  -2.594  1.00 -0.12
ATOM    794  HE1 PHE A  82      12.797   8.896  -1.541  1.00  0.12
ATOM    795  CZ  PHE A  82      13.119  10.090  -3.292  1.00 -0.12
ATOM    796  HZ  PHE A  82      13.742  10.812  -2.785  1.00  0.12
ATOM    797  CD2 PHE A  82      12.054   9.308  -5.287  1.00 -0.12
ATOM    798  HD2 PHE A  82      11.848   9.417  -6.341  1.00  0.12
ATOM    799  CE2 PHE A  82      12.843  10.237  -4.648  1.00 -0.12
ATOM    800  HE2 PHE A  82      13.245  11.076  -5.197  1.00  0.12
ATOM    801  C   PHE A  82      10.689   5.067  -6.458  1.00  0.55
ATOM    802  O   PHE A  82      10.541   5.028  -7.685  1.00 -0.55
ATOM    803  N   ARG A  83      10.019   4.261  -5.655  1.00 -0.40
ATOM    804  H   ARG A  83      10.149   4.295  -4.667  1.00  0.40
ATOM    805  CA  ARG A  83       9.043   3.261  -6.122  1.00  0.00
ATOM    806  CB  ARG A  83       8.697   2.313  -4.945  1.00  0.00
ATOM    807  CG  ARG A  83       9.990   1.615  -4.482  1.00  0.00
ATOM    808  CD  ARG A  83       9.798   0.556  -3.425  1.00  0.35
ATOM    809  NE  ARG A  83       8.754  -0.437  -3.613  1.00 -0.35
ATOM    810  HE  ARG A  83       8.876  -1.054  -4.388  1.00  0.45
ATOM    811  CZ  ARG A  83       7.655  -0.631  -2.887  1.00  0.35
ATOM    812  NH1 ARG A  83       7.369   0.129  -1.831  1.00 -0.70
ATOM    813 HH11 ARG A  83       7.986   0.870  -1.566  1.00  0.40
ATOM    814 HH12 ARG A  83       6.536  -0.040  -1.304  1.00  0.40
ATOM    815  NH2 ARG A  83       6.774  -1.594  -3.154  1.00 -0.70
ATOM    816 HH21 ARG A  83       6.925  -2.208  -3.929  1.00  0.40
ATOM    817 HH22 ARG A  83       5.962  -1.702  -2.580  1.00  0.40
ATOM    818  C   ARG A  83       7.834   3.943  -6.767  1.00  0.55
ATOM    819  O   ARG A  83       7.395   5.065  -6.449  1.00 -0.55
ATOM    820  N   ASN A  84       7.340   3.188  -7.727  1.00 -0.40
ATOM    821  H   ASN A  84       7.763   2.313  -7.946  1.00  0.40
ATOM    822  CA  ASN A  84       6.178   3.516  -8.546  1.00  0.00
ATOM    823  CB  ASN A  84       6.461   3.215 -10.027  1.00  0.00
ATOM    824  CG  ASN A  84       6.530   1.715 -10.328  1.00  0.55
ATOM    825  OD1 ASN A  84       6.118   0.808  -9.561  1.00 -0.55
ATOM    826  ND2 ASN A  84       7.092   1.413 -11.499  1.00 -0.78
ATOM    827 HD21 ASN A  84       7.180   0.457 -11.780  1.00  0.39
ATOM    828 HD22 ASN A  84       7.426   2.142 -12.097  1.00  0.39
ATOM    829  C   ASN A  84       4.912   2.804  -8.005  1.00  0.55
ATOM    830  O   ASN A  84       4.898   2.211  -6.893  1.00 -0.55
ATOM    831  N   SER A  85       3.849   2.897  -8.803  1.00 -0.40
ATOM    832  H   SER A  85       3.863   3.364  -9.684  1.00  0.40
ATOM    833  CA  SER A  85       2.600   2.296  -8.389  1.00  0.00
ATOM    834  CB  SER A  85       1.400   3.258  -8.610  1.00  0.00
ATOM    835  OG  SER A  85       1.363   3.519 -10.013  1.00 -0.49
ATOM    836  HG  SER A  85       0.933   2.759 -10.412  1.00  0.49
ATOM    837  C   SER A  85       2.221   0.984  -9.053  1.00  0.55
ATOM    838  O   SER A  85       1.044   0.610  -8.845  1.00 -0.55
ATOM    839  N   ASP A  86       3.146   0.340  -9.755  1.00 -0.40
ATOM    840  H   ASP A  86       4.082   0.672  -9.841  1.00  0.40
ATOM    841  CA  ASP A  86       2.827  -0.907 -10.449  1.00  0.00
ATOM    842  CB  ASP A  86       3.455  -1.040 -11.864  1.00  0.00
ATOM    843  CG  ASP A  86       3.076   0.125 -12.755  1.00  0.10
ATOM    844  OD1 ASP A  86       2.013   0.732 -12.592  1.00 -0.55
ATOM    845  OD2 ASP A  86       3.874   0.510 -13.633  1.00 -0.55
ATOM    846  C   ASP A  86       3.309  -2.123  -9.685  1.00  0.55
ATOM    847  O   ASP A  86       4.450  -2.136  -9.298  1.00 -0.55
ATOM    848  N   ARG A  87       2.418  -3.073  -9.560  1.00 -0.40
ATOM    849  H   ARG A  87       1.495  -2.973  -9.923  1.00  0.40
ATOM    850  CA  ARG A  87       2.695  -4.322  -8.898  1.00  0.00
ATOM    851  CB  ARG A  87       2.186  -4.266  -7.449  1.00  0.00
ATOM    852  CG  ARG A  87       2.501  -3.028  -6.643  1.00  0.00
ATOM    853  CD  ARG A  87       3.927  -3.018  -6.062  1.00  0.35
ATOM    854  NE  ARG A  87       4.185  -1.826  -5.266  1.00 -0.35
ATOM    855  HE  ARG A  87       3.949  -1.886  -4.299  1.00  0.45
ATOM    856  CZ  ARG A  87       4.695  -0.674  -5.669  1.00  0.35
ATOM    857  NH1 ARG A  87       5.029  -0.598  -6.963  1.00 -0.70
ATOM    858 HH11 ARG A  87       4.888  -1.385  -7.563  1.00  0.40
ATOM    859 HH12 ARG A  87       5.420   0.247  -7.330  1.00  0.40
ATOM    860  NH2 ARG A  87       4.911   0.384  -4.927  1.00 -0.70
ATOM    861 HH21 ARG A  87       4.684   0.367  -3.954  1.00  0.40
ATOM    862 HH22 ARG A  87       5.303   1.209  -5.335  1.00  0.40
ATOM    863  C   ARG A  87       2.048  -5.511  -9.595  1.00  0.55
ATOM    864  O   ARG A  87       0.994  -5.440 -10.212  1.00 -0.55
ATOM    865  N   ILE A  88       2.744  -6.631  -9.463  1.00 -0.40
ATOM    866  H   ILE A  88       3.645  -6.618  -9.039  1.00  0.40
ATOM    867  CA  ILE A  88       2.297  -7.968  -9.903  1.00  0.00
ATOM    868  CB  ILE A  88       3.279  -8.666 -10.869  1.00  0.00
ATOM    869  CG2 ILE A  88       4.568  -9.025 -10.151  1.00  0.00
ATOM    870  CG1 ILE A  88       2.604  -9.907 -11.470  1.00  0.00
ATOM    871  CD1 ILE A  88       3.230 -10.387 -12.771  1.00  0.00
ATOM    872  C   ILE A  88       2.014  -8.740  -8.581  1.00  0.55
ATOM    873  O   ILE A  88       2.796  -8.689  -7.605  1.00 -0.55
ATOM    874  N   LEU A  89       0.906  -9.435  -8.514  1.00 -0.40
ATOM    875  H   LEU A  89       0.301  -9.474  -9.304  1.00  0.40
ATOM    876  CA  LEU A  89       0.422 -10.198  -7.370  1.00  0.00
ATOM    877  CB  LEU A  89      -0.936  -9.722  -6.850  1.00  0.00
ATOM    878  CG  LEU A  89      -1.060  -8.282  -6.388  1.00  0.00
ATOM    879  CD1 LEU A  89       0.068  -7.958  -5.417  1.00  0.00
ATOM    880  CD2 LEU A  89      -0.990  -7.185  -7.456  1.00  0.00
ATOM    881  C   LEU A  89       0.316 -11.659  -7.794  1.00  0.55
ATOM    882  O   LEU A  89      -0.360 -11.902  -8.797  1.00 -0.55
ATOM    883  N   TYR A  90       0.908 -12.566  -7.023  1.00 -0.40
ATOM    884  H   TYR A  90       1.371 -12.347  -6.168  1.00  0.40
ATOM    885  CA  TYR A  90       0.884 -13.963  -7.441  1.00  0.00
ATOM    886  CB  TYR A  90       2.172 -14.422  -8.208  1.00  0.12
ATOM    887  CG  TYR A  90       3.446 -14.287  -7.438  1.00 -0.12
ATOM    888  CD1 TYR A  90       4.100 -13.045  -7.404  1.00 -0.12
ATOM    889  HD1 TYR A  90       3.669 -12.221  -7.953  1.00  0.12
ATOM    890  CE1 TYR A  90       5.273 -12.827  -6.699  1.00 -0.12
ATOM    891  HE1 TYR A  90       5.736 -11.854  -6.635  1.00  0.12
ATOM    892  CZ  TYR A  90       5.813 -13.953  -6.078  1.00  0.06
ATOM    893  OH  TYR A  90       6.969 -13.746  -5.370  1.00 -0.49
ATOM    894  HH  TYR A  90       7.197 -12.816  -5.440  1.00  0.43
ATOM    895  CD2 TYR A  90       4.026 -15.368  -6.790  1.00 -0.12
ATOM    896  HD2 TYR A  90       3.552 -16.338  -6.801  1.00  0.12
ATOM    897  CE2 TYR A  90       5.253 -15.170  -6.113  1.00 -0.12
ATOM    898  HE2 TYR A  90       5.739 -16.001  -5.624  1.00  0.12
ATOM    899  C   TYR A  90       0.581 -14.892  -6.289  1.00  0.55
ATOM    900  O   TYR A  90       1.215 -14.626  -5.262  1.00 -0.55
ATOM    901  N   SER A  91      -0.266 -15.872  -6.538  1.00 -0.40
ATOM    902  H   SER A  91      -0.685 -16.009  -7.432  1.00  0.40
ATOM    903  CA  SER A  91      -0.626 -16.802  -5.505  1.00  0.00
ATOM    904  CB  SER A  91      -2.109 -17.180  -5.662  1.00  0.00
ATOM    905  OG  SER A  91      -2.301 -18.070  -6.727  1.00 -0.49
ATOM    906  HG  SER A  91      -2.954 -18.706  -6.426  1.00  0.49
ATOM    907  C   SER A  91       0.272 -18.036  -5.528  1.00  0.55
ATOM    908  O   SER A  91       0.994 -18.317  -6.485  1.00 -0.55
ATOM    909  N   SER A  92       0.154 -18.722  -4.378  1.00 -0.40
ATOM    910  H   SER A  92      -0.432 -18.414  -3.633  1.00  0.40
ATOM    911  CA  SER A  92       0.884 -19.964  -4.154  1.00  0.00
ATOM    912  CB  SER A  92       0.831 -20.353  -2.679  1.00  0.00
ATOM    913  OG  SER A  92      -0.513 -20.530  -2.278  1.00 -0.49
ATOM    914  HG  SER A  92      -0.479 -20.922  -1.403  1.00  0.49
ATOM    915  C   SER A  92       0.390 -21.039  -5.129  1.00  0.55
ATOM    916  O   SER A  92       1.127 -21.989  -5.426  1.00 -0.55
ATOM    917  N   ASP A  93      -0.778 -20.906  -5.732  1.00 -0.40
ATOM    918  H   ASP A  93      -1.379 -20.138  -5.530  1.00  0.40
ATOM    919  CA  ASP A  93      -1.287 -21.848  -6.726  1.00  0.00
ATOM    920  CB  ASP A  93      -2.691 -22.343  -6.453  1.00  0.00
ATOM    921  CG  ASP A  93      -3.671 -21.242  -6.076  1.00  0.10
ATOM    922  OD1 ASP A  93      -3.367 -20.079  -5.749  1.00 -0.55
ATOM    923  OD2 ASP A  93      -4.855 -21.640  -6.131  1.00 -0.55
ATOM    924  C   ASP A  93      -1.232 -21.182  -8.105  1.00  0.55
ATOM    925  O   ASP A  93      -1.992 -21.530  -8.982  1.00 -0.55
ATOM    926  N   TRP A  94      -0.371 -20.179  -8.258  1.00 -0.40
ATOM    927  H   TRP A  94       0.151 -19.850  -7.476  1.00  0.40
ATOM    928  CA  TRP A  94      -0.086 -19.468  -9.499  1.00  0.00
ATOM    929  CB  TRP A  94       0.615 -20.545 -10.450  1.00  0.12
ATOM    930  CG  TRP A  94       1.720 -21.194  -9.659  1.00 -0.12
ATOM    931  CD1 TRP A  94       1.734 -22.469  -9.143  1.00 -0.12
ATOM    932  HD1 TRP A  94       0.961 -23.208  -9.296  1.00  0.12
ATOM    933  NE1 TRP A  94       2.881 -22.665  -8.398  1.00 -0.40
ATOM    934  HE1 TRP A  94       3.133 -23.493  -7.948  1.00  0.40
ATOM    935  CE2 TRP A  94       3.608 -21.503  -8.399  1.00  0.00
ATOM    936  CD2 TRP A  94       2.905 -20.559  -9.166  1.00  0.00
ATOM    937  CE3 TRP A  94       3.447 -19.269  -9.311  1.00 -0.12
ATOM    938  HE3 TRP A  94       2.939 -18.513  -9.892  1.00  0.12
ATOM    939  CZ3 TRP A  94       4.640 -18.954  -8.708  1.00 -0.12
ATOM    940  HZ3 TRP A  94       5.055 -17.962  -8.810  1.00  0.12
ATOM    941  CZ2 TRP A  94       4.831 -21.206  -7.801  1.00 -0.12
ATOM    942  HZ2 TRP A  94       5.388 -21.936  -7.234  1.00  0.12
ATOM    943  CH2 TRP A  94       5.320 -19.930  -7.957  1.00 -0.12
ATOM    944  HH2 TRP A  94       6.256 -19.669  -7.487  1.00  0.12
ATOM    945  C   TRP A  94      -1.135 -18.672 -10.216  1.00  0.55
ATOM    946  O   TRP A  94      -1.172 -18.617 -11.466  1.00 -0.55
ATOM    947  N   LEU A  95      -2.045 -17.991  -9.476  1.00 -0.40
ATOM    948  H   LEU A  95      -2.087 -18.102  -8.487  1.00  0.40
ATOM    949  CA  LEU A  95      -3.019 -17.059 -10.033  1.00  0.00
ATOM    950  CB  LEU A  95      -4.249 -16.736  -9.215  1.00  0.00
ATOM    951  CG  LEU A  95      -4.981 -17.956  -8.647  1.00  0.00
ATOM    952  CD1 LEU A  95      -6.141 -17.489  -7.795  1.00  0.00
ATOM    953  CD2 LEU A  95      -5.394 -18.804  -9.822  1.00  0.00
ATOM    954  C   LEU A  95      -2.183 -15.767 -10.115  1.00  0.55
ATOM    955  O   LEU A  95      -1.391 -15.526  -9.183  1.00 -0.55
ATOM    956  N   ILE A  96      -2.350 -14.969 -11.173  1.00 -0.40
ATOM    957  H   ILE A  96      -3.004 -15.148 -11.904  1.00  0.40
ATOM    958  CA  ILE A  96      -1.528 -13.756 -11.274  1.00  0.00
ATOM    959  CB  ILE A  96      -0.381 -13.880 -12.300  1.00  0.00
ATOM    960  CG2 ILE A  96       0.434 -12.570 -12.326  1.00  0.00
ATOM    961  CG1 ILE A  96       0.552 -15.049 -11.966  1.00  0.00
ATOM    962  CD1 ILE A  96       1.359 -15.644 -13.094  1.00  0.00
ATOM    963  C   ILE A  96      -2.428 -12.567 -11.569  1.00  0.55
ATOM    964  O   ILE A  96      -3.256 -12.702 -12.456  1.00 -0.55
ATOM    965  N   TYR A  97      -2.273 -11.523 -10.806  1.00 -0.40
ATOM    966  H   TYR A  97      -1.616 -11.511 -10.057  1.00  0.40
ATOM    967  CA  TYR A  97      -3.044 -10.308 -10.991  1.00  0.00
ATOM    968  CB  TYR A  97      -3.919 -10.043  -9.792  1.00  0.12
ATOM    969  CG  TYR A  97      -5.226 -10.809  -9.750  1.00 -0.12
ATOM    970  CD1 TYR A  97      -5.196 -12.184  -9.444  1.00 -0.12
ATOM    971  HD1 TYR A  97      -4.236 -12.645  -9.267  1.00  0.12
ATOM    972  CE1 TYR A  97      -6.317 -12.973  -9.357  1.00 -0.12
ATOM    973  HE1 TYR A  97      -6.276 -14.023  -9.115  1.00  0.12
ATOM    974  CZ  TYR A  97      -7.511 -12.304  -9.608  1.00  0.06
ATOM    975  OH  TYR A  97      -8.676 -13.049  -9.514  1.00 -0.49
ATOM    976  HH  TYR A  97      -9.416 -12.470  -9.709  1.00  0.43
ATOM    977  CD2 TYR A  97      -6.428 -10.195  -9.968  1.00 -0.12
ATOM    978  HD2 TYR A  97      -6.474  -9.138 -10.182  1.00  0.12
ATOM    979  CE2 TYR A  97      -7.590 -10.956  -9.909  1.00 -0.12
ATOM    980  HE2 TYR A  97      -8.549 -10.497 -10.098  1.00  0.12
ATOM    981  C   TYR A  97      -2.040  -9.171 -11.080  1.00  0.55
ATOM    982  O   TYR A  97      -0.864  -9.320 -10.775  1.00 -0.55
ATOM    983  N   LYS A  98      -2.511  -8.023 -11.528  1.00 -0.40
ATOM    984  H   LYS A  98      -3.458  -7.922 -11.824  1.00  0.40
ATOM    985  CA  LYS A  98      -1.682  -6.823 -11.623  1.00  0.00
ATOM    986  CB  LYS A  98      -1.267  -6.397 -13.030  1.00  0.00
ATOM    987  CG  LYS A  98      -2.423  -6.238 -14.033  1.00  0.00
ATOM    988  CD  LYS A  98      -1.763  -5.578 -15.243  1.00  0.00
ATOM    989  CE  LYS A  98      -2.779  -5.455 -16.388  1.00  0.33
ATOM    990  NZ  LYS A  98      -1.989  -4.690 -17.428  1.00 -0.32
ATOM    991  HZ1 LYS A  98      -1.142  -5.234 -17.690  1.00  0.33
ATOM    992  HZ2 LYS A  98      -1.702  -3.770 -17.038  1.00  0.33
ATOM    993  HZ3 LYS A  98      -2.579  -4.540 -18.271  1.00  0.33
ATOM    994  C   LYS A  98      -2.508  -5.646 -11.076  1.00  0.55
ATOM    995  O   LYS A  98      -3.746  -5.754 -11.079  1.00 -0.55
ATOM    996  N   THR A  99      -1.767  -4.637 -10.656  1.00 -0.40
ATOM    997  H   THR A  99      -0.772  -4.688 -10.623  1.00  0.40
ATOM    998  CA  THR A  99      -2.365  -3.374 -10.209  1.00  0.00
ATOM    999  CB  THR A  99      -2.539  -3.181  -8.693  1.00  0.00
ATOM   1000  OG1 THR A  99      -3.186  -1.925  -8.521  1.00 -0.49
ATOM   1001  HG1 THR A  99      -4.083  -2.043  -8.841  1.00  0.49
ATOM   1002  CG2 THR A  99      -1.269  -3.233  -7.864  1.00  0.00
ATOM   1003  C   THR A  99      -1.510  -2.252 -10.854  1.00  0.55
ATOM   1004  O   THR A  99      -0.297  -2.457 -10.902  1.00 -0.55
ATOM   1005  N   THR A 100      -2.091  -1.180 -11.357  1.00 -0.40
ATOM   1006  H   THR A 100      -3.081  -1.066 -11.390  1.00  0.40
ATOM   1007  CA  THR A 100      -1.275  -0.078 -11.905  1.00  0.00
ATOM   1008  CB  THR A 100      -1.430   0.155 -13.401  1.00  0.00
ATOM   1009  OG1 THR A 100      -2.812   0.306 -13.700  1.00 -0.49
ATOM   1010  HG1 THR A 100      -3.074   1.149 -13.324  1.00  0.49
ATOM   1011  CG2 THR A 100      -0.849  -1.057 -14.127  1.00  0.00
ATOM   1012  C   THR A 100      -1.677   1.166 -11.130  1.00  0.55
ATOM   1013  O   THR A 100      -1.249   2.298 -11.334  1.00 -0.55
ATOM   1014  N   ASP A 101      -2.578   0.927 -10.160  1.00 -0.40
ATOM   1015  H   ASP A 101      -2.957   0.032  -9.941  1.00  0.40
ATOM   1016  CA  ASP A 101      -3.013   2.086  -9.389  1.00  0.00
ATOM   1017  CB  ASP A 101      -4.462   2.336  -9.813  1.00  0.00
ATOM   1018  CG  ASP A 101      -5.432   1.228  -9.484  1.00  0.10
ATOM   1019  OD1 ASP A 101      -5.078   0.282  -8.737  1.00 -0.55
ATOM   1020  OD2 ASP A 101      -6.560   1.342 -10.035  1.00 -0.55
ATOM   1021  C   ASP A 101      -2.837   1.999  -7.888  1.00  0.55
ATOM   1022  O   ASP A 101      -3.689   2.473  -7.088  1.00 -0.55
ATOM   1023  N   HSE A 102      -1.733   1.427  -7.449  1.00 -0.40
ATOM   1024  H   HSE A 102      -1.066   1.018  -8.067  1.00  0.40
ATOM   1025  CA  HSE A 102      -1.411   1.355  -6.008  1.00  0.00
ATOM   1026  CB  HSE A 102      -1.004   2.754  -5.489  1.00  0.12
ATOM   1027  ND1 HSE A 102      -0.079   3.321  -3.194  1.00 -0.56
ATOM   1028  CG  HSE A 102      -0.007   2.658  -4.394  1.00  0.15
ATOM   1029  CE1 HSE A 102       0.996   3.010  -2.457  1.00  0.15
ATOM   1030  HE1 HSE A 102       1.265   3.434  -1.490  1.00  0.12
ATOM   1031  NE2 HSE A 102       1.719   2.077  -3.095  1.00 -0.40
ATOM   1032  HE2 HSE A 102       2.540   1.617  -2.759  1.00  0.40
ATOM   1033  CD2 HSE A 102       1.122   1.859  -4.317  1.00 -0.12
ATOM   1034  HD2 HSE A 102       1.517   1.167  -5.051  1.00  0.12
ATOM   1035  C   HSE A 102      -2.487   0.687  -5.182  1.00  0.55
ATOM   1036  O   HSE A 102      -2.957   1.161  -4.174  1.00 -0.55
ATOM   1037  N   TYR A 103      -2.809  -0.480  -5.671  1.00 -0.40
ATOM   1038  H   TYR A 103      -2.386  -0.756  -6.526  1.00  0.40
ATOM   1039  CA  TYR A 103      -3.710  -1.487  -5.170  1.00  0.00
ATOM   1040  CB  TYR A 103      -3.181  -1.946  -3.773  1.00  0.12
ATOM   1041  CG  TYR A 103      -1.698  -2.158  -3.566  1.00 -0.12
ATOM   1042  CD1 TYR A 103      -0.815  -1.152  -3.187  1.00 -0.12
ATOM   1043  HD1 TYR A 103      -1.192  -0.155  -3.018  1.00  0.12
ATOM   1044  CE1 TYR A 103       0.563  -1.407  -3.020  1.00 -0.12
ATOM   1045  HE1 TYR A 103       1.249  -0.612  -2.768  1.00  0.12
ATOM   1046  CZ  TYR A 103       1.011  -2.711  -3.188  1.00  0.06
ATOM   1047  OH  TYR A 103       2.357  -2.992  -3.007  1.00 -0.49
ATOM   1048  HH  TYR A 103       2.487  -3.931  -3.161  1.00  0.43
ATOM   1049  CD2 TYR A 103      -1.190  -3.460  -3.722  1.00 -0.12
ATOM   1050  HD2 TYR A 103      -1.860  -4.262  -3.996  1.00  0.12
ATOM   1051  CE2 TYR A 103       0.164  -3.734  -3.529  1.00 -0.12
ATOM   1052  HE2 TYR A 103       0.541  -4.739  -3.648  1.00  0.12
ATOM   1053  C   TYR A 103      -5.166  -1.089  -5.069  1.00  0.55
ATOM   1054  O   TYR A 103      -5.859  -1.746  -4.266  1.00 -0.55
ATOM   1055  N   GLN A 104      -5.632  -0.111  -5.829  1.00 -0.40
ATOM   1056  H   GLN A 104      -5.066   0.419  -6.455  1.00  0.40
ATOM   1057  CA  GLN A 104      -7.080   0.227  -5.753  1.00  0.00
ATOM   1058  CB  GLN A 104      -7.348   1.631  -6.269  1.00  0.00
ATOM   1059  CG  GLN A 104      -6.927   2.641  -5.216  1.00  0.00
ATOM   1060  CD  GLN A 104      -7.058   4.059  -5.769  1.00  0.55
ATOM   1061  OE1 GLN A 104      -8.170   4.586  -5.679  1.00 -0.55
ATOM   1062  NE2 GLN A 104      -6.008   4.655  -6.288  1.00 -0.78
ATOM   1063 HE21 GLN A 104      -5.128   4.181  -6.319  1.00  0.39
ATOM   1064 HE22 GLN A 104      -6.089   5.583  -6.651  1.00  0.39
ATOM   1065  C   GLN A 104      -7.845  -0.793  -6.558  1.00  0.55
ATOM   1066  O   GLN A 104      -8.872  -1.301  -6.125  1.00 -0.55
ATOM   1067  N   THR A 105      -7.273  -1.130  -7.714  1.00 -0.40
ATOM   1068  H   THR A 105      -6.421  -0.729  -8.043  1.00  0.40
ATOM   1069  CA  THR A 105      -7.907  -2.131  -8.550  1.00  0.00
ATOM   1070  CB  THR A 105      -8.713  -1.535  -9.742  1.00  0.00
ATOM   1071  OG1 THR A 105      -7.857  -0.796 -10.621  1.00 -0.49
ATOM   1072  HG1 THR A 105      -7.475  -0.094 -10.089  1.00  0.49
ATOM   1073  CG2 THR A 105      -9.790  -0.563  -9.261  1.00  0.00
ATOM   1074  C   THR A 105      -6.882  -3.151  -9.067  1.00  0.55
ATOM   1075  O   THR A 105      -5.715  -2.810  -9.239  1.00 -0.55
ATOM   1076  N   PHE A 106      -7.417  -4.346  -9.310  1.00 -0.40
ATOM   1077  H   PHE A 106      -8.386  -4.536  -9.172  1.00  0.40
ATOM   1078  CA  PHE A 106      -6.610  -5.441  -9.792  1.00  0.00
ATOM   1079  CB  PHE A 106      -6.643  -6.591  -8.717  1.00  0.12
ATOM   1080  CG  PHE A 106      -6.053  -6.076  -7.438  1.00 -0.12
ATOM   1081  CD1 PHE A 106      -4.666  -6.044  -7.288  1.00 -0.12
ATOM   1082  HD1 PHE A 106      -4.036  -6.392  -8.093  1.00  0.12
ATOM   1083  CE1 PHE A 106      -4.083  -5.569  -6.117  1.00 -0.12
ATOM   1084  HE1 PHE A 106      -3.009  -5.587  -6.007  1.00  0.12
ATOM   1085  CZ  PHE A 106      -4.873  -5.075  -5.093  1.00 -0.12
ATOM   1086  HZ  PHE A 106      -4.426  -4.714  -4.179  1.00  0.12
ATOM   1087  CD2 PHE A 106      -6.822  -5.539  -6.412  1.00 -0.12
ATOM   1088  HD2 PHE A 106      -7.896  -5.503  -6.519  1.00  0.12
ATOM   1089  CE2 PHE A 106      -6.244  -5.053  -5.265  1.00 -0.12
ATOM   1090  HE2 PHE A 106      -6.871  -4.648  -4.485  1.00  0.12
ATOM   1091  C   PHE A 106      -7.134  -6.040 -11.062  1.00  0.55
ATOM   1092  O   PHE A 106      -8.385  -6.061 -11.138  1.00 -0.55
ATOM   1093  N   THR A 107      -6.265  -6.594 -11.897  1.00 -0.40
ATOM   1094  H   THR A 107      -5.278  -6.577 -11.762  1.00  0.40
ATOM   1095  CA  THR A 107      -6.784  -7.276 -13.100  1.00  0.00
ATOM   1096  CB  THR A 107      -6.359  -6.514 -14.394  1.00  0.00
ATOM   1097  OG1 THR A 107      -6.932  -5.207 -14.335  1.00 -0.49
ATOM   1098  HG1 THR A 107      -6.576  -4.798 -13.543  1.00  0.49
ATOM   1099  CG2 THR A 107      -6.738  -7.243 -15.665  1.00  0.00
ATOM   1100  C   THR A 107      -6.238  -8.704 -13.152  1.00  0.55
ATOM   1101  O   THR A 107      -4.999  -8.820 -12.996  1.00 -0.55
ATOM   1102  N   LYS A 108      -6.966  -9.752 -13.395  1.00 -0.40
ATOM   1103  H   LYS A 108      -7.953  -9.679 -13.518  1.00  0.40
ATOM   1104  CA  LYS A 108      -6.426 -11.092 -13.506  1.00  0.00
ATOM   1105  CB  LYS A 108      -7.484 -12.168 -13.326  1.00  0.00
ATOM   1106  CG  LYS A 108      -7.063 -13.599 -13.637  1.00  0.00
ATOM   1107  CD  LYS A 108      -8.260 -14.480 -13.254  1.00  0.00
ATOM   1108  CE  LYS A 108      -8.052 -15.924 -13.565  1.00  0.33
ATOM   1109  NZ  LYS A 108      -6.830 -16.338 -12.806  1.00 -0.32
ATOM   1110  HZ1 LYS A 108      -6.987 -16.192 -11.789  1.00  0.33
ATOM   1111  HZ2 LYS A 108      -6.018 -15.767 -13.117  1.00  0.33
ATOM   1112  HZ3 LYS A 108      -6.634 -17.344 -12.986  1.00  0.33
ATOM   1113  C   LYS A 108      -5.738 -11.176 -14.879  1.00  0.55
ATOM   1114  O   LYS A 108      -6.340 -10.805 -15.914  1.00 -0.55
ATOM   1115  N   ILE A 109      -4.491 -11.648 -14.792  1.00 -0.40
ATOM   1116  H   ILE A 109      -4.065 -11.936 -13.938  1.00  0.40
ATOM   1117  CA  ILE A 109      -3.692 -11.752 -16.036  1.00  0.00
ATOM   1118  CB  ILE A 109      -2.569 -10.700 -16.179  1.00  0.00
ATOM   1119  CG2 ILE A 109      -3.217  -9.306 -16.363  1.00  0.00
ATOM   1120  CG1 ILE A 109      -1.537 -10.718 -15.039  1.00  0.00
ATOM   1121  CD1 ILE A 109      -0.333  -9.817 -15.258  1.00  0.00
ATOM   1122  C   ILE A 109      -3.218 -13.164 -16.336  1.00  0.55
ATOM   1123  O   ILE A 109      -2.784 -13.384 -17.466  1.00 -0.55
ATOM   1124  N   ARG A 110      -3.316 -14.101 -15.439  1.00 -0.40
ATOM   1125  H   ARG A 110      -3.640 -13.891 -14.521  1.00  0.40
ATOM   1126  CA  ARG A 110      -2.973 -15.527 -15.662  1.00  0.00
ATOM   1127  CB  ARG A 110      -1.579 -16.054 -15.438  1.00  0.00
ATOM   1128  CG  ARG A 110      -0.500 -15.290 -16.203  1.00  0.00
ATOM   1129  CD  ARG A 110      -0.667 -15.630 -17.709  1.00  0.35
ATOM   1130  NE  ARG A 110       0.476 -14.972 -18.415  1.00 -0.35
ATOM   1131  HE  ARG A 110       1.215 -15.591 -18.660  1.00  0.45
ATOM   1132  CZ  ARG A 110       0.680 -13.724 -18.768  1.00  0.35
ATOM   1133  NH1 ARG A 110      -0.226 -12.764 -18.506  1.00 -0.70
ATOM   1134 HH11 ARG A 110      -1.077 -12.994 -18.033  1.00  0.40
ATOM   1135 HH12 ARG A 110      -0.049 -11.820 -18.785  1.00  0.40
ATOM   1136  NH2 ARG A 110       1.829 -13.302 -19.392  1.00 -0.70
ATOM   1137 HH21 ARG A 110       2.557 -13.957 -19.596  1.00  0.40
ATOM   1138 HH22 ARG A 110       1.938 -12.340 -19.642  1.00  0.40
ATOM   1139  C   ARG A 110      -3.979 -16.223 -14.705  1.00  0.10
ATOM   1140  O   ARG A 110      -4.428 -15.785 -13.298  1.00 -0.55
ATOM   1141  OXT ARG A 110      -4.544 -17.244 -15.111  1.00 -0.55
ATOM   1142  N   LYS D   1      10.837  12.720  11.813  1.00 -0.32
ATOM   1143  HT1 LYS D   1      10.799  13.407  12.592  1.00  0.33
ATOM   1144  HT2 LYS D   1      11.532  13.034  11.107  1.00  0.33
ATOM   1145  HT3 LYS D   1      11.116  11.790  12.184  1.00  0.33
ATOM   1146  CA  LYS D   1       9.479  12.615  11.168  1.00  0.33
ATOM   1147  CB  LYS D   1       9.550  11.600  10.046  1.00  0.00
ATOM   1148  CG  LYS D   1       8.410  11.229   9.168  1.00  0.00
ATOM   1149  CD  LYS D   1       7.464  12.307   8.723  1.00  0.00
ATOM   1150  CE  LYS D   1       7.915  13.001   7.442  1.00  0.33
ATOM   1151  NZ  LYS D   1       6.956  14.060   6.992  1.00 -0.32
ATOM   1152  HZ1 LYS D   1       6.866  14.784   7.733  1.00  0.33
ATOM   1153  HZ2 LYS D   1       6.026  13.631   6.812  1.00  0.33
ATOM   1154  HZ3 LYS D   1       7.309  14.500   6.119  1.00  0.33
ATOM   1155  C   LYS D   1       8.330  12.375  12.151  1.00  0.55
ATOM   1156  O   LYS D   1       8.082  11.329  12.791  1.00 -0.55
ATOM   1157  N   LYS D   2       7.512  13.385  12.320  1.00 -0.40
ATOM   1158  H   LYS D   2       7.662  14.232  11.818  1.00  0.40
ATOM   1159  CA  LYS D   2       6.350  13.422  13.196  1.00  0.00
ATOM   1160  CB  LYS D   2       6.583  14.659  14.071  1.00  0.00
ATOM   1161  CG  LYS D   2       5.341  15.027  14.844  1.00  0.00
ATOM   1162  CD  LYS D   2       5.217  14.081  16.018  1.00  0.00
ATOM   1163  CE  LYS D   2       4.223  14.621  17.023  1.00  0.33
ATOM   1164  NZ  LYS D   2       4.836  15.648  17.904  1.00 -0.32
ATOM   1165  HZ1 LYS D   2       5.181  16.440  17.325  1.00  0.33
ATOM   1166  HZ2 LYS D   2       5.632  15.227  18.424  1.00  0.33
ATOM   1167  HZ3 LYS D   2       4.126  15.995  18.579  1.00  0.33
ATOM   1168  C   LYS D   2       5.072  13.653  12.418  1.00  0.55
ATOM   1169  O   LYS D   2       5.136  14.615  11.627  1.00 -0.55
ATOM   1170  N   ALA D   3       4.036  12.908  12.578  1.00 -0.40
ATOM   1171  H   ALA D   3       4.117  12.166  13.230  1.00  0.40
ATOM   1172  CA  ALA D   3       2.736  12.926  11.989  1.00  0.00
ATOM   1173  CB  ALA D   3       2.495  11.628  11.241  1.00  0.00
ATOM   1174  C   ALA D   3       1.691  13.094  13.111  1.00  0.55
ATOM   1175  O   ALA D   3       1.698  12.458  14.184  1.00 -0.55
ATOM   1176  N   VAL D   4       0.770  14.023  12.964  1.00 -0.40
ATOM   1177  H   VAL D   4       0.734  14.589  12.145  1.00  0.40
ATOM   1178  CA  VAL D   4      -0.264  14.307  13.961  1.00  0.00
ATOM   1179  CB  VAL D   4      -0.179  15.755  14.505  1.00  0.00
ATOM   1180  CG1 VAL D   4      -1.321  16.050  15.500  1.00  0.00
ATOM   1181  CG2 VAL D   4       1.139  16.046  15.203  1.00  0.00
ATOM   1182  C   VAL D   4      -1.637  14.087  13.326  1.00  0.55
ATOM   1183  O   VAL D   4      -1.881  14.568  12.212  1.00 -0.55
ATOM   1184  N   ILE D   5      -2.484  13.340  14.017  1.00 -0.40
ATOM   1185  H   ILE D   5      -2.237  12.892  14.873  1.00  0.40
ATOM   1186  CA  ILE D   5      -3.860  13.139  13.534  1.00  0.00
ATOM   1187  CB  ILE D   5      -4.279  11.661  13.403  1.00  0.00
ATOM   1188  CG2 ILE D   5      -5.753  11.531  13.027  1.00  0.00
ATOM   1189  CG1 ILE D   5      -3.329  10.955  12.397  1.00  0.00
ATOM   1190  CD1 ILE D   5      -3.510   9.444  12.356  1.00  0.00
ATOM   1191  C   ILE D   5      -4.824  13.844  14.512  1.00  0.55
ATOM   1192  O   ILE D   5      -4.788  13.413  15.684  1.00 -0.55
ATOM   1193  N   ASN D   6      -5.591  14.855  14.172  1.00 -0.40
ATOM   1194  H   ASN D   6      -5.567  15.264  13.263  1.00  0.40
ATOM   1195  CA  ASN D   6      -6.558  15.453  15.150  1.00  0.00
ATOM   1196  CB  ASN D   6      -6.694  16.948  14.996  1.00  0.00
ATOM   1197  CG  ASN D   6      -5.359  17.590  15.377  1.00  0.55
ATOM   1198  OD1 ASN D   6      -4.932  17.661  16.539  1.00 -0.55
ATOM   1199  ND2 ASN D   6      -4.610  18.120  14.422  1.00 -0.78
ATOM   1200 HD21 ASN D   6      -3.734  18.544  14.650  1.00  0.39
ATOM   1201 HD22 ASN D   6      -4.920  18.095  13.471  1.00  0.39
ATOM   1202  C   ASN D   6      -7.840  14.650  14.939  1.00  0.55
ATOM   1203  O   ASN D   6      -8.655  14.949  14.052  1.00 -0.55
ATOM   1204  N   GLY D   7      -8.008  13.565  15.683  1.00 -0.40
ATOM   1205  H   GLY D   7      -7.361  13.324  16.402  1.00  0.40
ATOM   1206  CA  GLY D   7      -9.099  12.675  15.524  1.00  0.00
ATOM   1207  C   GLY D   7     -10.448  13.371  15.424  1.00  0.55
ATOM   1208  O   GLY D   7     -11.304  12.800  14.751  1.00 -0.55
ATOM   1209  N   GLU D   8     -10.629  14.510  16.096  1.00 -0.40
ATOM   1210  H   GLU D   8      -9.927  14.956  16.645  1.00  0.40
ATOM   1211  CA  GLU D   8     -11.950  15.135  16.015  1.00  0.00
ATOM   1212  CB  GLU D   8     -12.154  16.061  17.221  1.00  0.00
ATOM   1213  CG  GLU D   8     -11.491  17.399  16.944  1.00  0.00
ATOM   1214  CD  GLU D   8      -9.990  17.441  17.055  1.00  0.10
ATOM   1215  OE1 GLU D   8      -9.327  16.430  17.336  1.00 -0.55
ATOM   1216  OE2 GLU D   8      -9.482  18.567  16.827  1.00 -0.55
ATOM   1217  C   GLU D   8     -12.160  15.786  14.653  1.00  0.55
ATOM   1218  O   GLU D   8     -13.340  15.975  14.300  1.00 -0.55
ATOM   1219  N   GLN D   9     -11.168  16.081  13.856  1.00 -0.40
ATOM   1220  H   GLN D   9     -10.216  15.936  14.118  1.00  0.40
ATOM   1221  CA  GLN D   9     -11.393  16.649  12.517  1.00  0.00
ATOM   1222  CB  GLN D   9     -10.188  17.547  12.194  1.00  0.00
ATOM   1223  CG  GLN D   9     -10.158  18.792  13.073  1.00  0.00
ATOM   1224  CD  GLN D   9      -8.817  19.470  13.106  1.00  0.55
ATOM   1225  OE1 GLN D   9      -8.038  19.565  12.140  1.00 -0.55
ATOM   1226  NE2 GLN D   9      -8.474  20.041  14.268  1.00 -0.78
ATOM   1227 HE21 GLN D   9      -9.097  20.000  15.048  1.00  0.39
ATOM   1228 HE22 GLN D   9      -7.594  20.508  14.354  1.00  0.39
ATOM   1229  C   GLN D   9     -11.628  15.597  11.449  1.00  0.55
ATOM   1230  O   GLN D   9     -11.897  15.909  10.281  1.00 -0.55
ATOM   1231  N   ILE D  10     -11.585  14.301  11.710  1.00 -0.40
ATOM   1232  H   ILE D  10     -11.418  13.989  12.640  1.00  0.40
ATOM   1233  CA  ILE D  10     -11.762  13.223  10.752  1.00  0.00
ATOM   1234  CB  ILE D  10     -10.929  11.970  11.118  1.00  0.00
ATOM   1235  CG2 ILE D  10     -11.143  10.867  10.071  1.00  0.00
ATOM   1236  CG1 ILE D  10      -9.445  12.202  11.385  1.00  0.00
ATOM   1237  CD1 ILE D  10      -8.725  13.026  10.376  1.00  0.00
ATOM   1238  C   ILE D  10     -13.256  12.868  10.671  1.00  0.55
ATOM   1239  O   ILE D  10     -13.879  12.271  11.557  1.00 -0.55
ATOM   1240  N   ARG D  11     -13.843  13.231   9.533  1.00 -0.40
ATOM   1241  H   ARG D  11     -13.336  13.672   8.796  1.00  0.40
ATOM   1242  CA  ARG D  11     -15.272  13.007   9.283  1.00  0.00
ATOM   1243  CB  ARG D  11     -15.988  14.282   8.861  1.00  0.00
ATOM   1244  CG  ARG D  11     -15.557  15.597   9.460  1.00  0.00
ATOM   1245  CD  ARG D  11     -16.060  16.033  10.821  1.00  0.35
ATOM   1246  NE  ARG D  11     -17.517  16.059  10.865  1.00 -0.35
ATOM   1247  HE  ARG D  11     -17.955  15.635  10.079  1.00  0.45
ATOM   1248  CZ  ARG D  11     -18.374  16.550  11.767  1.00  0.35
ATOM   1249  NH1 ARG D  11     -17.832  17.119  12.840  1.00 -0.70
ATOM   1250 HH11 ARG D  11     -16.837  17.160  12.936  1.00  0.40
ATOM   1251 HH12 ARG D  11     -18.419  17.505  13.552  1.00  0.40
ATOM   1252  NH2 ARG D  11     -19.697  16.398  11.598  1.00 -0.70
ATOM   1253 HH21 ARG D  11     -20.047  15.916  10.795  1.00  0.40
ATOM   1254 HH22 ARG D  11     -20.333  16.767  12.276  1.00  0.40
ATOM   1255  C   ARG D  11     -15.545  11.831   8.355  1.00  0.55
ATOM   1256  O   ARG D  11     -16.760  11.500   8.277  1.00 -0.55
ATOM   1257  N   SER D  12     -14.518  11.171   7.794  1.00 -0.40
ATOM   1258  H   SER D  12     -13.577  11.470   7.927  1.00  0.40
ATOM   1259  CA  SER D  12     -14.682   9.987   6.962  1.00  0.00
ATOM   1260  CB  SER D  12     -15.166  10.289   5.540  1.00  0.00
ATOM   1261  OG  SER D  12     -14.238  11.149   4.909  1.00 -0.49
ATOM   1262  HG  SER D  12     -14.325  11.999   5.347  1.00  0.49
ATOM   1263  C   SER D  12     -13.353   9.253   6.799  1.00  0.55
ATOM   1264  O   SER D  12     -12.334   9.885   7.137  1.00 -0.55
ATOM   1265  N   ILE D  13     -13.435   8.080   6.215  1.00 -0.40
ATOM   1266  H   ILE D  13     -14.299   7.677   5.925  1.00  0.40
ATOM   1267  CA  ILE D  13     -12.213   7.295   5.961  1.00  0.00
ATOM   1268  CB  ILE D  13     -12.530   5.855   5.565  1.00  0.00
ATOM   1269  CG2 ILE D  13     -13.201   5.817   4.198  1.00  0.00
ATOM   1270  CG1 ILE D  13     -11.269   4.992   5.580  1.00  0.00
ATOM   1271  CD1 ILE D  13     -10.409   5.043   6.837  1.00  0.00
ATOM   1272  C   ILE D  13     -11.318   8.032   4.977  1.00  0.55
ATOM   1273  O   ILE D  13     -10.089   8.069   5.122  1.00 -0.55
ATOM   1274  N   SER D  14     -11.855   8.701   3.993  1.00 -0.40
ATOM   1275  H   SER D  14     -12.841   8.689   3.854  1.00  0.40
ATOM   1276  CA  SER D  14     -11.115   9.512   3.017  1.00  0.00
ATOM   1277  CB  SER D  14     -12.075  10.103   1.974  1.00  0.00
ATOM   1278  OG  SER D  14     -12.908   9.125   1.375  1.00 -0.49
ATOM   1279  HG  SER D  14     -13.460   9.597   0.747  1.00  0.49
ATOM   1280  C   SER D  14     -10.339  10.614   3.718  1.00  0.55
ATOM   1281  O   SER D  14      -9.217  10.944   3.352  1.00 -0.55
ATOM   1282  N   ASP D  15     -10.958  11.217   4.734  1.00 -0.40
ATOM   1283  H   ASP D  15     -11.884  10.971   5.010  1.00  0.40
ATOM   1284  CA  ASP D  15     -10.320  12.272   5.508  1.00  0.00
ATOM   1285  CB  ASP D  15     -11.100  12.753   6.737  1.00  0.00
ATOM   1286  CG  ASP D  15     -12.145  13.769   6.401  1.00  0.10
ATOM   1287  OD1 ASP D  15     -12.184  14.173   5.221  1.00 -0.55
ATOM   1288  OD2 ASP D  15     -12.941  14.177   7.254  1.00 -0.55
ATOM   1289  C   ASP D  15      -9.032  11.708   6.129  1.00  0.55
ATOM   1290  O   ASP D  15      -7.992  12.349   6.118  1.00 -0.55
ATOM   1291  N   LEU D  16      -9.231  10.526   6.699  1.00 -0.40
ATOM   1292  H   LEU D  16     -10.118  10.072   6.723  1.00  0.40
ATOM   1293  CA  LEU D  16      -8.104   9.835   7.332  1.00  0.00
ATOM   1294  CB  LEU D  16      -8.588   8.543   8.013  1.00  0.00
ATOM   1295  CG  LEU D  16      -7.610   7.814   8.959  1.00  0.00
ATOM   1296  CD1 LEU D  16      -6.826   8.788   9.833  1.00  0.00
ATOM   1297  CD2 LEU D  16      -8.334   6.699   9.743  1.00  0.00
ATOM   1298  C   LEU D  16      -7.001   9.633   6.293  1.00  0.55
ATOM   1299  O   LEU D  16      -5.911  10.068   6.640  1.00 -0.55
ATOM   1300  N   HSE D  17      -7.271   9.016   5.151  1.00 -0.40
ATOM   1301  H   HSE D  17      -8.176   8.662   4.931  1.00  0.40
ATOM   1302  CA  HSE D  17      -6.228   8.825   4.142  1.00  0.00
ATOM   1303  CB  HSE D  17      -6.773   7.987   2.971  1.00  0.12
ATOM   1304  ND1 HSE D  17      -5.799   5.763   3.648  1.00 -0.56
ATOM   1305  CG  HSE D  17      -6.915   6.551   3.394  1.00  0.15
ATOM   1306  CE1 HSE D  17      -6.216   4.544   4.024  1.00  0.15
ATOM   1307  HE1 HSE D  17      -5.591   3.698   4.305  1.00  0.12
ATOM   1308  NE2 HSE D  17      -7.546   4.520   4.002  1.00 -0.40
ATOM   1309  HE2 HSE D  17      -8.133   3.742   4.228  1.00  0.40
ATOM   1310  CD2 HSE D  17      -7.996   5.770   3.609  1.00 -0.12
ATOM   1311  HD2 HSE D  17      -9.046   6.016   3.510  1.00  0.12
ATOM   1312  C   HSE D  17      -5.568  10.106   3.624  1.00  0.55
ATOM   1313  O   HSE D  17      -4.363  10.167   3.255  1.00 -0.55
ATOM   1314  N   GLN D  18      -6.406  11.142   3.561  1.00 -0.40
ATOM   1315  H   GLN D  18      -7.365  11.084   3.827  1.00  0.40
ATOM   1316  CA  GLN D  18      -5.917  12.454   3.079  1.00  0.00
ATOM   1317  CB  GLN D  18      -6.982  13.480   2.748  1.00  0.00
ATOM   1318  CG  GLN D  18      -7.927  13.254   1.589  1.00  0.00
ATOM   1319  CD  GLN D  18      -7.165  12.708   0.398  1.00  0.55
ATOM   1320  OE1 GLN D  18      -6.291  13.388  -0.164  1.00 -0.55
ATOM   1321  NE2 GLN D  18      -7.463  11.461   0.031  1.00 -0.78
ATOM   1322 HE21 GLN D  18      -6.994  11.045  -0.748  1.00  0.39
ATOM   1323 HE22 GLN D  18      -8.154  10.943   0.535  1.00  0.39
ATOM   1324  C   GLN D  18      -4.921  13.010   4.118  1.00  0.55
ATOM   1325  O   GLN D  18      -3.843  13.531   3.743  1.00 -0.55
ATOM   1326  N   THR D  19      -5.270  12.914   5.402  1.00 -0.40
ATOM   1327  H   THR D  19      -6.145  12.540   5.700  1.00  0.40
ATOM   1328  CA  THR D  19      -4.347  13.370   6.452  1.00  0.00
ATOM   1329  CB  THR D  19      -5.040  13.198   7.826  1.00  0.00
ATOM   1330  OG1 THR D  19      -6.162  14.064   7.645  1.00 -0.49
ATOM   1331  HG1 THR D  19      -6.802  13.565   7.133  1.00  0.49
ATOM   1332  CG2 THR D  19      -4.222  13.673   8.990  1.00  0.00
ATOM   1333  C   THR D  19      -3.004  12.641   6.491  1.00  0.55
ATOM   1334  O   THR D  19      -1.975  13.266   6.707  1.00 -0.55
ATOM   1335  N   LEU D  20      -3.112  11.331   6.313  1.00 -0.40
ATOM   1336  H   LEU D  20      -4.001  10.900   6.184  1.00  0.40
ATOM   1337  CA  LEU D  20      -1.970  10.416   6.289  1.00  0.00
ATOM   1338  CB  LEU D  20      -2.341   8.934   6.164  1.00  0.00
ATOM   1339  CG  LEU D  20      -3.009   8.220   7.311  1.00  0.00
ATOM   1340  CD1 LEU D  20      -3.243   6.729   7.128  1.00  0.00
ATOM   1341  CD2 LEU D  20      -2.235   8.405   8.583  1.00  0.00
ATOM   1342  C   LEU D  20      -1.068  10.816   5.110  1.00  0.55
ATOM   1343  O   LEU D  20       0.142  10.861   5.301  1.00 -0.55
ATOM   1344  N   LYS D  21      -1.739  11.059   3.977  1.00 -0.40
ATOM   1345  H   LYS D  21      -2.731  10.994   3.903  1.00  0.40
ATOM   1346  CA  LYS D  21      -0.998  11.442   2.770  1.00  0.00
ATOM   1347  CB  LYS D  21      -2.022  11.607   1.633  1.00  0.00
ATOM   1348  CG  LYS D  21      -1.215  11.770   0.314  1.00  0.00
ATOM   1349  CD  LYS D  21      -2.152  12.065  -0.827  1.00  0.00
ATOM   1350  CE  LYS D  21      -1.385  12.442  -2.122  1.00  0.33
ATOM   1351  NZ  LYS D  21      -2.280  11.990  -3.242  1.00 -0.32
ATOM   1352  HZ1 LYS D  21      -3.193  12.483  -3.177  1.00  0.33
ATOM   1353  HZ2 LYS D  21      -2.434  10.964  -3.170  1.00  0.33
ATOM   1354  HZ3 LYS D  21      -1.831  12.209  -4.154  1.00  0.33
ATOM   1355  C   LYS D  21      -0.121  12.651   3.003  1.00  0.55
ATOM   1356  O   LYS D  21       1.053  12.680   2.615  1.00 -0.55
ATOM   1357  N   LYS D  22      -0.633  13.684   3.622  1.00 -0.40
ATOM   1358  H   LYS D  22      -1.588  13.682   3.906  1.00  0.40
ATOM   1359  CA  LYS D  22       0.095  14.903   3.954  1.00  0.00
ATOM   1360  CB  LYS D  22      -0.969  15.931   4.371  1.00  0.00
ATOM   1361  CG  LYS D  22      -0.269  17.074   5.058  1.00  0.00
ATOM   1362  CD  LYS D  22       0.682  17.752   4.021  1.00  0.00
ATOM   1363  CE  LYS D  22       1.736  18.520   4.810  1.00  0.33
ATOM   1364  NZ  LYS D  22       2.606  19.302   3.911  1.00 -0.32
ATOM   1365  HZ1 LYS D  22       2.031  19.982   3.375  1.00  0.33
ATOM   1366  HZ2 LYS D  22       3.089  18.659   3.250  1.00  0.33
ATOM   1367  HZ3 LYS D  22       3.315  19.815   4.474  1.00  0.33
ATOM   1368  C   LYS D  22       1.089  14.693   5.087  1.00  0.55
ATOM   1369  O   LYS D  22       2.316  14.902   4.956  1.00 -0.55
ATOM   1370  N   GLU D  23       0.575  14.210   6.231  1.00 -0.40
ATOM   1371  H   GLU D  23      -0.396  14.006   6.324  1.00  0.40
ATOM   1372  CA  GLU D  23       1.402  13.945   7.429  1.00  0.00
ATOM   1373  CB  GLU D  23       0.482  13.445   8.572  1.00  0.00
ATOM   1374  CG  GLU D  23      -0.445  14.498   9.175  1.00  0.00
ATOM   1375  CD  GLU D  23       0.257  15.735   9.708  1.00  0.10
ATOM   1376  OE1 GLU D  23       1.109  15.746  10.618  1.00 -0.55
ATOM   1377  OE2 GLU D  23       0.015  16.877   9.247  1.00 -0.55
ATOM   1378  C   GLU D  23       2.578  12.990   7.203  1.00  0.55
ATOM   1379  O   GLU D  23       3.647  13.220   7.798  1.00 -0.55
ATOM   1380  N   LEU D  24       2.455  11.985   6.349  1.00 -0.40
ATOM   1381  H   LEU D  24       1.609  11.815   5.851  1.00  0.40
ATOM   1382  CA  LEU D  24       3.556  11.059   6.082  1.00  0.00
ATOM   1383  CB  LEU D  24       3.032   9.626   6.048  1.00  0.00
ATOM   1384  CG  LEU D  24       2.305   9.080   7.293  1.00  0.00
ATOM   1385  CD1 LEU D  24       1.749   7.653   7.103  1.00  0.00
ATOM   1386  CD2 LEU D  24       3.197   9.076   8.537  1.00  0.00
ATOM   1387  C   LEU D  24       4.285  11.384   4.788  1.00  0.55
ATOM   1388  O   LEU D  24       5.180  10.597   4.470  1.00 -0.55
ATOM   1389  N   ALA D  25       3.894  12.440   4.088  1.00 -0.40
ATOM   1390  H   ALA D  25       3.161  13.043   4.395  1.00  0.40
ATOM   1391  CA  ALA D  25       4.534  12.787   2.797  1.00  0.00
ATOM   1392  CB  ALA D  25       5.925  13.295   3.143  1.00  0.00
ATOM   1393  C   ALA D  25       4.500  11.585   1.870  1.00  0.55
ATOM   1394  O   ALA D  25       5.453  11.073   1.292  1.00 -0.55
ATOM   1395  N   LEU D  26       3.314  10.981   1.741  1.00 -0.40
ATOM   1396  H   LEU D  26       2.510  11.309   2.231  1.00  0.40
ATOM   1397  CA  LEU D  26       3.092   9.817   0.892  1.00  0.00
ATOM   1398  CB  LEU D  26       1.747   9.175   1.246  1.00  0.00
ATOM   1399  CG  LEU D  26       1.648   8.611   2.663  1.00  0.00
ATOM   1400  CD1 LEU D  26       0.402   7.757   2.931  1.00  0.00
ATOM   1401  CD2 LEU D  26       2.850   7.722   2.990  1.00  0.00
ATOM   1402  C   LEU D  26       3.156  10.205  -0.591  1.00  0.55
ATOM   1403  O   LEU D  26       2.960  11.376  -0.928  1.00 -0.55
ATOM   1404  N   PRO D  27       3.428   9.230  -1.459  1.00 -0.20
ATOM   1405  CD  PRO D  27       3.648   7.825  -1.075  1.00  0.10
ATOM   1406  CA  PRO D  27       3.483   9.456  -2.903  1.00  0.10
ATOM   1407  CB  PRO D  27       3.743   8.043  -3.473  1.00  0.00
ATOM   1408  CG  PRO D  27       3.349   7.085  -2.374  1.00  0.00
ATOM   1409  C   PRO D  27       2.191  10.036  -3.461  1.00  0.55
ATOM   1410  O   PRO D  27       1.088   9.718  -2.938  1.00 -0.55
ATOM   1411  N   GLU D  28       2.304  10.810  -4.541  1.00 -0.40
ATOM   1412  H   GLU D  28       3.172  11.032  -4.977  1.00  0.40
ATOM   1413  CA  GLU D  28       1.074  11.373  -5.127  1.00  0.00
ATOM   1414  CB  GLU D  28       1.350  12.306  -6.280  1.00  0.00
ATOM   1415  CG  GLU D  28       0.990  13.782  -6.213  1.00  0.00
ATOM   1416  CD  GLU D  28       0.328  14.403  -4.996  1.00  0.10
ATOM   1417  OE1 GLU D  28       1.056  14.702  -4.000  1.00 -0.55
ATOM   1418  OE2 GLU D  28      -0.926  14.612  -4.974  1.00 -0.55
ATOM   1419  C   GLU D  28       0.118  10.296  -5.616  1.00  0.55
ATOM   1420  O   GLU D  28      -1.104  10.558  -5.638  1.00 -0.55
ATOM   1421  N   TYR D  29       0.629   9.101  -5.967  1.00 -0.40
ATOM   1422  H   TYR D  29       1.607   8.914  -5.918  1.00  0.40
ATOM   1423  CA  TYR D  29      -0.215   7.989  -6.445  1.00  0.00
ATOM   1424  CB  TYR D  29       0.585   7.023  -7.353  1.00  0.12
ATOM   1425  CG  TYR D  29       1.847   6.428  -6.773  1.00 -0.12
ATOM   1426  CD1 TYR D  29       1.754   5.407  -5.806  1.00 -0.12
ATOM   1427  HD1 TYR D  29       0.774   5.072  -5.504  1.00  0.12
ATOM   1428  CE1 TYR D  29       2.865   4.812  -5.225  1.00 -0.12
ATOM   1429  HE1 TYR D  29       2.756   4.024  -4.495  1.00  0.12
ATOM   1430  CZ  TYR D  29       4.119   5.259  -5.609  1.00  0.06
ATOM   1431  OH  TYR D  29       5.205   4.686  -5.003  1.00 -0.49
ATOM   1432  HH  TYR D  29       5.992   4.973  -5.471  1.00  0.43
ATOM   1433  CD2 TYR D  29       3.145   6.852  -7.127  1.00 -0.12
ATOM   1434  HD2 TYR D  29       3.258   7.634  -7.863  1.00  0.12
ATOM   1435  CE2 TYR D  29       4.291   6.291  -6.554  1.00 -0.12
ATOM   1436  HE2 TYR D  29       5.277   6.637  -6.827  1.00  0.12
ATOM   1437  C   TYR D  29      -0.840   7.206  -5.295  1.00  0.55
ATOM   1438  O   TYR D  29      -1.552   6.249  -5.622  1.00 -0.55
ATOM   1439  N   TYR D  30      -0.556   7.619  -4.077  1.00 -0.40
ATOM   1440  H   TYR D  30       0.015   8.420  -3.913  1.00  0.40
ATOM   1441  CA  TYR D  30      -1.057   6.932  -2.879  1.00  0.00
ATOM   1442  CB  TYR D  30      -0.895   7.796  -1.635  1.00  0.12
ATOM   1443  CG  TYR D  30      -1.474   7.164  -0.387  1.00 -0.12
ATOM   1444  CD1 TYR D  30      -1.006   5.928   0.042  1.00 -0.12
ATOM   1445  HD1 TYR D  30      -0.208   5.435  -0.493  1.00  0.12
ATOM   1446  CE1 TYR D  30      -1.564   5.331   1.152  1.00 -0.12
ATOM   1447  HE1 TYR D  30      -1.198   4.364   1.463  1.00  0.12
ATOM   1448  CZ  TYR D  30      -2.579   5.927   1.882  1.00  0.06
ATOM   1449  OH  TYR D  30      -3.019   5.254   2.986  1.00 -0.49
ATOM   1450  HH  TYR D  30      -3.814   5.690   3.302  1.00  0.43
ATOM   1451  CD2 TYR D  30      -2.498   7.771   0.358  1.00 -0.12
ATOM   1452  HD2 TYR D  30      -2.864   8.738   0.048  1.00  0.12
ATOM   1453  CE2 TYR D  30      -3.064   7.167   1.488  1.00 -0.12
ATOM   1454  HE2 TYR D  30      -3.856   7.653   2.038  1.00  0.12
ATOM   1455  C   TYR D  30      -2.467   6.405  -3.054  1.00  0.55
ATOM   1456  O   TYR D  30      -3.510   7.046  -3.256  1.00 -0.55
ATOM   1457  N   GLY D  31      -2.543   5.073  -2.925  1.00 -0.40
ATOM   1458  H   GLY D  31      -1.745   4.512  -2.717  1.00  0.40
ATOM   1459  CA  GLY D  31      -3.818   4.356  -3.085  1.00  0.00
ATOM   1460  C   GLY D  31      -4.931   4.531  -2.105  1.00  0.55
ATOM   1461  O   GLY D  31      -6.026   4.033  -2.409  1.00 -0.55
ATOM   1462  N   GLU D  32      -4.777   5.128  -0.940  1.00 -0.40
ATOM   1463  H   GLU D  32      -3.887   5.481  -0.663  1.00  0.40
ATOM   1464  CA  GLU D  32      -5.852   5.333   0.044  1.00  0.00
ATOM   1465  CB  GLU D  32      -6.847   6.440  -0.414  1.00  0.00
ATOM   1466  CG  GLU D  32      -6.028   7.711  -0.695  1.00  0.00
ATOM   1467  CD  GLU D  32      -6.721   8.917  -1.265  1.00  0.10
ATOM   1468  OE1 GLU D  32      -7.959   8.936  -1.336  1.00 -0.55
ATOM   1469  OE2 GLU D  32      -6.182   9.963  -1.665  1.00 -0.55
ATOM   1470  C   GLU D  32      -6.635   4.097   0.373  1.00  0.55
ATOM   1471  O   GLU D  32      -7.859   4.115   0.373  1.00 -0.55
ATOM   1472  N   ASN D  33      -5.881   3.021   0.627  1.00 -0.40
ATOM   1473  H   ASN D  33      -4.887   3.047   0.564  1.00  0.40
ATOM   1474  CA  ASN D  33      -6.463   1.736   1.011  1.00  0.00
ATOM   1475  CB  ASN D  33      -6.904   0.940  -0.193  1.00  0.00
ATOM   1476  CG  ASN D  33      -5.723   0.589  -1.081  1.00  0.55
ATOM   1477  OD1 ASN D  33      -4.915  -0.237  -0.662  1.00 -0.55
ATOM   1478  ND2 ASN D  33      -5.540   1.220  -2.251  1.00 -0.78
ATOM   1479 HD21 ASN D  33      -4.760   0.983  -2.831  1.00  0.39
ATOM   1480 HD22 ASN D  33      -6.184   1.927  -2.544  1.00  0.39
ATOM   1481  C   ASN D  33      -5.448   1.119   1.989  1.00  0.55
ATOM   1482  O   ASN D  33      -4.329   1.686   2.113  1.00 -0.55
ATOM   1483  N   LEU D  34      -5.798   0.046   2.674  1.00 -0.40
ATOM   1484  H   LEU D  34      -6.687  -0.396   2.577  1.00  0.40
ATOM   1485  CA  LEU D  34      -4.848  -0.552   3.639  1.00  0.00
ATOM   1486  CB  LEU D  34      -5.653  -1.573   4.455  1.00  0.00
ATOM   1487  CG  LEU D  34      -6.878  -1.111   5.280  1.00  0.00
ATOM   1488  CD1 LEU D  34      -7.530  -2.306   5.981  1.00  0.00
ATOM   1489  CD2 LEU D  34      -6.390  -0.057   6.274  1.00  0.00
ATOM   1490  C   LEU D  34      -3.576  -1.186   3.044  1.00  0.55
ATOM   1491  O   LEU D  34      -2.509  -1.127   3.689  1.00 -0.55
ATOM   1492  N   ASP D  35      -3.721  -1.747   1.830  1.00 -0.40
ATOM   1493  H   ASP D  35      -4.606  -1.773   1.373  1.00  0.40
ATOM   1494  CA  ASP D  35      -2.591  -2.368   1.074  1.00  0.00
ATOM   1495  CB  ASP D  35      -2.988  -3.218  -0.140  1.00  0.00
ATOM   1496  CG  ASP D  35      -3.871  -4.390   0.287  1.00  0.10
ATOM   1497  OD1 ASP D  35      -3.376  -5.195   1.116  1.00 -0.55
ATOM   1498  OD2 ASP D  35      -5.033  -4.572  -0.142  1.00 -0.55
ATOM   1499  C   ASP D  35      -1.637  -1.267   0.634  1.00  0.55
ATOM   1500  O   ASP D  35      -0.406  -1.479   0.755  1.00 -0.55
ATOM   1501  N   ALA D  36      -2.150  -0.139   0.194  1.00 -0.40
ATOM   1502  H   ALA D  36      -3.136  -0.023   0.118  1.00  0.40
ATOM   1503  CA  ALA D  36      -1.370   1.013  -0.213  1.00  0.00
ATOM   1504  CB  ALA D  36      -2.154   2.147  -0.822  1.00  0.00
ATOM   1505  C   ALA D  36      -0.690   1.552   1.056  1.00  0.55
ATOM   1506  O   ALA D  36       0.487   1.935   0.924  1.00 -0.55
ATOM   1507  N   LEU D  37      -1.398   1.542   2.181  1.00 -0.40
ATOM   1508  H   LEU D  37      -2.333   1.203   2.247  1.00  0.40
ATOM   1509  CA  LEU D  37      -0.762   2.065   3.413  1.00  0.00
ATOM   1510  CB  LEU D  37      -1.778   2.238   4.552  1.00  0.00
ATOM   1511  CG  LEU D  37      -1.137   2.789   5.844  1.00  0.00
ATOM   1512  CD1 LEU D  37      -0.428   4.154   5.720  1.00  0.00
ATOM   1513  CD2 LEU D  37      -2.230   2.845   6.916  1.00  0.00
ATOM   1514  C   LEU D  37       0.423   1.212   3.869  1.00  0.55
ATOM   1515  O   LEU D  37       1.480   1.693   4.256  1.00 -0.55
ATOM   1516  N   TRP D  38       0.209  -0.116   3.840  1.00 -0.40
ATOM   1517  H   TRP D  38      -0.673  -0.506   3.586  1.00  0.40
ATOM   1518  CA  TRP D  38       1.263  -1.072   4.181  1.00  0.00
ATOM   1519  CB  TRP D  38       0.720  -2.493   4.073  1.00  0.12
ATOM   1520  CG  TRP D  38       1.805  -3.513   4.292  1.00 -0.12
ATOM   1521  CD1 TRP D  38       2.450  -4.198   3.298  1.00 -0.12
ATOM   1522  HD1 TRP D  38       2.257  -4.097   2.240  1.00  0.12
ATOM   1523  NE1 TRP D  38       3.384  -5.033   3.864  1.00 -0.40
ATOM   1524  HE1 TRP D  38       3.958  -5.643   3.363  1.00  0.40
ATOM   1525  CE2 TRP D  38       3.400  -4.897   5.210  1.00  0.00
ATOM   1526  CD2 TRP D  38       2.411  -3.932   5.514  1.00  0.00
ATOM   1527  CE3 TRP D  38       2.241  -3.567   6.849  1.00 -0.12
ATOM   1528  HE3 TRP D  38       1.539  -2.807   7.159  1.00  0.12
ATOM   1529  CZ3 TRP D  38       3.027  -4.234   7.790  1.00 -0.12
ATOM   1530  HZ3 TRP D  38       2.886  -3.987   8.831  1.00  0.12
ATOM   1531  CZ2 TRP D  38       4.214  -5.532   6.152  1.00 -0.12
ATOM   1532  HZ2 TRP D  38       4.980  -6.240   5.873  1.00  0.12
ATOM   1533  CH2 TRP D  38       4.002  -5.219   7.464  1.00 -0.12
ATOM   1534  HH2 TRP D  38       4.566  -5.711   8.242  1.00  0.12
ATOM   1535  C   TRP D  38       2.519  -0.879   3.305  1.00  0.55
ATOM   1536  O   TRP D  38       3.670  -0.929   3.790  1.00 -0.55
ATOM   1537  N   ASP D  39       2.293  -0.718   1.985  1.00 -0.40
ATOM   1538  H   ASP D  39       1.367  -0.723   1.618  1.00  0.40
ATOM   1539  CA  ASP D  39       3.344  -0.529   1.000  1.00  0.00
ATOM   1540  CB  ASP D  39       2.801  -0.475  -0.445  1.00  0.00
ATOM   1541  CG  ASP D  39       3.950  -0.444  -1.449  1.00  0.10
ATOM   1542  OD1 ASP D  39       4.875  -1.308  -1.558  1.00 -0.55
ATOM   1543  OD2 ASP D  39       3.903   0.568  -2.188  1.00 -0.55
ATOM   1544  C   ASP D  39       4.147   0.720   1.341  1.00  0.55
ATOM   1545  O   ASP D  39       5.375   0.701   1.287  1.00 -0.55
ATOM   1546  N   ALA D  40       3.425   1.781   1.670  1.00 -0.40
ATOM   1547  H   ALA D  40       2.429   1.780   1.701  1.00  0.40
ATOM   1548  CA  ALA D  40       4.098   3.008   2.005  1.00  0.00
ATOM   1549  CB  ALA D  40       3.108   4.192   2.046  1.00  0.00
ATOM   1550  C   ALA D  40       4.847   2.945   3.326  1.00  0.55
ATOM   1551  O   ALA D  40       5.942   3.565   3.414  1.00 -0.55
ATOM   1552  N   LEU D  41       4.279   2.302   4.337  1.00 -0.40
ATOM   1553  H   LEU D  41       3.398   1.839   4.287  1.00  0.40
ATOM   1554  CA  LEU D  41       5.018   2.279   5.625  1.00  0.00
ATOM   1555  CB  LEU D  41       4.104   1.734   6.716  1.00  0.00
ATOM   1556  CG  LEU D  41       2.933   2.617   7.138  1.00  0.00
ATOM   1557  CD1 LEU D  41       2.060   1.972   8.183  1.00  0.00
ATOM   1558  CD2 LEU D  41       3.429   3.981   7.603  1.00  0.00
ATOM   1559  C   LEU D  41       6.320   1.472   5.499  1.00  0.55
ATOM   1560  O   LEU D  41       7.373   1.764   6.055  1.00 -0.55
ATOM   1561  N   THR D  42       6.293   0.426   4.701  1.00 -0.40
ATOM   1562  H   THR D  42       5.460   0.203   4.203  1.00  0.40
ATOM   1563  CA  THR D  42       7.387  -0.483   4.450  1.00  0.00
ATOM   1564  CB  THR D  42       6.874  -1.938   4.297  1.00  0.00
ATOM   1565  OG1 THR D  42       5.911  -2.164   3.266  1.00 -0.49
ATOM   1566  HG1 THR D  42       5.104  -1.733   3.558  1.00  0.49
ATOM   1567  CG2 THR D  42       6.164  -2.300   5.617  1.00  0.00
ATOM   1568  C   THR D  42       8.225  -0.153   3.239  1.00  0.55
ATOM   1569  O   THR D  42       9.248  -0.869   3.171  1.00 -0.55
ATOM   1570  N   GLY D  43       7.890   0.727   2.339  1.00 -0.40
ATOM   1571  H   GLY D  43       7.055   1.270   2.390  1.00  0.40
ATOM   1572  CA  GLY D  43       8.758   0.948   1.196  1.00  0.00
ATOM   1573  C   GLY D  43       8.665   2.366   0.674  1.00  0.55
ATOM   1574  O   GLY D  43       8.721   2.567  -0.555  1.00 -0.55
ATOM   1575  N   TRP D  44       8.490   3.341   1.571  1.00 -0.40
ATOM   1576  H   TRP D  44       8.410   3.177   2.551  1.00  0.40
ATOM   1577  CA  TRP D  44       8.409   4.732   1.110  1.00  0.00
ATOM   1578  CB  TRP D  44       7.004   5.048   0.545  1.00  0.12
ATOM   1579  CG  TRP D  44       6.933   6.467   0.075  1.00 -0.12
ATOM   1580  CD1 TRP D  44       6.740   7.637   0.790  1.00 -0.12
ATOM   1581  HD1 TRP D  44       6.566   7.678   1.855  1.00  0.12
ATOM   1582  NE1 TRP D  44       6.797   8.735  -0.026  1.00 -0.40
ATOM   1583  HE1 TRP D  44       6.692   9.666   0.248  1.00  0.40
ATOM   1584  CE2 TRP D  44       7.035   8.275  -1.323  1.00  0.00
ATOM   1585  CD2 TRP D  44       7.122   6.855  -1.288  1.00  0.00
ATOM   1586  CE3 TRP D  44       7.348   6.145  -2.457  1.00 -0.12
ATOM   1587  HE3 TRP D  44       7.395   5.066  -2.470  1.00  0.12
ATOM   1588  CZ3 TRP D  44       7.515   6.851  -3.622  1.00 -0.12
ATOM   1589  HZ3 TRP D  44       7.702   6.315  -4.541  1.00  0.12
ATOM   1590  CZ2 TRP D  44       7.195   9.000  -2.513  1.00 -0.12
ATOM   1591  HZ2 TRP D  44       7.126  10.077  -2.558  1.00  0.12
ATOM   1592  CH2 TRP D  44       7.449   8.258  -3.651  1.00 -0.12
ATOM   1593  HH2 TRP D  44       7.602   8.771  -4.588  1.00  0.12
ATOM   1594  C   TRP D  44       8.786   5.747   2.198  1.00  0.55
ATOM   1595  O   TRP D  44       9.672   6.603   2.086  1.00 -0.55
ATOM   1596  N   VAL D  45       8.005   5.604   3.279  1.00 -0.40
ATOM   1597  H   VAL D  45       7.311   4.890   3.312  1.00  0.40
ATOM   1598  CA  VAL D  45       8.075   6.430   4.464  1.00  0.00
ATOM   1599  CB  VAL D  45       6.953   5.970   5.438  1.00  0.00
ATOM   1600  CG1 VAL D  45       7.110   6.443   6.852  1.00  0.00
ATOM   1601  CG2 VAL D  45       5.606   6.537   4.950  1.00  0.00
ATOM   1602  C   VAL D  45       9.460   6.454   5.114  1.00  0.55
ATOM   1603  O   VAL D  45      10.276   5.517   5.166  1.00 -0.55
ATOM   1604  N   GLU D  46       9.732   7.643   5.654  1.00 -0.40
ATOM   1605  H   GLU D  46       9.093   8.405   5.581  1.00  0.40
ATOM   1606  CA  GLU D  46      10.952   7.922   6.378  1.00  0.00
ATOM   1607  CB  GLU D  46      11.231   9.411   6.216  1.00  0.00
ATOM   1608  CG  GLU D  46      11.733   9.969   7.551  1.00  0.00
ATOM   1609  CD  GLU D  46      12.329  11.292   7.061  1.00  0.10
ATOM   1610  OE1 GLU D  46      11.753  11.888   6.109  1.00 -0.55
ATOM   1611  OE2 GLU D  46      13.376  11.685   7.570  1.00 -0.55
ATOM   1612  C   GLU D  46      10.875   7.591   7.862  1.00  0.55
ATOM   1613  O   GLU D  46       9.865   7.851   8.528  1.00 -0.55
ATOM   1614  N   TYR D  47      11.920   6.996   8.374  1.00 -0.40
ATOM   1615  H   TYR D  47      12.708   6.741   7.820  1.00  0.40
ATOM   1616  CA  TYR D  47      11.998   6.663   9.802  1.00  0.00
ATOM   1617  CB  TYR D  47      12.083   5.131  10.011  1.00  0.12
ATOM   1618  CG  TYR D  47      10.832   4.440   9.490  1.00 -0.12
ATOM   1619  CD1 TYR D  47       9.648   4.560  10.219  1.00 -0.12
ATOM   1620  HD1 TYR D  47       9.660   5.101  11.154  1.00  0.12
ATOM   1621  CE1 TYR D  47       8.467   4.009   9.782  1.00 -0.12
ATOM   1622  HE1 TYR D  47       7.557   4.135  10.350  1.00  0.12
ATOM   1623  CZ  TYR D  47       8.467   3.293   8.607  1.00  0.06
ATOM   1624  OH  TYR D  47       7.260   2.729   8.196  1.00 -0.49
ATOM   1625  HH  TYR D  47       7.444   2.139   7.461  1.00  0.43
ATOM   1626  CD2 TYR D  47      10.810   3.746   8.302  1.00 -0.12
ATOM   1627  HD2 TYR D  47      11.700   3.672   7.694  1.00  0.12
ATOM   1628  CE2 TYR D  47       9.624   3.142   7.895  1.00 -0.12
ATOM   1629  HE2 TYR D  47       9.617   2.541   6.998  1.00  0.12
ATOM   1630  C   TYR D  47      13.186   7.368  10.451  1.00  0.55
ATOM   1631  O   TYR D  47      14.047   7.815   9.694  1.00 -0.55
ATOM   1632  N   PRO D  48      13.294   7.505  11.762  1.00 -0.20
ATOM   1633  CD  PRO D  48      14.470   8.151  12.386  1.00  0.10
ATOM   1634  CA  PRO D  48      12.284   7.055  12.730  1.00  0.10
ATOM   1635  CB  PRO D  48      12.919   7.270  14.080  1.00  0.00
ATOM   1636  CG  PRO D  48      14.271   7.889  13.861  1.00  0.00
ATOM   1637  C   PRO D  48      11.047   7.941  12.524  1.00  0.55
ATOM   1638  O   PRO D  48      11.081   9.081  12.063  1.00 -0.55
ATOM   1639  N   LEU D  49       9.912   7.361  12.877  1.00 -0.40
ATOM   1640  H   LEU D  49       9.887   6.430  13.232  1.00  0.40
ATOM   1641  CA  LEU D  49       8.621   8.033  12.774  1.00  0.00
ATOM   1642  CB  LEU D  49       7.784   7.318  11.695  1.00  0.00
ATOM   1643  CG  LEU D  49       6.285   7.624  11.556  1.00  0.00
ATOM   1644  CD1 LEU D  49       6.170   8.993  10.909  1.00  0.00
ATOM   1645  CD2 LEU D  49       5.534   6.587  10.745  1.00  0.00
ATOM   1646  C   LEU D  49       7.856   8.067  14.095  1.00  0.55
ATOM   1647  O   LEU D  49       7.833   7.093  14.840  1.00 -0.55
ATOM   1648  N   VAL D  50       7.237   9.202  14.328  1.00 -0.40
ATOM   1649  H   VAL D  50       7.338   9.990  13.726  1.00  0.40
ATOM   1650  CA  VAL D  50       6.360   9.389  15.485  1.00  0.00
ATOM   1651  CB  VAL D  50       6.864  10.392  16.505  1.00  0.00
ATOM   1652  CG1 VAL D  50       5.976  10.585  17.728  1.00  0.00
ATOM   1653  CG2 VAL D  50       8.289   9.908  16.835  1.00  0.00
ATOM   1654  C   VAL D  50       4.957   9.722  14.982  1.00  0.55
ATOM   1655  O   VAL D  50       4.694  10.693  14.290  1.00 -0.55
ATOM   1656  N   LEU D  51       4.022   8.814  15.295  1.00 -0.40
ATOM   1657  H   LEU D  51       4.266   7.972  15.768  1.00  0.40
ATOM   1658  CA  LEU D  51       2.617   8.954  14.992  1.00  0.00
ATOM   1659  CB  LEU D  51       1.964   7.666  14.508  1.00  0.00
ATOM   1660  CG  LEU D  51       0.431   7.899  14.255  1.00  0.00
ATOM   1661  CD1 LEU D  51       0.344   8.946  13.166  1.00  0.00
ATOM   1662  CD2 LEU D  51      -0.313   6.653  13.870  1.00  0.00
ATOM   1663  C   LEU D  51       1.850   9.395  16.268  1.00  0.55
ATOM   1664  O   LEU D  51       1.715   8.557  17.200  1.00 -0.55
ATOM   1665  N   GLU D  52       1.399  10.648  16.303  1.00 -0.40
ATOM   1666  H   GLU D  52       1.576  11.296  15.567  1.00  0.40
ATOM   1667  CA  GLU D  52       0.603  11.155  17.441  1.00  0.00
ATOM   1668  CB  GLU D  52       1.049  12.512  17.974  1.00  0.00
ATOM   1669  CG  GLU D  52       0.120  12.881  19.125  1.00  0.00
ATOM   1670  CD  GLU D  52       0.505  14.125  19.876  1.00  0.10
ATOM   1671  OE1 GLU D  52       1.453  14.804  19.421  1.00 -0.55
ATOM   1672  OE2 GLU D  52      -0.122  14.438  20.921  1.00 -0.55
ATOM   1673  C   GLU D  52      -0.851  11.240  16.971  1.00  0.55
ATOM   1674  O   GLU D  52      -1.195  12.071  16.136  1.00 -0.55
ATOM   1675  N   TRP D  53      -1.679  10.348  17.439  1.00 -0.40
ATOM   1676  H   TRP D  53      -1.353   9.670  18.090  1.00  0.40
ATOM   1677  CA  TRP D  53      -3.079  10.211  17.117  1.00  0.00
ATOM   1678  CB  TRP D  53      -3.360   8.765  16.698  1.00  0.12
ATOM   1679  CG  TRP D  53      -4.647   8.560  15.930  1.00 -0.12
ATOM   1680  CD1 TRP D  53      -5.830   9.254  16.037  1.00 -0.12
ATOM   1681  HD1 TRP D  53      -5.990  10.091  16.700  1.00  0.12
ATOM   1682  NE1 TRP D  53      -6.779   8.743  15.192  1.00 -0.40
ATOM   1683  HE1 TRP D  53      -7.701   9.054  15.116  1.00  0.40
ATOM   1684  CE2 TRP D  53      -6.220   7.726  14.472  1.00  0.00
ATOM   1685  CD2 TRP D  53      -4.896   7.559  14.926  1.00  0.00
ATOM   1686  CE3 TRP D  53      -4.097   6.557  14.345  1.00 -0.12
ATOM   1687  HE3 TRP D  53      -3.072   6.398  14.648  1.00  0.12
ATOM   1688  CZ3 TRP D  53      -4.656   5.760  13.355  1.00 -0.12
ATOM   1689  HZ3 TRP D  53      -4.053   5.001  12.880  1.00  0.12
ATOM   1690  CZ2 TRP D  53      -6.798   6.909  13.491  1.00 -0.12
ATOM   1691  HZ2 TRP D  53      -7.817   7.029  13.153  1.00  0.12
ATOM   1692  CH2 TRP D  53      -5.987   5.924  12.965  1.00 -0.12
ATOM   1693  HH2 TRP D  53      -6.397   5.254  12.225  1.00  0.12
ATOM   1694  C   TRP D  53      -3.992  10.680  18.260  1.00  0.55
ATOM   1695  O   TRP D  53      -4.260   9.961  19.231  1.00 -0.55
ATOM   1696  N   ARG D  54      -4.509  11.889  18.138  1.00 -0.40
ATOM   1697  H   ARG D  54      -4.297  12.469  17.356  1.00  0.40
ATOM   1698  CA  ARG D  54      -5.423  12.471  19.124  1.00  0.00
ATOM   1699  CB  ARG D  54      -5.277  13.968  19.169  1.00  0.00
ATOM   1700  CG  ARG D  54      -3.840  14.366  19.208  1.00  0.00
ATOM   1701  CD  ARG D  54      -3.763  15.882  19.059  1.00  0.35
ATOM   1702  NE  ARG D  54      -2.370  16.200  19.424  1.00 -0.35
ATOM   1703  HE  ARG D  54      -1.843  15.590  20.014  1.00  0.45
ATOM   1704  CZ  ARG D  54      -1.827  17.333  18.943  1.00  0.35
ATOM   1705  NH1 ARG D  54      -2.595  18.101  18.159  1.00 -0.70
ATOM   1706 HH11 ARG D  54      -3.533  17.824  17.951  1.00  0.40
ATOM   1707 HH12 ARG D  54      -2.229  18.952  17.780  1.00  0.40
ATOM   1708  NH2 ARG D  54      -0.573  17.686  19.232  1.00 -0.70
ATOM   1709 HH21 ARG D  54      -0.013  17.103  19.820  1.00  0.40
ATOM   1710 HH22 ARG D  54      -0.194  18.534  18.861  1.00  0.40
ATOM   1711  C   ARG D  54      -6.883  12.189  18.811  1.00  0.55
ATOM   1712  O   ARG D  54      -7.318  12.067  17.663  1.00 -0.55
ATOM   1713  N   GLN D  55      -7.648  12.139  19.909  1.00 -0.40
ATOM   1714  H   GLN D  55      -7.251  12.312  20.806  1.00  0.40
ATOM   1715  CA  GLN D  55      -9.090  11.838  19.932  1.00  0.00
ATOM   1716  CB  GLN D  55      -9.990  12.899  19.315  1.00  0.00
ATOM   1717  CG  GLN D  55      -9.701  14.322  19.634  1.00  0.00
ATOM   1718  CD  GLN D  55      -9.928  14.596  21.112  1.00  0.55
ATOM   1719  OE1 GLN D  55     -10.852  14.070  21.754  1.00 -0.55
ATOM   1720  NE2 GLN D  55      -8.987  15.444  21.557  1.00 -0.78
ATOM   1721 HE21 GLN D  55      -8.987  15.733  22.514  1.00  0.39
ATOM   1722 HE22 GLN D  55      -8.286  15.786  20.931  1.00  0.39
ATOM   1723  C   GLN D  55      -9.358  10.579  19.102  1.00  0.55
ATOM   1724  O   GLN D  55     -10.206  10.650  18.206  1.00 -0.55
ATOM   1725  N   PHE D  56      -8.638   9.514  19.326  1.00 -0.40
ATOM   1726  H   PHE D  56      -7.951   9.489  20.048  1.00  0.40
ATOM   1727  CA  PHE D  56      -8.780   8.290  18.548  1.00  0.00
ATOM   1728  CB  PHE D  56      -7.884   7.117  19.070  1.00  0.12
ATOM   1729  CG  PHE D  56      -8.059   5.866  18.234  1.00 -0.12
ATOM   1730  CD1 PHE D  56      -7.308   5.644  17.095  1.00 -0.12
ATOM   1731  HD1 PHE D  56      -6.549   6.362  16.823  1.00  0.12
ATOM   1732  CE1 PHE D  56      -7.495   4.539  16.295  1.00 -0.12
ATOM   1733  HE1 PHE D  56      -6.903   4.414  15.401  1.00  0.12
ATOM   1734  CZ  PHE D  56      -8.437   3.593  16.637  1.00 -0.12
ATOM   1735  HZ  PHE D  56      -8.574   2.713  16.027  1.00  0.12
ATOM   1736  CD2 PHE D  56      -9.016   4.915  18.567  1.00 -0.12
ATOM   1737  HD2 PHE D  56      -9.616   5.057  19.453  1.00  0.12
ATOM   1738  CE2 PHE D  56      -9.215   3.789  17.786  1.00 -0.12
ATOM   1739  HE2 PHE D  56      -9.967   3.064  18.062  1.00  0.12
ATOM   1740  C   PHE D  56     -10.235   7.888  18.459  1.00  0.55
ATOM   1741  O   PHE D  56     -10.788   7.583  17.403  1.00 -0.55
ATOM   1742  N   GLU D  57     -10.875   7.847  19.613  1.00 -0.40
ATOM   1743  H   GLU D  57     -10.450   8.088  20.482  1.00  0.40
ATOM   1744  CA  GLU D  57     -12.286   7.428  19.647  1.00  0.00
ATOM   1745  CB  GLU D  57     -12.731   7.447  21.119  1.00  0.00
ATOM   1746  CG  GLU D  57     -11.827   6.468  21.903  1.00  0.00
ATOM   1747  CD  GLU D  57     -12.309   5.086  21.422  1.00  0.10
ATOM   1748  OE1 GLU D  57     -13.539   4.903  21.167  1.00 -0.55
ATOM   1749  OE2 GLU D  57     -11.350   4.280  21.344  1.00 -0.55
ATOM   1750  C   GLU D  57     -13.226   8.238  18.785  1.00  0.55
ATOM   1751  O   GLU D  57     -14.159   7.640  18.238  1.00 -0.55
ATOM   1752  N   GLN D  58     -13.059   9.541  18.646  1.00 -0.40
ATOM   1753  H   GLN D  58     -12.314  10.041  19.082  1.00  0.40
ATOM   1754  CA  GLN D  58     -13.991  10.327  17.818  1.00  0.00
ATOM   1755  CB  GLN D  58     -13.777  11.833  17.959  1.00  0.00
ATOM   1756  CG  GLN D  58     -14.045  12.422  19.347  1.00  0.00
ATOM   1757  CD  GLN D  58     -14.151  13.951  19.313  1.00  0.55
ATOM   1758  OE1 GLN D  58     -13.373  14.649  19.970  1.00 -0.55
ATOM   1759  NE2 GLN D  58     -15.159  14.475  18.554  1.00 -0.78
ATOM   1760 HE21 GLN D  58     -15.276  15.466  18.494  1.00  0.39
ATOM   1761 HE22 GLN D  58     -15.779  13.867  18.058  1.00  0.39
ATOM   1762  C   GLN D  58     -13.871   9.932  16.352  1.00  0.55
ATOM   1763  O   GLN D  58     -14.823   9.873  15.599  1.00 -0.55
ATOM   1764  N   SER D  59     -12.600   9.707  15.980  1.00 -0.40
ATOM   1765  H   SER D  59     -11.840   9.789  16.619  1.00  0.40
ATOM   1766  CA  SER D  59     -12.252   9.329  14.618  1.00  0.00
ATOM   1767  CB  SER D  59     -10.742   9.419  14.380  1.00  0.00
ATOM   1768  OG  SER D  59      -9.985   8.432  15.041  1.00 -0.49
ATOM   1769  HG  SER D  59     -10.278   8.443  15.956  1.00  0.49
ATOM   1770  C   SER D  59     -12.830   7.960  14.320  1.00  0.55
ATOM   1771  O   SER D  59     -13.230   7.743  13.205  1.00 -0.55
ATOM   1772  N   LYS D  60     -12.866   7.106  15.304  1.00 -0.40
ATOM   1773  H   LYS D  60     -12.537   7.370  16.206  1.00  0.40
ATOM   1774  CA  LYS D  60     -13.365   5.724  15.227  1.00  0.00
ATOM   1775  CB  LYS D  60     -13.110   4.995  16.529  1.00  0.00
ATOM   1776  CG  LYS D  60     -13.121   3.478  16.440  1.00  0.00
ATOM   1777  CD  LYS D  60     -12.430   2.997  17.729  1.00  0.00
ATOM   1778  CE  LYS D  60     -13.148   1.784  18.292  1.00  0.33
ATOM   1779  NZ  LYS D  60     -12.399   1.290  19.472  1.00 -0.32
ATOM   1780  HZ1 LYS D  60     -12.355   2.038  20.193  1.00  0.33
ATOM   1781  HZ2 LYS D  60     -11.435   1.026  19.185  1.00  0.33
ATOM   1782  HZ3 LYS D  60     -12.883   0.457  19.865  1.00  0.33
ATOM   1783  C   LYS D  60     -14.840   5.709  14.855  1.00  0.55
ATOM   1784  O   LYS D  60     -15.294   4.964  13.999  1.00 -0.55
ATOM   1785  N   GLN D  61     -15.563   6.587  15.514  1.00 -0.40
ATOM   1786  H   GLN D  61     -15.147   7.174  16.202  1.00  0.40
ATOM   1787  CA  GLN D  61     -16.974   6.791  15.323  1.00  0.00
ATOM   1788  CB  GLN D  61     -17.413   8.029  16.136  1.00  0.00
ATOM   1789  CG  GLN D  61     -18.944   8.176  16.256  1.00  0.00
ATOM   1790  CD  GLN D  61     -19.297   9.331  17.201  1.00  0.55
ATOM   1791  OE1 GLN D  61     -19.913   9.119  18.251  1.00 -0.55
ATOM   1792  NE2 GLN D  61     -18.898  10.577  16.812  1.00 -0.78
ATOM   1793 HE21 GLN D  61     -19.100  11.369  17.388  1.00  0.39
ATOM   1794 HE22 GLN D  61     -18.403  10.698  15.951  1.00  0.39
ATOM   1795  C   GLN D  61     -17.233   7.100  13.848  1.00  0.55
ATOM   1796  O   GLN D  61     -17.981   6.445  13.120  1.00 -0.55
ATOM   1797  N   LEU D  62     -16.547   8.148  13.427  1.00 -0.40
ATOM   1798  H   LEU D  62     -15.919   8.610  14.046  1.00  0.40
ATOM   1799  CA  LEU D  62     -16.601   8.738  12.101  1.00  0.00
ATOM   1800  CB  LEU D  62     -15.842  10.101  12.247  1.00  0.00
ATOM   1801  CG  LEU D  62     -16.854  11.115  12.832  1.00  0.00
ATOM   1802  CD1 LEU D  62     -17.240  12.196  11.827  1.00  0.00
ATOM   1803  CD2 LEU D  62     -18.114  10.377  13.286  1.00  0.00
ATOM   1804  C   LEU D  62     -16.118   7.892  10.956  1.00  0.55
ATOM   1805  O   LEU D  62     -16.510   8.045   9.779  1.00 -0.55
ATOM   1806  N   THR D  63     -15.268   6.909  11.229  1.00 -0.40
ATOM   1807  H   THR D  63     -14.924   6.703  12.141  1.00  0.40
ATOM   1808  CA  THR D  63     -14.809   6.078  10.112  1.00  0.00
ATOM   1809  CB  THR D  63     -13.275   6.049  10.159  1.00  0.00
ATOM   1810  OG1 THR D  63     -12.968   5.535  11.475  1.00 -0.49
ATOM   1811  HG1 THR D  63     -13.062   6.277  12.078  1.00  0.49
ATOM   1812  CG2 THR D  63     -12.700   7.428   9.897  1.00  0.00
ATOM   1813  C   THR D  63     -15.493   4.720  10.164  1.00  0.55
ATOM   1814  O   THR D  63     -14.992   4.004   9.273  1.00 -0.55
ATOM   1815  NT  THR D  63     -16.459   4.412  11.052  1.00 -0.40
ATOM   1816  HNT THR D  63     -16.796   5.070  11.721  1.00  0.40
ATOM   1817  CAT THR D  63     -17.059   3.109  11.084  1.00  0.00
ATOM   1818  CAY GLY G  66     -12.960  -1.116  11.692  1.00  0.00
ATOM   1819  CY  GLY G  66     -12.513  -0.187  10.615  1.00  0.55
ATOM   1820  OY  GLY G  66     -12.282  -0.603   9.482  1.00 -0.55
ATOM   1821  N   GLY G  66     -12.378   1.109  10.964  1.00 -0.40
ATOM   1822  H   GLY G  66     -12.595   1.425  11.884  1.00  0.40
ATOM   1823  CA  GLY G  66     -11.909   2.150  10.033  1.00  0.00
ATOM   1824  C   GLY G  66     -10.541   2.627  10.581  1.00  0.55
ATOM   1825  O   GLY G  66      -9.479   2.186  10.140  1.00 -0.55
ATOM   1826  N   ALA G  67     -10.644   3.517  11.543  1.00 -0.40
ATOM   1827  H   ALA G  67     -11.543   3.858  11.799  1.00  0.40
ATOM   1828  CA  ALA G  67      -9.576   4.090  12.313  1.00  0.00
ATOM   1829  CB  ALA G  67     -10.169   4.921  13.447  1.00  0.00
ATOM   1830  C   ALA G  67      -8.761   2.939  12.931  1.00  0.55
ATOM   1831  O   ALA G  67      -7.522   2.967  13.050  1.00 -0.55
ATOM   1832  N   GLU G  68      -9.525   1.909  13.351  1.00 -0.40
ATOM   1833  H   GLU G  68     -10.518   1.886  13.256  1.00  0.40
ATOM   1834  CA  GLU G  68      -8.876   0.746  13.986  1.00  0.00
ATOM   1835  CB  GLU G  68      -9.983  -0.057  14.687  1.00  0.00
ATOM   1836  CG  GLU G  68      -9.472  -1.035  15.701  1.00  0.00
ATOM   1837  CD  GLU G  68      -8.727  -0.387  16.879  1.00  0.10
ATOM   1838  OE1 GLU G  68      -9.359   0.488  17.513  1.00 -0.55
ATOM   1839  OE2 GLU G  68      -7.592  -0.906  17.014  1.00 -0.55
ATOM   1840  C   GLU G  68      -8.033  -0.111  13.048  1.00  0.55
ATOM   1841  O   GLU G  68      -6.927  -0.547  13.412  1.00 -0.55
ATOM   1842  N   SER G  69      -8.527  -0.352  11.857  1.00 -0.40
ATOM   1843  H   SER G  69      -9.436  -0.021  11.628  1.00  0.40
ATOM   1844  CA  SER G  69      -7.888  -1.074  10.777  1.00  0.00
ATOM   1845  CB  SER G  69      -8.774  -0.979   9.511  1.00  0.00
ATOM   1846  OG  SER G  69      -9.593  -2.109   9.552  1.00 -0.49
ATOM   1847  HG  SER G  69     -10.252  -1.983   8.865  1.00  0.49
ATOM   1848  C   SER G  69      -6.558  -0.395  10.368  1.00  0.55
ATOM   1849  O   SER G  69      -5.604  -1.113  10.134  1.00 -0.55
ATOM   1850  N   VAL G  70      -6.605   0.929  10.302  1.00 -0.40
ATOM   1851  H   VAL G  70      -7.448   1.425  10.493  1.00  0.40
ATOM   1852  CA  VAL G  70      -5.467   1.763   9.956  1.00  0.00
ATOM   1853  CB  VAL G  70      -5.878   3.215   9.666  1.00  0.00
ATOM   1854  CG1 VAL G  70      -4.593   4.063   9.684  1.00  0.00
ATOM   1855  CG2 VAL G  70      -6.650   3.348   8.374  1.00  0.00
ATOM   1856  C   VAL G  70      -4.416   1.703  11.050  1.00  0.55
ATOM   1857  O   VAL G  70      -3.219   1.521  10.780  1.00 -0.55
ATOM   1858  N   LEU G  71      -4.823   1.827  12.294  1.00 -0.40
ATOM   1859  H   LEU G  71      -5.783   1.989  12.505  1.00  0.40
ATOM   1860  CA  LEU G  71      -3.941   1.743  13.460  1.00  0.00
ATOM   1861  CB  LEU G  71      -4.709   1.896  14.781  1.00  0.00
ATOM   1862  CG  LEU G  71      -3.916   1.706  16.088  1.00  0.00
ATOM   1863  CD1 LEU G  71      -2.763   2.700  16.152  1.00  0.00
ATOM   1864  CD2 LEU G  71      -4.773   1.843  17.339  1.00  0.00
ATOM   1865  C   LEU G  71      -3.216   0.371  13.430  1.00  0.55
ATOM   1866  O   LEU G  71      -2.013   0.270  13.737  1.00 -0.55
ATOM   1867  N   GLN G  72      -3.966  -0.653  13.113  1.00 -0.40
ATOM   1868  H   GLN G  72      -4.931  -0.518  12.912  1.00  0.40
ATOM   1869  CA  GLN G  72      -3.532  -2.041  13.016  1.00  0.00
ATOM   1870  CB  GLN G  72      -4.764  -2.898  12.742  1.00  0.00
ATOM   1871  CG  GLN G  72      -4.505  -4.377  12.508  1.00  0.00
ATOM   1872  CD  GLN G  72      -5.823  -5.164  12.367  1.00  0.55
ATOM   1873  OE1 GLN G  72      -6.871  -4.943  13.028  1.00 -0.55
ATOM   1874  NE2 GLN G  72      -5.884  -6.188  11.485  1.00 -0.78
ATOM   1875 HE21 GLN G  72      -6.731  -6.709  11.381  1.00  0.39
ATOM   1876 HE22 GLN G  72      -5.081  -6.424  10.937  1.00  0.39
ATOM   1877  C   GLN G  72      -2.402  -2.187  11.996  1.00  0.55
ATOM   1878  O   GLN G  72      -1.461  -2.936  12.285  1.00 -0.55
ATOM   1879  N   VAL G  73      -2.455  -1.510  10.866  1.00 -0.40
ATOM   1880  H   VAL G  73      -3.245  -0.950  10.630  1.00  0.40
ATOM   1881  CA  VAL G  73      -1.376  -1.526   9.881  1.00  0.00
ATOM   1882  CB  VAL G  73      -1.773  -0.826   8.592  1.00  0.00
ATOM   1883  CG1 VAL G  73      -0.577  -0.684   7.662  1.00  0.00
ATOM   1884  CG2 VAL G  73      -2.900  -1.681   7.986  1.00  0.00
ATOM   1885  C   VAL G  73      -0.110  -0.909  10.458  1.00  0.55
ATOM   1886  O   VAL G  73       1.014  -1.391  10.272  1.00 -0.55
ATOM   1887  N   PHE G  74      -0.235   0.192  11.184  1.00 -0.40
ATOM   1888  H   PHE G  74      -1.115   0.639  11.325  1.00  0.40
ATOM   1889  CA  PHE G  74       0.915   0.819  11.822  1.00  0.00
ATOM   1890  CB  PHE G  74       0.508   2.100  12.543  1.00  0.12
ATOM   1891  CG  PHE G  74       0.485   3.308  11.662  1.00 -0.12
ATOM   1892  CD1 PHE G  74       1.627   4.021  11.375  1.00 -0.12
ATOM   1893  HD1 PHE G  74       2.570   3.712  11.802  1.00  0.12
ATOM   1894  CE1 PHE G  74       1.584   5.136  10.543  1.00 -0.12
ATOM   1895  HE1 PHE G  74       2.486   5.690  10.331  1.00  0.12
ATOM   1896  CZ  PHE G  74       0.363   5.535   9.984  1.00 -0.12
ATOM   1897  HZ  PHE G  74       0.324   6.400   9.339  1.00  0.12
ATOM   1898  CD2 PHE G  74      -0.730   3.707  11.100  1.00 -0.12
ATOM   1899  HD2 PHE G  74      -1.628   3.149  11.321  1.00  0.12
ATOM   1900  CE2 PHE G  74      -0.797   4.819  10.257  1.00 -0.12
ATOM   1901  HE2 PHE G  74      -1.740   5.119   9.823  1.00  0.12
ATOM   1902  C   PHE G  74       1.531  -0.165  12.819  1.00  0.55
ATOM   1903  O   PHE G  74       2.754  -0.281  12.934  1.00 -0.55
ATOM   1904  N   ARG G  75       0.737  -0.869  13.575  1.00 -0.40
ATOM   1905  H   ARG G  75      -0.255  -0.805  13.506  1.00  0.40
ATOM   1906  CA  ARG G  75       1.263  -1.817  14.592  1.00  0.00
ATOM   1907  CB  ARG G  75       0.127  -2.208  15.541  1.00  0.00
ATOM   1908  CG  ARG G  75      -0.181  -0.900  16.312  1.00  0.00
ATOM   1909  CD  ARG G  75      -0.113  -1.130  17.786  1.00  0.35
ATOM   1910  NE  ARG G  75      -1.036  -2.075  18.265  1.00 -0.35
ATOM   1911  HE  ARG G  75      -1.940  -1.843  17.953  1.00  0.45
ATOM   1912  CZ  ARG G  75      -1.085  -3.168  18.993  1.00  0.35
ATOM   1913  NH1 ARG G  75      -0.052  -3.761  19.550  1.00 -0.70
ATOM   1914 HH11 ARG G  75       0.866  -3.381  19.433  1.00  0.40
ATOM   1915 HH12 ARG G  75      -0.183  -4.592  20.089  1.00  0.40
ATOM   1916  NH2 ARG G  75      -2.308  -3.705  19.156  1.00 -0.70
ATOM   1917 HH21 ARG G  75      -3.105  -3.272  18.734  1.00  0.40
ATOM   1918 HH22 ARG G  75      -2.421  -4.537  19.698  1.00  0.40
ATOM   1919  C   ARG G  75       1.977  -3.000  13.985  1.00  0.55
ATOM   1920  O   ARG G  75       3.032  -3.351  14.563  1.00 -0.55
ATOM   1921  N   GLU G  76       1.495  -3.530  12.860  1.00 -0.40
ATOM   1922  H   GLU G  76       0.657  -3.196  12.436  1.00  0.40
ATOM   1923  CA  GLU G  76       2.161  -4.633  12.176  1.00  0.00
ATOM   1924  CB  GLU G  76       1.411  -5.141  10.964  1.00  0.00
ATOM   1925  CG  GLU G  76      -0.014  -5.502  11.262  1.00  0.00
ATOM   1926  CD  GLU G  76      -0.574  -6.428  10.170  1.00  0.10
ATOM   1927  OE1 GLU G  76       0.212  -6.826   9.244  1.00 -0.55
ATOM   1928  OE2 GLU G  76      -1.781  -6.717  10.403  1.00 -0.55
ATOM   1929  C   GLU G  76       3.495  -4.204  11.555  1.00  0.55
ATOM   1930  O   GLU G  76       4.452  -4.972  11.483  1.00 -0.55
ATOM   1931  N   ALA G  77       3.440  -2.964  11.113  1.00 -0.40
ATOM   1932  H   ALA G  77       2.638  -2.376  11.172  1.00  0.40
ATOM   1933  CA  ALA G  77       4.669  -2.427  10.486  1.00  0.00
ATOM   1934  CB  ALA G  77       4.400  -1.145   9.729  1.00  0.00
ATOM   1935  C   ALA G  77       5.746  -2.313  11.570  1.00  0.55
ATOM   1936  O   ALA G  77       6.948  -2.589  11.381  1.00 -0.55
ATOM   1937  N   LYS G  78       5.325  -1.900  12.747  1.00 -0.40
ATOM   1938  H   LYS G  78       4.372  -1.665  12.921  1.00  0.40
ATOM   1939  CA  LYS G  78       6.230  -1.765  13.862  1.00  0.00
ATOM   1940  CB  LYS G  78       5.574  -1.070  15.047  1.00  0.00
ATOM   1941  CG  LYS G  78       6.523  -0.801  16.189  1.00  0.00
ATOM   1942  CD  LYS G  78       5.895  -0.261  17.443  1.00  0.00
ATOM   1943  CE  LYS G  78       6.865   0.463  18.370  1.00  0.33
ATOM   1944  NZ  LYS G  78       8.325   0.396  18.074  1.00 -0.32
ATOM   1945  HZ1 LYS G  78       8.508   0.801  17.134  1.00  0.33
ATOM   1946  HZ2 LYS G  78       8.637  -0.596  18.091  1.00  0.33
ATOM   1947  HZ3 LYS G  78       8.850   0.935  18.792  1.00  0.33
ATOM   1948  C   LYS G  78       6.640  -3.190  14.279  1.00  0.55
ATOM   1949  O   LYS G  78       7.845  -3.410  14.482  1.00 -0.55
ATOM   1950  N   ALA G  79       5.695  -4.098  14.415  1.00 -0.40
ATOM   1951  H   ALA G  79       4.738  -3.902  14.214  1.00  0.40
ATOM   1952  CA  ALA G  79       5.992  -5.457  14.875  1.00  0.00
ATOM   1953  CB  ALA G  79       4.819  -6.381  14.762  1.00  0.00
ATOM   1954  C   ALA G  79       7.169  -5.998  14.080  1.00  0.55
ATOM   1955  O   ALA G  79       8.109  -6.576  14.609  1.00 -0.55
ATOM   1956  N   GLU G  80       7.032  -5.746  12.794  1.00 -0.40
ATOM   1957  H   GLU G  80       6.244  -5.251  12.436  1.00  0.40
ATOM   1958  CA  GLU G  80       8.014  -6.168  11.811  1.00  0.00
ATOM   1959  CB  GLU G  80       7.380  -6.019  10.421  1.00  0.00
ATOM   1960  CG  GLU G  80       6.445  -7.204  10.122  1.00  0.00
ATOM   1961  CD  GLU G  80       6.491  -7.524   8.632  1.00  0.10
ATOM   1962  OE1 GLU G  80       7.419  -7.057   7.921  1.00 -0.55
ATOM   1963  OE2 GLU G  80       5.564  -8.231   8.176  1.00 -0.55
ATOM   1964  C   GLU G  80       9.295  -5.394  11.884  1.00  0.55
ATOM   1965  O   GLU G  80      10.083  -5.640  10.966  1.00 -0.55
ATOM   1966  N   GLY G  81       9.579  -4.506  12.807  1.00 -0.40
ATOM   1967  H   GLY G  81       8.929  -4.298  13.533  1.00  0.40
ATOM   1968  CA  GLY G  81      10.801  -3.770  12.868  1.00  0.00
ATOM   1969  C   GLY G  81      10.933  -2.318  12.522  1.00  0.55
ATOM   1970  O   GLY G  81      12.002  -1.736  12.861  1.00 -0.55
ATOM   1971  N   ALA G  82       9.966  -1.695  11.857  1.00 -0.40
ATOM   1972  H   ALA G  82       9.147  -2.181  11.564  1.00  0.40
ATOM   1973  CA  ALA G  82      10.009  -0.266  11.498  1.00  0.00
ATOM   1974  CB  ALA G  82       8.849   0.132  10.625  1.00  0.00
ATOM   1975  C   ALA G  82       9.959   0.484  12.824  1.00  0.55
ATOM   1976  O   ALA G  82       9.249   0.068  13.753  1.00 -0.55
ATOM   1977  N   ASP G  83      10.738   1.516  12.867  1.00 -0.40
ATOM   1978  H   ASP G  83      11.292   1.754  12.075  1.00  0.40
ATOM   1979  CA  ASP G  83      10.905   2.421  14.005  1.00  0.00
ATOM   1980  CB  ASP G  83      12.284   3.089  13.972  1.00  0.00
ATOM   1981  CG  ASP G  83      12.602   3.800  15.278  1.00  0.10
ATOM   1982  OD1 ASP G  83      11.694   3.935  16.136  1.00 -0.55
ATOM   1983  OD2 ASP G  83      13.758   4.251  15.473  1.00 -0.55
ATOM   1984  C   ASP G  83       9.802   3.502  14.064  1.00  0.55
ATOM   1985  O   ASP G  83       9.939   4.665  13.652  1.00 -0.55
ATOM   1986  N   ILE G  84       8.688   3.016  14.606  1.00 -0.40
ATOM   1987  H   ILE G  84       8.629   2.072  14.921  1.00  0.40
ATOM   1988  CA  ILE G  84       7.490   3.812  14.780  1.00  0.00
ATOM   1989  CB  ILE G  84       6.274   3.175  14.036  1.00  0.00
ATOM   1990  CG2 ILE G  84       4.984   3.976  14.218  1.00  0.00
ATOM   1991  CG1 ILE G  84       6.656   3.114  12.558  1.00  0.00
ATOM   1992  CD1 ILE G  84       5.693   2.333  11.708  1.00  0.00
ATOM   1993  C   ILE G  84       7.063   3.937  16.236  1.00  0.55
ATOM   1994  O   ILE G  84       6.835   2.864  16.847  1.00 -0.55
ATOM   1995  N   THR G  85       6.993   5.171  16.703  1.00 -0.40
ATOM   1996  H   THR G  85       7.276   5.971  16.180  1.00  0.40
ATOM   1997  CA  THR G  85       6.475   5.399  18.054  1.00  0.00
ATOM   1998  CB  THR G  85       7.217   6.462  18.836  1.00  0.00
ATOM   1999  OG1 THR G  85       8.511   5.902  18.938  1.00 -0.49
ATOM   2000  HG1 THR G  85       8.941   6.075  18.097  1.00  0.49
ATOM   2001  CG2 THR G  85       6.576   6.611  20.210  1.00  0.00
ATOM   2002  C   THR G  85       4.997   5.803  17.919  1.00  0.55
ATOM   2003  O   THR G  85       4.675   6.727  17.167  1.00 -0.55
ATOM   2004  N   ILE G  86       4.078   5.148  18.570  1.00 -0.40
ATOM   2005  H   ILE G  86       4.309   4.387  19.170  1.00  0.40
ATOM   2006  CA  ILE G  86       2.637   5.469  18.479  1.00  0.00
ATOM   2007  CB  ILE G  86       1.859   4.226  18.078  1.00  0.00
ATOM   2008  CG2 ILE G  86       0.377   4.422  17.914  1.00  0.00
ATOM   2009  CG1 ILE G  86       2.429   3.665  16.757  1.00  0.00
ATOM   2010  CD1 ILE G  86       1.787   2.267  16.571  1.00  0.00
ATOM   2011  C   ILE G  86       2.132   6.026  19.794  1.00  0.55
ATOM   2012  O   ILE G  86       2.241   5.386  20.845  1.00 -0.55
ATOM   2013  N   ILE G  87       1.599   7.224  19.769  1.00 -0.40
ATOM   2014  H   ILE G  87       1.546   7.740  18.919  1.00  0.40
ATOM   2015  CA  ILE G  87       1.044   7.911  20.939  1.00  0.00
ATOM   2016  CB  ILE G  87       1.652   9.299  21.168  1.00  0.00
ATOM   2017  CG2 ILE G  87       1.021   9.964  22.386  1.00  0.00
ATOM   2018  CG1 ILE G  87       3.175   9.136  21.237  1.00  0.00
ATOM   2019  CD1 ILE G  87       3.880  10.454  20.993  1.00  0.00
ATOM   2020  C   ILE G  87      -0.451   8.061  20.692  1.00  0.55
ATOM   2021  O   ILE G  87      -0.907   8.575  19.679  1.00 -0.55
ATOM   2022  N   LEU G  88      -1.191   7.480  21.604  1.00 -0.40
ATOM   2023  H   LEU G  88      -0.783   7.018  22.387  1.00  0.40
ATOM   2024  CA  LEU G  88      -2.651   7.457  21.552  1.00  0.00
ATOM   2025  CB  LEU G  88      -3.173   6.041  21.669  1.00  0.00
ATOM   2026  CG  LEU G  88      -2.883   5.096  20.508  1.00  0.00
ATOM   2027  CD1 LEU G  88      -3.165   3.672  20.943  1.00  0.00
ATOM   2028  CD2 LEU G  88      -3.762   5.443  19.307  1.00  0.00
ATOM   2029  C   LEU G  88      -3.136   8.384  22.664  1.00  0.55
ATOM   2030  O   LEU G  88      -3.051   8.033  23.837  1.00 -0.55
ATOM   2031  N   SER G  89      -3.544   9.564  22.223  1.00 -0.40
ATOM   2032  H   SER G  89      -3.506   9.841  21.266  1.00  0.40
ATOM   2033  CA  SER G  89      -4.097  10.545  23.216  1.00  0.00
ATOM   2034  CB  SER G  89      -3.200  11.750  23.349  1.00  0.00
ATOM   2035  OG  SER G  89      -2.458  12.041  22.184  1.00 -0.49
ATOM   2036  HG  SER G  89      -1.933  12.818  22.391  1.00  0.49
ATOM   2037  C   SER G  89      -5.548  10.818  22.817  1.00  0.10
ATOM   2038  O   SER G  89      -6.176   9.872  22.206  1.00 -0.55
ATOM   2039  OXT SER G  89      -6.064  11.936  23.072  1.00 -0.55
ATOM   2040  OH2 OH2 R 111       8.502   0.276  -8.217  1.00 -0.83
ATOM   2041  H1  OH2 R 111       8.689  -0.355  -7.522  1.00  0.42
ATOM   2042  H2  OH2 R 111       7.573   0.153  -8.410  1.00  0.42
ATOM   2043  OH2 OH2 R 113      10.492  -3.800 -11.608  1.00 -0.83
ATOM   2044  H1  OH2 R 113       9.830  -3.548 -12.252  1.00  0.42
ATOM   2045  H2  OH2 R 113      10.016  -4.329 -10.968  1.00  0.42
ATOM   2046  OH2 OH2 R 116      14.846  -5.228 -11.862  1.00 -0.83
ATOM   2047  H1  OH2 R 116      15.761  -5.150 -11.593  1.00  0.42
ATOM   2048  H2  OH2 R 116      14.359  -4.727 -11.207  1.00  0.42
ATOM   2049  OH2 OH2 R 117      -4.838  -1.322 -11.603  1.00 -0.83
ATOM   2050  H1  OH2 R 117      -5.439  -0.718 -12.039  1.00  0.42
ATOM   2051  H2  OH2 R 117      -5.344  -1.680 -10.873  1.00  0.42
ATOM   2052  OH2 OH2 R 119      -6.721  -6.520  -1.235  1.00 -0.83
ATOM   2053  H1  OH2 R 119      -6.037  -6.006  -0.806  1.00  0.42
ATOM   2054  H2  OH2 R 119      -6.447  -7.430  -1.117  1.00  0.42
ATOM   2055  OH2 OH2 R 121       4.286  -3.705  -0.445  1.00 -0.83
ATOM   2056  H1  OH2 R 121       4.373  -2.950  -1.027  1.00  0.42
ATOM   2057  H2  OH2 R 121       3.788  -4.344  -0.954  1.00  0.42
ATOM   2058  OH2 OH2 R 122       7.999  -7.454  -2.394  1.00 -0.83
ATOM   2059  H1  OH2 R 122       8.515  -7.360  -1.594  1.00  0.42
ATOM   2060  H2  OH2 R 122       8.052  -6.596  -2.815  1.00  0.42
ATOM   2061  OH2 OH2 R 125       3.756  -6.702   1.167  1.00 -0.83
ATOM   2062  H1  OH2 R 125       3.469  -6.457   0.287  1.00  0.42
ATOM   2063  H2  OH2 R 125       3.634  -7.650   1.205  1.00  0.42
ATOM   2064  OH2 OH2 R 130      15.071 -16.819 -11.114  1.00 -0.83
ATOM   2065  H1  OH2 R 130      15.917 -16.390 -10.990  1.00  0.42
ATOM   2066  H2  OH2 R 130      14.725 -16.930 -10.228  1.00  0.42
ATOM   2067  OH2 OH2 R 150      17.614   4.363  -7.037  1.00 -0.83
ATOM   2068  H1  OH2 R 150      17.306   4.913  -6.317  1.00  0.42
ATOM   2069  H2  OH2 R 150      18.477   4.715  -7.256  1.00  0.42
ATOM   2070  OH2 OH2 R 151      11.838   3.422 -12.105  1.00 -0.83
ATOM   2071  H1  OH2 R 151      12.195   3.913 -11.364  1.00  0.42
ATOM   2072  H2  OH2 R 151      10.916   3.290 -11.882  1.00  0.42
ATOM   2073  OH2 OH2 L  90      10.339   6.177  16.690  1.00 -0.83
ATOM   2074  H1  OH2 L  90      10.739   5.310  16.620  1.00  0.42
ATOM   2075  H2  OH2 L  90      10.745   6.686  15.988  1.00  0.42
ATOM   2076  OH2 OH2 L  92       9.532   2.896   4.459  1.00 -0.83
ATOM   2077  H1  OH2 L  92       8.821   2.594   5.025  1.00  0.42
ATOM   2078  H2  OH2 L  92       9.720   3.784   4.764  1.00  0.42
ATOM   2079  OH2 OH2 R  94      12.915   5.185   4.604  1.00 -0.83
ATOM   2080  H1  OH2 R  94      11.986   5.302   4.802  1.00  0.42
ATOM   2081  H2  OH2 R  94      13.066   4.246   4.711  1.00  0.42
ATOM   2082  OH2 OH2 L  97      -3.661   9.823  -2.989  1.00 -0.83
ATOM   2083  H1  OH2 L  97      -4.505   9.902  -2.544  1.00  0.42
ATOM   2084  H2  OH2 L  97      -3.542   8.882  -3.114  1.00  0.42
ATOM   2085  OH2 OH2 R 105      -6.339  -3.423  -2.182  1.00 -0.83
ATOM   2086  H1  OH2 R 105      -5.737  -2.879  -2.691  1.00  0.42
ATOM   2087  H2  OH2 R 105      -5.797  -3.790  -1.483  1.00  0.42
ATOM   2088  OH2 OH2 L 110     -14.375  12.579  14.012  1.00 -0.83
ATOM   2089  H1  OH2 L 110     -13.437  12.641  14.194  1.00  0.42
ATOM   2090  H2  OH2 L 110     -14.428  12.451  13.065  1.00  0.42
ATOM   2091 DUM1 DUM W 214      95.840  91.508  95.237  1.00  0.00
ATOM   2092 DUM2 DUM W 214     -91.333 -96.013 -92.818  1.00  0.00
ATOM   2093  AAA AAA X 214     -34.589 -43.090  71.344  1.00  0.00
ATOM   2094  AAB AAB X 215      78.960 -75.480  49.201  1.00  0.00
ATOM   2095  AAC AAC X 216      15.295   4.628 -65.604  1.00  0.00
ATOM   2096  AAD AAD X 217     -70.188  -8.679 -63.434  1.00  0.00
ATOM   2097  AAE AAE X 218      45.256 -23.951  12.642  1.00  0.00
ATOM   2098  AAF AAF X 219     -60.630  21.109  72.079  1.00  0.00
ATOM   2099  AAG AAG X 220       5.921 -60.537 -66.376  1.00  0.00
ATOM   2100  AAH AAH X 221      44.933 -64.836 -16.557  1.00  0.00
ATOM   2101  AAI AAI X 222       7.262  41.705 -66.802  1.00  0.00
ATOM   2102  AAJ AAJ X 223      52.345 -25.299  33.867  1.00  0.00
ATOM   2103  AAK AAK X 224       4.685 -56.298  59.751  1.00  0.00
ATOM   2104  AAL AAL X 225     -56.424   2.181  27.736  1.00  0.00
ATOM   2105  AAM AAM X 226     -62.899 -14.463  72.820  1.00  0.00
ATOM   2106  AAN AAN X 227      23.302  -4.875  40.864  1.00  0.00
ATOM   2107  AAO AAO X 228       9.635 -66.967  27.048  1.00  0.00
ATOM   2108  AAP AAP X 229     -63.132 -61.301 -27.878  1.00  0.00
ATOM   2109  AAQ AAQ X 230     -78.276  52.442   1.332  1.00  0.00
ATOM   2110  AAR AAR X 231     -15.461 -18.174 -61.344  1.00  0.00
ATOM   2111  AAS AAS X 232      79.698  37.171  53.076  1.00  0.00
ATOM   2112  AAT AAT X 233     -22.561   2.069  69.734  1.00  0.00
ATOM   2113  AAU AAU X 234     -18.122  66.554 -70.648  1.00  0.00
ATOM   2114  AAV AAV X 235      74.578  68.879  -0.161  1.00  0.00
ATOM   2115  AAW AAW X 236     -40.888 -21.190 -34.994  1.00  0.00
ATOM   2116  AAX AAX X 237      39.265  11.813 -18.830  1.00  0.00
ATOM   2117  AAY AAY X 238      54.962 -56.204 -50.407  1.00  0.00
ATOM   2118  AAZ AAZ X 239     -60.313  -7.772 -38.657  1.00  0.00
ATOM   2119  ABA ABA X 240     -28.868 -78.898 -51.260  1.00  0.00
ATOM   2120  ABB ABB X 241     -69.442  51.949  41.313  1.00  0.00
ATOM   2121  ABC ABC X 242     -52.284  63.438 -44.141  1.00  0.00
ATOM   2122  ABD ABD X 243      54.464 -26.744 -16.431  1.00  0.00
ATOM   2123  ABE ABE X 244      53.032  40.764  19.646  1.00  0.00
ATOM   2124  ABF ABF X 245      79.089  42.690  23.283  1.00  0.00
ATOM   2125  ABG ABG X 246     -52.680 -25.234  18.026  1.00  0.00
ATOM   2126  ABH ABH X 247      49.848   5.704 -80.109  1.00  0.00
ATOM   2127  ABI ABI X 248     -77.011 -43.662 -23.775  1.00  0.00
ATOM   2128  ABJ ABJ X 249      74.933  21.638 -58.108  1.00  0.00
ATOM   2129  ABK ABK X 250      -9.266  38.200  58.777  1.00  0.00
ATOM   2130  ABL ABL X 251     -73.883  65.273 -83.052  1.00  0.00
ATOM   2131  ABM ABM X 252     -26.612  24.778 -53.286  1.00  0.00
ATOM   2132  ABN ABN X 253      -8.224  81.334  63.508  1.00  0.00
ATOM   2133  ABO ABO X 254      39.352 -56.512  45.470  1.00  0.00
ATOM   2134  ABP ABP X 255      51.631 -29.405 -70.974  1.00  0.00
ATOM   2135  ABQ ABQ X 256      63.859 -44.410 -16.194  1.00  0.00
ATOM   2136  ABR ABR X 257     -29.361 -62.992  -3.550  1.00  0.00
ATOM   2137  ABS ABS X 258     -51.264  -6.815  81.929  1.00  0.00
ATOM   2138  ABT ABT X 259     -45.040  53.935 -36.162  1.00  0.00
ATOM   2139  ABU ABU X 260       5.783 -61.769 -11.925  1.00  0.00
ATOM   2140  ABV ABV X 261      18.777 -70.223  69.925  1.00  0.00
ATOM   2141  ABW ABW X 262      52.209  49.351 -80.627  1.00  0.00
ATOM   2142  ABX ABX X 263      11.760 -60.199 -42.265  1.00  0.00
ATOM   2143  ABY ABY X 264      64.962   8.955  10.827  1.00  0.00
ATOM   2144  ABZ ABZ X 265     -67.634 -45.233  32.901  1.00  0.00
ATOM   2145  ACA ACA X 266      38.310  57.450 -47.884  1.00  0.00
ATOM   2146  ACB ACB X 267     -67.648   7.440   8.645  1.00  0.00
ATOM   2147  ACC ACC X 268     -17.421  67.214 -48.714  1.00  0.00
ATOM   2148  ACD ACD X 269     -19.673 -44.652 -82.736  1.00  0.00
ATOM   2149  ACE ACE X 270      68.229  73.311  47.385  1.00  0.00
ATOM   2150  ACF ACF X 271     -34.454  36.076 -17.287  1.00  0.00
ATOM   2151  ACG ACG X 272      40.137  65.115  16.904  1.00  0.00
ATOM   2152  ACH ACH X 273      72.681 -53.925  67.832  1.00  0.00
ATOM   2153  ACI ACI X 274     -21.247  70.066 -21.678  1.00  0.00
ATOM   2154  ACJ ACJ X 275      61.769  53.739 -37.853  1.00  0.00
ATOM   2155  ACK ACK X 276      45.435  24.851  50.042  1.00  0.00
ATOM   2156  ACL ACL X 277      15.726 -32.572  68.128  1.00  0.00
ATOM   2157  ACM ACM X 278      51.265  80.450 -23.921  1.00  0.00
ATOM   2158  ACN ACN X 279      75.220 -77.629 -26.245  1.00  0.00
ATOM   2159  ACO ACO X 280      13.615  56.142 -41.878  1.00  0.00
ATOM   2160  ACP ACP X 281      11.858  40.045  81.648  1.00  0.00
ATOM   2161  ACQ ACQ X 282      23.620  16.435 -32.891  1.00  0.00
ATOM   2162  ACR ACR X 283      41.274 -44.311 -21.428  1.00  0.00
ATOM   2163  ACS ACS X 284     -71.405  36.496 -76.377  1.00  0.00
ATOM   2164  ACT ACT X 285      82.586 -17.309 -30.635  1.00  0.00
ATOM   2165  ACU ACU X 286     -61.924 -67.218  83.759  1.00  0.00
ATOM   2166  ACV ACV X 287      14.800  71.819 -13.007  1.00  0.00
ATOM   2167  ACW ACW X 288      11.619 -20.852  87.604  1.00  0.00
ATOM   2168  ACX ACX X 289      35.021  53.825  45.605  1.00  0.00
ATOM   2169  ACY ACY X 290      15.550 -30.611 -35.098  1.00  0.00
ATOM   2170  ACZ ACZ X 291     -40.113 -65.605  38.991  1.00  0.00
ATOM   2171  ADA ADA X 292     -22.392  66.300  35.717  1.00  0.00
ATOM   2172  ADB ADB X 293      28.565  70.825  69.223  1.00  0.00
ATOM   2173  ADC ADC X 294      67.168  40.551 -24.667  1.00  0.00
ATOM   2174  ADD ADD X 295      71.531 -59.957  -3.900  1.00  0.00
ATOM   2175  ADE ADE X 296     -48.616 -65.365 -38.446  1.00  0.00
ATOM   2176  ADF ADF X 297      53.767  77.306  18.903  1.00  0.00
ATOM   2177  ADG ADG X 298     -24.345 -27.653  80.589  1.00  0.00
ATOM   2178  ADH ADH X 299      64.611 -50.295  14.466  1.00  0.00
ATOM   2179  ADI ADI X 300      -7.835  82.009  81.312  1.00  0.00
ATOM   2180  ADJ ADJ X 301      62.002 -74.836 -70.123  1.00  0.00
ATOM   2181  ADK ADK X 302     -54.807  63.859  -3.968  1.00  0.00
ATOM   2182  ADL ADL X 303     -12.727 -46.669  36.499  1.00  0.00
ATOM   2183  ADM ADM X 304      79.878 -35.194  35.836  1.00  0.00
ATOM   2184  ADN ADN X 305     -66.577 -73.663 -74.655  1.00  0.00
ATOM   2185  ADO ADO X 306       8.101  68.537  72.709  1.00  0.00
ATOM   2186  ADP ADP X 307     -85.623  79.127  15.394  1.00  0.00
ATOM   2187  ADQ ADQ X 308     -30.890 -77.409 -30.304  1.00  0.00
ATOM   2188  ADR ADR X 309     -85.060 -79.741 -36.743  1.00  0.00
ATOM   2189  ADS ADS X 310     -49.337 -29.863  76.554  1.00  0.00
ATOM   2190  ADT ADT X 311      80.292  61.187  81.743  1.00  0.00
ATOM   2191  ADU ADU X 312     -47.175  11.359 -68.141  1.00  0.00
ATOM   2192  ADV ADV X 313     -35.934  37.481  26.080  1.00  0.00
ATOM   2193  ADW ADW X 314      46.351 -43.986  76.629  1.00  0.00
ATOM   2194  ADX ADX X 315      13.120  13.109 -76.893  1.00  0.00
ATOM   2195  ADY ADY X 316      78.789  -3.534  69.674  1.00  0.00
ATOM   2196  ADZ ADZ X 317     -52.744  61.894  78.906  1.00  0.00
ATOM   2197  AEA AEA X 318      16.474  51.843   9.021  1.00  0.00
ATOM   2198  AEB AEB X 319     -49.723 -27.424 -78.100  1.00  0.00
ATOM   2199  AEC AEC X 320     -63.862  25.525  41.180  1.00  0.00
ATOM   2200  AED AED X 321       4.286  21.474 -60.275  1.00  0.00
ATOM   2201  AEE AEE X 322     -82.939  80.257 -33.634  1.00  0.00
ATOM   2202  AEF AEF X 323     -70.183  31.677 -29.269  1.00  0.00
ATOM   2203  AEG AEG X 324      14.916 -84.242 -36.628  1.00  0.00
ATOM   2204  AEH AEH X 325     -69.556  32.706   9.119  1.00  0.00
ATOM   2205  AEI AEI X 326     -35.290  36.187  61.991  1.00  0.00
ATOM   2206  AEJ AEJ X 327     -40.368  67.578 -55.233  1.00  0.00
ATOM   2207  AEK AEK X 328      81.212  17.912 -19.106  1.00  0.00
ATOM   2208  AEL AEL X 329     -33.486 -42.559  31.907  1.00  0.00
ATOM   2209  AEM AEM X 330      37.975 -13.546  -6.819  1.00  0.00
ATOM   2210  AEN AEN X 331     -25.853 -81.447  44.890  1.00  0.00
ATOM   2211  AEO AEO X 332     -80.177 -56.889  -0.666  1.00  0.00
ATOM   2212  AEP AEP X 333       8.397  -7.158  70.519  1.00  0.00
ATOM   2213  AEQ AEQ X 334      67.251  10.589  49.381  1.00  0.00
ATOM   2214  AER AER X 335      26.102  51.094 -13.070  1.00  0.00
ATOM   2215  AES AES X 336      48.536 -21.806 -37.513  1.00  0.00
ATOM   2216  AET AET X 337     -54.837  23.394 -73.625  1.00  0.00
ATOM   2217  AEU AEU X 338     -78.911  12.397 -19.892  1.00  0.00
ATOM   2218  AEV AEV X 339      65.663  -5.198 -38.385  1.00  0.00
ATOM   2219  AEW AEW X 340      66.021  55.031  62.814  1.00  0.00
ATOM   2220  AEX AEX X 341      36.073 -38.786  70.138  1.00  0.00
ATOM   2221  AEY AEY X 342      30.096  18.848  69.999  1.00  0.00
ATOM   2222  AEZ AEZ X 343     -31.603  -5.968  27.427  1.00  0.00
ATOM   2223  AFA AFA X 344      17.702  80.549 -85.031  1.00  0.00
ATOM   2224  AFB AFB X 345      31.072  71.971  46.131  1.00  0.00
ATOM   2225  AFC AFC X 346     -72.293  76.992 -24.829  1.00  0.00
ATOM   2226  AFD AFD X 347      30.682  37.155  82.649  1.00  0.00
ATOM   2227  AFE AFE X 348      57.125 -15.332  71.960  1.00  0.00
ATOM   2228  AFF AFF X 349      88.935  79.249 -55.730  1.00  0.00
ATOM   2229  AFG AFG X 350     -70.289  53.443 -53.033  1.00  0.00
ATOM   2230  AFH AFH X 351      78.743 -62.138  30.996  1.00  0.00
ATOM   2231  AFI AFI X 352     -42.785  46.597   5.661  1.00  0.00
ATOM   2232  AFJ AFJ X 353     -83.214 -15.286 -78.208  1.00  0.00
ATOM   2233  AFK AFK X 354     -70.977  78.490  79.440  1.00  0.00
ATOM   2234  AFL AFL X 355      57.986  68.757  63.550  1.00  0.00
ATOM   2235  AFM AFM X 356     -63.292 -73.371  58.347  1.00  0.00
ATOM   2236  AFN AFN X 357     -41.415 -63.091  58.025  1.00  0.00
ATOM   2237  AFO AFO X 358     -32.500  52.171 -56.839  1.00  0.00
ATOM   2238  AFP AFP X 359      86.776 -28.610  48.244  1.00  0.00
ATOM   2239  AFQ AFQ X 360      69.380  68.852 -52.987  1.00  0.00
ATOM   2240  AFR AFR X 361      77.726 -29.283  80.088  1.00  0.00
ATOM   2241  AFS AFS X 362     -53.009 -81.864  27.905  1.00  0.00
ATOM   2242  AFT AFT X 363      54.235  75.400  43.994  1.00  0.00
ATOM   2243  AFU AFU X 364     -76.410  57.698  71.377  1.00  0.00
ATOM   2244  AFV AFV X 365      25.131 -44.168   8.308  1.00  0.00
ATOM   2245  AFW AFW X 366      58.140  83.486  79.831  1.00  0.00
ATOM   2246  AFX AFX X 367     -69.719 -39.384  62.629  1.00  0.00
ATOM   2247  AFY AFY X 368     -49.445  77.004  25.808  1.00  0.00
ATOM   2248  AFZ AFZ X 369      54.517 -67.473  76.854  1.00  0.00
ATOM   2249  AGA AGA X 370      14.162 -30.059 -80.470  1.00  0.00
ATOM   2250  AGB AGB X 371     -33.640 -20.168  -4.315  1.00  0.00
ATOM   2251  AGC AGC X 372     -13.845  -3.617 -86.511  1.00  0.00
ATOM   2252  AGD AGD X 373      62.554 -50.046   0.985  1.00  0.00
ATOM   2253  AGE AGE X 374     -52.811  75.911  40.588  1.00  0.00
ATOM   2254  AGF AGF X 375     -81.162 -11.321  77.023  1.00  0.00
ATOM   2255  AGG AGG X 376      81.467 -20.774 -75.758  1.00  0.00
ATOM   2256  AGH AGH X 377       2.703  74.375 -75.044  1.00  0.00
ATOM   2257  AGI AGI X 378     -18.649  48.763 -32.299  1.00  0.00
ATOM   2258  AGJ AGJ X 379     -44.971 -49.561  24.415  1.00  0.00
ATOM   2259  AGK AGK X 380      -6.989 -24.424 -19.720  1.00  0.00
ATOM   2260  AGL AGL X 381     -67.486  12.316 -56.414  1.00  0.00
ATOM   2261  AGM AGM X 382      78.089  68.867 -25.660  1.00  0.00
ATOM   2262  AGN AGN X 383      19.861 -35.830  28.471  1.00  0.00
ATOM   2263  AGO AGO X 384      87.119  16.457  32.474  1.00  0.00
ATOM   2264  AGP AGP X 385     -70.603  80.276  56.072  1.00  0.00
ATOM   2265  AGQ AGQ X 386     -67.686  82.360  15.148  1.00  0.00
ATOM   2266  AGR AGR X 387      31.876  25.361  50.338  1.00  0.00
ATOM   2267  AGS AGS X 388     -48.202 -23.466 -57.380  1.00  0.00
ATOM   2268  AGT AGT X 389     -33.935 -41.936 -30.374  1.00  0.00
ATOM   2269  AGU AGU X 390      26.759  77.552 -61.654  1.00  0.00
ATOM   2270  AGV AGV X 391      78.122  43.626  43.194  1.00  0.00
ATOM   2271  AGW AGW X 392      23.371  -7.864  82.352  1.00  0.00
ATOM   2272  AGX AGX X 393      77.195  58.085  48.236  1.00  0.00
ATOM   2273  AGY AGY X 394      18.931  59.743  28.812  1.00  0.00
ATOM   2274  AGZ AGZ X 395     -69.531 -11.832  48.916  1.00  0.00
ATOM   2275  AHA AHA X 396       2.007  37.185 -17.418  1.00  0.00
ATOM   2276  AHB AHB X 397     -25.749  44.437  86.296  1.00  0.00
ATOM   2277  AHC AHC X 398      66.180 -30.731  20.834  1.00  0.00
ATOM   2278  AHD AHD X 399      20.104 -75.602 -74.858  1.00  0.00
ATOM   2279  AHE AHE X 400      33.488  29.643 -62.362  1.00  0.00
ATOM   2280  AHF AHF X 401     -83.374  68.870  80.138  1.00  0.00
ATOM   2281  AHG AHG X 402     -61.388  14.916 -14.778  1.00  0.00
ATOM   2282  AHH AHH X 403     -14.549 -78.999  19.844  1.00  0.00
ATOM   2283  AHI AHI X 404      24.918 -88.401 -59.283  1.00  0.00
ATOM   2284  AHJ AHJ X 405      76.152  50.678 -14.137  1.00  0.00
ATOM   2285  AHK AHK X 406      17.717 -52.124  82.896  1.00  0.00
ATOM   2286  AHL AHL X 407      39.496 -83.842 -67.667  1.00  0.00
ATOM   2287  AHM AHM X 408     -26.597 -61.258 -58.326  1.00  0.00
ATOM   2288  AHN AHN X 409     -73.308  28.202 -10.152  1.00  0.00
ATOM   2289  AHO AHO X 410     -28.820 -31.227  53.433  1.00  0.00
ATOM   2290  AHP AHP X 411     -13.670 -30.766  11.393  1.00  0.00
ATOM   2291  AHQ AHQ X 412      18.841  18.434  16.533  1.00  0.00
ATOM   2292  AHR AHR X 413      58.286  52.028 -18.861  1.00  0.00
ATOM   2293  AHS AHS X 414     -11.542  49.509 -14.870  1.00  0.00
ATOM   2294  AHT AHT X 415     -76.010 -38.278  -2.642  1.00  0.00
ATOM   2295  AHU AHU X 416      12.819  48.857  45.730  1.00  0.00
ATOM   2296  AHV AHV X 417     -33.489  74.586  10.275  1.00  0.00
ATOM   2297  AHW AHW X 418      65.171 -60.315 -34.075  1.00  0.00
ATOM   2298  AHX AHX X 419     -50.967 -86.539 -33.740  1.00  0.00
ATOM   2299  AHY AHY X 420      90.296  16.670 -38.264  1.00  0.00
ATOM   2300  AHZ AHZ X 421      69.825 -87.419 -48.422  1.00  0.00
ATOM   2301  AIA AIA X 422       0.831 -42.807  16.227  1.00  0.00
ATOM   2302  AIB AIB X 423      22.254  34.543 -39.693  1.00  0.00
ATOM   2303  AIC AIC X 424     -11.597  32.812 -27.482  1.00  0.00
ATOM   2304  AID AID X 425      -9.200 -82.565  57.819  1.00  0.00
ATOM   2305  AIE AIE X 426     -23.645 -54.828  23.173  1.00  0.00
ATOM   2306  AIF AIF X 427      60.593  62.238   4.994  1.00  0.00
ATOM   2307  AIG AIG X 428     -50.883  -3.436 -81.233  1.00  0.00
ATOM   2308  AIH AIH X 429     -75.238 -69.470 -50.893  1.00  0.00
ATOM   2309  AII AII X 430      59.352  35.888  65.246  1.00  0.00
ATOM   2310  AIJ AIJ X 431     -84.407  64.266  15.897  1.00  0.00
ATOM   2311  AIK AIK X 432     -74.711 -24.228 -28.691  1.00  0.00
ATOM   2312  AIL AIL X 433      -5.004 -47.340 -67.643  1.00  0.00
ATOM   2313  AIM AIM X 434     -29.479  46.861 -81.310  1.00  0.00
ATOM   2314  AIN AIN X 435      -8.509  10.963  48.351  1.00  0.00
ATOM   2315  AIO AIO X 436     -45.021   3.784  51.842  1.00  0.00
ATOM   2316  AIP AIP X 437      55.007  25.921  82.902  1.00  0.00
ATOM   2317  AIQ AIQ X 438      15.226  30.586 -25.048  1.00  0.00
ATOM   2318  AIR AIR X 439     -15.398  23.913 -77.331  1.00  0.00
ATOM   2319  AIS AIS X 440      80.774 -72.881 -83.583  1.00  0.00
ATOM   2320  AIT AIT X 441     -64.978 -88.527  65.738  1.00  0.00
ATOM   2321  AIU AIU X 442      44.047  50.283  71.043  1.00  0.00
ATOM   2322  AIV AIV X 443     -49.637  67.695 -28.365  1.00  0.00
ATOM   2323  AIW AIW X 444      28.582 -65.752   4.919  1.00  0.00
ATOM   2324  AIX AIX X 445     -54.715 -46.108 -47.169  1.00  0.00
ATOM   2325  AIY AIY X 446      78.839  31.078  77.823  1.00  0.00
ATOM   2326  AIZ AIZ X 447      79.415 -22.853 -52.475  1.00  0.00
ATOM   2327  AJA AJA X 448      79.632  -3.593  41.829  1.00  0.00
ATOM   2328  AJB AJB X 449      88.565   4.307 -77.884  1.00  0.00
ATOM   2329  AJC AJC X 450      -1.636  76.379  14.945  1.00  0.00
ATOM   2330  AJD AJD X 451     -57.774  -8.429  -4.889  1.00  0.00
ATOM   2331  AJE AJE X 452      77.575 -49.172 -18.724  1.00  0.00
ATOM   2332  AJF AJF X 453      17.809 -21.552 -66.202  1.00  0.00
ATOM   2333  AJG AJG X 454      -4.765 -28.648 -81.607  1.00  0.00
ATOM   2334  AJH AJH X 455     -44.974 -81.445  69.047  1.00  0.00
ATOM   2335  AJI AJI X 456     -68.071  78.776  36.286  1.00  0.00
ATOM   2336  AJJ AJJ X 457     -17.308 -76.946  74.443  1.00  0.00
ATOM   2337  AJK AJK X 458       6.857  48.067 -26.269  1.00  0.00
ATOM   2338  AJL AJL X 459      65.444 -79.557  -8.453  1.00  0.00
ATOM   2339  AJM AJM X 460     -38.185 -49.501  47.549  1.00  0.00
ATOM   2340  AJN AJN X 461      33.352  30.356  35.619  1.00  0.00
ATOM   2341  AJO AJO X 462     -43.317 -57.327 -68.883  1.00  0.00
ATOM   2342  AJP AJP X 463     -43.165  72.914  57.439  1.00  0.00
ATOM   2343  AJQ AJQ X 464     -76.407 -29.360 -60.536  1.00  0.00
ATOM   2344  AJR AJR X 465      35.797 -30.961  -2.154  1.00  0.00
ATOM   2345  AJS AJS X 466      -0.657   2.602 -62.455  1.00  0.00
ATOM   2346  AJT AJT X 467     -79.159 -20.826  -8.206  1.00  0.00
ATOM   2347  AJU AJU X 468     -20.841 -65.838  57.298  1.00  0.00
ATOM   2348  AJV AJV X 469      36.168 -64.546 -62.760  1.00  0.00
ATOM   2349  AJW AJW X 470      52.898  69.240 -80.364  1.00  0.00
ATOM   2350  AJX AJX X 471     -62.128 -54.866 -41.520  1.00  0.00
ATOM   2351  AJY AJY X 472      87.920 -72.868 -71.650  1.00  0.00
ATOM   2352  AJZ AJZ X 473      82.378  -1.325 -28.509  1.00  0.00
ATOM   2353  AKA AKA X 474     -32.906 -30.481  16.614  1.00  0.00
ATOM   2354  AKB AKB X 475     -25.279 -60.200 -83.567  1.00  0.00
ATOM   2355  AKC AKC X 476      -3.974 -85.307 -76.869  1.00  0.00
ATOM   2356  AKD AKD X 477     -82.333  35.730 -56.753  1.00  0.00
ATOM   2357  AKE AKE X 478     -39.995  49.912  55.439  1.00  0.00
ATOM   2358  AKF AKF X 479     -78.051 -86.886  48.598  1.00  0.00
ATOM   2359  AKG AKG X 480     -22.368  14.836 -17.043  1.00  0.00
ATOM   2360  AKH AKH X 481      29.112 -82.927  83.397  1.00  0.00
ATOM   2361  AKI AKI X 482      46.851 -31.888  60.691  1.00  0.00
ATOM   2362  AKJ AKJ X 483      73.546 -78.758  15.077  1.00  0.00
ATOM   2363  AKK AKK X 484      87.339 -53.554 -62.187  1.00  0.00
ATOM   2364  AKL AKL X 485       7.339  -1.196 -33.269  1.00  0.00
ATOM   2365  AKM AKM X 486     -75.710  14.315 -77.824  1.00  0.00
ATOM   2366  AKN AKN X 487      78.452  36.869  -0.956  1.00  0.00
ATOM   2367  AKO AKO X 488     -83.532  77.918  49.875  1.00  0.00
ATOM   2368  AKP AKP X 489      54.392   3.492  61.503  1.00  0.00
ATOM   2369  AKQ AKQ X 490      50.953 -74.412  20.352  1.00  0.00
ATOM   2370  AKR AKR X 491      85.166  -1.930  -7.006  1.00  0.00
ATOM   2371  AKS AKS X 492     -52.129 -53.537  43.423  1.00  0.00
ATOM   2372  AKT AKT X 493      76.641  77.296 -76.835  1.00  0.00
ATOM   2373  AKU AKU X 494       9.414  81.237  35.170  1.00  0.00
ATOM   2374  AKV AKV X 495      -4.258 -11.821  59.736  1.00  0.00
ATOM   2375  AKW AKW X 496     -22.983 -39.942 -49.227  1.00  0.00
ATOM   2376  AKX AKX X 497      -2.514 -65.110  77.363  1.00  0.00
ATOM   2377  AKY AKY X 498      48.596 -41.975 -35.849  1.00  0.00
ATOM   2378  AKZ AKZ X 499     -30.719  -1.155  -2.257  1.00  0.00
ATOM   2379  ALA ALA X 500      44.793  -1.911 -50.556  1.00  0.00
ATOM   2380  ALB ALB X 501      72.537 -83.991  87.233  1.00  0.00
ATOM   2381  ALC ALC X 502      58.631  82.380 -65.914  1.00  0.00
ATOM   2382  ALD ALD X 503     -66.698   7.341  38.892  1.00  0.00
ATOM   2383  ALE ALE X 504     -60.330  76.105 -79.484  1.00  0.00
ATOM   2384  ALF ALF X 505      -7.070 -41.892  74.835  1.00  0.00
ATOM   2385  ALG ALG X 506      49.692 -89.914  72.391  1.00  0.00
ATOM   2386  ALH ALH X 507     -42.707  63.716 -73.583  1.00  0.00
ATOM   2387  ALI ALI X 508      72.519 -22.563   1.253  1.00  0.00
ATOM   2388  ALJ ALJ X 509     -67.874 -75.454   8.854  1.00  0.00
ATOM   2389  ALK ALK X 510      10.799 -80.319 -18.295  1.00  0.00
ATOM   2390  ALL ALL X 511      84.615  67.042 -67.891  1.00  0.00
ATOM   2391  ALM ALM X 512      54.028  75.271 -44.668  1.00  0.00
ATOM   2392  ALN ALN X 513      88.796 -78.326  67.405  1.00  0.00
ATOM   2393  ALO ALO X 514      20.489  53.354  64.740  1.00  0.00
ATOM   2394  ALP ALP X 515      37.560  58.043 -27.337  1.00  0.00
ATOM   2395  ALQ ALQ X 516      58.597  43.292  -8.722  1.00  0.00
ATOM   2396  ALR ALR X 517     -42.551  78.556  -9.079  1.00  0.00
ATOM   2397  ALS ALS X 518     -75.319  65.304 -33.612  1.00  0.00
ATOM   2398  ALT ALT X 519      -5.905  -3.599 -76.666  1.00  0.00
ATOM   2399  ALU ALU X 520      -9.058 -47.106   4.697  1.00  0.00
ATOM   2400  ALV ALV X 521     -74.921 -34.564 -82.789  1.00  0.00
ATOM   2401  ALW ALW X 522      84.444  67.130  20.239  1.00  0.00
ATOM   2402  ALX ALX X 523     -35.795  76.411  79.781  1.00  0.00
ATOM   2403  ALY ALY X 524      29.997  46.036 -29.382  1.00  0.00
ATOM   2404  ALZ ALZ X 525     -78.781  44.768  60.837  1.00  0.00
ATOM   2405  AMA AMA X 526      75.950  57.844 -81.761  1.00  0.00
ATOM   2406  AMB AMB X 527     -72.122 -47.449  78.392  1.00  0.00
ATOM   2407  AMC AMC X 528     -80.390 -85.122 -10.494  1.00  0.00
ATOM   2408  AMD AMD X 529     -76.684 -67.014  27.549  1.00  0.00
ATOM   2409  AME AME X 530      42.186 -86.234 -83.948  1.00  0.00
ATOM   2410  AMF AMF X 531       7.627  80.168 -30.734  1.00  0.00
ATOM   2411  AMG AMG X 532      55.564 -64.084 -78.819  1.00  0.00
ATOM   2412  AMH AMH X 533     -46.373 -85.516  44.383  1.00  0.00
ATOM   2413  AMI AMI X 534      11.378  30.277  33.427  1.00  0.00
ATOM   2414  AMJ AMJ X 535     -46.057  18.235 -19.237  1.00  0.00
ATOM   2415  AMK AMK X 536      66.647 -84.365  43.593  1.00  0.00
ATOM   2416  AML AML X 537      28.144 -63.812 -84.528  1.00  0.00
ATOM   2417  AMM AMM X 538      -6.483  56.578 -34.696  1.00  0.00
ATOM   2418  AMN AMN X 539      31.622 -37.437 -14.633  1.00  0.00
ATOM   2419  AMO AMO X 540     -78.052 -74.591 -20.811  1.00  0.00
ATOM   2420  AMP AMP X 541      83.390 -32.610 -26.706  1.00  0.00
ATOM   2421  AMQ AMQ X 542      46.170  29.761 -83.566  1.00  0.00
ATOM   2422  AMR AMR X 543     -47.472 -37.667 -39.910  1.00  0.00
ATOM   2423  AMS AMS X 544       3.540  56.322  25.140  1.00  0.00
ATOM   2424  AMT AMT X 545      54.389  31.175 -27.313  1.00  0.00
ATOM   2425  AMU AMU X 546      82.577 -89.502 -11.618  1.00  0.00
ATOM   2426  AMV AMV X 547      -1.039 -46.814  -5.136  1.00  0.00
ATOM   2427  AMW AMW X 548      65.654  69.259  26.914  1.00  0.00
ATOM   2428  AMX AMX X 549      23.725 -19.217   7.268  1.00  0.00
ATOM   2429  AMY AMY X 550      20.085 -82.485   9.506  1.00  0.00
ATOM   2430  AMZ AMZ X 551      85.065 -73.695 -56.179  1.00  0.00
ATOM   2431  ANA ANA X 552      29.184  34.712 -10.810  1.00  0.00
ATOM   2432  ANB ANB X 553     -32.774   1.964 -73.204  1.00  0.00
ATOM   2433  ANC ANC X 554     -50.085 -17.705  39.043  1.00  0.00
ATOM   2434  AND AND X 555      59.142   5.748 -26.742  1.00  0.00
ATOM   2435  ANE ANE X 556     -59.782 -46.456 -65.237  1.00  0.00
ATOM   2436  ANF ANF X 557      23.416  34.328   7.994  1.00  0.00
ATOM   2437  ANG ANG X 558      47.143  46.305  54.807  1.00  0.00
ATOM   2438  ANH ANH X 559      -5.296  49.962  84.948  1.00  0.00
ATOM   2439  ANI ANI X 560     -69.445 -18.536  34.647  1.00  0.00
ATOM   2440  ANJ ANJ X 561      28.608 -77.528 -34.565  1.00  0.00
ATOM   2441  ANK ANK X 562       1.410  14.708  73.771  1.00  0.00
ATOM   2442  ANL ANL X 563     -27.176 -44.602 -63.310  1.00  0.00
ATOM   2443  ANM ANM X 564      63.286 -63.036 -67.088  1.00  0.00
ATOM   2444  ANN ANN X 565     -24.469  50.550   2.677  1.00  0.00
ATOM   2445  ANO ANO X 566     -58.040 -86.957 -55.500  1.00  0.00
ATOM   2446  ANP ANP X 567     -46.142  -0.482 -11.727  1.00  0.00
ATOM   2447  ANQ ANQ X 568      28.363  49.978 -77.165  1.00  0.00
ATOM   2448  ANR ANR X 569     -75.146  -9.245 -21.665  1.00  0.00
ATOM   2449  ANS ANS X 570      -5.003 -67.827 -58.706  1.00  0.00
ATOM   2450  ANT ANT X 571      -5.652 -52.836 -26.393  1.00  0.00
ATOM   2451  ANU ANU X 572      -1.540  49.800 -47.938  1.00  0.00
ATOM   2452  ANV ANV X 573      53.779  24.102  26.933  1.00  0.00
ATOM   2453  ANW ANW X 574      20.061 -88.996 -17.001  1.00  0.00
ATOM   2454  ANX ANX X 575      50.159 -32.215  77.982  1.00  0.00
ATOM   2455  ANY ANY X 576      18.410  10.902 -52.468  1.00  0.00
ATOM   2456  ANZ ANZ X 577      85.761  -9.901  58.404  1.00  0.00
ATOM   2457  AOA AOA X 578     -53.795  39.319   5.765  1.00  0.00
ATOM   2458  AOB AOB X 579      29.290 -41.003 -53.391  1.00  0.00
ATOM   2459  AOC AOC X 580     -85.022   8.793  71.496  1.00  0.00
ATOM   2460  AOD AOD X 581      37.996 -21.700  63.971  1.00  0.00
ATOM   2461  AOE AOE X 582     -16.306 -10.020 -35.681  1.00  0.00
ATOM   2462  AOF AOF X 583      85.027  85.032  14.644  1.00  0.00
ATOM   2463  AOG AOG X 584      79.006 -50.735 -43.559  1.00  0.00
ATOM   2464  AOH AOH X 585      -8.531  37.845  21.554  1.00  0.00
ATOM   2465  AOI AOI X 586      32.481  -0.891 -80.441  1.00  0.00
ATOM   2466  AOJ AOJ X 587     -61.097  35.910 -42.717  1.00  0.00
ATOM   2467  AOK AOK X 588      60.933 -29.428 -29.686  1.00  0.00
ATOM   2468  AOL AOL X 589     -45.040 -44.010 -19.933  1.00  0.00
ATOM   2469  AOM AOM X 590     -66.751  28.742  26.653  1.00  0.00
ATOM   2470  AON AON X 591      88.956  59.516 -77.153  1.00  0.00
ATOM   2471  AOO AOO X 592      36.529  15.125  84.826  1.00  0.00
ATOM   2472  AOP AOP X 593      41.825  31.650  72.467  1.00  0.00
ATOM   2473  AOQ AOQ X 594     -75.104 -54.683  64.193  1.00  0.00
ATOM   2474  AOR AOR X 595      26.360 -47.947 -74.911  1.00  0.00
ATOM   2475  AOS AOS X 596      52.989 -88.481  53.395  1.00  0.00
ATOM   2476  AOT AOT X 597      77.571  24.196  48.359  1.00  0.00
ATOM   2477  AOU AOU X 598     -79.915  13.480  52.829  1.00  0.00
ATOM   2478  AOV AOV X 599       1.026 -87.326  76.745  1.00  0.00
ATOM   2479  AOW AOW X 600      14.939 -48.648 -12.280  1.00  0.00
ATOM   2480  AOX AOX X 601     -67.059  44.719 -26.613  1.00  0.00
ATOM   2481  AOY AOY X 602      15.723  61.396 -59.896  1.00  0.00
ATOM   2482  AOZ AOZ X 603      39.019  75.048  82.073  1.00  0.00
ATOM   2483  APA APA X 604      53.442  42.763 -60.658  1.00  0.00
ATOM   2484  APB APB X 605      87.042  27.369 -87.082  1.00  0.00
ATOM   2485  APC APC X 606      28.399  76.319 -10.795  1.00  0.00
ATOM   2486  APD APD X 607     -26.981 -26.609  30.570  1.00  0.00
ATOM   2487  APE APE X 608     -39.869  23.314  52.185  1.00  0.00
ATOM   2488  APF APF X 609      -9.474  14.321 -10.374  1.00  0.00
ATOM   2489  APG APG X 610     -68.369  74.907  -0.140  1.00  0.00
ATOM   2490  APH APH X 611      27.820  73.058  31.545  1.00  0.00
ATOM   2491  API API X 612      88.442  80.812 -36.300  1.00  0.00
ATOM   2492  APJ APJ X 613      23.074  83.517 -34.659  1.00  0.00
ATOM   2493  APK APK X 614      65.324 -36.352  41.276  1.00  0.00
ATOM   2494  APL APL X 615     -51.489  18.069   1.385  1.00  0.00
ATOM   2495  APM APM X 616     -17.601  32.715   8.959  1.00  0.00
ATOM   2496  APN APN X 617     -35.970  19.795 -83.407  1.00  0.00
ATOM   2497  APO APO X 618      30.752   4.639 -66.225  1.00  0.00
ATOM   2498  APP APP X 619      38.564  -4.693 -25.363  1.00  0.00
ATOM   2499  APQ APQ X 620       4.506  17.386 -26.298  1.00  0.00
ATOM   2500  APR APR X 621      41.707 -88.285 -13.766  1.00  0.00
ATOM   2501  APS APS X 622      -6.628 -44.669  88.198  1.00  0.00
ATOM   2502  APT APT X 623     -75.982 -46.387 -51.609  1.00  0.00
ATOM   2503  APU APU X 624      61.178 -74.211 -44.237  1.00  0.00
ATOM   2504  APV APV X 625      19.128  76.627   5.642  1.00  0.00
ATOM   2505  APW APW X 626     -50.334 -54.405  73.152  1.00  0.00
ATOM   2506  APX APX X 627      66.352 -73.657 -60.617  1.00  0.00
ATOM   2507  APY APY X 628      88.881  63.744 -41.515  1.00  0.00
ATOM   2508  APZ APZ X 629      -0.565 -85.645  46.552  1.00  0.00
ATOM   2509  AQA AQA X 630     -84.855  -5.751  64.562  1.00  0.00
ATOM   2510  AQB AQB X 631      47.014  44.374  43.505  1.00  0.00
ATOM   2511  AQC AQC X 632      19.298 -67.260  88.626  1.00  0.00
ATOM   2512  AQD AQD X 633     -22.291 -64.075 -69.832  1.00  0.00
ATOM   2513  AQE AQE X 634     -13.493 -84.678 -27.361  1.00  0.00
ATOM   2514  AQF AQF X 635      22.072  80.404  61.686  1.00  0.00
ATOM   2515  AQG AQG X 636     -84.472  -1.868 -30.395  1.00  0.00
ATOM   2516  AQH AQH X 637     -20.177  14.819  36.574  1.00  0.00
ATOM   2517  AQI AQI X 638     -14.828 -36.816 -37.355  1.00  0.00
ATOM   2518  AQJ AQJ X 639     -71.115  80.742 -41.374  1.00  0.00
ATOM   2519  AQK AQK X 640     -46.566  41.360 -44.271  1.00  0.00
ATOM   2520  AQL AQL X 641     -74.123 -84.648 -37.060  1.00  0.00
ATOM   2521  AQM AQM X 642      54.412  -4.416  84.758  1.00  0.00
ATOM   2522  AQN AQN X 643     -63.963 -23.379 -19.142  1.00  0.00
ATOM   2523  AQO AQO X 644      58.791 -17.406  -9.575  1.00  0.00
ATOM   2524  AQP AQP X 645      82.972  43.755 -42.060  1.00  0.00
ATOM   2525  AQQ AQQ X 646      23.226  21.883  -3.256  1.00  0.00
ATOM   2526  AQR AQR X 647       4.697   2.993  84.610  1.00  0.00
ATOM   2527  AQS AQS X 648      44.639  32.651  -1.135  1.00  0.00
ATOM   2528  AQT AQT X 649     -38.659  82.084 -29.989  1.00  0.00
ATOM   2529  AQU AQU X 650       3.517 -33.471 -16.319  1.00  0.00
ATOM   2530  AQV AQV X 651     -76.245 -50.541 -67.567  1.00  0.00
ATOM   2531  AQW AQW X 652     -79.534  72.205  27.901  1.00  0.00
ATOM   2532  AQX AQX X 653       5.640  84.257  -2.627  1.00  0.00
ATOM   2533  AQY AQY X 654      64.475  53.734 -71.955  1.00  0.00
ATOM   2534  AQZ AQZ X 655     -11.042  60.775  86.932  1.00  0.00
ATOM   2535  ARA ARA X 656      -6.777 -60.133  14.852  1.00  0.00
ATOM   2536  ARB ARB X 657      84.625 -40.936 -69.900  1.00  0.00
ATOM   2537  ARC ARC X 658      17.389 -87.557  74.509  1.00  0.00
ATOM   2538  ARD ARD X 659     -62.515 -66.816  31.891  1.00  0.00
ATOM   2539  ARE ARE X 660     -55.216 -60.048  -0.207  1.00  0.00
ATOM   2540  ARF ARF X 661      82.309 -69.233  77.003  1.00  0.00
ATOM   2541  ARG ARG X 662      17.616  19.560  85.908  1.00  0.00
ATOM   2542  ARH ARH X 663     -75.378 -17.281  16.839  1.00  0.00
ATOM   2543  ARI ARI X 664      50.511 -55.276   0.975  1.00  0.00
ATOM   2544  ARJ ARJ X 665     -81.927  54.665  82.185  1.00  0.00
ATOM   2545  ARK ARK X 666      49.267  57.992  49.244  1.00  0.00
ATOM   2546  ARL ARL X 667      63.364 -43.122  85.351  1.00  0.00
ATOM   2547  ARM ARM X 668     -31.730 -27.627 -77.786  1.00  0.00
ATOM   2548  ARN ARN X 669     -74.171 -81.266  61.846  1.00  0.00
ATOM   2549  ARO ARO X 670     -11.622 -19.984  50.403  1.00  0.00
ATOM   2550  ARP ARP X 671     -42.817 -77.024 -61.827  1.00  0.00
ATOM   2551  ARQ ARQ X 672     -24.488  31.150  84.026  1.00  0.00
ATOM   2552  ARR ARR X 673      -3.048 -24.177  75.749  1.00  0.00
ATOM   2553  ARS ARS X 674      49.537  -8.208  11.640  1.00  0.00
ATOM   2554  ART ART X 675     -17.515 -90.108 -46.910  1.00  0.00
ATOM   2555  ARU ARU X 676     -35.461 -39.220   7.949  1.00  0.00
ATOM   2556  ARV ARV X 677      79.784  53.931 -53.348  1.00  0.00
ATOM   2557  ARW ARW X 678      20.364  -6.256 -48.448  1.00  0.00
ATOM   2558  ARX ARX X 679     -66.886 -21.240   0.506  1.00  0.00
ATOM   2559  ARY ARY X 680       7.525 -17.932  15.576  1.00  0.00
ATOM   2560  ARZ ARZ X 681      -0.832  27.789 -41.013  1.00  0.00
ATOM   2561  ASA ASA X 682     -43.904 -71.869  83.204  1.00  0.00
ATOM   2562  ASB ASB X 683     -74.149 -22.904  80.306  1.00  0.00
ATOM   2563  ASC ASC X 684      86.204 -77.503  -9.844  1.00  0.00
ATOM   2564  ASD ASD X 685     -38.239 -49.797  88.266  1.00  0.00
ATOM   2565  ASE ASE X 686      18.828  46.291 -54.602  1.00  0.00
ATOM   2566  ASF ASF X 687      83.152 -45.270  11.236  1.00  0.00
ATOM   2567  ASG ASG X 688      28.573 -81.885  33.367  1.00  0.00
ATOM   2568  ASH ASH X 689     -60.475  65.277 -70.686  1.00  0.00
ATOM   2569  ASI ASI X 690      15.809  70.223  46.965  1.00  0.00
ATOM   2570  ASJ ASJ X 691     -70.762 -85.023  79.344  1.00  0.00
ATOM   2571  ASK ASK X 692     -32.482  16.077  -2.442  1.00  0.00
ATOM   2572  ASL ASL X 693     -38.912  78.519  39.716  1.00  0.00
ATOM   2573  ASM ASM X 694     -83.263 -54.914 -79.513  1.00  0.00
ATOM   2574  ASN ASN X 695      38.107  48.721  33.748  1.00  0.00
ATOM   2575  ASO ASO X 696      38.141 -85.462 -27.990  1.00  0.00
ATOM   2576  ASP ASP X 697      36.428 -51.609  -3.109  1.00  0.00
ATOM   2577  ASQ ASQ X 698      22.832  36.994  50.830  1.00  0.00
ATOM   2578  ASR ASR X 699      62.936  85.679   6.372  1.00  0.00
ATOM   2579  ASS ASS X 700      12.448 -34.002 -62.781  1.00  0.00
ATOM   2580  AST AST X 701      81.985   9.599  49.903  1.00  0.00
ATOM   2581  ASU ASU X 702     -82.901  32.412  47.900  1.00  0.00
ATOM   2582  ASV ASV X 703      14.352  56.812 -73.717  1.00  0.00
ATOM   2583  ASW ASW X 704     -55.753  14.585 -44.577  1.00  0.00
ATOM   2584  ASX ASX X 705     -78.412   1.838 -87.277  1.00  0.00
ATOM   2585  ASY ASY X 706       5.826 -38.899  30.988  1.00  0.00
ATOM   2586  ASZ ASZ X 707       3.563  67.327  -6.322  1.00  0.00
ATOM   2587  ATA ATA X 708     -34.174  10.756  41.845  1.00  0.00
ATOM   2588  ATB ATB X 709      31.771  24.405 -84.016  1.00  0.00
ATOM   2589  ATC ATC X 710     -43.275 -64.805  22.196  1.00  0.00
ATOM   2590  ATD ATD X 711     -53.361  18.362  26.179  1.00  0.00
ATOM   2591  ATE ATE X 712      34.625  38.395  15.831  1.00  0.00
ATOM   2592  ATF ATF X 713      24.466  11.147  78.466  1.00  0.00
ATOM   2593  ATG ATG X 714      27.764  61.536 -81.325  1.00  0.00
ATOM   2594  ATH ATH X 715      61.711  34.892  51.796  1.00  0.00
ATOM   2595  ATI ATI X 716      61.206 -89.204  70.968  1.00  0.00
ATOM   2596  ATJ ATJ X 717     -66.544  68.402  73.874  1.00  0.00
ATOM   2597  ATK ATK X 718      -5.031  24.066   3.325  1.00  0.00
ATOM   2598  ATL ATL X 719      49.456  55.251  -4.149  1.00  0.00
ATOM   2599  ATM ATM X 720      33.478  -7.657 -57.654  1.00  0.00
ATOM   2600  ATN ATN X 721     -59.649  76.573   7.144  1.00  0.00
ATOM   2601  ATO ATO X 722     -48.867 -81.499  -7.522  1.00  0.00
ATOM   2602  ATP ATP X 723      67.842 -14.519  19.209  1.00  0.00
ATOM   2603  ATQ ATQ X 724       6.955 -85.102 -65.036  1.00  0.00
ATOM   2604  ATR ATR X 725     -53.941  52.681  59.265  1.00  0.00
ATOM   2605  ATS ATS X 726      87.438  40.005 -26.825  1.00  0.00
ATOM   2606  ATT ATT X 727     -55.111 -72.367 -55.368  1.00  0.00
ATOM   2607  ATU ATU X 728      90.236  81.737   4.731  1.00  0.00
ATOM   2608  ATV ATV X 729      76.998 -83.556 -72.093  1.00  0.00
ATOM   2609  ATW ATW X 730      -7.676  48.002 -84.061  1.00  0.00
ATOM   2610  ATX ATX X 731     -56.013 -29.711 -36.545  1.00  0.00
ATOM   2611  ATY ATY X 732      -4.137 -68.638 -80.480  1.00  0.00
ATOM   2612  ATZ ATZ X 733     -32.711  -2.780 -54.152  1.00  0.00
ATOM   2613  AUA AUA X 734       7.876 -90.409  69.057  1.00  0.00
ATOM   2614  AUB AUB X 735     -28.317 -74.379 -67.046  1.00  0.00
ATOM   2615  AUC AUC X 736     -27.793  85.939  55.184  1.00  0.00
ATOM   2616  AUD AUD X 737      14.380  27.009  55.938  1.00  0.00
ATOM   2617  AUE AUE X 738      -1.877 -26.797  45.261  1.00  0.00
ATOM   2618  AUF AUF X 739      11.938  -9.281 -82.168  1.00  0.00
ATOM   2619  AUG AUG X 740      86.393 -86.233  16.130  1.00  0.00
ATOM   2620  AUH AUH X 741     -72.911 -33.105 -43.924  1.00  0.00
ATOM   2621  AUI AUI X 742     -22.389  11.771 -83.835  1.00  0.00
ATOM   2622  AUJ AUJ X 743     -14.100   2.632  36.451  1.00  0.00
ATOM   2623  AUK AUK X 744     -80.734   3.311  38.001  1.00  0.00
ATOM   2624  AUL AUL X 745     -10.149 -70.751 -41.023  1.00  0.00
ATOM   2625  AUM AUM X 746       1.862 -77.623 -32.738  1.00  0.00
ATOM   2626  AUN AUN X 747     -81.916  -2.399 -47.199  1.00  0.00
ATOM   2627  AUO AUO X 748     -27.172 -86.723 -84.070  1.00  0.00
ATOM   2628  AUP AUP X 749      63.497 -14.873  36.820  1.00  0.00
ATOM   2629  AUQ AUQ X 750      66.337  19.682 -24.857  1.00  0.00
ATOM   2630  AUR AUR X 751      10.443  79.906 -48.072  1.00  0.00
ATOM   2631  AUS AUS X 752      72.204  12.075 -84.919  1.00  0.00
ATOM   2632  AUT AUT X 753      67.927   0.093 -73.503  1.00  0.00
ATOM   2633  AUU AUU X 754     -22.304  58.879  65.323  1.00  0.00
ATOM   2634  AUV AUV X 755     -24.046 -36.958 -11.680  1.00  0.00
ATOM   2635  AUW AUW X 756      54.896 -39.080  12.377  1.00  0.00
ATOM   2636  AUX AUX X 757     -84.126  15.256  25.245  1.00  0.00
ATOM   2637  AUY AUY X 758      68.931 -77.477  69.403  1.00  0.00
ATOM   2638  AUZ AUZ X 759      -1.847  38.878   0.425  1.00  0.00
ATOM   2639  AVA AVA X 760     -83.378 -61.765  69.768  1.00  0.00
ATOM   2640  AVB AVB X 761      -7.664 -88.071 -87.165  1.00  0.00
ATOM   2641  AVC AVC X 762     -60.783  57.575  17.941  1.00  0.00
ATOM   2642  AVD AVD X 763       6.635 -46.644 -82.637  1.00  0.00
ATOM   2643  AVE AVE X 764      11.359  27.138  -0.084  1.00  0.00
ATOM   2644  AVF AVF X 765     -37.653 -54.195 -39.959  1.00  0.00
ATOM   2645  AVG AVG X 766      49.741 -57.643  18.518  1.00  0.00
ATOM   2646  AVH AVH X 767      68.310 -70.851  55.227  1.00  0.00
ATOM   2647  AVI AVI X 768     -23.410  64.987  76.811  1.00  0.00
ATOM   2648  AVJ AVJ X 769      88.029 -34.988 -11.253  1.00  0.00
ATOM   2649  AVK AVK X 770     -10.748 -68.634  48.030  1.00  0.00
ATOM   2650  AVL AVL X 771     -47.343  -1.893   4.200  1.00  0.00
ATOM   2651  AVM AVM X 772      47.825  74.094 -59.647  1.00  0.00
ATOM   2652  AVN AVN X 773      35.884 -14.677 -42.327  1.00  0.00
ATOM   2653  AVO AVO X 774      36.122 -17.421  17.472  1.00  0.00
ATOM   2654  AVP AVP X 775      52.041 -18.856   2.291  1.00  0.00
ATOM   2655  AVQ AVQ X 776      63.006 -81.145   5.239  1.00  0.00
ATOM   2656  AVR AVR X 777      13.499 -79.632  50.919  1.00  0.00
ATOM   2657  AVS AVS X 778      22.477  -1.127 -22.786  1.00  0.00
ATOM   2658  AVT AVT X 779      51.427   3.743 -63.007  1.00  0.00
ATOM   2659  AVU AVU X 780     -45.773  46.903 -59.764  1.00  0.00
ATOM   2660  AVV AVV X 781     -58.315 -31.077  50.078  1.00  0.00
ATOM   2661  AVW AVW X 782      16.940  33.446 -78.202  1.00  0.00
ATOM   2662  AVX AVX X 783     -12.302  25.975  85.355  1.00  0.00
ATOM   2663  AVY AVY X 784      21.450  68.343 -22.685  1.00  0.00
ATOM   2664  AVZ AVZ X 785     -74.315  58.586 -16.804  1.00  0.00
ATOM   2665  AWA AWA X 786     -62.228  74.338 -51.441  1.00  0.00
ATOM   2666  AWB AWB X 787      -7.214   6.528 -39.738  1.00  0.00
ATOM   2667  AWC AWC X 788      89.520 -51.926 -31.999  1.00  0.00
ATOM   2668  AWD AWD X 789      75.231 -58.592 -78.420  1.00  0.00
ATOM   2669  AWE AWE X 790     -13.270  -9.077  37.508  1.00  0.00
ATOM   2670  AWF AWF X 791     -27.558  33.469 -83.214  1.00  0.00
ATOM   2671  AWG AWG X 792      50.836  -1.332  29.207  1.00  0.00
ATOM   2672  AWH AWH X 793      45.262 -25.097  84.801  1.00  0.00
ATOM   2673  AWI AWI X 794      31.901  11.409  10.519  1.00  0.00
ATOM   2674  AWJ AWJ X 795     -39.626  43.348  79.708  1.00  0.00
ATOM   2675  AWK AWK X 796     -81.966  34.280 -43.348  1.00  0.00
ATOM   2676  AWL AWL X 797     -38.377  82.624 -82.430  1.00  0.00
ATOM   2677  AWM AWM X 798      85.524  81.512  31.653  1.00  0.00
ATOM   2678  AWN AWN X 799      43.095  16.502   5.635  1.00  0.00
ATOM   2679  AWO AWO X 800     -45.967  43.581 -77.897  1.00  0.00
ATOM   2680  AWP AWP X 801      85.496  65.503  -9.703  1.00  0.00
ATOM   2681  AWQ AWQ X 802      67.678  82.600  66.960  1.00  0.00
ATOM   2682  AWR AWR X 803      87.676 -16.899  20.201  1.00  0.00
ATOM   2683  AWS AWS X 804      77.351 -35.223  58.489  1.00  0.00
ATOM   2684  AWT AWT X 805      29.899  59.396  54.683  1.00  0.00
ATOM   2685  AWU AWU X 806      -0.114 -26.358  27.536  1.00  0.00
ATOM   2686  AWV AWV X 807     -43.364  26.427 -33.093  1.00  0.00
ATOM   2687  AWW AWW X 808      41.400  72.749 -34.252  1.00  0.00
ATOM   2688  AWX AWX X 809      -2.263 -57.485  89.134  1.00  0.00
ATOM   2689  AWY AWY X 810     -82.030 -33.216  51.973  1.00  0.00
ATOM   2690  AWZ AWZ X 811      -2.127  51.776 -62.512  1.00  0.00
ATOM   2691  AXA AXA X 812     -11.193 -16.228  24.387  1.00  0.00
ATOM   2692  AXB AXB X 813      64.726  29.088  39.336  1.00  0.00
ATOM   2693  AXC AXC X 814      31.039  81.801 -46.220  1.00  0.00
ATOM   2694  AXD AXD X 815     -39.806 -43.045 -53.324  1.00  0.00
ATOM   2695  AXE AXE X 816      58.251 -68.971   2.309  1.00  0.00
ATOM   2696  AXF AXF X 817     -55.754  46.329 -14.843  1.00  0.00
ATOM   2697  AXG AXG X 818      39.550  85.336  27.889  1.00  0.00
ATOM   2698  AXH AXH X 819      -3.682 -80.211 -11.648  1.00  0.00
ATOM   2699  AXI AXI X 820      47.768 -13.598  88.220  1.00  0.00
ATOM   2700  AXJ AXJ X 821     -27.039 -28.847 -33.668  1.00  0.00
ATOM   2701  AXK AXK X 822      47.127 -81.968 -52.956  1.00  0.00
ATOM   2702  AXL AXL X 823      56.592  35.458  89.516  1.00  0.00
ATOM   2703  AXM AXM X 824      82.039  -8.603 -84.064  1.00  0.00
ATOM   2704  AXN AXN X 825     -50.048 -36.514  -4.254  1.00  0.00
ATOM   2705  AXO AXO X 826       0.169  67.117 -37.252  1.00  0.00
ATOM   2706  AXP AXP X 827      40.956 -88.510  17.746  1.00  0.00
ATOM   2707  AXQ AXQ X 828      45.027  81.480  63.745  1.00  0.00
ATOM   2708  AXR AXR X 829     -66.262 -66.917 -12.108  1.00  0.00
ATOM   2709  AXS AXS X 830      85.772  -3.925 -57.996  1.00  0.00
ATOM   2710  AXT AXT X 831      76.400 -30.946 -81.626  1.00  0.00
ATOM   2711  AXU AXU X 832      87.518  19.924  11.484  1.00  0.00
ATOM   2712  AXV AXV X 833     -41.106   0.931 -25.050  1.00  0.00
ATOM   2713  AXW AXW X 834      47.418  45.855  89.229  1.00  0.00
ATOM   2714  AXX AXX X 835      12.945 -26.947   9.909  1.00  0.00
ATOM   2715  AXY AXY X 836     -51.052 -81.390  53.803  1.00  0.00
ATOM   2716  AXZ AXZ X 837     -42.332 -32.550  38.986  1.00  0.00
ATOM   2717  AYA AYA X 838     -70.910 -14.352  63.074  1.00  0.00
ATOM   2718  AYB AYB X 839      24.457  61.941 -33.855  1.00  0.00
ATOM   2719  AYC AYC X 840     -78.298 -64.357  54.819  1.00  0.00
ATOM   2720  AYD AYD X 841      18.293  67.588 -80.011  1.00  0.00
ATOM   2721  AYE AYE X 842      35.908  83.411   5.556  1.00  0.00
ATOM   2722  AYF AYF X 843     -77.271  73.853 -64.870  1.00  0.00
ATOM   2723  AYG AYG X 844      82.214  45.045 -86.052  1.00  0.00
ATOM   2724  AYH AYH X 845     -31.875 -87.774  64.888  1.00  0.00
ATOM   2725  AYI AYI X 846      64.495  50.146  28.906  1.00  0.00
ATOM   2726  AYJ AYJ X 847     -85.112  14.905 -60.679  1.00  0.00
ATOM   2727  AYK AYK X 848       9.181  81.689  77.439  1.00  0.00
ATOM   2728  AYL AYL X 849      -9.734  83.588  -4.804  1.00  0.00
ATOM   2729  AYM AYM X 850      -8.263  80.867 -49.953  1.00  0.00
ATOM   2730  AYN AYN X 851      39.397 -60.236  88.939  1.00  0.00
ATOM   2731  AYO AYO X 852     -81.258 -83.903  21.734  1.00  0.00
ATOM   2732  AYP AYP X 853     -79.945 -32.540  73.632  1.00  0.00
ATOM   2733  AYQ AYQ X 854     -62.088  50.174  70.058  1.00  0.00
ATOM   2734  AYR AYR X 855      68.256  77.511 -39.329  1.00  0.00
ATOM   2735  AYS AYS X 856      24.550  47.395  24.323  1.00  0.00
ATOM   2736  AYT AYT X 857      12.658 -78.976  87.571  1.00  0.00
ATOM   2737  AYU AYU X 858      78.603  55.020 -68.407  1.00  0.00
ATOM   2738  AYV AYV X 859      40.000  16.568  21.992  1.00  0.00
ATOM   2739  AYW AYW X 860     -84.212  18.605 -44.163  1.00  0.00
ATOM   2740  AYX AYX X 861      -8.308  66.001  66.490  1.00  0.00
ATOM   2741  AYY AYY X 862     -59.682  67.134  61.973  1.00  0.00
ATOM   2742  AYZ AYZ X 863      56.440 -16.713 -29.467  1.00  0.00
ATOM   2743  AZA AZA X 864      69.621  -8.752  86.174  1.00  0.00
ATOM   2744  AZB AZB X 865       3.623  63.075  86.732  1.00  0.00
ATOM   2745  AZC AZC X 866      42.175 -80.691  81.185  1.00  0.00
ATOM   2746  AZD AZD X 867     -11.321 -49.065 -45.452  1.00  0.00
ATOM   2747  AZE AZE X 868     -84.832 -49.931  53.667  1.00  0.00
ATOM   2748  AZF AZF X 869      86.480  60.415   4.394  1.00  0.00
ATOM   2749  AZG AZG X 870      34.474   1.054 -39.203  1.00  0.00
ATOM   2750  AZH AZH X 871      87.390  51.645 -32.852  1.00  0.00
ATOM   2751  AZI AZI X 872      39.743 -24.859 -21.664  1.00  0.00
ATOM   2752  AZJ AZJ X 873      70.307   6.860 -38.196  1.00  0.00
ATOM   2753  AZK AZK X 874      13.229 -79.863 -50.855  1.00  0.00
ATOM   2754  AZL AZL X 875      60.353 -36.003  64.522  1.00  0.00
ATOM   2755  AZM AZM X 876      67.388  43.274 -86.148  1.00  0.00
ATOM   2756  AZN AZN X 877     -46.441 -46.827  10.868  1.00  0.00
ATOM   2757  AZO AZO X 878     -71.330   0.918  60.789  1.00  0.00
ATOM   2758  AZP AZP X 879      37.187 -28.630  30.872  1.00  0.00
ATOM   2759  AZQ AZQ X 880      65.151 -80.573 -81.638  1.00  0.00
ATOM   2760  AZR AZR X 881      40.414  -2.189  75.704  1.00  0.00
ATOM   2761  AZS AZS X 882     -13.606 -85.364 -60.014  1.00  0.00
ATOM   2762  AZT AZT X 883     -85.641 -76.154 -79.187  1.00  0.00
ATOM   2763  AZU AZU X 884      20.309  60.273  79.587  1.00  0.00
ATOM   2764  AZV AZV X 885       8.938 -40.779  85.599  1.00  0.00
ATOM   2765  AZW AZW X 886       4.460  80.897  53.557  1.00  0.00
ATOM   2766  AZX AZX X 887      -0.191  10.273  58.247  1.00  0.00
ATOM   2767  AZY AZY X 888     -82.276  40.237 -30.872  1.00  0.00
ATOM   2768  AZZ AZZ X 889     -83.814   0.938 -16.894  1.00  0.00
ATOM   2769  BAA BAA X 890      66.109   0.408  37.584  1.00  0.00
ATOM   2770  BAB BAB X 891      11.810 -85.214  -5.920  1.00  0.00
ATOM   2771  BAC BAC X 892      84.684  -1.889  81.833  1.00  0.00
ATOM   2772  BAD BAD X 893      86.469  27.364 -31.705  1.00  0.00
ATOM   2773  BAE BAE X 894     -11.170  85.599 -76.937  1.00  0.00
ATOM   2774  BAF BAF X 895     -19.881 -47.544 -23.354  1.00  0.00
ATOM   2775  BAG BAG X 896      54.225 -41.667  -5.131  1.00  0.00
ATOM   2776  BAH BAH X 897     -57.176  44.337 -32.855  1.00  0.00
ATOM   2777  BAI BAI X 898     -83.035 -53.902  22.928  1.00  0.00
ATOM   2778  BAJ BAJ X 899      36.556 -52.163 -53.446  1.00  0.00
ATOM   2779  BAK BAK X 900      73.463   5.664  81.468  1.00  0.00
ATOM   2780  BAL BAL X 901      60.213  24.968 -85.786  1.00  0.00
ATOM   2781  BAM BAM X 902      25.950  80.085  18.887  1.00  0.00
ATOM   2782  BAN BAN X 903      60.452  66.020 -24.291  1.00  0.00
ATOM   2783  BAO BAO X 904      52.524 -85.538 -42.229  1.00  0.00
ATOM   2784  BAP BAP X 905     -69.429  49.523  82.599  1.00  0.00
ATOM   2785  BAQ BAQ X 906     -58.677  11.147 -76.880  1.00  0.00
ATOM   2786  BAR BAR X 907     -56.960 -13.404 -74.706  1.00  0.00
ATOM   2787  BAS BAS X 908     -17.536 -55.431  81.360  1.00  0.00
ATOM   2788  BAT BAT X 909      51.710  11.501  82.402  1.00  0.00
ATOM   2789  BAU BAU X 910       5.937  25.270 -82.423  1.00  0.00
ATOM   2790  BAV BAV X 911      60.486  84.091  30.673  1.00  0.00
ATOM   2791  BAW BAW X 912     -55.052  -5.255  61.249  1.00  0.00
ATOM   2792  BAX BAX X 913     -17.009 -25.313 -10.796  1.00  0.00
ATOM   2793  BAY BAY X 914     -51.084 -69.228 -15.071  1.00  0.00
ATOM   2794  BAZ BAZ X 915     -15.158 -44.753  60.480  1.00  0.00
ATOM   2795  BBA BBA X 916     -84.110  80.112  66.524  1.00  0.00
ATOM   2796  BBB BBB X 917     -85.479   1.168 -78.253  1.00  0.00
ATOM   2797  BBC BBC X 918      38.009 -87.457  52.663  1.00  0.00
ATOM   2798  BBD BBD X 919      89.960 -20.234 -17.584  1.00  0.00
ATOM   2799  BBE BBE X 920      51.820  29.162 -45.616  1.00  0.00
ATOM   2800  BBF BBF X 921     -61.150 -25.210 -65.017  1.00  0.00
ATOM   2801  BBG BBG X 922      89.861 -85.885 -19.580  1.00  0.00
ATOM   2802  BBH BBH X 923      39.701 -85.913   2.155  1.00  0.00
ATOM   2803  BBI BBI X 924     -37.631  54.582  43.074  1.00  0.00
ATOM   2804  BBJ BBJ X 925      32.250 -75.590 -86.097  1.00  0.00
ATOM   2805  BBK BBK X 926      31.130 -46.372  82.602  1.00  0.00
ATOM   2806  BBL BBL X 927      56.676  61.746  39.799  1.00  0.00
ATOM   2807  BBM BBM X 928     -83.666 -21.522 -45.093  1.00  0.00
ATOM   2808  BBN BBN X 929      37.434 -59.448 -34.847  1.00  0.00
ATOM   2809  BBO BBO X 930       4.018  85.062  88.137  1.00  0.00
ATOM   2810  BBP BBP X 931      62.238  84.219  -7.463  1.00  0.00
ATOM   2811  BBQ BBQ X 932      30.845  84.128 -76.582  1.00  0.00
ATOM   2812  BBR BBR X 933     -60.238 -52.667  12.926  1.00  0.00
ATOM   2813  BBS BBS X 934     -51.399  79.759 -36.132  1.00  0.00
ATOM   2814  BBT BBT X 935       0.564 -62.656  44.322  1.00  0.00
ATOM   2815  BBU BBU X 936     -60.984 -47.279 -11.009  1.00  0.00
ATOM   2816  BBV BBV X 937      68.206  -5.014  -6.862  1.00  0.00
ATOM   2817  BBW BBW X 938     -85.988 -83.404   3.505  1.00  0.00
ATOM   2818  BBX BBX X 939      71.852  -3.071  55.171  1.00  0.00
ATOM   2819  BBY BBY X 940      16.682 -47.428 -56.814  1.00  0.00
ATOM   2820  BBZ BBZ X 941      67.350 -65.050  88.448  1.00  0.00
ATOM   2821  BCA BCA X 942      48.227  60.595 -16.321  1.00  0.00
ATOM   2822  BCB BCB X 943     -10.729  13.814 -27.050  1.00  0.00
ATOM   2823  BCC BCC X 944       8.039 -61.394   7.633  1.00  0.00
ATOM   2824  BCD BCD X 945      37.160  30.118 -24.305  1.00  0.00
ATOM   2825  BCE BCE X 946      48.674   9.903  38.493  1.00  0.00
ATOM   2826  BCF BCF X 947     -52.716  79.901  76.916  1.00  0.00
ATOM   2827  BCG BCG X 948      83.515  81.133  71.022  1.00  0.00
ATOM   2828  BCH BCH X 949      -1.603  59.695  52.815  1.00  0.00
ATOM   2829  BCI BCI X 950     -26.720 -89.289 -18.722  1.00  0.00
ATOM   2830  BCJ BCJ X 951      11.495  53.551  81.535  1.00  0.00
ATOM   2831  BCK BCK X 952      51.576   5.552  -6.135  1.00  0.00
ATOM   2832  BCL BCL X 953     -78.941   6.868  85.877  1.00  0.00
ATOM   2833  BCM BCM X 954      88.095 -64.732 -14.556  1.00  0.00
ATOM   2834  BCN BCN X 955      57.871  67.202  82.615  1.00  0.00
ATOM   2835  BCO BCO X 956     -61.376 -25.152 -49.560  1.00  0.00
ATOM   2836  BCP BCP X 957     -64.512 -82.061 -13.163  1.00  0.00
ATOM   2837  BCQ BCQ X 958      51.690  32.829  38.751  1.00  0.00
ATOM   2838  BCR BCR X 959      33.444 -82.291  68.286  1.00  0.00
ATOM   2839  BCS BCS X 960      45.919 -67.702 -85.849  1.00  0.00
ATOM   2840  BCT BCT X 961     -78.728  69.306 -10.618  1.00  0.00
ATOM   2841  BCU BCU X 962      31.703 -20.572  73.365  1.00  0.00
ATOM   2842  BCV BCV X 963     -29.302  13.730 -25.867  1.00  0.00
ATOM   2843  BCW BCW X 964       4.390 -88.718  21.790  1.00  0.00
ATOM   2844  BCX BCX X 965     -35.561  62.978 -39.733  1.00  0.00
ATOM   2845  BCY BCY X 966      82.959  83.185  88.412  1.00  0.00
ATOM   2846  BCZ BCZ X 967      25.552 -74.908  -9.054  1.00  0.00
ATOM   2847  BDA BDA X 968     -27.582 -25.582 -44.263  1.00  0.00
ATOM   2848  BDB BDB X 969     -17.560  -8.351 -15.056  1.00  0.00
ATOM   2849  BDC BDC X 970      -5.210  36.446  34.844  1.00  0.00
ATOM   2850  BDD BDD X 971      89.757  78.242  60.941  1.00  0.00
ATOM   2851  BDE BDE X 972     -44.773  10.193  20.493  1.00  0.00
ATOM   2852  BDF BDF X 973     -37.391  56.132  88.649  1.00  0.00
ATOM   2853  BDG BDG X 974     -58.590 -63.413  65.304  1.00  0.00
ATOM   2854  BDH BDH X 975     -69.211  11.736 -35.323  1.00  0.00
ATOM   2855  BDI BDI X 976      36.430 -58.075  13.033  1.00  0.00
ATOM   2856  BDJ BDJ X 977     -81.437  -8.100  10.306  1.00  0.00
ATOM   2857  BDK BDK X 978      61.659  22.601  65.865  1.00  0.00
ATOM   2858  BDL BDL X 979     -42.326  56.764  13.905  1.00  0.00
ATOM   2859  BDM BDM X 980     -48.193 -18.144  62.121  1.00  0.00
ATOM   2860  BDN BDN X 981     -34.319 -80.378  26.954  1.00  0.00
ATOM   2861  BDO BDO X 982     -82.629  81.541 -48.657  1.00  0.00
ATOM   2862  BDP BDP X 983      84.865 -86.387  45.256  1.00  0.00
ATOM   2863  BDQ BDQ X 984     -36.876 -84.211  12.263  1.00  0.00
ATOM   2864  BDR BDR X 985      40.192 -88.424 -39.170  1.00  0.00
ATOM   2865  BDS BDS X 986      89.101  15.416  61.488  1.00  0.00
ATOM   2866  BDT BDT X 987     -18.700 -61.955 -35.132  1.00  0.00
ATOM   2867  BDU BDU X 988       1.705 -42.706 -51.409  1.00  0.00
ATOM   2868  BDV BDV X 989       8.263  19.911 -41.365  1.00  0.00
ATOM   2869  BDW BDW X 990     -62.543   3.080  49.951  1.00  0.00
ATOM   2870  BDX BDX X 991     -72.335 -27.514  67.985  1.00  0.00
ATOM   2871  BDY BDY X 992     -23.357 -41.616  89.980  1.00  0.00
ATOM   2872  BDZ BDZ X 993     -76.755 -34.399  86.771  1.00  0.00
ATOM   2873  BEA BEA X 994      45.985 -77.225   4.180  1.00  0.00
ATOM   2874  BEB BEB X 995      56.061 -87.181 -14.738  1.00  0.00
ATOM   2875  BEC BEC X 996     -84.974 -36.704  11.619  1.00  0.00
ATOM   2876  BED BED X 997       3.314  34.729  13.619  1.00  0.00
ATOM   2877  BEE BEE X 998      48.725 -17.248  58.725  1.00  0.00
ATOM   2878  BEF BEF X 999       1.624  12.330  30.708  1.00  0.00
ATOM   2879  BEG BEG X1000      48.566 -36.293  22.947  1.00  0.00
ATOM   2880  BEH BEH X1001      -0.934  11.626 -77.511  1.00  0.00
ATOM   2881  BEI BEI X1002     -10.854  27.126  -6.835  1.00  0.00
ATOM   2882  BEJ BEJ X1003      47.189  15.645 -41.799  1.00  0.00
ATOM   2883  BEK BEK X1004      19.591 -88.627 -27.893  1.00  0.00
ATOM   2884  BEL BEL X1005     -65.631 -71.952  44.266  1.00  0.00
ATOM   2885  BEM BEM X1006     -71.909 -88.387 -49.892  1.00  0.00
ATOM   2886  BEN BEN X1007      68.280 -14.180 -25.591  1.00  0.00
ATOM   2887  BEO BEO X1008     -46.820  49.872  74.242  1.00  0.00
ATOM   2888  BEP BEP X1009      58.945  -2.092 -13.348  1.00  0.00
ATOM   2889  BEQ BEQ X1010      40.528  65.577  -8.111  1.00  0.00
ATOM   2890  BER BER X1011      27.093 -56.212 -21.995  1.00  0.00
ATOM   2891  BES BES X1012     -30.657   6.105 -14.186  1.00  0.00
ATOM   2892  BET BET X1013      55.393  59.935 -66.340  1.00  0.00
ATOM   2893  BEU BEU X1014      86.611  60.287  60.307  1.00  0.00
ATOM   2894  BEV BEV X1015       1.501  50.693 -11.740  1.00  0.00
ATOM   2895  BEW BEW X1016     -49.989  21.018  14.223  1.00  0.00
ATOM   2896  BEX BEX X1017      19.268  45.143 -79.796  1.00  0.00
ATOM   2897  BEY BEY X1018      14.325  25.577  68.904  1.00  0.00
ATOM   2898  BEZ BEZ X1019     -63.020  38.221  -2.977  1.00  0.00
ATOM   2899  BFA BFA X1020       9.323 -15.235 -52.808  1.00  0.00
ATOM   2900  BFB BFB X1021      -3.037 -77.807 -46.371  1.00  0.00
ATOM   2901  BFC BFC X1022     -72.081  -1.267  -6.654  1.00  0.00
ATOM   2902  BFD BFD X1023      -0.321 -86.615   6.643  1.00  0.00
ATOM   2903  BFE BFE X1024     -85.491  29.333 -27.157  1.00  0.00
ATOM   2904  BFF BFF X1025     -49.564  54.910 -22.901  1.00  0.00
ATOM   2905  BFG BFG X1026      46.231  79.625  -4.559  1.00  0.00
ATOM   2906  BFH BFH X1027     -57.358  28.207 -59.427  1.00  0.00
ATOM   2907  BFI BFI X1028     -68.403  80.165 -69.174  1.00  0.00
ATOM   2908  BFJ BFJ X1029      31.464 -75.333 -53.573  1.00  0.00
ATOM   2909  BFK BFK X1030      -8.855  83.685  41.660  1.00  0.00
ATOM   2910  BFL BFL X1031      13.624  85.763 -71.176  1.00  0.00
ATOM   2911  BFM BFM X1032     -56.667  81.214 -21.606  1.00  0.00
ATOM   2912  BFN BFN X1033      69.040 -15.220  56.775  1.00  0.00
ATOM   2913  BFO BFO X1034     -24.649  83.314 -50.031  1.00  0.00
ATOM   2914  BFP BFP X1035      33.740  42.817  57.571  1.00  0.00
ATOM   2915  BFQ BFQ X1036     -43.291 -78.922 -85.406  1.00  0.00
ATOM   2916  BFR BFR X1037     -77.034 -73.644  72.273  1.00  0.00
ATOM   2917  BFS BFS X1038       0.200  21.509 -10.699  1.00  0.00
ATOM   2918  BFT BFT X1039      37.816 -68.619  77.101  1.00  0.00
ATOM   2919  BFU BFU X1040      44.011 -84.950  37.876  1.00  0.00
ATOM   2920  BFV BFV X1041     -37.093 -87.635  81.077  1.00  0.00
ATOM   2921  BFW BFW X1042     -59.047 -48.273  86.630  1.00  0.00
ATOM   2922  BFX BFX X1043     -43.453 -45.918 -85.136  1.00  0.00
ATOM   2923  BFY BFY X1044     -45.965 -86.417 -70.591  1.00  0.00
ATOM   2924  BFZ BFZ X1045     -82.866 -31.667  36.893  1.00  0.00
ATOM   2925  BGA BGA X1046     -58.912  51.081 -84.495  1.00  0.00
ATOM   2926  BGB BGB X1047     -57.702 -85.692  84.533  1.00  0.00
ATOM   2927  BGC BGC X1048      43.786  85.782 -54.694  1.00  0.00
ATOM   2928  BGD BGD X1049      73.873 -70.893 -47.472  1.00  0.00
ATOM   2929  BGE BGE X1050      24.277  85.656  33.078  1.00  0.00
ATOM   2930  BGF BGF X1051      52.216 -82.436 -28.536  1.00  0.00
ATOM   2931  BGG BGG X1052     -47.722  57.673  50.157  1.00  0.00
ATOM   2932  BGH BGH X1053      73.310 -23.368 -35.997  1.00  0.00
ATOM   2933  BGI BGI X1054     -81.486  44.455 -18.505  1.00  0.00
ATOM   2934  BGJ BGJ X1055      37.945  12.408  61.224  1.00  0.00
ATOM   2935  BGK BGK X1056     -17.355 -32.018 -25.781  1.00  0.00
ATOM   2936  BGL BGL X1057     -49.501  84.239   7.522  1.00  0.00
ATOM   2937  BGM BGM X1058     -47.874 -62.436 -84.836  1.00  0.00
ATOM   2938  BGN BGN X1059      -8.858  63.885   1.239  1.00  0.00
ATOM   2939  BGO BGO X1060      21.228  84.533  80.026  1.00  0.00
ATOM   2940  BGP BGP X1061     -82.655  26.847  35.300  1.00  0.00
ATOM   2941  BGQ BGQ X1062     -51.390 -52.372 -27.314  1.00  0.00
ATOM   2942  BGR BGR X1063     -22.981   0.478 -24.626  1.00  0.00
ATOM   2943  BGS BGS X1064      75.557  29.436 -23.956  1.00  0.00
ATOM   2944  BGT BGT X1065      89.029 -57.828  -1.186  1.00  0.00
ATOM   2945  BGU BGU X1066      -1.168 -81.884 -57.194  1.00  0.00
ATOM   2946  BGV BGV X1067       4.329 -89.292 -23.217  1.00  0.00
ATOM   2947  BGW BGW X1068       1.884  59.546 -25.631  1.00  0.00
ATOM   2948  BGX BGX X1069     -30.140 -64.120 -43.947  1.00  0.00
ATOM   2949  BGY BGY X1070     -76.953 -28.659  23.922  1.00  0.00
ATOM   2950  BGZ BGZ X1071     -44.177  59.008 -86.369  1.00  0.00
ATOM   2951  BHA BHA X1072     -17.386  49.939 -50.776  1.00  0.00
ATOM   2952  BHB BHB X1073       7.932 -61.188  87.490  1.00  0.00
ATOM   2953  BHC BHC X1074      16.411 -62.471 -68.922  1.00  0.00
ATOM   2954  BHD BHD X1075       5.171 -90.229 -49.028  1.00  0.00
ATOM   2955  BHE BHE X1076      69.218 -34.310 -13.270  1.00  0.00
ATOM   2956  BHF BHF X1077     -29.576 -72.486 -78.501  1.00  0.00
ATOM   2957  BHG BHG X1078     -38.790  60.421  75.296  1.00  0.00
ATOM   2958  BHH BHH X1079     -37.605  79.908 -64.293  1.00  0.00
ATOM   2959  BHI BHI X1080       6.193 -27.319 -53.239  1.00  0.00
ATOM   2960  BHJ BHJ X1081      36.678  73.385 -79.765  1.00  0.00
ATOM   2961  BHK BHK X1082      10.991  66.142 -31.277  1.00  0.00
ATOM   2962  BHL BHL X1083      66.878  59.385  -9.379  1.00  0.00
ATOM   2963  BHM BHM X1084     -82.946  40.941  27.394  1.00  0.00
ATOM   2964  BHN BHN X1085     -65.280  68.245  26.598  1.00  0.00
ATOM   2965  BHO BHO X1086      88.350 -37.602 -45.948  1.00  0.00
ATOM   2966  BHP BHP X1087     -35.489  83.706 -43.340  1.00  0.00
ATOM   2967  BHQ BHQ X1088       9.694 -36.818  47.892  1.00  0.00
ATOM   2968  BHR BHR X1089      21.515 -89.674 -47.488  1.00  0.00
ATOM   2969  BHS BHS X1090      -9.108 -10.652  84.065  1.00  0.00
ATOM   2970  BHT BHT X1091      77.622  86.080 -48.326  1.00  0.00
ATOM   2971  BHU BHU X1092      -5.467 -34.410   2.532  1.00  0.00
ATOM   2972  BHV BHV X1093      33.327  59.812 -69.349  1.00  0.00
ATOM   2973  BHW BHW X1094      83.293  57.110  31.301  1.00  0.00
ATOM   2974  BHX BHX X1095      87.746 -46.416 -84.200  1.00  0.00
ATOM   2975  BHY BHY X1096     -12.218 -32.326  66.851  1.00  0.00
ATOM   2976  BHZ BHZ X1097     -23.579 -13.207 -83.106  1.00  0.00
ATOM   2977  BIA BIA X1098      -6.966  49.970  34.410  1.00  0.00
ATOM   2978  BIB BIB X1099     -47.606 -88.967   6.192  1.00  0.00
ATOM   2979  BIC BIC X1100     -83.463  84.967 -16.482  1.00  0.00
ATOM   2980  BID BID X1101      64.084  13.490 -13.430  1.00  0.00
ATOM   2981  BIE BIE X1102     -48.623 -38.402  59.042  1.00  0.00
ATOM   2982  BIF BIF X1103       8.980  68.553  34.526  1.00  0.00
ATOM   2983  BIG BIG X1104      67.121  -2.009 -49.731  1.00  0.00
ATOM   2984  BIH BIH X1105      57.954  25.656  -2.629  1.00  0.00
ATOM   2985  BII BII X1106     -61.985 -56.610 -85.426  1.00  0.00
ATOM   2986  BIJ BIJ X1107      49.203 -17.522  47.059  1.00  0.00
ATOM   2987  BIK BIK X1108      16.609   7.537  69.648  1.00  0.00
ATOM   2988  BIL BIL X1109     -73.491 -50.240  51.156  1.00  0.00
ATOM   2989  BIM BIM X1110     -55.758 -43.319 -82.793  1.00  0.00
ATOM   2990  BIN BIN X1111     -49.813 -31.759 -20.013  1.00  0.00
ATOM   2991  BIO BIO X1112      56.993  49.744  85.885  1.00  0.00
ATOM   2992  BIP BIP X1113      26.280  36.953  70.690  1.00  0.00
ATOM   2993  BIQ BIQ X1114     -38.298  60.863  -2.661  1.00  0.00
ATOM   2994  BIR BIR X1115      25.193  56.303  89.217  1.00  0.00
ATOM   2995  BIS BIS Y1116     -36.285  11.669  60.276  1.00  0.00
ATOM   2996  BIT BIT Y1117      62.432 -78.625 -47.785  1.00  0.00
ATOM   2997  BIU BIU Y1118     -32.206 -15.542   4.060  1.00  0.00
ATOM   2998  BIV BIV Y1119      51.073 -31.646 -44.420  1.00  0.00
ATOM   2999  BIW BIW Y1120      64.254 -23.667  47.391  1.00  0.00
ATOM   3000  BIX BIX Y1121      74.689  22.647  58.157  1.00  0.00
ATOM   3001  BIY BIY Y1122      24.296  26.395  18.106  1.00  0.00
ATOM   3002  BIZ BIZ Y1123      -9.537 -66.487  18.843  1.00  0.00
ATOM   3003  BJA BJA Y1124     -63.417  31.333  -8.515  1.00  0.00
ATOM   3004  BJB BJB Y1125      18.562   4.227 -30.627  1.00  0.00
ATOM   3005  BJC BJC Y1126      34.382  56.138  45.067  1.00  0.00
ATOM   3006  BJD BJD Y1127      68.295  27.682 -46.776  1.00  0.00
ATOM   3007  BJE BJE Y1128     -54.648  -9.491 -31.118  1.00  0.00
ATOM   3008  BJF BJF Y1129     -58.569 -45.671  79.794  1.00  0.00
ATOM   3009  BJG BJG Y1130       0.207 -25.698  69.753  1.00  0.00
ATOM   3010  BJH BJH Y1131      44.878 -78.446  58.923  1.00  0.00
ATOM   3011  BJI BJI Y1132      60.250 -41.710  73.752  1.00  0.00
ATOM   3012  BJJ BJJ Y1133     -73.584  83.808 -17.791  1.00  0.00
ATOM   3013  BJK BJK Y1134     -34.400 -68.426  58.457  1.00  0.00
ATOM   3014  BJL BJL Y1135     -18.568 -45.486 -70.882  1.00  0.00
ATOM   3015  BJM BJM Y1136      -7.122 -51.809 -82.894  1.00  0.00
ATOM   3016  BJN BJN Y1137     -17.814  49.566 -73.408  1.00  0.00
ATOM   3017  BJO BJO Y1138     -66.922 -85.138  57.565  1.00  0.00
ATOM   3018  BJP BJP Y1139      17.577 -29.971 -43.157  1.00  0.00
ATOM   3019  BJQ BJQ Y1140     -77.174  65.414  41.247  1.00  0.00
ATOM   3020  BJR BJR Y1141      75.758 -60.400 -37.362  1.00  0.00
ATOM   3021  BJS BJS Y1142     -21.642  73.944   7.015  1.00  0.00
ATOM   3022  BJT BJT Y1143      26.596  48.707 -33.562  1.00  0.00
ATOM   3023  BJU BJU Y1144      23.467 -35.326  47.591  1.00  0.00
ATOM   3024  BJV BJV Y1145     -22.502 -71.929 -26.153  1.00  0.00
ATOM   3025  BJW BJW Y1146      30.640 -56.302  36.459  1.00  0.00
ATOM   3026  BJX BJX Y1147     -63.719  -9.424  75.240  1.00  0.00
ATOM   3027  BJY BJY Y1148      17.437 -28.045 -22.232  1.00  0.00
ATOM   3028  BJZ BJZ Y1149     -72.428  45.802  53.082  1.00  0.00
ATOM   3029  BKA BKA Y1150      23.033  12.831  66.398  1.00  0.00
ATOM   3030  BKB BKB Y1151     -21.965   4.606 -67.739  1.00  0.00
ATOM   3031  BKC BKC Y1152      49.045  70.284  -1.280  1.00  0.00
ATOM   3032  BKD BKD Y1153      19.130 -39.457 -70.848  1.00  0.00
ATOM   3033  BKE BKE Y1154     -22.644 -12.175 -43.866  1.00  0.00
ATOM   3034  BKF BKF Y1155     -16.618  19.577 -72.321  1.00  0.00
ATOM   3035  BKG BKG Y1156      86.564  49.033 -30.168  1.00  0.00
ATOM   3036  BKH BKH Y1157     -59.273  46.332  24.491  1.00  0.00
ATOM   3037  BKI BKI Y1158     -65.589 -35.201  13.882  1.00  0.00
ATOM   3038  BKJ BKJ Y1159      40.833 -81.702 -30.407  1.00  0.00
ATOM   3039  BKK BKK Y1160      71.285   6.096 -67.891  1.00  0.00
ATOM   3040  BKL BKL Y1161      75.516  62.659   3.807  1.00  0.00
ATOM   3041  BKM BKM Y1162     -10.679 -40.685  70.950  1.00  0.00
ATOM   3042  BKN BKN Y1163      17.524 -64.268 -31.729  1.00  0.00
ATOM   3043  BKO BKO Y1164      50.645 -63.677 -67.837  1.00  0.00
ATOM   3044  BKP BKP Y1165     -13.163 -27.983  -4.718  1.00  0.00
ATOM   3045  BKQ BKQ Y1166      41.777 -14.148 -27.078  1.00  0.00
ATOM   3046  BKR BKR Y1167     -69.230  -1.216  18.939  1.00  0.00
ATOM   3047  BKS BKS Y1168      57.883  48.201 -23.176  1.00  0.00
ATOM   3048  BKT BKT Y1169     -42.361  67.027 -20.899  1.00  0.00
ATOM   3049  BKU BKU Y1170      -0.382  12.340 -66.088  1.00  0.00
ATOM   3050  BKV BKV Y1171      74.955  39.927  27.780  1.00  0.00
ATOM   3051  BKW BKW Y1172      59.904 -70.392  24.032  1.00  0.00
ATOM   3052  BKX BKX Y1173     -55.785 -50.352 -36.471  1.00  0.00
ATOM   3053  BKY BKY Y1174      77.093 -38.041 -72.594  1.00  0.00
ATOM   3054  BKZ BKZ Y1175     -78.716   2.534 -69.153  1.00  0.00
ATOM   3055  BLA BLA Y1176      26.452  -3.203   4.498  1.00  0.00
ATOM   3056  BLB BLB Y1177      66.352  22.305   7.485  1.00  0.00
ATOM   3057  BLC BLC Y1178     -14.517  39.744 -29.694  1.00  0.00
ATOM   3058  BLD BLD Y1179      86.588 -39.038  16.659  1.00  0.00
ATOM   3059  BLE BLE Y1180      28.978 -57.754  18.621  1.00  0.00
ATOM   3060  BLF BLF Y1181      57.326 -41.463  50.860  1.00  0.00
ATOM   3061  BLG BLG Y1182     -50.982  67.215 -40.023  1.00  0.00
ATOM   3062  BLH BLH Y1183     -60.395 -65.594  36.343  1.00  0.00
ATOM   3063  BLI BLI Y1184     -50.858  73.943   6.595  1.00  0.00
ATOM   3064  BLJ BLJ Y1185     -53.366 -72.185 -63.889  1.00  0.00
ATOM   3065  BLK BLK Y1186     -31.665 -27.250  69.941  1.00  0.00
ATOM   3066  BLL BLL Y1187      58.327 -46.482  -3.749  1.00  0.00
ATOM   3067  BLM BLM Y1188      15.018  -0.652 -55.612  1.00  0.00
ATOM   3068  BLN BLN Y1189      -6.900 -69.520  78.724  1.00  0.00
ATOM   3069  BLO BLO Y1190      16.359 -28.593  16.117  1.00  0.00
ATOM   3070  BLP BLP Y1191      54.603 -13.966   5.227  1.00  0.00
ATOM   3071  BLQ BLQ Y1192       7.887  66.530 -50.232  1.00  0.00
ATOM   3072  BLR BLR Y1193      74.485 -81.919 -21.090  1.00  0.00
ATOM   3073  BLS BLS Y1194       9.400 -79.070   5.289  1.00  0.00
ATOM   3074  BLT BLT Y1195      43.674  53.821 -70.768  1.00  0.00
ATOM   3075  BLU BLU Y1196     -80.060 -81.925  36.823  1.00  0.00
ATOM   3076  BLV BLV Y1197      25.430  16.088 -63.574  1.00  0.00
ATOM   3077  BLW BLW Y1198      86.681 -29.309 -45.097  1.00  0.00
ATOM   3078  BLX BLX Y1199      45.896 -55.732  53.065  1.00  0.00
ATOM   3079  BLY BLY Y1200      10.566 -18.010  57.026  1.00  0.00
ATOM   3080  BLZ BLZ Y1201      88.277  70.499  53.618  1.00  0.00
ATOM   3081  BMA BMA Y1202     -51.856  14.360 -64.382  1.00  0.00
ATOM   3082  BMB BMB Y1203     -34.607  29.025  19.608  1.00  0.00
ATOM   3083  BMC BMC Y1204     -81.615  63.336 -50.547  1.00  0.00
ATOM   3084  BMD BMD Y1205     -70.335 -71.099 -22.904  1.00  0.00
ATOM   3085  BME BME Y1206      80.633 -84.272 -60.600  1.00  0.00
ATOM   3086  BMF BMF Y1207     -60.504  80.333  38.494  1.00  0.00
ATOM   3087  BMG BMG Y1208     -60.603 -54.674 -83.617  1.00  0.00
ATOM   3088  BMH BMH Y1209     -23.897 -36.751 -23.920  1.00  0.00
ATOM   3089  BMI BMI Y1210     -63.771  46.902 -52.448  1.00  0.00
ATOM   3090  BMJ BMJ Y1211     -84.074  -9.366  85.279  1.00  0.00
ATOM   3091  BMK BMK Y1212      52.528  12.990 -71.488  1.00  0.00
ATOM   3092  BML BML Y1213      82.350 -12.745  45.422  1.00  0.00
ATOM   3093  BMM BMM Y1214       0.147  34.077  75.385  1.00  0.00
ATOM   3094  BMN BMN Y1215      13.005  75.053  25.345  1.00  0.00
ATOM   3095  BMO BMO Y1216     -11.523  62.414  40.547  1.00  0.00
ATOM   3096  BMP BMP Y1217     -30.229  72.838 -72.509  1.00  0.00
ATOM   3097  BMQ BMQ Y1218      72.837  60.174  84.231  1.00  0.00
ATOM   3098  BMR BMR Y1219     -76.725 -76.099  12.094  1.00  0.00
ATOM   3099  BMS BMS Y1220      40.510  42.377  -4.220  1.00  0.00
ATOM   3100  BMT BMT Y1221      33.383 -19.151 -78.883  1.00  0.00
ATOM   3101  BMU BMU Y1222      40.731 -25.303  67.402  1.00  0.00
ATOM   3102  BMV BMV Y1223     -10.809 -47.886  52.163  1.00  0.00
ATOM   3103  BMW BMW Y1224      39.475  56.727  79.560  1.00  0.00
ATOM   3104  BMX BMX Y1225      80.392  49.954  46.174  1.00  0.00
ATOM   3105  BMY BMY Y1226     -63.377  50.437 -83.540  1.00  0.00
ATOM   3106  BMZ BMZ Y1227     -22.579  77.944  44.472  1.00  0.00
ATOM   3107  BNA BNA Y1228      64.377  69.718  43.126  1.00  0.00
ATOM   3108  BNB BNB Y1229      64.839 -84.678 -68.205  1.00  0.00
ATOM   3109  BNC BNC Y1230       2.076 -81.448  42.354  1.00  0.00
ATOM   3110  BND BND Y1231      51.052   5.165  33.957  1.00  0.00
ATOM   3111  BNE BNE Y1232      68.412 -50.590  36.619  1.00  0.00
ATOM   3112  BNF BNF Y1233     -27.703  65.277  60.611  1.00  0.00
ATOM   3113  BNG BNG Y1234      56.485  84.137  28.603  1.00  0.00
ATOM   3114  BNH BNH Y1235      62.608  11.016 -73.793  1.00  0.00
ATOM   3115  BNI BNI Y1236     -28.766 -79.190 -77.087  1.00  0.00
ATOM   3116  BNJ BNJ Y1237       1.159  65.652 -63.848  1.00  0.00
ATOM   3117  BNK BNK Y1238      88.153  -9.829 -55.939  1.00  0.00
ATOM   3118  BNL BNL Y1239      43.440  76.873 -66.566  1.00  0.00
ATOM   3119  BNM BNM Y1240      -6.300  43.353  20.875  1.00  0.00
ATOM   3120  BNN BNN Y1241      78.124  67.856 -61.091  1.00  0.00
ATOM   3121  BNO BNO Y1242      64.314 -20.137 -72.490  1.00  0.00
ATOM   3122  BNP BNP Y1243     -76.925 -61.548  21.337  1.00  0.00
ATOM   3123  BNQ BNQ Y1244       4.186 -54.328  -7.030  1.00  0.00
ATOM   3124  BNR BNR Y1245      75.150 -73.106  20.439  1.00  0.00
ATOM   3125  BNS BNS Y1246     -41.301  26.401 -28.006  1.00  0.00
ATOM   3126  BNT BNT Y1247       7.143  80.821  62.186  1.00  0.00
ATOM   3127  BNU BNU Y1248     -52.490  47.661 -34.560  1.00  0.00
ATOM   3128  BNV BNV Y1249      60.064  19.747 -32.475  1.00  0.00
ATOM   3129  BNW BNW Y1250     -32.771 -50.831 -79.651  1.00  0.00
ATOM   3130  BNX BNX Y1251     -84.859  20.741  88.042  1.00  0.00
ATOM   3131  BNY BNY Y1252     -65.870  28.991  78.398  1.00  0.00
ATOM   3132  BNZ BNZ Y1253     -10.268  -7.598 -17.278  1.00  0.00
ATOM   3133  BOA BOA Y1254     -79.542  57.173  -3.581  1.00  0.00
ATOM   3134  BOB BOB Y1255     -60.598 -41.926  37.167  1.00  0.00
ATOM   3135  BOC BOC Y1256      74.129  -6.102 -80.242  1.00  0.00
ATOM   3136  BOD BOD Y1257      87.495 -30.999  42.137  1.00  0.00
ATOM   3137  BOE BOE Y1258      82.771  -7.296  61.445  1.00  0.00
ATOM   3138  BOF BOF Y1259      -7.053  47.112  36.793  1.00  0.00
ATOM   3139  BOG BOG Y1260      75.307  70.870  73.522  1.00  0.00
ATOM   3140  BOH BOH Y1261      19.736 -65.850 -70.999  1.00  0.00
ATOM   3141  BOI BOI Y1262     -40.425  82.029  31.674  1.00  0.00
ATOM   3142  BOJ BOJ Y1263     -73.975  77.219  18.930  1.00  0.00
ATOM   3143  BOK BOK Y1264      43.658 -64.090  28.232  1.00  0.00
ATOM   3144  BOL BOL Y1265     -84.162 -53.190 -61.826  1.00  0.00
ATOM   3145  BOM BOM Y1266       3.988 -30.523 -51.369  1.00  0.00
ATOM   3146  BON BON Y1267     -38.270 -22.493  21.664  1.00  0.00
ATOM   3147  BOO BOO Y1268      48.550  51.488  23.273  1.00  0.00
ATOM   3148  BOP BOP Y1269      72.444   1.015 -36.145  1.00  0.00
ATOM   3149  BOQ BOQ Y1270      44.864 -15.237  88.692  1.00  0.00
ATOM   3150  BOR BOR Y1271      51.048  16.080 -13.769  1.00  0.00
ATOM   3151  BOS BOS Y1272     -32.969 -40.485 -56.831  1.00  0.00
ATOM   3152  BOT BOT Y1273     -69.736 -39.873 -36.718  1.00  0.00
ATOM   3153  BOU BOU Y1274     -26.198 -79.758   1.679  1.00  0.00
ATOM   3154  BOV BOV Y1275     -39.361  58.839 -45.067  1.00  0.00
ATOM   3155  BOW BOW Y1276      67.959  20.947 -20.757  1.00  0.00
ATOM   3156  BOX BOX Y1277     -26.761 -46.188   9.579  1.00  0.00
ATOM   3157  BOY BOY Y1278     -41.260   0.867  29.126  1.00  0.00
ATOM   3158  BOZ BOZ Y1279     -70.052 -20.369 -84.005  1.00  0.00
ATOM   3159  BPA BPA Y1280     -57.563 -59.942 -51.522  1.00  0.00
ATOM   3160  BPB BPB Y1281      37.410  21.354 -79.814  1.00  0.00
ATOM   3161  BPC BPC Y1282      52.146  84.858 -43.460  1.00  0.00
ATOM   3162  BPD BPD Y1283     -48.834  64.476  61.361  1.00  0.00
ATOM   3163  BPE BPE Y1284      23.454  81.976  83.926  1.00  0.00
ATOM   3164  BPF BPF Y1285     -16.426 -35.364 -65.466  1.00  0.00
ATOM   3165  BPG BPG Y1286     -16.256  18.576  -7.891  1.00  0.00
ATOM   3166  BPH BPH Y1287     -68.394 -76.000 -79.676  1.00  0.00
ATOM   3167  BPI BPI Y1288     -42.041 -46.822  44.216  1.00  0.00
ATOM   3168  BPJ BPJ Y1289     -24.755 -64.710 -57.762  1.00  0.00
ATOM   3169  BPK BPK Y1290     -41.638  61.549  78.623  1.00  0.00
ATOM   3170  BPL BPL Y1291     -35.116  52.258   9.314  1.00  0.00
ATOM   3171  BPM BPM Y1292      78.080 -60.190  78.077  1.00  0.00
ATOM   3172  BPN BPN Y1293      41.931 -21.154  31.179  1.00  0.00
ATOM   3173  BPO BPO Y1294      -1.022 -30.266  51.882  1.00  0.00
ATOM   3174  BPP BPP Y1295      -0.587 -55.483  46.167  1.00  0.00
ATOM   3175  BPQ BPQ Y1296     -61.201 -39.800 -59.315  1.00  0.00
ATOM   3176  BPR BPR Y1297      86.193 -51.279 -17.118  1.00  0.00
ATOM   3177  BPS BPS Y1298      -0.477 -23.204 -74.092  1.00  0.00
ATOM   3178  BPT BPT Y1299      52.074  28.085 -31.931  1.00  0.00
ATOM   3179  BPU BPU Y1300      -6.686  34.376 -81.190  1.00  0.00
ATOM   3180  BPV BPV Y1301      57.511  77.882 -78.883  1.00  0.00
ATOM   3181  BPW BPW Y1302     -56.005 -86.192  71.887  1.00  0.00
ATOM   3182  BPX BPX Y1303      -7.415  69.841  76.862  1.00  0.00
ATOM   3183  BPY BPY Y1304     -57.076 -60.741  18.041  1.00  0.00
ATOM   3184  BPZ BPZ Y1305      85.662  58.260 -44.596  1.00  0.00
ATOM   3185  BQA BQA Y1306      49.777 -52.877  69.044  1.00  0.00
ATOM   3186  BQB BQB Y1307     -81.011  49.355  84.129  1.00  0.00
ATOM   3187  BQC BQC Y1308      17.790  83.338 -49.325  1.00  0.00
ATOM   3188  BQD BQD Y1309     -19.061 -19.273 -67.067  1.00  0.00
ATOM   3189  BQE BQE Y1310     -74.770 -74.405  70.820  1.00  0.00
ATOM   3190  BQF BQF Y1311      -7.083  -7.763  44.474  1.00  0.00
ATOM   3191  BQG BQG Y1312     -57.321 -21.867  52.493  1.00  0.00
ATOM   3192  BQH BQH Y1313     -76.290 -33.954 -84.099  1.00  0.00
ATOM   3193  BQI BQI Y1314      19.036  63.934  61.300  1.00  0.00
ATOM   3194  BQJ BQJ Y1315     -53.663 -12.044 -80.393  1.00  0.00
ATOM   3195  BQK BQK Y1316      25.345  82.328  64.398  1.00  0.00
ATOM   3196  BQL BQL Y1317      85.978 -71.126   1.759  1.00  0.00
ATOM   3197  BQM BQM Y1318     -30.853  43.790  84.288  1.00  0.00
ATOM   3198  BQN BQN Y1319      89.083  16.465  21.365  1.00  0.00
ATOM   3199  BQO BQO Y1320       5.266  70.790  -7.571  1.00  0.00
ATOM   3200  BQP BQP Y1321      70.055 -12.669 -52.761  1.00  0.00
ATOM   3201  BQQ BQQ Y1322      69.175 -77.148  44.084  1.00  0.00
ATOM   3202  BQR BQR Y1323      82.520  22.099 -76.361  1.00  0.00
ATOM   3203  BQS BQS Y1324      55.990   0.334   5.382  1.00  0.00
ATOM   3204  BQT BQT Y1325       9.411 -13.879  73.192  1.00  0.00
ATOM   3205  BQU BQU Y1326      44.868  -5.638 -57.028  1.00  0.00
ATOM   3206  BQV BQV Y1327      82.447 -17.041  10.733  1.00  0.00
ATOM   3207  BQW BQW Y1328     -32.354  15.185   0.648  1.00  0.00
ATOM   3208  BQX BQX Y1329      -5.724 -30.848 -86.988  1.00  0.00
ATOM   3209  BQY BQY Y1330      67.219  83.556  88.199  1.00  0.00
ATOM   3210  BQZ BQZ Y1331     -18.164 -41.628  35.769  1.00  0.00
ATOM   3211  BRA BRA Y1332      53.402  35.387 -61.400  1.00  0.00
ATOM   3212  BRB BRB Y1333      24.408  29.988  -8.106  1.00  0.00
ATOM   3213  BRC BRC Y1334      54.762 -82.728 -14.028  1.00  0.00
ATOM   3214  BRD BRD Y1335       4.083  74.712 -35.178  1.00  0.00
ATOM   3215  BRE BRE Y1336      24.634 -86.235  75.195  1.00  0.00
ATOM   3216  BRF BRF Y1337     -26.776  10.651 -43.096  1.00  0.00
ATOM   3217  BRG BRG Y1338      24.165  58.421   7.152  1.00  0.00
ATOM   3218  BRH BRH Y1339     -38.424 -26.278  48.163  1.00  0.00
ATOM   3219  BRI BRI Y1340     -83.606  61.442  70.694  1.00  0.00
ATOM   3220  BRJ BRJ Y1341      21.436 -71.925  59.633  1.00  0.00
ATOM   3221  BRK BRK Y1342      -1.782 -77.817 -62.210  1.00  0.00
ATOM   3222  BRL BRL Y1343     -74.442  65.369 -19.746  1.00  0.00
ATOM   3223  BRM BRM Y1344     -41.780 -46.097  73.485  1.00  0.00
ATOM   3224  BRN BRN Y1345      33.701 -21.283 -11.948  1.00  0.00
ATOM   3225  BRO BRO Y1346      30.981 -77.893  34.641  1.00  0.00
ATOM   3226  BRP BRP Y1347      80.168  35.025 -13.653  1.00  0.00
ATOM   3227  BRQ BRQ Y1348     -76.375 -19.384  48.526  1.00  0.00
ATOM   3228  BRR BRR Y1349      42.075 -35.608 -60.915  1.00  0.00
ATOM   3229  BRS BRS Y1350      28.013 -41.819   3.937  1.00  0.00
ATOM   3230  BRT BRT Y1351     -53.895 -81.485  23.161  1.00  0.00
ATOM   3231  BRU BRU Y1352      -5.015 -38.267  16.721  1.00  0.00
ATOM   3232  BRV BRV Y1353      55.539  66.598  16.820  1.00  0.00
ATOM   3233  BRW BRW Y1354       7.065  44.654  55.950  1.00  0.00
ATOM   3234  BRX BRX Y1355      -3.926   1.645 -62.434  1.00  0.00
ATOM   3235  BRY BRY Y1356     -62.993  25.190 -82.857  1.00  0.00
ATOM   3236  BRZ BRZ Y1357     -76.120  84.550 -70.579  1.00  0.00
ATOM   3237  BSA BSA Y1358     -39.772 -49.198 -15.285  1.00  0.00
ATOM   3238  BSB BSB Y1359      40.836  20.140 -30.018  1.00  0.00
ATOM   3239  BSC BSC Y1360      60.133 -76.736   9.034  1.00  0.00
ATOM   3240  BSD BSD Y1361     -40.762  19.981 -85.893  1.00  0.00
ATOM   3241  BSE BSE Y1362     -44.871  47.813 -61.253  1.00  0.00
ATOM   3242  BSF BSF Y1363      29.820 -70.180  86.178  1.00  0.00
ATOM   3243  BSG BSG Y1364     -32.337  67.386  39.337  1.00  0.00
ATOM   3244  BSH BSH Y1365      32.665 -76.976   9.571  1.00  0.00
ATOM   3245  BSI BSI Y1366     -80.190 -35.917  81.705  1.00  0.00
ATOM   3246  BSJ BSJ Y1367      58.495  23.936  32.704  1.00  0.00
ATOM   3247  BSK BSK Y1368      79.350  -9.831  86.622  1.00  0.00
ATOM   3248  BSL BSL Y1369      41.924  34.490  29.471  1.00  0.00
ATOM   3249  BSM BSM Y1370      60.706 -46.298 -49.744  1.00  0.00
ATOM   3250  BSN BSN Y1371      79.788 -28.101  80.979  1.00  0.00
ATOM   3251  BSO BSO Y1372     -41.107 -88.477  32.268  1.00  0.00
ATOM   3252  BSP BSP Y1373     -42.863   0.399  -0.658  1.00  0.00
ATOM   3253  BSQ BSQ Y1374       8.390  36.027 -64.594  1.00  0.00
ATOM   3254  BSR BSR Y1375      35.339  66.735 -54.990  1.00  0.00
ATOM   3255  BSS BSS Y1376      86.407  79.380  35.740  1.00  0.00
ATOM   3256  BST BST Y1377      55.963  74.350 -22.032  1.00  0.00
ATOM   3257  BSU BSU Y1378      83.311   4.645 -55.719  1.00  0.00
ATOM   3258  BSV BSV Y1379     -39.283 -83.591 -43.127  1.00  0.00
ATOM   3259  BSW BSW Y1380      21.315 -78.635 -56.014  1.00  0.00
ATOM   3260  BSX BSX Y1381      59.793 -60.556 -30.748  1.00  0.00
ATOM   3261  BSY BSY Y1382      -0.739  35.384  -2.344  1.00  0.00
ATOM   3262  BSZ BSZ Y1383      38.632  27.883 -63.317  1.00  0.00
ATOM   3263  BTA BTA Y1384     -63.848  33.087  37.458  1.00  0.00
ATOM   3264  BTB BTB Y1385      -9.966 -10.585  67.737  1.00  0.00
ATOM   3265  BTC BTC Y1386     -19.400 -78.647  88.559  1.00  0.00
ATOM   3266  BTD BTD Y1387     -76.717  30.250 -86.019  1.00  0.00
ATOM   3267  BTE BTE Y1388       9.428 -89.733  67.070  1.00  0.00
ATOM   3268  BTF BTF Y1389      41.727 -49.865 -42.308  1.00  0.00
ATOM   3269  BTG BTG Y1390     -58.384 -45.227  60.696  1.00  0.00
ATOM   3270  BTH BTH Y1391       1.473 -29.206  28.228  1.00  0.00
ATOM   3271  BTI BTI Y1392     -48.256 -40.339  -7.378  1.00  0.00
ATOM   3272  BTJ BTJ Y1393      50.153  27.335  87.298  1.00  0.00
ATOM   3273  BTK BTK Y1394     -10.721  71.012 -36.430  1.00  0.00
ATOM   3274  BTL BTL Y1395      86.596  76.706 -84.339  1.00  0.00
ATOM   3275  BTM BTM Y1396      74.581 -74.520 -61.743  1.00  0.00
ATOM   3276  BTN BTN Y1397     -67.200 -11.884 -68.152  1.00  0.00
ATOM   3277  BTO BTO Y1398      64.507 -75.602  87.356  1.00  0.00
ATOM   3278  BTP BTP Y1399     -67.509 -48.326  -2.064  1.00  0.00
ATOM   3279  BTQ BTQ Y1400      15.158 -52.693  27.522  1.00  0.00
ATOM   3280  BTR BTR Y1401     -82.417  59.729 -79.257  1.00  0.00
ATOM   3281  BTS BTS Y1402       9.763 -65.579  68.325  1.00  0.00
ATOM   3282  BTT BTT Y1403     -72.054 -35.759 -18.259  1.00  0.00
ATOM   3283  BTU BTU Y1404     -11.672 -24.636 -44.293  1.00  0.00
ATOM   3284  BTV BTV Y1405       9.765  48.531  39.840  1.00  0.00
ATOM   3285  BTW BTW Y1406       3.760   1.656 -78.184  1.00  0.00
ATOM   3286  BTX BTX Y1407     -68.695 -56.649  50.793  1.00  0.00
ATOM   3287  BTY BTY Y1408      58.235  43.326 -45.205  1.00  0.00
ATOM   3288  BTZ BTZ Y1409     -11.066 -23.528  18.233  1.00  0.00
ATOM   3289  BUA BUA Y1410     -10.160  -7.221 -33.287  1.00  0.00
ATOM   3290  BUB BUB Y1411      27.149  14.550  37.187  1.00  0.00
ATOM   3291  BUC BUC Y1412     -24.895 -63.504   2.635  1.00  0.00
ATOM   3292  BUD BUD Y1413      52.001   0.411  72.670  1.00  0.00
ATOM   3293  BUE BUE Y1414      72.159  48.944 -28.284  1.00  0.00
ATOM   3294  BUF BUF Y1415       0.460  64.388  19.852  1.00  0.00
ATOM   3295  BUG BUG Y1416     -39.052  75.876  48.930  1.00  0.00
ATOM   3296  BUH BUH Y1417      61.420  43.683 -80.155  1.00  0.00
ATOM   3297  BUI BUI Y1418       5.155 -79.778 -78.800  1.00  0.00
ATOM   3298  BUJ BUJ Y1419     -71.071  83.562  82.387  1.00  0.00
ATOM   3299  BUK BUK Y1420     -42.872 -72.722 -57.465  1.00  0.00
ATOM   3300  BUL BUL Y1421       9.665  76.173   7.735  1.00  0.00
ATOM   3301  BUM BUM Y1422     -52.309 -25.571  -2.920  1.00  0.00
ATOM   3302  BUN BUN Y1423     -37.328  55.345  46.703  1.00  0.00
ATOM   3303  BUO BUO Y1424      36.548  78.303  86.637  1.00  0.00
ATOM   3304  BUP BUP Y1425      84.941 -64.024 -76.927  1.00  0.00
ATOM   3305  BUQ BUQ Y1426      81.556  -0.960  -6.584  1.00  0.00
ATOM   3306  BUR BUR Y1427     -84.660  80.680 -80.398  1.00  0.00
ATOM   3307  BUS BUS Y1428      87.859  -7.898  76.146  1.00  0.00
ATOM   3308  BUT BUT Y1429      42.155  17.632  43.492  1.00  0.00
ATOM   3309  BUU BUU Y1430     -61.983  69.992  67.780  1.00  0.00
ATOM   3310  BUV BUV Y1431      -8.344 -15.571 -54.839  1.00  0.00
ATOM   3311  BUW BUW Y1432      22.703 -34.311  78.759  1.00  0.00
ATOM   3312  BUX BUX Y1433      51.771 -27.863 -82.186  1.00  0.00
ATOM   3313  BUY BUY Y1434     -64.321  77.291 -43.935  1.00  0.00
ATOM   3314  BUZ BUZ Y1435       0.904  -6.702  86.137  1.00  0.00
ATOM   3315  BVA BVA Y1436      65.857  43.140  45.402  1.00  0.00
ATOM   3316  BVB BVB Y1437      51.988  53.199  55.211  1.00  0.00
ATOM   3317  BVC BVC Y1438     -73.090  -2.244  -9.006  1.00  0.00
ATOM   3318  BVD BVD Y1439      35.898 -34.222 -37.805  1.00  0.00
ATOM   3319  BVE BVE Y1440      86.366 -88.887  43.857  1.00  0.00
ATOM   3320  BVF BVF Y1441      14.640 -39.887  -1.024  1.00  0.00
ATOM   3321  BVG BVG Y1442      -1.875 -37.840 -21.625  1.00  0.00
ATOM   3322  BVH BVH Y1443     -74.257  74.850  -1.392  1.00  0.00
ATOM   3323  BVI BVI Y1444      69.349 -17.941 -22.387  1.00  0.00
ATOM   3324  BVJ BVJ Y1445     -80.648  -9.133 -23.642  1.00  0.00
ATOM   3325  BVK BVK Y1446     -53.242 -16.881 -62.877  1.00  0.00
ATOM   3326  BVL BVL Y1447      37.216 -89.291  87.818  1.00  0.00
ATOM   3327  BVM BVM Y1448     -11.888  65.987 -59.007  1.00  0.00
ATOM   3328  BVN BVN Y1449     -70.585 -15.584  -9.255  1.00  0.00
ATOM   3329  BVO BVO Y1450      84.944 -79.619 -42.412  1.00  0.00
ATOM   3330  BVP BVP Y1451      77.298  52.891 -18.206  1.00  0.00
ATOM   3331  BVQ BVQ Y1452     -34.977 -44.994  27.957  1.00  0.00
ATOM   3332  BVR BVR Y1453     -24.080  76.462 -28.401  1.00  0.00
ATOM   3333  BVS BVS Y1454      -6.939  27.816  47.084  1.00  0.00
ATOM   3334  BVT BVT Y1455      26.025  75.320 -75.941  1.00  0.00
ATOM   3335  BVU BVU Y1456     -31.286 -66.559  27.457  1.00  0.00
ATOM   3336  BVV BVV Y1457     -11.512  77.935  28.431  1.00  0.00
ATOM   3337  BVW BVW Y1458     -76.544  39.320 -75.963  1.00  0.00
ATOM   3338  BVX BVX Y1459     -68.269  58.445  85.770  1.00  0.00
ATOM   3339  BVY BVY Y1460      -1.664 -65.332 -49.546  1.00  0.00
ATOM   3340  BVZ BVZ Y1461     -36.411 -77.536  17.763  1.00  0.00
ATOM   3341  BWA BWA Y1462      -1.611 -57.184  63.537  1.00  0.00
ATOM   3342  BWB BWB Y1463     -75.799 -62.775  35.726  1.00  0.00
ATOM   3343  BWC BWC Y1464     -13.593   9.631 -28.948  1.00  0.00
ATOM   3344  BWD BWD Y1465      72.172 -39.909  86.706  1.00  0.00
ATOM   3345  BWE BWE Y1466      12.931  70.975 -20.473  1.00  0.00
ATOM   3346  BWF BWF Y1467      75.103 -37.636  67.534  1.00  0.00
ATOM   3347  BWG BWG Y1468      62.888  56.969 -29.944  1.00  0.00
ATOM   3348  BWH BWH Y1469      31.439 -58.416  62.565  1.00  0.00
ATOM   3349  BWI BWI Y1470      77.304  65.735  57.926  1.00  0.00
ATOM   3350  BWJ BWJ Y1471      79.248 -79.462  64.878  1.00  0.00
ATOM   3351  BWK BWK Y1472     -68.965  62.956  22.871  1.00  0.00
ATOM   3352  BWL BWL Y1473     -53.700  74.855  74.583  1.00  0.00
ATOM   3353  BWM BWM Y1474     -26.638 -87.246  33.439  1.00  0.00
ATOM   3354  BWN BWN Y1475     -25.886  74.461 -46.325  1.00  0.00
ATOM   3355  BWO BWO Y1476      50.256  24.714 -83.622  1.00  0.00
ATOM   3356  BWP BWP Y1477      41.456 -82.189  -7.201  1.00  0.00
ATOM   3357  BWQ BWQ Y1478      41.657  80.474  45.636  1.00  0.00
ATOM   3358  BWR BWR Y1479      24.365  74.299  38.103  1.00  0.00
ATOM   3359  BWS BWS Y1480     -77.690  39.263 -39.429  1.00  0.00
ATOM   3360  BWT BWT Y1481      53.384  47.733  40.579  1.00  0.00
ATOM   3361  BWU BWU Y1482      81.637  38.626  81.429  1.00  0.00
ATOM   3362  BWV BWV Y1483      81.457 -18.071 -50.653  1.00  0.00
ATOM   3363  BWW BWW Y1484     -47.233 -32.496  78.984  1.00  0.00
ATOM   3364  BWX BWX Y1485     -44.976  43.566 -77.717  1.00  0.00
ATOM   3365  BWY BWY Y1486      38.958 -37.968 -82.514  1.00  0.00
ATOM   3366  BWZ BWZ Y1487      49.967  40.035  87.707  1.00  0.00
ATOM   3367  BXA BXA Y1488      67.380 -11.805  -8.080  1.00  0.00
ATOM   3368  BXB BXB Y1489     -75.629 -49.174  66.821  1.00  0.00
ATOM   3369  BXC BXC Y1490      65.747  84.219  53.603  1.00  0.00
ATOM   3370  BXD BXD Y1491      -8.790 -52.529 -56.961  1.00  0.00
ATOM   3371  BXE BXE Y1492      32.755 -82.707 -84.804  1.00  0.00
ATOM   3372  BXF BXF Y1493      80.127  -6.093  25.110  1.00  0.00
ATOM   3373  BXG BXG Y1494     -71.414 -75.164 -51.222  1.00  0.00
ATOM   3374  BXH BXH Y1495      36.567 -57.667 -56.530  1.00  0.00
ATOM   3375  BXI BXI Y1496      20.126 -85.555  19.480  1.00  0.00
ATOM   3376  BXJ BXJ Y1497      68.016 -63.687 -79.544  1.00  0.00
ATOM   3377  BXK BXK Y1498       3.845 -42.256 -35.447  1.00  0.00
ATOM   3378  BXL BXL Y1499     -49.659 -84.515  45.237  1.00  0.00
ATOM   3379  BXM BXM Y1500     -46.287 -33.082  24.336  1.00  0.00
ATOM   3380  BXN BXN Y1501     -29.020   0.042 -57.028  1.00  0.00
ATOM   3381  BXO BXO Y1502     -83.713 -59.287 -43.418  1.00  0.00
ATOM   3382  BXP BXP Y1503     -77.781   4.127  50.109  1.00  0.00
ATOM   3383  BXQ BXQ Y1504     -47.328  44.381  59.673  1.00  0.00
ATOM   3384  BXR BXR Y1505      65.327  34.421 -33.358  1.00  0.00
ATOM   3385  BXS BXS Y1506     -58.922  77.962 -72.046  1.00  0.00
ATOM   3386  BXT BXT Y1507     -10.486 -31.430  33.863  1.00  0.00
ATOM   3387  BXU BXU Y1508      65.482 -31.684 -35.732  1.00  0.00
ATOM   3388  BXV BXV Y1509      20.321 -44.643 -16.763  1.00  0.00
ATOM   3389  BXW BXW Y1510      -5.380 -13.961  22.048  1.00  0.00
ATOM   3390  BXX BXX Y1511      46.653  80.862  70.511  1.00  0.00
ATOM   3391  BXY BXY Y1512      76.795 -79.528 -80.716  1.00  0.00
ATOM   3392  BXZ BXZ Y1513      -6.731 -67.580 -69.519  1.00  0.00
ATOM   3393  BYA BYA Y1514      14.307 -21.964  -2.964  1.00  0.00
ATOM   3394  BYB BYB Y1515     -40.281  76.081  67.262  1.00  0.00
ATOM   3395  BYC BYC Y1516       2.985  11.356  35.649  1.00  0.00
ATOM   3396  BYD BYD Y1517     -67.854   8.633 -77.810  1.00  0.00
ATOM   3397  BYE BYE Y1518      71.849  81.796 -38.851  1.00  0.00
ATOM   3398  BYF BYF Y1519      84.701 -66.692  29.680  1.00  0.00
ATOM   3399  BYG BYG Y1520     -81.850  86.239  13.636  1.00  0.00
ATOM   3400  BYH BYH Y1521      -8.204  73.372  48.492  1.00  0.00
ATOM   3401  BYI BYI Y1522     -85.622  47.919 -42.975  1.00  0.00
ATOM   3402  BYJ BYJ Y1523      41.987 -22.434   3.789  1.00  0.00
ATOM   3403  BYK BYK Y1524     -28.048 -46.193  53.470  1.00  0.00
ATOM   3404  BYL BYL Y1525      -8.306  70.340 -24.170  1.00  0.00
ATOM   3405  BYM BYM Y1526       1.011  24.802  28.565  1.00  0.00
ATOM   3406  BYN BYN Y1527      70.142  11.907  83.574  1.00  0.00
ATOM   3407  BYO BYO Y1528     -27.222 -29.096  32.875  1.00  0.00
ATOM   3408  BYP BYP Y1529     -20.175   0.627  -6.330  1.00  0.00
ATOM   3409  BYQ BYQ Y1530     -25.370 -13.587  21.419  1.00  0.00
ATOM   3410  BYR BYR Y1531      15.469  56.239 -66.183  1.00  0.00
ATOM   3411  BYS BYS Y1532       3.584 -80.561 -11.658  1.00  0.00
ATOM   3412  BYT BYT Y1533     -25.511   6.933 -24.821  1.00  0.00
ATOM   3413  BYU BYU Y1534      83.385 -56.091  10.061  1.00  0.00
ATOM   3414  BYV BYV Y1535     -14.545  35.114  89.489  1.00  0.00
ATOM   3415  BYW BYW Y1536     -54.663 -46.184 -18.697  1.00  0.00
ATOM   3416  BYX BYX Y1537     -23.667  12.077 -56.087  1.00  0.00
ATOM   3417  BYY BYY Y1538      58.892 -27.892 -65.814  1.00  0.00
ATOM   3418  BYZ BYZ Y1539      20.872 -58.187  79.705  1.00  0.00
ATOM   3419  BZA BZA Y1540      12.043  68.204  42.206  1.00  0.00
ATOM   3420  BZB BZB Y1541      40.346 -10.368  56.374  1.00  0.00
ATOM   3421  BZC BZC Y1542      -1.294 -83.804 -38.084  1.00  0.00
ATOM   3422  BZD BZD Y1543     -47.140 -61.365   0.235  1.00  0.00
ATOM   3423  BZE BZE Y1544      69.281  57.759 -49.041  1.00  0.00
ATOM   3424  BZF BZF Y1545     -79.359 -20.044 -47.992  1.00  0.00
ATOM   3425  BZG BZG Y1546      88.245  43.325  -3.320  1.00  0.00
ATOM   3426  BZH BZH Y1547      -3.468  75.719 -85.304  1.00  0.00
ATOM   3427  BZI BZI Y1548      88.499 -79.283 -72.708  1.00  0.00
ATOM   3428  BZJ BZJ Y1549       5.530 -58.271 -60.120  1.00  0.00
ATOM   3429  BZK BZK Y1550     -62.761   5.611  44.265  1.00  0.00
ATOM   3430  BZL BZL Y1551     -56.753  84.599 -20.624  1.00  0.00
ATOM   3431  BZM BZM Y1552     -83.013  24.367  52.322  1.00  0.00
ATOM   3432  BZN BZN Y1553     -22.578 -36.545  81.718  1.00  0.00
ATOM   3433  BZO BZO Y1554     -26.170  -8.306 -18.568  1.00  0.00
ATOM   3434  BZP BZP Y1555      13.972  77.162 -80.648  1.00  0.00
ATOM   3435  BZQ BZQ Y1556     -37.655   5.762 -53.647  1.00  0.00
ATOM   3436  BZR BZR Y1557     -75.490 -27.600  33.817  1.00  0.00
ATOM   3437  BZS BZS Y1558      40.318 -69.499 -22.358  1.00  0.00
ATOM   3438  BZT BZT Y1559     -56.848 -70.176  83.167  1.00  0.00
ATOM   3439  BZU BZU Y1560      68.326  -3.234  34.956  1.00  0.00
ATOM   3440  BZV BZV Y1561     -80.079 -80.670  53.935  1.00  0.00
ATOM   3441  BZW BZW Y1562       1.903  22.473 -72.997  1.00  0.00
ATOM   3442  BZX BZX Y1563     -68.051  66.054 -58.071  1.00  0.00
ATOM   3443  BZY BZY Y1564      68.699 -16.479  69.071  1.00  0.00
ATOM   3444  BZZ BZZ Y1565      10.944  85.366 -11.108  1.00  0.00
ATOM   3445  CAA CAA Y1566     -44.686  53.164  27.294  1.00  0.00
ATOM   3446  CAB CAB Y1567      32.870  84.476  18.741  1.00  0.00
ATOM   3447  CAC CAC Y1568      44.451  11.698 -46.254  1.00  0.00
ATOM   3448  CAD CAD Y1569     -44.030 -78.803  -5.129  1.00  0.00
ATOM   3449  CAE CAE Y1570      42.453  38.848  58.467  1.00  0.00
ATOM   3450  CAF CAF Y1571      70.558  -3.460  12.037  1.00  0.00
ATOM   3451  CAG CAG Y1572     -78.022  46.717  14.804  1.00  0.00
ATOM   3452  CAH CAH Y1573      40.182  76.384 -79.113  1.00  0.00
ATOM   3453  CAI CAI Y1574     -49.606  67.841 -65.445  1.00  0.00
ATOM   3454  CAJ CAJ Y1575      69.560  48.269  74.888  1.00  0.00
ATOM   3455  CAK CAK Y1576      29.555 -85.377 -73.526  1.00  0.00
ATOM   3456  CAL CAL Y1577       3.295  24.298 -55.229  1.00  0.00
ATOM   3457  CAM CAM Y1578      -2.690  60.621 -12.121  1.00  0.00
ATOM   3458  CAN CAN Y1579      38.193  64.748  15.826  1.00  0.00
ATOM   3459  CAO CAO Y1580     -36.399 -22.405 -81.126  1.00  0.00
ATOM   3460  CAP CAP Y1581      53.141  77.385 -54.899  1.00  0.00
ATOM   3461  CAQ CAQ Y1582      48.631 -88.643  35.996  1.00  0.00
ATOM   3462  CAR CAR Y1583     -75.445  14.146 -40.098  1.00  0.00
ATOM   3463  CAS CAS Y1584      31.247  68.924 -85.983  1.00  0.00
ATOM   3464  CAT CAT Y1585      -1.422  26.681  14.749  1.00  0.00
ATOM   3465  CAU CAU Y1586     -35.214  30.830 -73.605  1.00  0.00
ATOM   3466  CAV CAV Y1587      33.540  84.560  77.314  1.00  0.00
ATOM   3467  CAW CAW Y1588     -75.557  33.026 -66.028  1.00  0.00
ATOM   3468  CAX CAX Y1589      79.132  39.938 -50.705  1.00  0.00
ATOM   3469  CAY CAY Y1590      52.654 -18.562 -45.309  1.00  0.00
ATOM   3470  CAZ CAZ Y1591      37.421 -64.363  74.841  1.00  0.00
ATOM   3471  CBA CBA Y1592      81.859 -29.144  -6.950  1.00  0.00
ATOM   3472  CBB CBB Y1593      25.060 -80.824 -13.174  1.00  0.00
ATOM   3473  CBC CBC Y1594     -41.524 -59.894 -47.110  1.00  0.00
ATOM   3474  CBD CBD Y1595     -22.603 -49.253 -41.535  1.00  0.00
ATOM   3475  CBE CBE Y1596      86.280 -55.381  56.286  1.00  0.00
ATOM   3476  CBF CBF Y1597     -80.872 -25.645  -3.325  1.00  0.00
ATOM   3477  CBG CBG Y1598     -83.082 -36.654 -47.214  1.00  0.00
ATOM   3478  CBH CBH Y1599     -28.760 -13.949  85.814  1.00  0.00
ATOM   3479  CBI CBI Y1600      25.547  34.513  40.847  1.00  0.00
ATOM   3480  CBJ CBJ Y1601     -20.141  46.069  68.677  1.00  0.00
ATOM   3481  CBK CBK Y1602     -45.644 -85.823 -74.659  1.00  0.00
ATOM   3482  CBL CBL Y1603     -46.547 -66.903 -18.171  1.00  0.00
ATOM   3483  CBM CBM Y1604     -54.427  80.194  88.967  1.00  0.00
ATOM   3484  CBN CBN Y1605      60.407  77.313   7.169  1.00  0.00
ATOM   3485  CBO CBO Y1606     -38.521 -29.530  -5.012  1.00  0.00
ATOM   3486  CBP CBP Y1607      55.670 -36.080  84.268  1.00  0.00
ATOM   3487  CBQ CBQ Y1608     -67.343 -20.525   1.787  1.00  0.00
ATOM   3488  CBR CBR Y1609     -45.979 -36.866 -33.595  1.00  0.00
ATOM   3489  CBS CBS Y1610      -8.385   3.056 -38.907  1.00  0.00
ATOM   3490  CBT CBT Y1611      46.628  35.445 -16.816  1.00  0.00
ATOM   3491  CBU CBU Y1612      85.459  58.372 -79.879  1.00  0.00
ATOM   3492  CBV CBV Y1613      29.295  -0.252 -75.147  1.00  0.00
ATOM   3493  CBW CBW Y1614     -71.040 -88.140  85.419  1.00  0.00
ATOM   3494  CBX CBX Y1615      87.204 -58.182 -56.567  1.00  0.00
ATOM   3495  CBY CBY Y1616      46.005 -89.593 -42.761  1.00  0.00
ATOM   3496  CBZ CBZ Y1617     -83.823 -86.142  70.903  1.00  0.00
ATOM   3497  CCA CCA Y1618     -60.203  80.211  -9.426  1.00  0.00
ATOM   3498  CCB CCB Y1619     -84.777  24.352 -48.491  1.00  0.00
ATOM   3499  CCC CCC Y1620     -31.678 -60.208  -9.063  1.00  0.00
ATOM   3500  CCD CCD Y1621      76.145  17.281 -55.167  1.00  0.00
ATOM   3501  CCE CCE Y1622     -25.428 -20.648  42.954  1.00  0.00
ATOM   3502  CCF CCF Y1623     -50.507  47.682  77.707  1.00  0.00
ATOM   3503  CCG CCG Y1624      20.777 -89.088  39.561  1.00  0.00
ATOM   3504  CCH CCH Y1625     -53.106 -41.286 -80.007  1.00  0.00
ATOM   3505  CCI CCI Y1626     -55.980 -76.282 -41.406  1.00  0.00
ATOM   3506  CCJ CCJ Y1627     -77.202 -34.258  52.935  1.00  0.00
ATOM   3507  CCK CCK Y1628      42.874  83.375   7.848  1.00  0.00
ATOM   3508  CCL CCL Y1629     -16.355  -8.405 -81.188  1.00  0.00
ATOM   3509  CCM CCM Y1630      70.836  55.628  63.340  1.00  0.00
ATOM   3510  CCN CCN Y1631     -57.201  13.398 -86.279  1.00  0.00
ATOM   3511  CCO CCO Y1632     -77.987 -68.803  50.309  1.00  0.00
ATOM   3512  CCP CCP Y1633     -53.620  -3.758  90.075  1.00  0.00
ATOM   3513  CCQ CCQ Y1634     -82.962  55.385  20.612  1.00  0.00
ATOM   3514  CCR CCR Y1635      17.484 -66.574  37.630  1.00  0.00
ATOM   3515  CCS CCS Y1636      14.297 -10.620  33.968  1.00  0.00
ATOM   3516  CCT CCT Y1637      40.376 -72.372 -48.625  1.00  0.00
ATOM   3517  CCU CCU Y1638     -64.768  20.346  34.539  1.00  0.00
ATOM   3518  CCV CCV Y1639      39.675  56.433  -8.883  1.00  0.00
ATOM   3519  CCW CCW Y1640     -39.271 -48.193 -37.491  1.00  0.00
ATOM   3520  CCX CCX Y1641      82.874  29.652 -34.793  1.00  0.00
ATOM   3521  CCY CCY Y1642       6.618 -10.644 -65.601  1.00  0.00
ATOM   3522  CCZ CCZ Y1643     -15.181  59.399 -11.383  1.00  0.00
ATOM   3523  CDA CDA Y1644     -78.240  67.618  85.344  1.00  0.00
ATOM   3524  CDB CDB Y1645     -84.709  79.364   3.192  1.00  0.00
ATOM   3525  CDC CDC Y1646      71.164 -23.121 -59.588  1.00  0.00
ATOM   3526  CDD CDD Y1647      29.568 -30.025   6.046  1.00  0.00
ATOM   3527  CDE CDE Y1648      26.393 -63.784  50.507  1.00  0.00
ATOM   3528  CDF CDF Y1649      31.343  -3.439  37.355  1.00  0.00
ATOM   3529  CDG CDG Y1650      50.037 -76.397  85.608  1.00  0.00
ATOM   3530  CDH CDH Y1651      84.756 -38.748 -14.450  1.00  0.00
ATOM   3531  CDI CDI Y1652      85.099 -15.662 -11.280  1.00  0.00
ATOM   3532  CDJ CDJ Y1653      90.517 -23.991  24.417  1.00  0.00
ATOM   3533  CDK CDK Y1654     -26.294 -88.130  72.612  1.00  0.00
ATOM   3534  CDL CDL Y1655     -33.467  47.058  -9.175  1.00  0.00
ATOM   3535  CDM CDM Y1656      77.725  79.635 -25.518  1.00  0.00
ATOM   3536  CDN CDN Y1657     -83.541 -41.107 -73.948  1.00  0.00
ATOM   3537  CDO CDO Y1658     -77.617  71.603 -74.371  1.00  0.00
ATOM   3538  CDP CDP Y1659       0.354  54.446 -82.250  1.00  0.00
ATOM   3539  CDQ CDQ Y1660      78.897  83.828  51.112  1.00  0.00
ATOM   3540  CDR CDR Y1661      57.504 -45.925 -69.556  1.00  0.00
ATOM   3541  CDS CDS Y1662      65.126   5.223 -15.788  1.00  0.00
ATOM   3542  CDT CDT Y1663      45.226  74.153 -37.501  1.00  0.00
ATOM   3543  CDU CDU Y1664      39.019 -42.728  30.991  1.00  0.00
ATOM   3544  CDV CDV Y1665     -38.836 -78.251  85.837  1.00  0.00
ATOM   3545  CDW CDW Y1666     -58.765 -89.823 -48.686  1.00  0.00
ATOM   3546  CDX CDX Y1667      60.022 -10.450  82.964  1.00  0.00
ATOM   3547  CDY CDY Y1668     -37.513  33.468  -5.155  1.00  0.00
ATOM   3548  CDZ CDZ Y1669     -15.271  52.611  25.905  1.00  0.00
ATOM   3549  CEA CEA Y1670     -50.551  10.917   6.417  1.00  0.00
ATOM   3550  CEB CEB Y1671      -1.313  57.044   2.020  1.00  0.00
ATOM   3551  CEC CEC Y1672     -26.951 -49.320  85.775  1.00  0.00
ATOM   3552  CED CED Y1673      -8.492  66.998 -72.111  1.00  0.00
ATOM   3553  CEE CEE Y1674      22.716  48.269 -76.579  1.00  0.00
ATOM   3554  CEF CEF Y1675       8.699  48.812  79.098  1.00  0.00
ATOM   3555  CEG CEG Y1676     -80.778 -13.641 -85.604  1.00  0.00
ATOM   3556  CEH CEH Y1677     -44.605 -68.572 -70.322  1.00  0.00
ATOM   3557  CEI CEI Y1678      -3.795 -32.938 -34.461  1.00  0.00
ATOM   3558  CEJ CEJ Y1679      55.111   3.056  88.440  1.00  0.00
ATOM   3559  CEK CEK Y1680     -69.983  53.907 -36.080  1.00  0.00
ATOM   3560  CEL CEL Y1681       4.070 -39.182  78.242  1.00  0.00
ATOM   3561  CEM CEM Y1682     -82.082 -15.023 -63.205  1.00  0.00
ATOM   3562  CEN CEN Y1683      61.729 -16.618  29.143  1.00  0.00
ATOM   3563  CEO CEO Y1684      41.134   6.082  20.313  1.00  0.00
ATOM   3564  CEP CEP Y1685     -78.351  63.533 -61.332  1.00  0.00
ATOM   3565  CEQ CEQ Y1686     -37.382 -15.321 -51.904  1.00  0.00
ATOM   3566  CER CER Y1687      10.788  29.509 -83.810  1.00  0.00
ATOM   3567  CES CES Y1688      20.933 -89.027 -18.830  1.00  0.00
ATOM   3568  CET CET Y1689     -31.556  73.617  88.804  1.00  0.00
ATOM   3569  CEU CEU Y1690     -14.788 -86.488 -48.339  1.00  0.00
ATOM   3570  CEV CEV Y1691     -81.800  19.694  27.149  1.00  0.00
ATOM   3571  CEW CEW Y1692     -67.611  27.724 -52.305  1.00  0.00
ATOM   3572  CEX CEX Y1693      54.908 -10.458 -13.201  1.00  0.00
ATOM   3573  CEY CEY Y1694      56.003  61.518 -58.944  1.00  0.00
ATOM   3574  CEZ CEZ Y1695      -2.097  84.880  37.744  1.00  0.00
ATOM   3575  CFA CFA Y1696      30.633  -1.143  23.034  1.00  0.00
ATOM   3576  CFB CFB Y1697      40.903 -60.784 -84.073  1.00  0.00
ATOM   3577  CFC CFC Y1698      86.168 -40.431 -34.694  1.00  0.00
ATOM   3578  CFD CFD Y1699      -5.062 -84.285  65.580  1.00  0.00
ATOM   3579  CFE CFE Y1700     -61.019  18.404 -45.631  1.00  0.00
ATOM   3580  CFF CFF Y1701     -37.351 -55.654 -28.130  1.00  0.00
ATOM   3581  CFG CFG Y1702     -26.741  40.184  39.588  1.00  0.00
ATOM   3582  CFH CFH Y1703      51.507  81.418  87.026  1.00  0.00
ATOM   3583  CFI CFI Y1704      26.153 -55.336   0.580  1.00  0.00
ATOM   3584  CFJ CFJ Y1705      -9.587   6.110  79.745  1.00  0.00
ATOM   3585  CFK CFK Y1706      75.075  -2.233  49.769  1.00  0.00
ATOM   3586  CFL CFL Y1707      43.048  -1.874  47.146  1.00  0.00
ATOM   3587  CFM CFM Y1708     -76.976 -89.576  -1.654  1.00  0.00
ATOM   3588  CFN CFN Y1709      40.926  73.650  32.500  1.00  0.00
ATOM   3589  CFO CFO Y1710      88.979 -21.472 -34.915  1.00  0.00
ATOM   3590  CFP CFP Y1711     -13.493 -85.440  -6.249  1.00  0.00
ATOM   3591  CFQ CFQ Y1712     -10.820  79.197 -64.111  1.00  0.00
ATOM   3592  CFR CFR Y1713      24.414  42.630  87.878  1.00  0.00
ATOM   3593  CFS CFS Y1714     -81.342  68.146   8.053  1.00  0.00
ATOM   3594  CFT CFT Y1715      10.129 -78.295  69.351  1.00  0.00
ATOM   3595  CFU CFU Y1716      79.872 -29.714 -23.083  1.00  0.00
ATOM   3596  CFV CFV Y1717     -40.456 -34.778 -85.011  1.00  0.00
ATOM   3597  CFW CFW Y1718      61.395 -68.616 -20.475  1.00  0.00
ATOM   3598  CFX CFX Y1719     -29.038  26.494  -2.838  1.00  0.00
ATOM   3599  CFY CFY Y1720      44.708  36.362 -79.308  1.00  0.00
ATOM   3600  CFZ CFZ Y1721     -20.187 -25.896 -82.743  1.00  0.00
ATOM   3601  CGA CGA Y1722     -19.200 -32.646  16.846  1.00  0.00
ATOM   3602  CGB CGB Y1723      55.214   9.596 -85.132  1.00  0.00
ATOM   3603  CGC CGC Y1724     -15.411   6.448 -85.599  1.00  0.00
ATOM   3604  CGD CGD Y1725      88.241 -53.742  33.537  1.00  0.00
ATOM   3605  CGE CGE Y1726     -59.225  50.458 -72.940  1.00  0.00
ATOM   3606  CGF CGF Y1727      -6.342 -69.728  -5.819  1.00  0.00
ATOM   3607  CGG CGG Y1728     -32.712  10.929 -80.108  1.00  0.00
ATOM   3608  CGH CGH Y1729      -6.410  80.595 -12.925  1.00  0.00
ATOM   3609  CGI CGI Y1730     -18.637  35.736  -1.465  1.00  0.00
ATOM   3610  CGJ CGJ Y1731     -42.699 -89.413 -57.532  1.00  0.00
ATOM   3611  CGK CGK Y1732     -75.751  33.188  23.358  1.00  0.00
ATOM   3612  CGL CGL Y1733     -79.830  74.722  59.331  1.00  0.00
ATOM   3613  CGM CGM Y1734     -40.805 -73.374  37.564  1.00  0.00
ATOM   3614  CGN CGN Y1735     -37.962  -9.093 -63.361  1.00  0.00
ATOM   3615  CGO CGO Y1736     -63.688  59.072 -11.602  1.00  0.00
ATOM   3616  CGP CGP Y1737     -61.822 -64.399  63.098  1.00  0.00
ATOM   3617  CGQ CGQ Y1738      22.210 -16.882 -63.985  1.00  0.00
ATOM   3618  CGR CGR Y1739      14.669  74.550 -62.448  1.00  0.00
ATOM   3619  CGS CGS Y1740     -83.798 -23.680  89.154  1.00  0.00
ATOM   3620  CGT CGT Y1741     -59.946 -75.177   1.575  1.00  0.00
ATOM   3621  CGU CGU Y1742     -50.003  32.801 -55.663  1.00  0.00
ATOM   3622  CGV CGV Y1743     -85.784  83.283  31.345  1.00  0.00
ATOM   3623  CGW CGW Y1744      87.905   6.337 -18.113  1.00  0.00
ATOM   3624  CGX CGX Y1745       2.758  37.674 -48.829  1.00  0.00
ATOM   3625  CGY CGY Y1746      76.593  48.134 -64.400  1.00  0.00
ATOM   3626  CGZ CGZ Y1747      60.120  83.657  69.178  1.00  0.00
ATOM   3627  CHA CHA Y1748      39.899 -50.340  81.678  1.00  0.00
ATOM   3628  CHB CHB Y1749      74.042  24.748  33.013  1.00  0.00
ATOM   3629  CHC CHC Y1750     -14.687 -11.293   6.130  1.00  0.00
ATOM   3630  CHD CHD Y1751      18.080  60.437  77.227  1.00  0.00
ATOM   3631  CHE CHE Y1752      35.252  74.607 -16.682  1.00  0.00
ATOM   3632  CHF CHF Y1753     -39.414 -62.820  81.933  1.00  0.00
ATOM   3633  CHG CHG Y1754      46.020  32.930 -46.774  1.00  0.00
ATOM   3634  CHH CHH Y1755      72.786 -56.801 -59.133  1.00  0.00
ATOM   3635  CHI CHI Y1756     -73.019  51.381 -69.069  1.00  0.00
ATOM   3636  CHJ CHJ Y1757     -49.758 -52.705  31.408  1.00  0.00
ATOM   3637  CHK CHK Y1758     -84.916 -62.795   4.626  1.00  0.00
ATOM   3638  CHL CHL Y1759     -34.730 -12.167  39.459  1.00  0.00
ATOM   3639  CHM CHM Y1760      51.892   5.449 -33.273  1.00  0.00
ATOM   3640  CHN CHN Y1761      41.335  -1.943 -15.061  1.00  0.00
ATOM   3641  CHO CHO Y1762     -22.404  45.376  49.177  1.00  0.00
ATOM   3642  CHP CHP Y1763      38.252 -90.481   0.812  1.00  0.00
ATOM   3643  CHQ CHQ Y1764     -71.698 -10.978  59.088  1.00  0.00
ATOM   3644  CHR CHR Y1765      -9.212  14.441  34.062  1.00  0.00
ATOM   3645  CHS CHS Y1766      86.934  56.285  76.730  1.00  0.00
ATOM   3646  CHT CHT Y1767     -81.418  14.047 -55.386  1.00  0.00
ATOM   3647  CHU CHU Y1768     -74.204   3.783  68.843  1.00  0.00
ATOM   3648  CHV CHV Y1769      22.964  76.719  -5.898  1.00  0.00
ATOM   3649  CHW CHW Y1770     -35.093  43.597 -47.811  1.00  0.00
ATOM   3650  CHX CHX Y1771      52.059  65.189 -83.536  1.00  0.00
ATOM   3651  CHY CHY Y1772     -11.457 -20.764 -27.610  1.00  0.00
ATOM   3652  CHZ CHZ Y1773     -82.841  82.600 -45.149  1.00  0.00
ATOM   3653  CIA CIA Y1774     -13.146  25.443  81.037  1.00  0.00
ATOM   3654  CIB CIB Y1775      20.135  38.516  53.028  1.00  0.00
ATOM   3655  CIC CIC Y1776      46.429 -88.518  81.356  1.00  0.00
ATOM   3656  CID CID Y1777     -10.793  24.420 -53.666  1.00  0.00
ATOM   3657  CIE CIE Y1778     -85.111  13.355  37.650  1.00  0.00
ATOM   3658  CIF CIF Y1779     -32.839   3.337  14.636  1.00  0.00
ATOM   3659  CIG CIG Y1780       8.027  30.051 -16.469  1.00  0.00
ATOM   3660  CIH CIH Y1781      27.333  72.550  55.506  1.00  0.00
ATOM   3661  CII CII Y1782      35.081 -18.925 -41.748  1.00  0.00
ATOM   3662  CIJ CIJ Y1783      40.367 -36.253  84.972  1.00  0.00
ATOM   3663  CIK CIK Y1784     -12.208  51.286 -54.177  1.00  0.00
ATOM   3664  CIL CIL Y1785     -30.809  30.711 -49.742  1.00  0.00
ATOM   3665  CIM CIM Y1786      78.091 -87.944  10.768  1.00  0.00
ATOM   3666  CIN CIN Y1787     -18.337 -61.259 -74.402  1.00  0.00
ATOM   3667  CIO CIO Y1788     -85.380  38.483  38.293  1.00  0.00
ATOM   3668  CIP CIP Y1789     -14.235 -57.734  40.915  1.00  0.00
ATOM   3669  CIQ CIQ Y1790      55.728 -25.183  16.889  1.00  0.00
ATOM   3670  CIR CIR Y1791      69.341 -44.275 -31.281  1.00  0.00
ATOM   3671  CIS CIS Y1792      -1.327 -42.665  34.471  1.00  0.00
ATOM   3672  CIT CIT Y1793      61.374  39.026  -7.921  1.00  0.00
ATOM   3673  CIU CIU Y1794      73.162 -30.731  17.347  1.00  0.00
ATOM   3674  CIV CIV Y1795     -79.029  39.877 -55.881  1.00  0.00
ATOM   3675  CIW CIW Y1796     -46.783 -16.699  37.262  1.00  0.00
ATOM   3676  CIX CIX Y1797     -23.113  55.851  34.334  1.00  0.00
ATOM   3677  CIY CIY Y1798     -71.761 -89.289  21.939  1.00  0.00
ATOM   3678  CIZ CIZ Y1799     -43.313  85.406  55.304  1.00  0.00
ATOM   3679  CJA CJA Y1800      -9.490  34.032 -60.334  1.00  0.00
ATOM   3680  CJB CJB Y1801      15.288 -32.955  63.023  1.00  0.00
ATOM   3681  CJC CJC Y1802      74.061  41.177 -36.314  1.00  0.00
ATOM   3682  CJD CJD Y1803      15.458  81.209 -27.728  1.00  0.00
ATOM   3683  CJE CJE Y1804      84.270  53.038  88.195  1.00  0.00
ATOM   3684  CJF CJF Y1805     -83.959  -6.064  62.121  1.00  0.00
ATOM   3685  CJG CJG Y1806      60.410  65.860 -46.331  1.00  0.00
ATOM   3686  CJH CJH Y1807      88.221 -62.876 -26.479  1.00  0.00
ATOM   3687  CJI CJI Y1808     -65.952 -59.676 -66.568  1.00  0.00
ATOM   3688  CJJ CJJ Y1809      32.077 -83.051 -41.144  1.00  0.00
ATOM   3689  CJK CJK Y1810      86.800  45.021 -75.100  1.00  0.00
ATOM   3690  CJL CJL Y1811     -84.436 -86.579  87.010  1.00  0.00
ATOM   3691  CJM CJM Y1812     -40.219 -18.421  83.704  1.00  0.00
ATOM   3692  CJN CJN Y1813     -45.387 -14.051  26.621  1.00  0.00
ATOM   3693  CJO CJO Y1814      70.413  -1.576  70.607  1.00  0.00
ATOM   3694  CJP CJP Y1815      19.096  55.532 -83.841  1.00  0.00
ATOM   3695  CJQ CJQ Y1816      83.981 -33.517   4.197  1.00  0.00
ATOM   3696  CJR CJR Y1817     -12.533 -74.673 -82.858  1.00  0.00
ATOM   3697  CJS CJS Y1818     -46.833  78.186 -56.506  1.00  0.00
ATOM   3698  CJT CJT Y1819     -22.720  29.825 -65.537  1.00  0.00
ATOM   3699  CJU CJU Y1820      15.082 -55.901  48.195  1.00  0.00
ATOM   3700  CJV CJV Y1821      64.424 -49.548  59.642  1.00  0.00
ATOM   3701  CJW CJW Y1822     -31.218 -37.865  -5.375  1.00  0.00
ATOM   3702  CJX CJX Y1823      -4.679 -49.323 -28.741  1.00  0.00
ATOM   3703  CJY CJY Y1824      67.829  26.557 -60.641  1.00  0.00
ATOM   3704  CJZ CJZ Y1825     -57.371  61.773  32.996  1.00  0.00
ATOM   3705  CKA CKA Y1826      48.182 -86.324  15.560  1.00  0.00
ATOM   3706  CKB CKB Y1827      78.114  74.529  21.861  1.00  0.00
ATOM   3707  CKC CKC Y1828      58.472  -6.639  56.949  1.00  0.00
ATOM   3708  CKD CKD Y1829      43.365  17.437 -62.571  1.00  0.00
ATOM   3709  CKE CKE Y1830     -50.343  52.994  48.498  1.00  0.00
ATOM   3710  CKF CKF Y1831      86.755 -84.800  27.051  1.00  0.00
ATOM   3711  CKG CKG Y1832      85.481   7.709  79.303  1.00  0.00
ATOM   3712  CKH CKH Y1833     -25.648  54.996 -54.819  1.00  0.00
ATOM   3713  CKI CKI Y1834     -47.094  57.014 -78.637  1.00  0.00
ATOM   3714  CKJ CKJ Y1835      -0.197  11.524 -54.727  1.00  0.00
ATOM   3715  CKK CKK Y1836      55.300 -89.014   0.548  1.00  0.00
ATOM   3716  CKL CKL Y1837      73.646  80.976 -74.161  1.00  0.00
ATOM   3717  CKM CKM Y1838      36.892 -74.328 -76.010  1.00  0.00
ATOM   3718  CKN CKN Y1839     -12.999  84.604 -38.821  1.00  0.00
ATOM   3719  CKO CKO Y1840     -17.287   4.575  32.260  1.00  0.00
ATOM   3720  CKP CKP Y1841      88.596  23.903 -20.643  1.00  0.00
ATOM   3721  CKQ CKQ Y1842     -82.246 -50.465 -11.547  1.00  0.00
ATOM   3722  CKR CKR Y1843      73.346 -86.529  -1.807  1.00  0.00
ATOM   3723  CKS CKS Y1844      19.358 -88.630  60.275  1.00  0.00
ATOM   3724  CKT CKT Y1845      19.707 -14.001  85.230  1.00  0.00
ATOM   3725  CKU CKU Y1846     -62.718  29.771  19.901  1.00  0.00
ATOM   3726  CKV CKV Y1847     -44.407  17.938 -42.409  1.00  0.00
ATOM   3727  CKW CKW Y1848     -15.670  -6.924  85.260  1.00  0.00
ATOM   3728  CKX CKX Y1849      42.975  -7.530  19.104  1.00  0.00
ATOM   3729  CKY CKY Y1850     -63.451  46.493  89.507  1.00  0.00
ATOM   3730  CKZ CKZ Y1851     -74.302   1.870  82.146  1.00  0.00
ATOM   3731  CLA CLA Y1852     -58.083 -19.887  88.593  1.00  0.00
ATOM   3732  CLB CLB Y1853     -55.750  29.466 -36.923  1.00  0.00
ATOM   3733  CLC CLC Y1854      88.635 -24.908  73.012  1.00  0.00
ATOM   3734  CLD CLD Y1855     -69.574  13.980  55.110  1.00  0.00
ATOM   3735  CLE CLE Y1856      86.495  67.011  40.105  1.00  0.00
ATOM   3736  CLF CLF Y1857      79.069 -28.886  34.752  1.00  0.00
ATOM   3737  CLG CLG Y1858      59.368  58.821 -11.601  1.00  0.00
ATOM   3738  CLH CLH Y1859     -58.494  38.927 -80.212  1.00  0.00
ATOM   3739  CLI CLI Y1860      24.775  39.592 -64.013  1.00  0.00
ATOM   3740  CLJ CLJ Y1861      47.094 -73.919  12.120  1.00  0.00
ATOM   3741  CLK CLK Y1862      12.027  46.438 -85.593  1.00  0.00
ATOM   3742  CLL CLL Y1863      53.546 -84.226 -77.518  1.00  0.00
ATOM   3743  CLM CLM Y1864       9.588 -11.093  21.405  1.00  0.00
ATOM   3744  CLN CLN Y1865     -68.862 -25.414  82.176  1.00  0.00
ATOM   3745  CLO CLO Y1866     -43.318  34.222  84.651  1.00  0.00
ATOM   3746  CLP CLP Y1867      -2.021  21.903  62.437  1.00  0.00
ATOM   3747  CLQ CLQ Y1868      23.049  52.503  31.243  1.00  0.00
ATOM   3748  CLR CLR Y1869      -0.280 -10.896 -37.285  1.00  0.00
ATOM   3749  CLS CLS Y1870      52.270  67.277  60.070  1.00  0.00
ATOM   3750  CLT CLT Y1871     -68.413  22.908  49.198  1.00  0.00
ATOM   3751  CLU CLU Y1872      19.806 -12.462 -11.347  1.00  0.00
ATOM   3752  CLV CLV Y1873      -3.417 -45.822 -68.531  1.00  0.00
ATOM   3753  CLW CLW Y1874       0.110  61.982 -32.686  1.00  0.00
ATOM   3754  CLX CLX Y1875      43.096   6.360 -81.355  1.00  0.00
ATOM   3755  CLY CLY Y1876     -14.929 -73.265 -54.416  1.00  0.00
ATOM   3756  CLZ CLZ Y1877      31.327  43.154 -86.220  1.00  0.00
ATOM   3757  CMA CMA Y1878     -78.879 -46.694  28.861  1.00  0.00
ATOM   3758  CMB CMB Y1879      11.703 -52.000   8.381  1.00  0.00
ATOM   3759  CMC CMC Y1880     -52.014  49.289 -21.676  1.00  0.00
ATOM   3760  CMD CMD Y1881     -43.279  -9.497  13.558  1.00  0.00
ATOM   3761  CME CME Y1882     -49.488 -74.325 -83.479  1.00  0.00
ATOM   3762  CMF CMF Y1883     -84.028 -60.758 -77.563  1.00  0.00
ATOM   3763  CMG CMG Y1884       5.377  60.571  56.812  1.00  0.00
ATOM   3764  CMH CMH Y1885     -10.113  53.877  51.888  1.00  0.00
ATOM   3765  CMI CMI Y1886      64.280  83.231 -52.114  1.00  0.00
ATOM   3766  CMJ CMJ Y1887     -85.757  20.370  14.099  1.00  0.00
ATOM   3767  CMK CMK Y1888       0.205  -2.474  -8.764  1.00  0.00
ATOM   3768  CML CML Y1889     -80.985  82.460  47.700  1.00  0.00
ATOM   3769  CMM CMM Y1890     -70.921 -64.204   6.252  1.00  0.00
ATOM   3770  CMN CMN Y1891     -33.372 -57.824  38.052  1.00  0.00
ATOM   3771  CMO CMO Y1892     -84.146  34.808  73.423  1.00  0.00
ATOM   3772  CMP CMP Y1893      -4.961  13.046 -21.129  1.00  0.00
ATOM   3773  CMQ CMQ Y1894     -46.392 -56.522 -63.827  1.00  0.00
ATOM   3774  CMR CMR Y1895      90.369  27.381  27.618  1.00  0.00
ATOM   3775  CMS CMS Y1896       3.082  84.305  18.848  1.00  0.00
ATOM   3776  CMT CMT Y1897      -4.280  18.842  73.917  1.00  0.00
ATOM   3777  CMU CMU Y1898     -77.969  15.254 -24.636  1.00  0.00
ATOM   3778  CMV CMV Y1899     -16.020 -53.718  -1.686  1.00  0.00
ATOM   3779  CMW CMW Y1900     -17.372 -87.258  56.223  1.00  0.00
ATOM   3780  CMX CMX Y1901     -66.715  82.012  58.577  1.00  0.00
ATOM   3781  CMY CMY Y1902     -83.368 -61.127  60.332  1.00  0.00
ATOM   3782  CMZ CMZ Y1903     -19.607 -34.558  49.545  1.00  0.00
ATOM   3783  CNA CNA Y1904      53.502  -5.203 -41.604  1.00  0.00
ATOM   3784  CNB CNB Y1905       9.506  55.255  66.490  1.00  0.00
ATOM   3785  CNC CNC Y1906      33.862 -21.363  84.994  1.00  0.00
ATOM   3786  CND CND Y1907     -84.003 -28.655   8.121  1.00  0.00
ATOM   3787  CNE CNE Y1908      20.236  45.953  68.348  1.00  0.00
ATOM   3788  CNF CNF Y1909     -68.380 -53.089 -40.933  1.00  0.00
ATOM   3789  CNG CNG Y1910      64.897  57.208 -63.801  1.00  0.00
ATOM   3790  CNH CNH Y1911     -84.478  49.599 -29.008  1.00  0.00
ATOM   3791  CNI CNI Y1912      48.066  31.616  45.610  1.00  0.00
ATOM   3792  CNJ CNJ Y1913      88.549 -21.957 -66.799  1.00  0.00
ATOM   3793  CNK CNK Y1914      14.975 -24.815  34.815  1.00  0.00
ATOM   3794  CNL CNL Y1915      21.922 -76.072  47.429  1.00  0.00
ATOM   3795  CNM CNM Y1916     -82.677 -27.761 -32.429  1.00  0.00
ATOM   3796  CNN CNN Y1917      64.581 -84.455  26.058  1.00  0.00
ATOM   3797  CNO CNO Y1918     -77.947 -17.520  73.305  1.00  0.00
ATOM   3798  CNP CNP Z1919      65.764  23.551  22.297  1.00  0.00
ATOM   3799  CNQ CNQ Z1920     -60.309  78.976   0.182  1.00  0.00
ATOM   3800  CNR CNR Z1921      19.238  -1.586  21.951  1.00  0.00
ATOM   3801  CNS CNS Z1922     -45.068  -1.969 -59.931  1.00  0.00
ATOM   3802  CNT CNT Z1923     -42.035   9.830  47.264  1.00  0.00
ATOM   3803  CNU CNU Z1924      84.285 -56.658  79.868  1.00  0.00
ATOM   3804  CNV CNV Z1925      78.675 -47.965  12.166  1.00  0.00
ATOM   3805  CNW CNW Z1926     -21.131 -22.539  86.639  1.00  0.00
ATOM   3806  CNX CNX Z1927     -61.046 -40.338  12.068  1.00  0.00
ATOM   3807  CNY CNY Z1928      28.900 -37.612 -45.650  1.00  0.00
ATOM   3808  CNZ CNZ Z1929     -22.146 -28.403 -29.573  1.00  0.00
ATOM   3809  COA COA Z1930      62.117  69.437  78.369  1.00  0.00
ATOM   3810  COB COB Z1931      48.477 -81.052 -50.618  1.00  0.00
ATOM   3811  COC COC Z1932      27.730   5.176 -60.472  1.00  0.00
ATOM   3812  COD COD Z1933      19.341 -74.707 -67.271  1.00  0.00
ATOM   3813  COE COE Z1934     -39.969 -19.440   0.312  1.00  0.00
ATOM   3814  COF COF Z1935      43.762  39.795 -32.110  1.00  0.00
ATOM   3815  COG COG Z1936      73.423   0.940 -49.220  1.00  0.00
ATOM   3816  COH COH Z1937     -25.420 -27.191  32.008  1.00  0.00
ATOM   3817  COI COI Z1938     -50.223  21.426 -27.491  1.00  0.00
ATOM   3818  COJ COJ Z1939      19.161 -82.905  38.017  1.00  0.00
ATOM   3819  COK COK Z1940      -3.978   6.730  33.488  1.00  0.00
ATOM   3820  COL COL Z1941     -39.512  49.599  80.350  1.00  0.00
ATOM   3821  COM COM Z1942      20.904  42.505  22.198  1.00  0.00
ATOM   3822  CON CON Z1943      24.614 -50.814   5.652  1.00  0.00
ATOM   3823  COO COO Z1944     -52.988 -63.239  82.675  1.00  0.00
ATOM   3824  COP COP Z1945      71.743  55.322   6.797  1.00  0.00
ATOM   3825  COQ COQ Z1946     -29.971 -54.952 -25.681  1.00  0.00
ATOM   3826  COR COR Z1947      45.359  10.266 -26.597  1.00  0.00
ATOM   3827  COS COS Z1948      34.112 -54.809  80.071  1.00  0.00
ATOM   3828  COT COT Z1949      49.488 -19.730  64.525  1.00  0.00
ATOM   3829  COU COU Z1950      -3.582  -3.732  61.439  1.00  0.00
ATOM   3830  COV COV Z1951      33.169 -19.556 -24.711  1.00  0.00
ATOM   3831  COW COW Z1952     -50.319 -22.627  67.695  1.00  0.00
ATOM   3832  COX COX Z1953       7.742 -26.455  41.930  1.00  0.00
ATOM   3833  COY COY Z1954      60.023 -24.073  26.411  1.00  0.00
ATOM   3834  COZ COZ Z1955      81.565  71.989  34.643  1.00  0.00
ATOM   3835  CPA CPA Z1956      78.141 -79.623 -15.645  1.00  0.00
ATOM   3836  CPB CPB Z1957       1.696 -36.686 -35.673  1.00  0.00
ATOM   3837  CPC CPC Z1958     -15.468 -76.856  27.086  1.00  0.00
ATOM   3838  CPD CPD Z1959     -67.781 -64.965 -40.360  1.00  0.00
ATOM   3839  CPE CPE Z1960     -31.612  57.709 -23.206  1.00  0.00
ATOM   3840  CPF CPF Z1961     -62.899  47.566 -18.781  1.00  0.00
ATOM   3841  CPG CPG Z1962     -39.874  20.571  10.587  1.00  0.00
ATOM   3842  CPH CPH Z1963       5.531  30.210  55.631  1.00  0.00
ATOM   3843  CPI CPI Z1964      -5.781  13.976  53.523  1.00  0.00
ATOM   3844  CPJ CPJ Z1965     -83.143 -69.926  56.203  1.00  0.00
ATOM   3845  CPK CPK Z1966      36.943 -46.049  45.419  1.00  0.00
ATOM   3846  CPL CPL Z1967     -40.684  36.535  60.914  1.00  0.00
ATOM   3847  CPM CPM Z1968       0.552  73.315  24.801  1.00  0.00
ATOM   3848  CPN CPN Z1969      60.852 -40.058  46.655  1.00  0.00
ATOM   3849  CPO CPO Z1970     -13.318 -86.995 -11.297  1.00  0.00
ATOM   3850  CPP CPP Z1971     -67.476  -6.139   5.729  1.00  0.00
ATOM   3851  CPQ CPQ Z1972      22.389 -81.078  61.484  1.00  0.00
ATOM   3852  CPR CPR Z1973      57.418 -60.241  -5.957  1.00  0.00
ATOM   3853  CPS CPS Z1974     -14.039  38.001 -48.345  1.00  0.00
ATOM   3854  CPT CPT Z1975     -21.308 -82.940 -36.682  1.00  0.00
ATOM   3855  CPU CPU Z1976      25.863  67.753  79.733  1.00  0.00
ATOM   3856  CPV CPV Z1977     -39.938 -61.615  40.661  1.00  0.00
ATOM   3857  CPW CPW Z1978     -68.182  71.449 -62.668  1.00  0.00
ATOM   3858  CPX CPX Z1979      23.211  25.823  76.733  1.00  0.00
ATOM   3859  CPY CPY Z1980      11.784  60.477 -61.801  1.00  0.00
ATOM   3860  CPZ CPZ Z1981      57.841 -31.330  87.742  1.00  0.00
ATOM   3861  CQA CQA Z1982     -19.085  37.924  85.462  1.00  0.00
ATOM   3862  CQB CQB Z1983     -56.333 -58.363  32.477  1.00  0.00
ATOM   3863  CQC CQC Z1984     -78.453 -43.148   9.205  1.00  0.00
ATOM   3864  CQD CQD Z1985     -61.934 -47.013 -61.929  1.00  0.00
ATOM   3865  CQE CQE Z1986      32.795 -85.179  22.027  1.00  0.00
ATOM   3866  CQF CQF Z1987      72.509   7.245 -12.094  1.00  0.00
ATOM   3867  CQG CQG Z1988      -4.786 -11.613 -65.591  1.00  0.00
ATOM   3868  CQH CQH Z1989     -19.489  71.154  74.445  1.00  0.00
ATOM   3869  CQI CQI Z1990     -13.254 -72.438  78.474  1.00  0.00
ATOM   3870  CQJ CQJ Z1991     -13.931  73.902 -80.058  1.00  0.00
ATOM   3871  CQK CQK Z1992       6.360  72.006 -38.870  1.00  0.00
ATOM   3872  CQL CQL Z1993     -49.498  83.019 -23.026  1.00  0.00
ATOM   3873  CQM CQM Z1994     -77.912  38.639  34.396  1.00  0.00
ATOM   3874  CQN CQN Z1995      32.670   5.885  60.406  1.00  0.00
ATOM   3875  CQO CQO Z1996     -73.698  62.492 -38.001  1.00  0.00
ATOM   3876  CQP CQP Z1997     -36.495 -40.727 -74.300  1.00  0.00
ATOM   3877  CQQ CQQ Z1998     -16.251  48.327  38.630  1.00  0.00
ATOM   3878  CQR CQR Z1999      47.132  48.813  36.791  1.00  0.00
ATOM   3879  CQS CQS Z2000     -70.555  17.491  74.428  1.00  0.00
ATOM   3880  CQT CQT Z2001     -45.324 -36.607  30.833  1.00  0.00
ATOM   3881  CQU CQU Z2002      36.846   8.715 -81.543  1.00  0.00
ATOM   3882  CQV CQV Z2003     -75.108  64.456 -19.923  1.00  0.00
ATOM   3883  CQW CQW Z2004      87.559 -26.696 -61.350  1.00  0.00
ATOM   3884  CQX CQX Z2005      83.852  33.042 -77.275  1.00  0.00
ATOM   3885  CQY CQY Z2006      71.472 -53.872 -31.457  1.00  0.00
ATOM   3886  CQZ CQZ Z2007     -11.471  78.655  38.878  1.00  0.00
ATOM   3887  CRA CRA Z2008     -38.522 -84.366  43.202  1.00  0.00
ATOM   3888  CRB CRB Z2009     -30.183  73.150 -37.584  1.00  0.00
ATOM   3889  CRC CRC Z2010      81.524 -41.994 -52.030  1.00  0.00
ATOM   3890  CRD CRD Z2011     -80.698  27.921 -32.709  1.00  0.00
ATOM   3891  CRE CRE Z2012     -56.766 -19.292 -24.631  1.00  0.00
ATOM   3892  CRF CRF Z2013     -23.910  13.085 -31.506  1.00  0.00
ATOM   3893  CRG CRG Z2014      24.404 -87.476 -28.443  1.00  0.00
ATOM   3894  CRH CRH Z2015     -60.041 -51.570  -7.464  1.00  0.00
ATOM   3895  CRI CRI Z2016      70.319  47.627  63.690  1.00  0.00
ATOM   3896  CRJ CRJ Z2017     -60.404 -74.227   1.248  1.00  0.00
ATOM   3897  CRK CRK Z2018     -75.407  39.954 -79.224  1.00  0.00
ATOM   3898  CRL CRL Z2019      88.169 -85.319 -58.079  1.00  0.00
ATOM   3899  CRM CRM Z2020     -74.380 -58.864 -12.461  1.00  0.00
ATOM   3900  CRN CRN Z2021      86.305 -47.072  41.592  1.00  0.00
ATOM   3901  CRO CRO Z2022     -81.090 -84.658 -24.472  1.00  0.00
ATOM   3902  CRP CRP Z2023      50.565  -8.588 -48.949  1.00  0.00
ATOM   3903  CRQ CRQ Z2024     -80.542  12.038  -7.265  1.00  0.00
ATOM   3904  CRR CRR Z2025     -74.986  64.241  41.489  1.00  0.00
ATOM   3905  CRS CRS Z2026     -16.557  28.947  13.089  1.00  0.00
ATOM   3906  CRT CRT Z2027      73.652  65.156 -68.878  1.00  0.00
ATOM   3907  CRU CRU Z2028     -42.935 -76.622  17.593  1.00  0.00
ATOM   3908  CRV CRV Z2029     -67.905 -79.477  52.740  1.00  0.00
ATOM   3909  CRW CRW Z2030      34.773  63.314  36.792  1.00  0.00
ATOM   3910  CRX CRX Z2031      31.681  49.005   2.460  1.00  0.00
ATOM   3911  CRY CRY Z2032     -68.695  32.687  49.480  1.00  0.00
ATOM   3912  CRZ CRZ Z2033     -57.246  53.441  14.390  1.00  0.00
ATOM   3913  CSA CSA Z2034      61.325 -30.161   5.823  1.00  0.00
ATOM   3914  CSB CSB Z2035      -2.694 -48.271  83.601  1.00  0.00
ATOM   3915  CSC CSC Z2036      85.828 -28.928 -79.659  1.00  0.00
ATOM   3916  CSD CSD Z2037      24.566 -24.558   4.742  1.00  0.00
ATOM   3917  CSE CSE Z2038      74.520 -50.576  57.877  1.00  0.00
ATOM   3918  CSF CSF Z2039     -71.512  14.972  10.478  1.00  0.00
ATOM   3919  CSG CSG Z2040      17.142 -69.757 -14.592  1.00  0.00
ATOM   3920  CSH CSH Z2041     -50.051  46.329 -69.695  1.00  0.00
ATOM   3921  CSI CSI Z2042     -37.998  64.727   9.959  1.00  0.00
ATOM   3922  CSJ CSJ Z2043      22.648  80.054 -46.922  1.00  0.00
ATOM   3923  CSK CSK Z2044      -0.163  62.370 -15.310  1.00  0.00
ATOM   3924  CSL CSL Z2045      77.805  15.429  80.148  1.00  0.00
ATOM   3925  CSM CSM Z2046     -82.813 -26.407 -16.932  1.00  0.00
ATOM   3926  CSN CSN Z2047     -19.237  20.790 -57.446  1.00  0.00
ATOM   3927  CSO CSO Z2048      55.218  76.805 -37.054  1.00  0.00
ATOM   3928  CSP CSP Z2049     -82.424 -87.817  -0.567  1.00  0.00
ATOM   3929  CSQ CSQ Z2050     -64.471  62.674  67.116  1.00  0.00
ATOM   3930  CSR CSR Z2051       7.137  61.564   4.089  1.00  0.00
ATOM   3931  CSS CSS Z2052     -68.638  41.977   4.494  1.00  0.00
ATOM   3932  CST CST Z2053     -61.762  77.970  47.753  1.00  0.00
ATOM   3933  CSU CSU Z2054       5.508 -44.364 -83.636  1.00  0.00
ATOM   3934  CSV CSV Z2055       8.781 -82.046 -17.361  1.00  0.00
ATOM   3935  CSW CSW Z2056      85.592 -15.586 -24.190  1.00  0.00
ATOM   3936  CSX CSX Z2057     -74.447 -61.768 -84.914  1.00  0.00
ATOM   3937  CSY CSY Z2058      12.317 -70.589 -35.802  1.00  0.00
ATOM   3938  CSZ CSZ Z2059     -56.523  19.686 -78.917  1.00  0.00
ATOM   3939  CTA CTA Z2060      56.296  51.757  77.513  1.00  0.00
ATOM   3940  CTB CTB Z2061      38.739   3.085  16.486  1.00  0.00
ATOM   3941  CTC CTC Z2062       6.403  45.471 -40.498  1.00  0.00
ATOM   3942  CTD CTD Z2063      18.553  11.132 -32.932  1.00  0.00
ATOM   3943  CTE CTE Z2064      32.131 -29.236  64.164  1.00  0.00
ATOM   3944  CTF CTF Z2065     -83.275 -20.004  30.980  1.00  0.00
ATOM   3945  CTG CTG Z2066     -36.566  46.366  12.235  1.00  0.00
ATOM   3946  CTH CTH Z2067      43.354 -75.143 -19.245  1.00  0.00
ATOM   3947  CTI CTI Z2068      80.375 -42.281 -66.766  1.00  0.00
ATOM   3948  CTJ CTJ Z2069     -75.220  81.868  28.150  1.00  0.00
ATOM   3949  CTK CTK Z2070     -76.562 -78.847  74.829  1.00  0.00
ATOM   3950  CTL CTL Z2071     -82.455  41.980 -26.865  1.00  0.00
ATOM   3951  CTM CTM Z2072     -56.507 -84.384  24.456  1.00  0.00
ATOM   3952  CTN CTN Z2073     -14.056 -33.108  63.713  1.00  0.00
ATOM   3953  CTO CTO Z2074      79.219 -56.305 -79.772  1.00  0.00
ATOM   3954  CTP CTP Z2075      78.407 -85.368  40.165  1.00  0.00
ATOM   3955  CTQ CTQ Z2076      72.920 -19.909  66.559  1.00  0.00
ATOM   3956  CTR CTR Z2077      44.734  33.351  67.431  1.00  0.00
ATOM   3957  CTS CTS Z2078     -77.404  65.612   6.895  1.00  0.00
ATOM   3958  CTT CTT Z2079     -40.702  61.825 -51.895  1.00  0.00
ATOM   3959  CTU CTU Z2080     -19.074  39.241  74.347  1.00  0.00
ATOM   3960  CTV CTV Z2081     -74.125  24.377 -67.099  1.00  0.00
ATOM   3961  CTW CTW Z2082      16.285 -21.547  73.136  1.00  0.00
ATOM   3962  CTX CTX Z2083      22.255  80.118  17.875  1.00  0.00
ATOM   3963  CTY CTY Z2084      37.775  30.207  28.756  1.00  0.00
ATOM   3964  CTZ CTZ Z2085      74.821  67.176 -20.520  1.00  0.00
ATOM   3965  CUA CUA Z2086     -45.206  74.591  55.219  1.00  0.00
ATOM   3966  CUB CUB Z2087      87.778 -49.300 -44.707  1.00  0.00
ATOM   3967  CUC CUC Z2088     -51.307 -39.484 -40.794  1.00  0.00
ATOM   3968  CUD CUD Z2089      81.446 -69.084 -34.992  1.00  0.00
ATOM   3969  CUE CUE Z2090     -62.188  47.998  53.080  1.00  0.00
ATOM   3970  CUF CUF Z2091      53.272  74.477 -10.460  1.00  0.00
ATOM   3971  CUG CUG Z2092     -13.951 -85.634  61.891  1.00  0.00
ATOM   3972  CUH CUH Z2093      80.111  40.670 -53.858  1.00  0.00
ATOM   3973  CUI CUI Z2094      58.633 -42.889 -59.303  1.00  0.00
ATOM   3974  CUJ CUJ Z2095      43.530 -50.366 -23.281  1.00  0.00
ATOM   3975  CUK CUK Z2096     -21.304 -71.402 -66.319  1.00  0.00
ATOM   3976  CUL CUL Z2097     -12.661 -45.568 -55.625  1.00  0.00
ATOM   3977  CUM CUM Z2098       5.005   1.063  51.136  1.00  0.00
ATOM   3978  CUN CUN Z2099     -58.645 -24.413  33.397  1.00  0.00
ATOM   3979  CUO CUO Z2100       1.929  60.312  36.354  1.00  0.00
ATOM   3980  CUP CUP Z2101      -8.880  65.737  43.838  1.00  0.00
ATOM   3981  CUQ CUQ Z2102      82.807  -7.969 -73.957  1.00  0.00
ATOM   3982  CUR CUR Z2103     -12.594  41.773 -82.762  1.00  0.00
ATOM   3983  CUS CUS Z2104      37.486 -19.906  13.927  1.00  0.00
ATOM   3984  CUT CUT Z2105       3.456  10.670  75.354  1.00  0.00
ATOM   3985  CUU CUU Z2106     -58.406  77.978  23.479  1.00  0.00
ATOM   3986  CUV CUV Z2107      85.647  76.475  -5.072  1.00  0.00
ATOM   3987  CUW CUW Z2108     -11.865  74.799 -44.674  1.00  0.00
ATOM   3988  CUX CUX Z2109     -81.285  42.939 -42.563  1.00  0.00
ATOM   3989  CUY CUY Z2110     -79.984 -32.990  44.420  1.00  0.00
ATOM   3990  CUZ CUZ Z2111     -73.613 -15.540 -74.589  1.00  0.00
ATOM   3991  CVA CVA Z2112      18.058 -52.285  32.174  1.00  0.00
ATOM   3992  CVB CVB Z2113      38.929  62.227 -71.316  1.00  0.00
ATOM   3993  CVC CVC Z2114     -63.866 -62.310  61.179  1.00  0.00
ATOM   3994  CVD CVD Z2115      -3.622 -49.927 -20.389  1.00  0.00
ATOM   3995  CVE CVE Z2116      85.662 -81.029  54.491  1.00  0.00
ATOM   3996  CVF CVF Z2117       0.307  46.261  10.978  1.00  0.00
ATOM   3997  CVG CVG Z2118      60.124   0.515  73.125  1.00  0.00
ATOM   3998  CVH CVH Z2119      81.420  66.015 -37.201  1.00  0.00
ATOM   3999  CVI CVI Z2120      22.969  66.535 -25.711  1.00  0.00
ATOM   4000  CVJ CVJ Z2121      65.934 -15.895   7.800  1.00  0.00
ATOM   4001  CVK CVK Z2122      58.017  16.055 -77.759  1.00  0.00
ATOM   4002  CVL CVL Z2123      39.649 -28.668 -68.048  1.00  0.00
ATOM   4003  CVM CVM Z2124      78.724 -37.880  87.481  1.00  0.00
ATOM   4004  CVN CVN Z2125      87.265  10.535  54.102  1.00  0.00
ATOM   4005  CVO CVO Z2126     -51.996 -54.647 -74.722  1.00  0.00
ATOM   4006  CVP CVP Z2127      80.961 -52.634 -13.346  1.00  0.00
ATOM   4007  CVQ CVQ Z2128      64.149 -76.719  49.018  1.00  0.00
ATOM   4008  CVR CVR Z2129       7.970  84.131  57.267  1.00  0.00
ATOM   4009  CVS CVS Z2130      60.270 -73.596  11.377  1.00  0.00
ATOM   4010  CVT CVT Z2131      88.652  62.430  65.583  1.00  0.00
ATOM   4011  CVU CVU Z2132      48.312 -62.126 -81.031  1.00  0.00
ATOM   4012  CVV CVV Z2133     -53.605  56.990 -41.035  1.00  0.00
ATOM   4013  CVW CVW Z2134      54.349  76.924  43.759  1.00  0.00
ATOM   4014  CVX CVX Z2135       2.432  62.599  85.655  1.00  0.00
ATOM   4015  CVY CVY Z2136      47.367 -82.976  11.898  1.00  0.00
ATOM   4016  CVZ CVZ Z2137     -11.291  -6.283 -26.458  1.00  0.00
ATOM   4017  CWA CWA Z2138      61.181  40.949  83.747  1.00  0.00
ATOM   4018  CWB CWB Z2139      62.428 -64.421 -76.204  1.00  0.00
ATOM   4019  CWC CWC Z2140      15.510  71.628  68.587  1.00  0.00
ATOM   4020  CWD CWD Z2141     -72.658   8.122 -79.553  1.00  0.00
ATOM   4021  CWE CWE Z2142       2.568 -11.619  74.611  1.00  0.00
ATOM   4022  CWF CWF Z2143      77.167 -74.422 -74.912  1.00  0.00
ATOM   4023  CWG CWG Z2144      -6.166  49.452 -24.756  1.00  0.00
ATOM   4024  CWH CWH Z2145       1.615  16.038 -69.097  1.00  0.00
ATOM   4025  CWI CWI Z2146     -49.854  40.669  20.745  1.00  0.00
ATOM   4026  CWJ CWJ Z2147      80.252 -32.542  -9.192  1.00  0.00
ATOM   4027  CWK CWK Z2148     -71.422  82.733   8.194  1.00  0.00
ATOM   4028  CWL CWL Z2149     -13.506  52.869  11.347  1.00  0.00
ATOM   4029  CWM CWM Z2150      16.706  -4.254 -85.443  1.00  0.00
ATOM   4030  CWN CWN Z2151     -52.444 -80.878 -70.353  1.00  0.00
ATOM   4031  CWO CWO Z2152       7.088  60.037  55.608  1.00  0.00
ATOM   4032  CWP CWP Z2153      24.493 -66.012  71.652  1.00  0.00
ATOM   4033  CWQ CWQ Z2154      76.154 -76.430 -52.053  1.00  0.00
ATOM   4034  CWR CWR Z2155     -68.160  14.632  -3.817  1.00  0.00
ATOM   4035  CWS CWS Z2156      20.680  29.695  45.324  1.00  0.00
ATOM   4036  CWT CWT Z2157     -80.098 -33.643 -34.029  1.00  0.00
ATOM   4037  CWU CWU Z2158     -26.447  59.186 -57.317  1.00  0.00
ATOM   4038  CWV CWV Z2159       6.483 -81.345  -0.619  1.00  0.00
ATOM   4039  CWW CWW Z2160      74.420  -5.001  45.764  1.00  0.00
ATOM   4040  CWX CWX Z2161     -74.323 -27.649  -5.664  1.00  0.00
ATOM   4041  CWY CWY Z2162      56.256  -2.354   6.230  1.00  0.00
ATOM   4042  CWZ CWZ Z2163      37.684 -13.331  32.481  1.00  0.00
ATOM   4043  CXA CXA Z2164      16.449 -84.600  80.016  1.00  0.00
ATOM   4044  CXB CXB Z2165      24.746  58.325  20.021  1.00  0.00
ATOM   4045  CXC CXC Z2166      57.884  61.044  26.263  1.00  0.00
ATOM   4046  CXD CXD Z2167     -11.934 -71.196  63.497  1.00  0.00
ATOM   4047  CXE CXE Z2168      74.353  37.064  48.049  1.00  0.00
ATOM   4048  CXF CXF Z2169     -78.146 -80.179 -73.367  1.00  0.00
ATOM   4049  CXG CXG Z2170      -0.942  80.406 -53.403  1.00  0.00
ATOM   4050  CXH CXH Z2171      -2.645 -52.117  56.453  1.00  0.00
ATOM   4051  CXI CXI Z2172     -53.270 -34.498 -58.313  1.00  0.00
ATOM   4052  CXJ CXJ Z2173     -18.301   8.192  71.933  1.00  0.00
ATOM   4053  CXK CXK Z2174      48.352 -22.909  -4.395  1.00  0.00
ATOM   4054  CXL CXL Z2175      51.272 -29.047 -42.144  1.00  0.00
ATOM   4055  CXM CXM Z2176      12.941  28.078 -53.481  1.00  0.00
ATOM   4056  CXN CXN Z2177      59.710 -57.621  82.497  1.00  0.00
ATOM   4057  CXO CXO Z2178      56.963  34.529  52.076  1.00  0.00
ATOM   4058  CXP CXP Z2179     -45.378 -77.446  63.870  1.00  0.00
ATOM   4059  CXQ CXQ Z2180     -80.539 -60.520  33.598  1.00  0.00
ATOM   4060  CXR CXR Z2181      29.440 -83.563   4.018  1.00  0.00
ATOM   4061  CXS CXS Z2182     -72.550 -39.011 -83.601  1.00  0.00
ATOM   4062  CXT CXT Z2183     -12.430 -53.231  -0.832  1.00  0.00
ATOM   4063  CXU CXU Z2184      67.689 -70.416  27.888  1.00  0.00
ATOM   4064  CXV CXV Z2185     -35.353  26.821 -40.420  1.00  0.00
ATOM   4065  CXW CXW Z2186      30.442  12.332 -17.367  1.00  0.00
ATOM   4066  CXX CXX Z2187     -39.102  81.238 -62.071  1.00  0.00
ATOM   4067  CXY CXY Z2188      57.812  -6.847  53.796  1.00  0.00
ATOM   4068  CXZ CXZ Z2189      82.569  -1.987   7.831  1.00  0.00
ATOM   4069  CYA CYA Z2190      17.309 -22.916 -76.904  1.00  0.00
ATOM   4070  CYB CYB Z2191      -9.729  64.043 -56.494  1.00  0.00
ATOM   4071  CYC CYC Z2192     -10.597 -13.465  13.813  1.00  0.00
ATOM   4072  CYD CYD Z2193     -25.855  32.647 -19.218  1.00  0.00
ATOM   4073  CYE CYE Z2194      51.340  10.749  -7.263  1.00  0.00
ATOM   4074  CYF CYF Z2195      12.923 -66.015  61.526  1.00  0.00
ATOM   4075  CYG CYG Z2196     -82.598 -20.500  59.314  1.00  0.00
ATOM   4076  CYH CYH Z2197     -50.297  73.415 -36.464  1.00  0.00
ATOM   4077  CYI CYI Z2198      28.468 -77.364 -16.138  1.00  0.00
ATOM   4078  CYJ CYJ Z2199     -25.560  65.230  -8.446  1.00  0.00
ATOM   4079  CYK CYK Z2200      75.640 -77.094  81.638  1.00  0.00
ATOM   4080  CYL CYL Z2201     -10.651 -70.454 -23.764  1.00  0.00
ATOM   4081  CYM CYM Z2202      10.970 -76.264  18.490  1.00  0.00
ATOM   4082  CYN CYN Z2203     -45.317 -83.494 -42.414  1.00  0.00
ATOM   4083  CYO CYO Z2204      62.193 -22.590 -73.920  1.00  0.00
ATOM   4084  CYP CYP Z2205      -5.559  30.230 -27.817  1.00  0.00
ATOM   4085  CYQ CYQ Z2206      79.183 -33.528 -37.177  1.00  0.00
ATOM   4086  CYR CYR Z2207      17.616  49.138  77.092  1.00  0.00
ATOM   4087  CYS CYS Z2208      16.523 -47.265  70.574  1.00  0.00
ATOM   4088  CYT CYT Z2209     -46.122 -81.930 -15.405  1.00  0.00
ATOM   4089  CYU CYU Z2210      16.600  35.834   0.651  1.00  0.00
ATOM   4090  CYV CYV Z2211      81.837  27.956 -39.132  1.00  0.00
ATOM   4091  CYW CYW Z2212     -42.086  30.167  34.919  1.00  0.00
ATOM   4092  CYX CYX Z2213     -28.113 -56.198  69.734  1.00  0.00
ATOM   4093  CYY CYY Z2214      72.178 -22.918  43.813  1.00  0.00
ATOM   4094  CYZ CYZ Z2215     -71.100 -48.920  20.979  1.00  0.00
ATOM   4095  CZA CZA Z2216     -15.364 -43.552   7.560  1.00  0.00
ATOM   4096  CZB CZB Z2217     -79.948  -3.905 -46.482  1.00  0.00
ATOM   4097  CZC CZC Z2218      64.301 -68.953 -40.546  1.00  0.00
ATOM   4098  CZD CZD Z2219      55.549  60.884  51.796  1.00  0.00
ATOM   4099  CZE CZE Z2220      15.132  57.665  31.938  1.00  0.00
ATOM   4100  CZF CZF Z2221      61.932  37.783 -56.497  1.00  0.00
ATOM   4101  CZG CZG Z2222     -64.907  39.883  30.058  1.00  0.00
ATOM   4102  CZH CZH Z2223      77.291  34.956  88.074  1.00  0.00
ATOM   4103  CZI CZI Z2224     -59.831  40.133  87.335  1.00  0.00
ATOM   4104  CZJ CZJ Z2225      44.512   4.408  30.426  1.00  0.00
ATOM   4105  CZK CZK Z2226       2.019  35.048  31.236  1.00  0.00
ATOM   4106  CZL CZL Z2227     -47.955 -47.804   4.864  1.00  0.00
ATOM   4107  CZM CZM Z2228      11.944 -40.632 -11.325  1.00  0.00
ATOM   4108  CZN CZN Z2229      38.520  38.697 -65.915  1.00  0.00
ATOM   4109  CZO CZO Z2230     -69.981   8.143  51.142  1.00  0.00
ATOM   4110  CZP CZP Z2231      56.950  25.711  82.289  1.00  0.00
ATOM   4111  CZQ CZQ Z2232      43.809  67.629   9.110  1.00  0.00
ATOM   4112  CZR CZR Z2233     -80.232  61.045 -81.935  1.00  0.00
ATOM   4113  CZS CZS Z2234     -65.158  -1.822  88.142  1.00  0.00
ATOM   4114  CZT CZT Z2235      56.802 -31.207 -16.097  1.00  0.00
ATOM   4115  CZU CZU Z2236     -75.494 -21.485  18.968  1.00  0.00
ATOM   4116  CZV CZV Z2237      74.742  39.140 -12.615  1.00  0.00
ATOM   4117  CZW CZW Z2238      33.494 -14.660 -46.622  1.00  0.00
ATOM   4118  CZX CZX Z2239     -80.361 -37.007  28.710  1.00  0.00
ATOM   4119  CZY CZY Z2240      25.715  85.016 -77.988  1.00  0.00
ATOM   4120  CZZ CZZ Z2241      58.180 -56.985  17.480  1.00  0.00
ATOM   4121  DAA DAA Z2242      51.122   7.545  84.598  1.00  0.00
ATOM   4122  DAB DAB Z2243     -81.643  -5.290  65.168  1.00  0.00
ATOM   4123  DAC DAC Z2244      79.314 -16.834  87.687  1.00  0.00
ATOM   4124  DAD DAD Z2245     -31.142 -14.694 -35.636  1.00  0.00
ATOM   4125  DAE DAE Z2246     -74.134 -25.623 -54.264  1.00  0.00
ATOM   4126  DAF DAF Z2247     -79.674  45.408  63.541  1.00  0.00
ATOM   4127  DAG DAG Z2248      -7.398  39.788   4.164  1.00  0.00
ATOM   4128  DAH DAH Z2249      -4.349  56.839 -76.501  1.00  0.00
ATOM   4129  DAI DAI Z2250     -67.674 -11.083 -20.849  1.00  0.00
ATOM   4130  DAJ DAJ Z2251     -84.771  -6.376 -11.900  1.00  0.00
ATOM   4131  DAK DAK Z2252      46.854 -15.320  80.145  1.00  0.00
ATOM   4132  DAL DAL Z2253     -82.658  44.921  11.279  1.00  0.00
ATOM   4133  DAM DAM Z2254     -55.686  10.833  22.658  1.00  0.00
ATOM   4134  DAN DAN Z2255      43.598  75.980  88.018  1.00  0.00
ATOM   4135  DAO DAO Z2256     -16.330  35.771  59.037  1.00  0.00
ATOM   4136  DAP DAP Z2257      38.337  79.458  58.588  1.00  0.00
ATOM   4137  DAQ DAQ Z2258      31.002 -14.773  83.479  1.00  0.00
ATOM   4138  DAR DAR Z2259     -10.852  82.655  57.483  1.00  0.00
ATOM   4139  DAS DAS Z2260     -58.579 -88.789 -47.881  1.00  0.00
ATOM   4140  DAT DAT Z2261      -6.428 -26.418  83.064  1.00  0.00
ATOM   4141  DAU DAU Z2262     -44.094 -76.639  89.566  1.00  0.00
ATOM   4142  DAV DAV Z2263      86.334  27.852 -56.379  1.00  0.00
ATOM   4143  DAW DAW Z2264     -36.438  38.695  -4.751  1.00  0.00
ATOM   4144  DAX DAX Z2265      -2.029  20.570  -5.981  1.00  0.00
ATOM   4145  DAY DAY Z2266      36.718 -45.492 -81.001  1.00  0.00
ATOM   4146  DAZ DAZ Z2267      89.245  28.448  46.580  1.00  0.00
ATOM   4147  DBA DBA Z2268      78.565  64.331  72.042  1.00  0.00
ATOM   4148  DBB DBB Z2269      -0.157  42.322  -9.197  1.00  0.00
ATOM   4149  DBC DBC Z2270     -36.211  13.567  78.702  1.00  0.00
ATOM   4150  DBD DBD Z2271     -64.166  22.392 -42.714  1.00  0.00
ATOM   4151  DBE DBE Z2272      84.332 -84.074 -39.960  1.00  0.00
ATOM   4152  DBF DBF Z2273     -79.867  74.519 -44.412  1.00  0.00
ATOM   4153  DBG DBG Z2274      65.514  17.802 -26.301  1.00  0.00
ATOM   4154  DBH DBH Z2275     -15.203  17.905 -76.337  1.00  0.00
ATOM   4155  DBI DBI Z2276     -73.025  15.800  31.580  1.00  0.00
ATOM   4156  DBJ DBJ Z2277     -16.778  45.279  -8.000  1.00  0.00
ATOM   4157  DBK DBK Z2278     -61.210   2.239  -9.425  1.00  0.00
ATOM   4158  DBL DBL Z2279      59.986 -78.632  61.479  1.00  0.00
ATOM   4159  DBM DBM Z2280     -24.210  -5.089 -39.819  1.00  0.00
ATOM   4160  DBN DBN Z2281     -17.129  57.555 -69.503  1.00  0.00
ATOM   4161  DBO DBO Z2282      35.101  38.312  54.435  1.00  0.00
ATOM   4162  DBP DBP Z2283      40.211 -54.193 -69.056  1.00  0.00
ATOM   4163  DBQ DBQ Z2284      49.724 -77.023  38.424  1.00  0.00
ATOM   4164  DBR DBR Z2285     -11.424 -60.758 -44.214  1.00  0.00
ATOM   4165  DBS DBS Z2286      27.163  85.068 -32.139  1.00  0.00
ATOM   4166  DBT DBT Z2287     -56.633 -34.729 -79.400  1.00  0.00
ATOM   4167  DBU DBU Z2288     -73.870  51.589  80.464  1.00  0.00
ATOM   4168  DBV DBV Z2289     -37.563   1.098 -27.337  1.00  0.00
ATOM   4169  DBW DBW Z2290     -44.313  71.335  84.054  1.00  0.00
ATOM   4170  DBX DBX Z2291     -59.626  25.947  35.451  1.00  0.00
ATOM   4171  DBY DBY Z2292      59.816 -80.588  85.353  1.00  0.00
ATOM   4172  DBZ DBZ Z2293      27.555 -30.824 -13.518  1.00  0.00
ATOM   4173  DCA DCA Z2294      80.530 -20.308  30.363  1.00  0.00
ATOM   4174  DCB DCB Z2295       2.807 -58.458  -5.001  1.00  0.00
ATOM   4175  DCC DCC Z2296     -64.966  77.241  84.402  1.00  0.00
ATOM   4176  DCD DCD Z2297     -82.721  -9.487  82.579  1.00  0.00
ATOM   4177  DCE DCE Z2298     -31.060  69.773 -52.276  1.00  0.00
ATOM   4178  DCF DCF Z2299      -2.232 -34.902   9.888  1.00  0.00
ATOM   4179  DCG DCG Z2300     -35.021  70.525 -78.644  1.00  0.00
ATOM   4180  DCH DCH Z2301      58.406 -66.485  39.604  1.00  0.00
ATOM   4181  DCI DCI Z2302      32.973  17.550  23.816  1.00  0.00
ATOM   4182  DCJ DCJ Z2303      82.253 -33.477  41.655  1.00  0.00
ATOM   4183  DCK DCK Z2304      85.642  -2.280  66.427  1.00  0.00
ATOM   4184  DCL DCL Z2305      83.702 -76.187  20.685  1.00  0.00
ATOM   4185  DCM DCM Z2306     -63.886 -30.906 -36.644  1.00  0.00
ATOM   4186  DCN DCN Z2307     -72.352  30.858 -14.422  1.00  0.00
ATOM   4187  DCO DCO Z2308     -35.422 -46.747  38.234  1.00  0.00
ATOM   4188  DCP DCP Z2309     -83.735 -81.256  15.186  1.00  0.00
ATOM   4189  DCQ DCQ Z2310     -21.997  83.911   5.708  1.00  0.00
ATOM   4190  DCR DCR Z2311      85.877  63.008  16.105  1.00  0.00
ATOM   4191  DCS DCS Z2312      67.559 -88.837  22.442  1.00  0.00
ATOM   4192  DCT DCT Z2313      15.823  81.842 -14.013  1.00  0.00
ATOM   4193  DCU DCU Z2314     -15.145  75.406  17.457  1.00  0.00
ATOM   4194  DCV DCV Z2315      58.786 -82.900 -81.731  1.00  0.00
ATOM   4195  DCW DCW Z2316     -54.079  55.037 -10.572  1.00  0.00
ATOM   4196  DCX DCX Z2317      66.868 -60.883 -56.906  1.00  0.00
ATOM   4197  DCY DCY Z2318     -28.008  80.149  40.994  1.00  0.00
ATOM   4198  DCZ DCZ Z2319       4.926  42.182 -76.337  1.00  0.00
ATOM   4199  DDA DDA Z2320       4.853  10.055  16.690  1.00  0.00
ATOM   4200  DDB DDB Z2321     -26.494 -86.145 -85.692  1.00  0.00
ATOM   4201  DDC DDC Z2322     -26.429 -81.200  87.942  1.00  0.00
ATOM   4202  DDD DDD Z2323     -37.422 -71.964   1.006  1.00  0.00
ATOM   4203  DDE DDE Z2324      52.581 -39.026 -79.914  1.00  0.00
ATOM   4204  DDF DDF Z2325      20.063  39.239 -82.221  1.00  0.00
ATOM   4205  DDG DDG Z2326      75.905 -82.197   0.472  1.00  0.00
ATOM   4206  DDH DDH Z2327      24.720 -41.965  86.861  1.00  0.00
ATOM   4207  DDI DDI Z2328     -31.574  -8.352  37.308  1.00  0.00
ATOM   4208  DDJ DDJ Z2329      48.068  43.060  -3.130  1.00  0.00
ATOM   4209  DDK DDK Z2330      23.050 -37.836 -70.244  1.00  0.00
ATOM   4210  DDL DDL Z2331     -10.665 -50.292  69.124  1.00  0.00
ATOM   4211  DDM DDM Z2332      64.461 -88.875  -2.747  1.00  0.00
ATOM   4212  DDN DDN Z2333     -48.486  57.961  29.313  1.00  0.00
ATOM   4213  DDO DDO Z2334     -16.829 -37.999  43.935  1.00  0.00
ATOM   4214  DDP DDP Z2335      52.210  48.610   6.800  1.00  0.00
ATOM   4215  DDQ DDQ Z2336     -42.046 -41.071 -58.183  1.00  0.00
ATOM   4216  DDR DDR Z2337      24.721  82.274  41.451  1.00  0.00
ATOM   4217  DDS DDS Z2338      -1.497 -76.454  54.730  1.00  0.00
ATOM   4218  DDT DDT Z2339     -84.942   2.566 -67.710  1.00  0.00
ATOM   4219  DDU DDU Z2340     -66.844  40.517  69.508  1.00  0.00
ATOM   4220  DDV DDV Z2341      30.130  67.671  -6.615  1.00  0.00
ATOM   4221  DDW DDW Z2342     -15.708 -37.000 -85.490  1.00  0.00
ATOM   4222  DDX DDX Z2343     -82.735  61.910  58.439  1.00  0.00
ATOM   4223  DDY DDY Z2344      72.280  52.530  28.147  1.00  0.00
ATOM   4224  DDZ DDZ Z2345     -15.157  -6.920  43.119  1.00  0.00
ATOM   4225  DEA DEA Z2346     -11.260  77.889 -15.424  1.00  0.00
ATOM   4226  DEB DEB Z2347     -80.286 -50.173 -24.585  1.00  0.00
ATOM   4227  DEC DEC Z2348     -47.450  79.902 -75.239  1.00  0.00
ATOM   4228  DED DED Z2349     -37.039   2.871  27.146  1.00  0.00
ATOM   4229  DEE DEE Z2350      41.676 -83.767  78.118  1.00  0.00
ATOM   4230  DEF DEF Z2351     -38.854 -29.641 -46.875  1.00  0.00
ATOM   4231  DEG DEG Z2352      44.996  -4.175 -70.575  1.00  0.00
ATOM   4232  DEH DEH Z2353      44.128 -79.418  -3.674  1.00  0.00
ATOM   4233  DEI DEI Z2354     -46.505  71.893  -3.822  1.00  0.00
ATOM   4234  DEJ DEJ Z2355      66.680 -49.082  33.700  1.00  0.00
ATOM   4235  DEK DEK Z2356     -22.855  27.059  42.361  1.00  0.00
ATOM   4236  DEL DEL Z2357       0.805 -62.584  87.632  1.00  0.00
ATOM   4237  DEM DEM Z2358     -37.050  70.499  39.053  1.00  0.00
ATOM   4238  DEN DEN Z2359     -34.156 -24.261 -76.844  1.00  0.00
ATOM   4239  DEO DEO Z2360      19.960 -23.866  86.959  1.00  0.00
ATOM   4240  DEP DEP Z2361     -80.966  25.540 -49.314  1.00  0.00
ATOM   4241  DEQ DEQ Z2362     -17.429  79.778 -60.186  1.00  0.00
ATOM   4242  DER DER Z2363      60.618 -42.851  76.680  1.00  0.00
ATOM   4243  DES DES Z2364      32.263 -60.531 -38.250  1.00  0.00
ATOM   4244  DET DET Z2365     -55.404  22.845  -9.915  1.00  0.00
ATOM   4245  DEU DEU Z2366     -18.592 -29.211 -53.134  1.00  0.00
ATOM   4246  DEV DEV Z2367     -33.856  56.030  62.463  1.00  0.00
ATOM   4247  DEW DEW Z2368      16.676  48.726 -22.425  1.00  0.00
ATOM   4248  DEX DEX Z2369      37.460  53.716  86.799  1.00  0.00
ATOM   4249  DEY DEY Z2370      -2.827 -58.627 -74.369  1.00  0.00
ATOM   4250  DEZ DEZ Z2371     -42.977  82.773  36.590  1.00  0.00
ATOM   4251  DFA DFA Z2372     -42.655 -71.987  31.454  1.00  0.00
ATOM   4252  DFB DFB Z2373     -14.581  52.806  24.259  1.00  0.00
ATOM   4253  DFC DFC Z2374      42.001 -81.042 -84.278  1.00  0.00
ATOM   4254  DFD DFD Z2375       3.481   6.740 -51.976  1.00  0.00
ATOM   4255  DFE DFE Z2376     -50.910  42.533 -25.237  1.00  0.00
ATOM   4256  DFF DFF Z2377     -71.669  14.005 -28.168  1.00  0.00
ATOM   4257  DFG DFG Z2378      64.952 -34.333  63.016  1.00  0.00
ATOM   4258  DFH DFH Z2379     -81.993  31.886  24.243  1.00  0.00
ATOM   4259  DFI DFI Z2380      50.512 -75.454 -74.097  1.00  0.00
ATOM   4260  DFJ DFJ Z2381      66.564 -83.467 -24.786  1.00  0.00
ATOM   4261  DFK DFK Z2382     -80.299 -35.780  75.538  1.00  0.00
ATOM   4262  DFL DFL Z2383      73.304  18.038  52.206  1.00  0.00
ATOM   4263  DFM DFM Z2384      80.816 -62.059 -61.305  1.00  0.00
ATOM   4264  DFN DFN Z2385      45.464  41.548 -81.943  1.00  0.00
ATOM   4265  DFO DFO Z2386     -15.601 -11.996  81.966  1.00  0.00
ATOM   4266  DFP DFP Z2387     -42.351  36.450 -37.951  1.00  0.00
ATOM   4267  DFQ DFQ Z2388     -29.901  10.405  56.429  1.00  0.00
ATOM   4268  DFR DFR Z2389       2.041  79.534  83.565  1.00  0.00
ATOM   4269  DFS DFS Z2390       6.744 -89.439 -30.610  1.00  0.00
ATOM   4270  DFT DFT Z2391     -33.983 -56.291  86.222  1.00  0.00
ATOM   4271  DFU DFU Z2392      86.751  52.163  50.282  1.00  0.00
ATOM   4272  DFV DFV Z2393      81.427  77.547  79.924  1.00  0.00
ATOM   4273  DFW DFW Z2394      41.968  42.129  19.460  1.00  0.00
ATOM   4274  DFX DFX Z2395     -24.417  61.611  49.679  1.00  0.00
ATOM   4275  DFY DFY Z2396      53.957  15.740  48.963  1.00  0.00
ATOM   4276  DFZ DFZ Z2397       2.183  33.358  73.690  1.00  0.00
ATOM   4277  DGA DGA Z2398      59.720 -39.580 -42.719  1.00  0.00
ATOM   4278  DGB DGB Z2399     -80.963 -39.971 -71.753  1.00  0.00
ATOM   4279  DGC DGC Z2400     -30.620   5.886  -9.272  1.00  0.00
ATOM   4280  DGD DGD Z2401     -50.145   9.829  78.798  1.00  0.00
ATOM   4281  DGE DGE Z2402     -32.819 -70.766  89.654  1.00  0.00
ATOM   4282  DGF DGF Z2403      49.926 -65.367  26.386  1.00  0.00
ATOM   4283  DGG DGG Z2404      14.678  72.185 -83.216  1.00  0.00
ATOM   4284  DGH DGH Z2405      62.104 -10.167 -13.313  1.00  0.00
ATOM   4285  DGI DGI Z2406     -83.756  43.318 -59.519  1.00  0.00
ATOM   4286  DGJ DGJ Z2407      33.668 -62.600 -86.352  1.00  0.00
ATOM   4287  DGK DGK Z2408      86.517 -86.583 -82.930  1.00  0.00
ATOM   4288  DGL DGL Z2409     -45.244 -32.048 -23.439  1.00  0.00
ATOM   4289  DGM DGM Z2410      71.802 -87.372 -38.138  1.00  0.00
ATOM   4290  DGN DGN Z2411      51.921 -48.985   4.550  1.00  0.00
ATOM   4291  DGO DGO Z2412      61.747  57.690  -6.525  1.00  0.00
ATOM   4292  DGP DGP Z2413     -28.684  51.008  -4.823  1.00  0.00
ATOM   4293  DGQ DGQ Z2414      60.775  24.520 -10.454  1.00  0.00
ATOM   4294  DGR DGR Z2415      35.997  59.495  69.052  1.00  0.00
ATOM   4295  DGS DGS Z2416      62.026 -13.175 -86.123  1.00  0.00
ATOM   4296  DGT DGT Z2417       2.170 -56.306  34.589  1.00  0.00
ATOM   4297  DGU DGU Z2418       4.880  78.138  43.509  1.00  0.00
ATOM   4298  DGV DGV Z2419     -20.648  18.046  -5.681  1.00  0.00
ATOM   4299  DGW DGW Z2420      38.988 -84.352  41.118  1.00  0.00
ATOM   4300  DGX DGX Z2421     -83.950 -55.716  58.800  1.00  0.00
ATOM   4301  DGY DGY Z2422      -6.800 -85.054 -58.938  1.00  0.00
ATOM   4302  DGZ DGZ Z2423      49.084   8.795 -51.946  1.00  0.00
ATOM   4303  DHA DHA Z2424     -61.457 -49.536  84.063  1.00  0.00
ATOM   4304  DHB DHB Z2425      50.552 -26.730  43.122  1.00  0.00
ATOM   4305  DHC DHC Z2426      24.222  64.920 -42.881  1.00  0.00
ATOM   4306  DHD DHD Z2427      59.763  41.690 -79.078  1.00  0.00
ATOM   4307  DHE DHE Z2428      48.254 -24.919 -82.607  1.00  0.00
ATOM   4308  DHF DHF Z2429      87.705  49.030  22.672  1.00  0.00
ATOM   4309  DHG DHG Z2430      15.874   1.874  86.195  1.00  0.00
ATOM   4310  DHH DHH Z2431      49.625  39.391  79.842  1.00  0.00
ATOM   4311  DHI DHI Z2432     -17.261  -4.660  31.319  1.00  0.00
ATOM   4312  DHJ DHJ Z2433     -36.204  84.038  78.207  1.00  0.00
ATOM   4313  DHK DHK Z2434     -55.548  84.208 -86.897  1.00  0.00
ATOM   4314  DHL DHL Z2435      87.671 -29.358  77.354  1.00  0.00
ATOM   4315  DHM DHM Z2436      78.581  23.418 -18.721  1.00  0.00
ATOM   4316  DHN DHN Z2437     -15.615 -71.920  -0.616  1.00  0.00
ATOM   4317  DHO DHO Z2438      57.584 -25.249 -27.222  1.00  0.00
ATOM   4318  DHP DHP Z2439     -49.534  13.194  34.598  1.00  0.00
ATOM   4319  DHQ DHQ Z2440     -75.670 -58.231 -70.291  1.00  0.00
ATOM   4320  DHR DHR Z2441      36.452  22.176 -84.587  1.00  0.00
ATOM   4321  DHS DHS Z2442     -27.148  20.515  63.388  1.00  0.00
ATOM   4322  DHT DHT Z2443     -20.358 -53.689  40.971  1.00  0.00
ATOM   4323  DHU DHU Z2444     -10.375 -14.265  70.447  1.00  0.00
ATOM   4324  DHV DHV Z2445      -3.348 -51.866  16.485  1.00  0.00
ATOM   4325  DHW DHW Z2446     -26.548  12.554  87.075  1.00  0.00
ATOM   4326  DHX DHX Z2447     -12.334  -0.703  13.559  1.00  0.00
ATOM   4327  DHY DHY Z2448     -26.734  68.202  33.971  1.00  0.00
ATOM   4328  DHZ DHZ Z2449     -19.235   3.545 -81.162  1.00  0.00
ATOM   4329  DIA DIA Z2450      64.895  68.033  11.326  1.00  0.00
ATOM   4330  DIB DIB Z2451      89.360 -55.358 -28.758  1.00  0.00
ATOM   4331  DIC DIC Z2452      42.742  28.670  -4.476  1.00  0.00
ATOM   4332  DID DID Z2453     -55.207  68.497   9.897  1.00  0.00
ATOM   4333  DIE DIE Z2454     -59.228  -1.024 -26.517  1.00  0.00
ATOM   4334  DIF DIF Z2455     -35.729   5.729 -86.431  1.00  0.00
ATOM   4335  DIG DIG Z2456      54.670  62.044  64.689  1.00  0.00
ATOM   4336  DIH DIH Z2457      46.536  25.164 -58.751  1.00  0.00
ATOM   4337  DII DII Z2458      24.326  44.231 -57.530  1.00  0.00
ATOM   4338  DIJ DIJ Z2459      58.194 -73.137 -14.439  1.00  0.00
ATOM   4339  DIK DIK Z2460     -10.198  83.813 -37.170  1.00  0.00
ATOM   4340  DIL DIL Z2461      -5.460 -18.479 -25.632  1.00  0.00
ATOM   4341  DIM DIM Z2462      -7.499 -89.363 -22.504  1.00  0.00
ATOM   4342  DIN DIN Z2463      34.752 -37.051  22.683  1.00  0.00
ATOM   4343  DIO DIO Z2464       6.041 -12.982 -35.078  1.00  0.00
ATOM   4344  DIP DIP Z2465     -71.882 -10.025  37.388  1.00  0.00
ATOM   4345  DIQ DIQ Z2466      33.266  48.239 -78.890  1.00  0.00
ATOM   4346  DIR DIR Z2467     -80.647 -49.915 -83.687  1.00  0.00
ATOM   4347  DIS DIS Z2468     -28.701 -79.656 -12.847  1.00  0.00
ATOM   4348  DIT DIT Z2469      29.217  60.730  48.659  1.00  0.00
ATOM   4349  DIU DIU Z2470      -3.789   9.665 -28.529  1.00  0.00
ATOM   4350  DIV DIV Z2471      58.599  82.781   2.827  1.00  0.00
ATOM   4351  DIW DIW Z2472     -56.083   6.346  55.096  1.00  0.00
ATOM   4352  DIX DIX Z2473     -24.537  34.531 -79.212  1.00  0.00
ATOM   4353  DIY DIY Z2474      44.779  -0.012 -39.330  1.00  0.00
ATOM   4354  DIZ DIZ Z2475     -58.506 -74.787  42.663  1.00  0.00
ATOM   4355  DJA DJA Z2476     -31.353  78.740  26.050  1.00  0.00
ATOM   4356  DJB DJB Z2477     -84.825  78.267  79.753  1.00  0.00
ATOM   4357  DJC DJC Z2478     -28.724 -44.843  79.169  1.00  0.00
ATOM   4358  DJD DJD Z2479      51.747  77.919  24.409  1.00  0.00
ATOM   4359  DJE DJE Z2480     -36.752 -49.162  17.438  1.00  0.00
ATOM   4360  DJF DJF Z2481       1.219 -60.800  69.287  1.00  0.00
ATOM   4361  DJG DJG Z2482      43.138  -4.172 -13.981  1.00  0.00
ATOM   4362  DJH DJH Z2483      35.443 -72.954  22.313  1.00  0.00
ATOM   4363  DJI DJI Z2484     -60.985  74.631 -17.986  1.00  0.00
ATOM   4364  DJJ DJJ Z2485     -18.433  51.405  84.631  1.00  0.00
ATOM   4365  DJK DJK Z2486      18.448 -14.342 -47.882  1.00  0.00
ATOM   4366  DJL DJL Z2487       2.156  19.179 -82.877  1.00  0.00
ATOM   4367  DJM DJM Z2488      81.762  13.189 -28.847  1.00  0.00
ATOM   4368  DJN DJN Z2489      84.915  48.832 -38.536  1.00  0.00
ATOM   4369  DJO DJO Z2490     -10.646   2.101 -40.000  1.00  0.00
ATOM   4370  DJP DJP Z2491     -79.647 -57.001  75.343  1.00  0.00
ATOM   4371  DJQ DJQ Z2492     -21.631 -50.429 -77.642  1.00  0.00
ATOM   4372  DJR DJR Z2493      88.948 -26.158  53.274  1.00  0.00
ATOM   4373  DJS DJS Z2494      24.912 -10.470 -77.374  1.00  0.00
ATOM   4374  DJT DJT Z2495      62.266 -10.924 -30.109  1.00  0.00
ATOM   4375  DJU DJU Z2496      -4.642  49.033  80.174  1.00  0.00
ATOM   4376  DJV DJV Z2497      88.883   3.017  42.162  1.00  0.00
ATOM   4377  DJW DJW Z2498      -6.849  22.688  67.921  1.00  0.00
ATOM   4378  DJX DJX Z2499     -56.156   1.901  41.888  1.00  0.00
ATOM   4379  DJY DJY Z2500     -76.640  53.201 -56.044  1.00  0.00
ATOM   4380  DJZ DJZ Z2501      36.254  80.607 -22.105  1.00  0.00
ATOM   4381  DKA DKA Z2502      50.972 -48.724  20.644  1.00  0.00
ATOM   4382  DKB DKB Z2503     -72.866  -5.498  20.629  1.00  0.00
ATOM   4383  DKC DKC Z2504     -43.629 -58.384 -57.182  1.00  0.00
ATOM   4384  DKD DKD Z2505      69.279 -23.684 -48.052  1.00  0.00
ATOM   4385  DKE DKE Z2506     -55.086  39.062  -4.644  1.00  0.00
ATOM   4386  DKF DKF Z2507      16.656 -33.940  70.875  1.00  0.00
ATOM   4387  DKG DKG Z2508      12.334  16.548  39.505  1.00  0.00
ATOM   4388  DKH DKH Z2509      33.135  34.070  12.517  1.00  0.00
ATOM   4389  DKI DKI Z2510     -16.431   8.940  50.707  1.00  0.00
ATOM   4390  DKJ DKJ Z2511      30.060  -3.116 -31.551  1.00  0.00
ATOM   4391  DKK DKK Z2512      44.214 -34.517  81.108  1.00  0.00
ATOM   4392  DKL DKL Z2513      18.062  15.665 -14.237  1.00  0.00
ATOM   4393  DKM DKM Z2514      29.696  -0.526 -20.650  1.00  0.00
ATOM   4394  DKN DKN Z2515      69.687  56.450  87.486  1.00  0.00
ATOM   4395  DKO DKO Z2516      14.611  37.373  66.077  1.00  0.00
ATOM   4396  DKP DKP Z2517     -54.599  63.209  45.319  1.00  0.00
ATOM   4397  DKQ DKQ Z2518     -26.235  81.792  58.523  1.00  0.00
ATOM   4398  DKR DKR Z2519      33.685  78.844 -58.578  1.00  0.00
ATOM   4399  DKS DKS Z2520      37.412  73.832  26.934  1.00  0.00
ATOM   4400  DKT DKT Z2521      55.376  14.307 -39.178  1.00  0.00
ATOM   4401  DKU DKU Z2522      86.629 -64.701  54.910  1.00  0.00
ATOM   4402  DKV DKV Z2523      79.780  36.855 -25.818  1.00  0.00
ATOM   4403  DKW DKW Z2524     -17.543 -30.512  12.987  1.00  0.00
ATOM   4404  DKX DKX Z2525     -72.393  53.896  31.179  1.00  0.00
ATOM   4405  DKY DKY Z2526       8.903  69.544 -12.294  1.00  0.00
ATOM   4406  DKZ DKZ Z2527     -85.481 -66.691  -9.264  1.00  0.00
ATOM   4407  DLA DLA Z2528      23.848  51.152  62.928  1.00  0.00
ATOM   4408  DLB DLB Z2529     -83.386  -8.246   8.936  1.00  0.00
ATOM   4409  DLC DLC Z2530     -30.258  31.094  79.488  1.00  0.00
ATOM   4410  DLD DLD Z2531     -59.958 -14.455  21.454  1.00  0.00
ATOM   4411  DLE DLE Z2532     -32.899  26.308 -53.589  1.00  0.00
ATOM   4412  DLF DLF Z2533      10.294  -2.583 -45.514  1.00  0.00
ATOM   4413  DLG DLG Z2534      -5.714  26.945 -86.148  1.00  0.00
ATOM   4414  DLH DLH Z2535      30.471 -61.670  31.325  1.00  0.00
ATOM   4415  DLI DLI Z2536      38.736  24.973   5.283  1.00  0.00
ATOM   4416  DLJ DLJ Z2537      78.166 -12.128 -86.049  1.00  0.00
ATOM   4417  DLK DLK Z2538      10.195 -49.924 -22.231  1.00  0.00
ATOM   4418  DLL DLL Z2539      72.656  80.759  59.673  1.00  0.00
ATOM   4419  DLM DLM Z2540      39.018  40.677  86.657  1.00  0.00
ATOM   4420  DLN DLN Z2541     -84.781  80.922 -16.255  1.00  0.00
ATOM   4421  DLO DLO Z2542      89.593  27.151  64.183  1.00  0.00
ATOM   4422  DLP DLP Z2543     -53.939  25.586 -53.610  1.00  0.00
ATOM   4423  DLQ DLQ Z2544      51.646  82.953 -72.646  1.00  0.00
ATOM   4424  DLR DLR Z2545     -27.854 -88.129  72.152  1.00  0.00
ATOM   4425  DLS DLS Z2546      78.547  79.923   8.967  1.00  0.00
ATOM   4426  DLT DLT Z2547      -4.477  84.393   9.864  1.00  0.00
ATOM   4427  DLU DLU Z2548      -3.509  43.681  50.540  1.00  0.00
ATOM   4428  DLV DLV Z2549       5.605  24.323  16.574  1.00  0.00
ATOM   4429  DLW DLW Z2550      -1.803 -70.004   2.775  1.00  0.00
ATOM   4430  DLX DLX Z2551      41.649  84.856  16.991  1.00  0.00
ATOM   4431  DLY DLY Z2552      31.494  75.095 -84.743  1.00  0.00
ATOM   4432  DLZ DLZ Z2553     -30.653  15.242  33.109  1.00  0.00
ATOM   4433  DMA DMA Z2554       0.729 -44.520  -7.085  1.00  0.00
ATOM   4434  DMB DMB Z2555     -85.778  62.793 -54.686  1.00  0.00
ATOM   4435  DMC DMC Z2556      55.505 -57.783 -56.738  1.00  0.00
ATOM   4436  DMD DMD Z2557      60.672 -55.301 -83.856  1.00  0.00
ATOM   4437  DME DME Z2558      40.690 -89.586 -14.660  1.00  0.00
ATOM   4438  DMF DMF Z2559     -59.762 -53.298   6.743  1.00  0.00
ATOM   4439  DMG DMG Z2560     -80.480  84.671  55.345  1.00  0.00
ATOM   4440  DMH DMH Z2561      48.495 -42.110  63.512  1.00  0.00
ATOM   4441  DMI DMI Z2562      48.828 -37.653  27.757  1.00  0.00
ATOM   4442  DMJ DMJ Z2563      81.693  17.412 -67.293  1.00  0.00
ATOM   4443  DMK DMK Z2564      88.528 -69.619 -24.815  1.00  0.00
ATOM   4444  DML DML Z2565     -44.330  80.307 -45.415  1.00  0.00
ATOM   4445  DMM DMM Z2566      -7.434  73.382 -33.235  1.00  0.00
ATOM   4446  DMN DMN Z2567      65.839 -11.417  88.342  1.00  0.00
ATOM   4447  DMO DMO Z2568      82.134 -87.031  80.837  1.00  0.00
ATOM   4448  DMP DMP Z2569      51.915  -5.722 -83.258  1.00  0.00
ATOM   4449  DMQ DMQ Z2570     -32.106 -73.508  46.329  1.00  0.00
ATOM   4450  DMR DMR Z2571      47.659 -62.862  72.527  1.00  0.00
ATOM   4451  DMS DMS Z2572      24.813  12.689  11.361  1.00  0.00
ATOM   4452  DMT DMT Z2573      74.258 -70.047  72.987  1.00  0.00
ATOM   4453  DMU DMU Z2574      87.723 -77.976   5.497  1.00  0.00
ATOM   4454  DMV DMV Z2575     -33.890 -57.225 -81.682  1.00  0.00
ATOM   4455  DMW DMW Z2576      83.891 -63.610  33.970  1.00  0.00
ATOM   4456  DMX DMX Z2577      84.973  37.532  74.123  1.00  0.00
ATOM   4457  DMY DMY Z2578     -12.630  26.985  76.989  1.00  0.00
ATOM   4458  DMZ DMZ Z2579      46.290  73.216  72.996  1.00  0.00
ATOM   4459  DNA DNA Z2580      -7.612 -29.359 -11.201  1.00  0.00
ATOM   4460  DNB DNB Z2581      31.137 -66.500  44.777  1.00  0.00
ATOM   4461  DNC DNC Z2582     -64.251 -39.317 -22.519  1.00  0.00
ATOM   4462  DND DND Z2583      13.269  32.586 -17.539  1.00  0.00
ATOM   4463  DNE DNE Z2584     -19.057  66.054   7.957  1.00  0.00
ATOM   4464  DNF DNF Z2585      71.734 -86.591  65.359  1.00  0.00
ATOM   4465  DNG DNG Z2586      21.732  77.425  53.535  1.00  0.00
ATOM   4466  DNH DNH Z2587     -82.153  23.158  51.319  1.00  0.00
ATOM   4467  DNI DNI Z2588      52.771 -64.785  55.847  1.00  0.00
ATOM   4468  DNJ DNJ Z2589     -31.584  48.389 -40.346  1.00  0.00
ATOM   4469  DNK DNK Z2590     -10.209  31.309 -65.965  1.00  0.00
ATOM   4470  DNL DNL Z2591     -80.850 -56.805  -3.120  1.00  0.00
ATOM   4471  DNM DNM Z2592     -62.942 -43.155  42.823  1.00  0.00
ATOM   4472  DNN DNN Z2593      57.388  34.951  -2.778  1.00  0.00
ATOM   4473  DNO DNO Z2594      20.232  18.893 -78.621  1.00  0.00
ATOM   4474  DNP DNP Z2595      47.547 -81.997  64.494  1.00  0.00
ATOM   4475  DNQ DNQ Z2596     -20.812  51.358  64.114  1.00  0.00
ATOM   4476  DNR DNR Z2597     -67.623 -69.990  21.313  1.00  0.00
ATOM   4477  DNS DNS Z2598       1.672  59.496 -31.779  1.00  0.00
ATOM   4478  DNT DNT Z2599      39.971  -4.265  -2.564  1.00  0.00
ATOM   4479  DNU DNU Z2600     -34.040  51.224  30.038  1.00  0.00
ATOM   4480  DNV DNV Z2601      -3.260  44.343 -61.943  1.00  0.00
ATOM   4481  DNW DNW Z2602       5.503 -34.416  -2.241  1.00  0.00
ATOM   4482  DNX DNX Z2603      50.200  32.486  89.864  1.00  0.00
ATOM   4483  DNY DNY Z2604     -37.238  75.344 -14.130  1.00  0.00
ATOM   4484  DNZ DNZ Z2605      -0.007 -56.852 -31.484  1.00  0.00
ATOM   4485  DOA DOA Z2606      37.650 -74.946  54.750  1.00  0.00
ATOM   4486  DOB DOB Z2607      -1.647  21.174 -49.173  1.00  0.00
ATOM   4487  DOC DOC Z2608     -20.459   3.472 -17.810  1.00  0.00
ATOM   4488  DOD DOD Z2609      84.839  42.276   2.222  1.00  0.00
ATOM   4489  DOE DOE Z2610      71.612  47.202 -34.455  1.00  0.00
ATOM   4490  DOF DOF Z2611      50.507  61.914 -52.230  1.00  0.00
ATOM   4491  DOG DOG Z2612     -23.597   3.716  22.741  1.00  0.00
ATOM   4492  DOH DOH Z2613     -82.279 -38.108  60.407  1.00  0.00
ATOM   4493  DOI DOI Z2614     -35.202 -27.241 -66.351  1.00  0.00
ATOM   4494  DOJ DOJ Z2615     -85.007  74.385  56.436  1.00  0.00
ATOM   4495  DOK DOK Z2616      21.819  75.058  -1.166  1.00  0.00
ATOM   4496  DOL DOL Z2617     -40.916 -19.186 -87.680  1.00  0.00
ATOM   4497  DOM DOM Z2618     -25.495  -9.269 -22.086  1.00  0.00
ATOM   4498  DON DON Z2619      13.170  44.200  42.927  1.00  0.00
ATOM   4499  DOO DOO Z2620     -81.419  44.273  -9.721  1.00  0.00
ATOM   4500  DOP DOP Z2621       3.554 -30.543  76.089  1.00  0.00
ATOM   4501  DOQ DOQ Z2622     -78.862 -81.435  36.104  1.00  0.00
ATOM   4502  DOR DOR Z2623      22.913 -19.513 -38.302  1.00  0.00
ATOM   4503  DOS DOS Z2624      -9.828 -39.784 -19.484  1.00  0.00
ATOM   4504  DOT DOT Z2625      22.344 -38.431 -22.427  1.00  0.00
ATOM   4505  DOU DOU Z2626      89.555 -63.767  -7.201  1.00  0.00
ATOM   4506  DOV DOV Z2627      47.776 -47.320  82.836  1.00  0.00
ATOM   4507  DOW DOW Z2628      83.938  16.362 -85.095  1.00  0.00
END
