# Supplementary material for: The Effect of Macromolecular Crowding on the Electrostatic Component of Barnase–Barstar Binding: A Computational, Implicit Solvent-Based Study
Source: PLoS One. 2014 Jun 10;9(6):e98618. doi: 10.1371/journal.pone.0098618 (PMC4051634; doi:10.1371/journal.pone.0098618)
Supplement: File S1 — Contains sample pdb files used in our analyses; each contains the barnase/barstar complex with a specific random placement of crowders of varying radii at 30% crowding density. Also included are files specifying, for each pdb file, the radii of each atom and model crowder. (TAR) [file pone.0098618.s005.tar › vary30percent_pdb/with_crowders-45.pdb]

ATOM      1  CAY VAL A   3      18.329  -9.767 -18.786  1.00  0.00
ATOM      2  CY  VAL A   3      17.463  -9.299 -17.665  1.00  0.55
ATOM      3  OY  VAL A   3      17.203 -10.038 -16.718  1.00 -0.55
ATOM      4  N   VAL A   3      16.993  -8.037 -17.760  1.00 -0.40
ATOM      5  H   VAL A   3      17.222  -7.453 -18.535  1.00  0.40
ATOM      6  CA  VAL A   3      16.107  -7.419 -16.733  1.00  0.00
ATOM      7  CB  VAL A   3      16.269  -5.903 -16.535  1.00  0.00
ATOM      8  CG1 VAL A   3      15.283  -5.404 -15.502  1.00  0.00
ATOM      9  CG2 VAL A   3      17.666  -5.466 -16.113  1.00  0.00
ATOM     10  C   VAL A   3      14.669  -7.755 -17.123  1.00  0.55
ATOM     11  O   VAL A   3      14.125  -7.204 -18.095  1.00 -0.55
ATOM     12  N   ILE A   4      14.072  -8.639 -16.383  1.00 -0.40
ATOM     13  H   ILE A   4      14.512  -9.101 -15.616  1.00  0.40
ATOM     14  CA  ILE A   4      12.656  -8.995 -16.677  1.00  0.00
ATOM     15  CB  ILE A   4      12.546 -10.506 -16.596  1.00  0.00
ATOM     16  CG2 ILE A   4      11.132 -11.017 -16.786  1.00  0.00
ATOM     17  CG1 ILE A   4      13.586 -11.052 -17.616  1.00  0.00
ATOM     18  CD1 ILE A   4      13.725 -12.568 -17.376  1.00  0.00
ATOM     19  C   ILE A   4      11.850  -8.257 -15.632  1.00  0.55
ATOM     20  O   ILE A   4      11.950  -8.686 -14.487  1.00 -0.55
ATOM     21  N   ASN A   5      11.188  -7.189 -15.991  1.00 -0.40
ATOM     22  H   ASN A   5      11.172  -6.861 -16.933  1.00  0.40
ATOM     23  CA  ASN A   5      10.424  -6.409 -15.014  1.00  0.00
ATOM     24  CB  ASN A   5      11.345  -5.293 -14.478  1.00  0.00
ATOM     25  CG  ASN A   5      11.507  -4.197 -15.497  1.00  0.55
ATOM     26  OD1 ASN A   5      11.426  -4.466 -16.699  1.00 -0.55
ATOM     27  ND2 ASN A   5      11.717  -2.929 -15.181  1.00 -0.78
ATOM     28 HD21 ASN A   5      11.776  -2.656 -14.221  1.00  0.39
ATOM     29 HD22 ASN A   5      11.817  -2.244 -15.903  1.00  0.39
ATOM     30  C   ASN A   5       9.146  -5.812 -15.561  1.00  0.55
ATOM     31  O   ASN A   5       8.660  -4.755 -15.093  1.00 -0.55
ATOM     32  N   THR A   6       8.573  -6.475 -16.564  1.00 -0.40
ATOM     33  H   THR A   6       8.954  -7.320 -16.930  1.00  0.40
ATOM     34  CA  THR A   6       7.336  -5.993 -17.193  1.00  0.00
ATOM     35  CB  THR A   6       7.495  -6.026 -18.718  1.00  0.00
ATOM     36  OG1 THR A   6       7.625  -7.403 -19.111  1.00 -0.49
ATOM     37  HG1 THR A   6       7.563  -7.412 -20.069  1.00  0.49
ATOM     38  CG2 THR A   6       8.740  -5.225 -19.136  1.00  0.00
ATOM     39  C   THR A   6       6.232  -6.939 -16.733  1.00  0.55
ATOM     40  O   THR A   6       6.611  -8.029 -16.299  1.00 -0.55
ATOM     41  N   PHE A   7       4.972  -6.560 -16.843  1.00 -0.40
ATOM     42  H   PHE A   7       4.688  -5.677 -17.207  1.00  0.40
ATOM     43  CA  PHE A   7       3.912  -7.502 -16.400  1.00  0.00
ATOM     44  CB  PHE A   7       2.545  -6.816 -16.648  1.00  0.12
ATOM     45  CG  PHE A   7       2.234  -5.716 -15.659  1.00 -0.12
ATOM     46  CD1 PHE A   7       2.080  -6.016 -14.292  1.00 -0.12
ATOM     47  HD1 PHE A   7       2.188  -7.032 -13.942  1.00  0.12
ATOM     48  CE1 PHE A   7       1.787  -4.996 -13.396  1.00 -0.12
ATOM     49  HE1 PHE A   7       1.638  -5.215 -12.349  1.00  0.12
ATOM     50  CZ  PHE A   7       1.687  -3.671 -13.868  1.00 -0.12
ATOM     51  HZ  PHE A   7       1.486  -2.873 -13.169  1.00  0.12
ATOM     52  CD2 PHE A   7       2.089  -4.405 -16.107  1.00 -0.12
ATOM     53  HD2 PHE A   7       2.168  -4.189 -17.162  1.00  0.12
ATOM     54  CE2 PHE A   7       1.843  -3.376 -15.212  1.00 -0.12
ATOM     55  HE2 PHE A   7       1.773  -2.355 -15.558  1.00  0.12
ATOM     56  C   PHE A   7       3.988  -8.873 -17.043  1.00  0.55
ATOM     57  O   PHE A   7       3.930  -9.931 -16.338  1.00 -0.55
ATOM     58  N   ASP A   8       4.076  -8.953 -18.383  1.00 -0.40
ATOM     59  H   ASP A   8       4.106  -8.140 -18.960  1.00  0.40
ATOM     60  CA  ASP A   8       4.135 -10.249 -19.088  1.00  0.00
ATOM     61  CB  ASP A   8       4.031 -10.089 -20.627  1.00  0.00
ATOM     62  CG  ASP A   8       2.588  -9.770 -20.943  1.00  0.10
ATOM     63  OD1 ASP A   8       1.754 -10.653 -20.640  1.00 -0.55
ATOM     64  OD2 ASP A   8       2.462  -8.627 -21.418  1.00 -0.55
ATOM     65  C   ASP A   8       5.421 -11.049 -18.947  1.00  0.55
ATOM     66  O   ASP A   8       5.378 -12.269 -18.851  1.00 -0.55
ATOM     67  N   GLY A   9       6.548 -10.322 -19.006  1.00 -0.40
ATOM     68  H   GLY A   9       6.591  -9.338 -19.155  1.00  0.40
ATOM     69  CA  GLY A   9       7.803 -11.083 -18.828  1.00  0.00
ATOM     70  C   GLY A   9       7.792 -11.756 -17.443  1.00  0.55
ATOM     71  O   GLY A   9       8.086 -12.963 -17.360  1.00 -0.55
ATOM     72  N   VAL A  10       7.485 -11.016 -16.366  1.00 -0.40
ATOM     73  H   VAL A  10       7.259 -10.048 -16.433  1.00  0.40
ATOM     74  CA  VAL A  10       7.464 -11.599 -15.010  1.00  0.00
ATOM     75  CB  VAL A  10       7.388 -10.553 -13.892  1.00  0.00
ATOM     76  CG1 VAL A  10       7.386 -11.181 -12.494  1.00  0.00
ATOM     77  CG2 VAL A  10       8.560  -9.576 -13.991  1.00  0.00
ATOM     78  C   VAL A  10       6.322 -12.605 -14.848  1.00  0.55
ATOM     79  O   VAL A  10       6.519 -13.655 -14.242  1.00 -0.55
ATOM     80  N   ALA A  11       5.167 -12.365 -15.417  1.00 -0.40
ATOM     81  H   ALA A  11       5.009 -11.540 -15.953  1.00  0.40
ATOM     82  CA  ALA A  11       4.038 -13.274 -15.314  1.00  0.00
ATOM     83  CB  ALA A  11       2.713 -12.733 -15.889  1.00  0.00
ATOM     84  C   ALA A  11       4.389 -14.583 -16.026  1.00  0.55
ATOM     85  O   ALA A  11       4.042 -15.634 -15.517  1.00 -0.55
ATOM     86  N   ASP A  12       5.050 -14.457 -17.191  1.00 -0.40
ATOM     87  H   ASP A  12       5.317 -13.590 -17.603  1.00  0.40
ATOM     88  CA  ASP A  12       5.392 -15.710 -17.887  1.00  0.00
ATOM     89  CB  ASP A  12       5.950 -15.433 -19.272  1.00  0.00
ATOM     90  CG  ASP A  12       4.809 -15.091 -20.202  1.00  0.10
ATOM     91  OD1 ASP A  12       3.608 -15.246 -19.848  1.00 -0.55
ATOM     92  OD2 ASP A  12       5.220 -14.674 -21.315  1.00 -0.55
ATOM     93  C   ASP A  12       6.440 -16.470 -17.120  1.00  0.55
ATOM     94  O   ASP A  12       6.401 -17.688 -17.034  1.00 -0.55
ATOM     95  N   TYR A  13       7.400 -15.716 -16.618  1.00 -0.40
ATOM     96  H   TYR A  13       7.421 -14.726 -16.734  1.00  0.40
ATOM     97  CA  TYR A  13       8.517 -16.321 -15.838  1.00  0.00
ATOM     98  CB  TYR A  13       9.528 -15.218 -15.495  1.00  0.12
ATOM     99  CG  TYR A  13      10.857 -15.763 -15.081  1.00 -0.12
ATOM    100  CD1 TYR A  13      11.025 -16.287 -13.802  1.00 -0.12
ATOM    101  HD1 TYR A  13      10.183 -16.269 -13.127  1.00  0.12
ATOM    102  CE1 TYR A  13      12.217 -16.831 -13.348  1.00 -0.12
ATOM    103  HE1 TYR A  13      12.310 -17.255 -12.360  1.00  0.12
ATOM    104  CZ  TYR A  13      13.280 -16.800 -14.232  1.00  0.06
ATOM    105  OH  TYR A  13      14.503 -17.285 -13.795  1.00 -0.49
ATOM    106  HH  TYR A  13      14.497 -17.283 -12.835  1.00  0.43
ATOM    107  CD2 TYR A  13      11.943 -15.767 -15.969  1.00 -0.12
ATOM    108  HD2 TYR A  13      11.846 -15.372 -16.969  1.00  0.12
ATOM    109  CE2 TYR A  13      13.153 -16.297 -15.519  1.00 -0.12
ATOM    110  HE2 TYR A  13      14.005 -16.316 -16.183  1.00  0.12
ATOM    111  C   TYR A  13       8.019 -17.119 -14.644  1.00  0.55
ATOM    112  O   TYR A  13       8.424 -18.276 -14.395  1.00 -0.55
ATOM    113  N   LEU A  14       7.100 -16.494 -13.897  1.00 -0.40
ATOM    114  H   LEU A  14       6.793 -15.571 -14.114  1.00  0.40
ATOM    115  CA  LEU A  14       6.466 -17.116 -12.696  1.00  0.00
ATOM    116  CB  LEU A  14       5.439 -16.167 -12.076  1.00  0.00
ATOM    117  CG  LEU A  14       6.026 -14.992 -11.281  1.00  0.00
ATOM    118  CD1 LEU A  14       4.925 -13.953 -11.038  1.00  0.00
ATOM    119  CD2 LEU A  14       6.608 -15.537  -9.993  1.00  0.00
ATOM    120  C   LEU A  14       5.759 -18.417 -13.020  1.00  0.55
ATOM    121  O   LEU A  14       5.887 -19.465 -12.365  1.00 -0.55
ATOM    122  N   GLN A  15       4.997 -18.320 -14.103  1.00 -0.40
ATOM    123  H   GLN A  15       4.886 -17.492 -14.647  1.00  0.40
ATOM    124  CA  GLN A  15       4.271 -19.539 -14.511  1.00  0.00
ATOM    125  CB  GLN A  15       3.242 -19.235 -15.560  1.00  0.00
ATOM    126  CG  GLN A  15       1.993 -18.450 -15.209  1.00  0.00
ATOM    127  CD  GLN A  15       1.053 -18.699 -16.416  1.00  0.55
ATOM    128  OE1 GLN A  15       1.315 -18.171 -17.517  1.00 -0.55
ATOM    129  NE2 GLN A  15       0.048 -19.519 -16.139  1.00 -0.78
ATOM    130 HE21 GLN A  15      -0.620 -19.749 -16.847  1.00  0.39
ATOM    131 HE22 GLN A  15      -0.043 -19.908 -15.222  1.00  0.39
ATOM    132  C   GLN A  15       5.193 -20.634 -15.081  1.00  0.55
ATOM    133  O   GLN A  15       4.839 -21.802 -14.957  1.00 -0.55
ATOM    134  N   THR A  16       6.284 -20.233 -15.716  1.00 -0.40
ATOM    135  H   THR A  16       6.514 -19.270 -15.831  1.00  0.40
ATOM    136  CA  THR A  16       7.211 -21.195 -16.283  1.00  0.00
ATOM    137  CB  THR A  16       8.108 -20.626 -17.410  1.00  0.00
ATOM    138  OG1 THR A  16       7.259 -19.900 -18.296  1.00 -0.49
ATOM    139  HG1 THR A  16       6.981 -19.117 -17.815  1.00  0.49
ATOM    140  CG2 THR A  16       8.810 -21.765 -18.173  1.00  0.00
ATOM    141  C   THR A  16       8.162 -21.733 -15.234  1.00  0.55
ATOM    142  O   THR A  16       8.299 -22.967 -15.218  1.00 -0.55
ATOM    143  N   TYR A  17       8.773 -20.886 -14.447  1.00 -0.40
ATOM    144  H   TYR A  17       8.625 -19.901 -14.488  1.00  0.40
ATOM    145  CA  TYR A  17       9.721 -21.377 -13.449  1.00  0.00
ATOM    146  CB  TYR A  17      11.033 -20.515 -13.591  1.00  0.12
ATOM    147  CG  TYR A  17      11.478 -20.514 -15.040  1.00 -0.12
ATOM    148  CD1 TYR A  17      12.130 -21.636 -15.596  1.00 -0.12
ATOM    149  HD1 TYR A  17      12.305 -22.500 -14.973  1.00  0.12
ATOM    150  CE1 TYR A  17      12.555 -21.666 -16.925  1.00 -0.12
ATOM    151  HE1 TYR A  17      13.056 -22.528 -17.340  1.00  0.12
ATOM    152  CZ  TYR A  17      12.302 -20.532 -17.687  1.00  0.06
ATOM    153  OH  TYR A  17      12.619 -20.477 -19.033  1.00 -0.49
ATOM    154  HH  TYR A  17      12.363 -19.613 -19.363  1.00  0.43
ATOM    155  CD2 TYR A  17      11.256 -19.401 -15.851  1.00 -0.12
ATOM    156  HD2 TYR A  17      10.767 -18.530 -15.440  1.00  0.12
ATOM    157  CE2 TYR A  17      11.655 -19.401 -17.171  1.00 -0.12
ATOM    158  HE2 TYR A  17      11.471 -18.541 -17.798  1.00  0.12
ATOM    159  C   TYR A  17       9.234 -21.420 -12.010  1.00  0.55
ATOM    160  O   TYR A  17      10.026 -21.911 -11.202  1.00 -0.55
ATOM    161  N   HSD A  18       8.058 -20.995 -11.640  1.00 -0.40
ATOM    162  H   HSD A  18       7.420 -20.623 -12.308  1.00  0.40
ATOM    163  CA  HSD A  18       7.567 -21.013 -10.282  1.00  0.00
ATOM    164  CB  HSD A  18       7.255 -22.412  -9.742  1.00  0.12
ATOM    165  ND1 HSD A  18       5.350 -22.085 -11.391  1.00 -0.40
ATOM    166  HD1 HSD A  18       5.522 -21.119 -11.582  1.00  0.40
ATOM    167  CG  HSD A  18       6.073 -22.863 -10.532  1.00 -0.12
ATOM    168  CE1 HSD A  18       4.387 -22.849 -11.917  1.00  0.15
ATOM    169  HE1 HSD A  18       3.667 -22.489 -12.652  1.00  0.12
ATOM    170  NE2 HSD A  18       4.445 -24.074 -11.420  1.00 -0.56
ATOM    171  CD2 HSD A  18       5.512 -24.100 -10.552  1.00  0.15
ATOM    172  HD2 HSD A  18       5.776 -25.007 -10.022  1.00  0.12
ATOM    173  C   HSD A  18       8.486 -20.307  -9.289  1.00  0.55
ATOM    174  O   HSD A  18       8.646 -20.775  -8.185  1.00 -0.55
ATOM    175  N   LYS A  19       8.996 -19.177  -9.676  1.00 -0.40
ATOM    176  H   LYS A  19       8.837 -18.844 -10.601  1.00  0.40
ATOM    177  CA  LYS A  19       9.813 -18.307  -8.860  1.00  0.00
ATOM    178  CB  LYS A  19      11.113 -19.018  -8.541  1.00  0.00
ATOM    179  CG  LYS A  19      11.991 -19.124  -9.779  1.00  0.00
ATOM    180  CD  LYS A  19      13.185 -20.018  -9.647  1.00  0.00
ATOM    181  CE  LYS A  19      14.249 -19.494 -10.618  1.00  0.33
ATOM    182  NZ  LYS A  19      15.420 -20.420 -10.717  1.00 -0.32
ATOM    183  HZ1 LYS A  19      15.100 -21.350 -11.056  1.00  0.33
ATOM    184  HZ2 LYS A  19      15.859 -20.525  -9.780  1.00  0.33
ATOM    185  HZ3 LYS A  19      16.116 -20.029 -11.384  1.00  0.33
ATOM    186  C   LYS A  19       9.993 -17.020  -9.667  1.00  0.55
ATOM    187  O   LYS A  19       9.771 -16.952 -10.895  1.00 -0.55
ATOM    188  N   LEU A  20      10.378 -15.979  -8.953  1.00 -0.40
ATOM    189  H   LEU A  20      10.494 -16.018  -7.964  1.00  0.40
ATOM    190  CA  LEU A  20      10.655 -14.702  -9.595  1.00  0.00
ATOM    191  CB  LEU A  20      10.775 -13.519  -8.588  1.00  0.00
ATOM    192  CG  LEU A  20       9.470 -12.962  -7.959  1.00  0.00
ATOM    193  CD1 LEU A  20       9.842 -11.945  -6.902  1.00  0.00
ATOM    194  CD2 LEU A  20       8.540 -12.320  -8.967  1.00  0.00
ATOM    195  C   LEU A  20      12.022 -14.693 -10.299  1.00  0.55
ATOM    196  O   LEU A  20      12.918 -15.398  -9.815  1.00 -0.55
ATOM    197  N   PRO A  21      12.156 -13.855 -11.321  1.00 -0.20
ATOM    198  CD  PRO A  21      11.077 -13.073 -11.927  1.00  0.10
ATOM    199  CA  PRO A  21      13.437 -13.676 -12.023  1.00  0.10
ATOM    200  CB  PRO A  21      13.188 -12.626 -13.078  1.00  0.00
ATOM    201  CG  PRO A  21      11.739 -12.352 -13.069  1.00  0.00
ATOM    202  C   PRO A  21      14.474 -13.211 -11.006  1.00  0.55
ATOM    203  O   PRO A  21      14.181 -12.619  -9.964  1.00 -0.55
ATOM    204  N   ASP A  22      15.740 -13.397 -11.342  1.00 -0.40
ATOM    205  H   ASP A  22      15.985 -13.802 -12.219  1.00  0.40
ATOM    206  CA  ASP A  22      16.859 -13.044 -10.498  1.00  0.00
ATOM    207  CB  ASP A  22      18.200 -13.555 -11.095  1.00  0.00
ATOM    208  CG  ASP A  22      18.099 -15.082 -11.055  1.00  0.10
ATOM    209  OD1 ASP A  22      17.236 -15.690 -10.347  1.00 -0.55
ATOM    210  OD2 ASP A  22      18.916 -15.723 -11.777  1.00 -0.55
ATOM    211  C   ASP A  22      17.038 -11.587 -10.209  1.00  0.55
ATOM    212  O   ASP A  22      17.916 -11.326  -9.369  1.00 -0.55
ATOM    213  N   ASN A  23      16.341 -10.659 -10.820  1.00 -0.40
ATOM    214  H   ASN A  23      15.639 -10.870 -11.497  1.00  0.40
ATOM    215  CA  ASN A  23      16.571  -9.236 -10.524  1.00  0.00
ATOM    216  CB  ASN A  23      16.326  -8.442 -11.803  1.00  0.00
ATOM    217  CG  ASN A  23      14.973  -8.757 -12.424  1.00  0.55
ATOM    218  OD1 ASN A  23      14.761  -9.889 -12.907  1.00 -0.55
ATOM    219  ND2 ASN A  23      14.083  -7.761 -12.405  1.00 -0.78
ATOM    220 HD21 ASN A  23      14.327  -6.880 -12.000  1.00  0.39
ATOM    221 HD22 ASN A  23      13.173  -7.897 -12.796  1.00  0.39
ATOM    222  C   ASN A  23      15.722  -8.732  -9.359  1.00  0.55
ATOM    223  O   ASN A  23      15.748  -7.539  -9.060  1.00 -0.55
ATOM    224  N   TYR A  24      14.997  -9.618  -8.725  1.00 -0.40
ATOM    225  H   TYR A  24      14.985 -10.578  -8.994  1.00  0.40
ATOM    226  CA  TYR A  24      14.162  -9.268  -7.591  1.00  0.00
ATOM    227  CB  TYR A  24      12.841 -10.106  -7.635  1.00  0.12
ATOM    228  CG  TYR A  24      11.971  -9.391  -8.629  1.00 -0.12
ATOM    229  CD1 TYR A  24      11.299  -8.220  -8.263  1.00 -0.12
ATOM    230  HD1 TYR A  24      11.365  -7.877  -7.242  1.00  0.12
ATOM    231  CE1 TYR A  24      10.553  -7.490  -9.169  1.00 -0.12
ATOM    232  HE1 TYR A  24      10.056  -6.578  -8.872  1.00  0.12
ATOM    233  CZ  TYR A  24      10.462  -7.963 -10.476  1.00  0.06
ATOM    234  OH  TYR A  24       9.680  -7.287 -11.405  1.00 -0.49
ATOM    235  HH  TYR A  24       9.165  -6.627 -10.936  1.00  0.43
ATOM    236  CD2 TYR A  24      11.913  -9.820  -9.940  1.00 -0.12
ATOM    237  HD2 TYR A  24      12.470 -10.692 -10.252  1.00  0.12
ATOM    238  CE2 TYR A  24      11.130  -9.119 -10.862  1.00 -0.12
ATOM    239  HE2 TYR A  24      11.043  -9.477 -11.878  1.00  0.12
ATOM    240  C   TYR A  24      14.764  -9.534  -6.232  1.00  0.55
ATOM    241  O   TYR A  24      15.365 -10.597  -6.153  1.00 -0.55
ATOM    242  N   ILE A  25      14.561  -8.696  -5.232  1.00 -0.40
ATOM    243  H   ILE A  25      14.067  -7.840  -5.361  1.00  0.40
ATOM    244  CA  ILE A  25      15.038  -8.950  -3.877  1.00  0.00
ATOM    245  CB  ILE A  25      16.326  -8.192  -3.481  1.00  0.00
ATOM    246  CG2 ILE A  25      17.566  -8.889  -4.056  1.00  0.00
ATOM    247  CG1 ILE A  25      16.322  -6.709  -3.870  1.00  0.00
ATOM    248  CD1 ILE A  25      17.601  -6.045  -3.346  1.00  0.00
ATOM    249  C   ILE A  25      13.950  -8.515  -2.886  1.00  0.55
ATOM    250  O   ILE A  25      13.309  -7.552  -3.241  1.00 -0.55
ATOM    251  N   THR A  26      13.773  -9.140  -1.750  1.00 -0.40
ATOM    252  H   THR A  26      14.311  -9.942  -1.503  1.00  0.40
ATOM    253  CA  THR A  26      12.783  -8.716  -0.770  1.00  0.00
ATOM    254  CB  THR A  26      12.528  -9.786   0.303  1.00  0.00
ATOM    255  OG1 THR A  26      13.694  -9.881   1.116  1.00 -0.49
ATOM    256  HG1 THR A  26      13.504 -10.554   1.773  1.00  0.49
ATOM    257  CG2 THR A  26      12.324 -11.127  -0.344  1.00  0.00
ATOM    258  C   THR A  26      13.224  -7.400  -0.140  1.00  0.55
ATOM    259  O   THR A  26      14.357  -6.901  -0.315  1.00 -0.55
ATOM    260  N   LYS A  27      12.287  -6.769   0.542  1.00 -0.40
ATOM    261  H   LYS A  27      11.367  -7.146   0.596  1.00  0.40
ATOM    262  CA  LYS A  27      12.460  -5.526   1.257  1.00  0.00
ATOM    263  CB  LYS A  27      11.181  -4.959   1.855  1.00  0.00
ATOM    264  CG  LYS A  27      10.102  -4.405   0.945  1.00  0.00
ATOM    265  CD  LYS A  27       8.750  -4.452   1.677  1.00  0.00
ATOM    266  CE  LYS A  27       7.559  -4.131   0.800  1.00  0.33
ATOM    267  NZ  LYS A  27       6.252  -4.452   1.438  1.00 -0.32
ATOM    268  HZ1 LYS A  27       6.150  -3.905   2.316  1.00  0.33
ATOM    269  HZ2 LYS A  27       6.214  -5.468   1.657  1.00  0.33
ATOM    270  HZ3 LYS A  27       5.479  -4.210   0.786  1.00  0.33
ATOM    271  C   LYS A  27      13.546  -5.724   2.363  1.00  0.55
ATOM    272  O   LYS A  27      14.371  -4.798   2.524  1.00 -0.55
ATOM    273  N   SER A  28      13.524  -6.835   3.061  1.00 -0.40
ATOM    274  H   SER A  28      12.843  -7.551   2.929  1.00  0.40
ATOM    275  CA  SER A  28      14.554  -7.060   4.102  1.00  0.00
ATOM    276  CB  SER A  28      14.180  -8.226   4.985  1.00  0.00
ATOM    277  OG  SER A  28      14.628  -9.515   4.622  1.00 -0.49
ATOM    278  HG  SER A  28      14.293 -10.111   5.296  1.00  0.49
ATOM    279  C   SER A  28      15.937  -7.179   3.452  1.00  0.55
ATOM    280  O   SER A  28      16.867  -6.489   3.907  1.00 -0.55
ATOM    281  N   GLU A  29      16.051  -7.999   2.392  1.00 -0.40
ATOM    282  H   GLU A  29      15.287  -8.547   2.061  1.00  0.40
ATOM    283  CA  GLU A  29      17.290  -8.135   1.672  1.00  0.00
ATOM    284  CB  GLU A  29      17.101  -8.912   0.350  1.00  0.00
ATOM    285  CG  GLU A  29      17.067 -10.380   0.712  1.00  0.00
ATOM    286  CD  GLU A  29      16.359 -11.242  -0.303  1.00  0.10
ATOM    287  OE1 GLU A  29      16.171 -10.866  -1.480  1.00 -0.55
ATOM    288  OE2 GLU A  29      15.927 -12.350   0.128  1.00 -0.55
ATOM    289  C   GLU A  29      17.900  -6.827   1.208  1.00  0.55
ATOM    290  O   GLU A  29      19.127  -6.597   1.301  1.00 -0.55
ATOM    291  N   ALA A  30      17.009  -6.004   0.662  1.00 -0.40
ATOM    292  H   ALA A  30      16.044  -6.240   0.586  1.00  0.40
ATOM    293  CA  ALA A  30      17.400  -4.684   0.135  1.00  0.00
ATOM    294  CB  ALA A  30      16.185  -4.078  -0.557  1.00  0.00
ATOM    295  C   ALA A  30      18.008  -3.761   1.193  1.00  0.55
ATOM    296  O   ALA A  30      19.015  -3.059   1.036  1.00 -0.55
ATOM    297  N   GLN A  31      17.328  -3.779   2.338  1.00 -0.40
ATOM    298  H   GLN A  31      16.515  -4.344   2.445  1.00  0.40
ATOM    299  CA  GLN A  31      17.698  -2.998   3.511  1.00  0.00
ATOM    300  CB  GLN A  31      16.700  -3.141   4.643  1.00  0.00
ATOM    301  CG  GLN A  31      15.300  -2.718   4.234  1.00  0.00
ATOM    302  CD  GLN A  31      14.294  -2.788   5.368  1.00  0.55
ATOM    303  OE1 GLN A  31      13.963  -1.687   5.817  1.00 -0.55
ATOM    304  NE2 GLN A  31      13.796  -3.926   5.881  1.00 -0.78
ATOM    305 HE21 GLN A  31      13.134  -3.889   6.630  1.00  0.39
ATOM    306 HE22 GLN A  31      14.086  -4.810   5.513  1.00  0.39
ATOM    307  C   GLN A  31      19.099  -3.444   3.943  1.00  0.55
ATOM    308  O   GLN A  31      19.888  -2.569   4.269  1.00 -0.55
ATOM    309  N   ALA A  32      19.253  -4.754   3.872  1.00 -0.40
ATOM    310  H   ALA A  32      18.510  -5.349   3.577  1.00  0.40
ATOM    311  CA  ALA A  32      20.500  -5.431   4.211  1.00  0.00
ATOM    312  CB  ALA A  32      20.493  -6.930   4.090  1.00  0.00
ATOM    313  C   ALA A  32      21.607  -4.845   3.322  1.00  0.55
ATOM    314  O   ALA A  32      22.731  -4.739   3.833  1.00 -0.55
ATOM    315  N   LEU A  33      21.311  -4.450   2.092  1.00 -0.40
ATOM    316  H   LEU A  33      20.398  -4.519   1.698  1.00  0.40
ATOM    317  CA  LEU A  33      22.357  -3.884   1.258  1.00  0.00
ATOM    318  CB  LEU A  33      22.135  -4.136  -0.238  1.00  0.00
ATOM    319  CG  LEU A  33      21.779  -5.612  -0.475  1.00  0.00
ATOM    320  CD1 LEU A  33      21.481  -5.834  -1.940  1.00  0.00
ATOM    321  CD2 LEU A  33      22.911  -6.488   0.024  1.00  0.00
ATOM    322  C   LEU A  33      22.450  -2.396   1.468  1.00  0.55
ATOM    323  O   LEU A  33      23.265  -1.801   0.764  1.00 -0.55
ATOM    324  N   GLY A  34      21.641  -1.829   2.330  1.00 -0.40
ATOM    325  H   GLY A  34      20.958  -2.311   2.872  1.00  0.40
ATOM    326  CA  GLY A  34      21.774  -0.373   2.490  1.00  0.00
ATOM    327  C   GLY A  34      20.646   0.455   1.912  1.00  0.55
ATOM    328  O   GLY A  34      20.850   1.663   1.794  1.00 -0.55
ATOM    329  N   TRP A  35      19.542  -0.227   1.591  1.00 -0.40
ATOM    330  H   TRP A  35      19.459  -1.214   1.705  1.00  0.40
ATOM    331  CA  TRP A  35      18.395   0.472   1.052  1.00  0.00
ATOM    332  CB  TRP A  35      17.413  -0.521   0.459  1.00  0.12
ATOM    333  CG  TRP A  35      16.126   0.047  -0.111  1.00 -0.12
ATOM    334  CD1 TRP A  35      15.966   1.059  -1.031  1.00 -0.12
ATOM    335  HD1 TRP A  35      16.756   1.653  -1.465  1.00  0.12
ATOM    336  NE1 TRP A  35      14.618   1.180  -1.300  1.00 -0.40
ATOM    337  HE1 TRP A  35      14.236   1.815  -1.935  1.00  0.40
ATOM    338  CE2 TRP A  35      13.885   0.291  -0.560  1.00  0.00
ATOM    339  CD2 TRP A  35      14.793  -0.438   0.202  1.00  0.00
ATOM    340  CE3 TRP A  35      14.327  -1.408   1.089  1.00 -0.12
ATOM    341  HE3 TRP A  35      14.989  -1.960   1.741  1.00  0.12
ATOM    342  CZ3 TRP A  35      12.972  -1.648   1.111  1.00 -0.12
ATOM    343  HZ3 TRP A  35      12.582  -2.429   1.748  1.00  0.12
ATOM    344  CZ2 TRP A  35      12.492   0.088  -0.535  1.00 -0.12
ATOM    345  HZ2 TRP A  35      11.788   0.648  -1.131  1.00  0.12
ATOM    346  CH2 TRP A  35      12.092  -0.902   0.328  1.00 -0.12
ATOM    347  HH2 TRP A  35      11.036  -1.115   0.404  1.00  0.12
ATOM    348  C   TRP A  35      17.652   1.229   2.157  1.00  0.55
ATOM    349  O   TRP A  35      17.319   0.631   3.180  1.00 -0.55
ATOM    350  N   VAL A  36      17.398   2.503   1.833  1.00 -0.40
ATOM    351  H   VAL A  36      17.709   2.885   0.966  1.00  0.40
ATOM    352  CA  VAL A  36      16.660   3.433   2.691  1.00  0.00
ATOM    353  CB  VAL A  36      17.450   4.649   3.192  1.00  0.00
ATOM    354  CG1 VAL A  36      16.648   5.384   4.245  1.00  0.00
ATOM    355  CG2 VAL A  36      18.811   4.283   3.760  1.00  0.00
ATOM    356  C   VAL A  36      15.551   3.940   1.762  1.00  0.55
ATOM    357  O   VAL A  36      15.938   4.746   0.898  1.00 -0.55
ATOM    358  N   ALA A  37      14.332   3.417   1.956  1.00 -0.40
ATOM    359  H   ALA A  37      14.129   2.772   2.689  1.00  0.40
ATOM    360  CA  ALA A  37      13.223   3.787   1.069  1.00  0.00
ATOM    361  CB  ALA A  37      11.904   3.144   1.465  1.00  0.00
ATOM    362  C   ALA A  37      13.120   5.297   0.914  1.00  0.55
ATOM    363  O   ALA A  37      12.985   5.735  -0.250  1.00 -0.55
ATOM    364  N   SER A  38      13.155   6.050   1.998  1.00 -0.40
ATOM    365  H   SER A  38      13.251   5.705   2.928  1.00  0.40
ATOM    366  CA  SER A  38      13.042   7.494   1.789  1.00  0.00
ATOM    367  CB  SER A  38      12.904   8.310   3.079  1.00  0.00
ATOM    368  OG  SER A  38      13.873   7.799   3.987  1.00 -0.49
ATOM    369  HG  SER A  38      13.492   7.000   4.359  1.00  0.49
ATOM    370  C   SER A  38      14.220   8.080   1.002  1.00  0.55
ATOM    371  O   SER A  38      14.056   9.224   0.533  1.00 -0.55
ATOM    372  N   LYS A  39      15.343   7.430   0.811  1.00 -0.40
ATOM    373  H   LYS A  39      15.518   6.513   1.164  1.00  0.40
ATOM    374  CA  LYS A  39      16.410   8.079   0.036  1.00  0.00
ATOM    375  CB  LYS A  39      17.766   7.511   0.382  1.00  0.00
ATOM    376  CG  LYS A  39      17.926   6.529   1.525  1.00  0.00
ATOM    377  CD  LYS A  39      19.285   6.772   2.215  1.00  0.00
ATOM    378  CE  LYS A  39      19.281   8.268   2.589  1.00  0.33
ATOM    379  NZ  LYS A  39      18.012   8.835   1.990  1.00 -0.32
ATOM    380  HZ1 LYS A  39      17.341   8.063   1.802  1.00  0.33
ATOM    381  HZ2 LYS A  39      18.236   9.324   1.100  1.00  0.33
ATOM    382  HZ3 LYS A  39      17.585   9.510   2.658  1.00  0.33
ATOM    383  C   LYS A  39      16.149   7.836  -1.458  1.00  0.55
ATOM    384  O   LYS A  39      16.607   8.608  -2.310  1.00 -0.55
ATOM    385  N   GLY A  40      15.420   6.748  -1.705  1.00 -0.40
ATOM    386  H   GLY A  40      15.044   6.158  -0.995  1.00  0.40
ATOM    387  CA  GLY A  40      15.152   6.388  -3.115  1.00  0.00
ATOM    388  C   GLY A  40      16.499   5.869  -3.682  1.00  0.55
ATOM    389  O   GLY A  40      16.691   6.012  -4.881  1.00 -0.55
ATOM    390  N   ASN A  41      17.345   5.248  -2.879  1.00 -0.40
ATOM    391  H   ASN A  41      17.125   5.077  -1.923  1.00  0.40
ATOM    392  CA  ASN A  41      18.656   4.768  -3.321  1.00  0.00
ATOM    393  CB  ASN A  41      19.660   5.137  -2.190  1.00  0.00
ATOM    394  CG  ASN A  41      19.415   4.159  -1.063  1.00  0.55
ATOM    395  OD1 ASN A  41      18.331   3.582  -0.908  1.00 -0.55
ATOM    396  ND2 ASN A  41      20.429   3.913  -0.227  1.00 -0.78
ATOM    397 HD21 ASN A  41      20.307   3.273   0.532  1.00  0.39
ATOM    398 HD22 ASN A  41      21.308   4.370  -0.359  1.00  0.39
ATOM    399  C   ASN A  41      18.791   3.299  -3.673  1.00  0.55
ATOM    400  O   ASN A  41      19.893   2.721  -3.645  1.00 -0.55
ATOM    401  N   LEU A  42      17.706   2.602  -4.035  1.00 -0.40
ATOM    402  H   LEU A  42      16.800   3.014  -4.097  1.00  0.40
ATOM    403  CA  LEU A  42      17.801   1.167  -4.366  1.00  0.00
ATOM    404  CB  LEU A  42      16.422   0.571  -4.646  1.00  0.00
ATOM    405  CG  LEU A  42      16.306  -0.921  -4.883  1.00  0.00
ATOM    406  CD1 LEU A  42      16.789  -1.705  -3.667  1.00  0.00
ATOM    407  CD2 LEU A  42      14.872  -1.264  -5.270  1.00  0.00
ATOM    408  C   LEU A  42      18.772   0.859  -5.524  1.00  0.55
ATOM    409  O   LEU A  42      19.554  -0.096  -5.416  1.00 -0.55
ATOM    410  N   ALA A  43      18.691   1.648  -6.583  1.00 -0.40
ATOM    411  H   ALA A  43      18.078   2.431  -6.657  1.00  0.40
ATOM    412  CA  ALA A  43      19.569   1.338  -7.721  1.00  0.00
ATOM    413  CB  ALA A  43      18.966   2.065  -8.911  1.00  0.00
ATOM    414  C   ALA A  43      21.023   1.663  -7.424  1.00  0.55
ATOM    415  O   ALA A  43      21.910   1.165  -8.140  1.00 -0.55
ATOM    416  N   ASP A  44      21.277   2.449  -6.389  1.00 -0.40
ATOM    417  H   ASP A  44      20.549   2.839  -5.831  1.00  0.40
ATOM    418  CA  ASP A  44      22.631   2.795  -6.000  1.00  0.00
ATOM    419  CB  ASP A  44      22.782   3.960  -5.026  1.00  0.00
ATOM    420  CG  ASP A  44      21.953   5.126  -5.520  1.00  0.10
ATOM    421  OD1 ASP A  44      22.010   5.282  -6.761  1.00 -0.55
ATOM    422  OD2 ASP A  44      21.287   5.844  -4.743  1.00 -0.55
ATOM    423  C   ASP A  44      23.228   1.635  -5.195  1.00  0.55
ATOM    424  O   ASP A  44      24.440   1.429  -5.311  1.00 -0.55
ATOM    425  N   VAL A  45      22.369   0.991  -4.428  1.00 -0.40
ATOM    426  H   VAL A  45      21.396   1.201  -4.378  1.00  0.40
ATOM    427  CA  VAL A  45      22.884  -0.101  -3.600  1.00  0.00
ATOM    428  CB  VAL A  45      22.219   0.010  -2.191  1.00  0.00
ATOM    429  CG1 VAL A  45      22.421   1.426  -1.646  1.00  0.00
ATOM    430  CG2 VAL A  45      20.743  -0.327  -2.180  1.00  0.00
ATOM    431  C   VAL A  45      22.741  -1.504  -4.160  1.00  0.55
ATOM    432  O   VAL A  45      23.317  -2.484  -3.636  1.00 -0.55
ATOM    433  N   ALA A  46      21.930  -1.649  -5.197  1.00 -0.40
ATOM    434  H   ALA A  46      21.481  -0.861  -5.608  1.00  0.40
ATOM    435  CA  ALA A  46      21.617  -2.936  -5.830  1.00  0.00
ATOM    436  CB  ALA A  46      20.573  -3.708  -5.029  1.00  0.00
ATOM    437  C   ALA A  46      21.151  -2.620  -7.241  1.00  0.55
ATOM    438  O   ALA A  46      19.974  -2.679  -7.582  1.00 -0.55
ATOM    439  N   PRO A  47      22.177  -2.290  -8.036  1.00 -0.20
ATOM    440  CD  PRO A  47      23.616  -2.206  -7.719  1.00  0.10
ATOM    441  CA  PRO A  47      21.898  -1.931  -9.444  1.00  0.10
ATOM    442  CB  PRO A  47      23.244  -1.460  -9.974  1.00  0.00
ATOM    443  CG  PRO A  47      24.088  -1.185  -8.761  1.00  0.00
ATOM    444  C   PRO A  47      21.214  -3.138 -10.098  1.00  0.55
ATOM    445  O   PRO A  47      21.542  -4.317  -9.806  1.00 -0.55
ATOM    446  N   GLY A  48      20.258  -2.779 -10.942  1.00 -0.40
ATOM    447  H   GLY A  48      20.020  -1.826 -11.115  1.00  0.40
ATOM    448  CA  GLY A  48      19.500  -3.787 -11.667  1.00  0.00
ATOM    449  C   GLY A  48      18.460  -4.570 -10.889  1.00  0.55
ATOM    450  O   GLY A  48      17.785  -5.350 -11.547  1.00 -0.55
ATOM    451  N   LYS A  49      18.335  -4.351  -9.587  1.00 -0.40
ATOM    452  H   LYS A  49      18.914  -3.687  -9.122  1.00  0.40
ATOM    453  CA  LYS A  49      17.375  -5.032  -8.729  1.00  0.00
ATOM    454  CB  LYS A  49      17.926  -5.170  -7.312  1.00  0.00
ATOM    455  CG  LYS A  49      19.054  -6.088  -7.059  1.00  0.00
ATOM    456  CD  LYS A  49      18.842  -7.363  -7.836  1.00  0.00
ATOM    457  CE  LYS A  49      20.240  -7.929  -8.118  1.00  0.33
ATOM    458  NZ  LYS A  49      20.148  -9.389  -8.459  1.00 -0.32
ATOM    459  HZ1 LYS A  49      19.554  -9.511  -9.304  1.00  0.33
ATOM    460  HZ2 LYS A  49      19.725  -9.906  -7.661  1.00  0.33
ATOM    461  HZ3 LYS A  49      21.100  -9.762  -8.648  1.00  0.33
ATOM    462  C   LYS A  49      16.086  -4.197  -8.577  1.00  0.55
ATOM    463  O   LYS A  49      16.107  -2.958  -8.682  1.00 -0.55
ATOM    464  N   SER A  50      15.029  -4.926  -8.243  1.00 -0.40
ATOM    465  H   SER A  50      15.101  -5.913  -8.135  1.00  0.40
ATOM    466  CA  SER A  50      13.711  -4.380  -8.011  1.00  0.00
ATOM    467  CB  SER A  50      12.781  -4.725  -9.188  1.00  0.00
ATOM    468  OG  SER A  50      12.867  -4.002 -10.390  1.00 -0.49
ATOM    469  HG  SER A  50      12.033  -4.143 -10.844  1.00  0.49
ATOM    470  C   SER A  50      13.192  -5.095  -6.760  1.00  0.55
ATOM    471  O   SER A  50      13.549  -6.266  -6.525  1.00 -0.55
ATOM    472  N   ILE A  51      12.381  -4.448  -5.965  1.00 -0.40
ATOM    473  H   ILE A  51      12.132  -3.499  -6.138  1.00  0.40
ATOM    474  CA  ILE A  51      11.777  -5.049  -4.775  1.00  0.00
ATOM    475  CB  ILE A  51      11.084  -3.944  -3.913  1.00  0.00
ATOM    476  CG2 ILE A  51      10.270  -4.546  -2.766  1.00  0.00
ATOM    477  CG1 ILE A  51      12.133  -2.913  -3.492  1.00  0.00
ATOM    478  CD1 ILE A  51      13.226  -3.409  -2.600  1.00  0.00
ATOM    479  C   ILE A  51      10.739  -6.054  -5.232  1.00  0.55
ATOM    480  O   ILE A  51       9.897  -5.770  -6.131  1.00 -0.55
ATOM    481  N   GLY A  52      10.688  -7.239  -4.682  1.00 -0.40
ATOM    482  H   GLY A  52      11.340  -7.517  -3.981  1.00  0.40
ATOM    483  CA  GLY A  52       9.696  -8.229  -5.038  1.00  0.00
ATOM    484  C   GLY A  52       9.954  -9.502  -4.256  1.00  0.55
ATOM    485  O   GLY A  52      11.108  -9.792  -3.885  1.00 -0.55
ATOM    486  N   GLY A  53       8.846 -10.212  -4.027  1.00 -0.40
ATOM    487  H   GLY A  53       7.963  -9.891  -4.357  1.00  0.40
ATOM    488  CA  GLY A  53       8.797 -11.458  -3.317  1.00  0.00
ATOM    489  C   GLY A  53       8.214 -11.485  -1.916  1.00  0.55
ATOM    490  O   GLY A  53       7.977 -12.598  -1.430  1.00 -0.55
ATOM    491  N   ASP A  54       7.920 -10.323  -1.341  1.00 -0.40
ATOM    492  H   ASP A  54       8.103  -9.451  -1.788  1.00  0.40
ATOM    493  CA  ASP A  54       7.303 -10.247   0.001  1.00  0.00
ATOM    494  CB  ASP A  54       7.322  -8.786   0.474  1.00  0.00
ATOM    495  CG  ASP A  54       8.784  -8.444   0.755  1.00  0.10
ATOM    496  OD1 ASP A  54       9.238  -9.072   1.746  1.00 -0.55
ATOM    497  OD2 ASP A  54       9.364  -7.643  -0.019  1.00 -0.55
ATOM    498  C   ASP A  54       5.869 -10.753   0.005  1.00  0.55
ATOM    499  O   ASP A  54       5.163 -10.704  -1.011  1.00 -0.55
ATOM    500  N   ILE A  55       5.396 -11.225   1.127  1.00 -0.40
ATOM    501  H   ILE A  55       5.969 -11.292   1.940  1.00  0.40
ATOM    502  CA  ILE A  55       4.013 -11.689   1.300  1.00  0.00
ATOM    503  CB  ILE A  55       3.725 -12.284   2.698  1.00  0.00
ATOM    504  CG2 ILE A  55       2.232 -12.551   2.971  1.00  0.00
ATOM    505  CG1 ILE A  55       4.558 -13.587   2.828  1.00  0.00
ATOM    506  CD1 ILE A  55       3.737 -14.705   2.189  1.00  0.00
ATOM    507  C   ILE A  55       3.134 -10.440   1.118  1.00  0.55
ATOM    508  O   ILE A  55       3.504  -9.331   1.510  1.00 -0.55
ATOM    509  N   PHE A  56       2.000 -10.681   0.522  1.00 -0.40
ATOM    510  H   PHE A  56       1.791 -11.609   0.231  1.00  0.40
ATOM    511  CA  PHE A  56       0.953  -9.735   0.210  1.00  0.00
ATOM    512  CB  PHE A  56       0.565  -9.717  -1.293  1.00  0.12
ATOM    513  CG  PHE A  56      -0.506  -8.676  -1.530  1.00 -0.12
ATOM    514  CD1 PHE A  56      -0.206  -7.327  -1.368  1.00 -0.12
ATOM    515  HD1 PHE A  56       0.798  -7.040  -1.093  1.00  0.12
ATOM    516  CE1 PHE A  56      -1.158  -6.350  -1.549  1.00 -0.12
ATOM    517  HE1 PHE A  56      -0.909  -5.309  -1.405  1.00  0.12
ATOM    518  CZ  PHE A  56      -2.424  -6.716  -1.915  1.00 -0.12
ATOM    519  HZ  PHE A  56      -3.172  -5.952  -2.069  1.00  0.12
ATOM    520  CD2 PHE A  56      -1.807  -9.048  -1.893  1.00 -0.12
ATOM    521  HD2 PHE A  56      -2.067 -10.089  -2.017  1.00  0.12
ATOM    522  CE2 PHE A  56      -2.764  -8.044  -2.091  1.00 -0.12
ATOM    523  HE2 PHE A  56      -3.770  -8.308  -2.383  1.00  0.12
ATOM    524  C   PHE A  56      -0.213 -10.175   1.079  1.00  0.55
ATOM    525  O   PHE A  56      -0.703 -11.289   0.808  1.00 -0.55
ATOM    526  N   SER A  57      -0.570  -9.300   2.033  1.00 -0.40
ATOM    527  H   SER A  57      -0.160  -8.405   2.184  1.00  0.40
ATOM    528  CA  SER A  57      -1.681  -9.759   2.914  1.00  0.00
ATOM    529  CB  SER A  57      -1.460  -9.230   4.340  1.00  0.00
ATOM    530  OG  SER A  57      -0.176  -9.733   4.729  1.00 -0.49
ATOM    531  HG  SER A  57      -0.024  -9.410   5.620  1.00  0.49
ATOM    532  C   SER A  57      -3.088  -9.504   2.431  1.00  0.55
ATOM    533  O   SER A  57      -3.984  -9.914   3.203  1.00 -0.55
ATOM    534  N   ASN A  58      -3.285  -8.888   1.254  1.00 -0.40
ATOM    535  H   ASN A  58      -2.529  -8.536   0.708  1.00  0.40
ATOM    536  CA  ASN A  58      -4.616  -8.693   0.703  1.00  0.00
ATOM    537  CB  ASN A  58      -5.010 -10.107   0.212  1.00  0.00
ATOM    538  CG  ASN A  58      -6.288 -10.275  -0.572  1.00  0.55
ATOM    539  OD1 ASN A  58      -6.557  -9.283  -1.273  1.00 -0.55
ATOM    540  ND2 ASN A  58      -7.075 -11.330  -0.604  1.00 -0.78
ATOM    541 HD21 ASN A  58      -7.901 -11.320  -1.166  1.00  0.39
ATOM    542 HD22 ASN A  58      -6.846 -12.140  -0.065  1.00  0.39
ATOM    543  C   ASN A  58      -5.583  -8.193   1.776  1.00  0.55
ATOM    544  O   ASN A  58      -6.665  -8.769   2.054  1.00 -0.55
ATOM    545  N   ARG A  59      -5.176  -7.077   2.340  1.00 -0.40
ATOM    546  H   ARG A  59      -4.348  -6.625   2.019  1.00  0.40
ATOM    547  CA  ARG A  59      -5.845  -6.392   3.447  1.00  0.00
ATOM    548  CB  ARG A  59      -4.946  -5.301   4.041  1.00  0.00
ATOM    549  CG  ARG A  59      -3.604  -5.874   4.524  1.00  0.00
ATOM    550  CD  ARG A  59      -2.601  -4.742   4.785  1.00  0.35
ATOM    551  NE  ARG A  59      -1.233  -5.331   4.940  1.00 -0.35
ATOM    552  HE  ARG A  59      -0.623  -5.392   4.150  1.00  0.45
ATOM    553  CZ  ARG A  59      -0.828  -5.775   6.128  1.00  0.35
ATOM    554  NH1 ARG A  59      -1.603  -5.671   7.203  1.00 -0.70
ATOM    555 HH11 ARG A  59      -2.509  -5.253   7.129  1.00  0.40
ATOM    556 HH12 ARG A  59      -1.281  -6.011   8.087  1.00  0.40
ATOM    557  NH2 ARG A  59       0.344  -6.329   6.307  1.00 -0.70
ATOM    558 HH21 ARG A  59       0.972  -6.431   5.536  1.00  0.40
ATOM    559 HH22 ARG A  59       0.611  -6.650   7.216  1.00  0.40
ATOM    560  C   ARG A  59      -7.222  -5.897   3.110  1.00  0.55
ATOM    561  O   ARG A  59      -8.036  -5.881   4.032  1.00 -0.55
ATOM    562  N   GLU A  60      -7.547  -5.491   1.914  1.00 -0.40
ATOM    563  H   GLU A  60      -6.864  -5.461   1.190  1.00  0.40
ATOM    564  CA  GLU A  60      -8.873  -5.052   1.506  1.00  0.00
ATOM    565  CB  GLU A  60      -8.790  -4.022   0.385  1.00  0.00
ATOM    566  CG  GLU A  60      -8.003  -2.794   0.795  1.00  0.00
ATOM    567  CD  GLU A  60      -8.842  -1.911   1.675  1.00  0.10
ATOM    568  OE1 GLU A  60     -10.028  -2.229   1.907  1.00 -0.55
ATOM    569  OE2 GLU A  60      -8.438  -0.880   2.210  1.00 -0.55
ATOM    570  C   GLU A  60      -9.672  -6.237   1.029  1.00  0.55
ATOM    571  O   GLU A  60     -10.820  -6.034   0.703  1.00 -0.55
ATOM    572  N   GLY A  61      -9.182  -7.448   0.933  1.00 -0.40
ATOM    573  H   GLY A  61      -8.238  -7.601   1.205  1.00  0.40
ATOM    574  CA  GLY A  61      -9.823  -8.650   0.476  1.00  0.00
ATOM    575  C   GLY A  61     -10.221  -8.623  -1.000  1.00  0.55
ATOM    576  O   GLY A  61     -11.150  -9.354  -1.387  1.00 -0.55
ATOM    577  N   LYS A  62      -9.558  -7.847  -1.837  1.00 -0.40
ATOM    578  H   LYS A  62      -8.801  -7.280  -1.524  1.00  0.40
ATOM    579  CA  LYS A  62      -9.862  -7.746  -3.271  1.00  0.00
ATOM    580  CB  LYS A  62      -9.299  -6.428  -3.823  1.00  0.00
ATOM    581  CG  LYS A  62      -9.955  -5.251  -3.095  1.00  0.00
ATOM    582  CD  LYS A  62      -9.833  -4.014  -3.951  1.00  0.00
ATOM    583  CE  LYS A  62     -10.111  -2.726  -3.163  1.00  0.33
ATOM    584  NZ  LYS A  62      -8.855  -1.875  -3.145  1.00 -0.32
ATOM    585  HZ1 LYS A  62      -8.583  -1.636  -4.120  1.00  0.33
ATOM    586  HZ2 LYS A  62      -8.084  -2.403  -2.690  1.00  0.33
ATOM    587  HZ3 LYS A  62      -9.036  -1.000  -2.612  1.00  0.33
ATOM    588  C   LYS A  62      -9.403  -8.959  -4.069  1.00  0.55
ATOM    589  O   LYS A  62     -10.074  -9.230  -5.090  1.00 -0.55
ATOM    590  N   LEU A  63      -8.368  -9.681  -3.706  1.00 -0.40
ATOM    591  H   LEU A  63      -7.811  -9.440  -2.915  1.00  0.40
ATOM    592  CA  LEU A  63      -7.960 -10.884  -4.430  1.00  0.00
ATOM    593  CB  LEU A  63      -6.432 -11.095  -4.423  1.00  0.00
ATOM    594  CG  LEU A  63      -5.644  -9.882  -4.989  1.00  0.00
ATOM    595  CD1 LEU A  63      -4.143  -9.996  -4.817  1.00  0.00
ATOM    596  CD2 LEU A  63      -6.001  -9.806  -6.465  1.00  0.00
ATOM    597  C   LEU A  63      -8.704 -12.067  -3.791  1.00  0.55
ATOM    598  O   LEU A  63      -8.974 -12.112  -2.583  1.00 -0.55
ATOM    599  N   PRO A  64      -8.946 -13.064  -4.635  1.00 -0.20
ATOM    600  CD  PRO A  64      -8.616 -13.098  -6.071  1.00  0.10
ATOM    601  CA  PRO A  64      -9.680 -14.243  -4.193  1.00  0.10
ATOM    602  CB  PRO A  64     -10.035 -14.971  -5.498  1.00  0.00
ATOM    603  CG  PRO A  64      -8.896 -14.535  -6.437  1.00  0.00
ATOM    604  C   PRO A  64      -8.932 -15.036  -3.169  1.00  0.55
ATOM    605  O   PRO A  64      -7.748 -15.314  -3.329  1.00 -0.55
ATOM    606  N   GLY A  65      -9.622 -15.448  -2.114  1.00 -0.40
ATOM    607  H   GLY A  65     -10.591 -15.258  -1.979  1.00  0.40
ATOM    608  CA  GLY A  65      -8.929 -16.230  -1.079  1.00  0.00
ATOM    609  C   GLY A  65      -9.336 -17.673  -1.158  1.00  0.55
ATOM    610  O   GLY A  65     -10.357 -17.964  -1.787  1.00 -0.55
ATOM    611  N   LYS A  66      -8.598 -18.534  -0.512  1.00 -0.40
ATOM    612  H   LYS A  66      -7.799 -18.218  -0.010  1.00  0.40
ATOM    613  CA  LYS A  66      -8.804 -19.969  -0.429  1.00  0.00
ATOM    614  CB  LYS A  66      -8.493 -20.623  -1.763  1.00  0.00
ATOM    615  CG  LYS A  66      -8.773 -22.095  -1.893  1.00  0.00
ATOM    616  CD  LYS A  66      -8.151 -22.739  -3.120  1.00  0.00
ATOM    617  CE  LYS A  66      -8.794 -24.090  -3.404  1.00  0.33
ATOM    618  NZ  LYS A  66     -10.320 -24.058  -3.435  1.00 -0.32
ATOM    619  HZ1 LYS A  66     -10.639 -23.405  -4.178  1.00  0.33
ATOM    620  HZ2 LYS A  66     -10.678 -23.737  -2.513  1.00  0.33
ATOM    621  HZ3 LYS A  66     -10.682 -25.013  -3.633  1.00  0.33
ATOM    622  C   LYS A  66      -7.904 -20.498   0.687  1.00  0.55
ATOM    623  O   LYS A  66      -6.818 -19.964   0.929  1.00 -0.55
ATOM    624  N   SER A  67      -8.376 -21.555   1.351  1.00 -0.40
ATOM    625  H   SER A  67      -9.266 -21.959   1.159  1.00  0.40
ATOM    626  CA  SER A  67      -7.582 -22.179   2.419  1.00  0.00
ATOM    627  CB  SER A  67      -8.465 -23.182   3.180  1.00  0.00
ATOM    628  OG  SER A  67      -7.609 -23.855   4.133  1.00 -0.49
ATOM    629  HG  SER A  67      -8.171 -24.477   4.600  1.00  0.49
ATOM    630  C   SER A  67      -6.353 -22.792   1.744  1.00  0.55
ATOM    631  O   SER A  67      -6.455 -23.458   0.714  1.00 -0.55
ATOM    632  N   GLY A  68      -5.187 -22.444   2.261  1.00 -0.40
ATOM    633  H   GLY A  68      -5.171 -21.843   3.053  1.00  0.40
ATOM    634  CA  GLY A  68      -3.857 -22.835   1.817  1.00  0.00
ATOM    635  C   GLY A  68      -3.157 -21.869   0.859  1.00  0.55
ATOM    636  O   GLY A  68      -1.969 -21.990   0.526  1.00 -0.55
ATOM    637  N   ARG A  69      -3.898 -20.897   0.347  1.00 -0.40
ATOM    638  H   ARG A  69      -4.852 -20.788   0.614  1.00  0.40
ATOM    639  CA  ARG A  69      -3.420 -19.922  -0.618  1.00  0.00
ATOM    640  CB  ARG A  69      -4.593 -19.453  -1.539  1.00  0.00
ATOM    641  CG  ARG A  69      -3.949 -18.459  -2.558  1.00  0.00
ATOM    642  CD  ARG A  69      -5.020 -17.790  -3.423  1.00  0.35
ATOM    643  NE  ARG A  69      -5.569 -18.845  -4.263  1.00 -0.35
ATOM    644  HE  ARG A  69      -4.930 -19.576  -4.487  1.00  0.45
ATOM    645  CZ  ARG A  69      -6.773 -18.987  -4.771  1.00  0.35
ATOM    646  NH1 ARG A  69      -7.723 -18.092  -4.526  1.00 -0.70
ATOM    647 HH11 ARG A  69      -7.525 -17.299  -3.949  1.00  0.40
ATOM    648 HH12 ARG A  69      -8.635 -18.210  -4.918  1.00  0.40
ATOM    649  NH2 ARG A  69      -7.106 -20.029  -5.527  1.00 -0.70
ATOM    650 HH21 ARG A  69      -6.430 -20.739  -5.726  1.00  0.40
ATOM    651 HH22 ARG A  69      -8.032 -20.103  -5.897  1.00  0.40
ATOM    652  C   ARG A  69      -2.755 -18.741   0.004  1.00  0.55
ATOM    653  O   ARG A  69      -3.392 -18.094   0.829  1.00 -0.55
ATOM    654  N   THR A  70      -1.512 -18.467  -0.352  1.00 -0.40
ATOM    655  H   THR A  70      -0.984 -19.053  -0.962  1.00  0.40
ATOM    656  CA  THR A  70      -0.845 -17.260   0.147  1.00  0.00
ATOM    657  CB  THR A  70       0.375 -17.431   1.060  1.00  0.00
ATOM    658  OG1 THR A  70       1.278 -18.350   0.481  1.00 -0.49
ATOM    659  HG1 THR A  70       2.081 -18.298   1.005  1.00  0.49
ATOM    660  CG2 THR A  70      -0.077 -17.997   2.412  1.00  0.00
ATOM    661  C   THR A  70      -0.515 -16.414  -1.109  1.00  0.55
ATOM    662  O   THR A  70      -0.403 -16.961  -2.240  1.00 -0.55
ATOM    663  N   TRP A  71      -0.442 -15.093  -0.917  1.00 -0.40
ATOM    664  H   TRP A  71      -0.595 -14.693  -0.017  1.00  0.40
ATOM    665  CA  TRP A  71      -0.142 -14.139  -1.974  1.00  0.00
ATOM    666  CB  TRP A  71      -1.236 -13.052  -2.114  1.00  0.12
ATOM    667  CG  TRP A  71      -2.573 -13.520  -2.599  1.00 -0.12
ATOM    668  CD1 TRP A  71      -3.654 -13.963  -1.879  1.00 -0.12
ATOM    669  HD1 TRP A  71      -3.679 -14.015  -0.801  1.00  0.12
ATOM    670  NE1 TRP A  71      -4.709 -14.335  -2.695  1.00 -0.40
ATOM    671  HE1 TRP A  71      -5.582 -14.660  -2.405  1.00  0.40
ATOM    672  CE2 TRP A  71      -4.290 -14.158  -3.995  1.00  0.00
ATOM    673  CD2 TRP A  71      -2.951 -13.683  -3.979  1.00  0.00
ATOM    674  CE3 TRP A  71      -2.286 -13.434  -5.189  1.00 -0.12
ATOM    675  HE3 TRP A  71      -1.264 -13.085  -5.203  1.00  0.12
ATOM    676  CZ3 TRP A  71      -2.943 -13.635  -6.387  1.00 -0.12
ATOM    677  HZ3 TRP A  71      -2.463 -13.385  -7.322  1.00  0.12
ATOM    678  CZ2 TRP A  71      -4.942 -14.452  -5.192  1.00 -0.12
ATOM    679  HZ2 TRP A  71      -5.935 -14.875  -5.217  1.00  0.12
ATOM    680  CH2 TRP A  71      -4.270 -14.181  -6.377  1.00 -0.12
ATOM    681  HH2 TRP A  71      -4.760 -14.386  -7.317  1.00  0.12
ATOM    682  C   TRP A  71       1.190 -13.494  -1.627  1.00  0.55
ATOM    683  O   TRP A  71       1.667 -13.324  -0.489  1.00 -0.55
ATOM    684  N   ARG A  72       1.831 -13.074  -2.687  1.00 -0.40
ATOM    685  H   ARG A  72       1.451 -13.261  -3.587  1.00  0.40
ATOM    686  CA  ARG A  72       3.100 -12.324  -2.739  1.00  0.00
ATOM    687  CB  ARG A  72       4.302 -13.264  -2.989  1.00  0.00
ATOM    688  CG  ARG A  72       4.494 -14.152  -1.772  1.00  0.00
ATOM    689  CD  ARG A  72       5.720 -15.003  -2.058  1.00  0.35
ATOM    690  NE  ARG A  72       5.747 -16.081  -1.063  1.00 -0.35
ATOM    691  HE  ARG A  72       5.221 -16.921  -1.193  1.00  0.45
ATOM    692  CZ  ARG A  72       6.503 -15.894   0.024  1.00  0.35
ATOM    693  NH1 ARG A  72       7.212 -14.795   0.222  1.00 -0.70
ATOM    694 HH11 ARG A  72       7.196 -14.061  -0.458  1.00  0.40
ATOM    695 HH12 ARG A  72       7.764 -14.698   1.050  1.00  0.40
ATOM    696  NH2 ARG A  72       6.483 -16.901   0.903  1.00 -0.70
ATOM    697 HH21 ARG A  72       5.930 -17.714   0.720  1.00  0.40
ATOM    698 HH22 ARG A  72       7.021 -16.842   1.744  1.00  0.40
ATOM    699  C   ARG A  72       3.036 -11.243  -3.820  1.00  0.55
ATOM    700  O   ARG A  72       2.191 -11.355  -4.728  1.00 -0.55
ATOM    701  N   GLU A  73       3.936 -10.264  -3.747  1.00 -0.40
ATOM    702  H   GLU A  73       4.656 -10.222  -3.058  1.00  0.40
ATOM    703  CA  GLU A  73       3.873  -9.186  -4.728  1.00  0.00
ATOM    704  CB  GLU A  73       3.262  -7.930  -4.072  1.00  0.00
ATOM    705  CG  GLU A  73       3.925  -7.446  -2.787  1.00  0.00
ATOM    706  CD  GLU A  73       3.393  -6.054  -2.446  1.00  0.10
ATOM    707  OE1 GLU A  73       3.359  -5.139  -3.333  1.00 -0.55
ATOM    708  OE2 GLU A  73       2.988  -5.860  -1.259  1.00 -0.55
ATOM    709  C   GLU A  73       5.237  -8.767  -5.225  1.00  0.55
ATOM    710  O   GLU A  73       6.147  -9.124  -4.472  1.00 -0.55
ATOM    711  N   ALA A  74       5.340  -8.078  -6.346  1.00 -0.40
ATOM    712  H   ALA A  74       4.554  -7.833  -6.908  1.00  0.40
ATOM    713  CA  ALA A  74       6.661  -7.638  -6.813  1.00  0.00
ATOM    714  CB  ALA A  74       7.345  -8.552  -7.808  1.00  0.00
ATOM    715  C   ALA A  74       6.452  -6.318  -7.536  1.00  0.55
ATOM    716  O   ALA A  74       5.351  -6.256  -8.102  1.00 -0.55
ATOM    717  N   ASP A  75       7.435  -5.465  -7.492  1.00 -0.40
ATOM    718  H   ASP A  75       8.271  -5.635  -6.976  1.00  0.40
ATOM    719  CA  ASP A  75       7.355  -4.202  -8.207  1.00  0.00
ATOM    720  CB  ASP A  75       8.469  -3.255  -7.795  1.00  0.00
ATOM    721  CG  ASP A  75       8.228  -2.602  -6.463  1.00  0.10
ATOM    722  OD1 ASP A  75       7.365  -3.160  -5.733  1.00 -0.55
ATOM    723  OD2 ASP A  75       8.891  -1.609  -6.198  1.00 -0.55
ATOM    724  C   ASP A  75       7.536  -4.453  -9.705  1.00  0.55
ATOM    725  O   ASP A  75       8.358  -5.336 -10.033  1.00 -0.55
ATOM    726  N   ILE A  76       6.809  -3.715 -10.509  1.00 -0.40
ATOM    727  H   ILE A  76       6.172  -3.036 -10.152  1.00  0.40
ATOM    728  CA  ILE A  76       6.860  -3.816 -11.972  1.00  0.00
ATOM    729  CB  ILE A  76       5.529  -4.362 -12.506  1.00  0.00
ATOM    730  CG2 ILE A  76       5.432  -4.066 -14.023  1.00  0.00
ATOM    731  CG1 ILE A  76       5.271  -5.825 -12.139  1.00  0.00
ATOM    732  CD1 ILE A  76       6.091  -6.968 -12.724  1.00  0.00
ATOM    733  C   ILE A  76       7.239  -2.425 -12.523  1.00  0.55
ATOM    734  O   ILE A  76       6.950  -1.332 -11.965  1.00 -0.55
ATOM    735  N   ASN A  77       7.960  -2.449 -13.657  1.00 -0.40
ATOM    736  H   ASN A  77       8.202  -3.326 -14.059  1.00  0.40
ATOM    737  CA  ASN A  77       8.457  -1.322 -14.407  1.00  0.00
ATOM    738  CB  ASN A  77       7.333  -0.411 -14.971  1.00  0.00
ATOM    739  CG  ASN A  77       6.344  -1.111 -15.869  1.00  0.55
ATOM    740  OD1 ASN A  77       6.741  -1.975 -16.656  1.00 -0.55
ATOM    741  ND2 ASN A  77       5.006  -0.926 -15.789  1.00 -0.78
ATOM    742 HD21 ASN A  77       4.628  -0.299 -15.108  1.00  0.39
ATOM    743 HD22 ASN A  77       4.396  -1.417 -16.411  1.00  0.39
ATOM    744  C   ASN A  77       9.403  -0.463 -13.600  1.00  0.55
ATOM    745  O   ASN A  77       9.554   0.735 -13.921  1.00 -0.55
ATOM    746  N   TYR A  78      10.054  -1.014 -12.586  1.00 -0.40
ATOM    747  H   TYR A  78       9.953  -1.964 -12.302  1.00  0.40
ATOM    748  CA  TYR A  78      10.987  -0.153 -11.835  1.00  0.00
ATOM    749  CB  TYR A  78      11.114  -0.635 -10.369  1.00  0.12
ATOM    750  CG  TYR A  78      12.127   0.157  -9.553  1.00 -0.12
ATOM    751  CD1 TYR A  78      11.822   1.381  -8.970  1.00 -0.12
ATOM    752  HD1 TYR A  78      10.822   1.770  -9.090  1.00  0.12
ATOM    753  CE1 TYR A  78      12.738   2.130  -8.242  1.00 -0.12
ATOM    754  HE1 TYR A  78      12.455   3.087  -7.829  1.00  0.12
ATOM    755  CZ  TYR A  78      14.026   1.634  -8.049  1.00  0.06
ATOM    756  OH  TYR A  78      14.967   2.306  -7.295  1.00 -0.49
ATOM    757  HH  TYR A  78      14.564   3.114  -6.969  1.00  0.43
ATOM    758  CD2 TYR A  78      13.432  -0.306  -9.349  1.00 -0.12
ATOM    759  HD2 TYR A  78      13.728  -1.265  -9.749  1.00  0.12
ATOM    760  CE2 TYR A  78      14.337   0.446  -8.645  1.00 -0.12
ATOM    761  HE2 TYR A  78      15.349   0.079  -8.557  1.00  0.12
ATOM    762  C   TYR A  78      12.413  -0.178 -12.438  1.00  0.55
ATOM    763  O   TYR A  78      12.862  -1.299 -12.778  1.00 -0.55
ATOM    764  N   THR A  79      13.055   0.967 -12.505  1.00 -0.40
ATOM    765  H   THR A  79      12.647   1.843 -12.260  1.00  0.40
ATOM    766  CA  THR A  79      14.483   0.970 -12.976  1.00  0.00
ATOM    767  CB  THR A  79      14.803   1.592 -14.328  1.00  0.00
ATOM    768  OG1 THR A  79      14.385   2.971 -14.262  1.00 -0.49
ATOM    769  HG1 THR A  79      14.733   3.391 -15.052  1.00  0.49
ATOM    770  CG2 THR A  79      14.002   0.959 -15.436  1.00  0.00
ATOM    771  C   THR A  79      15.351   1.637 -11.894  1.00  0.55
ATOM    772  O   THR A  79      16.349   1.032 -11.473  1.00 -0.55
ATOM    773  N   SER A  80      14.989   2.808 -11.405  1.00 -0.40
ATOM    774  H   SER A  80      14.188   3.302 -11.733  1.00  0.40
ATOM    775  CA  SER A  80      15.764   3.450 -10.337  1.00  0.00
ATOM    776  CB  SER A  80      17.074   3.985 -10.954  1.00  0.00
ATOM    777  OG  SER A  80      16.689   5.130 -11.727  1.00 -0.49
ATOM    778  HG  SER A  80      17.498   5.471 -12.116  1.00  0.49
ATOM    779  C   SER A  80      14.995   4.586  -9.689  1.00  0.55
ATOM    780  O   SER A  80      13.962   4.988 -10.246  1.00 -0.55
ATOM    781  N   GLY A  81      15.469   5.095  -8.565  1.00 -0.40
ATOM    782  H   GLY A  81      16.296   4.761  -8.118  1.00  0.40
ATOM    783  CA  GLY A  81      14.744   6.232  -7.911  1.00  0.00
ATOM    784  C   GLY A  81      13.677   5.692  -6.949  1.00  0.55
ATOM    785  O   GLY A  81      13.793   4.526  -6.518  1.00 -0.55
ATOM    786  N   PHE A  82      12.681   6.519  -6.644  1.00 -0.40
ATOM    787  H   PHE A  82      12.620   7.452  -6.989  1.00  0.40
ATOM    788  CA  PHE A  82      11.607   6.060  -5.759  1.00  0.00
ATOM    789  CB  PHE A  82      10.687   7.209  -5.302  1.00  0.12
ATOM    790  CG  PHE A  82      11.526   8.242  -4.598  1.00 -0.12
ATOM    791  CD1 PHE A  82      11.807   8.097  -3.257  1.00 -0.12
ATOM    792  HD1 PHE A  82      11.405   7.252  -2.718  1.00  0.12
ATOM    793  CE1 PHE A  82      12.593   9.014  -2.594  1.00 -0.12
ATOM    794  HE1 PHE A  82      12.797   8.896  -1.541  1.00  0.12
ATOM    795  CZ  PHE A  82      13.119  10.090  -3.292  1.00 -0.12
ATOM    796  HZ  PHE A  82      13.742  10.812  -2.785  1.00  0.12
ATOM    797  CD2 PHE A  82      12.054   9.308  -5.287  1.00 -0.12
ATOM    798  HD2 PHE A  82      11.848   9.417  -6.341  1.00  0.12
ATOM    799  CE2 PHE A  82      12.843  10.237  -4.648  1.00 -0.12
ATOM    800  HE2 PHE A  82      13.245  11.076  -5.197  1.00  0.12
ATOM    801  C   PHE A  82      10.689   5.067  -6.458  1.00  0.55
ATOM    802  O   PHE A  82      10.541   5.028  -7.685  1.00 -0.55
ATOM    803  N   ARG A  83      10.019   4.261  -5.655  1.00 -0.40
ATOM    804  H   ARG A  83      10.149   4.295  -4.667  1.00  0.40
ATOM    805  CA  ARG A  83       9.043   3.261  -6.122  1.00  0.00
ATOM    806  CB  ARG A  83       8.697   2.313  -4.945  1.00  0.00
ATOM    807  CG  ARG A  83       9.990   1.615  -4.482  1.00  0.00
ATOM    808  CD  ARG A  83       9.798   0.556  -3.425  1.00  0.35
ATOM    809  NE  ARG A  83       8.754  -0.437  -3.613  1.00 -0.35
ATOM    810  HE  ARG A  83       8.876  -1.054  -4.388  1.00  0.45
ATOM    811  CZ  ARG A  83       7.655  -0.631  -2.887  1.00  0.35
ATOM    812  NH1 ARG A  83       7.369   0.129  -1.831  1.00 -0.70
ATOM    813 HH11 ARG A  83       7.986   0.870  -1.566  1.00  0.40
ATOM    814 HH12 ARG A  83       6.536  -0.040  -1.304  1.00  0.40
ATOM    815  NH2 ARG A  83       6.774  -1.594  -3.154  1.00 -0.70
ATOM    816 HH21 ARG A  83       6.925  -2.208  -3.929  1.00  0.40
ATOM    817 HH22 ARG A  83       5.962  -1.702  -2.580  1.00  0.40
ATOM    818  C   ARG A  83       7.834   3.943  -6.767  1.00  0.55
ATOM    819  O   ARG A  83       7.395   5.065  -6.449  1.00 -0.55
ATOM    820  N   ASN A  84       7.340   3.188  -7.727  1.00 -0.40
ATOM    821  H   ASN A  84       7.763   2.313  -7.946  1.00  0.40
ATOM    822  CA  ASN A  84       6.178   3.516  -8.546  1.00  0.00
ATOM    823  CB  ASN A  84       6.461   3.215 -10.027  1.00  0.00
ATOM    824  CG  ASN A  84       6.530   1.715 -10.328  1.00  0.55
ATOM    825  OD1 ASN A  84       6.118   0.808  -9.561  1.00 -0.55
ATOM    826  ND2 ASN A  84       7.092   1.413 -11.499  1.00 -0.78
ATOM    827 HD21 ASN A  84       7.180   0.457 -11.780  1.00  0.39
ATOM    828 HD22 ASN A  84       7.426   2.142 -12.097  1.00  0.39
ATOM    829  C   ASN A  84       4.912   2.804  -8.005  1.00  0.55
ATOM    830  O   ASN A  84       4.898   2.211  -6.893  1.00 -0.55
ATOM    831  N   SER A  85       3.849   2.897  -8.803  1.00 -0.40
ATOM    832  H   SER A  85       3.863   3.364  -9.684  1.00  0.40
ATOM    833  CA  SER A  85       2.600   2.296  -8.389  1.00  0.00
ATOM    834  CB  SER A  85       1.400   3.258  -8.610  1.00  0.00
ATOM    835  OG  SER A  85       1.363   3.519 -10.013  1.00 -0.49
ATOM    836  HG  SER A  85       0.933   2.759 -10.412  1.00  0.49
ATOM    837  C   SER A  85       2.221   0.984  -9.053  1.00  0.55
ATOM    838  O   SER A  85       1.044   0.610  -8.845  1.00 -0.55
ATOM    839  N   ASP A  86       3.146   0.340  -9.755  1.00 -0.40
ATOM    840  H   ASP A  86       4.082   0.672  -9.841  1.00  0.40
ATOM    841  CA  ASP A  86       2.827  -0.907 -10.449  1.00  0.00
ATOM    842  CB  ASP A  86       3.455  -1.040 -11.864  1.00  0.00
ATOM    843  CG  ASP A  86       3.076   0.125 -12.755  1.00  0.10
ATOM    844  OD1 ASP A  86       2.013   0.732 -12.592  1.00 -0.55
ATOM    845  OD2 ASP A  86       3.874   0.510 -13.633  1.00 -0.55
ATOM    846  C   ASP A  86       3.309  -2.123  -9.685  1.00  0.55
ATOM    847  O   ASP A  86       4.450  -2.136  -9.298  1.00 -0.55
ATOM    848  N   ARG A  87       2.418  -3.073  -9.560  1.00 -0.40
ATOM    849  H   ARG A  87       1.495  -2.973  -9.923  1.00  0.40
ATOM    850  CA  ARG A  87       2.695  -4.322  -8.898  1.00  0.00
ATOM    851  CB  ARG A  87       2.186  -4.266  -7.449  1.00  0.00
ATOM    852  CG  ARG A  87       2.501  -3.028  -6.643  1.00  0.00
ATOM    853  CD  ARG A  87       3.927  -3.018  -6.062  1.00  0.35
ATOM    854  NE  ARG A  87       4.185  -1.826  -5.266  1.00 -0.35
ATOM    855  HE  ARG A  87       3.949  -1.886  -4.299  1.00  0.45
ATOM    856  CZ  ARG A  87       4.695  -0.674  -5.669  1.00  0.35
ATOM    857  NH1 ARG A  87       5.029  -0.598  -6.963  1.00 -0.70
ATOM    858 HH11 ARG A  87       4.888  -1.385  -7.563  1.00  0.40
ATOM    859 HH12 ARG A  87       5.420   0.247  -7.330  1.00  0.40
ATOM    860  NH2 ARG A  87       4.911   0.384  -4.927  1.00 -0.70
ATOM    861 HH21 ARG A  87       4.684   0.367  -3.954  1.00  0.40
ATOM    862 HH22 ARG A  87       5.303   1.209  -5.335  1.00  0.40
ATOM    863  C   ARG A  87       2.048  -5.511  -9.595  1.00  0.55
ATOM    864  O   ARG A  87       0.994  -5.440 -10.212  1.00 -0.55
ATOM    865  N   ILE A  88       2.744  -6.631  -9.463  1.00 -0.40
ATOM    866  H   ILE A  88       3.645  -6.618  -9.039  1.00  0.40
ATOM    867  CA  ILE A  88       2.297  -7.968  -9.903  1.00  0.00
ATOM    868  CB  ILE A  88       3.279  -8.666 -10.869  1.00  0.00
ATOM    869  CG2 ILE A  88       4.568  -9.025 -10.151  1.00  0.00
ATOM    870  CG1 ILE A  88       2.604  -9.907 -11.470  1.00  0.00
ATOM    871  CD1 ILE A  88       3.230 -10.387 -12.771  1.00  0.00
ATOM    872  C   ILE A  88       2.014  -8.740  -8.581  1.00  0.55
ATOM    873  O   ILE A  88       2.796  -8.689  -7.605  1.00 -0.55
ATOM    874  N   LEU A  89       0.906  -9.435  -8.514  1.00 -0.40
ATOM    875  H   LEU A  89       0.301  -9.474  -9.304  1.00  0.40
ATOM    876  CA  LEU A  89       0.422 -10.198  -7.370  1.00  0.00
ATOM    877  CB  LEU A  89      -0.936  -9.722  -6.850  1.00  0.00
ATOM    878  CG  LEU A  89      -1.060  -8.282  -6.388  1.00  0.00
ATOM    879  CD1 LEU A  89       0.068  -7.958  -5.417  1.00  0.00
ATOM    880  CD2 LEU A  89      -0.990  -7.185  -7.456  1.00  0.00
ATOM    881  C   LEU A  89       0.316 -11.659  -7.794  1.00  0.55
ATOM    882  O   LEU A  89      -0.360 -11.902  -8.797  1.00 -0.55
ATOM    883  N   TYR A  90       0.908 -12.566  -7.023  1.00 -0.40
ATOM    884  H   TYR A  90       1.371 -12.347  -6.168  1.00  0.40
ATOM    885  CA  TYR A  90       0.884 -13.963  -7.441  1.00  0.00
ATOM    886  CB  TYR A  90       2.172 -14.422  -8.208  1.00  0.12
ATOM    887  CG  TYR A  90       3.446 -14.287  -7.438  1.00 -0.12
ATOM    888  CD1 TYR A  90       4.100 -13.045  -7.404  1.00 -0.12
ATOM    889  HD1 TYR A  90       3.669 -12.221  -7.953  1.00  0.12
ATOM    890  CE1 TYR A  90       5.273 -12.827  -6.699  1.00 -0.12
ATOM    891  HE1 TYR A  90       5.736 -11.854  -6.635  1.00  0.12
ATOM    892  CZ  TYR A  90       5.813 -13.953  -6.078  1.00  0.06
ATOM    893  OH  TYR A  90       6.969 -13.746  -5.370  1.00 -0.49
ATOM    894  HH  TYR A  90       7.197 -12.816  -5.440  1.00  0.43
ATOM    895  CD2 TYR A  90       4.026 -15.368  -6.790  1.00 -0.12
ATOM    896  HD2 TYR A  90       3.552 -16.338  -6.801  1.00  0.12
ATOM    897  CE2 TYR A  90       5.253 -15.170  -6.113  1.00 -0.12
ATOM    898  HE2 TYR A  90       5.739 -16.001  -5.624  1.00  0.12
ATOM    899  C   TYR A  90       0.581 -14.892  -6.289  1.00  0.55
ATOM    900  O   TYR A  90       1.215 -14.626  -5.262  1.00 -0.55
ATOM    901  N   SER A  91      -0.266 -15.872  -6.538  1.00 -0.40
ATOM    902  H   SER A  91      -0.685 -16.009  -7.432  1.00  0.40
ATOM    903  CA  SER A  91      -0.626 -16.802  -5.505  1.00  0.00
ATOM    904  CB  SER A  91      -2.109 -17.180  -5.662  1.00  0.00
ATOM    905  OG  SER A  91      -2.301 -18.070  -6.727  1.00 -0.49
ATOM    906  HG  SER A  91      -2.954 -18.706  -6.426  1.00  0.49
ATOM    907  C   SER A  91       0.272 -18.036  -5.528  1.00  0.55
ATOM    908  O   SER A  91       0.994 -18.317  -6.485  1.00 -0.55
ATOM    909  N   SER A  92       0.154 -18.722  -4.378  1.00 -0.40
ATOM    910  H   SER A  92      -0.432 -18.414  -3.633  1.00  0.40
ATOM    911  CA  SER A  92       0.884 -19.964  -4.154  1.00  0.00
ATOM    912  CB  SER A  92       0.831 -20.353  -2.679  1.00  0.00
ATOM    913  OG  SER A  92      -0.513 -20.530  -2.278  1.00 -0.49
ATOM    914  HG  SER A  92      -0.479 -20.922  -1.403  1.00  0.49
ATOM    915  C   SER A  92       0.390 -21.039  -5.129  1.00  0.55
ATOM    916  O   SER A  92       1.127 -21.989  -5.426  1.00 -0.55
ATOM    917  N   ASP A  93      -0.778 -20.906  -5.732  1.00 -0.40
ATOM    918  H   ASP A  93      -1.379 -20.138  -5.530  1.00  0.40
ATOM    919  CA  ASP A  93      -1.287 -21.848  -6.726  1.00  0.00
ATOM    920  CB  ASP A  93      -2.691 -22.343  -6.453  1.00  0.00
ATOM    921  CG  ASP A  93      -3.671 -21.242  -6.076  1.00  0.10
ATOM    922  OD1 ASP A  93      -3.367 -20.079  -5.749  1.00 -0.55
ATOM    923  OD2 ASP A  93      -4.855 -21.640  -6.131  1.00 -0.55
ATOM    924  C   ASP A  93      -1.232 -21.182  -8.105  1.00  0.55
ATOM    925  O   ASP A  93      -1.992 -21.530  -8.982  1.00 -0.55
ATOM    926  N   TRP A  94      -0.371 -20.179  -8.258  1.00 -0.40
ATOM    927  H   TRP A  94       0.151 -19.850  -7.476  1.00  0.40
ATOM    928  CA  TRP A  94      -0.086 -19.468  -9.499  1.00  0.00
ATOM    929  CB  TRP A  94       0.615 -20.545 -10.450  1.00  0.12
ATOM    930  CG  TRP A  94       1.720 -21.194  -9.659  1.00 -0.12
ATOM    931  CD1 TRP A  94       1.734 -22.469  -9.143  1.00 -0.12
ATOM    932  HD1 TRP A  94       0.961 -23.208  -9.296  1.00  0.12
ATOM    933  NE1 TRP A  94       2.881 -22.665  -8.398  1.00 -0.40
ATOM    934  HE1 TRP A  94       3.133 -23.493  -7.948  1.00  0.40
ATOM    935  CE2 TRP A  94       3.608 -21.503  -8.399  1.00  0.00
ATOM    936  CD2 TRP A  94       2.905 -20.559  -9.166  1.00  0.00
ATOM    937  CE3 TRP A  94       3.447 -19.269  -9.311  1.00 -0.12
ATOM    938  HE3 TRP A  94       2.939 -18.513  -9.892  1.00  0.12
ATOM    939  CZ3 TRP A  94       4.640 -18.954  -8.708  1.00 -0.12
ATOM    940  HZ3 TRP A  94       5.055 -17.962  -8.810  1.00  0.12
ATOM    941  CZ2 TRP A  94       4.831 -21.206  -7.801  1.00 -0.12
ATOM    942  HZ2 TRP A  94       5.388 -21.936  -7.234  1.00  0.12
ATOM    943  CH2 TRP A  94       5.320 -19.930  -7.957  1.00 -0.12
ATOM    944  HH2 TRP A  94       6.256 -19.669  -7.487  1.00  0.12
ATOM    945  C   TRP A  94      -1.135 -18.672 -10.216  1.00  0.55
ATOM    946  O   TRP A  94      -1.172 -18.617 -11.466  1.00 -0.55
ATOM    947  N   LEU A  95      -2.045 -17.991  -9.476  1.00 -0.40
ATOM    948  H   LEU A  95      -2.087 -18.102  -8.487  1.00  0.40
ATOM    949  CA  LEU A  95      -3.019 -17.059 -10.033  1.00  0.00
ATOM    950  CB  LEU A  95      -4.249 -16.736  -9.215  1.00  0.00
ATOM    951  CG  LEU A  95      -4.981 -17.956  -8.647  1.00  0.00
ATOM    952  CD1 LEU A  95      -6.141 -17.489  -7.795  1.00  0.00
ATOM    953  CD2 LEU A  95      -5.394 -18.804  -9.822  1.00  0.00
ATOM    954  C   LEU A  95      -2.183 -15.767 -10.115  1.00  0.55
ATOM    955  O   LEU A  95      -1.391 -15.526  -9.183  1.00 -0.55
ATOM    956  N   ILE A  96      -2.350 -14.969 -11.173  1.00 -0.40
ATOM    957  H   ILE A  96      -3.004 -15.148 -11.904  1.00  0.40
ATOM    958  CA  ILE A  96      -1.528 -13.756 -11.274  1.00  0.00
ATOM    959  CB  ILE A  96      -0.381 -13.880 -12.300  1.00  0.00
ATOM    960  CG2 ILE A  96       0.434 -12.570 -12.326  1.00  0.00
ATOM    961  CG1 ILE A  96       0.552 -15.049 -11.966  1.00  0.00
ATOM    962  CD1 ILE A  96       1.359 -15.644 -13.094  1.00  0.00
ATOM    963  C   ILE A  96      -2.428 -12.567 -11.569  1.00  0.55
ATOM    964  O   ILE A  96      -3.256 -12.702 -12.456  1.00 -0.55
ATOM    965  N   TYR A  97      -2.273 -11.523 -10.806  1.00 -0.40
ATOM    966  H   TYR A  97      -1.616 -11.511 -10.057  1.00  0.40
ATOM    967  CA  TYR A  97      -3.044 -10.308 -10.991  1.00  0.00
ATOM    968  CB  TYR A  97      -3.919 -10.043  -9.792  1.00  0.12
ATOM    969  CG  TYR A  97      -5.226 -10.809  -9.750  1.00 -0.12
ATOM    970  CD1 TYR A  97      -5.196 -12.184  -9.444  1.00 -0.12
ATOM    971  HD1 TYR A  97      -4.236 -12.645  -9.267  1.00  0.12
ATOM    972  CE1 TYR A  97      -6.317 -12.973  -9.357  1.00 -0.12
ATOM    973  HE1 TYR A  97      -6.276 -14.023  -9.115  1.00  0.12
ATOM    974  CZ  TYR A  97      -7.511 -12.304  -9.608  1.00  0.06
ATOM    975  OH  TYR A  97      -8.676 -13.049  -9.514  1.00 -0.49
ATOM    976  HH  TYR A  97      -9.416 -12.470  -9.709  1.00  0.43
ATOM    977  CD2 TYR A  97      -6.428 -10.195  -9.968  1.00 -0.12
ATOM    978  HD2 TYR A  97      -6.474  -9.138 -10.182  1.00  0.12
ATOM    979  CE2 TYR A  97      -7.590 -10.956  -9.909  1.00 -0.12
ATOM    980  HE2 TYR A  97      -8.549 -10.497 -10.098  1.00  0.12
ATOM    981  C   TYR A  97      -2.040  -9.171 -11.080  1.00  0.55
ATOM    982  O   TYR A  97      -0.864  -9.320 -10.775  1.00 -0.55
ATOM    983  N   LYS A  98      -2.511  -8.023 -11.528  1.00 -0.40
ATOM    984  H   LYS A  98      -3.458  -7.922 -11.824  1.00  0.40
ATOM    985  CA  LYS A  98      -1.682  -6.823 -11.623  1.00  0.00
ATOM    986  CB  LYS A  98      -1.267  -6.397 -13.030  1.00  0.00
ATOM    987  CG  LYS A  98      -2.423  -6.238 -14.033  1.00  0.00
ATOM    988  CD  LYS A  98      -1.763  -5.578 -15.243  1.00  0.00
ATOM    989  CE  LYS A  98      -2.779  -5.455 -16.388  1.00  0.33
ATOM    990  NZ  LYS A  98      -1.989  -4.690 -17.428  1.00 -0.32
ATOM    991  HZ1 LYS A  98      -1.142  -5.234 -17.690  1.00  0.33
ATOM    992  HZ2 LYS A  98      -1.702  -3.770 -17.038  1.00  0.33
ATOM    993  HZ3 LYS A  98      -2.579  -4.540 -18.271  1.00  0.33
ATOM    994  C   LYS A  98      -2.508  -5.646 -11.076  1.00  0.55
ATOM    995  O   LYS A  98      -3.746  -5.754 -11.079  1.00 -0.55
ATOM    996  N   THR A  99      -1.767  -4.637 -10.656  1.00 -0.40
ATOM    997  H   THR A  99      -0.772  -4.688 -10.623  1.00  0.40
ATOM    998  CA  THR A  99      -2.365  -3.374 -10.209  1.00  0.00
ATOM    999  CB  THR A  99      -2.539  -3.181  -8.693  1.00  0.00
ATOM   1000  OG1 THR A  99      -3.186  -1.925  -8.521  1.00 -0.49
ATOM   1001  HG1 THR A  99      -4.083  -2.043  -8.841  1.00  0.49
ATOM   1002  CG2 THR A  99      -1.269  -3.233  -7.864  1.00  0.00
ATOM   1003  C   THR A  99      -1.510  -2.252 -10.854  1.00  0.55
ATOM   1004  O   THR A  99      -0.297  -2.457 -10.902  1.00 -0.55
ATOM   1005  N   THR A 100      -2.091  -1.180 -11.357  1.00 -0.40
ATOM   1006  H   THR A 100      -3.081  -1.066 -11.390  1.00  0.40
ATOM   1007  CA  THR A 100      -1.275  -0.078 -11.905  1.00  0.00
ATOM   1008  CB  THR A 100      -1.430   0.155 -13.401  1.00  0.00
ATOM   1009  OG1 THR A 100      -2.812   0.306 -13.700  1.00 -0.49
ATOM   1010  HG1 THR A 100      -3.074   1.149 -13.324  1.00  0.49
ATOM   1011  CG2 THR A 100      -0.849  -1.057 -14.127  1.00  0.00
ATOM   1012  C   THR A 100      -1.677   1.166 -11.130  1.00  0.55
ATOM   1013  O   THR A 100      -1.249   2.298 -11.334  1.00 -0.55
ATOM   1014  N   ASP A 101      -2.578   0.927 -10.160  1.00 -0.40
ATOM   1015  H   ASP A 101      -2.957   0.032  -9.941  1.00  0.40
ATOM   1016  CA  ASP A 101      -3.013   2.086  -9.389  1.00  0.00
ATOM   1017  CB  ASP A 101      -4.462   2.336  -9.813  1.00  0.00
ATOM   1018  CG  ASP A 101      -5.432   1.228  -9.484  1.00  0.10
ATOM   1019  OD1 ASP A 101      -5.078   0.282  -8.737  1.00 -0.55
ATOM   1020  OD2 ASP A 101      -6.560   1.342 -10.035  1.00 -0.55
ATOM   1021  C   ASP A 101      -2.837   1.999  -7.888  1.00  0.55
ATOM   1022  O   ASP A 101      -3.689   2.473  -7.088  1.00 -0.55
ATOM   1023  N   HSE A 102      -1.733   1.427  -7.449  1.00 -0.40
ATOM   1024  H   HSE A 102      -1.066   1.018  -8.067  1.00  0.40
ATOM   1025  CA  HSE A 102      -1.411   1.355  -6.008  1.00  0.00
ATOM   1026  CB  HSE A 102      -1.004   2.754  -5.489  1.00  0.12
ATOM   1027  ND1 HSE A 102      -0.079   3.321  -3.194  1.00 -0.56
ATOM   1028  CG  HSE A 102      -0.007   2.658  -4.394  1.00  0.15
ATOM   1029  CE1 HSE A 102       0.996   3.010  -2.457  1.00  0.15
ATOM   1030  HE1 HSE A 102       1.265   3.434  -1.490  1.00  0.12
ATOM   1031  NE2 HSE A 102       1.719   2.077  -3.095  1.00 -0.40
ATOM   1032  HE2 HSE A 102       2.540   1.617  -2.759  1.00  0.40
ATOM   1033  CD2 HSE A 102       1.122   1.859  -4.317  1.00 -0.12
ATOM   1034  HD2 HSE A 102       1.517   1.167  -5.051  1.00  0.12
ATOM   1035  C   HSE A 102      -2.487   0.687  -5.182  1.00  0.55
ATOM   1036  O   HSE A 102      -2.957   1.161  -4.174  1.00 -0.55
ATOM   1037  N   TYR A 103      -2.809  -0.480  -5.671  1.00 -0.40
ATOM   1038  H   TYR A 103      -2.386  -0.756  -6.526  1.00  0.40
ATOM   1039  CA  TYR A 103      -3.710  -1.487  -5.170  1.00  0.00
ATOM   1040  CB  TYR A 103      -3.181  -1.946  -3.773  1.00  0.12
ATOM   1041  CG  TYR A 103      -1.698  -2.158  -3.566  1.00 -0.12
ATOM   1042  CD1 TYR A 103      -0.815  -1.152  -3.187  1.00 -0.12
ATOM   1043  HD1 TYR A 103      -1.192  -0.155  -3.018  1.00  0.12
ATOM   1044  CE1 TYR A 103       0.563  -1.407  -3.020  1.00 -0.12
ATOM   1045  HE1 TYR A 103       1.249  -0.612  -2.768  1.00  0.12
ATOM   1046  CZ  TYR A 103       1.011  -2.711  -3.188  1.00  0.06
ATOM   1047  OH  TYR A 103       2.357  -2.992  -3.007  1.00 -0.49
ATOM   1048  HH  TYR A 103       2.487  -3.931  -3.161  1.00  0.43
ATOM   1049  CD2 TYR A 103      -1.190  -3.460  -3.722  1.00 -0.12
ATOM   1050  HD2 TYR A 103      -1.860  -4.262  -3.996  1.00  0.12
ATOM   1051  CE2 TYR A 103       0.164  -3.734  -3.529  1.00 -0.12
ATOM   1052  HE2 TYR A 103       0.541  -4.739  -3.648  1.00  0.12
ATOM   1053  C   TYR A 103      -5.166  -1.089  -5.069  1.00  0.55
ATOM   1054  O   TYR A 103      -5.859  -1.746  -4.266  1.00 -0.55
ATOM   1055  N   GLN A 104      -5.632  -0.111  -5.829  1.00 -0.40
ATOM   1056  H   GLN A 104      -5.066   0.419  -6.455  1.00  0.40
ATOM   1057  CA  GLN A 104      -7.080   0.227  -5.753  1.00  0.00
ATOM   1058  CB  GLN A 104      -7.348   1.631  -6.269  1.00  0.00
ATOM   1059  CG  GLN A 104      -6.927   2.641  -5.216  1.00  0.00
ATOM   1060  CD  GLN A 104      -7.058   4.059  -5.769  1.00  0.55
ATOM   1061  OE1 GLN A 104      -8.170   4.586  -5.679  1.00 -0.55
ATOM   1062  NE2 GLN A 104      -6.008   4.655  -6.288  1.00 -0.78
ATOM   1063 HE21 GLN A 104      -5.128   4.181  -6.319  1.00  0.39
ATOM   1064 HE22 GLN A 104      -6.089   5.583  -6.651  1.00  0.39
ATOM   1065  C   GLN A 104      -7.845  -0.793  -6.558  1.00  0.55
ATOM   1066  O   GLN A 104      -8.872  -1.301  -6.125  1.00 -0.55
ATOM   1067  N   THR A 105      -7.273  -1.130  -7.714  1.00 -0.40
ATOM   1068  H   THR A 105      -6.421  -0.729  -8.043  1.00  0.40
ATOM   1069  CA  THR A 105      -7.907  -2.131  -8.550  1.00  0.00
ATOM   1070  CB  THR A 105      -8.713  -1.535  -9.742  1.00  0.00
ATOM   1071  OG1 THR A 105      -7.857  -0.796 -10.621  1.00 -0.49
ATOM   1072  HG1 THR A 105      -7.475  -0.094 -10.089  1.00  0.49
ATOM   1073  CG2 THR A 105      -9.790  -0.563  -9.261  1.00  0.00
ATOM   1074  C   THR A 105      -6.882  -3.151  -9.067  1.00  0.55
ATOM   1075  O   THR A 105      -5.715  -2.810  -9.239  1.00 -0.55
ATOM   1076  N   PHE A 106      -7.417  -4.346  -9.310  1.00 -0.40
ATOM   1077  H   PHE A 106      -8.386  -4.536  -9.172  1.00  0.40
ATOM   1078  CA  PHE A 106      -6.610  -5.441  -9.792  1.00  0.00
ATOM   1079  CB  PHE A 106      -6.643  -6.591  -8.717  1.00  0.12
ATOM   1080  CG  PHE A 106      -6.053  -6.076  -7.438  1.00 -0.12
ATOM   1081  CD1 PHE A 106      -4.666  -6.044  -7.288  1.00 -0.12
ATOM   1082  HD1 PHE A 106      -4.036  -6.392  -8.093  1.00  0.12
ATOM   1083  CE1 PHE A 106      -4.083  -5.569  -6.117  1.00 -0.12
ATOM   1084  HE1 PHE A 106      -3.009  -5.587  -6.007  1.00  0.12
ATOM   1085  CZ  PHE A 106      -4.873  -5.075  -5.093  1.00 -0.12
ATOM   1086  HZ  PHE A 106      -4.426  -4.714  -4.179  1.00  0.12
ATOM   1087  CD2 PHE A 106      -6.822  -5.539  -6.412  1.00 -0.12
ATOM   1088  HD2 PHE A 106      -7.896  -5.503  -6.519  1.00  0.12
ATOM   1089  CE2 PHE A 106      -6.244  -5.053  -5.265  1.00 -0.12
ATOM   1090  HE2 PHE A 106      -6.871  -4.648  -4.485  1.00  0.12
ATOM   1091  C   PHE A 106      -7.134  -6.040 -11.062  1.00  0.55
ATOM   1092  O   PHE A 106      -8.385  -6.061 -11.138  1.00 -0.55
ATOM   1093  N   THR A 107      -6.265  -6.594 -11.897  1.00 -0.40
ATOM   1094  H   THR A 107      -5.278  -6.577 -11.762  1.00  0.40
ATOM   1095  CA  THR A 107      -6.784  -7.276 -13.100  1.00  0.00
ATOM   1096  CB  THR A 107      -6.359  -6.514 -14.394  1.00  0.00
ATOM   1097  OG1 THR A 107      -6.932  -5.207 -14.335  1.00 -0.49
ATOM   1098  HG1 THR A 107      -6.576  -4.798 -13.543  1.00  0.49
ATOM   1099  CG2 THR A 107      -6.738  -7.243 -15.665  1.00  0.00
ATOM   1100  C   THR A 107      -6.238  -8.704 -13.152  1.00  0.55
ATOM   1101  O   THR A 107      -4.999  -8.820 -12.996  1.00 -0.55
ATOM   1102  N   LYS A 108      -6.966  -9.752 -13.395  1.00 -0.40
ATOM   1103  H   LYS A 108      -7.953  -9.679 -13.518  1.00  0.40
ATOM   1104  CA  LYS A 108      -6.426 -11.092 -13.506  1.00  0.00
ATOM   1105  CB  LYS A 108      -7.484 -12.168 -13.326  1.00  0.00
ATOM   1106  CG  LYS A 108      -7.063 -13.599 -13.637  1.00  0.00
ATOM   1107  CD  LYS A 108      -8.260 -14.480 -13.254  1.00  0.00
ATOM   1108  CE  LYS A 108      -8.052 -15.924 -13.565  1.00  0.33
ATOM   1109  NZ  LYS A 108      -6.830 -16.338 -12.806  1.00 -0.32
ATOM   1110  HZ1 LYS A 108      -6.987 -16.192 -11.789  1.00  0.33
ATOM   1111  HZ2 LYS A 108      -6.018 -15.767 -13.117  1.00  0.33
ATOM   1112  HZ3 LYS A 108      -6.634 -17.344 -12.986  1.00  0.33
ATOM   1113  C   LYS A 108      -5.738 -11.176 -14.879  1.00  0.55
ATOM   1114  O   LYS A 108      -6.340 -10.805 -15.914  1.00 -0.55
ATOM   1115  N   ILE A 109      -4.491 -11.648 -14.792  1.00 -0.40
ATOM   1116  H   ILE A 109      -4.065 -11.936 -13.938  1.00  0.40
ATOM   1117  CA  ILE A 109      -3.692 -11.752 -16.036  1.00  0.00
ATOM   1118  CB  ILE A 109      -2.569 -10.700 -16.179  1.00  0.00
ATOM   1119  CG2 ILE A 109      -3.217  -9.306 -16.363  1.00  0.00
ATOM   1120  CG1 ILE A 109      -1.537 -10.718 -15.039  1.00  0.00
ATOM   1121  CD1 ILE A 109      -0.333  -9.817 -15.258  1.00  0.00
ATOM   1122  C   ILE A 109      -3.218 -13.164 -16.336  1.00  0.55
ATOM   1123  O   ILE A 109      -2.784 -13.384 -17.466  1.00 -0.55
ATOM   1124  N   ARG A 110      -3.316 -14.101 -15.439  1.00 -0.40
ATOM   1125  H   ARG A 110      -3.640 -13.891 -14.521  1.00  0.40
ATOM   1126  CA  ARG A 110      -2.973 -15.527 -15.662  1.00  0.00
ATOM   1127  CB  ARG A 110      -1.579 -16.054 -15.438  1.00  0.00
ATOM   1128  CG  ARG A 110      -0.500 -15.290 -16.203  1.00  0.00
ATOM   1129  CD  ARG A 110      -0.667 -15.630 -17.709  1.00  0.35
ATOM   1130  NE  ARG A 110       0.476 -14.972 -18.415  1.00 -0.35
ATOM   1131  HE  ARG A 110       1.215 -15.591 -18.660  1.00  0.45
ATOM   1132  CZ  ARG A 110       0.680 -13.724 -18.768  1.00  0.35
ATOM   1133  NH1 ARG A 110      -0.226 -12.764 -18.506  1.00 -0.70
ATOM   1134 HH11 ARG A 110      -1.077 -12.994 -18.033  1.00  0.40
ATOM   1135 HH12 ARG A 110      -0.049 -11.820 -18.785  1.00  0.40
ATOM   1136  NH2 ARG A 110       1.829 -13.302 -19.392  1.00 -0.70
ATOM   1137 HH21 ARG A 110       2.557 -13.957 -19.596  1.00  0.40
ATOM   1138 HH22 ARG A 110       1.938 -12.340 -19.642  1.00  0.40
ATOM   1139  C   ARG A 110      -3.979 -16.223 -14.705  1.00  0.10
ATOM   1140  O   ARG A 110      -4.428 -15.785 -13.298  1.00 -0.55
ATOM   1141  OXT ARG A 110      -4.544 -17.244 -15.111  1.00 -0.55
ATOM   1142  N   LYS D   1      10.837  12.720  11.813  1.00 -0.32
ATOM   1143  HT1 LYS D   1      10.799  13.407  12.592  1.00  0.33
ATOM   1144  HT2 LYS D   1      11.532  13.034  11.107  1.00  0.33
ATOM   1145  HT3 LYS D   1      11.116  11.790  12.184  1.00  0.33
ATOM   1146  CA  LYS D   1       9.479  12.615  11.168  1.00  0.33
ATOM   1147  CB  LYS D   1       9.550  11.600  10.046  1.00  0.00
ATOM   1148  CG  LYS D   1       8.410  11.229   9.168  1.00  0.00
ATOM   1149  CD  LYS D   1       7.464  12.307   8.723  1.00  0.00
ATOM   1150  CE  LYS D   1       7.915  13.001   7.442  1.00  0.33
ATOM   1151  NZ  LYS D   1       6.956  14.060   6.992  1.00 -0.32
ATOM   1152  HZ1 LYS D   1       6.866  14.784   7.733  1.00  0.33
ATOM   1153  HZ2 LYS D   1       6.026  13.631   6.812  1.00  0.33
ATOM   1154  HZ3 LYS D   1       7.309  14.500   6.119  1.00  0.33
ATOM   1155  C   LYS D   1       8.330  12.375  12.151  1.00  0.55
ATOM   1156  O   LYS D   1       8.082  11.329  12.791  1.00 -0.55
ATOM   1157  N   LYS D   2       7.512  13.385  12.320  1.00 -0.40
ATOM   1158  H   LYS D   2       7.662  14.232  11.818  1.00  0.40
ATOM   1159  CA  LYS D   2       6.350  13.422  13.196  1.00  0.00
ATOM   1160  CB  LYS D   2       6.583  14.659  14.071  1.00  0.00
ATOM   1161  CG  LYS D   2       5.341  15.027  14.844  1.00  0.00
ATOM   1162  CD  LYS D   2       5.217  14.081  16.018  1.00  0.00
ATOM   1163  CE  LYS D   2       4.223  14.621  17.023  1.00  0.33
ATOM   1164  NZ  LYS D   2       4.836  15.648  17.904  1.00 -0.32
ATOM   1165  HZ1 LYS D   2       5.181  16.440  17.325  1.00  0.33
ATOM   1166  HZ2 LYS D   2       5.632  15.227  18.424  1.00  0.33
ATOM   1167  HZ3 LYS D   2       4.126  15.995  18.579  1.00  0.33
ATOM   1168  C   LYS D   2       5.072  13.653  12.418  1.00  0.55
ATOM   1169  O   LYS D   2       5.136  14.615  11.627  1.00 -0.55
ATOM   1170  N   ALA D   3       4.036  12.908  12.578  1.00 -0.40
ATOM   1171  H   ALA D   3       4.117  12.166  13.230  1.00  0.40
ATOM   1172  CA  ALA D   3       2.736  12.926  11.989  1.00  0.00
ATOM   1173  CB  ALA D   3       2.495  11.628  11.241  1.00  0.00
ATOM   1174  C   ALA D   3       1.691  13.094  13.111  1.00  0.55
ATOM   1175  O   ALA D   3       1.698  12.458  14.184  1.00 -0.55
ATOM   1176  N   VAL D   4       0.770  14.023  12.964  1.00 -0.40
ATOM   1177  H   VAL D   4       0.734  14.589  12.145  1.00  0.40
ATOM   1178  CA  VAL D   4      -0.264  14.307  13.961  1.00  0.00
ATOM   1179  CB  VAL D   4      -0.179  15.755  14.505  1.00  0.00
ATOM   1180  CG1 VAL D   4      -1.321  16.050  15.500  1.00  0.00
ATOM   1181  CG2 VAL D   4       1.139  16.046  15.203  1.00  0.00
ATOM   1182  C   VAL D   4      -1.637  14.087  13.326  1.00  0.55
ATOM   1183  O   VAL D   4      -1.881  14.568  12.212  1.00 -0.55
ATOM   1184  N   ILE D   5      -2.484  13.340  14.017  1.00 -0.40
ATOM   1185  H   ILE D   5      -2.237  12.892  14.873  1.00  0.40
ATOM   1186  CA  ILE D   5      -3.860  13.139  13.534  1.00  0.00
ATOM   1187  CB  ILE D   5      -4.279  11.661  13.403  1.00  0.00
ATOM   1188  CG2 ILE D   5      -5.753  11.531  13.027  1.00  0.00
ATOM   1189  CG1 ILE D   5      -3.329  10.955  12.397  1.00  0.00
ATOM   1190  CD1 ILE D   5      -3.510   9.444  12.356  1.00  0.00
ATOM   1191  C   ILE D   5      -4.824  13.844  14.512  1.00  0.55
ATOM   1192  O   ILE D   5      -4.788  13.413  15.684  1.00 -0.55
ATOM   1193  N   ASN D   6      -5.591  14.855  14.172  1.00 -0.40
ATOM   1194  H   ASN D   6      -5.567  15.264  13.263  1.00  0.40
ATOM   1195  CA  ASN D   6      -6.558  15.453  15.150  1.00  0.00
ATOM   1196  CB  ASN D   6      -6.694  16.948  14.996  1.00  0.00
ATOM   1197  CG  ASN D   6      -5.359  17.590  15.377  1.00  0.55
ATOM   1198  OD1 ASN D   6      -4.932  17.661  16.539  1.00 -0.55
ATOM   1199  ND2 ASN D   6      -4.610  18.120  14.422  1.00 -0.78
ATOM   1200 HD21 ASN D   6      -3.734  18.544  14.650  1.00  0.39
ATOM   1201 HD22 ASN D   6      -4.920  18.095  13.471  1.00  0.39
ATOM   1202  C   ASN D   6      -7.840  14.650  14.939  1.00  0.55
ATOM   1203  O   ASN D   6      -8.655  14.949  14.052  1.00 -0.55
ATOM   1204  N   GLY D   7      -8.008  13.565  15.683  1.00 -0.40
ATOM   1205  H   GLY D   7      -7.361  13.324  16.402  1.00  0.40
ATOM   1206  CA  GLY D   7      -9.099  12.675  15.524  1.00  0.00
ATOM   1207  C   GLY D   7     -10.448  13.371  15.424  1.00  0.55
ATOM   1208  O   GLY D   7     -11.304  12.800  14.751  1.00 -0.55
ATOM   1209  N   GLU D   8     -10.629  14.510  16.096  1.00 -0.40
ATOM   1210  H   GLU D   8      -9.927  14.956  16.645  1.00  0.40
ATOM   1211  CA  GLU D   8     -11.950  15.135  16.015  1.00  0.00
ATOM   1212  CB  GLU D   8     -12.154  16.061  17.221  1.00  0.00
ATOM   1213  CG  GLU D   8     -11.491  17.399  16.944  1.00  0.00
ATOM   1214  CD  GLU D   8      -9.990  17.441  17.055  1.00  0.10
ATOM   1215  OE1 GLU D   8      -9.327  16.430  17.336  1.00 -0.55
ATOM   1216  OE2 GLU D   8      -9.482  18.567  16.827  1.00 -0.55
ATOM   1217  C   GLU D   8     -12.160  15.786  14.653  1.00  0.55
ATOM   1218  O   GLU D   8     -13.340  15.975  14.300  1.00 -0.55
ATOM   1219  N   GLN D   9     -11.168  16.081  13.856  1.00 -0.40
ATOM   1220  H   GLN D   9     -10.216  15.936  14.118  1.00  0.40
ATOM   1221  CA  GLN D   9     -11.393  16.649  12.517  1.00  0.00
ATOM   1222  CB  GLN D   9     -10.188  17.547  12.194  1.00  0.00
ATOM   1223  CG  GLN D   9     -10.158  18.792  13.073  1.00  0.00
ATOM   1224  CD  GLN D   9      -8.817  19.470  13.106  1.00  0.55
ATOM   1225  OE1 GLN D   9      -8.038  19.565  12.140  1.00 -0.55
ATOM   1226  NE2 GLN D   9      -8.474  20.041  14.268  1.00 -0.78
ATOM   1227 HE21 GLN D   9      -9.097  20.000  15.048  1.00  0.39
ATOM   1228 HE22 GLN D   9      -7.594  20.508  14.354  1.00  0.39
ATOM   1229  C   GLN D   9     -11.628  15.597  11.449  1.00  0.55
ATOM   1230  O   GLN D   9     -11.897  15.909  10.281  1.00 -0.55
ATOM   1231  N   ILE D  10     -11.585  14.301  11.710  1.00 -0.40
ATOM   1232  H   ILE D  10     -11.418  13.989  12.640  1.00  0.40
ATOM   1233  CA  ILE D  10     -11.762  13.223  10.752  1.00  0.00
ATOM   1234  CB  ILE D  10     -10.929  11.970  11.118  1.00  0.00
ATOM   1235  CG2 ILE D  10     -11.143  10.867  10.071  1.00  0.00
ATOM   1236  CG1 ILE D  10      -9.445  12.202  11.385  1.00  0.00
ATOM   1237  CD1 ILE D  10      -8.725  13.026  10.376  1.00  0.00
ATOM   1238  C   ILE D  10     -13.256  12.868  10.671  1.00  0.55
ATOM   1239  O   ILE D  10     -13.879  12.271  11.557  1.00 -0.55
ATOM   1240  N   ARG D  11     -13.843  13.231   9.533  1.00 -0.40
ATOM   1241  H   ARG D  11     -13.336  13.672   8.796  1.00  0.40
ATOM   1242  CA  ARG D  11     -15.272  13.007   9.283  1.00  0.00
ATOM   1243  CB  ARG D  11     -15.988  14.282   8.861  1.00  0.00
ATOM   1244  CG  ARG D  11     -15.557  15.597   9.460  1.00  0.00
ATOM   1245  CD  ARG D  11     -16.060  16.033  10.821  1.00  0.35
ATOM   1246  NE  ARG D  11     -17.517  16.059  10.865  1.00 -0.35
ATOM   1247  HE  ARG D  11     -17.955  15.635  10.079  1.00  0.45
ATOM   1248  CZ  ARG D  11     -18.374  16.550  11.767  1.00  0.35
ATOM   1249  NH1 ARG D  11     -17.832  17.119  12.840  1.00 -0.70
ATOM   1250 HH11 ARG D  11     -16.837  17.160  12.936  1.00  0.40
ATOM   1251 HH12 ARG D  11     -18.419  17.505  13.552  1.00  0.40
ATOM   1252  NH2 ARG D  11     -19.697  16.398  11.598  1.00 -0.70
ATOM   1253 HH21 ARG D  11     -20.047  15.916  10.795  1.00  0.40
ATOM   1254 HH22 ARG D  11     -20.333  16.767  12.276  1.00  0.40
ATOM   1255  C   ARG D  11     -15.545  11.831   8.355  1.00  0.55
ATOM   1256  O   ARG D  11     -16.760  11.500   8.277  1.00 -0.55
ATOM   1257  N   SER D  12     -14.518  11.171   7.794  1.00 -0.40
ATOM   1258  H   SER D  12     -13.577  11.470   7.927  1.00  0.40
ATOM   1259  CA  SER D  12     -14.682   9.987   6.962  1.00  0.00
ATOM   1260  CB  SER D  12     -15.166  10.289   5.540  1.00  0.00
ATOM   1261  OG  SER D  12     -14.238  11.149   4.909  1.00 -0.49
ATOM   1262  HG  SER D  12     -14.325  11.999   5.347  1.00  0.49
ATOM   1263  C   SER D  12     -13.353   9.253   6.799  1.00  0.55
ATOM   1264  O   SER D  12     -12.334   9.885   7.137  1.00 -0.55
ATOM   1265  N   ILE D  13     -13.435   8.080   6.215  1.00 -0.40
ATOM   1266  H   ILE D  13     -14.299   7.677   5.925  1.00  0.40
ATOM   1267  CA  ILE D  13     -12.213   7.295   5.961  1.00  0.00
ATOM   1268  CB  ILE D  13     -12.530   5.855   5.565  1.00  0.00
ATOM   1269  CG2 ILE D  13     -13.201   5.817   4.198  1.00  0.00
ATOM   1270  CG1 ILE D  13     -11.269   4.992   5.580  1.00  0.00
ATOM   1271  CD1 ILE D  13     -10.409   5.043   6.837  1.00  0.00
ATOM   1272  C   ILE D  13     -11.318   8.032   4.977  1.00  0.55
ATOM   1273  O   ILE D  13     -10.089   8.069   5.122  1.00 -0.55
ATOM   1274  N   SER D  14     -11.855   8.701   3.993  1.00 -0.40
ATOM   1275  H   SER D  14     -12.841   8.689   3.854  1.00  0.40
ATOM   1276  CA  SER D  14     -11.115   9.512   3.017  1.00  0.00
ATOM   1277  CB  SER D  14     -12.075  10.103   1.974  1.00  0.00
ATOM   1278  OG  SER D  14     -12.908   9.125   1.375  1.00 -0.49
ATOM   1279  HG  SER D  14     -13.460   9.597   0.747  1.00  0.49
ATOM   1280  C   SER D  14     -10.339  10.614   3.718  1.00  0.55
ATOM   1281  O   SER D  14      -9.217  10.944   3.352  1.00 -0.55
ATOM   1282  N   ASP D  15     -10.958  11.217   4.734  1.00 -0.40
ATOM   1283  H   ASP D  15     -11.884  10.971   5.010  1.00  0.40
ATOM   1284  CA  ASP D  15     -10.320  12.272   5.508  1.00  0.00
ATOM   1285  CB  ASP D  15     -11.100  12.753   6.737  1.00  0.00
ATOM   1286  CG  ASP D  15     -12.145  13.769   6.401  1.00  0.10
ATOM   1287  OD1 ASP D  15     -12.184  14.173   5.221  1.00 -0.55
ATOM   1288  OD2 ASP D  15     -12.941  14.177   7.254  1.00 -0.55
ATOM   1289  C   ASP D  15      -9.032  11.708   6.129  1.00  0.55
ATOM   1290  O   ASP D  15      -7.992  12.349   6.118  1.00 -0.55
ATOM   1291  N   LEU D  16      -9.231  10.526   6.699  1.00 -0.40
ATOM   1292  H   LEU D  16     -10.118  10.072   6.723  1.00  0.40
ATOM   1293  CA  LEU D  16      -8.104   9.835   7.332  1.00  0.00
ATOM   1294  CB  LEU D  16      -8.588   8.543   8.013  1.00  0.00
ATOM   1295  CG  LEU D  16      -7.610   7.814   8.959  1.00  0.00
ATOM   1296  CD1 LEU D  16      -6.826   8.788   9.833  1.00  0.00
ATOM   1297  CD2 LEU D  16      -8.334   6.699   9.743  1.00  0.00
ATOM   1298  C   LEU D  16      -7.001   9.633   6.293  1.00  0.55
ATOM   1299  O   LEU D  16      -5.911  10.068   6.640  1.00 -0.55
ATOM   1300  N   HSE D  17      -7.271   9.016   5.151  1.00 -0.40
ATOM   1301  H   HSE D  17      -8.176   8.662   4.931  1.00  0.40
ATOM   1302  CA  HSE D  17      -6.228   8.825   4.142  1.00  0.00
ATOM   1303  CB  HSE D  17      -6.773   7.987   2.971  1.00  0.12
ATOM   1304  ND1 HSE D  17      -5.799   5.763   3.648  1.00 -0.56
ATOM   1305  CG  HSE D  17      -6.915   6.551   3.394  1.00  0.15
ATOM   1306  CE1 HSE D  17      -6.216   4.544   4.024  1.00  0.15
ATOM   1307  HE1 HSE D  17      -5.591   3.698   4.305  1.00  0.12
ATOM   1308  NE2 HSE D  17      -7.546   4.520   4.002  1.00 -0.40
ATOM   1309  HE2 HSE D  17      -8.133   3.742   4.228  1.00  0.40
ATOM   1310  CD2 HSE D  17      -7.996   5.770   3.609  1.00 -0.12
ATOM   1311  HD2 HSE D  17      -9.046   6.016   3.510  1.00  0.12
ATOM   1312  C   HSE D  17      -5.568  10.106   3.624  1.00  0.55
ATOM   1313  O   HSE D  17      -4.363  10.167   3.255  1.00 -0.55
ATOM   1314  N   GLN D  18      -6.406  11.142   3.561  1.00 -0.40
ATOM   1315  H   GLN D  18      -7.365  11.084   3.827  1.00  0.40
ATOM   1316  CA  GLN D  18      -5.917  12.454   3.079  1.00  0.00
ATOM   1317  CB  GLN D  18      -6.982  13.480   2.748  1.00  0.00
ATOM   1318  CG  GLN D  18      -7.927  13.254   1.589  1.00  0.00
ATOM   1319  CD  GLN D  18      -7.165  12.708   0.398  1.00  0.55
ATOM   1320  OE1 GLN D  18      -6.291  13.388  -0.164  1.00 -0.55
ATOM   1321  NE2 GLN D  18      -7.463  11.461   0.031  1.00 -0.78
ATOM   1322 HE21 GLN D  18      -6.994  11.045  -0.748  1.00  0.39
ATOM   1323 HE22 GLN D  18      -8.154  10.943   0.535  1.00  0.39
ATOM   1324  C   GLN D  18      -4.921  13.010   4.118  1.00  0.55
ATOM   1325  O   GLN D  18      -3.843  13.531   3.743  1.00 -0.55
ATOM   1326  N   THR D  19      -5.270  12.914   5.402  1.00 -0.40
ATOM   1327  H   THR D  19      -6.145  12.540   5.700  1.00  0.40
ATOM   1328  CA  THR D  19      -4.347  13.370   6.452  1.00  0.00
ATOM   1329  CB  THR D  19      -5.040  13.198   7.826  1.00  0.00
ATOM   1330  OG1 THR D  19      -6.162  14.064   7.645  1.00 -0.49
ATOM   1331  HG1 THR D  19      -6.802  13.565   7.133  1.00  0.49
ATOM   1332  CG2 THR D  19      -4.222  13.673   8.990  1.00  0.00
ATOM   1333  C   THR D  19      -3.004  12.641   6.491  1.00  0.55
ATOM   1334  O   THR D  19      -1.975  13.266   6.707  1.00 -0.55
ATOM   1335  N   LEU D  20      -3.112  11.331   6.313  1.00 -0.40
ATOM   1336  H   LEU D  20      -4.001  10.900   6.184  1.00  0.40
ATOM   1337  CA  LEU D  20      -1.970  10.416   6.289  1.00  0.00
ATOM   1338  CB  LEU D  20      -2.341   8.934   6.164  1.00  0.00
ATOM   1339  CG  LEU D  20      -3.009   8.220   7.311  1.00  0.00
ATOM   1340  CD1 LEU D  20      -3.243   6.729   7.128  1.00  0.00
ATOM   1341  CD2 LEU D  20      -2.235   8.405   8.583  1.00  0.00
ATOM   1342  C   LEU D  20      -1.068  10.816   5.110  1.00  0.55
ATOM   1343  O   LEU D  20       0.142  10.861   5.301  1.00 -0.55
ATOM   1344  N   LYS D  21      -1.739  11.059   3.977  1.00 -0.40
ATOM   1345  H   LYS D  21      -2.731  10.994   3.903  1.00  0.40
ATOM   1346  CA  LYS D  21      -0.998  11.442   2.770  1.00  0.00
ATOM   1347  CB  LYS D  21      -2.022  11.607   1.633  1.00  0.00
ATOM   1348  CG  LYS D  21      -1.215  11.770   0.314  1.00  0.00
ATOM   1349  CD  LYS D  21      -2.152  12.065  -0.827  1.00  0.00
ATOM   1350  CE  LYS D  21      -1.385  12.442  -2.122  1.00  0.33
ATOM   1351  NZ  LYS D  21      -2.280  11.990  -3.242  1.00 -0.32
ATOM   1352  HZ1 LYS D  21      -3.193  12.483  -3.177  1.00  0.33
ATOM   1353  HZ2 LYS D  21      -2.434  10.964  -3.170  1.00  0.33
ATOM   1354  HZ3 LYS D  21      -1.831  12.209  -4.154  1.00  0.33
ATOM   1355  C   LYS D  21      -0.121  12.651   3.003  1.00  0.55
ATOM   1356  O   LYS D  21       1.053  12.680   2.615  1.00 -0.55
ATOM   1357  N   LYS D  22      -0.633  13.684   3.622  1.00 -0.40
ATOM   1358  H   LYS D  22      -1.588  13.682   3.906  1.00  0.40
ATOM   1359  CA  LYS D  22       0.095  14.903   3.954  1.00  0.00
ATOM   1360  CB  LYS D  22      -0.969  15.931   4.371  1.00  0.00
ATOM   1361  CG  LYS D  22      -0.269  17.074   5.058  1.00  0.00
ATOM   1362  CD  LYS D  22       0.682  17.752   4.021  1.00  0.00
ATOM   1363  CE  LYS D  22       1.736  18.520   4.810  1.00  0.33
ATOM   1364  NZ  LYS D  22       2.606  19.302   3.911  1.00 -0.32
ATOM   1365  HZ1 LYS D  22       2.031  19.982   3.375  1.00  0.33
ATOM   1366  HZ2 LYS D  22       3.089  18.659   3.250  1.00  0.33
ATOM   1367  HZ3 LYS D  22       3.315  19.815   4.474  1.00  0.33
ATOM   1368  C   LYS D  22       1.089  14.693   5.087  1.00  0.55
ATOM   1369  O   LYS D  22       2.316  14.902   4.956  1.00 -0.55
ATOM   1370  N   GLU D  23       0.575  14.210   6.231  1.00 -0.40
ATOM   1371  H   GLU D  23      -0.396  14.006   6.324  1.00  0.40
ATOM   1372  CA  GLU D  23       1.402  13.945   7.429  1.00  0.00
ATOM   1373  CB  GLU D  23       0.482  13.445   8.572  1.00  0.00
ATOM   1374  CG  GLU D  23      -0.445  14.498   9.175  1.00  0.00
ATOM   1375  CD  GLU D  23       0.257  15.735   9.708  1.00  0.10
ATOM   1376  OE1 GLU D  23       1.109  15.746  10.618  1.00 -0.55
ATOM   1377  OE2 GLU D  23       0.015  16.877   9.247  1.00 -0.55
ATOM   1378  C   GLU D  23       2.578  12.990   7.203  1.00  0.55
ATOM   1379  O   GLU D  23       3.647  13.220   7.798  1.00 -0.55
ATOM   1380  N   LEU D  24       2.455  11.985   6.349  1.00 -0.40
ATOM   1381  H   LEU D  24       1.609  11.815   5.851  1.00  0.40
ATOM   1382  CA  LEU D  24       3.556  11.059   6.082  1.00  0.00
ATOM   1383  CB  LEU D  24       3.032   9.626   6.048  1.00  0.00
ATOM   1384  CG  LEU D  24       2.305   9.080   7.293  1.00  0.00
ATOM   1385  CD1 LEU D  24       1.749   7.653   7.103  1.00  0.00
ATOM   1386  CD2 LEU D  24       3.197   9.076   8.537  1.00  0.00
ATOM   1387  C   LEU D  24       4.285  11.384   4.788  1.00  0.55
ATOM   1388  O   LEU D  24       5.180  10.597   4.470  1.00 -0.55
ATOM   1389  N   ALA D  25       3.894  12.440   4.088  1.00 -0.40
ATOM   1390  H   ALA D  25       3.161  13.043   4.395  1.00  0.40
ATOM   1391  CA  ALA D  25       4.534  12.787   2.797  1.00  0.00
ATOM   1392  CB  ALA D  25       5.925  13.295   3.143  1.00  0.00
ATOM   1393  C   ALA D  25       4.500  11.585   1.870  1.00  0.55
ATOM   1394  O   ALA D  25       5.453  11.073   1.292  1.00 -0.55
ATOM   1395  N   LEU D  26       3.314  10.981   1.741  1.00 -0.40
ATOM   1396  H   LEU D  26       2.510  11.309   2.231  1.00  0.40
ATOM   1397  CA  LEU D  26       3.092   9.817   0.892  1.00  0.00
ATOM   1398  CB  LEU D  26       1.747   9.175   1.246  1.00  0.00
ATOM   1399  CG  LEU D  26       1.648   8.611   2.663  1.00  0.00
ATOM   1400  CD1 LEU D  26       0.402   7.757   2.931  1.00  0.00
ATOM   1401  CD2 LEU D  26       2.850   7.722   2.990  1.00  0.00
ATOM   1402  C   LEU D  26       3.156  10.205  -0.591  1.00  0.55
ATOM   1403  O   LEU D  26       2.960  11.376  -0.928  1.00 -0.55
ATOM   1404  N   PRO D  27       3.428   9.230  -1.459  1.00 -0.20
ATOM   1405  CD  PRO D  27       3.648   7.825  -1.075  1.00  0.10
ATOM   1406  CA  PRO D  27       3.483   9.456  -2.903  1.00  0.10
ATOM   1407  CB  PRO D  27       3.743   8.043  -3.473  1.00  0.00
ATOM   1408  CG  PRO D  27       3.349   7.085  -2.374  1.00  0.00
ATOM   1409  C   PRO D  27       2.191  10.036  -3.461  1.00  0.55
ATOM   1410  O   PRO D  27       1.088   9.718  -2.938  1.00 -0.55
ATOM   1411  N   GLU D  28       2.304  10.810  -4.541  1.00 -0.40
ATOM   1412  H   GLU D  28       3.172  11.032  -4.977  1.00  0.40
ATOM   1413  CA  GLU D  28       1.074  11.373  -5.127  1.00  0.00
ATOM   1414  CB  GLU D  28       1.350  12.306  -6.280  1.00  0.00
ATOM   1415  CG  GLU D  28       0.990  13.782  -6.213  1.00  0.00
ATOM   1416  CD  GLU D  28       0.328  14.403  -4.996  1.00  0.10
ATOM   1417  OE1 GLU D  28       1.056  14.702  -4.000  1.00 -0.55
ATOM   1418  OE2 GLU D  28      -0.926  14.612  -4.974  1.00 -0.55
ATOM   1419  C   GLU D  28       0.118  10.296  -5.616  1.00  0.55
ATOM   1420  O   GLU D  28      -1.104  10.558  -5.638  1.00 -0.55
ATOM   1421  N   TYR D  29       0.629   9.101  -5.967  1.00 -0.40
ATOM   1422  H   TYR D  29       1.607   8.914  -5.918  1.00  0.40
ATOM   1423  CA  TYR D  29      -0.215   7.989  -6.445  1.00  0.00
ATOM   1424  CB  TYR D  29       0.585   7.023  -7.353  1.00  0.12
ATOM   1425  CG  TYR D  29       1.847   6.428  -6.773  1.00 -0.12
ATOM   1426  CD1 TYR D  29       1.754   5.407  -5.806  1.00 -0.12
ATOM   1427  HD1 TYR D  29       0.774   5.072  -5.504  1.00  0.12
ATOM   1428  CE1 TYR D  29       2.865   4.812  -5.225  1.00 -0.12
ATOM   1429  HE1 TYR D  29       2.756   4.024  -4.495  1.00  0.12
ATOM   1430  CZ  TYR D  29       4.119   5.259  -5.609  1.00  0.06
ATOM   1431  OH  TYR D  29       5.205   4.686  -5.003  1.00 -0.49
ATOM   1432  HH  TYR D  29       5.992   4.973  -5.471  1.00  0.43
ATOM   1433  CD2 TYR D  29       3.145   6.852  -7.127  1.00 -0.12
ATOM   1434  HD2 TYR D  29       3.258   7.634  -7.863  1.00  0.12
ATOM   1435  CE2 TYR D  29       4.291   6.291  -6.554  1.00 -0.12
ATOM   1436  HE2 TYR D  29       5.277   6.637  -6.827  1.00  0.12
ATOM   1437  C   TYR D  29      -0.840   7.206  -5.295  1.00  0.55
ATOM   1438  O   TYR D  29      -1.552   6.249  -5.622  1.00 -0.55
ATOM   1439  N   TYR D  30      -0.556   7.619  -4.077  1.00 -0.40
ATOM   1440  H   TYR D  30       0.015   8.420  -3.913  1.00  0.40
ATOM   1441  CA  TYR D  30      -1.057   6.932  -2.879  1.00  0.00
ATOM   1442  CB  TYR D  30      -0.895   7.796  -1.635  1.00  0.12
ATOM   1443  CG  TYR D  30      -1.474   7.164  -0.387  1.00 -0.12
ATOM   1444  CD1 TYR D  30      -1.006   5.928   0.042  1.00 -0.12
ATOM   1445  HD1 TYR D  30      -0.208   5.435  -0.493  1.00  0.12
ATOM   1446  CE1 TYR D  30      -1.564   5.331   1.152  1.00 -0.12
ATOM   1447  HE1 TYR D  30      -1.198   4.364   1.463  1.00  0.12
ATOM   1448  CZ  TYR D  30      -2.579   5.927   1.882  1.00  0.06
ATOM   1449  OH  TYR D  30      -3.019   5.254   2.986  1.00 -0.49
ATOM   1450  HH  TYR D  30      -3.814   5.690   3.302  1.00  0.43
ATOM   1451  CD2 TYR D  30      -2.498   7.771   0.358  1.00 -0.12
ATOM   1452  HD2 TYR D  30      -2.864   8.738   0.048  1.00  0.12
ATOM   1453  CE2 TYR D  30      -3.064   7.167   1.488  1.00 -0.12
ATOM   1454  HE2 TYR D  30      -3.856   7.653   2.038  1.00  0.12
ATOM   1455  C   TYR D  30      -2.467   6.405  -3.054  1.00  0.55
ATOM   1456  O   TYR D  30      -3.510   7.046  -3.256  1.00 -0.55
ATOM   1457  N   GLY D  31      -2.543   5.073  -2.925  1.00 -0.40
ATOM   1458  H   GLY D  31      -1.745   4.512  -2.717  1.00  0.40
ATOM   1459  CA  GLY D  31      -3.818   4.356  -3.085  1.00  0.00
ATOM   1460  C   GLY D  31      -4.931   4.531  -2.105  1.00  0.55
ATOM   1461  O   GLY D  31      -6.026   4.033  -2.409  1.00 -0.55
ATOM   1462  N   GLU D  32      -4.777   5.128  -0.940  1.00 -0.40
ATOM   1463  H   GLU D  32      -3.887   5.481  -0.663  1.00  0.40
ATOM   1464  CA  GLU D  32      -5.852   5.333   0.044  1.00  0.00
ATOM   1465  CB  GLU D  32      -6.847   6.440  -0.414  1.00  0.00
ATOM   1466  CG  GLU D  32      -6.028   7.711  -0.695  1.00  0.00
ATOM   1467  CD  GLU D  32      -6.721   8.917  -1.265  1.00  0.10
ATOM   1468  OE1 GLU D  32      -7.959   8.936  -1.336  1.00 -0.55
ATOM   1469  OE2 GLU D  32      -6.182   9.963  -1.665  1.00 -0.55
ATOM   1470  C   GLU D  32      -6.635   4.097   0.373  1.00  0.55
ATOM   1471  O   GLU D  32      -7.859   4.115   0.373  1.00 -0.55
ATOM   1472  N   ASN D  33      -5.881   3.021   0.627  1.00 -0.40
ATOM   1473  H   ASN D  33      -4.887   3.047   0.564  1.00  0.40
ATOM   1474  CA  ASN D  33      -6.463   1.736   1.011  1.00  0.00
ATOM   1475  CB  ASN D  33      -6.904   0.940  -0.193  1.00  0.00
ATOM   1476  CG  ASN D  33      -5.723   0.589  -1.081  1.00  0.55
ATOM   1477  OD1 ASN D  33      -4.915  -0.237  -0.662  1.00 -0.55
ATOM   1478  ND2 ASN D  33      -5.540   1.220  -2.251  1.00 -0.78
ATOM   1479 HD21 ASN D  33      -4.760   0.983  -2.831  1.00  0.39
ATOM   1480 HD22 ASN D  33      -6.184   1.927  -2.544  1.00  0.39
ATOM   1481  C   ASN D  33      -5.448   1.119   1.989  1.00  0.55
ATOM   1482  O   ASN D  33      -4.329   1.686   2.113  1.00 -0.55
ATOM   1483  N   LEU D  34      -5.798   0.046   2.674  1.00 -0.40
ATOM   1484  H   LEU D  34      -6.687  -0.396   2.577  1.00  0.40
ATOM   1485  CA  LEU D  34      -4.848  -0.552   3.639  1.00  0.00
ATOM   1486  CB  LEU D  34      -5.653  -1.573   4.455  1.00  0.00
ATOM   1487  CG  LEU D  34      -6.878  -1.111   5.280  1.00  0.00
ATOM   1488  CD1 LEU D  34      -7.530  -2.306   5.981  1.00  0.00
ATOM   1489  CD2 LEU D  34      -6.390  -0.057   6.274  1.00  0.00
ATOM   1490  C   LEU D  34      -3.576  -1.186   3.044  1.00  0.55
ATOM   1491  O   LEU D  34      -2.509  -1.127   3.689  1.00 -0.55
ATOM   1492  N   ASP D  35      -3.721  -1.747   1.830  1.00 -0.40
ATOM   1493  H   ASP D  35      -4.606  -1.773   1.373  1.00  0.40
ATOM   1494  CA  ASP D  35      -2.591  -2.368   1.074  1.00  0.00
ATOM   1495  CB  ASP D  35      -2.988  -3.218  -0.140  1.00  0.00
ATOM   1496  CG  ASP D  35      -3.871  -4.390   0.287  1.00  0.10
ATOM   1497  OD1 ASP D  35      -3.376  -5.195   1.116  1.00 -0.55
ATOM   1498  OD2 ASP D  35      -5.033  -4.572  -0.142  1.00 -0.55
ATOM   1499  C   ASP D  35      -1.637  -1.267   0.634  1.00  0.55
ATOM   1500  O   ASP D  35      -0.406  -1.479   0.755  1.00 -0.55
ATOM   1501  N   ALA D  36      -2.150  -0.139   0.194  1.00 -0.40
ATOM   1502  H   ALA D  36      -3.136  -0.023   0.118  1.00  0.40
ATOM   1503  CA  ALA D  36      -1.370   1.013  -0.213  1.00  0.00
ATOM   1504  CB  ALA D  36      -2.154   2.147  -0.822  1.00  0.00
ATOM   1505  C   ALA D  36      -0.690   1.552   1.056  1.00  0.55
ATOM   1506  O   ALA D  36       0.487   1.935   0.924  1.00 -0.55
ATOM   1507  N   LEU D  37      -1.398   1.542   2.181  1.00 -0.40
ATOM   1508  H   LEU D  37      -2.333   1.203   2.247  1.00  0.40
ATOM   1509  CA  LEU D  37      -0.762   2.065   3.413  1.00  0.00
ATOM   1510  CB  LEU D  37      -1.778   2.238   4.552  1.00  0.00
ATOM   1511  CG  LEU D  37      -1.137   2.789   5.844  1.00  0.00
ATOM   1512  CD1 LEU D  37      -0.428   4.154   5.720  1.00  0.00
ATOM   1513  CD2 LEU D  37      -2.230   2.845   6.916  1.00  0.00
ATOM   1514  C   LEU D  37       0.423   1.212   3.869  1.00  0.55
ATOM   1515  O   LEU D  37       1.480   1.693   4.256  1.00 -0.55
ATOM   1516  N   TRP D  38       0.209  -0.116   3.840  1.00 -0.40
ATOM   1517  H   TRP D  38      -0.673  -0.506   3.586  1.00  0.40
ATOM   1518  CA  TRP D  38       1.263  -1.072   4.181  1.00  0.00
ATOM   1519  CB  TRP D  38       0.720  -2.493   4.073  1.00  0.12
ATOM   1520  CG  TRP D  38       1.805  -3.513   4.292  1.00 -0.12
ATOM   1521  CD1 TRP D  38       2.450  -4.198   3.298  1.00 -0.12
ATOM   1522  HD1 TRP D  38       2.257  -4.097   2.240  1.00  0.12
ATOM   1523  NE1 TRP D  38       3.384  -5.033   3.864  1.00 -0.40
ATOM   1524  HE1 TRP D  38       3.958  -5.643   3.363  1.00  0.40
ATOM   1525  CE2 TRP D  38       3.400  -4.897   5.210  1.00  0.00
ATOM   1526  CD2 TRP D  38       2.411  -3.932   5.514  1.00  0.00
ATOM   1527  CE3 TRP D  38       2.241  -3.567   6.849  1.00 -0.12
ATOM   1528  HE3 TRP D  38       1.539  -2.807   7.159  1.00  0.12
ATOM   1529  CZ3 TRP D  38       3.027  -4.234   7.790  1.00 -0.12
ATOM   1530  HZ3 TRP D  38       2.886  -3.987   8.831  1.00  0.12
ATOM   1531  CZ2 TRP D  38       4.214  -5.532   6.152  1.00 -0.12
ATOM   1532  HZ2 TRP D  38       4.980  -6.240   5.873  1.00  0.12
ATOM   1533  CH2 TRP D  38       4.002  -5.219   7.464  1.00 -0.12
ATOM   1534  HH2 TRP D  38       4.566  -5.711   8.242  1.00  0.12
ATOM   1535  C   TRP D  38       2.519  -0.879   3.305  1.00  0.55
ATOM   1536  O   TRP D  38       3.670  -0.929   3.790  1.00 -0.55
ATOM   1537  N   ASP D  39       2.293  -0.718   1.985  1.00 -0.40
ATOM   1538  H   ASP D  39       1.367  -0.723   1.618  1.00  0.40
ATOM   1539  CA  ASP D  39       3.344  -0.529   1.000  1.00  0.00
ATOM   1540  CB  ASP D  39       2.801  -0.475  -0.445  1.00  0.00
ATOM   1541  CG  ASP D  39       3.950  -0.444  -1.449  1.00  0.10
ATOM   1542  OD1 ASP D  39       4.875  -1.308  -1.558  1.00 -0.55
ATOM   1543  OD2 ASP D  39       3.903   0.568  -2.188  1.00 -0.55
ATOM   1544  C   ASP D  39       4.147   0.720   1.341  1.00  0.55
ATOM   1545  O   ASP D  39       5.375   0.701   1.287  1.00 -0.55
ATOM   1546  N   ALA D  40       3.425   1.781   1.670  1.00 -0.40
ATOM   1547  H   ALA D  40       2.429   1.780   1.701  1.00  0.40
ATOM   1548  CA  ALA D  40       4.098   3.008   2.005  1.00  0.00
ATOM   1549  CB  ALA D  40       3.108   4.192   2.046  1.00  0.00
ATOM   1550  C   ALA D  40       4.847   2.945   3.326  1.00  0.55
ATOM   1551  O   ALA D  40       5.942   3.565   3.414  1.00 -0.55
ATOM   1552  N   LEU D  41       4.279   2.302   4.337  1.00 -0.40
ATOM   1553  H   LEU D  41       3.398   1.839   4.287  1.00  0.40
ATOM   1554  CA  LEU D  41       5.018   2.279   5.625  1.00  0.00
ATOM   1555  CB  LEU D  41       4.104   1.734   6.716  1.00  0.00
ATOM   1556  CG  LEU D  41       2.933   2.617   7.138  1.00  0.00
ATOM   1557  CD1 LEU D  41       2.060   1.972   8.183  1.00  0.00
ATOM   1558  CD2 LEU D  41       3.429   3.981   7.603  1.00  0.00
ATOM   1559  C   LEU D  41       6.320   1.472   5.499  1.00  0.55
ATOM   1560  O   LEU D  41       7.373   1.764   6.055  1.00 -0.55
ATOM   1561  N   THR D  42       6.293   0.426   4.701  1.00 -0.40
ATOM   1562  H   THR D  42       5.460   0.203   4.203  1.00  0.40
ATOM   1563  CA  THR D  42       7.387  -0.483   4.450  1.00  0.00
ATOM   1564  CB  THR D  42       6.874  -1.938   4.297  1.00  0.00
ATOM   1565  OG1 THR D  42       5.911  -2.164   3.266  1.00 -0.49
ATOM   1566  HG1 THR D  42       5.104  -1.733   3.558  1.00  0.49
ATOM   1567  CG2 THR D  42       6.164  -2.300   5.617  1.00  0.00
ATOM   1568  C   THR D  42       8.225  -0.153   3.239  1.00  0.55
ATOM   1569  O   THR D  42       9.248  -0.869   3.171  1.00 -0.55
ATOM   1570  N   GLY D  43       7.890   0.727   2.339  1.00 -0.40
ATOM   1571  H   GLY D  43       7.055   1.270   2.390  1.00  0.40
ATOM   1572  CA  GLY D  43       8.758   0.948   1.196  1.00  0.00
ATOM   1573  C   GLY D  43       8.665   2.366   0.674  1.00  0.55
ATOM   1574  O   GLY D  43       8.721   2.567  -0.555  1.00 -0.55
ATOM   1575  N   TRP D  44       8.490   3.341   1.571  1.00 -0.40
ATOM   1576  H   TRP D  44       8.410   3.177   2.551  1.00  0.40
ATOM   1577  CA  TRP D  44       8.409   4.732   1.110  1.00  0.00
ATOM   1578  CB  TRP D  44       7.004   5.048   0.545  1.00  0.12
ATOM   1579  CG  TRP D  44       6.933   6.467   0.075  1.00 -0.12
ATOM   1580  CD1 TRP D  44       6.740   7.637   0.790  1.00 -0.12
ATOM   1581  HD1 TRP D  44       6.566   7.678   1.855  1.00  0.12
ATOM   1582  NE1 TRP D  44       6.797   8.735  -0.026  1.00 -0.40
ATOM   1583  HE1 TRP D  44       6.692   9.666   0.248  1.00  0.40
ATOM   1584  CE2 TRP D  44       7.035   8.275  -1.323  1.00  0.00
ATOM   1585  CD2 TRP D  44       7.122   6.855  -1.288  1.00  0.00
ATOM   1586  CE3 TRP D  44       7.348   6.145  -2.457  1.00 -0.12
ATOM   1587  HE3 TRP D  44       7.395   5.066  -2.470  1.00  0.12
ATOM   1588  CZ3 TRP D  44       7.515   6.851  -3.622  1.00 -0.12
ATOM   1589  HZ3 TRP D  44       7.702   6.315  -4.541  1.00  0.12
ATOM   1590  CZ2 TRP D  44       7.195   9.000  -2.513  1.00 -0.12
ATOM   1591  HZ2 TRP D  44       7.126  10.077  -2.558  1.00  0.12
ATOM   1592  CH2 TRP D  44       7.449   8.258  -3.651  1.00 -0.12
ATOM   1593  HH2 TRP D  44       7.602   8.771  -4.588  1.00  0.12
ATOM   1594  C   TRP D  44       8.786   5.747   2.198  1.00  0.55
ATOM   1595  O   TRP D  44       9.672   6.603   2.086  1.00 -0.55
ATOM   1596  N   VAL D  45       8.005   5.604   3.279  1.00 -0.40
ATOM   1597  H   VAL D  45       7.311   4.890   3.312  1.00  0.40
ATOM   1598  CA  VAL D  45       8.075   6.430   4.464  1.00  0.00
ATOM   1599  CB  VAL D  45       6.953   5.970   5.438  1.00  0.00
ATOM   1600  CG1 VAL D  45       7.110   6.443   6.852  1.00  0.00
ATOM   1601  CG2 VAL D  45       5.606   6.537   4.950  1.00  0.00
ATOM   1602  C   VAL D  45       9.460   6.454   5.114  1.00  0.55
ATOM   1603  O   VAL D  45      10.276   5.517   5.166  1.00 -0.55
ATOM   1604  N   GLU D  46       9.732   7.643   5.654  1.00 -0.40
ATOM   1605  H   GLU D  46       9.093   8.405   5.581  1.00  0.40
ATOM   1606  CA  GLU D  46      10.952   7.922   6.378  1.00  0.00
ATOM   1607  CB  GLU D  46      11.231   9.411   6.216  1.00  0.00
ATOM   1608  CG  GLU D  46      11.733   9.969   7.551  1.00  0.00
ATOM   1609  CD  GLU D  46      12.329  11.292   7.061  1.00  0.10
ATOM   1610  OE1 GLU D  46      11.753  11.888   6.109  1.00 -0.55
ATOM   1611  OE2 GLU D  46      13.376  11.685   7.570  1.00 -0.55
ATOM   1612  C   GLU D  46      10.875   7.591   7.862  1.00  0.55
ATOM   1613  O   GLU D  46       9.865   7.851   8.528  1.00 -0.55
ATOM   1614  N   TYR D  47      11.920   6.996   8.374  1.00 -0.40
ATOM   1615  H   TYR D  47      12.708   6.741   7.820  1.00  0.40
ATOM   1616  CA  TYR D  47      11.998   6.663   9.802  1.00  0.00
ATOM   1617  CB  TYR D  47      12.083   5.131  10.011  1.00  0.12
ATOM   1618  CG  TYR D  47      10.832   4.440   9.490  1.00 -0.12
ATOM   1619  CD1 TYR D  47       9.648   4.560  10.219  1.00 -0.12
ATOM   1620  HD1 TYR D  47       9.660   5.101  11.154  1.00  0.12
ATOM   1621  CE1 TYR D  47       8.467   4.009   9.782  1.00 -0.12
ATOM   1622  HE1 TYR D  47       7.557   4.135  10.350  1.00  0.12
ATOM   1623  CZ  TYR D  47       8.467   3.293   8.607  1.00  0.06
ATOM   1624  OH  TYR D  47       7.260   2.729   8.196  1.00 -0.49
ATOM   1625  HH  TYR D  47       7.444   2.139   7.461  1.00  0.43
ATOM   1626  CD2 TYR D  47      10.810   3.746   8.302  1.00 -0.12
ATOM   1627  HD2 TYR D  47      11.700   3.672   7.694  1.00  0.12
ATOM   1628  CE2 TYR D  47       9.624   3.142   7.895  1.00 -0.12
ATOM   1629  HE2 TYR D  47       9.617   2.541   6.998  1.00  0.12
ATOM   1630  C   TYR D  47      13.186   7.368  10.451  1.00  0.55
ATOM   1631  O   TYR D  47      14.047   7.815   9.694  1.00 -0.55
ATOM   1632  N   PRO D  48      13.294   7.505  11.762  1.00 -0.20
ATOM   1633  CD  PRO D  48      14.470   8.151  12.386  1.00  0.10
ATOM   1634  CA  PRO D  48      12.284   7.055  12.730  1.00  0.10
ATOM   1635  CB  PRO D  48      12.919   7.270  14.080  1.00  0.00
ATOM   1636  CG  PRO D  48      14.271   7.889  13.861  1.00  0.00
ATOM   1637  C   PRO D  48      11.047   7.941  12.524  1.00  0.55
ATOM   1638  O   PRO D  48      11.081   9.081  12.063  1.00 -0.55
ATOM   1639  N   LEU D  49       9.912   7.361  12.877  1.00 -0.40
ATOM   1640  H   LEU D  49       9.887   6.430  13.232  1.00  0.40
ATOM   1641  CA  LEU D  49       8.621   8.033  12.774  1.00  0.00
ATOM   1642  CB  LEU D  49       7.784   7.318  11.695  1.00  0.00
ATOM   1643  CG  LEU D  49       6.285   7.624  11.556  1.00  0.00
ATOM   1644  CD1 LEU D  49       6.170   8.993  10.909  1.00  0.00
ATOM   1645  CD2 LEU D  49       5.534   6.587  10.745  1.00  0.00
ATOM   1646  C   LEU D  49       7.856   8.067  14.095  1.00  0.55
ATOM   1647  O   LEU D  49       7.833   7.093  14.840  1.00 -0.55
ATOM   1648  N   VAL D  50       7.237   9.202  14.328  1.00 -0.40
ATOM   1649  H   VAL D  50       7.338   9.990  13.726  1.00  0.40
ATOM   1650  CA  VAL D  50       6.360   9.389  15.485  1.00  0.00
ATOM   1651  CB  VAL D  50       6.864  10.392  16.505  1.00  0.00
ATOM   1652  CG1 VAL D  50       5.976  10.585  17.728  1.00  0.00
ATOM   1653  CG2 VAL D  50       8.289   9.908  16.835  1.00  0.00
ATOM   1654  C   VAL D  50       4.957   9.722  14.982  1.00  0.55
ATOM   1655  O   VAL D  50       4.694  10.693  14.290  1.00 -0.55
ATOM   1656  N   LEU D  51       4.022   8.814  15.295  1.00 -0.40
ATOM   1657  H   LEU D  51       4.266   7.972  15.768  1.00  0.40
ATOM   1658  CA  LEU D  51       2.617   8.954  14.992  1.00  0.00
ATOM   1659  CB  LEU D  51       1.964   7.666  14.508  1.00  0.00
ATOM   1660  CG  LEU D  51       0.431   7.899  14.255  1.00  0.00
ATOM   1661  CD1 LEU D  51       0.344   8.946  13.166  1.00  0.00
ATOM   1662  CD2 LEU D  51      -0.313   6.653  13.870  1.00  0.00
ATOM   1663  C   LEU D  51       1.850   9.395  16.268  1.00  0.55
ATOM   1664  O   LEU D  51       1.715   8.557  17.200  1.00 -0.55
ATOM   1665  N   GLU D  52       1.399  10.648  16.303  1.00 -0.40
ATOM   1666  H   GLU D  52       1.576  11.296  15.567  1.00  0.40
ATOM   1667  CA  GLU D  52       0.603  11.155  17.441  1.00  0.00
ATOM   1668  CB  GLU D  52       1.049  12.512  17.974  1.00  0.00
ATOM   1669  CG  GLU D  52       0.120  12.881  19.125  1.00  0.00
ATOM   1670  CD  GLU D  52       0.505  14.125  19.876  1.00  0.10
ATOM   1671  OE1 GLU D  52       1.453  14.804  19.421  1.00 -0.55
ATOM   1672  OE2 GLU D  52      -0.122  14.438  20.921  1.00 -0.55
ATOM   1673  C   GLU D  52      -0.851  11.240  16.971  1.00  0.55
ATOM   1674  O   GLU D  52      -1.195  12.071  16.136  1.00 -0.55
ATOM   1675  N   TRP D  53      -1.679  10.348  17.439  1.00 -0.40
ATOM   1676  H   TRP D  53      -1.353   9.670  18.090  1.00  0.40
ATOM   1677  CA  TRP D  53      -3.079  10.211  17.117  1.00  0.00
ATOM   1678  CB  TRP D  53      -3.360   8.765  16.698  1.00  0.12
ATOM   1679  CG  TRP D  53      -4.647   8.560  15.930  1.00 -0.12
ATOM   1680  CD1 TRP D  53      -5.830   9.254  16.037  1.00 -0.12
ATOM   1681  HD1 TRP D  53      -5.990  10.091  16.700  1.00  0.12
ATOM   1682  NE1 TRP D  53      -6.779   8.743  15.192  1.00 -0.40
ATOM   1683  HE1 TRP D  53      -7.701   9.054  15.116  1.00  0.40
ATOM   1684  CE2 TRP D  53      -6.220   7.726  14.472  1.00  0.00
ATOM   1685  CD2 TRP D  53      -4.896   7.559  14.926  1.00  0.00
ATOM   1686  CE3 TRP D  53      -4.097   6.557  14.345  1.00 -0.12
ATOM   1687  HE3 TRP D  53      -3.072   6.398  14.648  1.00  0.12
ATOM   1688  CZ3 TRP D  53      -4.656   5.760  13.355  1.00 -0.12
ATOM   1689  HZ3 TRP D  53      -4.053   5.001  12.880  1.00  0.12
ATOM   1690  CZ2 TRP D  53      -6.798   6.909  13.491  1.00 -0.12
ATOM   1691  HZ2 TRP D  53      -7.817   7.029  13.153  1.00  0.12
ATOM   1692  CH2 TRP D  53      -5.987   5.924  12.965  1.00 -0.12
ATOM   1693  HH2 TRP D  53      -6.397   5.254  12.225  1.00  0.12
ATOM   1694  C   TRP D  53      -3.992  10.680  18.260  1.00  0.55
ATOM   1695  O   TRP D  53      -4.260   9.961  19.231  1.00 -0.55
ATOM   1696  N   ARG D  54      -4.509  11.889  18.138  1.00 -0.40
ATOM   1697  H   ARG D  54      -4.297  12.469  17.356  1.00  0.40
ATOM   1698  CA  ARG D  54      -5.423  12.471  19.124  1.00  0.00
ATOM   1699  CB  ARG D  54      -5.277  13.968  19.169  1.00  0.00
ATOM   1700  CG  ARG D  54      -3.840  14.366  19.208  1.00  0.00
ATOM   1701  CD  ARG D  54      -3.763  15.882  19.059  1.00  0.35
ATOM   1702  NE  ARG D  54      -2.370  16.200  19.424  1.00 -0.35
ATOM   1703  HE  ARG D  54      -1.843  15.590  20.014  1.00  0.45
ATOM   1704  CZ  ARG D  54      -1.827  17.333  18.943  1.00  0.35
ATOM   1705  NH1 ARG D  54      -2.595  18.101  18.159  1.00 -0.70
ATOM   1706 HH11 ARG D  54      -3.533  17.824  17.951  1.00  0.40
ATOM   1707 HH12 ARG D  54      -2.229  18.952  17.780  1.00  0.40
ATOM   1708  NH2 ARG D  54      -0.573  17.686  19.232  1.00 -0.70
ATOM   1709 HH21 ARG D  54      -0.013  17.103  19.820  1.00  0.40
ATOM   1710 HH22 ARG D  54      -0.194  18.534  18.861  1.00  0.40
ATOM   1711  C   ARG D  54      -6.883  12.189  18.811  1.00  0.55
ATOM   1712  O   ARG D  54      -7.318  12.067  17.663  1.00 -0.55
ATOM   1713  N   GLN D  55      -7.648  12.139  19.909  1.00 -0.40
ATOM   1714  H   GLN D  55      -7.251  12.312  20.806  1.00  0.40
ATOM   1715  CA  GLN D  55      -9.090  11.838  19.932  1.00  0.00
ATOM   1716  CB  GLN D  55      -9.990  12.899  19.315  1.00  0.00
ATOM   1717  CG  GLN D  55      -9.701  14.322  19.634  1.00  0.00
ATOM   1718  CD  GLN D  55      -9.928  14.596  21.112  1.00  0.55
ATOM   1719  OE1 GLN D  55     -10.852  14.070  21.754  1.00 -0.55
ATOM   1720  NE2 GLN D  55      -8.987  15.444  21.557  1.00 -0.78
ATOM   1721 HE21 GLN D  55      -8.987  15.733  22.514  1.00  0.39
ATOM   1722 HE22 GLN D  55      -8.286  15.786  20.931  1.00  0.39
ATOM   1723  C   GLN D  55      -9.358  10.579  19.102  1.00  0.55
ATOM   1724  O   GLN D  55     -10.206  10.650  18.206  1.00 -0.55
ATOM   1725  N   PHE D  56      -8.638   9.514  19.326  1.00 -0.40
ATOM   1726  H   PHE D  56      -7.951   9.489  20.048  1.00  0.40
ATOM   1727  CA  PHE D  56      -8.780   8.290  18.548  1.00  0.00
ATOM   1728  CB  PHE D  56      -7.884   7.117  19.070  1.00  0.12
ATOM   1729  CG  PHE D  56      -8.059   5.866  18.234  1.00 -0.12
ATOM   1730  CD1 PHE D  56      -7.308   5.644  17.095  1.00 -0.12
ATOM   1731  HD1 PHE D  56      -6.549   6.362  16.823  1.00  0.12
ATOM   1732  CE1 PHE D  56      -7.495   4.539  16.295  1.00 -0.12
ATOM   1733  HE1 PHE D  56      -6.903   4.414  15.401  1.00  0.12
ATOM   1734  CZ  PHE D  56      -8.437   3.593  16.637  1.00 -0.12
ATOM   1735  HZ  PHE D  56      -8.574   2.713  16.027  1.00  0.12
ATOM   1736  CD2 PHE D  56      -9.016   4.915  18.567  1.00 -0.12
ATOM   1737  HD2 PHE D  56      -9.616   5.057  19.453  1.00  0.12
ATOM   1738  CE2 PHE D  56      -9.215   3.789  17.786  1.00 -0.12
ATOM   1739  HE2 PHE D  56      -9.967   3.064  18.062  1.00  0.12
ATOM   1740  C   PHE D  56     -10.235   7.888  18.459  1.00  0.55
ATOM   1741  O   PHE D  56     -10.788   7.583  17.403  1.00 -0.55
ATOM   1742  N   GLU D  57     -10.875   7.847  19.613  1.00 -0.40
ATOM   1743  H   GLU D  57     -10.450   8.088  20.482  1.00  0.40
ATOM   1744  CA  GLU D  57     -12.286   7.428  19.647  1.00  0.00
ATOM   1745  CB  GLU D  57     -12.731   7.447  21.119  1.00  0.00
ATOM   1746  CG  GLU D  57     -11.827   6.468  21.903  1.00  0.00
ATOM   1747  CD  GLU D  57     -12.309   5.086  21.422  1.00  0.10
ATOM   1748  OE1 GLU D  57     -13.539   4.903  21.167  1.00 -0.55
ATOM   1749  OE2 GLU D  57     -11.350   4.280  21.344  1.00 -0.55
ATOM   1750  C   GLU D  57     -13.226   8.238  18.785  1.00  0.55
ATOM   1751  O   GLU D  57     -14.159   7.640  18.238  1.00 -0.55
ATOM   1752  N   GLN D  58     -13.059   9.541  18.646  1.00 -0.40
ATOM   1753  H   GLN D  58     -12.314  10.041  19.082  1.00  0.40
ATOM   1754  CA  GLN D  58     -13.991  10.327  17.818  1.00  0.00
ATOM   1755  CB  GLN D  58     -13.777  11.833  17.959  1.00  0.00
ATOM   1756  CG  GLN D  58     -14.045  12.422  19.347  1.00  0.00
ATOM   1757  CD  GLN D  58     -14.151  13.951  19.313  1.00  0.55
ATOM   1758  OE1 GLN D  58     -13.373  14.649  19.970  1.00 -0.55
ATOM   1759  NE2 GLN D  58     -15.159  14.475  18.554  1.00 -0.78
ATOM   1760 HE21 GLN D  58     -15.276  15.466  18.494  1.00  0.39
ATOM   1761 HE22 GLN D  58     -15.779  13.867  18.058  1.00  0.39
ATOM   1762  C   GLN D  58     -13.871   9.932  16.352  1.00  0.55
ATOM   1763  O   GLN D  58     -14.823   9.873  15.599  1.00 -0.55
ATOM   1764  N   SER D  59     -12.600   9.707  15.980  1.00 -0.40
ATOM   1765  H   SER D  59     -11.840   9.789  16.619  1.00  0.40
ATOM   1766  CA  SER D  59     -12.252   9.329  14.618  1.00  0.00
ATOM   1767  CB  SER D  59     -10.742   9.419  14.380  1.00  0.00
ATOM   1768  OG  SER D  59      -9.985   8.432  15.041  1.00 -0.49
ATOM   1769  HG  SER D  59     -10.278   8.443  15.956  1.00  0.49
ATOM   1770  C   SER D  59     -12.830   7.960  14.320  1.00  0.55
ATOM   1771  O   SER D  59     -13.230   7.743  13.205  1.00 -0.55
ATOM   1772  N   LYS D  60     -12.866   7.106  15.304  1.00 -0.40
ATOM   1773  H   LYS D  60     -12.537   7.370  16.206  1.00  0.40
ATOM   1774  CA  LYS D  60     -13.365   5.724  15.227  1.00  0.00
ATOM   1775  CB  LYS D  60     -13.110   4.995  16.529  1.00  0.00
ATOM   1776  CG  LYS D  60     -13.121   3.478  16.440  1.00  0.00
ATOM   1777  CD  LYS D  60     -12.430   2.997  17.729  1.00  0.00
ATOM   1778  CE  LYS D  60     -13.148   1.784  18.292  1.00  0.33
ATOM   1779  NZ  LYS D  60     -12.399   1.290  19.472  1.00 -0.32
ATOM   1780  HZ1 LYS D  60     -12.355   2.038  20.193  1.00  0.33
ATOM   1781  HZ2 LYS D  60     -11.435   1.026  19.185  1.00  0.33
ATOM   1782  HZ3 LYS D  60     -12.883   0.457  19.865  1.00  0.33
ATOM   1783  C   LYS D  60     -14.840   5.709  14.855  1.00  0.55
ATOM   1784  O   LYS D  60     -15.294   4.964  13.999  1.00 -0.55
ATOM   1785  N   GLN D  61     -15.563   6.587  15.514  1.00 -0.40
ATOM   1786  H   GLN D  61     -15.147   7.174  16.202  1.00  0.40
ATOM   1787  CA  GLN D  61     -16.974   6.791  15.323  1.00  0.00
ATOM   1788  CB  GLN D  61     -17.413   8.029  16.136  1.00  0.00
ATOM   1789  CG  GLN D  61     -18.944   8.176  16.256  1.00  0.00
ATOM   1790  CD  GLN D  61     -19.297   9.331  17.201  1.00  0.55
ATOM   1791  OE1 GLN D  61     -19.913   9.119  18.251  1.00 -0.55
ATOM   1792  NE2 GLN D  61     -18.898  10.577  16.812  1.00 -0.78
ATOM   1793 HE21 GLN D  61     -19.100  11.369  17.388  1.00  0.39
ATOM   1794 HE22 GLN D  61     -18.403  10.698  15.951  1.00  0.39
ATOM   1795  C   GLN D  61     -17.233   7.100  13.848  1.00  0.55
ATOM   1796  O   GLN D  61     -17.981   6.445  13.120  1.00 -0.55
ATOM   1797  N   LEU D  62     -16.547   8.148  13.427  1.00 -0.40
ATOM   1798  H   LEU D  62     -15.919   8.610  14.046  1.00  0.40
ATOM   1799  CA  LEU D  62     -16.601   8.738  12.101  1.00  0.00
ATOM   1800  CB  LEU D  62     -15.842  10.101  12.247  1.00  0.00
ATOM   1801  CG  LEU D  62     -16.854  11.115  12.832  1.00  0.00
ATOM   1802  CD1 LEU D  62     -17.240  12.196  11.827  1.00  0.00
ATOM   1803  CD2 LEU D  62     -18.114  10.377  13.286  1.00  0.00
ATOM   1804  C   LEU D  62     -16.118   7.892  10.956  1.00  0.55
ATOM   1805  O   LEU D  62     -16.510   8.045   9.779  1.00 -0.55
ATOM   1806  N   THR D  63     -15.268   6.909  11.229  1.00 -0.40
ATOM   1807  H   THR D  63     -14.924   6.703  12.141  1.00  0.40
ATOM   1808  CA  THR D  63     -14.809   6.078  10.112  1.00  0.00
ATOM   1809  CB  THR D  63     -13.275   6.049  10.159  1.00  0.00
ATOM   1810  OG1 THR D  63     -12.968   5.535  11.475  1.00 -0.49
ATOM   1811  HG1 THR D  63     -13.062   6.277  12.078  1.00  0.49
ATOM   1812  CG2 THR D  63     -12.700   7.428   9.897  1.00  0.00
ATOM   1813  C   THR D  63     -15.493   4.720  10.164  1.00  0.55
ATOM   1814  O   THR D  63     -14.992   4.004   9.273  1.00 -0.55
ATOM   1815  NT  THR D  63     -16.459   4.412  11.052  1.00 -0.40
ATOM   1816  HNT THR D  63     -16.796   5.070  11.721  1.00  0.40
ATOM   1817  CAT THR D  63     -17.059   3.109  11.084  1.00  0.00
ATOM   1818  CAY GLY G  66     -12.960  -1.116  11.692  1.00  0.00
ATOM   1819  CY  GLY G  66     -12.513  -0.187  10.615  1.00  0.55
ATOM   1820  OY  GLY G  66     -12.282  -0.603   9.482  1.00 -0.55
ATOM   1821  N   GLY G  66     -12.378   1.109  10.964  1.00 -0.40
ATOM   1822  H   GLY G  66     -12.595   1.425  11.884  1.00  0.40
ATOM   1823  CA  GLY G  66     -11.909   2.150  10.033  1.00  0.00
ATOM   1824  C   GLY G  66     -10.541   2.627  10.581  1.00  0.55
ATOM   1825  O   GLY G  66      -9.479   2.186  10.140  1.00 -0.55
ATOM   1826  N   ALA G  67     -10.644   3.517  11.543  1.00 -0.40
ATOM   1827  H   ALA G  67     -11.543   3.858  11.799  1.00  0.40
ATOM   1828  CA  ALA G  67      -9.576   4.090  12.313  1.00  0.00
ATOM   1829  CB  ALA G  67     -10.169   4.921  13.447  1.00  0.00
ATOM   1830  C   ALA G  67      -8.761   2.939  12.931  1.00  0.55
ATOM   1831  O   ALA G  67      -7.522   2.967  13.050  1.00 -0.55
ATOM   1832  N   GLU G  68      -9.525   1.909  13.351  1.00 -0.40
ATOM   1833  H   GLU G  68     -10.518   1.886  13.256  1.00  0.40
ATOM   1834  CA  GLU G  68      -8.876   0.746  13.986  1.00  0.00
ATOM   1835  CB  GLU G  68      -9.983  -0.057  14.687  1.00  0.00
ATOM   1836  CG  GLU G  68      -9.472  -1.035  15.701  1.00  0.00
ATOM   1837  CD  GLU G  68      -8.727  -0.387  16.879  1.00  0.10
ATOM   1838  OE1 GLU G  68      -9.359   0.488  17.513  1.00 -0.55
ATOM   1839  OE2 GLU G  68      -7.592  -0.906  17.014  1.00 -0.55
ATOM   1840  C   GLU G  68      -8.033  -0.111  13.048  1.00  0.55
ATOM   1841  O   GLU G  68      -6.927  -0.547  13.412  1.00 -0.55
ATOM   1842  N   SER G  69      -8.527  -0.352  11.857  1.00 -0.40
ATOM   1843  H   SER G  69      -9.436  -0.021  11.628  1.00  0.40
ATOM   1844  CA  SER G  69      -7.888  -1.074  10.777  1.00  0.00
ATOM   1845  CB  SER G  69      -8.774  -0.979   9.511  1.00  0.00
ATOM   1846  OG  SER G  69      -9.593  -2.109   9.552  1.00 -0.49
ATOM   1847  HG  SER G  69     -10.252  -1.983   8.865  1.00  0.49
ATOM   1848  C   SER G  69      -6.558  -0.395  10.368  1.00  0.55
ATOM   1849  O   SER G  69      -5.604  -1.113  10.134  1.00 -0.55
ATOM   1850  N   VAL G  70      -6.605   0.929  10.302  1.00 -0.40
ATOM   1851  H   VAL G  70      -7.448   1.425  10.493  1.00  0.40
ATOM   1852  CA  VAL G  70      -5.467   1.763   9.956  1.00  0.00
ATOM   1853  CB  VAL G  70      -5.878   3.215   9.666  1.00  0.00
ATOM   1854  CG1 VAL G  70      -4.593   4.063   9.684  1.00  0.00
ATOM   1855  CG2 VAL G  70      -6.650   3.348   8.374  1.00  0.00
ATOM   1856  C   VAL G  70      -4.416   1.703  11.050  1.00  0.55
ATOM   1857  O   VAL G  70      -3.219   1.521  10.780  1.00 -0.55
ATOM   1858  N   LEU G  71      -4.823   1.827  12.294  1.00 -0.40
ATOM   1859  H   LEU G  71      -5.783   1.989  12.505  1.00  0.40
ATOM   1860  CA  LEU G  71      -3.941   1.743  13.460  1.00  0.00
ATOM   1861  CB  LEU G  71      -4.709   1.896  14.781  1.00  0.00
ATOM   1862  CG  LEU G  71      -3.916   1.706  16.088  1.00  0.00
ATOM   1863  CD1 LEU G  71      -2.763   2.700  16.152  1.00  0.00
ATOM   1864  CD2 LEU G  71      -4.773   1.843  17.339  1.00  0.00
ATOM   1865  C   LEU G  71      -3.216   0.371  13.430  1.00  0.55
ATOM   1866  O   LEU G  71      -2.013   0.270  13.737  1.00 -0.55
ATOM   1867  N   GLN G  72      -3.966  -0.653  13.113  1.00 -0.40
ATOM   1868  H   GLN G  72      -4.931  -0.518  12.912  1.00  0.40
ATOM   1869  CA  GLN G  72      -3.532  -2.041  13.016  1.00  0.00
ATOM   1870  CB  GLN G  72      -4.764  -2.898  12.742  1.00  0.00
ATOM   1871  CG  GLN G  72      -4.505  -4.377  12.508  1.00  0.00
ATOM   1872  CD  GLN G  72      -5.823  -5.164  12.367  1.00  0.55
ATOM   1873  OE1 GLN G  72      -6.871  -4.943  13.028  1.00 -0.55
ATOM   1874  NE2 GLN G  72      -5.884  -6.188  11.485  1.00 -0.78
ATOM   1875 HE21 GLN G  72      -6.731  -6.709  11.381  1.00  0.39
ATOM   1876 HE22 GLN G  72      -5.081  -6.424  10.937  1.00  0.39
ATOM   1877  C   GLN G  72      -2.402  -2.187  11.996  1.00  0.55
ATOM   1878  O   GLN G  72      -1.461  -2.936  12.285  1.00 -0.55
ATOM   1879  N   VAL G  73      -2.455  -1.510  10.866  1.00 -0.40
ATOM   1880  H   VAL G  73      -3.245  -0.950  10.630  1.00  0.40
ATOM   1881  CA  VAL G  73      -1.376  -1.526   9.881  1.00  0.00
ATOM   1882  CB  VAL G  73      -1.773  -0.826   8.592  1.00  0.00
ATOM   1883  CG1 VAL G  73      -0.577  -0.684   7.662  1.00  0.00
ATOM   1884  CG2 VAL G  73      -2.900  -1.681   7.986  1.00  0.00
ATOM   1885  C   VAL G  73      -0.110  -0.909  10.458  1.00  0.55
ATOM   1886  O   VAL G  73       1.014  -1.391  10.272  1.00 -0.55
ATOM   1887  N   PHE G  74      -0.235   0.192  11.184  1.00 -0.40
ATOM   1888  H   PHE G  74      -1.115   0.639  11.325  1.00  0.40
ATOM   1889  CA  PHE G  74       0.915   0.819  11.822  1.00  0.00
ATOM   1890  CB  PHE G  74       0.508   2.100  12.543  1.00  0.12
ATOM   1891  CG  PHE G  74       0.485   3.308  11.662  1.00 -0.12
ATOM   1892  CD1 PHE G  74       1.627   4.021  11.375  1.00 -0.12
ATOM   1893  HD1 PHE G  74       2.570   3.712  11.802  1.00  0.12
ATOM   1894  CE1 PHE G  74       1.584   5.136  10.543  1.00 -0.12
ATOM   1895  HE1 PHE G  74       2.486   5.690  10.331  1.00  0.12
ATOM   1896  CZ  PHE G  74       0.363   5.535   9.984  1.00 -0.12
ATOM   1897  HZ  PHE G  74       0.324   6.400   9.339  1.00  0.12
ATOM   1898  CD2 PHE G  74      -0.730   3.707  11.100  1.00 -0.12
ATOM   1899  HD2 PHE G  74      -1.628   3.149  11.321  1.00  0.12
ATOM   1900  CE2 PHE G  74      -0.797   4.819  10.257  1.00 -0.12
ATOM   1901  HE2 PHE G  74      -1.740   5.119   9.823  1.00  0.12
ATOM   1902  C   PHE G  74       1.531  -0.165  12.819  1.00  0.55
ATOM   1903  O   PHE G  74       2.754  -0.281  12.934  1.00 -0.55
ATOM   1904  N   ARG G  75       0.737  -0.869  13.575  1.00 -0.40
ATOM   1905  H   ARG G  75      -0.255  -0.805  13.506  1.00  0.40
ATOM   1906  CA  ARG G  75       1.263  -1.817  14.592  1.00  0.00
ATOM   1907  CB  ARG G  75       0.127  -2.208  15.541  1.00  0.00
ATOM   1908  CG  ARG G  75      -0.181  -0.900  16.312  1.00  0.00
ATOM   1909  CD  ARG G  75      -0.113  -1.130  17.786  1.00  0.35
ATOM   1910  NE  ARG G  75      -1.036  -2.075  18.265  1.00 -0.35
ATOM   1911  HE  ARG G  75      -1.940  -1.843  17.953  1.00  0.45
ATOM   1912  CZ  ARG G  75      -1.085  -3.168  18.993  1.00  0.35
ATOM   1913  NH1 ARG G  75      -0.052  -3.761  19.550  1.00 -0.70
ATOM   1914 HH11 ARG G  75       0.866  -3.381  19.433  1.00  0.40
ATOM   1915 HH12 ARG G  75      -0.183  -4.592  20.089  1.00  0.40
ATOM   1916  NH2 ARG G  75      -2.308  -3.705  19.156  1.00 -0.70
ATOM   1917 HH21 ARG G  75      -3.105  -3.272  18.734  1.00  0.40
ATOM   1918 HH22 ARG G  75      -2.421  -4.537  19.698  1.00  0.40
ATOM   1919  C   ARG G  75       1.977  -3.000  13.985  1.00  0.55
ATOM   1920  O   ARG G  75       3.032  -3.351  14.563  1.00 -0.55
ATOM   1921  N   GLU G  76       1.495  -3.530  12.860  1.00 -0.40
ATOM   1922  H   GLU G  76       0.657  -3.196  12.436  1.00  0.40
ATOM   1923  CA  GLU G  76       2.161  -4.633  12.176  1.00  0.00
ATOM   1924  CB  GLU G  76       1.411  -5.141  10.964  1.00  0.00
ATOM   1925  CG  GLU G  76      -0.014  -5.502  11.262  1.00  0.00
ATOM   1926  CD  GLU G  76      -0.574  -6.428  10.170  1.00  0.10
ATOM   1927  OE1 GLU G  76       0.212  -6.826   9.244  1.00 -0.55
ATOM   1928  OE2 GLU G  76      -1.781  -6.717  10.403  1.00 -0.55
ATOM   1929  C   GLU G  76       3.495  -4.204  11.555  1.00  0.55
ATOM   1930  O   GLU G  76       4.452  -4.972  11.483  1.00 -0.55
ATOM   1931  N   ALA G  77       3.440  -2.964  11.113  1.00 -0.40
ATOM   1932  H   ALA G  77       2.638  -2.376  11.172  1.00  0.40
ATOM   1933  CA  ALA G  77       4.669  -2.427  10.486  1.00  0.00
ATOM   1934  CB  ALA G  77       4.400  -1.145   9.729  1.00  0.00
ATOM   1935  C   ALA G  77       5.746  -2.313  11.570  1.00  0.55
ATOM   1936  O   ALA G  77       6.948  -2.589  11.381  1.00 -0.55
ATOM   1937  N   LYS G  78       5.325  -1.900  12.747  1.00 -0.40
ATOM   1938  H   LYS G  78       4.372  -1.665  12.921  1.00  0.40
ATOM   1939  CA  LYS G  78       6.230  -1.765  13.862  1.00  0.00
ATOM   1940  CB  LYS G  78       5.574  -1.070  15.047  1.00  0.00
ATOM   1941  CG  LYS G  78       6.523  -0.801  16.189  1.00  0.00
ATOM   1942  CD  LYS G  78       5.895  -0.261  17.443  1.00  0.00
ATOM   1943  CE  LYS G  78       6.865   0.463  18.370  1.00  0.33
ATOM   1944  NZ  LYS G  78       8.325   0.396  18.074  1.00 -0.32
ATOM   1945  HZ1 LYS G  78       8.508   0.801  17.134  1.00  0.33
ATOM   1946  HZ2 LYS G  78       8.637  -0.596  18.091  1.00  0.33
ATOM   1947  HZ3 LYS G  78       8.850   0.935  18.792  1.00  0.33
ATOM   1948  C   LYS G  78       6.640  -3.190  14.279  1.00  0.55
ATOM   1949  O   LYS G  78       7.845  -3.410  14.482  1.00 -0.55
ATOM   1950  N   ALA G  79       5.695  -4.098  14.415  1.00 -0.40
ATOM   1951  H   ALA G  79       4.738  -3.902  14.214  1.00  0.40
ATOM   1952  CA  ALA G  79       5.992  -5.457  14.875  1.00  0.00
ATOM   1953  CB  ALA G  79       4.819  -6.381  14.762  1.00  0.00
ATOM   1954  C   ALA G  79       7.169  -5.998  14.080  1.00  0.55
ATOM   1955  O   ALA G  79       8.109  -6.576  14.609  1.00 -0.55
ATOM   1956  N   GLU G  80       7.032  -5.746  12.794  1.00 -0.40
ATOM   1957  H   GLU G  80       6.244  -5.251  12.436  1.00  0.40
ATOM   1958  CA  GLU G  80       8.014  -6.168  11.811  1.00  0.00
ATOM   1959  CB  GLU G  80       7.380  -6.019  10.421  1.00  0.00
ATOM   1960  CG  GLU G  80       6.445  -7.204  10.122  1.00  0.00
ATOM   1961  CD  GLU G  80       6.491  -7.524   8.632  1.00  0.10
ATOM   1962  OE1 GLU G  80       7.419  -7.057   7.921  1.00 -0.55
ATOM   1963  OE2 GLU G  80       5.564  -8.231   8.176  1.00 -0.55
ATOM   1964  C   GLU G  80       9.295  -5.394  11.884  1.00  0.55
ATOM   1965  O   GLU G  80      10.083  -5.640  10.966  1.00 -0.55
ATOM   1966  N   GLY G  81       9.579  -4.506  12.807  1.00 -0.40
ATOM   1967  H   GLY G  81       8.929  -4.298  13.533  1.00  0.40
ATOM   1968  CA  GLY G  81      10.801  -3.770  12.868  1.00  0.00
ATOM   1969  C   GLY G  81      10.933  -2.318  12.522  1.00  0.55
ATOM   1970  O   GLY G  81      12.002  -1.736  12.861  1.00 -0.55
ATOM   1971  N   ALA G  82       9.966  -1.695  11.857  1.00 -0.40
ATOM   1972  H   ALA G  82       9.147  -2.181  11.564  1.00  0.40
ATOM   1973  CA  ALA G  82      10.009  -0.266  11.498  1.00  0.00
ATOM   1974  CB  ALA G  82       8.849   0.132  10.625  1.00  0.00
ATOM   1975  C   ALA G  82       9.959   0.484  12.824  1.00  0.55
ATOM   1976  O   ALA G  82       9.249   0.068  13.753  1.00 -0.55
ATOM   1977  N   ASP G  83      10.738   1.516  12.867  1.00 -0.40
ATOM   1978  H   ASP G  83      11.292   1.754  12.075  1.00  0.40
ATOM   1979  CA  ASP G  83      10.905   2.421  14.005  1.00  0.00
ATOM   1980  CB  ASP G  83      12.284   3.089  13.972  1.00  0.00
ATOM   1981  CG  ASP G  83      12.602   3.800  15.278  1.00  0.10
ATOM   1982  OD1 ASP G  83      11.694   3.935  16.136  1.00 -0.55
ATOM   1983  OD2 ASP G  83      13.758   4.251  15.473  1.00 -0.55
ATOM   1984  C   ASP G  83       9.802   3.502  14.064  1.00  0.55
ATOM   1985  O   ASP G  83       9.939   4.665  13.652  1.00 -0.55
ATOM   1986  N   ILE G  84       8.688   3.016  14.606  1.00 -0.40
ATOM   1987  H   ILE G  84       8.629   2.072  14.921  1.00  0.40
ATOM   1988  CA  ILE G  84       7.490   3.812  14.780  1.00  0.00
ATOM   1989  CB  ILE G  84       6.274   3.175  14.036  1.00  0.00
ATOM   1990  CG2 ILE G  84       4.984   3.976  14.218  1.00  0.00
ATOM   1991  CG1 ILE G  84       6.656   3.114  12.558  1.00  0.00
ATOM   1992  CD1 ILE G  84       5.693   2.333  11.708  1.00  0.00
ATOM   1993  C   ILE G  84       7.063   3.937  16.236  1.00  0.55
ATOM   1994  O   ILE G  84       6.835   2.864  16.847  1.00 -0.55
ATOM   1995  N   THR G  85       6.993   5.171  16.703  1.00 -0.40
ATOM   1996  H   THR G  85       7.276   5.971  16.180  1.00  0.40
ATOM   1997  CA  THR G  85       6.475   5.399  18.054  1.00  0.00
ATOM   1998  CB  THR G  85       7.217   6.462  18.836  1.00  0.00
ATOM   1999  OG1 THR G  85       8.511   5.902  18.938  1.00 -0.49
ATOM   2000  HG1 THR G  85       8.941   6.075  18.097  1.00  0.49
ATOM   2001  CG2 THR G  85       6.576   6.611  20.210  1.00  0.00
ATOM   2002  C   THR G  85       4.997   5.803  17.919  1.00  0.55
ATOM   2003  O   THR G  85       4.675   6.727  17.167  1.00 -0.55
ATOM   2004  N   ILE G  86       4.078   5.148  18.570  1.00 -0.40
ATOM   2005  H   ILE G  86       4.309   4.387  19.170  1.00  0.40
ATOM   2006  CA  ILE G  86       2.637   5.469  18.479  1.00  0.00
ATOM   2007  CB  ILE G  86       1.859   4.226  18.078  1.00  0.00
ATOM   2008  CG2 ILE G  86       0.377   4.422  17.914  1.00  0.00
ATOM   2009  CG1 ILE G  86       2.429   3.665  16.757  1.00  0.00
ATOM   2010  CD1 ILE G  86       1.787   2.267  16.571  1.00  0.00
ATOM   2011  C   ILE G  86       2.132   6.026  19.794  1.00  0.55
ATOM   2012  O   ILE G  86       2.241   5.386  20.845  1.00 -0.55
ATOM   2013  N   ILE G  87       1.599   7.224  19.769  1.00 -0.40
ATOM   2014  H   ILE G  87       1.546   7.740  18.919  1.00  0.40
ATOM   2015  CA  ILE G  87       1.044   7.911  20.939  1.00  0.00
ATOM   2016  CB  ILE G  87       1.652   9.299  21.168  1.00  0.00
ATOM   2017  CG2 ILE G  87       1.021   9.964  22.386  1.00  0.00
ATOM   2018  CG1 ILE G  87       3.175   9.136  21.237  1.00  0.00
ATOM   2019  CD1 ILE G  87       3.880  10.454  20.993  1.00  0.00
ATOM   2020  C   ILE G  87      -0.451   8.061  20.692  1.00  0.55
ATOM   2021  O   ILE G  87      -0.907   8.575  19.679  1.00 -0.55
ATOM   2022  N   LEU G  88      -1.191   7.480  21.604  1.00 -0.40
ATOM   2023  H   LEU G  88      -0.783   7.018  22.387  1.00  0.40
ATOM   2024  CA  LEU G  88      -2.651   7.457  21.552  1.00  0.00
ATOM   2025  CB  LEU G  88      -3.173   6.041  21.669  1.00  0.00
ATOM   2026  CG  LEU G  88      -2.883   5.096  20.508  1.00  0.00
ATOM   2027  CD1 LEU G  88      -3.165   3.672  20.943  1.00  0.00
ATOM   2028  CD2 LEU G  88      -3.762   5.443  19.307  1.00  0.00
ATOM   2029  C   LEU G  88      -3.136   8.384  22.664  1.00  0.55
ATOM   2030  O   LEU G  88      -3.051   8.033  23.837  1.00 -0.55
ATOM   2031  N   SER G  89      -3.544   9.564  22.223  1.00 -0.40
ATOM   2032  H   SER G  89      -3.506   9.841  21.266  1.00  0.40
ATOM   2033  CA  SER G  89      -4.097  10.545  23.216  1.00  0.00
ATOM   2034  CB  SER G  89      -3.200  11.750  23.349  1.00  0.00
ATOM   2035  OG  SER G  89      -2.458  12.041  22.184  1.00 -0.49
ATOM   2036  HG  SER G  89      -1.933  12.818  22.391  1.00  0.49
ATOM   2037  C   SER G  89      -5.548  10.818  22.817  1.00  0.10
ATOM   2038  O   SER G  89      -6.176   9.872  22.206  1.00 -0.55
ATOM   2039  OXT SER G  89      -6.064  11.936  23.072  1.00 -0.55
ATOM   2040  OH2 OH2 R 111       8.502   0.276  -8.217  1.00 -0.83
ATOM   2041  H1  OH2 R 111       8.689  -0.355  -7.522  1.00  0.42
ATOM   2042  H2  OH2 R 111       7.573   0.153  -8.410  1.00  0.42
ATOM   2043  OH2 OH2 R 113      10.492  -3.800 -11.608  1.00 -0.83
ATOM   2044  H1  OH2 R 113       9.830  -3.548 -12.252  1.00  0.42
ATOM   2045  H2  OH2 R 113      10.016  -4.329 -10.968  1.00  0.42
ATOM   2046  OH2 OH2 R 116      14.846  -5.228 -11.862  1.00 -0.83
ATOM   2047  H1  OH2 R 116      15.761  -5.150 -11.593  1.00  0.42
ATOM   2048  H2  OH2 R 116      14.359  -4.727 -11.207  1.00  0.42
ATOM   2049  OH2 OH2 R 117      -4.838  -1.322 -11.603  1.00 -0.83
ATOM   2050  H1  OH2 R 117      -5.439  -0.718 -12.039  1.00  0.42
ATOM   2051  H2  OH2 R 117      -5.344  -1.680 -10.873  1.00  0.42
ATOM   2052  OH2 OH2 R 119      -6.721  -6.520  -1.235  1.00 -0.83
ATOM   2053  H1  OH2 R 119      -6.037  -6.006  -0.806  1.00  0.42
ATOM   2054  H2  OH2 R 119      -6.447  -7.430  -1.117  1.00  0.42
ATOM   2055  OH2 OH2 R 121       4.286  -3.705  -0.445  1.00 -0.83
ATOM   2056  H1  OH2 R 121       4.373  -2.950  -1.027  1.00  0.42
ATOM   2057  H2  OH2 R 121       3.788  -4.344  -0.954  1.00  0.42
ATOM   2058  OH2 OH2 R 122       7.999  -7.454  -2.394  1.00 -0.83
ATOM   2059  H1  OH2 R 122       8.515  -7.360  -1.594  1.00  0.42
ATOM   2060  H2  OH2 R 122       8.052  -6.596  -2.815  1.00  0.42
ATOM   2061  OH2 OH2 R 125       3.756  -6.702   1.167  1.00 -0.83
ATOM   2062  H1  OH2 R 125       3.469  -6.457   0.287  1.00  0.42
ATOM   2063  H2  OH2 R 125       3.634  -7.650   1.205  1.00  0.42
ATOM   2064  OH2 OH2 R 130      15.071 -16.819 -11.114  1.00 -0.83
ATOM   2065  H1  OH2 R 130      15.917 -16.390 -10.990  1.00  0.42
ATOM   2066  H2  OH2 R 130      14.725 -16.930 -10.228  1.00  0.42
ATOM   2067  OH2 OH2 R 150      17.614   4.363  -7.037  1.00 -0.83
ATOM   2068  H1  OH2 R 150      17.306   4.913  -6.317  1.00  0.42
ATOM   2069  H2  OH2 R 150      18.477   4.715  -7.256  1.00  0.42
ATOM   2070  OH2 OH2 R 151      11.838   3.422 -12.105  1.00 -0.83
ATOM   2071  H1  OH2 R 151      12.195   3.913 -11.364  1.00  0.42
ATOM   2072  H2  OH2 R 151      10.916   3.290 -11.882  1.00  0.42
ATOM   2073  OH2 OH2 L  90      10.339   6.177  16.690  1.00 -0.83
ATOM   2074  H1  OH2 L  90      10.739   5.310  16.620  1.00  0.42
ATOM   2075  H2  OH2 L  90      10.745   6.686  15.988  1.00  0.42
ATOM   2076  OH2 OH2 L  92       9.532   2.896   4.459  1.00 -0.83
ATOM   2077  H1  OH2 L  92       8.821   2.594   5.025  1.00  0.42
ATOM   2078  H2  OH2 L  92       9.720   3.784   4.764  1.00  0.42
ATOM   2079  OH2 OH2 R  94      12.915   5.185   4.604  1.00 -0.83
ATOM   2080  H1  OH2 R  94      11.986   5.302   4.802  1.00  0.42
ATOM   2081  H2  OH2 R  94      13.066   4.246   4.711  1.00  0.42
ATOM   2082  OH2 OH2 L  97      -3.661   9.823  -2.989  1.00 -0.83
ATOM   2083  H1  OH2 L  97      -4.505   9.902  -2.544  1.00  0.42
ATOM   2084  H2  OH2 L  97      -3.542   8.882  -3.114  1.00  0.42
ATOM   2085  OH2 OH2 R 105      -6.339  -3.423  -2.182  1.00 -0.83
ATOM   2086  H1  OH2 R 105      -5.737  -2.879  -2.691  1.00  0.42
ATOM   2087  H2  OH2 R 105      -5.797  -3.790  -1.483  1.00  0.42
ATOM   2088  OH2 OH2 L 110     -14.375  12.579  14.012  1.00 -0.83
ATOM   2089  H1  OH2 L 110     -13.437  12.641  14.194  1.00  0.42
ATOM   2090  H2  OH2 L 110     -14.428  12.451  13.065  1.00  0.42
ATOM   2091 DUM1 DUM W 214      95.840  91.508  95.237  1.00  0.00
ATOM   2092 DUM2 DUM W 214     -91.333 -96.013 -92.818  1.00  0.00
ATOM   2093  AAA AAA X 214     -65.236  67.596 -34.766  1.00  0.00
ATOM   2094  AAB AAB X 215      36.104 -62.593  77.088  1.00  0.00
ATOM   2095  AAC AAC X 216      -8.218 -46.255 -22.410  1.00  0.00
ATOM   2096  AAD AAD X 217      18.976 -59.139 -69.543  1.00  0.00
ATOM   2097  AAE AAE X 218      15.448  28.250 -59.634  1.00  0.00
ATOM   2098  AAF AAF X 219      83.509 -63.646  19.973  1.00  0.00
ATOM   2099  AAG AAG X 220     -35.879  19.580 -64.800  1.00  0.00
ATOM   2100  AAH AAH X 221      -2.773   9.656 -74.189  1.00  0.00
ATOM   2101  AAI AAI X 222      46.887  34.987   8.216  1.00  0.00
ATOM   2102  AAJ AAJ X 223      69.774  78.526  70.792  1.00  0.00
ATOM   2103  AAK AAK X 224      27.269  56.805  -5.674  1.00  0.00
ATOM   2104  AAL AAL X 225       2.912 -45.097  55.412  1.00  0.00
ATOM   2105  AAM AAM X 226     -62.494 -41.898 -10.122  1.00  0.00
ATOM   2106  AAN AAN X 227       3.827  69.376 -23.973  1.00  0.00
ATOM   2107  AAO AAO X 228      68.504  67.784  20.659  1.00  0.00
ATOM   2108  AAP AAP X 229      69.314 -11.595  -7.169  1.00  0.00
ATOM   2109  AAQ AAQ X 230     -36.807 -15.162 -67.606  1.00  0.00
ATOM   2110  AAR AAR X 231       9.949 -70.445  20.241  1.00  0.00
ATOM   2111  AAS AAS X 232      30.963  71.431 -80.110  1.00  0.00
ATOM   2112  AAT AAT X 233      73.013  67.078 -14.121  1.00  0.00
ATOM   2113  AAU AAU X 234      52.545  23.590  52.468  1.00  0.00
ATOM   2114  AAV AAV X 235     -67.704  29.805  50.779  1.00  0.00
ATOM   2115  AAW AAW X 236      -4.666  -2.919  65.437  1.00  0.00
ATOM   2116  AAX AAX X 237      66.429 -78.753 -24.946  1.00  0.00
ATOM   2117  AAY AAY X 238     -63.290 -60.472  61.682  1.00  0.00
ATOM   2118  AAZ AAZ X 239       7.100   4.260 -59.714  1.00  0.00
ATOM   2119  ABA ABA X 240     -26.641  45.241  81.380  1.00  0.00
ATOM   2120  ABB ABB X 241     -15.523  47.331 -25.448  1.00  0.00
ATOM   2121  ABC ABC X 242     -80.617 -82.053  11.987  1.00  0.00
ATOM   2122  ABD ABD X 243     -47.929 -12.787  15.487  1.00  0.00
ATOM   2123  ABE ABE X 244     -72.153  43.189 -44.135  1.00  0.00
ATOM   2124  ABF ABF X 245      28.213 -14.045  26.459  1.00  0.00
ATOM   2125  ABG ABG X 246     -72.154 -19.890  61.603  1.00  0.00
ATOM   2126  ABH ABH X 247      16.092  23.102  49.831  1.00  0.00
ATOM   2127  ABI ABI X 248      -7.084  65.806  16.433  1.00  0.00
ATOM   2128  ABJ ABJ X 249      -2.402 -19.150 -48.507  1.00  0.00
ATOM   2129  ABK ABK X 250      47.272 -52.460 -20.525  1.00  0.00
ATOM   2130  ABL ABL X 251     -35.055 -31.188  45.272  1.00  0.00
ATOM   2131  ABM ABM X 252      87.146  58.017  36.794  1.00  0.00
ATOM   2132  ABN ABN X 253      64.928 -35.875 -34.762  1.00  0.00
ATOM   2133  ABO ABO X 254     -62.433  78.885  55.620  1.00  0.00
ATOM   2134  ABP ABP X 255     -14.749 -83.753  24.664  1.00  0.00
ATOM   2135  ABQ ABQ X 256      15.572 -11.453  70.971  1.00  0.00
ATOM   2136  ABR ABR X 257      31.014 -28.166 -15.088  1.00  0.00
ATOM   2137  ABS ABS X 258     -36.791  14.903  74.684  1.00  0.00
ATOM   2138  ABT ABT X 259     -33.120  79.597  80.024  1.00  0.00
ATOM   2139  ABU ABU X 260      -2.876  63.368  71.023  1.00  0.00
ATOM   2140  ABV ABV X 261      60.836 -34.641  52.067  1.00  0.00
ATOM   2141  ABW ABW X 262     -29.629   4.777  -7.637  1.00  0.00
ATOM   2142  ABX ABX X 263      51.556  32.021 -59.522  1.00  0.00
ATOM   2143  ABY ABY X 264     -60.430  11.964 -14.709  1.00  0.00
ATOM   2144  ABZ ABZ X 265     -11.154  45.679 -60.024  1.00  0.00
ATOM   2145  ACA ACA X 266      -3.948  21.551  77.836  1.00  0.00
ATOM   2146  ACB ACB X 267     -15.770 -12.615  13.015  1.00  0.00
ATOM   2147  ACC ACC X 268     -64.651 -80.525 -10.520  1.00  0.00
ATOM   2148  ACD ACD X 269     -80.718 -77.848 -27.821  1.00  0.00
ATOM   2149  ACE ACE X 270      50.095 -67.790 -72.070  1.00  0.00
ATOM   2150  ACF ACF X 271     -29.506 -62.707  73.714  1.00  0.00
ATOM   2151  ACG ACG X 272     -18.983 -85.667 -31.296  1.00  0.00
ATOM   2152  ACH ACH X 273      82.769 -78.440 -76.344  1.00  0.00
ATOM   2153  ACI ACI X 274      -2.578 -80.989 -62.204  1.00  0.00
ATOM   2154  ACJ ACJ X 275      71.180  24.176 -83.962  1.00  0.00
ATOM   2155  ACK ACK X 276     -80.308  33.264  68.931  1.00  0.00
ATOM   2156  ACL ACL X 277      67.836  -8.141  61.881  1.00  0.00
ATOM   2157  ACM ACM X 278      49.935  35.302 -28.310  1.00  0.00
ATOM   2158  ACN ACN X 279     -57.131 -84.217 -37.095  1.00  0.00
ATOM   2159  ACO ACO X 280      80.964   1.219  37.107  1.00  0.00
ATOM   2160  ACP ACP X 281      73.949  -4.267 -38.282  1.00  0.00
ATOM   2161  ACQ ACQ X 282      28.023  74.308  43.924  1.00  0.00
ATOM   2162  ACR ACR X 283     -33.439 -63.076 -80.749  1.00  0.00
ATOM   2163  ACS ACS X 284      45.392  72.650  45.082  1.00  0.00
ATOM   2164  ACT ACT X 285     -43.656 -49.055 -66.865  1.00  0.00
ATOM   2165  ACU ACU X 286      90.170 -39.463  27.294  1.00  0.00
ATOM   2166  ACV ACV X 287     -71.954  78.008  -6.504  1.00  0.00
ATOM   2167  ACW ACW X 288      52.369   2.572   6.540  1.00  0.00
ATOM   2168  ACX ACX X 289      44.096 -28.234  65.958  1.00  0.00
ATOM   2169  ACY ACY X 290      64.568 -15.928 -61.918  1.00  0.00
ATOM   2170  ACZ ACZ X 291      50.171  11.192  83.196  1.00  0.00
ATOM   2171  ADA ADA X 292     -39.423 -14.201 -50.614  1.00  0.00
ATOM   2172  ADB ADB X 293     -81.134  68.311 -53.239  1.00  0.00
ATOM   2173  ADC ADC X 294       8.082  22.731 -35.906  1.00  0.00
ATOM   2174  ADD ADD X 295      83.372  75.067  61.584  1.00  0.00
ATOM   2175  ADE ADE X 296     -40.358  65.985  57.961  1.00  0.00
ATOM   2176  ADF ADF X 297     -55.933  80.144  21.030  1.00  0.00
ATOM   2177  ADG ADG X 298      35.328  57.174  29.524  1.00  0.00
ATOM   2178  ADH ADH X 299     -69.629  28.381 -13.968  1.00  0.00
ATOM   2179  ADI ADI X 300      16.937  62.007  81.853  1.00  0.00
ATOM   2180  ADJ ADJ X 301      82.091  83.814 -66.138  1.00  0.00
ATOM   2181  ADK ADK X 302      60.349 -59.688 -46.794  1.00  0.00
ATOM   2182  ADL ADL X 303      36.897  53.332  68.162  1.00  0.00
ATOM   2183  ADM ADM X 304      28.989  13.353 -16.215  1.00  0.00
ATOM   2184  ADN ADN X 305     -41.738  53.874 -55.784  1.00  0.00
ATOM   2185  ADO ADO X 306      73.591  -3.140  74.348  1.00  0.00
ATOM   2186  ADP ADP X 307      -9.103  70.228 -80.527  1.00  0.00
ATOM   2187  ADQ ADQ X 308      46.670  42.996  74.856  1.00  0.00
ATOM   2188  ADR ADR X 309     -81.252  56.196  66.340  1.00  0.00
ATOM   2189  ADS ADS X 310     -33.115 -84.437  75.375  1.00  0.00
ATOM   2190  ADT ADT X 311     -74.524 -32.735 -64.326  1.00  0.00
ATOM   2191  ADU ADU X 312      41.737  65.968  81.166  1.00  0.00
ATOM   2192  ADV ADV X 313     -46.028 -79.316  35.163  1.00  0.00
ATOM   2193  ADW ADW X 314      34.741  -7.810 -41.171  1.00  0.00
ATOM   2194  ADX ADX X 315      70.398 -79.787 -55.206  1.00  0.00
ATOM   2195  ADY ADY X 316      23.563  80.870  59.097  1.00  0.00
ATOM   2196  ADZ ADZ X 317      69.042 -20.094 -79.463  1.00  0.00
ATOM   2197  AEA AEA X 318     -68.012 -47.068 -72.750  1.00  0.00
ATOM   2198  AEB AEB X 319     -38.733 -81.111 -71.946  1.00  0.00
ATOM   2199  AEC AEC X 320      29.660  16.206  72.844  1.00  0.00
ATOM   2200  AED AED X 321      77.554  24.782  20.602  1.00  0.00
ATOM   2201  AEE AEE X 322     -50.097  57.275 -12.694  1.00  0.00
ATOM   2202  AEF AEF X 323     -77.505   5.825  -2.683  1.00  0.00
ATOM   2203  AEG AEG X 324      42.755 -43.748  33.604  1.00  0.00
ATOM   2204  AEH AEH X 325      33.198 -32.155   6.190  1.00  0.00
ATOM   2205  AEI AEI X 326      76.636  24.677  -3.916  1.00  0.00
ATOM   2206  AEJ AEJ X 327     -28.887 -69.814  17.019  1.00  0.00
ATOM   2207  AEK AEK X 328     -37.761 -51.931 -35.430  1.00  0.00
ATOM   2208  AEL AEL X 329     -36.423  31.336   8.808  1.00  0.00
ATOM   2209  AEM AEM X 330     -21.994  80.171  -2.649  1.00  0.00
ATOM   2210  AEN AEN X 331      66.147  34.867  33.064  1.00  0.00
ATOM   2211  AEO AEO X 332     -27.285 -68.956 -55.490  1.00  0.00
ATOM   2212  AEP AEP X 333     -79.305 -67.225  -0.612  1.00  0.00
ATOM   2213  AEQ AEQ X 334      65.253  57.087  76.449  1.00  0.00
ATOM   2214  AER AER X 335      -9.598  81.567  82.600  1.00  0.00
ATOM   2215  AES AES X 336      39.518  52.757  40.265  1.00  0.00
ATOM   2216  AET AET X 337     -14.436 -86.195   1.372  1.00  0.00
ATOM   2217  AEU AEU X 338      82.832 -83.394  43.365  1.00  0.00
ATOM   2218  AEV AEV X 339     -62.710  -9.019 -36.398  1.00  0.00
ATOM   2219  AEW AEW X 340     -56.796 -15.994 -82.919  1.00  0.00
ATOM   2220  AEX AEX X 341     -28.801 -12.510  46.416  1.00  0.00
ATOM   2221  AEY AEY X 342      -1.780 -21.339  86.207  1.00  0.00
ATOM   2222  AEZ AEZ X 343      16.180 -10.160 -74.540  1.00  0.00
ATOM   2223  AFA AFA X 344      76.495 -44.927   5.210  1.00  0.00
ATOM   2224  AFB AFB X 345     -82.462  46.855  87.742  1.00  0.00
ATOM   2225  AFC AFC X 346      54.354 -10.656  73.551  1.00  0.00
ATOM   2226  AFD AFD X 347      -4.982  12.222 -22.832  1.00  0.00
ATOM   2227  AFE AFE X 348      21.490 -62.847 -13.731  1.00  0.00
ATOM   2228  AFF AFF X 349      11.578 -78.071  54.774  1.00  0.00
ATOM   2229  AFG AFG X 350      73.087 -80.133   2.997  1.00  0.00
ATOM   2230  AFH AFH X 351     -77.170 -14.296  10.323  1.00  0.00
ATOM   2231  AFI AFI X 352     -38.303 -84.194 -39.066  1.00  0.00
ATOM   2232  AFJ AFJ X 353      40.471 -81.309 -30.445  1.00  0.00
ATOM   2233  AFK AFK X 354      69.956 -53.457 -80.836  1.00  0.00
ATOM   2234  AFL AFL X 355      67.373  64.206 -80.430  1.00  0.00
ATOM   2235  AFM AFM X 356      71.769 -83.548  55.366  1.00  0.00
ATOM   2236  AFN AFN X 357      58.777   7.103  26.560  1.00  0.00
ATOM   2237  AFO AFO X 358      66.400  15.587 -44.913  1.00  0.00
ATOM   2238  AFP AFP X 359     -51.999  74.715 -67.814  1.00  0.00
ATOM   2239  AFQ AFQ X 360     -48.829 -43.836  36.835  1.00  0.00
ATOM   2240  AFR AFR X 361      77.935 -74.666  78.827  1.00  0.00
ATOM   2241  AFS AFS X 362      42.256  80.850  68.211  1.00  0.00
ATOM   2242  AFT AFT X 363     -18.132  -6.048  84.363  1.00  0.00
ATOM   2243  AFU AFU X 364      23.022  42.070  65.590  1.00  0.00
ATOM   2244  AFV AFV X 365      83.636 -61.975 -64.133  1.00  0.00
ATOM   2245  AFW AFW X 366     -18.212  -9.800  30.672  1.00  0.00
ATOM   2246  AFX AFX X 367       1.146 -82.295 -85.928  1.00  0.00
ATOM   2247  AFY AFY X 368      16.344  53.611 -75.597  1.00  0.00
ATOM   2248  AFZ AFZ X 369     -58.711   5.759  48.574  1.00  0.00
ATOM   2249  AGA AGA X 370      43.421 -58.512   1.094  1.00  0.00
ATOM   2250  AGB AGB X 371     -58.080  24.325 -32.547  1.00  0.00
ATOM   2251  AGC AGC X 372      82.656  13.378 -53.275  1.00  0.00
ATOM   2252  AGD AGD X 373     -63.504  54.731  10.645  1.00  0.00
ATOM   2253  AGE AGE X 374       8.485 -14.069  42.504  1.00  0.00
ATOM   2254  AGF AGF X 375      38.630   8.359 -79.384  1.00  0.00
ATOM   2255  AGG AGG X 376     -77.611  25.951  11.572  1.00  0.00
ATOM   2256  AGH AGH X 377      21.735 -34.773 -33.262  1.00  0.00
ATOM   2257  AGI AGI X 378     -14.017   6.691  55.938  1.00  0.00
ATOM   2258  AGJ AGJ X 379     -42.624 -78.001 -15.348  1.00  0.00
ATOM   2259  AGK AGK X 380     -18.005 -83.186  65.040  1.00  0.00
ATOM   2260  AGL AGL X 381      66.474 -32.153  15.575  1.00  0.00
ATOM   2261  AGM AGM X 382     -35.717 -56.481  -0.856  1.00  0.00
ATOM   2262  AGN AGN X 383      59.353  49.718 -62.351  1.00  0.00
ATOM   2263  AGO AGO X 384      16.768 -33.538 -49.551  1.00  0.00
ATOM   2264  AGP AGP X 385     -83.277  68.921 -77.466  1.00  0.00
ATOM   2265  AGQ AGQ X 386     -77.930  -9.207  83.407  1.00  0.00
ATOM   2266  AGR AGR X 387      31.553  72.204 -52.453  1.00  0.00
ATOM   2267  AGS AGS X 388      -8.547 -43.284 -80.335  1.00  0.00
ATOM   2268  AGT AGT X 389      -2.233 -82.656 -26.061  1.00  0.00
ATOM   2269  AGU AGU X 390      73.779  14.891  57.697  1.00  0.00
ATOM   2270  AGV AGV X 391      59.993 -59.099  25.752  1.00  0.00
ATOM   2271  AGW AGW X 392     -18.439  78.808 -50.813  1.00  0.00
ATOM   2272  AGX AGX X 393      80.516 -55.094 -30.683  1.00  0.00
ATOM   2273  AGY AGY X 394       3.698  46.908 -48.231  1.00  0.00
ATOM   2274  AGZ AGZ X 395     -80.317   1.909  39.558  1.00  0.00
ATOM   2275  AHA AHA X 396      11.441  44.708  29.877  1.00  0.00
ATOM   2276  AHB AHB X 397      17.716  30.413  -8.883  1.00  0.00
ATOM   2277  AHC AHC X 398     -17.249 -82.863 -45.230  1.00  0.00
ATOM   2278  AHD AHD X 399     -70.794  80.110 -40.227  1.00  0.00
ATOM   2279  AHE AHE X 400     -36.262 -18.551 -13.075  1.00  0.00
ATOM   2280  AHF AHF X 401      81.672  40.086  85.641  1.00  0.00
ATOM   2281  AHG AHG X 402     -13.208 -81.975 -80.095  1.00  0.00
ATOM   2282  AHH AHH X 403      19.849  33.382 -84.029  1.00  0.00
ATOM   2283  AHI AHI X 404     -24.388  47.793  40.887  1.00  0.00
ATOM   2284  AHJ AHJ X 405     -49.391  53.003  31.901  1.00  0.00
ATOM   2285  AHK AHK X 406     -38.389 -28.386  86.161  1.00  0.00
ATOM   2286  AHL AHL X 407      54.023  70.103 -27.240  1.00  0.00
ATOM   2287  AHM AHM X 408     -14.916 -36.660  24.306  1.00  0.00
ATOM   2288  AHN AHN X 409     -66.774  57.104  76.232  1.00  0.00
ATOM   2289  AHO AHO X 410      84.358  52.775 -44.407  1.00  0.00
ATOM   2290  AHP AHP X 411     -27.896  14.830  34.121  1.00  0.00
ATOM   2291  AHQ AHQ X 412      80.169 -42.884 -48.919  1.00  0.00
ATOM   2292  AHR AHR X 413      83.162 -22.560  66.571  1.00  0.00
ATOM   2293  AHS AHS X 414      68.176 -44.554  83.520  1.00  0.00
ATOM   2294  AHT AHT X 415      76.760 -72.642  34.287  1.00  0.00
ATOM   2295  AHU AHU X 416      22.589 -55.941 -36.168  1.00  0.00
ATOM   2296  AHV AHV X 417       9.259  52.963  49.692  1.00  0.00
ATOM   2297  AHW AHW X 418     -69.134 -70.284 -59.081  1.00  0.00
ATOM   2298  AHX AHX X 419      71.051  50.456  43.196  1.00  0.00
ATOM   2299  AHY AHY X 420     -34.891 -45.054  57.426  1.00  0.00
ATOM   2300  AHZ AHZ X 421      83.916  71.287  81.819  1.00  0.00
ATOM   2301  AIA AIA X 422     -40.959 -53.648  80.677  1.00  0.00
ATOM   2302  AIB AIB X 423      13.973 -78.205  -7.144  1.00  0.00
ATOM   2303  AIC AIC X 424      65.331  34.091 -19.132  1.00  0.00
ATOM   2304  AID AID X 425     -39.126  -0.083 -25.243  1.00  0.00
ATOM   2305  AIE AIE X 426     -31.149  62.932 -66.883  1.00  0.00
ATOM   2306  AIF AIF X 427     -66.547 -86.413   7.669  1.00  0.00
ATOM   2307  AIG AIG X 428      40.643  43.456  63.086  1.00  0.00
ATOM   2308  AIH AIH X 429      37.451 -71.482  35.361  1.00  0.00
ATOM   2309  AII AII X 430      62.380  73.793 -62.135  1.00  0.00
ATOM   2310  AIJ AIJ X 431      79.939 -21.037  49.840  1.00  0.00
ATOM   2311  AIK AIK X 432     -50.690  24.134  26.094  1.00  0.00
ATOM   2312  AIL AIL X 433     -80.142  76.974  13.599  1.00  0.00
ATOM   2313  AIM AIM X 434      37.076 -29.018 -70.039  1.00  0.00
ATOM   2314  AIN AIN X 435      25.622 -35.948  77.961  1.00  0.00
ATOM   2315  AIO AIO X 436      82.887 -72.854  53.045  1.00  0.00
ATOM   2316  AIP AIP X 437     -79.987 -78.760 -75.092  1.00  0.00
ATOM   2317  AIQ AIQ X 438      61.479 -78.454  23.976  1.00  0.00
ATOM   2318  AIR AIR X 439      -0.666  79.193 -63.217  1.00  0.00
ATOM   2319  AIS AIS X 440      58.608 -14.110  26.632  1.00  0.00
ATOM   2320  AIT AIT X 441     -77.806  57.534 -16.018  1.00  0.00
ATOM   2321  AIU AIU X 442      12.094 -75.591  82.693  1.00  0.00
ATOM   2322  AIV AIV X 443      10.953 -81.584 -36.813  1.00  0.00
ATOM   2323  AIW AIW X 444     -54.835 -17.204  84.216  1.00  0.00
ATOM   2324  AIX AIX X 445      -2.294 -79.744  69.705  1.00  0.00
ATOM   2325  AIY AIY X 446      82.633  41.438  55.511  1.00  0.00
ATOM   2326  AIZ AIZ X 447      68.839   5.858 -77.553  1.00  0.00
ATOM   2327  AJA AJA X 448     -28.900  79.010  15.272  1.00  0.00
ATOM   2328  AJB AJB X 449     -27.482 -12.791 -44.202  1.00  0.00
ATOM   2329  AJC AJC X 450      53.089 -44.300  17.759  1.00  0.00
ATOM   2330  AJD AJD X 451     -69.105 -39.883  43.546  1.00  0.00
ATOM   2331  AJE AJE X 452      70.244  30.317  46.463  1.00  0.00
ATOM   2332  AJF AJF X 453      82.457  38.265 -39.035  1.00  0.00
ATOM   2333  AJG AJG X 454      63.064 -62.427  58.623  1.00  0.00
ATOM   2334  AJH AJH X 455      79.458 -53.081 -10.185  1.00  0.00
ATOM   2335  AJI AJI X 456      44.704  55.048 -81.977  1.00  0.00
ATOM   2336  AJJ AJJ X 457      81.791 -28.579  30.188  1.00  0.00
ATOM   2337  AJK AJK X 458      54.538 -53.164 -66.054  1.00  0.00
ATOM   2338  AJL AJL X 459     -75.357  19.399  77.468  1.00  0.00
ATOM   2339  AJM AJM X 460     -37.936  38.553  55.802  1.00  0.00
ATOM   2340  AJN AJN X 461     -66.869  48.104 -65.042  1.00  0.00
ATOM   2341  AJO AJO X 462     -81.539  77.836  86.362  1.00  0.00
ATOM   2342  AJP AJP X 463     -35.792  31.507 -35.447  1.00  0.00
ATOM   2343  AJQ AJQ X 464     -73.961 -56.966  23.853  1.00  0.00
ATOM   2344  AJR AJR X 465      88.492  73.263   0.819  1.00  0.00
ATOM   2345  AJS AJS X 466     -13.960 -18.858  66.910  1.00  0.00
ATOM   2346  AJT AJT X 467     -64.205  12.515  13.740  1.00  0.00
ATOM   2347  AJU AJU X 468      76.100 -88.581  71.409  1.00  0.00
ATOM   2348  AJV AJV X 469     -19.030  78.830 -36.473  1.00  0.00
ATOM   2349  AJW AJW X 470     -16.393  -8.553 -19.395  1.00  0.00
ATOM   2350  AJX AJX X 471      84.117 -19.250 -40.578  1.00  0.00
ATOM   2351  AJY AJY X 472     -21.700  49.402 -77.444  1.00  0.00
ATOM   2352  AJZ AJZ X 473     -65.121 -76.263  33.505  1.00  0.00
ATOM   2353  AKA AKA X 474      63.432  79.096  47.628  1.00  0.00
ATOM   2354  AKB AKB X 475      70.700  83.337 -74.926  1.00  0.00
ATOM   2355  AKC AKC X 476     -38.519  63.799  12.206  1.00  0.00
ATOM   2356  AKD AKD X 477      84.440  39.294 -82.258  1.00  0.00
ATOM   2357  AKE AKE X 478     -73.438  22.515 -62.810  1.00  0.00
ATOM   2358  AKF AKF X 479      23.859  76.069  -1.299  1.00  0.00
ATOM   2359  AKG AKG X 480     -82.922 -37.249 -47.759  1.00  0.00
ATOM   2360  AKH AKH X 481     -80.400  11.389 -19.116  1.00  0.00
ATOM   2361  AKI AKI X 482      87.346  23.844  87.786  1.00  0.00
ATOM   2362  AKJ AKJ X 483      -1.661  31.218  21.068  1.00  0.00
ATOM   2363  AKK AKK X 484     -23.584 -71.975  45.966  1.00  0.00
ATOM   2364  AKL AKL X 485     -52.755  82.979   2.475  1.00  0.00
ATOM   2365  AKM AKM X 486      70.060   9.998  12.230  1.00  0.00
ATOM   2366  AKN AKN X 487     -36.112  11.824 -36.234  1.00  0.00
ATOM   2367  AKO AKO X 488      26.303  55.657  10.135  1.00  0.00
ATOM   2368  AKP AKP X 489      40.719 -81.568 -74.771  1.00  0.00
ATOM   2369  AKQ AKQ X 490      20.938  54.939  61.549  1.00  0.00
ATOM   2370  AKR AKR X 491      74.953  24.698 -32.275  1.00  0.00
ATOM   2371  AKS AKS X 492       2.876  -3.000 -35.769  1.00  0.00
ATOM   2372  AKT AKT X 493      -9.500  59.780  44.676  1.00  0.00
ATOM   2373  AKU AKU X 494      -3.999 -11.865 -80.252  1.00  0.00
ATOM   2374  AKV AKV X 495     -69.950 -69.425 -81.202  1.00  0.00
ATOM   2375  AKW AKW X 496      -9.925  29.028  -5.001  1.00  0.00
ATOM   2376  AKX AKX X 497      -9.550 -40.865 -58.640  1.00  0.00
ATOM   2377  AKY AKY X 498      37.711 -48.127  55.739  1.00  0.00
ATOM   2378  AKZ AKZ X 499     -12.940  28.051  54.547  1.00  0.00
ATOM   2379  ALA ALA X 500     -66.453  56.073 -80.564  1.00  0.00
ATOM   2380  ALB ALB X 501      12.352  45.667  -5.547  1.00  0.00
ATOM   2381  ALC ALC X 502      54.541  20.819 -23.121  1.00  0.00
ATOM   2382  ALD ALD X 503      52.501  -6.890  54.308  1.00  0.00
ATOM   2383  ALE ALE X 504      48.910 -83.506  75.524  1.00  0.00
ATOM   2384  ALF ALF X 505      29.567  83.239  79.591  1.00  0.00
ATOM   2385  ALG ALG X 506      22.498 -88.741  -5.550  1.00  0.00
ATOM   2386  ALH ALH X 507     -78.270 -37.217 -84.053  1.00  0.00
ATOM   2387  ALI ALI X 508      77.799  34.266  71.521  1.00  0.00
ATOM   2388  ALJ ALJ X 509     -16.568  74.708  50.653  1.00  0.00
ATOM   2389  ALK ALK X 510     -31.795  76.872 -46.554  1.00  0.00
ATOM   2390  ALL ALL X 511      38.643  40.216 -65.858  1.00  0.00
ATOM   2391  ALM ALM X 512     -56.373  81.625 -37.698  1.00  0.00
ATOM   2392  ALN ALN X 513      82.288 -56.141  41.222  1.00  0.00
ATOM   2393  ALO ALO X 514     -55.362  19.909  -2.010  1.00  0.00
ATOM   2394  ALP ALP X 515      28.682  57.767 -27.227  1.00  0.00
ATOM   2395  ALQ ALQ X 516     -10.614 -38.341  85.130  1.00  0.00
ATOM   2396  ALR ALR X 517      80.958  42.866   6.647  1.00  0.00
ATOM   2397  ALS ALS X 518      32.821   8.630  17.402  1.00  0.00
ATOM   2398  ALT ALT X 519     -17.761 -81.624 -13.901  1.00  0.00
ATOM   2399  ALU ALU X 520      53.723 -85.820 -46.491  1.00  0.00
ATOM   2400  ALV ALV X 521      34.843 -83.935  23.882  1.00  0.00
ATOM   2401  ALW ALW X 522      34.730  45.458 -50.680  1.00  0.00
ATOM   2402  ALX ALX X 523      61.832  46.427 -42.636  1.00  0.00
ATOM   2403  ALY ALY X 524     -37.042 -14.801  71.392  1.00  0.00
ATOM   2404  ALZ ALZ X 525      -5.801  62.966 -63.555  1.00  0.00
ATOM   2405  AMA AMA X 526     -49.559  52.959 -42.847  1.00  0.00
ATOM   2406  AMB AMB X 527      44.190 -80.259  50.320  1.00  0.00
ATOM   2407  AMC AMC X 528     -62.468 -14.346  38.536  1.00  0.00
ATOM   2408  AMD AMD X 529      31.001  47.582  57.870  1.00  0.00
ATOM   2409  AME AME X 530      28.617 -41.273 -48.199  1.00  0.00
ATOM   2410  AMF AMF X 531      75.374  61.440  54.013  1.00  0.00
ATOM   2411  AMG AMG X 532     -61.805 -47.293 -54.502  1.00  0.00
ATOM   2412  AMH AMH X 533     -85.425 -50.105 -83.451  1.00  0.00
ATOM   2413  AMI AMI X 534     -66.584 -76.883 -33.185  1.00  0.00
ATOM   2414  AMJ AMJ X 535      85.962  53.844 -79.697  1.00  0.00
ATOM   2415  AMK AMK X 536      88.899 -27.776  56.989  1.00  0.00
ATOM   2416  AML AML X 537     -66.698  61.209  45.983  1.00  0.00
ATOM   2417  AMM AMM X 538      85.692 -24.240 -25.365  1.00  0.00
ATOM   2418  AMN AMN X 539     -51.500  42.762 -53.586  1.00  0.00
ATOM   2419  AMO AMO X 540      84.102 -42.321 -68.073  1.00  0.00
ATOM   2420  AMP AMP X 541      29.486  -3.809  80.864  1.00  0.00
ATOM   2421  AMQ AMQ X 542      62.024 -65.501   3.451  1.00  0.00
ATOM   2422  AMR AMR X 543     -75.140 -87.334  27.961  1.00  0.00
ATOM   2423  AMS AMS X 544     -81.367  15.982  64.874  1.00  0.00
ATOM   2424  AMT AMT X 545      90.049 -21.507 -60.449  1.00  0.00
ATOM   2425  AMU AMU X 546     -28.802 -33.946  16.500  1.00  0.00
ATOM   2426  AMV AMV X 547     -24.362 -39.345 -49.161  1.00  0.00
ATOM   2427  AMW AMW X 548     -62.582   5.680 -71.597  1.00  0.00
ATOM   2428  AMX AMX X 549      88.818  64.023  89.008  1.00  0.00
ATOM   2429  AMY AMY X 550      22.880  70.125  25.344  1.00  0.00
ATOM   2430  AMZ AMZ X 551      42.253  81.753 -68.794  1.00  0.00
ATOM   2431  ANA ANA X 552      72.938  38.785 -67.248  1.00  0.00
ATOM   2432  ANB ANB X 553     -25.615   3.850 -28.398  1.00  0.00
ATOM   2433  ANC ANC X 554      59.280 -75.418  50.300  1.00  0.00
ATOM   2434  AND AND X 555     -54.844 -28.147  45.355  1.00  0.00
ATOM   2435  ANE ANE X 556      18.706 -24.963  -1.007  1.00  0.00
ATOM   2436  ANF ANF X 557     -42.450 -89.892  21.987  1.00  0.00
ATOM   2437  ANG ANG X 558      11.220   5.199  87.133  1.00  0.00
ATOM   2438  ANH ANH X 559      62.872  53.742  56.924  1.00  0.00
ATOM   2439  ANI ANI X 560      29.972  23.221 -57.962  1.00  0.00
ATOM   2440  ANJ ANJ X 561      33.022   1.421   4.531  1.00  0.00
ATOM   2441  ANK ANK X 562     -83.429 -10.554 -69.700  1.00  0.00
ATOM   2442  ANL ANL X 563     -46.365  41.433 -80.321  1.00  0.00
ATOM   2443  ANM ANM X 564     -62.162  61.356  61.270  1.00  0.00
ATOM   2444  ANN ANN X 565      87.677  27.613 -41.803  1.00  0.00
ATOM   2445  ANO ANO X 566      31.399  26.834 -29.796  1.00  0.00
ATOM   2446  ANP ANP X 567     -62.724  33.319 -82.735  1.00  0.00
ATOM   2447  ANQ ANQ X 568     -65.891 -27.729  31.263  1.00  0.00
ATOM   2448  ANR ANR X 569      23.512  36.114 -72.814  1.00  0.00
ATOM   2449  ANS ANS X 570      65.960 -62.968  41.448  1.00  0.00
ATOM   2450  ANT ANT X 571     -48.498  49.536  86.850  1.00  0.00
ATOM   2451  ANU ANU X 572      60.647 -34.897   1.338  1.00  0.00
ATOM   2452  ANV ANV X 573      50.330  15.380 -55.685  1.00  0.00
ATOM   2453  ANW ANW X 574     -61.774  21.470  68.336  1.00  0.00
ATOM   2454  ANX ANX X 575     -12.277 -57.354  12.414  1.00  0.00
ATOM   2455  ANY ANY X 576      89.424   2.984 -73.503  1.00  0.00
ATOM   2456  ANZ ANZ X 577     -66.427  42.447  36.430  1.00  0.00
ATOM   2457  AOA AOA X 578     -51.742  75.434  85.935  1.00  0.00
ATOM   2458  AOB AOB X 579      63.232 -30.551  77.317  1.00  0.00
ATOM   2459  AOC AOC X 580      64.471  10.803 -24.846  1.00  0.00
ATOM   2460  AOD AOD X 581      29.716  -0.081  43.382  1.00  0.00
ATOM   2461  AOE AOE X 582     -22.337  22.480 -28.124  1.00  0.00
ATOM   2462  AOF AOF X 583     -19.168  69.501  60.877  1.00  0.00
ATOM   2463  AOG AOG X 584     -57.654  -0.532  68.863  1.00  0.00
ATOM   2464  AOH AOH X 585      73.666 -46.357  64.735  1.00  0.00
ATOM   2465  AOI AOI X 586      27.114  -7.986  57.021  1.00  0.00
ATOM   2466  AOJ AOJ X 587      84.170 -57.501  62.649  1.00  0.00
ATOM   2467  AOK AOK X 588      66.768 -87.949  38.824  1.00  0.00
ATOM   2468  AOL AOL X 589     -15.592  23.163   5.195  1.00  0.00
ATOM   2469  AOM AOM X 590     -78.684  71.867  59.772  1.00  0.00
ATOM   2470  AON AON X 591      -3.438  76.591  59.712  1.00  0.00
ATOM   2471  AOO AOO X 592      78.367 -49.729  26.027  1.00  0.00
ATOM   2472  AOP AOP X 593      -9.898  11.941 -36.358  1.00  0.00
ATOM   2473  AOQ AOQ X 594     -63.900 -13.137  89.290  1.00  0.00
ATOM   2474  AOR AOR X 595      84.732  83.239 -49.483  1.00  0.00
ATOM   2475  AOS AOS X 596      39.771  31.715 -43.698  1.00  0.00
ATOM   2476  AOT AOT X 597      45.134  66.785  10.108  1.00  0.00
ATOM   2477  AOU AOU X 598     -50.900 -71.314 -82.832  1.00  0.00
ATOM   2478  AOV AOV X 599      73.995  82.322  37.194  1.00  0.00
ATOM   2479  AOW AOW X 600     -27.859 -86.552  89.072  1.00  0.00
ATOM   2480  AOX AOX X 601      -1.853  22.341 -14.106  1.00  0.00
ATOM   2481  AOY AOY X 602      50.572 -83.057 -10.008  1.00  0.00
ATOM   2482  AOZ AOZ X 603      61.213  38.401 -78.054  1.00  0.00
ATOM   2483  APA APA X 604     -72.444 -39.011  88.168  1.00  0.00
ATOM   2484  APB APB X 605      56.387 -46.469  72.233  1.00  0.00
ATOM   2485  APC APC X 606       6.433  74.839 -78.218  1.00  0.00
ATOM   2486  APD APD X 607      51.608 -87.333 -83.018  1.00  0.00
ATOM   2487  APE APE X 608      71.844 -59.097  75.832  1.00  0.00
ATOM   2488  APF APF X 609      37.503  39.742  50.562  1.00  0.00
ATOM   2489  APG APG X 610     -38.387 -83.316   6.996  1.00  0.00
ATOM   2490  APH APH X 611     -56.523 -87.263 -65.156  1.00  0.00
ATOM   2491  API API X 612      47.032 -35.330 -32.112  1.00  0.00
ATOM   2492  APJ APJ X 613     -84.024 -46.720 -52.467  1.00  0.00
ATOM   2493  APK APK X 614      59.144  16.221 -33.470  1.00  0.00
ATOM   2494  APL APL X 615     -40.391  44.664 -38.013  1.00  0.00
ATOM   2495  APM APM X 616     -52.661 -12.389 -66.398  1.00  0.00
ATOM   2496  APN APN X 617     -28.384  40.504 -46.552  1.00  0.00
ATOM   2497  APO APO X 618     -85.286 -22.091 -53.945  1.00  0.00
ATOM   2498  APP APP X 619     -60.262  36.245  82.385  1.00  0.00
ATOM   2499  APQ APQ X 620      56.150 -46.294  87.592  1.00  0.00
ATOM   2500  APR APR X 621     -75.043 -37.169 -35.540  1.00  0.00
ATOM   2501  APS APS X 622     -61.090 -55.896 -41.339  1.00  0.00
ATOM   2502  APT APT X 623     -26.752 -70.533 -26.387  1.00  0.00
ATOM   2503  APU APU X 624     -74.983  51.458 -28.813  1.00  0.00
ATOM   2504  APV APV X 625     -68.707 -89.536 -25.551  1.00  0.00
ATOM   2505  APW APW X 626     -59.275 -88.571  32.959  1.00  0.00
ATOM   2506  APX APX X 627     -54.229  -4.341 -12.901  1.00  0.00
ATOM   2507  APY APY X 628      15.305  38.706  78.971  1.00  0.00
ATOM   2508  APZ APZ X 629      87.657 -54.130  83.199  1.00  0.00
ATOM   2509  AQA AQA X 630     -22.855 -87.224 -69.868  1.00  0.00
ATOM   2510  AQB AQB X 631      59.363  83.205 -16.898  1.00  0.00
ATOM   2511  AQC AQC X 632     -17.289 -13.601 -71.428  1.00  0.00
ATOM   2512  AQD AQD X 633       3.649 -37.583  13.339  1.00  0.00
ATOM   2513  AQE AQE X 634     -78.121 -22.590 -83.785  1.00  0.00
ATOM   2514  AQF AQF X 635     -73.761  -4.327 -57.881  1.00  0.00
ATOM   2515  AQG AQG X 636      80.713  37.809 -52.480  1.00  0.00
ATOM   2516  AQH AQH X 637     -39.184  41.250  29.730  1.00  0.00
ATOM   2517  AQI AQI X 638      14.140 -78.193 -19.327  1.00  0.00
ATOM   2518  AQJ AQJ X 639     -26.965  82.779  37.885  1.00  0.00
ATOM   2519  AQK AQK X 640      31.354  43.453  85.173  1.00  0.00
ATOM   2520  AQL AQL X 641      49.867  64.240  -3.797  1.00  0.00
ATOM   2521  AQM AQM X 642     -28.456  -2.317 -78.693  1.00  0.00
ATOM   2522  AQN AQN X 643      42.366 -85.638 -59.070  1.00  0.00
ATOM   2523  AQO AQO X 644      86.197  12.944   7.144  1.00  0.00
ATOM   2524  AQP AQP X 645      40.201 -18.678  -6.582  1.00  0.00
ATOM   2525  AQQ AQQ X 646     -30.204 -47.174  39.768  1.00  0.00
ATOM   2526  AQR AQR X 647      82.358 -72.127 -44.578  1.00  0.00
ATOM   2527  AQS AQS X 648     -74.649  46.676   8.770  1.00  0.00
ATOM   2528  AQT AQT X 649      40.693 -79.214   7.936  1.00  0.00
ATOM   2529  AQU AQU X 650     -44.751  13.025 -19.648  1.00  0.00
ATOM   2530  AQV AQV X 651       7.920  75.076 -47.219  1.00  0.00
ATOM   2531  AQW AQW X 652     -51.698 -67.793  22.225  1.00  0.00
ATOM   2532  AQX AQX X 653     -22.073 -57.006 -65.546  1.00  0.00
ATOM   2533  AQY AQY X 654     -39.793 -66.769 -33.932  1.00  0.00
ATOM   2534  AQZ AQZ X 655     -70.763   0.499  25.152  1.00  0.00
ATOM   2535  ARA ARA X 656     -39.443 -85.116  55.957  1.00  0.00
ATOM   2536  ARB ARB X 657      86.372  17.011 -83.141  1.00  0.00
ATOM   2537  ARC ARC X 658      56.571 -89.111  66.188  1.00  0.00
ATOM   2538  ARD ARD X 659      10.738  28.030  25.230  1.00  0.00
ATOM   2539  ARE ARE X 660     -33.162  84.911  62.552  1.00  0.00
ATOM   2540  ARF ARF X 661      65.891  74.816  85.773  1.00  0.00
ATOM   2541  ARG ARG X 662      36.303  81.236  24.246  1.00  0.00
ATOM   2542  ARH ARH X 663     -76.632 -70.377 -14.328  1.00  0.00
ATOM   2543  ARI ARI X 664     -21.045 -58.325 -78.187  1.00  0.00
ATOM   2544  ARJ ARJ X 665      -6.557  72.416 -45.162  1.00  0.00
ATOM   2545  ARK ARK X 666     -36.461  85.297  31.451  1.00  0.00
ATOM   2546  ARL ARL X 667      -3.965  80.196  -7.636  1.00  0.00
ATOM   2547  ARM ARM X 668      51.725  69.476 -77.811  1.00  0.00
ATOM   2548  ARN ARN X 669     -11.560  82.153 -73.574  1.00  0.00
ATOM   2549  ARO ARO X 670      88.337 -82.972  87.919  1.00  0.00
ATOM   2550  ARP ARP X 671     -45.579 -41.787 -44.648  1.00  0.00
ATOM   2551  ARQ ARQ X 672     -23.201  62.861 -48.354  1.00  0.00
ATOM   2552  ARR ARR X 673      64.274  29.120 -47.397  1.00  0.00
ATOM   2553  ARS ARS X 674      86.946  16.392  70.870  1.00  0.00
ATOM   2554  ART ART X 675     -63.617  76.740  79.271  1.00  0.00
ATOM   2555  ARU ARU X 676      52.286 -36.752 -82.159  1.00  0.00
ATOM   2556  ARV ARV X 677     -10.877  36.376  39.964  1.00  0.00
ATOM   2557  ARW ARW X 678     -83.715 -79.790 -44.975  1.00  0.00
ATOM   2558  ARX ARX X 679     -12.494 -24.879 -86.538  1.00  0.00
ATOM   2559  ARY ARY X 680      19.261  51.821 -56.735  1.00  0.00
ATOM   2560  ARZ ARZ X 681     -32.422 -26.792 -40.485  1.00  0.00
ATOM   2561  ASA ASA X 682      82.266  40.250 -16.218  1.00  0.00
ATOM   2562  ASB ASB X 683       4.526  61.351  88.693  1.00  0.00
ATOM   2563  ASC ASC X 684      71.169 -43.683  36.718  1.00  0.00
ATOM   2564  ASD ASD X 685      27.547 -90.353 -22.468  1.00  0.00
ATOM   2565  ASE ASE X 686     -13.865   0.837 -40.212  1.00  0.00
ATOM   2566  ASF ASF X 687      36.921  42.896 -28.368  1.00  0.00
ATOM   2567  ASG ASG X 688     -83.272  55.765  25.384  1.00  0.00
ATOM   2568  ASH ASH X 689     -78.602 -88.695  75.712  1.00  0.00
ATOM   2569  ASI ASI X 690      80.999 -31.509 -86.364  1.00  0.00
ATOM   2570  ASJ ASJ X 691     -50.183  37.239 -34.807  1.00  0.00
ATOM   2571  ASK ASK X 692     -79.073  74.886 -22.716  1.00  0.00
ATOM   2572  ASL ASL X 693     -84.352  47.201  51.015  1.00  0.00
ATOM   2573  ASM ASM X 694     -79.380 -86.349 -58.175  1.00  0.00
ATOM   2574  ASN ASN X 695      88.703   7.233  -5.644  1.00  0.00
ATOM   2575  ASO ASO X 696     -50.198 -87.695  66.898  1.00  0.00
ATOM   2576  ASP ASP X 697      21.135  74.229 -73.286  1.00  0.00
ATOM   2577  ASQ ASQ X 698      56.501  -2.111 -46.182  1.00  0.00
ATOM   2578  ASR ASR X 699     -26.828  80.138 -64.122  1.00  0.00
ATOM   2579  ASS ASS X 700      61.803  -2.542  89.757  1.00  0.00
ATOM   2580  AST AST X 701     -38.995 -45.042  24.053  1.00  0.00
ATOM   2581  ASU ASU X 702     -39.234 -34.919   7.098  1.00  0.00
ATOM   2582  ASV ASV X 703      54.107  76.840  56.730  1.00  0.00
ATOM   2583  ASW ASW X 704       4.702 -32.673 -72.589  1.00  0.00
ATOM   2584  ASX ASX X 705     -70.144  17.995 -47.781  1.00  0.00
ATOM   2585  ASY ASY X 706      18.419  46.194 -26.137  1.00  0.00
ATOM   2586  ASZ ASZ X 707     -33.742  32.008 -15.354  1.00  0.00
ATOM   2587  ATA ATA X 708      87.406  83.032  79.504  1.00  0.00
ATOM   2588  ATB ATB X 709      42.239  17.832 -45.836  1.00  0.00
ATOM   2589  ATC ATC X 710     -23.868 -29.362 -66.345  1.00  0.00
ATOM   2590  ATD ATD X 711     -24.597 -26.790  29.978  1.00  0.00
ATOM   2591  ATE ATE X 712     -24.962 -28.611   2.122  1.00  0.00
ATOM   2592  ATF ATF X 713     -78.896  19.061 -32.861  1.00  0.00
ATOM   2593  ATG ATG X 714     -24.444 -34.512 -81.907  1.00  0.00
ATOM   2594  ATH ATH X 715     -76.503  78.528  44.618  1.00  0.00
ATOM   2595  ATI ATI X 716     -79.816   2.297  88.044  1.00  0.00
ATOM   2596  ATJ ATJ X 717     -42.102 -70.745 -51.874  1.00  0.00
ATOM   2597  ATK ATK X 718      15.130 -21.311 -30.050  1.00  0.00
ATOM   2598  ATL ATL X 719      48.744 -51.158 -78.079  1.00  0.00
ATOM   2599  ATM ATM X 720     -83.598 -26.428 -20.719  1.00  0.00
ATOM   2600  ATN ATN X 721      73.833  47.542 -19.729  1.00  0.00
ATOM   2601  ATO ATO X 722     -32.053 -40.369  85.441  1.00  0.00
ATOM   2602  ATP ATP X 723      26.088  63.777  51.250  1.00  0.00
ATOM   2603  ATQ ATQ X 724     -50.691  66.528  77.965  1.00  0.00
ATOM   2604  ATR ATR X 725      -0.891 -81.592 -42.739  1.00  0.00
ATOM   2605  ATS ATS X 726     -71.426 -86.031 -43.506  1.00  0.00
ATOM   2606  ATT ATT X 727      81.523 -33.903  80.695  1.00  0.00
ATOM   2607  ATU ATU X 728      22.876  17.945  19.737  1.00  0.00
ATOM   2608  ATV ATV X 729      60.793   3.458  69.952  1.00  0.00
ATOM   2609  ATW ATW X 730      88.958  38.828  35.394  1.00  0.00
ATOM   2610  ATX ATX X 731      60.610  15.747 -69.032  1.00  0.00
ATOM   2611  ATY ATY X 732      30.500 -43.677 -26.531  1.00  0.00
ATOM   2612  ATZ ATZ X 733      58.959  52.236 -80.945  1.00  0.00
ATOM   2613  AUA AUA X 734      15.840  81.582  85.954  1.00  0.00
ATOM   2614  AUB AUB X 735      85.716  -8.102  10.920  1.00  0.00
ATOM   2615  AUC AUC X 736      60.261  84.527 -35.817  1.00  0.00
ATOM   2616  AUD AUD X 737     -64.473 -88.553  85.032  1.00  0.00
ATOM   2617  AUE AUE X 738     -34.146 -57.777 -17.497  1.00  0.00
ATOM   2618  AUF AUF X 739      47.937  70.937 -40.598  1.00  0.00
ATOM   2619  AUG AUG X 740      24.557  42.464 -15.033  1.00  0.00
ATOM   2620  AUH AUH X 741      53.576  11.480  36.082  1.00  0.00
ATOM   2621  AUI AUI X 742     -19.400 -20.242 -28.158  1.00  0.00
ATOM   2622  AUJ AUJ X 743      65.604 -35.768 -74.076  1.00  0.00
ATOM   2623  AUK AUK X 744     -44.350 -71.290  86.300  1.00  0.00
ATOM   2624  AUL AUL X 745      71.416 -35.267 -52.715  1.00  0.00
ATOM   2625  AUM AUM X 746      42.097 -27.979  85.564  1.00  0.00
ATOM   2626  AUN AUN X 747     -25.171 -52.576 -46.743  1.00  0.00
ATOM   2627  AUO AUO X 748     -84.005  41.133 -27.469  1.00  0.00
ATOM   2628  AUP AUP X 749      38.330 -24.954  46.003  1.00  0.00
ATOM   2629  AUQ AUQ X 750     -47.704 -14.856  55.803  1.00  0.00
ATOM   2630  AUR AUR X 751      57.799  83.538 -84.993  1.00  0.00
ATOM   2631  AUS AUS X 752      -2.196 -76.256  -4.402  1.00  0.00
ATOM   2632  AUT AUT X 753     -46.299 -28.435 -57.127  1.00  0.00
ATOM   2633  AUU AUU X 754      -2.043  33.245 -71.703  1.00  0.00
ATOM   2634  AUV AUV X 755      39.679 -70.501 -51.543  1.00  0.00
ATOM   2635  AUW AUW X 756     -41.998  81.320  -6.395  1.00  0.00
ATOM   2636  AUX AUX X 757      20.577   7.886 -68.211  1.00  0.00
ATOM   2637  AUY AUY X 758     -83.430   2.427  16.495  1.00  0.00
ATOM   2638  AUZ AUZ X 759      28.045 -11.927 -10.457  1.00  0.00
ATOM   2639  AVA AVA X 760     -65.799  46.027  63.118  1.00  0.00
ATOM   2640  AVB AVB X 761      -9.448  14.575  45.905  1.00  0.00
ATOM   2641  AVC AVC X 762      87.089  25.767  49.264  1.00  0.00
ATOM   2642  AVD AVD X 763      -9.065  -8.372 -60.070  1.00  0.00
ATOM   2643  AVE AVE X 764      57.204   4.277 -79.950  1.00  0.00
ATOM   2644  AVF AVF X 765      55.711   1.704 -59.230  1.00  0.00
ATOM   2645  AVG AVG X 766      84.285  85.252  28.897  1.00  0.00
ATOM   2646  AVH AVH X 767     -81.665  21.658 -80.863  1.00  0.00
ATOM   2647  AVI AVI X 768      84.426  79.295  42.208  1.00  0.00
ATOM   2648  AVJ AVJ X 769      85.572   5.639 -25.502  1.00  0.00
ATOM   2649  AVK AVK X 770      18.948  83.905  41.216  1.00  0.00
ATOM   2650  AVL AVL X 771     -74.947 -86.652 -11.112  1.00  0.00
ATOM   2651  AVM AVM X 772      62.273 -19.820 -44.996  1.00  0.00
ATOM   2652  AVN AVN X 773     -44.206  30.826  38.991  1.00  0.00
ATOM   2653  AVO AVO X 774      47.724   5.132  -8.426  1.00  0.00
ATOM   2654  AVP AVP X 775     -57.170 -89.526 -81.832  1.00  0.00
ATOM   2655  AVQ AVQ X 776     -80.865 -32.084  41.668  1.00  0.00
ATOM   2656  AVR AVR X 777     -79.705 -59.656 -36.528  1.00  0.00
ATOM   2657  AVS AVS X 778      -3.414  51.324 -79.784  1.00  0.00
ATOM   2658  AVT AVT X 779     -85.609 -40.341  90.013  1.00  0.00
ATOM   2659  AVU AVU X 780      32.854  27.990  83.127  1.00  0.00
ATOM   2660  AVV AVV X 781       9.653 -48.379  85.142  1.00  0.00
ATOM   2661  AVW AVW X 782      89.002 -69.171  -1.145  1.00  0.00
ATOM   2662  AVX AVX X 783     -17.420 -90.493  42.115  1.00  0.00
ATOM   2663  AVY AVY X 784      26.735   3.610  69.032  1.00  0.00
ATOM   2664  AVZ AVZ X 785     -37.235  64.438  80.962  1.00  0.00
ATOM   2665  AWA AWA X 786      22.439  73.344 -27.493  1.00  0.00
ATOM   2666  AWB AWB X 787      64.967 -83.269  83.318  1.00  0.00
ATOM   2667  AWC AWC X 788      -4.735 -81.740  39.649  1.00  0.00
ATOM   2668  AWD AWD X 789     -84.426 -47.604 -67.899  1.00  0.00
ATOM   2669  AWE AWE X 790      84.292  59.381  64.045  1.00  0.00
ATOM   2670  AWF AWF X 791     -82.673  40.127 -70.306  1.00  0.00
ATOM   2671  AWG AWG X 792     -35.610  67.746  25.412  1.00  0.00
ATOM   2672  AWH AWH X 793      52.937 -27.616 -19.958  1.00  0.00
ATOM   2673  AWI AWI X 794      38.344  82.654  86.113  1.00  0.00
ATOM   2674  AWJ AWJ X 795      40.318  85.477 -39.879  1.00  0.00
ATOM   2675  AWK AWK X 796      61.236 -62.040  84.881  1.00  0.00
ATOM   2676  AWL AWL X 797      86.305  42.063  23.176  1.00  0.00
ATOM   2677  AWM AWM X 798     -76.818  70.618  33.255  1.00  0.00
ATOM   2678  AWN AWN X 799      61.222 -52.053 -21.320  1.00  0.00
ATOM   2679  AWO AWO X 800     -51.356 -29.681 -71.768  1.00  0.00
ATOM   2680  AWP AWP X 801     -10.635  33.463 -51.460  1.00  0.00
ATOM   2681  AWQ AWQ X 802      65.253  38.384  79.735  1.00  0.00
ATOM   2682  AWR AWR X 803     -33.963  80.869 -85.508  1.00  0.00
ATOM   2683  AWS AWS X 804      17.109  57.057 -16.194  1.00  0.00
ATOM   2684  AWT AWT X 805      27.255  31.681 -46.270  1.00  0.00
ATOM   2685  AWU AWU X 806     -39.851  60.478 -41.656  1.00  0.00
ATOM   2686  AWV AWV X 807      89.755  63.137 -60.958  1.00  0.00
ATOM   2687  AWW AWW X 808      11.039  34.295  12.395  1.00  0.00
ATOM   2688  AWX AWX X 809     -82.860  -1.852 -77.680  1.00  0.00
ATOM   2689  AWY AWY X 810      61.657 -32.685  89.212  1.00  0.00
ATOM   2690  AWZ AWZ X 811     -82.726  48.294 -84.704  1.00  0.00
ATOM   2691  AXA AXA X 812       8.016  80.398  62.664  1.00  0.00
ATOM   2692  AXB AXB X 813      83.472 -10.856  70.256  1.00  0.00
ATOM   2693  AXC AXC X 814      83.349  -8.843  87.323  1.00  0.00
ATOM   2694  AXD AXD X 815     -59.817  33.231   4.177  1.00  0.00
ATOM   2695  AXE AXE X 816     -36.964 -89.057  38.744  1.00  0.00
ATOM   2696  AXF AXF X 817     -25.177  65.867  37.436  1.00  0.00
ATOM   2697  AXG AXG X 818      86.779 -85.015 -55.367  1.00  0.00
ATOM   2698  AXH AXH X 819      54.388 -13.542 -26.415  1.00  0.00
ATOM   2699  AXI AXI X 820     -17.996  73.898 -25.702  1.00  0.00
ATOM   2700  AXJ AXJ X 821      37.322  70.967 -22.007  1.00  0.00
ATOM   2701  AXK AXK X 822      13.650  85.538 -25.077  1.00  0.00
ATOM   2702  AXL AXL X 823      45.546  57.650 -41.059  1.00  0.00
ATOM   2703  AXM AXM X 824     -42.075  -4.466 -78.410  1.00  0.00
ATOM   2704  AXN AXN X 825     -20.310 -46.423  31.059  1.00  0.00
ATOM   2705  AXO AXO X 826     -64.880 -88.533  49.979  1.00  0.00
ATOM   2706  AXP AXP X 827     -48.649 -56.775  14.395  1.00  0.00
ATOM   2707  AXQ AXQ X 828      32.186 -86.622  40.464  1.00  0.00
ATOM   2708  AXR AXR X 829      71.221  15.790  82.768  1.00  0.00
ATOM   2709  AXS AXS X 830      53.283  55.422 -16.716  1.00  0.00
ATOM   2710  AXT AXT X 831     -26.814  58.901  -2.383  1.00  0.00
ATOM   2711  AXU AXU X 832      18.530  10.466 -52.005  1.00  0.00
ATOM   2712  AXV AXV X 833     -50.537  13.706 -40.779  1.00  0.00
ATOM   2713  AXW AXW X 834     -42.511 -31.150 -83.661  1.00  0.00
ATOM   2714  AXX AXX X 835     -61.872  35.005  29.263  1.00  0.00
ATOM   2715  AXY AXY X 836     -52.008  83.565  69.072  1.00  0.00
ATOM   2716  AXZ AXZ X 837     -10.303 -54.359  89.319  1.00  0.00
ATOM   2717  AYA AYA X 838      18.212 -28.541  37.894  1.00  0.00
ATOM   2718  AYB AYB X 839     -42.815 -25.406 -29.451  1.00  0.00
ATOM   2719  AYC AYC X 840      58.353 -80.846 -72.196  1.00  0.00
ATOM   2720  AYD AYD X 841      -9.350 -63.191 -83.766  1.00  0.00
ATOM   2721  AYE AYE X 842     -31.729  80.039 -25.702  1.00  0.00
ATOM   2722  AYF AYF X 843      29.089 -36.662  46.006  1.00  0.00
ATOM   2723  AYG AYG X 844     -83.999  85.167 -60.711  1.00  0.00
ATOM   2724  AYH AYH X 845     -10.746 -68.138  63.722  1.00  0.00
ATOM   2725  AYI AYI X 846      83.775 -33.316 -42.361  1.00  0.00
ATOM   2726  AYJ AYJ X 847      33.368  13.139  34.754  1.00  0.00
ATOM   2727  AYK AYK X 848      89.143 -89.037  65.945  1.00  0.00
ATOM   2728  AYL AYL X 849     -47.914  49.899  16.620  1.00  0.00
ATOM   2729  AYM AYM X 850      16.608  14.095  78.905  1.00  0.00
ATOM   2730  AYN AYN X 851     -38.702  54.931 -77.925  1.00  0.00
ATOM   2731  AYO AYO X 852      62.346  53.384 -25.996  1.00  0.00
ATOM   2732  AYP AYP X 853     -32.545  67.022 -80.960  1.00  0.00
ATOM   2733  AYQ AYQ X 854      38.255  52.634 -66.657  1.00  0.00
ATOM   2734  AYR AYR X 855      18.231  49.308  18.935  1.00  0.00
ATOM   2735  AYS AYS X 856      20.359 -86.306 -86.787  1.00  0.00
ATOM   2736  AYT AYT X 857      46.011 -10.323   0.026  1.00  0.00
ATOM   2737  AYU AYU X 858     -31.415 -84.683 -55.689  1.00  0.00
ATOM   2738  AYV AYV X 859      51.672 -12.032 -79.200  1.00  0.00
ATOM   2739  AYW AYW X 860      85.833 -38.686  43.761  1.00  0.00
ATOM   2740  AYX AYX X 861     -26.154  -2.029  56.789  1.00  0.00
ATOM   2741  AYY AYY X 862      38.677  29.699  37.745  1.00  0.00
ATOM   2742  AYZ AYZ X 863      33.675 -87.978  74.090  1.00  0.00
ATOM   2743  AZA AZA X 864     -11.004  12.142 -49.872  1.00  0.00
ATOM   2744  AZB AZB X 865     -12.610  14.169 -14.337  1.00  0.00
ATOM   2745  AZC AZC X 866      86.305 -33.088  -3.933  1.00  0.00
ATOM   2746  AZD AZD X 867      83.398 -83.303  22.085  1.00  0.00
ATOM   2747  AZE AZE X 868     -83.636  26.005  32.209  1.00  0.00
ATOM   2748  AZF AZF X 869      50.139 -87.657  32.014  1.00  0.00
ATOM   2749  AZG AZG X 870      48.739 -36.950 -51.228  1.00  0.00
ATOM   2750  AZH AZH X 871      -2.893  45.341  55.436  1.00  0.00
ATOM   2751  AZI AZI X 872     -61.749  41.506 -33.041  1.00  0.00
ATOM   2752  AZJ AZJ X 873      72.531 -20.217  63.112  1.00  0.00
ATOM   2753  AZK AZK X 874     -62.839  63.634  21.970  1.00  0.00
ATOM   2754  AZL AZL X 875     -85.585  34.275 -57.414  1.00  0.00
ATOM   2755  AZM AZM X 876     -59.108 -32.861 -50.250  1.00  0.00
ATOM   2756  AZN AZN X 877      18.897 -83.944 -49.199  1.00  0.00
ATOM   2757  AZO AZO X 878      64.665  84.263   6.141  1.00  0.00
ATOM   2758  AZP AZP X 879      16.560  17.991   6.022  1.00  0.00
ATOM   2759  AZQ AZQ X 880     -61.332 -71.050  10.864  1.00  0.00
ATOM   2760  AZR AZR X 881      56.979 -18.118  87.982  1.00  0.00
ATOM   2761  AZS AZS X 882     -33.040 -14.044  36.002  1.00  0.00
ATOM   2762  AZT AZT X 883      32.911   8.682  61.261  1.00  0.00
ATOM   2763  AZU AZU X 884     -15.847 -11.123 -86.541  1.00  0.00
ATOM   2764  AZV AZV X 885      12.309 -52.158  -0.254  1.00  0.00
ATOM   2765  AZW AZW X 886     -60.339 -23.317 -59.666  1.00  0.00
ATOM   2766  AZX AZX X 887     -28.364 -33.855  73.215  1.00  0.00
ATOM   2767  AZY AZY X 888     -81.984  51.289 -38.686  1.00  0.00
ATOM   2768  AZZ AZZ X 889     -34.430  -2.481  40.224  1.00  0.00
ATOM   2769  BAA BAA X 890       5.436  48.018  83.985  1.00  0.00
ATOM   2770  BAB BAB X 891     -64.518  24.977  32.883  1.00  0.00
ATOM   2771  BAC BAC X 892      -9.340   4.007  40.429  1.00  0.00
ATOM   2772  BAD BAD X 893     -40.257   0.673 -42.754  1.00  0.00
ATOM   2773  BAE BAE X 894      44.777   4.333  46.604  1.00  0.00
ATOM   2774  BAF BAF X 895      55.489  61.367 -49.861  1.00  0.00
ATOM   2775  BAG BAG X 896      86.864   5.428  80.751  1.00  0.00
ATOM   2776  BAH BAH X 897      83.566  73.735 -77.963  1.00  0.00
ATOM   2777  BAI BAI X 898      60.539   6.403  56.263  1.00  0.00
ATOM   2778  BAJ BAJ X 899     -85.262 -83.197  67.788  1.00  0.00
ATOM   2779  BAK BAK X 900      53.333 -90.376  -0.288  1.00  0.00
ATOM   2780  BAL BAL X 901      31.635 -30.639  59.644  1.00  0.00
ATOM   2781  BAM BAM X 902     -82.348 -67.686  82.566  1.00  0.00
ATOM   2782  BAN BAN X 903     -28.828 -73.909 -87.364  1.00  0.00
ATOM   2783  BAO BAO X 904     -16.467 -71.657 -66.588  1.00  0.00
ATOM   2784  BAP BAP X 905     -78.088 -88.322  52.762  1.00  0.00
ATOM   2785  BAQ BAQ X 906      47.097   3.193  23.247  1.00  0.00
ATOM   2786  BAR BAR X 907     -76.984 -21.250  26.162  1.00  0.00
ATOM   2787  BAS BAS X 908     -38.421  11.643  50.273  1.00  0.00
ATOM   2788  BAT BAT X 909      46.204  -3.009  37.100  1.00  0.00
ATOM   2789  BAU BAU X 910      -6.170  83.784 -35.085  1.00  0.00
ATOM   2790  BAV BAV X 911      -7.925 -63.824  84.164  1.00  0.00
ATOM   2791  BAW BAW X 912      35.203  28.684 -84.729  1.00  0.00
ATOM   2792  BAX BAX X 913      86.852  62.611 -28.390  1.00  0.00
ATOM   2793  BAY BAY X 914     -46.084 -37.745  80.022  1.00  0.00
ATOM   2794  BAZ BAZ X 915      89.594  24.572 -70.136  1.00  0.00
ATOM   2795  BBA BBA X 916      15.870  68.549  64.799  1.00  0.00
ATOM   2796  BBB BBB X 917     -23.777 -48.754  80.987  1.00  0.00
ATOM   2797  BBC BBC X 918      44.073 -18.994 -20.164  1.00  0.00
ATOM   2798  BBD BBD X 919     -16.899  39.305  25.586  1.00  0.00
ATOM   2799  BBE BBE X 920     -13.161 -22.490  44.483  1.00  0.00
ATOM   2800  BBF BBF X 921     -84.895  82.099 -36.802  1.00  0.00
ATOM   2801  BBG BBG X 922     -19.563  -3.930 -50.716  1.00  0.00
ATOM   2802  BBH BBH X 923      28.171 -60.436  43.883  1.00  0.00
ATOM   2803  BBI BBI X 924     -74.344 -55.480 -48.825  1.00  0.00
ATOM   2804  BBJ BBJ X 925     -85.009  48.726 -62.042  1.00  0.00
ATOM   2805  BBK BBK X 926     -52.581  45.718  44.816  1.00  0.00
ATOM   2806  BBL BBL X 927     -40.107 -60.209  31.532  1.00  0.00
ATOM   2807  BBM BBM X 928     -59.709   9.696  85.814  1.00  0.00
ATOM   2808  BBN BBN X 929      84.615  71.134 -38.979  1.00  0.00
ATOM   2809  BBO BBO X 930     -12.050 -63.471   1.451  1.00  0.00
ATOM   2810  BBP BBP X 931       4.281   7.729  33.960  1.00  0.00
ATOM   2811  BBQ BBQ X 932      43.724   0.672  66.612  1.00  0.00
ATOM   2812  BBR BBR Y 933     -51.269 -32.349 -58.430  1.00  0.00
ATOM   2813  BBS BBS Y 934     -57.862  65.112  12.339  1.00  0.00
ATOM   2814  BBT BBT Y 935      70.980  39.183  32.062  1.00  0.00
ATOM   2815  BBU BBU Y 936     -35.519 -78.476 -12.023  1.00  0.00
ATOM   2816  BBV BBV Y 937      48.988 -66.630  18.788  1.00  0.00
ATOM   2817  BBW BBW Y 938     -67.224 -11.390  23.376  1.00  0.00
ATOM   2818  BBX BBX Y 939      31.823  63.311  32.549  1.00  0.00
ATOM   2819  BBY BBY Y 940      76.567 -27.409  11.055  1.00  0.00
ATOM   2820  BBZ BBZ Y 941       9.923  -8.154  48.321  1.00  0.00
ATOM   2821  BCA BCA Y 942      -3.288  23.276 -41.872  1.00  0.00
ATOM   2822  BCB BCB Y 943      79.773 -46.648 -43.367  1.00  0.00
ATOM   2823  BCC BCC Y 944      54.890  53.174 -15.937  1.00  0.00
ATOM   2824  BCD BCD Y 945      75.243  37.422  56.204  1.00  0.00
ATOM   2825  BCE BCE Y 946     -63.485  35.887  23.858  1.00  0.00
ATOM   2826  BCF BCF Y 947     -64.649  35.017 -56.006  1.00  0.00
ATOM   2827  BCG BCG Y 948     -39.269  77.190 -38.416  1.00  0.00
ATOM   2828  BCH BCH Y 949      40.738  36.073  56.657  1.00  0.00
ATOM   2829  BCI BCI Y 950      83.146   5.595 -22.515  1.00  0.00
ATOM   2830  BCJ BCJ Y 951     -49.786  57.842  53.871  1.00  0.00
ATOM   2831  BCK BCK Y 952     -37.346  36.196  50.812  1.00  0.00
ATOM   2832  BCL BCL Y 953      19.516 -29.277 -18.230  1.00  0.00
ATOM   2833  BCM BCM Y 954      23.602 -34.735 -58.499  1.00  0.00
ATOM   2834  BCN BCN Y 955      54.689 -75.340  52.921  1.00  0.00
ATOM   2835  BCO BCO Y 956      61.414  23.580  -5.994  1.00  0.00
ATOM   2836  BCP BCP Y 957      76.143 -27.219  70.541  1.00  0.00
ATOM   2837  BCQ BCQ Y 958      56.112  71.756  19.007  1.00  0.00
ATOM   2838  BCR BCR Y 959      35.075  19.072 -54.245  1.00  0.00
ATOM   2839  BCS BCS Y 960      80.353   0.825 -49.423  1.00  0.00
ATOM   2840  BCT BCT Y 961     -33.579 -59.037 -12.742  1.00  0.00
ATOM   2841  BCU BCU Y 962     -52.812 -74.469  70.820  1.00  0.00
ATOM   2842  BCV BCV Y 963     -66.768 -77.289 -24.554  1.00  0.00
ATOM   2843  BCW BCW Y 964      -2.784  75.818  66.469  1.00  0.00
ATOM   2844  BCX BCX Y 965       9.112   7.011 -74.243  1.00  0.00
ATOM   2845  BCY BCY Y 966     -43.737  13.466 -49.942  1.00  0.00
ATOM   2846  BCZ BCZ Y 967      33.917   7.347 -15.523  1.00  0.00
ATOM   2847  BDA BDA Y 968      79.454  49.745 -25.806  1.00  0.00
ATOM   2848  BDB BDB Y 969     -23.528  -5.849 -22.529  1.00  0.00
ATOM   2849  BDC BDC Y 970     -83.894 -83.461 -11.338  1.00  0.00
ATOM   2850  BDD BDD Y 971      51.477  45.590  21.623  1.00  0.00
ATOM   2851  BDE BDE Y 972      78.905  14.603  49.393  1.00  0.00
ATOM   2852  BDF BDF Y 973      -1.299 -70.522  55.782  1.00  0.00
ATOM   2853  BDG BDG Y 974     -50.642  74.991  34.575  1.00  0.00
ATOM   2854  BDH BDH Y 975     -22.680 -68.414  15.539  1.00  0.00
ATOM   2855  BDI BDI Y 976      30.091 -50.209 -75.189  1.00  0.00
ATOM   2856  BDJ BDJ Y 977     -81.332 -45.337 -55.562  1.00  0.00
ATOM   2857  BDK BDK Y 978      14.638   0.212  76.641  1.00  0.00
ATOM   2858  BDL BDL Y 979     -11.388 -33.377  56.855  1.00  0.00
ATOM   2859  BDM BDM Y 980     -39.782 -61.087 -33.758  1.00  0.00
ATOM   2860  BDN BDN Y 981      41.653 -13.082  79.475  1.00  0.00
ATOM   2861  BDO BDO Y 982      82.176 -82.188 -76.826  1.00  0.00
ATOM   2862  BDP BDP Y 983     -52.372  47.393  -7.773  1.00  0.00
ATOM   2863  BDQ BDQ Y 984     -64.583  19.960  65.379  1.00  0.00
ATOM   2864  BDR BDR Y 985      89.818 -66.952 -20.671  1.00  0.00
ATOM   2865  BDS BDS Y 986      46.257   0.073 -79.294  1.00  0.00
ATOM   2866  BDT BDT Y 987      23.561 -53.814  84.769  1.00  0.00
ATOM   2867  BDU BDU Y 988       4.709  50.458 -48.172  1.00  0.00
ATOM   2868  BDV BDV Y 989     -10.874 -80.541 -19.608  1.00  0.00
ATOM   2869  BDW BDW Y 990     -34.983  71.365 -64.314  1.00  0.00
ATOM   2870  BDX BDX Y 991      46.037 -16.262  51.895  1.00  0.00
ATOM   2871  BDY BDY Y 992      23.703  60.854 -77.777  1.00  0.00
ATOM   2872  BDZ BDZ Y 993     -25.031  49.747  78.779  1.00  0.00
ATOM   2873  BEA BEA Y 994       4.484  54.125  76.451  1.00  0.00
ATOM   2874  BEB BEB Y 995      50.311 -11.231  -0.591  1.00  0.00
ATOM   2875  BEC BEC Y 996      55.668  11.575 -46.490  1.00  0.00
ATOM   2876  BED BED Y 997     -20.107  37.093 -13.731  1.00  0.00
ATOM   2877  BEE BEE Y 998      -4.931  75.647  32.170  1.00  0.00
ATOM   2878  BEF BEF Y 999      41.922  52.454 -40.482  1.00  0.00
ATOM   2879  BEG BEG Y1000     -73.000  19.113 -16.494  1.00  0.00
ATOM   2880  BEH BEH Y1001      14.085 -79.885 -63.329  1.00  0.00
ATOM   2881  BEI BEI Y1002     -68.230  -8.939  76.115  1.00  0.00
ATOM   2882  BEJ BEJ Y1003      49.092 -36.317 -72.034  1.00  0.00
ATOM   2883  BEK BEK Y1004      24.542  72.578   1.112  1.00  0.00
ATOM   2884  BEL BEL Y1005      73.384 -84.799 -34.250  1.00  0.00
ATOM   2885  BEM BEM Y1006     -53.147  -4.895 -24.199  1.00  0.00
ATOM   2886  BEN BEN Y1007     -14.182 -88.297 -62.571  1.00  0.00
ATOM   2887  BEO BEO Y1008      88.112 -13.951  89.002  1.00  0.00
ATOM   2888  BEP BEP Y1009      16.709  23.558  13.098  1.00  0.00
ATOM   2889  BEQ BEQ Y1010     -35.101  33.799 -38.796  1.00  0.00
ATOM   2890  BER BER Y1011       9.214 -34.537  71.153  1.00  0.00
ATOM   2891  BES BES Y1012     -69.227 -81.691 -45.702  1.00  0.00
ATOM   2892  BET BET Y1013     -44.690 -45.324  41.197  1.00  0.00
ATOM   2893  BEU BEU Y1014      86.533  74.579 -42.917  1.00  0.00
ATOM   2894  BEV BEV Y1015       2.664  45.769  47.953  1.00  0.00
ATOM   2895  BEW BEW Y1016     -23.767 -69.177 -71.798  1.00  0.00
ATOM   2896  BEX BEX Y1017     -26.552  59.330  31.271  1.00  0.00
ATOM   2897  BEY BEY Y1018     -37.237 -53.109  77.023  1.00  0.00
ATOM   2898  BEZ BEZ Y1019      69.556 -88.567  22.291  1.00  0.00
ATOM   2899  BFA BFA Y1020      73.889 -21.457 -24.884  1.00  0.00
ATOM   2900  BFB BFB Y1021     -20.019  37.628 -65.815  1.00  0.00
ATOM   2901  BFC BFC Y1022      85.938  13.565   2.765  1.00  0.00
ATOM   2902  BFD BFD Y1023      10.659  25.168  44.007  1.00  0.00
ATOM   2903  BFE BFE Y1024     -73.854 -71.912  23.898  1.00  0.00
ATOM   2904  BFF BFF Y1025      52.417 -12.090 -24.566  1.00  0.00
ATOM   2905  BFG BFG Y1026      65.499  20.765  69.710  1.00  0.00
ATOM   2906  BFH BFH Y1027     -62.770 -27.397   6.495  1.00  0.00
ATOM   2907  BFI BFI Y1028      47.132 -28.513 -29.161  1.00  0.00
ATOM   2908  BFJ BFJ Y1029     -78.762 -28.690  66.646  1.00  0.00
ATOM   2909  BFK BFK Y1030       9.259 -59.867  18.636  1.00  0.00
ATOM   2910  BFL BFL Y1031      62.700  82.170  -8.897  1.00  0.00
ATOM   2911  BFM BFM Y1032      83.499 -12.257 -84.918  1.00  0.00
ATOM   2912  BFN BFN Y1033     -19.277 -35.184 -25.397  1.00  0.00
ATOM   2913  BFO BFO Y1034     -30.753  45.411   9.585  1.00  0.00
ATOM   2914  BFP BFP Y1035      35.740 -77.568 -43.328  1.00  0.00
ATOM   2915  BFQ BFQ Y1036      48.947  16.940  81.399  1.00  0.00
ATOM   2916  BFR BFR Y1037     -28.563 -10.823  70.649  1.00  0.00
ATOM   2917  BFS BFS Y1038     -40.783  12.697  87.820  1.00  0.00
ATOM   2918  BFT BFT Y1039      25.044  41.065  -9.733  1.00  0.00
ATOM   2919  BFU BFU Y1040      37.157 -34.882  18.441  1.00  0.00
ATOM   2920  BFV BFV Y1041      73.342 -19.695  33.784  1.00  0.00
ATOM   2921  BFW BFW Y1042      32.674  -0.917  14.007  1.00  0.00
ATOM   2922  BFX BFX Y1043      59.858  60.336 -56.998  1.00  0.00
ATOM   2923  BFY BFY Y1044     -75.097 -53.183  12.248  1.00  0.00
ATOM   2924  BFZ BFZ Y1045       0.140 -58.528 -16.126  1.00  0.00
ATOM   2925  BGA BGA Y1046     -24.371 -27.258   2.875  1.00  0.00
ATOM   2926  BGB BGB Y1047     -70.770 -65.438 -82.681  1.00  0.00
ATOM   2927  BGC BGC Y1048     -13.588 -44.585  13.078  1.00  0.00
ATOM   2928  BGD BGD Y1049     -15.236  15.847  48.205  1.00  0.00
ATOM   2929  BGE BGE Y1050     -72.093 -17.065 -25.122  1.00  0.00
ATOM   2930  BGF BGF Y1051     -62.131  44.331   5.200  1.00  0.00
ATOM   2931  BGG BGG Y1052     -13.862  68.686 -33.379  1.00  0.00
ATOM   2932  BGH BGH Y1053     -44.575  17.000   5.000  1.00  0.00
ATOM   2933  BGI BGI Y1054      57.690  -5.428 -58.880  1.00  0.00
ATOM   2934  BGJ BGJ Y1055     -35.817  23.471 -28.474  1.00  0.00
ATOM   2935  BGK BGK Y1056     -62.562 -67.160 -56.280  1.00  0.00
ATOM   2936  BGL BGL Y1057     -19.753 -21.923 -42.399  1.00  0.00
ATOM   2937  BGM BGM Y1058     -80.270  69.917 -65.957  1.00  0.00
ATOM   2938  BGN BGN Y1059       7.987   6.637 -37.570  1.00  0.00
ATOM   2939  BGO BGO Y1060      57.134 -15.327 -72.188  1.00  0.00
ATOM   2940  BGP BGP Y1061      68.653  -6.054  44.996  1.00  0.00
ATOM   2941  BGQ BGQ Y1062     -25.370  -0.014 -50.880  1.00  0.00
ATOM   2942  BGR BGR Y1063      81.316 -88.298 -14.220  1.00  0.00
ATOM   2943  BGS BGS Y1064      -1.060 -83.437  79.428  1.00  0.00
ATOM   2944  BGT BGT Y1065     -54.653 -38.146  73.539  1.00  0.00
ATOM   2945  BGU BGU Y1066      31.542 -63.866  71.326  1.00  0.00
ATOM   2946  BGV BGV Y1067     -17.466 -38.996 -61.684  1.00  0.00
ATOM   2947  BGW BGW Y1068     -49.576 -72.197   4.185  1.00  0.00
ATOM   2948  BGX BGX Y1069      77.685  67.816  52.777  1.00  0.00
ATOM   2949  BGY BGY Y1070      46.554 -52.239 -32.833  1.00  0.00
ATOM   2950  BGZ BGZ Y1071      29.465  75.569  79.428  1.00  0.00
ATOM   2951  BHA BHA Y1072     -60.366  45.039 -27.941  1.00  0.00
ATOM   2952  BHB BHB Y1073      17.912  82.246 -71.963  1.00  0.00
ATOM   2953  BHC BHC Y1074      -5.195 -57.225 -57.942  1.00  0.00
ATOM   2954  BHD BHD Y1075     -35.757  77.437  68.411  1.00  0.00
ATOM   2955  BHE BHE Y1076      40.160 -43.458  56.674  1.00  0.00
ATOM   2956  BHF BHF Y1077       2.675 -68.691 -81.704  1.00  0.00
ATOM   2957  BHG BHG Y1078     -56.492  74.173  -6.829  1.00  0.00
ATOM   2958  BHH BHH Y1079      78.039 -77.514   0.488  1.00  0.00
ATOM   2959  BHI BHI Y1080     -83.890  59.452  77.085  1.00  0.00
ATOM   2960  BHJ BHJ Y1081     -77.632 -82.539  54.655  1.00  0.00
ATOM   2961  BHK BHK Y1082      77.717 -52.948  45.263  1.00  0.00
ATOM   2962  BHL BHL Y1083      12.117  76.483 -39.088  1.00  0.00
ATOM   2963  BHM BHM Y1084     -21.749 -74.138 -47.419  1.00  0.00
ATOM   2964  BHN BHN Y1085      88.901 -80.657  83.362  1.00  0.00
ATOM   2965  BHO BHO Y1086     -17.576 -44.473 -44.124  1.00  0.00
ATOM   2966  BHP BHP Y1087      58.458 -11.149  80.111  1.00  0.00
ATOM   2967  BHQ BHQ Y1088     -42.785  -0.722  49.807  1.00  0.00
ATOM   2968  BHR BHR Y1089      23.517  46.633  25.701  1.00  0.00
ATOM   2969  BHS BHS Y1090     -76.735 -82.962 -67.287  1.00  0.00
ATOM   2970  BHT BHT Y1091      52.484 -38.365   8.359  1.00  0.00
ATOM   2971  BHU BHU Y1092      51.276   6.124  14.144  1.00  0.00
ATOM   2972  BHV BHV Y1093      15.777  20.838 -23.796  1.00  0.00
ATOM   2973  BHW BHW Y1094      53.721 -36.542 -14.906  1.00  0.00
ATOM   2974  BHX BHX Y1095      76.593  65.954  31.491  1.00  0.00
ATOM   2975  BHY BHY Y1096     -24.559  80.990  -9.098  1.00  0.00
ATOM   2976  BHZ BHZ Y1097      15.797 -74.448 -25.222  1.00  0.00
ATOM   2977  BIA BIA Y1098      78.142  20.695 -74.668  1.00  0.00
ATOM   2978  BIB BIB Y1099      40.274 -65.930 -76.641  1.00  0.00
ATOM   2979  BIC BIC Y1100      54.006 -74.347 -27.681  1.00  0.00
ATOM   2980  BID BID Y1101     -41.790  79.445   8.873  1.00  0.00
ATOM   2981  BIE BIE Y1102      89.041 -31.047  19.114  1.00  0.00
ATOM   2982  BIF BIF Y1103     -20.055 -48.124  89.548  1.00  0.00
ATOM   2983  BIG BIG Y1104      36.286  37.245 -70.065  1.00  0.00
ATOM   2984  BIH BIH Y1105      71.443  45.706 -63.806  1.00  0.00
ATOM   2985  BII BII Y1106     -15.514  -3.084 -73.683  1.00  0.00
ATOM   2986  BIJ BIJ Y1107     -62.254   0.905 -58.657  1.00  0.00
ATOM   2987  BIK BIK Y1108      84.259  57.232 -77.196  1.00  0.00
ATOM   2988  BIL BIL Y1109     -61.947   9.647  27.089  1.00  0.00
ATOM   2989  BIM BIM Y1110      27.811  -7.546 -84.337  1.00  0.00
ATOM   2990  BIN BIN Y1111      -4.853  62.416  13.763  1.00  0.00
ATOM   2991  BIO BIO Y1112      19.843   0.496  31.112  1.00  0.00
ATOM   2992  BIP BIP Y1113      26.746 -24.592  62.727  1.00  0.00
ATOM   2993  BIQ BIQ Y1114     -25.777 -10.029  -3.608  1.00  0.00
ATOM   2994  BIR BIR Y1115      52.320 -19.781 -59.058  1.00  0.00
ATOM   2995  BIS BIS Y1116      55.283  13.746  43.341  1.00  0.00
ATOM   2996  BIT BIT Y1117      71.646 -88.328  62.917  1.00  0.00
ATOM   2997  BIU BIU Y1118     -38.906 -86.072 -53.097  1.00  0.00
ATOM   2998  BIV BIV Y1119     -29.750  -1.872 -79.458  1.00  0.00
ATOM   2999  BIW BIW Y1120      46.101 -48.695 -10.672  1.00  0.00
ATOM   3000  BIX BIX Y1121      86.666 -85.166  52.264  1.00  0.00
ATOM   3001  BIY BIY Y1122       6.439  51.028  -2.448  1.00  0.00
ATOM   3002  BIZ BIZ Y1123     -67.569 -57.372  69.180  1.00  0.00
ATOM   3003  BJA BJA Y1124     -37.701  23.376  75.901  1.00  0.00
ATOM   3004  BJB BJB Y1125     -68.318  55.151  -1.437  1.00  0.00
ATOM   3005  BJC BJC Y1126     -74.122  46.898  46.429  1.00  0.00
ATOM   3006  BJD BJD Y1127      20.398  68.451 -20.549  1.00  0.00
ATOM   3007  BJE BJE Y1128     -22.362  22.724  83.430  1.00  0.00
ATOM   3008  BJF BJF Y1129       6.472 -44.756  58.825  1.00  0.00
ATOM   3009  BJG BJG Y1130      67.466 -62.784  -4.114  1.00  0.00
ATOM   3010  BJH BJH Y1131      25.832 -10.258  51.702  1.00  0.00
ATOM   3011  BJI BJI Y1132     -73.955  50.316 -27.433  1.00  0.00
ATOM   3012  BJJ BJJ Y1133     -83.610  15.873  37.287  1.00  0.00
ATOM   3013  BJK BJK Y1134     -19.946 -12.726  88.072  1.00  0.00
ATOM   3014  BJL BJL Y1135     -76.545  -5.517 -82.160  1.00  0.00
ATOM   3015  BJM BJM Y1136      -5.592 -34.116 -61.067  1.00  0.00
ATOM   3016  BJN BJN Y1137     -78.860 -55.470  84.600  1.00  0.00
ATOM   3017  BJO BJO Y1138     -27.346 -88.722  24.474  1.00  0.00
ATOM   3018  BJP BJP Y1139     -22.338 -29.168  24.042  1.00  0.00
ATOM   3019  BJQ BJQ Y1140      38.089   6.268  65.394  1.00  0.00
ATOM   3020  BJR BJR Y1141       3.459  28.660  74.647  1.00  0.00
ATOM   3021  BJS BJS Y1142     -38.465 -43.058  89.310  1.00  0.00
ATOM   3022  BJT BJT Y1143      60.904 -69.693  85.990  1.00  0.00
ATOM   3023  BJU BJU Y1144     -56.162  85.199 -20.314  1.00  0.00
ATOM   3024  BJV BJV Y1145     -58.200 -31.370  87.958  1.00  0.00
ATOM   3025  BJW BJW Y1146     -29.394  23.543  23.106  1.00  0.00
ATOM   3026  BJX BJX Y1147     -43.762 -77.375 -77.370  1.00  0.00
ATOM   3027  BJY BJY Y1148     -84.785 -57.462  25.883  1.00  0.00
ATOM   3028  BJZ BJZ Y1149     -70.083 -69.319   6.581  1.00  0.00
ATOM   3029  BKA BKA Y1150      41.703  -2.635 -36.230  1.00  0.00
ATOM   3030  BKB BKB Y1151      65.274   4.143 -72.247  1.00  0.00
ATOM   3031  BKC BKC Y1152     -47.421   7.496  26.676  1.00  0.00
ATOM   3032  BKD BKD Y1153      54.847 -21.157 -83.711  1.00  0.00
ATOM   3033  BKE BKE Y1154     -44.176  45.440  78.158  1.00  0.00
ATOM   3034  BKF BKF Y1155      -2.829 -19.701  86.488  1.00  0.00
ATOM   3035  BKG BKG Y1156     -27.520  77.598  25.850  1.00  0.00
ATOM   3036  BKH BKH Y1157      52.078  16.036  23.618  1.00  0.00
ATOM   3037  BKI BKI Y1158      55.122 -62.932 -13.689  1.00  0.00
ATOM   3038  BKJ BKJ Y1159      -1.475 -72.231   7.452  1.00  0.00
ATOM   3039  BKK BKK Y1160      13.955  71.624  57.879  1.00  0.00
ATOM   3040  BKL BKL Y1161     -69.085  47.613  74.164  1.00  0.00
ATOM   3041  BKM BKM Y1162     -55.784 -82.243  35.340  1.00  0.00
ATOM   3042  BKN BKN Y1163      73.606 -84.690 -59.309  1.00  0.00
ATOM   3043  BKO BKO Y1164      11.462 -38.066 -51.213  1.00  0.00
ATOM   3044  BKP BKP Y1165     -43.057 -20.383  70.583  1.00  0.00
ATOM   3045  BKQ BKQ Y1166       8.712  80.072   5.660  1.00  0.00
ATOM   3046  BKR BKR Y1167     -31.405 -54.937 -73.850  1.00  0.00
ATOM   3047  BKS BKS Y1168     -58.745  -6.975  -5.726  1.00  0.00
ATOM   3048  BKT BKT Y1169      27.099  25.032  32.600  1.00  0.00
ATOM   3049  BKU BKU Y1170      56.312  39.024 -60.989  1.00  0.00
ATOM   3050  BKV BKV Y1171      73.245  -1.040  -1.659  1.00  0.00
ATOM   3051  BKW BKW Y1172     -85.274  20.636 -36.139  1.00  0.00
ATOM   3052  BKX BKX Y1173      22.248 -36.295  30.485  1.00  0.00
ATOM   3053  BKY BKY Y1174      -3.249 -48.587  31.277  1.00  0.00
ATOM   3054  BKZ BKZ Y1175      -3.715  68.621 -75.555  1.00  0.00
ATOM   3055  BLA BLA Y1176      22.574  29.801  81.093  1.00  0.00
ATOM   3056  BLB BLB Y1177      43.934 -11.070  26.966  1.00  0.00
ATOM   3057  BLC BLC Y1178      88.904  80.719  39.862  1.00  0.00
ATOM   3058  BLD BLD Y1179     -61.051  60.277 -75.379  1.00  0.00
ATOM   3059  BLE BLE Y1180      33.987 -36.623  78.039  1.00  0.00
ATOM   3060  BLF BLF Y1181     -38.137 -47.374  -1.430  1.00  0.00
ATOM   3061  BLG BLG Y1182      -8.801  79.723 -14.407  1.00  0.00
ATOM   3062  BLH BLH Y1183      25.492  31.577   3.974  1.00  0.00
ATOM   3063  BLI BLI Y1184       4.459   6.720  35.080  1.00  0.00
ATOM   3064  BLJ BLJ Y1185     -74.621  76.181  18.867  1.00  0.00
ATOM   3065  BLK BLK Y1186     -48.747 -24.407 -17.492  1.00  0.00
ATOM   3066  BLL BLL Y1187      85.880  28.020  75.164  1.00  0.00
ATOM   3067  BLM BLM Y1188     -66.062  59.467 -37.918  1.00  0.00
ATOM   3068  BLN BLN Y1189      49.827  79.533  65.374  1.00  0.00
ATOM   3069  BLO BLO Y1190      23.562  79.367  20.751  1.00  0.00
ATOM   3070  BLP BLP Y1191     -70.562 -47.617 -32.348  1.00  0.00
ATOM   3071  BLQ BLQ Y1192      49.709 -41.897  85.219  1.00  0.00
ATOM   3072  BLR BLR Y1193      43.250 -82.210  73.639  1.00  0.00
ATOM   3073  BLS BLS Y1194      -7.745 -43.757 -76.196  1.00  0.00
ATOM   3074  BLT BLT Y1195     -80.254  12.456 -82.373  1.00  0.00
ATOM   3075  BLU BLU Y1196     -16.214  41.036 -31.381  1.00  0.00
ATOM   3076  BLV BLV Y1197      32.107  81.006  47.203  1.00  0.00
ATOM   3077  BLW BLW Y1198      46.467 -37.753  39.063  1.00  0.00
ATOM   3078  BLX BLX Y1199     -20.082 -14.691  21.871  1.00  0.00
ATOM   3079  BLY BLY Y1200     -79.745 -55.111 -20.328  1.00  0.00
ATOM   3080  BLZ BLZ Y1201      64.519  79.895  45.446  1.00  0.00
ATOM   3081  BMA BMA Y1202     -51.428 -57.708 -73.759  1.00  0.00
ATOM   3082  BMB BMB Y1203      68.427  35.231 -31.425  1.00  0.00
ATOM   3083  BMC BMC Y1204     -79.586 -52.050  43.018  1.00  0.00
ATOM   3084  BMD BMD Y1205      -6.728 -38.001  83.442  1.00  0.00
ATOM   3085  BME BME Y1206      54.373 -31.384  23.599  1.00  0.00
ATOM   3086  BMF BMF Y1207     -68.293  71.696 -23.050  1.00  0.00
ATOM   3087  BMG BMG Y1208      15.797  55.324 -40.638  1.00  0.00
ATOM   3088  BMH BMH Y1209      65.922  56.921  68.965  1.00  0.00
ATOM   3089  BMI BMI Y1210     -63.193 -40.670 -14.285  1.00  0.00
ATOM   3090  BMJ BMJ Y1211     -11.836  52.976  63.899  1.00  0.00
ATOM   3091  BMK BMK Y1212      -3.554 -10.206 -59.698  1.00  0.00
ATOM   3092  BML BML Y1213     -48.073 -58.808  -9.315  1.00  0.00
ATOM   3093  BMM BMM Y1214      52.549  66.887 -80.397  1.00  0.00
ATOM   3094  BMN BMN Y1215     -35.533 -72.227 -55.005  1.00  0.00
ATOM   3095  BMO BMO Y1216      90.220  18.239  29.461  1.00  0.00
ATOM   3096  BMP BMP Y1217      89.798 -74.457  33.239  1.00  0.00
ATOM   3097  BMQ BMQ Y1218      54.942  29.477 -73.411  1.00  0.00
ATOM   3098  BMR BMR Y1219      20.702 -17.005 -62.176  1.00  0.00
ATOM   3099  BMS BMS Y1220      79.334  76.888  12.359  1.00  0.00
ATOM   3100  BMT BMT Y1221     -33.879 -80.702  42.962  1.00  0.00
ATOM   3101  BMU BMU Y1222     -46.467 -23.148  20.226  1.00  0.00
ATOM   3102  BMV BMV Y1223      87.115  17.682 -53.276  1.00  0.00
ATOM   3103  BMW BMW Y1224     -81.150  45.591  30.247  1.00  0.00
ATOM   3104  BMX BMX Y1225      14.492  40.592 -73.565  1.00  0.00
ATOM   3105  BMY BMY Y1226     -37.037  35.528 -11.547  1.00  0.00
ATOM   3106  BMZ BMZ Y1227      11.296 -88.695   4.950  1.00  0.00
ATOM   3107  BNA BNA Y1228      48.829  50.454  81.551  1.00  0.00
ATOM   3108  BNB BNB Y1229     -45.560  16.250 -74.340  1.00  0.00
ATOM   3109  BNC BNC Y1230      70.030  -7.355  19.587  1.00  0.00
ATOM   3110  BND BND Y1231      59.369 -84.844  -5.070  1.00  0.00
ATOM   3111  BNE BNE Y1232     -82.115 -80.032  14.641  1.00  0.00
ATOM   3112  BNF BNF Y1233      80.439  64.321  83.789  1.00  0.00
ATOM   3113  BNG BNG Y1234      26.511 -53.878   3.963  1.00  0.00
ATOM   3114  BNH BNH Y1235      88.628  29.470  20.183  1.00  0.00
ATOM   3115  BNI BNI Y1236     -14.681  54.528  30.815  1.00  0.00
ATOM   3116  BNJ BNJ Y1237     -22.006  68.128  53.314  1.00  0.00
ATOM   3117  BNK BNK Y1238      23.288 -50.345  54.165  1.00  0.00
ATOM   3118  BNL BNL Y1239       3.902 -28.522  38.742  1.00  0.00
ATOM   3119  BNM BNM Y1240     -16.758  14.311 -26.466  1.00  0.00
ATOM   3120  BNN BNN Y1241      -6.839 -65.413 -33.975  1.00  0.00
ATOM   3121  BNO BNO Y1242     -67.279 -13.710  45.875  1.00  0.00
ATOM   3122  BNP BNP Y1243     -80.422 -19.260  44.943  1.00  0.00
ATOM   3123  BNQ BNQ Y1244     -65.026  70.138  77.478  1.00  0.00
ATOM   3124  BNR BNR Y1245      33.848  23.657 -31.500  1.00  0.00
ATOM   3125  BNS BNS Y1246     -40.194  41.703 -80.876  1.00  0.00
ATOM   3126  BNT BNT Y1247     -78.703 -40.277  53.897  1.00  0.00
ATOM   3127  BNU BNU Y1248      79.892  12.300  66.873  1.00  0.00
ATOM   3128  BNV BNV Y1249     -64.646 -87.822 -57.197  1.00  0.00
ATOM   3129  BNW BNW Y1250      37.860 -70.654 -20.888  1.00  0.00
ATOM   3130  BNX BNX Y1251      -0.702 -77.607  30.466  1.00  0.00
ATOM   3131  BNY BNY Y1252      69.497 -53.425 -72.162  1.00  0.00
ATOM   3132  BNZ BNZ Y1253      88.192   6.745  34.371  1.00  0.00
ATOM   3133  BOA BOA Y1254     -74.034 -88.522  24.239  1.00  0.00
ATOM   3134  BOB BOB Y1255      88.105 -76.383 -57.385  1.00  0.00
ATOM   3135  BOC BOC Y1256      71.692 -51.116   1.019  1.00  0.00
ATOM   3136  BOD BOD Y1257     -40.218  42.250  27.613  1.00  0.00
ATOM   3137  BOE BOE Y1258      -7.919 -32.313  -1.088  1.00  0.00
ATOM   3138  BOF BOF Y1259      -4.573 -15.017 -80.885  1.00  0.00
ATOM   3139  BOG BOG Y1260      17.182   8.419  50.971  1.00  0.00
ATOM   3140  BOH BOH Y1261      57.944  73.152  84.196  1.00  0.00
ATOM   3141  BOI BOI Y1262     -78.725 -31.470  29.075  1.00  0.00
ATOM   3142  BOJ BOJ Y1263     -43.939 -20.880  -0.016  1.00  0.00
ATOM   3143  BOK BOK Y1264      24.323  -2.323 -33.758  1.00  0.00
ATOM   3144  BOL BOL Y1265      37.080  15.355  41.299  1.00  0.00
ATOM   3145  BOM BOM Y1266      47.587   0.559 -23.369  1.00  0.00
ATOM   3146  BON BON Y1267      73.711  68.614 -43.526  1.00  0.00
ATOM   3147  BOO BOO Y1268      -4.018 -15.180 -38.171  1.00  0.00
ATOM   3148  BOP BOP Y1269      86.312  82.793 -19.284  1.00  0.00
ATOM   3149  BOQ BOQ Y1270      76.054 -19.523 -65.081  1.00  0.00
ATOM   3150  BOR BOR Y1271      80.228 -69.729 -35.854  1.00  0.00
ATOM   3151  BOS BOS Y1272      68.721  44.591  82.865  1.00  0.00
ATOM   3152  BOT BOT Y1273      31.811 -82.387 -83.218  1.00  0.00
ATOM   3153  BOU BOU Y1274     -49.443  54.420 -38.055  1.00  0.00
ATOM   3154  BOV BOV Y1275      20.126 -34.311  46.984  1.00  0.00
ATOM   3155  BOW BOW Y1276     -27.806  81.058  47.069  1.00  0.00
ATOM   3156  BOX BOX Y1277     -78.079  -8.890 -58.404  1.00  0.00
ATOM   3157  BOY BOY Y1278      39.390 -79.545  -8.361  1.00  0.00
ATOM   3158  BOZ BOZ Y1279      41.842  84.385  -2.239  1.00  0.00
ATOM   3159  BPA BPA Y1280     -17.501 -62.474 -85.687  1.00  0.00
ATOM   3160  BPB BPB Y1281      84.364 -62.396  16.294  1.00  0.00
ATOM   3161  BPC BPC Y1282      73.731  18.752 -32.765  1.00  0.00
ATOM   3162  BPD BPD Y1283     -80.260 -74.297  78.597  1.00  0.00
ATOM   3163  BPE BPE Y1284     -31.443 -88.270  65.601  1.00  0.00
ATOM   3164  BPF BPF Y1285     -25.665 -54.949 -22.964  1.00  0.00
ATOM   3165  BPG BPG Y1286      11.176  34.456 -32.954  1.00  0.00
ATOM   3166  BPH BPH Y1287       9.637 -38.972  17.093  1.00  0.00
ATOM   3167  BPI BPI Y1288     -74.999 -13.323 -11.275  1.00  0.00
ATOM   3168  BPJ BPJ Y1289     -27.038   1.268  83.291  1.00  0.00
ATOM   3169  BPK BPK Y1290     -24.657 -84.810  85.621  1.00  0.00
ATOM   3170  BPL BPL Y1291      69.969 -62.300 -29.830  1.00  0.00
ATOM   3171  BPM BPM Y1292     -56.892  35.226  46.822  1.00  0.00
ATOM   3172  BPN BPN Y1293       2.027  33.074  28.368  1.00  0.00
ATOM   3173  BPO BPO Y1294      77.966 -16.262   1.801  1.00  0.00
ATOM   3174  BPP BPP Y1295       6.660 -43.879 -69.569  1.00  0.00
ATOM   3175  BPQ BPQ Y1296      39.684  79.641 -37.172  1.00  0.00
ATOM   3176  BPR BPR Y1297      65.543 -33.162  19.016  1.00  0.00
ATOM   3177  BPS BPS Y1298     -31.201   1.088 -39.998  1.00  0.00
ATOM   3178  BPT BPT Y1299      10.530 -65.311 -49.947  1.00  0.00
ATOM   3179  BPU BPU Y1300     -61.504 -43.793   4.660  1.00  0.00
ATOM   3180  BPV BPV Y1301      32.379 -66.093  38.966  1.00  0.00
ATOM   3181  BPW BPW Y1302      25.060 -77.507  34.435  1.00  0.00
ATOM   3182  BPX BPX Y1303      80.452 -66.370  70.710  1.00  0.00
ATOM   3183  BPY BPY Y1304      81.488   6.212 -68.255  1.00  0.00
ATOM   3184  BPZ BPZ Y1305     -80.617  74.602  64.003  1.00  0.00
ATOM   3185  BQA BQA Y1306       5.398  42.708 -23.889  1.00  0.00
ATOM   3186  BQB BQB Y1307      -4.702  82.628 -56.584  1.00  0.00
ATOM   3187  BQC BQC Y1308      56.446 -75.446 -66.900  1.00  0.00
ATOM   3188  BQD BQD Y1309      85.594  20.440 -25.357  1.00  0.00
ATOM   3189  BQE BQE Y1310      21.853 -83.454  73.949  1.00  0.00
ATOM   3190  BQF BQF Y1311      90.488 -81.564 -14.430  1.00  0.00
ATOM   3191  BQG BQG Y1312       1.691 -22.073  75.438  1.00  0.00
ATOM   3192  BQH BQH Y1313      -9.604  28.691  75.026  1.00  0.00
ATOM   3193  BQI BQI Y1314     -44.711  22.887  34.973  1.00  0.00
ATOM   3194  BQJ BQJ Y1315     -28.110 -64.607  67.015  1.00  0.00
ATOM   3195  BQK BQK Y1316     -85.176 -50.095 -81.137  1.00  0.00
ATOM   3196  BQL BQL Y1317      81.965  63.613 -56.588  1.00  0.00
ATOM   3197  BQM BQM Y1318      87.601 -37.283 -82.123  1.00  0.00
ATOM   3198  BQN BQN Y1319     -82.201 -25.136  54.626  1.00  0.00
ATOM   3199  BQO BQO Y1320      41.347  78.301 -55.247  1.00  0.00
ATOM   3200  BQP BQP Y1321     -52.455  24.754  87.853  1.00  0.00
ATOM   3201  BQQ BQQ Y1322      38.893  36.885  80.364  1.00  0.00
ATOM   3202  BQR BQR Y1323      75.485  29.424 -55.182  1.00  0.00
ATOM   3203  BQS BQS Y1324     -74.101  83.192   4.816  1.00  0.00
ATOM   3204  BQT BQT Y1325     -58.529  75.022 -36.245  1.00  0.00
ATOM   3205  BQU BQU Y1326      81.247 -59.163 -74.567  1.00  0.00
ATOM   3206  BQV BQV Y1327     -77.647  18.143  83.702  1.00  0.00
ATOM   3207  BQW BQW Y1328     -55.186  34.325 -27.917  1.00  0.00
ATOM   3208  BQX BQX Y1329      -1.055   6.001 -53.216  1.00  0.00
ATOM   3209  BQY BQY Y1330      61.455 -63.520 -44.597  1.00  0.00
ATOM   3210  BQZ BQZ Y1331      44.807  30.054  26.554  1.00  0.00
ATOM   3211  BRA BRA Y1332      38.877 -17.101 -71.788  1.00  0.00
ATOM   3212  BRB BRB Y1333      20.190 -18.503  32.349  1.00  0.00
ATOM   3213  BRC BRC Y1334      73.251 -55.776  20.640  1.00  0.00
ATOM   3214  BRD BRD Y1335      65.810 -50.764 -17.627  1.00  0.00
ATOM   3215  BRE BRE Y1336      83.524 -57.193   1.437  1.00  0.00
ATOM   3216  BRF BRF Y1337     -45.991  -2.369  79.169  1.00  0.00
ATOM   3217  BRG BRG Y1338     -64.615  25.799  41.547  1.00  0.00
ATOM   3218  BRH BRH Y1339      65.236  49.403   0.092  1.00  0.00
ATOM   3219  BRI BRI Y1340     -41.310 -86.931  16.324  1.00  0.00
ATOM   3220  BRJ BRJ Y1341     -62.166   0.802 -41.938  1.00  0.00
ATOM   3221  BRK BRK Y1342      64.751 -25.151  44.185  1.00  0.00
ATOM   3222  BRL BRL Y1343      11.824 -11.291 -45.338  1.00  0.00
ATOM   3223  BRM BRM Y1344      77.202 -40.606 -62.091  1.00  0.00
ATOM   3224  BRN BRN Y1345      89.049  58.553 -12.697  1.00  0.00
ATOM   3225  BRO BRO Y1346     -23.045  56.355 -85.153  1.00  0.00
ATOM   3226  BRP BRP Y1347      60.923  71.530 -23.643  1.00  0.00
ATOM   3227  BRQ BRQ Y1348      72.433  47.683 -41.756  1.00  0.00
ATOM   3228  BRR BRR Y1349      17.069  31.399  56.975  1.00  0.00
ATOM   3229  BRS BRS Y1350       7.082 -53.534 -35.142  1.00  0.00
ATOM   3230  BRT BRT Y1351     -48.943  64.322 -20.764  1.00  0.00
ATOM   3231  BRU BRU Y1352     -79.648 -34.632  85.658  1.00  0.00
ATOM   3232  BRV BRV Y1353      83.094  70.651 -25.049  1.00  0.00
ATOM   3233  BRW BRW Y1354     -27.192 -51.820  67.863  1.00  0.00
ATOM   3234  BRX BRX Y1355     -26.962  14.865 -24.604  1.00  0.00
ATOM   3235  BRY BRY Y1356      79.902  14.636  78.763  1.00  0.00
ATOM   3236  BRZ BRZ Y1357     -12.929  36.880  84.018  1.00  0.00
ATOM   3237  BSA BSA Y1358     -24.457 -16.202  52.991  1.00  0.00
ATOM   3238  BSB BSB Y1359     -34.601 -31.962 -85.496  1.00  0.00
ATOM   3239  BSC BSC Y1360      38.492  66.085  67.040  1.00  0.00
ATOM   3240  BSD BSD Y1361      63.390  -1.191  61.542  1.00  0.00
ATOM   3241  BSE BSE Y1362      80.776 -56.736 -13.365  1.00  0.00
ATOM   3242  BSF BSF Y1363     -83.606  75.567 -44.835  1.00  0.00
ATOM   3243  BSG BSG Y1364     -67.329 -50.099 -82.373  1.00  0.00
ATOM   3244  BSH BSH Y1365     -61.613  73.892 -60.429  1.00  0.00
ATOM   3245  BSI BSI Y1366      16.696  38.211 -44.763  1.00  0.00
ATOM   3246  BSJ BSJ Y1367      34.692   7.125  32.736  1.00  0.00
ATOM   3247  BSK BSK Y1368     -20.070 -29.385  75.939  1.00  0.00
ATOM   3248  BSL BSL Y1369     -17.941  28.374   1.294  1.00  0.00
ATOM   3249  BSM BSM Y1370     -21.344 -33.327 -81.163  1.00  0.00
ATOM   3250  BSN BSN Y1371       3.484 -14.027   2.616  1.00  0.00
ATOM   3251  BSO BSO Y1372      47.983 -50.805  72.162  1.00  0.00
ATOM   3252  BSP BSP Y1373     -13.151  49.468 -40.797  1.00  0.00
ATOM   3253  BSQ BSQ Y1374     -70.089 -83.889   1.074  1.00  0.00
ATOM   3254  BSR BSR Y1375     -10.205   6.811  81.883  1.00  0.00
ATOM   3255  BSS BSS Y1376      34.612  48.979  -1.805  1.00  0.00
ATOM   3256  BST BST Y1377     -10.891 -87.126  23.357  1.00  0.00
ATOM   3257  BSU BSU Y1378     -26.300  57.095 -42.223  1.00  0.00
ATOM   3258  BSV BSV Y1379      73.169 -79.542  86.518  1.00  0.00
ATOM   3259  BSW BSW Y1380      32.879  63.366 -22.131  1.00  0.00
ATOM   3260  BSX BSX Y1381      83.980  46.815  -2.019  1.00  0.00
ATOM   3261  BSY BSY Y1382       6.008 -29.172 -79.083  1.00  0.00
ATOM   3262  BSZ BSZ Y1383     -59.028 -65.107  22.388  1.00  0.00
ATOM   3263  BTA BTA Y1384      74.984  54.702  -8.144  1.00  0.00
ATOM   3264  BTB BTB Y1385     -43.998 -64.947 -85.581  1.00  0.00
ATOM   3265  BTC BTC Y1386     -10.208  14.114  67.746  1.00  0.00
ATOM   3266  BTD BTD Y1387     -81.006 -69.244  -3.055  1.00  0.00
ATOM   3267  BTE BTE Y1388     -31.911  65.209  21.445  1.00  0.00
ATOM   3268  BTF BTF Y1389     -79.250  62.111 -48.670  1.00  0.00
ATOM   3269  BTG BTG Y1390     -56.372  55.499  32.916  1.00  0.00
ATOM   3270  BTH BTH Y1391       6.721 -83.396 -50.795  1.00  0.00
ATOM   3271  BTI BTI Y1392     -27.538  13.551 -82.797  1.00  0.00
ATOM   3272  BTJ BTJ Y1393      62.010  81.409 -63.544  1.00  0.00
ATOM   3273  BTK BTK Y1394     -55.844  83.986 -76.473  1.00  0.00
ATOM   3274  BTL BTL Y1395      85.560 -10.744  26.646  1.00  0.00
ATOM   3275  BTM BTM Y1396      85.332  31.470  87.692  1.00  0.00
ATOM   3276  BTN BTN Y1397     -52.053  -7.534 -79.847  1.00  0.00
ATOM   3277  BTO BTO Y1398      70.977 -82.753 -21.710  1.00  0.00
ATOM   3278  BTP BTP Y1399      14.361 -90.045  21.850  1.00  0.00
ATOM   3279  BTQ BTQ Y1400      51.131   1.595  30.244  1.00  0.00
ATOM   3280  BTR BTR Y1401     -83.525  40.031  68.871  1.00  0.00
ATOM   3281  BTS BTS Y1402     -80.254 -31.330 -76.311  1.00  0.00
ATOM   3282  BTT BTT Y1403     -56.565  81.411  59.536  1.00  0.00
ATOM   3283  BTU BTU Y1404      20.317 -76.334  -1.794  1.00  0.00
ATOM   3284  BTV BTV Y1405      32.139  -8.092  -0.220  1.00  0.00
ATOM   3285  BTW BTW Y1406     -84.015  14.577  23.341  1.00  0.00
ATOM   3286  BTX BTX Y1407      31.282  69.607 -53.832  1.00  0.00
ATOM   3287  BTY BTY Y1408      37.111  21.464  12.157  1.00  0.00
ATOM   3288  BTZ BTZ Y1409      75.890  10.792  17.730  1.00  0.00
ATOM   3289  BUA BUA Y1410      51.141  62.576  -2.137  1.00  0.00
ATOM   3290  BUB BUB Y1411     -12.854   1.105  -7.615  1.00  0.00
ATOM   3291  BUC BUC Y1412     -12.393  40.187  56.087  1.00  0.00
ATOM   3292  BUD BUD Y1413      62.342 -22.547 -46.289  1.00  0.00
ATOM   3293  BUE BUE Y1414     -82.678  32.646  53.330  1.00  0.00
ATOM   3294  BUF BUF Y1415     -66.550 -37.919  16.802  1.00  0.00
ATOM   3295  BUG BUG Y1416     -10.425  83.099  81.351  1.00  0.00
ATOM   3296  BUH BUH Y1417      21.633 -56.921 -61.749  1.00  0.00
ATOM   3297  BUI BUI Y1418     -83.910  44.210 -23.936  1.00  0.00
ATOM   3298  BUJ BUJ Y1419     -36.803 -15.604  32.707  1.00  0.00
ATOM   3299  BUK BUK Y1420      87.985  -6.549  13.325  1.00  0.00
ATOM   3300  BUL BUL Y1421     -82.784  64.774  -6.955  1.00  0.00
ATOM   3301  BUM BUM Y1422      83.225 -67.832  86.382  1.00  0.00
ATOM   3302  BUN BUN Y1423     -72.143  57.010  33.842  1.00  0.00
ATOM   3303  BUO BUO Y1424      -6.659  19.389  29.659  1.00  0.00
ATOM   3304  BUP BUP Y1425     -81.410 -70.252  63.150  1.00  0.00
ATOM   3305  BUQ BUQ Y1426      55.294 -58.645 -81.329  1.00  0.00
ATOM   3306  BUR BUR Y1427     -10.708  67.136 -50.900  1.00  0.00
ATOM   3307  BUS BUS Y1428      29.314 -81.996  85.027  1.00  0.00
ATOM   3308  BUT BUT Y1429     -32.986  63.005   5.734  1.00  0.00
ATOM   3309  BUU BUU Y1430      -5.765  -7.521  42.979  1.00  0.00
ATOM   3310  BUV BUV Y1431      33.980  80.463 -78.621  1.00  0.00
ATOM   3311  BUW BUW Y1432       8.603 -64.572  83.892  1.00  0.00
ATOM   3312  BUX BUX Y1433     -50.085 -90.542   7.206  1.00  0.00
ATOM   3313  BUY BUY Y1434     -78.938 -50.177   0.437  1.00  0.00
ATOM   3314  BUZ BUZ Y1435      22.545  -5.239 -49.297  1.00  0.00
ATOM   3315  BVA BVA Y1436     -50.122  61.785  83.744  1.00  0.00
ATOM   3316  BVB BVB Y1437     -55.237  81.193  78.899  1.00  0.00
ATOM   3317  BVC BVC Y1438     -39.285  -9.858 -13.892  1.00  0.00
ATOM   3318  BVD BVD Y1439      81.256 -18.965 -45.971  1.00  0.00
ATOM   3319  BVE BVE Y1440      59.372  32.335  83.415  1.00  0.00
ATOM   3320  BVF BVF Y1441       4.422  28.786 -61.403  1.00  0.00
ATOM   3321  BVG BVG Y1442     -16.628  -6.092 -58.914  1.00  0.00
ATOM   3322  BVH BVH Y1443      84.081  36.019 -39.009  1.00  0.00
ATOM   3323  BVI BVI Y1444      19.044  45.758  39.700  1.00  0.00
ATOM   3324  BVJ BVJ Y1445     -15.208 -18.348 -51.503  1.00  0.00
ATOM   3325  BVK BVK Y1446      60.342  46.099 -74.709  1.00  0.00
ATOM   3326  BVL BVL Y1447      66.098 -10.692 -81.290  1.00  0.00
ATOM   3327  BVM BVM Y1448     -81.554  59.154 -81.841  1.00  0.00
ATOM   3328  BVN BVN Y1449      42.712  67.815  50.108  1.00  0.00
ATOM   3329  BVO BVO Y1450     -25.529  47.923 -25.070  1.00  0.00
ATOM   3330  BVP BVP Y1451      24.554  62.858  80.029  1.00  0.00
ATOM   3331  BVQ BVQ Y1452     -34.461 -65.376  85.689  1.00  0.00
ATOM   3332  BVR BVR Y1453     -29.924  75.435 -26.104  1.00  0.00
ATOM   3333  BVS BVS Y1454      36.667 -51.956 -57.723  1.00  0.00
ATOM   3334  BVT BVT Y1455      61.805 -26.765  -2.691  1.00  0.00
ATOM   3335  BVU BVU Y1456     -82.484  74.794  86.666  1.00  0.00
ATOM   3336  BVV BVV Y1457     -67.998  60.195  66.904  1.00  0.00
ATOM   3337  BVW BVW Y1458      87.933 -41.799 -26.184  1.00  0.00
ATOM   3338  BVX BVX Y1459     -10.980  39.221  12.825  1.00  0.00
ATOM   3339  BVY BVY Y1460     -67.160  85.059  89.546  1.00  0.00
ATOM   3340  BVZ BVZ Y1461      78.052 -79.687  40.119  1.00  0.00
ATOM   3341  BWA BWA Y1462      84.828 -81.064  65.248  1.00  0.00
ATOM   3342  BWB BWB Y1463      11.512  50.677  16.627  1.00  0.00
ATOM   3343  BWC BWC Y1464     -69.706  79.226  48.001  1.00  0.00
ATOM   3344  BWD BWD Y1465       7.704  22.318  -5.040  1.00  0.00
ATOM   3345  BWE BWE Y1466     -25.065   9.059   2.732  1.00  0.00
ATOM   3346  BWF BWF Y1467      14.563 -79.113  84.037  1.00  0.00
ATOM   3347  BWG BWG Y1468      27.479  82.092 -19.368  1.00  0.00
ATOM   3348  BWH BWH Y1469     -14.641  63.305  72.397  1.00  0.00
ATOM   3349  BWI BWI Y1470     -81.173  33.004 -32.390  1.00  0.00
ATOM   3350  BWJ BWJ Y1471      33.929 -80.392  52.317  1.00  0.00
ATOM   3351  BWK BWK Y1472     -17.237  13.645 -49.441  1.00  0.00
ATOM   3352  BWL BWL Y1473     -84.128 -15.019 -36.191  1.00  0.00
ATOM   3353  BWM BWM Y1474     -84.316  13.683 -66.246  1.00  0.00
ATOM   3354  BWN BWN Y1475      36.973  54.762  18.692  1.00  0.00
ATOM   3355  BWO BWO Y1476     -37.061  37.636 -24.199  1.00  0.00
ATOM   3356  BWP BWP Y1477      14.125  22.764  29.250  1.00  0.00
ATOM   3357  BWQ BWQ Y1478      18.561  81.572  41.447  1.00  0.00
ATOM   3358  BWR BWR Y1479      88.286 -15.820 -10.086  1.00  0.00
ATOM   3359  BWS BWS Y1480      59.073  75.879 -43.892  1.00  0.00
ATOM   3360  BWT BWT Y1481      16.785  69.926 -60.010  1.00  0.00
ATOM   3361  BWU BWU Y1482      49.165 -90.731 -24.714  1.00  0.00
ATOM   3362  BWV BWV Y1483     -56.020  35.268  73.502  1.00  0.00
ATOM   3363  BWW BWW Y1484      43.215  52.619  38.651  1.00  0.00
ATOM   3364  BWX BWX Y1485     -73.093 -53.462 -64.243  1.00  0.00
ATOM   3365  BWY BWY Y1486     -18.232  59.254 -15.588  1.00  0.00
ATOM   3366  BWZ BWZ Y1487     -78.197   0.490 -63.671  1.00  0.00
ATOM   3367  BXA BXA Y1488      83.299  58.156  25.993  1.00  0.00
ATOM   3368  BXB BXB Y1489      89.131 -88.162  34.869  1.00  0.00
ATOM   3369  BXC BXC Y1490      46.625 -27.310  72.826  1.00  0.00
ATOM   3370  BXD BXD Y1491      33.579  24.279 -70.941  1.00  0.00
ATOM   3371  BXE BXE Y1492      42.112  43.480  11.861  1.00  0.00
ATOM   3372  BXF BXF Y1493      71.961 -90.218  10.305  1.00  0.00
ATOM   3373  BXG BXG Y1494      48.333   7.437  59.701  1.00  0.00
ATOM   3374  BXH BXH Y1495      37.354 -19.725  10.892  1.00  0.00
ATOM   3375  BXI BXI Y1496      21.976  -3.662  -2.291  1.00  0.00
ATOM   3376  BXJ BXJ Y1497      64.018 -17.601   9.260  1.00  0.00
ATOM   3377  BXK BXK Y1498      -0.778 -16.821  15.998  1.00  0.00
ATOM   3378  BXL BXL Y1499      13.398 -59.060  -0.290  1.00  0.00
ATOM   3379  BXM BXM Y1500      32.998 -22.677 -49.984  1.00  0.00
ATOM   3380  BXN BXN Y1501     -51.426  75.630 -47.341  1.00  0.00
ATOM   3381  BXO BXO Y1502       4.157 -31.443   9.990  1.00  0.00
ATOM   3382  BXP BXP Y1503     -29.947  -3.858 -62.455  1.00  0.00
ATOM   3383  BXQ BXQ Y1504     -81.629 -13.339   3.529  1.00  0.00
ATOM   3384  BXR BXR Y1505      86.152  66.317  71.480  1.00  0.00
ATOM   3385  BXS BXS Y1506     -53.202  10.367 -23.463  1.00  0.00
ATOM   3386  BXT BXT Y1507      20.797 -67.298 -66.494  1.00  0.00
ATOM   3387  BXU BXU Y1508     -33.008   6.944  -9.821  1.00  0.00
ATOM   3388  BXV BXV Y1509     -81.833  57.958  65.502  1.00  0.00
ATOM   3389  BXW BXW Y1510      86.962  39.940 -78.665  1.00  0.00
ATOM   3390  BXX BXX Y1511      35.380 -12.283 -43.403  1.00  0.00
ATOM   3391  BXY BXY Y1512      29.270  46.283 -85.084  1.00  0.00
ATOM   3392  BXZ BXZ Y1513      84.202  70.503  -3.403  1.00  0.00
ATOM   3393  BYA BYA Y1514      64.714  57.138  50.793  1.00  0.00
ATOM   3394  BYB BYB Y1515     -83.045  64.007  34.440  1.00  0.00
ATOM   3395  BYC BYC Y1516     -25.551 -45.377 -10.146  1.00  0.00
ATOM   3396  BYD BYD Y1517      20.540  18.398  58.793  1.00  0.00
ATOM   3397  BYE BYE Y1518      10.689  33.697   6.152  1.00  0.00
ATOM   3398  BYF BYF Y1519     -34.284 -58.725 -59.006  1.00  0.00
ATOM   3399  BYG BYG Y1520      64.927  79.308  74.769  1.00  0.00
ATOM   3400  BYH BYH Y1521      37.134   0.837  82.890  1.00  0.00
ATOM   3401  BYI BYI Y1522     -71.257 -76.079  87.894  1.00  0.00
ATOM   3402  BYJ BYJ Y1523      40.276  -0.721 -55.960  1.00  0.00
ATOM   3403  BYK BYK Y1524      77.960  -6.423  83.593  1.00  0.00
ATOM   3404  BYL BYL Y1525     -44.274  -8.714  12.773  1.00  0.00
ATOM   3405  BYM BYM Y1526      44.469 -31.594 -48.056  1.00  0.00
ATOM   3406  BYN BYN Y1527     -41.737 -26.401  84.585  1.00  0.00
ATOM   3407  BYO BYO Y1528     -66.665 -24.357 -18.383  1.00  0.00
ATOM   3408  BYP BYP Y1529     -63.717   4.477  38.875  1.00  0.00
ATOM   3409  BYQ BYQ Y1530      49.441 -15.285 -41.914  1.00  0.00
ATOM   3410  BYR BYR Y1531      21.845 -82.323  55.937  1.00  0.00
ATOM   3411  BYS BYS Y1532     -22.006  84.887 -49.917  1.00  0.00
ATOM   3412  BYT BYT Y1533     -24.833   8.874 -67.086  1.00  0.00
ATOM   3413  BYU BYU Y1534      73.619  85.071 -48.374  1.00  0.00
ATOM   3414  BYV BYV Y1535     -59.546 -74.094  50.770  1.00  0.00
ATOM   3415  BYW BYW Y1536      30.621 -84.752 -23.164  1.00  0.00
ATOM   3416  BYX BYX Y1537     -81.305  84.132 -29.225  1.00  0.00
ATOM   3417  BYY BYY Y1538     -16.685  82.322   7.952  1.00  0.00
ATOM   3418  BYZ BYZ Y1539       7.439 -24.352 -53.550  1.00  0.00
ATOM   3419  BZA BZA Y1540      30.099   8.294 -86.381  1.00  0.00
ATOM   3420  BZB BZB Y1541      60.399 -37.800 -45.702  1.00  0.00
ATOM   3421  BZC BZC Y1542     -25.522  43.246  36.519  1.00  0.00
ATOM   3422  BZD BZD Y1543       2.145  -1.835 -25.360  1.00  0.00
ATOM   3423  BZE BZE Y1544     -67.004  50.882  87.218  1.00  0.00
ATOM   3424  BZF BZF Y1545      74.982 -41.405  -9.209  1.00  0.00
ATOM   3425  BZG BZG Y1546      34.454 -44.329  34.082  1.00  0.00
ATOM   3426  BZH BZH Y1547       7.000  55.740  28.865  1.00  0.00
ATOM   3427  BZI BZI Y1548     -78.735 -31.966 -17.740  1.00  0.00
ATOM   3428  BZJ BZJ Y1549     -45.465 -38.435 -11.739  1.00  0.00
ATOM   3429  BZK BZK Y1550     -70.750   9.808  11.393  1.00  0.00
ATOM   3430  BZL BZL Y1551      12.227  16.714 -49.966  1.00  0.00
ATOM   3431  BZM BZM Y1552      13.040  36.556  69.617  1.00  0.00
ATOM   3432  BZN BZN Y1553     -80.651 -39.085 -40.111  1.00  0.00
ATOM   3433  BZO BZO Y1554     -41.961  16.038 -22.053  1.00  0.00
ATOM   3434  BZP BZP Y1555     -66.677  42.344 -12.375  1.00  0.00
ATOM   3435  BZQ BZQ Y1556      -2.841 -45.799  71.291  1.00  0.00
ATOM   3436  BZR BZR Y1557      10.269  83.496 -60.271  1.00  0.00
ATOM   3437  BZS BZS Y1558     -72.062 -83.913 -80.790  1.00  0.00
ATOM   3438  BZT BZT Y1559      61.056 -57.121  65.288  1.00  0.00
ATOM   3439  BZU BZU Y1560     -84.830  -8.446  49.985  1.00  0.00
ATOM   3440  BZV BZV Y1561      31.767  32.360 -50.319  1.00  0.00
ATOM   3441  BZW BZW Y1562     -14.128 -14.341  -1.888  1.00  0.00
ATOM   3442  BZX BZX Y1563     -24.891  52.655  56.465  1.00  0.00
ATOM   3443  BZY BZY Y1564      72.681 -65.765 -18.557  1.00  0.00
ATOM   3444  BZZ BZZ Y1565      -3.244  46.034  30.504  1.00  0.00
ATOM   3445  CAA CAA Y1566      -2.026 -90.401  -3.204  1.00  0.00
ATOM   3446  CAB CAB Y1567      77.543  64.537  13.450  1.00  0.00
ATOM   3447  CAC CAC Y1568     -81.973  -3.665 -24.324  1.00  0.00
ATOM   3448  CAD CAD Y1569     -20.511 -26.123 -61.676  1.00  0.00
ATOM   3449  CAE CAE Y1570     -76.762 -29.989   9.204  1.00  0.00
ATOM   3450  CAF CAF Y1571       4.890  70.356 -16.898  1.00  0.00
ATOM   3451  CAG CAG Y1572     -11.284 -17.645  31.907  1.00  0.00
ATOM   3452  CAH CAH Y1573      87.413 -88.156 -33.252  1.00  0.00
ATOM   3453  CAI CAI Y1574     -80.130  44.030 -82.565  1.00  0.00
ATOM   3454  CAJ CAJ Y1575     -20.202  12.062  -7.492  1.00  0.00
ATOM   3455  CAK CAK Y1576     -29.239 -16.374 -86.954  1.00  0.00
ATOM   3456  CAL CAL Y1577     -35.463  39.036  88.513  1.00  0.00
ATOM   3457  CAM CAM Y1578      -9.927  82.635  54.449  1.00  0.00
ATOM   3458  CAN CAN Y1579      74.190 -68.001 -63.510  1.00  0.00
ATOM   3459  CAO CAO Y1580      -8.571 -64.588  82.627  1.00  0.00
ATOM   3460  CAP CAP Y1581      45.419 -61.678  89.115  1.00  0.00
ATOM   3461  CAQ CAQ Y1582      -9.256 -62.304  -0.701  1.00  0.00
ATOM   3462  CAR CAR Y1583     -36.152  45.036  64.737  1.00  0.00
ATOM   3463  CAS CAS Y1584      37.494  50.764 -69.315  1.00  0.00
ATOM   3464  CAT CAT Y1585     -50.940  52.012   7.484  1.00  0.00
ATOM   3465  CAU CAU Y1586      31.792  60.351 -11.529  1.00  0.00
ATOM   3466  CAV CAV Y1587      21.861 -89.328 -74.444  1.00  0.00
ATOM   3467  CAW CAW Y1588     -71.517 -64.742  49.337  1.00  0.00
ATOM   3468  CAX CAX Y1589     -81.274 -56.771 -46.408  1.00  0.00
ATOM   3469  CAY CAY Y1590      85.572  74.508  26.291  1.00  0.00
ATOM   3470  CAZ CAZ Y1591      39.784 -61.642  52.521  1.00  0.00
ATOM   3471  CBA CBA Y1592     -51.588  53.510  19.209  1.00  0.00
ATOM   3472  CBB CBB Y1593       0.158  -4.431  -9.976  1.00  0.00
ATOM   3473  CBC CBC Y1594     -26.670  35.526  66.627  1.00  0.00
ATOM   3474  CBD CBD Y1595      75.134  37.829 -82.163  1.00  0.00
ATOM   3475  CBE CBE Y1596      45.131  84.254  87.281  1.00  0.00
ATOM   3476  CBF CBF Y1597     -46.465  10.901  75.602  1.00  0.00
ATOM   3477  CBG CBG Y1598      57.479 -18.897  23.378  1.00  0.00
ATOM   3478  CBH CBH Y1599      90.729 -27.090 -40.476  1.00  0.00
ATOM   3479  CBI CBI Y1600      84.332 -46.525  79.986  1.00  0.00
ATOM   3480  CBJ CBJ Y1601      13.124  -1.694 -10.266  1.00  0.00
ATOM   3481  CBK CBK Y1602     -70.199  84.171 -37.842  1.00  0.00
ATOM   3482  CBL CBL Y1603     -26.359  16.933  66.997  1.00  0.00
ATOM   3483  CBM CBM Y1604      -5.167  31.268 -12.064  1.00  0.00
ATOM   3484  CBN CBN Y1605      84.788 -58.896 -64.251  1.00  0.00
ATOM   3485  CBO CBO Y1606      29.593  -0.684  39.194  1.00  0.00
ATOM   3486  CBP CBP Y1607      72.120  29.572  78.220  1.00  0.00
ATOM   3487  CBQ CBQ Y1608     -26.739 -66.551 -20.998  1.00  0.00
ATOM   3488  CBR CBR Y1609      -3.543  56.632 -23.670  1.00  0.00
ATOM   3489  CBS CBS Y1610      13.443 -89.982 -34.421  1.00  0.00
ATOM   3490  CBT CBT Y1611     -41.872  22.167  54.184  1.00  0.00
ATOM   3491  CBU CBU Y1612      17.570 -30.177  81.511  1.00  0.00
ATOM   3492  CBV CBV Y1613      89.142  81.581 -71.425  1.00  0.00
ATOM   3493  CBW CBW Y1614      87.039 -64.805 -87.292  1.00  0.00
ATOM   3494  CBX CBX Y1615     -40.055 -36.702   7.990  1.00  0.00
ATOM   3495  CBY CBY Y1616      38.629  -6.695 -24.884  1.00  0.00
ATOM   3496  CBZ CBZ Y1617      20.977 -53.166 -43.849  1.00  0.00
ATOM   3497  CCA CCA Y1618     -13.454 -51.937  37.186  1.00  0.00
ATOM   3498  CCB CCB Y1619      70.020 -37.074 -82.583  1.00  0.00
ATOM   3499  CCC CCC Y1620      -2.885 -86.093 -76.791  1.00  0.00
ATOM   3500  CCD CCD Y1621     -59.371   6.583 -85.070  1.00  0.00
ATOM   3501  CCE CCE Y1622     -41.309 -75.626  25.489  1.00  0.00
ATOM   3502  CCF CCF Y1623      57.445 -78.409 -44.161  1.00  0.00
ATOM   3503  CCG CCG Y1624     -26.356 -23.038  66.083  1.00  0.00
ATOM   3504  CCH CCH Y1625     -52.119  15.344  42.886  1.00  0.00
ATOM   3505  CCI CCI Y1626     -85.701  43.058 -40.807  1.00  0.00
ATOM   3506  CCJ CCJ Y1627      51.499 -59.206 -55.094  1.00  0.00
ATOM   3507  CCK CCK Y1628     -66.100 -43.639  67.394  1.00  0.00
ATOM   3508  CCL CCL Y1629     -60.610 -87.847  22.949  1.00  0.00
ATOM   3509  CCM CCM Y1630     -29.332  -0.423  15.147  1.00  0.00
ATOM   3510  CCN CCN Y1631      17.773   8.617  -6.649  1.00  0.00
ATOM   3511  CCO CCO Y1632     -42.245 -11.073  86.484  1.00  0.00
ATOM   3512  CCP CCP Y1633     -30.928 -39.765 -20.470  1.00  0.00
ATOM   3513  CCQ CCQ Y1634      85.001 -53.511 -25.533  1.00  0.00
ATOM   3514  CCR CCR Y1635     -74.892 -83.815  70.489  1.00  0.00
ATOM   3515  CCS CCS Y1636      33.382 -58.188 -11.741  1.00  0.00
ATOM   3516  CCT CCT Y1637     -84.026 -73.287  41.512  1.00  0.00
ATOM   3517  CCU CCU Y1638     -13.962   1.872 -40.107  1.00  0.00
ATOM   3518  CCV CCV Y1639     -73.877 -16.885 -81.274  1.00  0.00
ATOM   3519  CCW CCW Y1640     -79.860  83.165 -11.726  1.00  0.00
ATOM   3520  CCX CCX Y1641      46.912  79.169 -19.794  1.00  0.00
ATOM   3521  CCY CCY Y1642      84.557  43.571  13.594  1.00  0.00
ATOM   3522  CCZ CCZ Y1643       7.230  83.002  78.546  1.00  0.00
ATOM   3523  CDA CDA Y1644      23.573 -55.667  31.067  1.00  0.00
ATOM   3524  CDB CDB Y1645     -36.976  57.850  39.619  1.00  0.00
ATOM   3525  CDC CDC Y1646     -61.270 -58.512  -3.231  1.00  0.00
ATOM   3526  CDD CDD Y1647      12.866  55.220 -27.394  1.00  0.00
ATOM   3527  CDE CDE Y1648      20.085 -38.729 -72.228  1.00  0.00
ATOM   3528  CDF CDF Y1649      61.944  34.814 -44.375  1.00  0.00
ATOM   3529  CDG CDG Y1650     -44.636  84.219 -82.901  1.00  0.00
ATOM   3530  CDH CDH Y1651      25.931 -71.501 -83.666  1.00  0.00
ATOM   3531  CDI CDI Y1652      88.225  41.026  74.789  1.00  0.00
ATOM   3532  CDJ CDJ Y1653     -79.682  23.532   4.109  1.00  0.00
ATOM   3533  CDK CDK Y1654      21.978  41.706 -31.087  1.00  0.00
ATOM   3534  CDL CDL Y1655       2.336  32.089 -83.453  1.00  0.00
ATOM   3535  CDM CDM Y1656     -21.432  72.786 -18.399  1.00  0.00
ATOM   3536  CDN CDN Y1657     -60.771 -89.198 -80.461  1.00  0.00
ATOM   3537  CDO CDO Y1658     -29.686 -42.324 -82.324  1.00  0.00
ATOM   3538  CDP CDP Y1659     -52.305  61.940 -51.629  1.00  0.00
ATOM   3539  CDQ CDQ Y1660     -12.325 -49.580 -23.784  1.00  0.00
ATOM   3540  CDR CDR Y1661       0.327  15.111 -23.261  1.00  0.00
ATOM   3541  CDS CDS Y1662     -82.348  49.762   6.511  1.00  0.00
ATOM   3542  CDT CDT Y1663     -11.681  20.281 -86.128  1.00  0.00
ATOM   3543  CDU CDU Y1664      30.537 -44.884  13.694  1.00  0.00
ATOM   3544  CDV CDV Y1665     -47.758 -87.622  53.695  1.00  0.00
ATOM   3545  CDW CDW Y1666      83.053 -33.181   0.727  1.00  0.00
ATOM   3546  CDX CDX Y1667      49.976  57.555  65.697  1.00  0.00
ATOM   3547  CDY CDY Y1668      69.941 -44.643  85.898  1.00  0.00
ATOM   3548  CDZ CDZ Y1669      45.280  69.159  86.168  1.00  0.00
ATOM   3549  CEA CEA Y1670      67.875 -78.718  72.917  1.00  0.00
ATOM   3550  CEB CEB Y1671     -36.416  51.067 -12.932  1.00  0.00
ATOM   3551  CEC CEC Y1672     -73.916  -4.207  51.521  1.00  0.00
ATOM   3552  CED CED Y1673     -14.417 -18.627  72.282  1.00  0.00
ATOM   3553  CEE CEE Y1674      22.297  60.455  19.950  1.00  0.00
ATOM   3554  CEF CEF Y1675      63.775  13.713  27.102  1.00  0.00
ATOM   3555  CEG CEG Y1676     -67.895 -73.262  33.904  1.00  0.00
ATOM   3556  CEH CEH Y1677      37.431  34.872 -10.127  1.00  0.00
ATOM   3557  CEI CEI Y1678     -74.655 -63.807 -71.780  1.00  0.00
ATOM   3558  CEJ CEJ Y1679     -35.913 -38.160  69.047  1.00  0.00
ATOM   3559  CEK CEK Y1680      31.818  20.979  -1.373  1.00  0.00
ATOM   3560  CEL CEL Y1681      88.617  51.066  56.434  1.00  0.00
ATOM   3561  CEM CEM Y1682     -32.894  34.452  -0.723  1.00  0.00
ATOM   3562  CEN CEN Y1683      51.924  48.231  -0.839  1.00  0.00
ATOM   3563  CEO CEO Y1684      41.098 -87.743 -68.841  1.00  0.00
ATOM   3564  CEP CEP Y1685     -46.432 -44.229 -23.481  1.00  0.00
ATOM   3565  CEQ CEQ Y1686      34.025  10.658  52.360  1.00  0.00
ATOM   3566  CER CER Y1687     -80.377 -73.111 -49.907  1.00  0.00
ATOM   3567  CES CES Y1688      59.163 -43.193  59.760  1.00  0.00
ATOM   3568  CET CET Y1689     -82.638  70.332   4.044  1.00  0.00
ATOM   3569  CEU CEU Y1690      13.531 -77.662  19.524  1.00  0.00
ATOM   3570  CEV CEV Y1691     -73.431 -46.737  26.105  1.00  0.00
ATOM   3571  CEW CEW Y1692      19.248  63.467  39.266  1.00  0.00
ATOM   3572  CEX CEX Y1693     -58.828  22.919 -85.361  1.00  0.00
ATOM   3573  CEY CEY Y1694      43.399  28.093 -43.816  1.00  0.00
ATOM   3574  CEZ CEZ Y1695      70.136  25.735  89.527  1.00  0.00
ATOM   3575  CFA CFA Y1696      -2.015 -14.640  58.773  1.00  0.00
ATOM   3576  CFB CFB Y1697     -54.071 -48.604 -30.979  1.00  0.00
ATOM   3577  CFC CFC Y1698      21.368 -67.770  86.094  1.00  0.00
ATOM   3578  CFD CFD Y1699      89.373  46.473  35.949  1.00  0.00
ATOM   3579  CFE CFE Y1700     -82.881   1.988  59.118  1.00  0.00
ATOM   3580  CFF CFF Y1701      56.899  -2.081 -17.962  1.00  0.00
ATOM   3581  CFG CFG Y1702     -10.754 -27.198 -16.623  1.00  0.00
ATOM   3582  CFH CFH Y1703      85.292  -2.767  74.102  1.00  0.00
ATOM   3583  CFI CFI Y1704     -52.810 -56.104  86.480  1.00  0.00
ATOM   3584  CFJ CFJ Y1705     -17.967 -49.738 -66.248  1.00  0.00
ATOM   3585  CFK CFK Y1706      -1.294  48.087 -83.776  1.00  0.00
ATOM   3586  CFL CFL Y1707      30.184  77.207  65.340  1.00  0.00
ATOM   3587  CFM CFM Y1708      84.873  54.727 -44.737  1.00  0.00
ATOM   3588  CFN CFN Y1709     -62.886 -88.084  56.236  1.00  0.00
ATOM   3589  CFO CFO Y1710      32.881   6.428 -62.094  1.00  0.00
ATOM   3590  CFP CFP Y1711     -12.016   7.427 -84.275  1.00  0.00
ATOM   3591  CFQ CFQ Z1712      44.439  29.161   0.343  1.00  0.00
ATOM   3592  CFR CFR Z1713     -59.659  69.922  18.512  1.00  0.00
ATOM   3593  CFS CFS Z1714     -13.898 -36.102 -24.190  1.00  0.00
ATOM   3594  CFT CFT Z1715     -20.374  76.851  25.074  1.00  0.00
ATOM   3595  CFU CFU Z1716      58.827 -47.177 -30.052  1.00  0.00
ATOM   3596  CFV CFV Z1717      70.125 -15.175 -19.864  1.00  0.00
ATOM   3597  CFW CFW Z1718     -77.004   0.846 -46.142  1.00  0.00
ATOM   3598  CFX CFX Z1719      -4.523  37.870  16.697  1.00  0.00
ATOM   3599  CFY CFY Z1720     -16.732  49.273 -43.445  1.00  0.00
ATOM   3600  CFZ CFZ Z1721      75.679  49.509 -45.853  1.00  0.00
ATOM   3601  CGA CGA Z1722      16.746  23.504 -20.837  1.00  0.00
ATOM   3602  CGB CGB Z1723      -0.076 -40.868 -62.625  1.00  0.00
ATOM   3603  CGC CGC Z1724      62.025 -75.760 -66.968  1.00  0.00
ATOM   3604  CGD CGD Z1725     -77.773 -82.609 -26.051  1.00  0.00
ATOM   3605  CGE CGE Z1726      82.581 -45.033  54.784  1.00  0.00
ATOM   3606  CGF CGF Z1727     -68.222 -63.566  83.950  1.00  0.00
ATOM   3607  CGG CGG Z1728     -42.765  15.568 -15.430  1.00  0.00
ATOM   3608  CGH CGH Z1729      81.248 -53.563   9.875  1.00  0.00
ATOM   3609  CGI CGI Z1730      20.829  16.221  53.804  1.00  0.00
ATOM   3610  CGJ CGJ Z1731      -4.911 -39.059  74.280  1.00  0.00
ATOM   3611  CGK CGK Z1732      65.357 -61.665 -76.451  1.00  0.00
ATOM   3612  CGL CGL Z1733     -79.019 -45.931 -33.554  1.00  0.00
ATOM   3613  CGM CGM Z1734      73.931  13.419  27.200  1.00  0.00
ATOM   3614  CGN CGN Z1735      40.923   9.190  13.165  1.00  0.00
ATOM   3615  CGO CGO Z1736      64.160 -18.539 -65.130  1.00  0.00
ATOM   3616  CGP CGP Z1737     -41.536 -56.343  45.226  1.00  0.00
ATOM   3617  CGQ CGQ Z1738      78.290  80.628  34.774  1.00  0.00
ATOM   3618  CGR CGR Z1739     -67.356  49.859 -40.864  1.00  0.00
ATOM   3619  CGS CGS Z1740      51.850  49.452 -71.237  1.00  0.00
ATOM   3620  CGT CGT Z1741     -75.725 -54.489  -4.844  1.00  0.00
ATOM   3621  CGU CGU Z1742      11.697   2.396  21.362  1.00  0.00
ATOM   3622  CGV CGV Z1743      58.935 -57.540  32.915  1.00  0.00
ATOM   3623  CGW CGW Z1744      60.040  46.701 -22.306  1.00  0.00
ATOM   3624  CGX CGX Z1745     -29.890  22.499  66.682  1.00  0.00
ATOM   3625  CGY CGY Z1746      -3.351  67.566 -20.062  1.00  0.00
ATOM   3626  CGZ CGZ Z1747     -61.933  -1.748  73.240  1.00  0.00
ATOM   3627  CHA CHA Z1748     -30.922   1.681  22.632  1.00  0.00
ATOM   3628  CHB CHB Z1749     -23.725 -62.589  73.345  1.00  0.00
ATOM   3629  CHC CHC Z1750      40.103  61.138  46.587  1.00  0.00
ATOM   3630  CHD CHD Z1751      65.819 -73.962 -12.454  1.00  0.00
ATOM   3631  CHE CHE Z1752      25.581  71.155  13.049  1.00  0.00
ATOM   3632  CHF CHF Z1753      78.036  38.049  52.515  1.00  0.00
ATOM   3633  CHG CHG Z1754      15.230 -58.570  21.253  1.00  0.00
ATOM   3634  CHH CHH Z1755     -10.369 -84.197 -74.130  1.00  0.00
ATOM   3635  CHI CHI Z1756      54.035  67.255  73.820  1.00  0.00
ATOM   3636  CHJ CHJ Z1757      73.188 -72.239  64.593  1.00  0.00
ATOM   3637  CHK CHK Z1758      77.859  66.019  12.443  1.00  0.00
ATOM   3638  CHL CHL Z1759     -50.536   0.128 -83.184  1.00  0.00
ATOM   3639  CHM CHM Z1760     -52.339  35.179   2.546  1.00  0.00
ATOM   3640  CHN CHN Z1761      62.750 -16.211  70.687  1.00  0.00
ATOM   3641  CHO CHO Z1762     -80.853  21.381 -57.954  1.00  0.00
ATOM   3642  CHP CHP Z1763     -72.738  32.584  39.563  1.00  0.00
ATOM   3643  CHQ CHQ Z1764     -65.208 -81.224 -68.930  1.00  0.00
ATOM   3644  CHR CHR Z1765       2.453  65.076  73.632  1.00  0.00
ATOM   3645  CHS CHS Z1766     -49.099 -22.228  30.784  1.00  0.00
ATOM   3646  CHT CHT Z1767     -63.950   2.887  30.131  1.00  0.00
ATOM   3647  CHU CHU Z1768     -14.127 -15.738  77.536  1.00  0.00
ATOM   3648  CHV CHV Z1769     -41.871  21.850 -61.588  1.00  0.00
ATOM   3649  CHW CHW Z1770      12.871 -54.734  60.422  1.00  0.00
ATOM   3650  CHX CHX Z1771      59.703 -16.094  29.970  1.00  0.00
ATOM   3651  CHY CHY Z1772     -68.940 -62.467  19.792  1.00  0.00
ATOM   3652  CHZ CHZ Z1773      38.724  75.279 -41.473  1.00  0.00
ATOM   3653  CIA CIA Z1774      83.502  12.504 -29.197  1.00  0.00
ATOM   3654  CIB CIB Z1775      39.163 -16.093  42.896  1.00  0.00
ATOM   3655  CIC CIC Z1776     -48.749  63.284 -76.178  1.00  0.00
ATOM   3656  CID CID Z1777     -80.634 -49.923  42.759  1.00  0.00
ATOM   3657  CIE CIE Z1778     -85.193  59.821  53.564  1.00  0.00
ATOM   3658  CIF CIF Z1779     -51.157 -54.075 -55.444  1.00  0.00
ATOM   3659  CIG CIG Z1780     -39.582 -82.335  18.376  1.00  0.00
ATOM   3660  CIH CIH Z1781      16.220  -6.209 -48.558  1.00  0.00
ATOM   3661  CII CII Z1782     -36.316 -25.363 -58.731  1.00  0.00
ATOM   3662  CIJ CIJ Z1783     -45.463 -29.887 -28.857  1.00  0.00
ATOM   3663  CIK CIK Z1784     -40.021  42.060  32.398  1.00  0.00
ATOM   3664  CIL CIL Z1785     -24.349  -1.145  55.591  1.00  0.00
ATOM   3665  CIM CIM Z1786     -28.469 -63.738 -76.634  1.00  0.00
ATOM   3666  CIN CIN Z1787      65.542  10.576  64.604  1.00  0.00
ATOM   3667  CIO CIO Z1788     -25.053  -3.676 -18.065  1.00  0.00
ATOM   3668  CIP CIP Z1789      45.300   0.916  27.091  1.00  0.00
ATOM   3669  CIQ CIQ Z1790      82.772 -15.571   9.100  1.00  0.00
ATOM   3670  CIR CIR Z1791     -32.146 -22.337   3.618  1.00  0.00
ATOM   3671  CIS CIS Z1792      35.540  69.367 -11.657  1.00  0.00
ATOM   3672  CIT CIT Z1793     -23.420 -29.622 -46.884  1.00  0.00
ATOM   3673  CIU CIU Z1794      48.503  41.204  73.604  1.00  0.00
ATOM   3674  CIV CIV Z1795      49.890 -59.872 -74.090  1.00  0.00
ATOM   3675  CIW CIW Z1796      25.654  59.276 -25.556  1.00  0.00
ATOM   3676  CIX CIX Z1797     -67.971 -12.759  42.536  1.00  0.00
ATOM   3677  CIY CIY Z1798      23.588  35.902 -39.500  1.00  0.00
ATOM   3678  CIZ CIZ Z1799      42.177 -81.676 -78.600  1.00  0.00
ATOM   3679  CJA CJA Z1800     -68.833  73.169 -32.411  1.00  0.00
ATOM   3680  CJB CJB Z1801     -44.530  79.668 -22.719  1.00  0.00
ATOM   3681  CJC CJC Z1802      83.968 -78.140 -57.693  1.00  0.00
ATOM   3682  CJD CJD Z1803     -82.050 -87.840 -53.942  1.00  0.00
ATOM   3683  CJE CJE Z1804      -3.236   6.021 -27.887  1.00  0.00
ATOM   3684  CJF CJF Z1805      78.379  -5.782  57.554  1.00  0.00
ATOM   3685  CJG CJG Z1806      21.337 -24.178  68.610  1.00  0.00
ATOM   3686  CJH CJH Z1807     -76.328  70.052  87.720  1.00  0.00
ATOM   3687  CJI CJI Z1808      40.916  79.268 -66.906  1.00  0.00
ATOM   3688  CJJ CJJ Z1809     -61.674 -37.604 -56.387  1.00  0.00
ATOM   3689  CJK CJK Z1810      30.367 -24.499  16.133  1.00  0.00
ATOM   3690  CJL CJL Z1811     -20.431 -87.495 -33.531  1.00  0.00
ATOM   3691  CJM CJM Z1812      14.595  47.532 -60.578  1.00  0.00
ATOM   3692  CJN CJN Z1813       1.309 -11.876  32.416  1.00  0.00
ATOM   3693  CJO CJO Z1814     -77.605  35.152  12.160  1.00  0.00
ATOM   3694  CJP CJP Z1815     -25.539  55.543 -77.932  1.00  0.00
ATOM   3695  CJQ CJQ Z1816     -78.471  70.604  23.933  1.00  0.00
ATOM   3696  CJR CJR Z1817     -20.239 -88.128  78.767  1.00  0.00
ATOM   3697  CJS CJS Z1818     -32.440  52.993  76.987  1.00  0.00
ATOM   3698  CJT CJT Z1819     -59.269 -29.014 -38.381  1.00  0.00
ATOM   3699  CJU CJU Z1820     -44.989  74.643  -3.378  1.00  0.00
ATOM   3700  CJV CJV Z1821      67.763  20.154 -71.185  1.00  0.00
ATOM   3701  CJW CJW Z1822     -75.483 -34.966  27.556  1.00  0.00
ATOM   3702  CJX CJX Z1823      36.838 -52.488  66.901  1.00  0.00
ATOM   3703  CJY CJY Z1824     -61.762   5.571  -4.670  1.00  0.00
ATOM   3704  CJZ CJZ Z1825      53.632  16.918 -17.769  1.00  0.00
ATOM   3705  CKA CKA Z1826      42.840 -24.447 -26.310  1.00  0.00
ATOM   3706  CKB CKB Z1827     -82.927 -79.339 -69.245  1.00  0.00
ATOM   3707  CKC CKC Z1828     -72.069  51.950  -0.830  1.00  0.00
ATOM   3708  CKD CKD Z1829     -10.310  69.311 -85.071  1.00  0.00
ATOM   3709  CKE CKE Z1830     -56.460 -17.269   7.394  1.00  0.00
ATOM   3710  CKF CKF Z1831     -70.484 -69.138 -35.032  1.00  0.00
ATOM   3711  CKG CKG Z1832      17.855  67.656  34.078  1.00  0.00
ATOM   3712  CKH CKH Z1833      59.245 -57.867   1.252  1.00  0.00
ATOM   3713  CKI CKI Z1834     -12.485 -34.236  25.683  1.00  0.00
ATOM   3714  CKJ CKJ Z1835      48.964 -65.872 -53.019  1.00  0.00
ATOM   3715  CKK CKK Z1836     -75.129 -53.694 -62.637  1.00  0.00
ATOM   3716  CKL CKL Z1837      78.059 -38.210 -44.485  1.00  0.00
ATOM   3717  CKM CKM Z1838      72.271 -85.713 -38.220  1.00  0.00
ATOM   3718  CKN CKN Z1839     -73.564 -40.019 -84.412  1.00  0.00
ATOM   3719  CKO CKO Z1840     -80.430  21.711  43.414  1.00  0.00
ATOM   3720  CKP CKP Z1841      71.650  67.599  46.684  1.00  0.00
ATOM   3721  CKQ CKQ Z1842     -64.540 -77.121   6.324  1.00  0.00
ATOM   3722  CKR CKR Z1843      10.224 -26.035  45.207  1.00  0.00
ATOM   3723  CKS CKS Z1844     -81.198  33.498 -13.440  1.00  0.00
ATOM   3724  CKT CKT Z1845      46.457  17.730 -55.107  1.00  0.00
ATOM   3725  CKU CKU Z1846      12.843 -70.675 -20.987  1.00  0.00
ATOM   3726  CKV CKV Z1847      -0.322  83.204  45.063  1.00  0.00
ATOM   3727  CKW CKW Z1848     -78.903 -20.132 -21.535  1.00  0.00
ATOM   3728  CKX CKX Z1849      51.976 -39.056  62.558  1.00  0.00
ATOM   3729  CKY CKY Z1850      30.560  59.136  80.082  1.00  0.00
ATOM   3730  CKZ CKZ Z1851     -36.906  17.027 -27.549  1.00  0.00
ATOM   3731  CLA CLA Z1852      40.102 -47.882 -84.677  1.00  0.00
ATOM   3732  CLB CLB Z1853      54.207 -83.163  57.807  1.00  0.00
ATOM   3733  CLC CLC Z1854      40.980 -24.683  -6.709  1.00  0.00
ATOM   3734  CLD CLD Z1855     -14.634 -75.435  16.076  1.00  0.00
ATOM   3735  CLE CLE Z1856      43.095 -84.756  19.368  1.00  0.00
ATOM   3736  CLF CLF Z1857      64.695  54.733  14.669  1.00  0.00
ATOM   3737  CLG CLG Z1858      -6.505  45.657  -7.872  1.00  0.00
ATOM   3738  CLH CLH Z1859     -74.072  39.239  64.385  1.00  0.00
ATOM   3739  CLI CLI Z1860      86.518 -89.044  27.077  1.00  0.00
ATOM   3740  CLJ CLJ Z1861      29.092 -30.003 -35.183  1.00  0.00
ATOM   3741  CLK CLK Z1862     -68.400 -81.812  58.754  1.00  0.00
ATOM   3742  CLL CLL Z1863     -31.710 -69.480 -15.253  1.00  0.00
ATOM   3743  CLM CLM Z1864      -4.229  80.121 -69.263  1.00  0.00
ATOM   3744  CLN CLN Z1865      82.837  82.102  11.388  1.00  0.00
ATOM   3745  CLO CLO Z1866      31.723  20.512 -75.959  1.00  0.00
ATOM   3746  CLP CLP Z1867       4.392  55.185  42.251  1.00  0.00
ATOM   3747  CLQ CLQ Z1868      22.371 -55.209 -44.692  1.00  0.00
ATOM   3748  CLR CLR Z1869     -48.057 -61.738  10.743  1.00  0.00
ATOM   3749  CLS CLS Z1870     -23.974 -66.715 -42.636  1.00  0.00
ATOM   3750  CLT CLT Z1871      13.307  43.384  -2.046  1.00  0.00
ATOM   3751  CLU CLU Z1872     -32.908 -62.390   1.776  1.00  0.00
ATOM   3752  CLV CLV Z1873      -2.686   2.981 -62.356  1.00  0.00
ATOM   3753  CLW CLW Z1874      -0.762 -55.862  -6.668  1.00  0.00
ATOM   3754  CLX CLX Z1875     -29.378   4.126 -31.964  1.00  0.00
ATOM   3755  CLY CLY Z1876      11.322  11.160 -71.194  1.00  0.00
ATOM   3756  CLZ CLZ Z1877     -29.264  74.574 -29.486  1.00  0.00
ATOM   3757  CMA CMA Z1878     -57.747  69.935  61.400  1.00  0.00
ATOM   3758  CMB CMB Z1879     -44.848 -28.245 -77.935  1.00  0.00
ATOM   3759  CMC CMC Z1880      51.314  69.074  17.993  1.00  0.00
ATOM   3760  CMD CMD Z1881      66.984  72.485 -20.031  1.00  0.00
ATOM   3761  CME CME Z1882     -55.685 -20.400  88.994  1.00  0.00
ATOM   3762  CMF CMF Z1883     -35.545 -15.149  50.232  1.00  0.00
ATOM   3763  CMG CMG Z1884     -49.574  12.408  45.856  1.00  0.00
ATOM   3764  CMH CMH Z1885      82.494  36.095  20.514  1.00  0.00
ATOM   3765  CMI CMI Z1886     -21.047  45.267  -3.950  1.00  0.00
ATOM   3766  CMJ CMJ Z1887     -57.710  79.206 -51.414  1.00  0.00
ATOM   3767  CMK CMK Z1888     -45.374 -85.675 -30.381  1.00  0.00
ATOM   3768  CML CML Z1889     -36.210  79.135 -70.440  1.00  0.00
ATOM   3769  CMM CMM Z1890      52.651  38.826  34.588  1.00  0.00
ATOM   3770  CMN CMN Z1891     -82.193 -21.983 -65.626  1.00  0.00
ATOM   3771  CMO CMO Z1892     -75.178 -57.268  69.554  1.00  0.00
ATOM   3772  CMP CMP Z1893     -37.343 -79.773  78.493  1.00  0.00
ATOM   3773  CMQ CMQ Z1894      -5.250 -75.502 -31.050  1.00  0.00
ATOM   3774  CMR CMR Z1895      17.445 -87.881  -6.132  1.00  0.00
ATOM   3775  CMS CMS Z1896      84.482  72.466 -27.820  1.00  0.00
ATOM   3776  CMT CMT Z1897     -11.384  17.684  40.401  1.00  0.00
ATOM   3777  CMU CMU Z1898      -7.954 -67.679  57.551  1.00  0.00
ATOM   3778  CMV CMV Z1899     -31.832 -71.149 -53.450  1.00  0.00
ATOM   3779  CMW CMW Z1900      42.964 -74.762  79.247  1.00  0.00
ATOM   3780  CMX CMX Z1901     -54.557 -80.442 -48.406  1.00  0.00
ATOM   3781  CMY CMY Z1902      -2.271  26.190 -49.093  1.00  0.00
ATOM   3782  CMZ CMZ Z1903      12.791 -79.845  66.402  1.00  0.00
ATOM   3783  CNA CNA Z1904     -76.795  49.071  40.183  1.00  0.00
ATOM   3784  CNB CNB Z1905      53.666  11.441 -82.869  1.00  0.00
ATOM   3785  CNC CNC Z1906      58.287  70.460 -33.678  1.00  0.00
ATOM   3786  CND CND Z1907      44.431  -6.389 -32.893  1.00  0.00
ATOM   3787  CNE CNE Z1908     -65.882 -35.682  71.746  1.00  0.00
ATOM   3788  CNF CNF Z1909     -62.128  38.806 -19.129  1.00  0.00
ATOM   3789  CNG CNG Z1910      62.292   5.944   4.062  1.00  0.00
ATOM   3790  CNH CNH Z1911      88.396  22.603   4.716  1.00  0.00
ATOM   3791  CNI CNI Z1912      76.633 -82.972  37.346  1.00  0.00
ATOM   3792  CNJ CNJ Z1913       3.951  33.168  83.062  1.00  0.00
ATOM   3793  CNK CNK Z1914     -82.288  63.750  73.468  1.00  0.00
ATOM   3794  CNL CNL Z1915     -56.701  -5.314 -31.486  1.00  0.00
ATOM   3795  CNM CNM Z1916     -52.434  29.079  78.968  1.00  0.00
ATOM   3796  CNN CNN Z1917     -58.465 -15.555 -77.306  1.00  0.00
ATOM   3797  CNO CNO Z1918      48.488   1.852  -8.947  1.00  0.00
ATOM   3798  CNP CNP Z1919      31.358 -68.769 -12.671  1.00  0.00
ATOM   3799  CNQ CNQ Z1920      84.215   8.551  47.130  1.00  0.00
ATOM   3800  CNR CNR Z1921      43.004  16.473  79.380  1.00  0.00
ATOM   3801  CNS CNS Z1922      13.332  40.783  84.518  1.00  0.00
ATOM   3802  CNT CNT Z1923     -41.969  65.603 -41.071  1.00  0.00
ATOM   3803  CNU CNU Z1924     -23.079 -45.221   4.228  1.00  0.00
ATOM   3804  CNV CNV Z1925      12.389  51.282 -84.566  1.00  0.00
ATOM   3805  CNW CNW Z1926     -79.792 -22.051  53.857  1.00  0.00
ATOM   3806  CNX CNX Z1927      80.314  75.186  73.964  1.00  0.00
ATOM   3807  CNY CNY Z1928     -66.613 -32.026  -7.105  1.00  0.00
ATOM   3808  CNZ CNZ Z1929      25.519 -38.383 -14.030  1.00  0.00
ATOM   3809  COA COA Z1930      59.677  78.910 -78.753  1.00  0.00
ATOM   3810  COB COB Z1931      70.142  38.908  73.284  1.00  0.00
ATOM   3811  COC COC Z1932     -44.146  67.712  15.292  1.00  0.00
ATOM   3812  COD COD Z1933      31.876 -14.512 -28.283  1.00  0.00
ATOM   3813  COE COE Z1934     -73.434  72.507 -73.854  1.00  0.00
ATOM   3814  COF COF Z1935     -61.873  21.877 -36.275  1.00  0.00
ATOM   3815  COG COG Z1936     -25.256  19.034  -2.628  1.00  0.00
ATOM   3816  COH COH Z1937       7.244 -13.280 -66.602  1.00  0.00
ATOM   3817  COI COI Z1938     -31.529  79.359  51.798  1.00  0.00
ATOM   3818  COJ COJ Z1939      65.282  14.421 -85.473  1.00  0.00
ATOM   3819  COK COK Z1940      27.592 -84.797 -63.175  1.00  0.00
ATOM   3820  COL COL Z1941     -49.049 -55.221 -29.701  1.00  0.00
ATOM   3821  COM COM Z1942      24.854  78.487 -83.137  1.00  0.00
ATOM   3822  CON CON Z1943      85.487  45.043 -66.833  1.00  0.00
ATOM   3823  COO COO Z1944     -71.409  17.026  88.800  1.00  0.00
ATOM   3824  COP COP Z1945     -62.535  51.842 -77.359  1.00  0.00
ATOM   3825  COQ COQ Z1946     -66.213 -87.467 -54.449  1.00  0.00
ATOM   3826  COR COR Z1947      16.552  -2.282  77.150  1.00  0.00
ATOM   3827  COS COS Z1948      40.121  82.463  59.158  1.00  0.00
ATOM   3828  COT COT Z1949      -7.965  71.818 -44.893  1.00  0.00
ATOM   3829  COU COU Z1950     -32.229  65.140 -69.880  1.00  0.00
ATOM   3830  COV COV Z1951      37.227 -74.804  44.848  1.00  0.00
ATOM   3831  COW COW Z1952     -66.803  54.663  25.583  1.00  0.00
ATOM   3832  COX COX Z1953     -39.964  33.356 -24.959  1.00  0.00
ATOM   3833  COY COY Z1954     -77.872  -3.872 -72.140  1.00  0.00
ATOM   3834  COZ COZ Z1955     -34.246  -5.949 -46.859  1.00  0.00
ATOM   3835  CPA CPA Z1956     -38.105 -63.018 -37.137  1.00  0.00
ATOM   3836  CPB CPB Z1957      52.435  82.671   7.264  1.00  0.00
ATOM   3837  CPC CPC Z1958     -17.955 -87.961  53.694  1.00  0.00
ATOM   3838  CPD CPD Z1959     -13.432  61.794 -56.077  1.00  0.00
ATOM   3839  CPE CPE Z1960     -15.890  63.246  55.143  1.00  0.00
ATOM   3840  CPF CPF Z1961       7.298  22.823 -81.326  1.00  0.00
ATOM   3841  CPG CPG Z1962      15.190 -82.865 -77.477  1.00  0.00
ATOM   3842  CPH CPH Z1963      39.868  -7.141 -77.428  1.00  0.00
ATOM   3843  CPI CPI Z1964      -2.888  68.823  19.238  1.00  0.00
ATOM   3844  CPJ CPJ Z1965      19.226 -87.120 -30.207  1.00  0.00
ATOM   3845  CPK CPK Z1966     -19.913   4.671 -49.762  1.00  0.00
ATOM   3846  CPL CPL Z1967      31.606   6.831 -43.680  1.00  0.00
ATOM   3847  CPM CPM Z1968      26.075  72.089  84.669  1.00  0.00
ATOM   3848  CPN CPN Z1969      78.566 -36.289 -30.691  1.00  0.00
ATOM   3849  CPO CPO Z1970      49.412  -4.894   3.895  1.00  0.00
ATOM   3850  CPP CPP Z1971      47.902  23.065 -34.969  1.00  0.00
ATOM   3851  CPQ CPQ Z1972      51.039  14.829  35.792  1.00  0.00
ATOM   3852  CPR CPR Z1973      -1.570 -13.008 -32.829  1.00  0.00
ATOM   3853  CPS CPS Z1974     -80.917  49.284 -75.701  1.00  0.00
ATOM   3854  CPT CPT Z1975     -71.736 -87.328 -79.339  1.00  0.00
ATOM   3855  CPU CPU Z1976     -40.432 -42.536  87.411  1.00  0.00
ATOM   3856  CPV CPV Z1977     -52.819 -49.814  -9.796  1.00  0.00
ATOM   3857  CPW CPW Z1978       0.555  50.962 -37.843  1.00  0.00
ATOM   3858  CPX CPX Z1979     -47.814  76.172  49.236  1.00  0.00
ATOM   3859  CPY CPY Z1980     -62.550  62.682 -13.836  1.00  0.00
ATOM   3860  CPZ CPZ Z1981      83.739  72.299 -60.514  1.00  0.00
ATOM   3861  CQA CQA Z1982     -11.811  80.558  57.035  1.00  0.00
ATOM   3862  CQB CQB Z1983     -68.034   5.376 -28.476  1.00  0.00
ATOM   3863  CQC CQC Z1984      58.338 -88.820  73.639  1.00  0.00
ATOM   3864  CQD CQD Z1985      85.985 -87.940 -31.074  1.00  0.00
ATOM   3865  CQE CQE Z1986      41.659  79.537  74.114  1.00  0.00
ATOM   3866  CQF CQF Z1987     -44.757  53.663 -31.483  1.00  0.00
ATOM   3867  CQG CQG Z1988      -7.484  22.562  56.722  1.00  0.00
ATOM   3868  CQH CQH Z1989      16.130 -80.643  41.537  1.00  0.00
ATOM   3869  CQI CQI Z1990      87.819 -46.504 -58.190  1.00  0.00
ATOM   3870  CQJ CQJ Z1991     -15.638 -83.653  -5.822  1.00  0.00
ATOM   3871  CQK CQK Z1992     -58.204 -28.263  16.498  1.00  0.00
ATOM   3872  CQL CQL Z1993     -52.466  81.605  88.540  1.00  0.00
ATOM   3873  CQM CQM Z1994      27.187 -50.407  -7.721  1.00  0.00
ATOM   3874  CQN CQN Z1995      72.295  24.290   5.764  1.00  0.00
ATOM   3875  CQO CQO Z1996     -57.940  85.212  -4.699  1.00  0.00
ATOM   3876  CQP CQP Z1997      84.518 -59.353  85.689  1.00  0.00
ATOM   3877  CQQ CQQ Z1998      90.571 -24.600  68.823  1.00  0.00
ATOM   3878  CQR CQR Z1999      87.547   9.644 -43.964  1.00  0.00
ATOM   3879  CQS CQS Z2000     -60.221 -87.791  47.797  1.00  0.00
ATOM   3880  CQT CQT Z2001      34.611 -51.101 -28.204  1.00  0.00
ATOM   3881  CQU CQU Z2002     -85.110 -82.277  23.441  1.00  0.00
ATOM   3882  CQV CQV Z2003     -45.707   1.316 -23.350  1.00  0.00
ATOM   3883  CQW CQW Z2004      85.348 -60.721 -35.804  1.00  0.00
ATOM   3884  CQX CQX Z2005      42.144  50.327   9.068  1.00  0.00
ATOM   3885  CQY CQY Z2006      31.262 -84.899  65.142  1.00  0.00
ATOM   3886  CQZ CQZ Z2007      36.352 -40.562  34.556  1.00  0.00
ATOM   3887  CRA CRA Z2008      24.036  28.926  -1.662  1.00  0.00
ATOM   3888  CRB CRB Z2009      -7.374  19.761  -0.454  1.00  0.00
ATOM   3889  CRC CRC Z2010      68.050 -64.047 -61.357  1.00  0.00
ATOM   3890  CRD CRD Z2011     -37.940 -87.094  -2.416  1.00  0.00
ATOM   3891  CRE CRE Z2012      -4.885 -10.484  56.618  1.00  0.00
ATOM   3892  CRF CRF Z2013      69.426  13.922 -53.646  1.00  0.00
ATOM   3893  CRG CRG Z2014     -71.277 -65.898  46.483  1.00  0.00
ATOM   3894  CRH CRH Z2015      83.030  34.953 -10.039  1.00  0.00
ATOM   3895  CRI CRI Z2016     -35.101 -51.043  -5.310  1.00  0.00
ATOM   3896  CRJ CRJ Z2017      -5.293  22.617  82.399  1.00  0.00
ATOM   3897  CRK CRK Z2018     -20.917  40.643  44.466  1.00  0.00
ATOM   3898  CRL CRL Z2019     -79.387  14.833  27.012  1.00  0.00
ATOM   3899  CRM CRM Z2020     -57.315  -4.203  16.199  1.00  0.00
ATOM   3900  CRN CRN Z2021     -25.974 -47.235  19.268  1.00  0.00
ATOM   3901  CRO CRO Z2022      39.855  -7.779  77.968  1.00  0.00
ATOM   3902  CRP CRP Z2023      42.774 -86.388 -11.694  1.00  0.00
ATOM   3903  CRQ CRQ Z2024      40.200   1.977  88.275  1.00  0.00
ATOM   3904  CRR CRR Z2025      -3.334 -44.502  55.037  1.00  0.00
ATOM   3905  CRS CRS Z2026      22.063 -35.653 -69.152  1.00  0.00
ATOM   3906  CRT CRT Z2027      85.124 -11.628  77.853  1.00  0.00
ATOM   3907  CRU CRU Z2028       9.884  18.944  24.596  1.00  0.00
ATOM   3908  CRV CRV Z2029      20.116  83.172 -27.938  1.00  0.00
ATOM   3909  CRW CRW Z2030     -70.282 -79.281  33.892  1.00  0.00
ATOM   3910  CRX CRX Z2031     -22.000  51.288 -28.292  1.00  0.00
ATOM   3911  CRY CRY Z2032      76.955 -75.651 -79.537  1.00  0.00
ATOM   3912  CRZ CRZ Z2033      33.268 -45.093 -69.692  1.00  0.00
ATOM   3913  CSA CSA Z2034      34.845  18.724  22.107  1.00  0.00
ATOM   3914  CSB CSB Z2035      -4.683  42.070  61.157  1.00  0.00
ATOM   3915  CSC CSC Z2036      16.751 -58.513 -76.263  1.00  0.00
ATOM   3916  CSD CSD Z2037     -63.067  50.886  84.756  1.00  0.00
ATOM   3917  CSE CSE Z2038     -23.350 -13.634 -37.160  1.00  0.00
ATOM   3918  CSF CSF Z2039     -13.317 -11.622 -55.083  1.00  0.00
ATOM   3919  CSG CSG Z2040     -76.528 -26.150 -42.259  1.00  0.00
ATOM   3920  CSH CSH Z2041     -19.486 -80.527 -51.187  1.00  0.00
ATOM   3921  CSI CSI Z2042      -4.079  28.005 -32.085  1.00  0.00
ATOM   3922  CSJ CSJ Z2043     -75.731  21.071 -85.351  1.00  0.00
ATOM   3923  CSK CSK Z2044     -21.397 -58.317 -59.773  1.00  0.00
ATOM   3924  CSL CSL Z2045     -27.375  55.332 -13.151  1.00  0.00
ATOM   3925  CSM CSM Z2046      52.005 -69.758  67.713  1.00  0.00
ATOM   3926  CSN CSN Z2047     -21.773  17.138 -23.177  1.00  0.00
ATOM   3927  CSO CSO Z2048     -27.252 -74.281 -28.970  1.00  0.00
ATOM   3928  CSP CSP Z2049      80.306  14.024 -86.401  1.00  0.00
ATOM   3929  CSQ CSQ Z2050      -5.208   5.874  18.679  1.00  0.00
ATOM   3930  CSR CSR Z2051       3.303 -75.633 -54.353  1.00  0.00
ATOM   3931  CSS CSS Z2052      12.342 -21.552 -31.068  1.00  0.00
ATOM   3932  CST CST Z2053     -78.125 -69.646 -54.923  1.00  0.00
ATOM   3933  CSU CSU Z2054     -54.557  -6.778 -66.921  1.00  0.00
ATOM   3934  CSV CSV Z2055      24.026  48.191  35.761  1.00  0.00
ATOM   3935  CSW CSW Z2056      49.110  76.530 -49.599  1.00  0.00
ATOM   3936  CSX CSX Z2057     -49.149  39.779  59.031  1.00  0.00
ATOM   3937  CSY CSY Z2058      20.959 -48.894 -63.119  1.00  0.00
ATOM   3938  CSZ CSZ Z2059     -24.471  70.953  -6.513  1.00  0.00
ATOM   3939  CTA CTA Z2060     -75.714  74.023  43.589  1.00  0.00
ATOM   3940  CTB CTB Z2061      19.519  76.374  49.907  1.00  0.00
ATOM   3941  CTC CTC Z2062      31.627  39.238  54.833  1.00  0.00
ATOM   3942  CTD CTD Z2063     -79.352  55.289 -62.666  1.00  0.00
ATOM   3943  CTE CTE Z2064      64.704  71.128  29.389  1.00  0.00
ATOM   3944  CTF CTF Z2065     -35.443  -6.489 -74.170  1.00  0.00
ATOM   3945  CTG CTG Z2066     -44.901 -74.762 -67.680  1.00  0.00
ATOM   3946  CTH CTH Z2067      85.531   5.184 -80.053  1.00  0.00
ATOM   3947  CTI CTI Z2068     -67.201  33.201 -82.326  1.00  0.00
ATOM   3948  CTJ CTJ Z2069     -57.191 -36.722 -85.184  1.00  0.00
ATOM   3949  CTK CTK Z2070     -78.239  83.246  78.802  1.00  0.00
ATOM   3950  CTL CTL Z2071     -15.315 -13.959  48.497  1.00  0.00
ATOM   3951  CTM CTM Z2072      31.802 -67.835 -37.723  1.00  0.00
ATOM   3952  CTN CTN Z2073      52.187 -30.225   7.384  1.00  0.00
ATOM   3953  CTO CTO Z2074      52.837 -43.339  -4.483  1.00  0.00
ATOM   3954  CTP CTP Z2075       3.727  61.631   2.179  1.00  0.00
ATOM   3955  CTQ CTQ Z2076      -5.984  18.518 -77.112  1.00  0.00
ATOM   3956  CTR CTR Z2077      53.194  82.191 -18.293  1.00  0.00
ATOM   3957  CTS CTS Z2078     -77.511  43.368 -60.078  1.00  0.00
ATOM   3958  CTT CTT Z2079      83.078  16.744  83.987  1.00  0.00
ATOM   3959  CTU CTU Z2080     -41.054 -31.560  17.918  1.00  0.00
ATOM   3960  CTV CTV Z2081      -1.652 -64.890  76.381  1.00  0.00
ATOM   3961  CTW CTW Z2082     -47.713 -75.159  85.826  1.00  0.00
ATOM   3962  CTX CTX Z2083     -58.891 -11.503 -52.880  1.00  0.00
ATOM   3963  CTY CTY Z2084     -13.731 -56.573 -83.813  1.00  0.00
ATOM   3964  CTZ CTZ Z2085     -61.344  26.207  29.128  1.00  0.00
ATOM   3965  CUA CUA Z2086     -85.210  17.503  -0.978  1.00  0.00
ATOM   3966  CUB CUB Z2087     -30.804 -36.683 -77.758  1.00  0.00
ATOM   3967  CUC CUC Z2088     -60.622  53.341  66.400  1.00  0.00
ATOM   3968  CUD CUD Z2089     -76.650 -14.234   2.486  1.00  0.00
ATOM   3969  CUE CUE Z2090     -23.535  82.203 -81.744  1.00  0.00
ATOM   3970  CUF CUF Z2091      45.553 -63.911  54.118  1.00  0.00
ATOM   3971  CUG CUG Z2092     -71.147  80.697   3.034  1.00  0.00
ATOM   3972  CUH CUH Z2093     -45.457 -12.748 -11.852  1.00  0.00
ATOM   3973  CUI CUI Z2094      88.504 -13.403  54.694  1.00  0.00
ATOM   3974  CUJ CUJ Z2095     -53.239  11.492  19.365  1.00  0.00
ATOM   3975  CUK CUK Z2096      84.311  54.470  -5.661  1.00  0.00
ATOM   3976  CUL CUL Z2097     -28.124 -84.410  61.033  1.00  0.00
ATOM   3977  CUM CUM Z2098     -69.269  12.798  57.148  1.00  0.00
ATOM   3978  CUN CUN Z2099      73.265 -21.267  41.034  1.00  0.00
ATOM   3979  CUO CUO Z2100      66.229   4.741  40.740  1.00  0.00
ATOM   3980  CUP CUP Z2101      27.727 -24.841 -57.338  1.00  0.00
ATOM   3981  CUQ CUQ Z2102      72.091  77.298 -33.758  1.00  0.00
ATOM   3982  CUR CUR Z2103      25.674  16.044   9.472  1.00  0.00
ATOM   3983  CUS CUS Z2104      -3.443   0.055  46.207  1.00  0.00
ATOM   3984  CUT CUT Z2105      76.426 -21.842  86.589  1.00  0.00
ATOM   3985  CUU CUU Z2106      82.374  61.639 -25.893  1.00  0.00
ATOM   3986  CUV CUV Z2107      68.409 -34.303   9.356  1.00  0.00
ATOM   3987  CUW CUW Z2108     -44.976 -28.883 -10.630  1.00  0.00
ATOM   3988  CUX CUX Z2109      49.776  26.618  50.832  1.00  0.00
ATOM   3989  CUY CUY Z2110     -14.562  40.210 -53.096  1.00  0.00
ATOM   3990  CUZ CUZ Z2111      -3.621 -23.255 -82.113  1.00  0.00
ATOM   3991  CVA CVA Z2112      22.486  57.447 -87.321  1.00  0.00
ATOM   3992  CVB CVB Z2113     -34.463 -29.653  71.357  1.00  0.00
ATOM   3993  CVC CVC Z2114      61.184 -79.027  47.473  1.00  0.00
ATOM   3994  CVD CVD Z2115     -42.029 -36.192 -43.193  1.00  0.00
ATOM   3995  CVE CVE Z2116       5.964  14.677  11.067  1.00  0.00
ATOM   3996  CVF CVF Z2117     -23.492 -56.727 -11.535  1.00  0.00
ATOM   3997  CVG CVG Z2118      44.832  -8.387  15.468  1.00  0.00
ATOM   3998  CVH CVH Z2119      86.010 -76.530 -33.496  1.00  0.00
ATOM   3999  CVI CVI Z2120      15.696 -48.768 -29.596  1.00  0.00
ATOM   4000  CVJ CVJ Z2121      49.928 -49.231  87.129  1.00  0.00
ATOM   4001  CVK CVK Z2122      14.441 -68.974  84.739  1.00  0.00
ATOM   4002  CVL CVL Z2123     -29.801  75.866 -47.634  1.00  0.00
ATOM   4003  CVM CVM Z2124     -52.930 -83.702  -7.418  1.00  0.00
ATOM   4004  CVN CVN Z2125      68.196 -88.719  10.737  1.00  0.00
ATOM   4005  CVO CVO Z2126     -24.654  31.781 -30.784  1.00  0.00
ATOM   4006  CVP CVP Z2127      76.442  53.888  89.476  1.00  0.00
ATOM   4007  CVQ CVQ Z2128      -6.838  41.201 -20.763  1.00  0.00
ATOM   4008  CVR CVR Z2129      12.701 -20.389  26.732  1.00  0.00
ATOM   4009  CVS CVS Z2130       1.093 -84.601   7.056  1.00  0.00
ATOM   4010  CVT CVT Z2131     -83.453  35.867 -79.223  1.00  0.00
ATOM   4011  CVU CVU Z2132      87.343  36.192  74.095  1.00  0.00
ATOM   4012  CVV CVV Z2133     -83.428 -76.911  41.534  1.00  0.00
ATOM   4013  CVW CVW Z2134      77.918 -39.567  77.792  1.00  0.00
ATOM   4014  CVX CVX Z2135     -71.276  -7.282  15.829  1.00  0.00
ATOM   4015  CVY CVY Z2136      52.895  79.938  55.956  1.00  0.00
ATOM   4016  CVZ CVZ Z2137     -21.745 -43.595 -47.738  1.00  0.00
ATOM   4017  CWA CWA Z2138      -2.936   0.505 -79.634  1.00  0.00
ATOM   4018  CWB CWB Z2139      22.337   2.864 -80.780  1.00  0.00
ATOM   4019  CWC CWC Z2140     -53.547  65.927 -25.286  1.00  0.00
ATOM   4020  CWD CWD Z2141     -84.610 -57.807 -86.018  1.00  0.00
ATOM   4021  CWE CWE Z2142      65.332  73.010  11.675  1.00  0.00
ATOM   4022  CWF CWF Z2143      62.441 -49.604 -61.332  1.00  0.00
ATOM   4023  CWG CWG Z2144      49.225 -72.239 -30.043  1.00  0.00
ATOM   4024  CWH CWH Z2145      33.368  55.462 -45.572  1.00  0.00
ATOM   4025  CWI CWI Z2146     -69.860 -33.992  14.363  1.00  0.00
ATOM   4026  CWJ CWJ Z2147     -66.374 -16.908  22.959  1.00  0.00
ATOM   4027  CWK CWK Z2148     -82.095 -73.493 -86.070  1.00  0.00
ATOM   4028  CWL CWL Z2149     -52.566 -81.910  68.652  1.00  0.00
ATOM   4029  CWM CWM Z2150     -59.422 -86.846 -81.151  1.00  0.00
ATOM   4030  CWN CWN Z2151      33.719 -27.953 -78.787  1.00  0.00
ATOM   4031  CWO CWO Z2152      -2.171  84.991   8.361  1.00  0.00
ATOM   4032  CWP CWP Z2153      61.033  35.928  12.827  1.00  0.00
ATOM   4033  CWQ CWQ Z2154     -11.692 -73.507  39.383  1.00  0.00
ATOM   4034  CWR CWR Z2155      64.584  65.440  -6.353  1.00  0.00
ATOM   4035  CWS CWS Z2156     -80.692 -29.229  17.287  1.00  0.00
ATOM   4036  CWT CWT Z2157     -59.418 -70.524 -26.981  1.00  0.00
ATOM   4037  CWU CWU Z2158     -79.028   3.798  39.125  1.00  0.00
ATOM   4038  CWV CWV Z2159      76.321  75.267 -84.002  1.00  0.00
ATOM   4039  CWW CWW Z2160       5.873 -50.643 -42.413  1.00  0.00
ATOM   4040  CWX CWX Z2161     -28.608  52.038 -53.545  1.00  0.00
ATOM   4041  CWY CWY Z2162      35.865 -40.299  -8.327  1.00  0.00
ATOM   4042  CWZ CWZ Z2163      -1.549 -16.383 -48.203  1.00  0.00
ATOM   4043  CXA CXA Z2164       9.386 -27.295   6.059  1.00  0.00
ATOM   4044  CXB CXB Z2165      36.109 -33.916  53.610  1.00  0.00
ATOM   4045  CXC CXC Z2166      49.813 -26.747 -38.549  1.00  0.00
ATOM   4046  CXD CXD Z2167      33.991 -81.370 -26.874  1.00  0.00
ATOM   4047  CXE CXE Z2168      26.352  82.582 -42.777  1.00  0.00
ATOM   4048  CXF CXF Z2169      58.927   8.502  20.036  1.00  0.00
ATOM   4049  CXG CXG Z2170     -36.227  77.933  67.076  1.00  0.00
ATOM   4050  CXH CXH Z2171     -11.723  48.370  46.704  1.00  0.00
ATOM   4051  CXI CXI Z2172      86.218 -32.272  31.606  1.00  0.00
ATOM   4052  CXJ CXJ Z2173      57.937 -86.413  33.386  1.00  0.00
ATOM   4053  CXK CXK Z2174      45.652 -86.683 -36.346  1.00  0.00
ATOM   4054  CXL CXL Z2175      48.565  33.656 -49.804  1.00  0.00
ATOM   4055  CXM CXM Z2176     -82.858  79.587 -55.380  1.00  0.00
ATOM   4056  CXN CXN Z2177     -77.951 -21.842  87.774  1.00  0.00
ATOM   4057  CXO CXO Z2178     -36.121  49.243   9.208  1.00  0.00
ATOM   4058  CXP CXP Z2179      39.074  -1.217 -50.932  1.00  0.00
ATOM   4059  CXQ CXQ Z2180     -62.147 -54.073  67.609  1.00  0.00
ATOM   4060  CXR CXR Z2181     -46.937 -45.370  13.731  1.00  0.00
ATOM   4061  CXS CXS Z2182     -62.105 -60.974 -41.636  1.00  0.00
ATOM   4062  CXT CXT Z2183      24.782  43.342  16.958  1.00  0.00
ATOM   4063  CXU CXU Z2184     -57.670  70.055  -5.763  1.00  0.00
ATOM   4064  CXV CXV Z2185     -53.866 -81.931  21.515  1.00  0.00
ATOM   4065  CXW CXW Z2186     -81.000 -77.236  86.097  1.00  0.00
ATOM   4066  CXX CXX Z2187     -13.734  77.909 -38.912  1.00  0.00
ATOM   4067  CXY CXY Z2188     -72.463  17.413  11.869  1.00  0.00
ATOM   4068  CXZ CXZ Z2189     -74.446  85.126 -46.805  1.00  0.00
ATOM   4069  CYA CYA Z2190     -79.683 -32.986  45.488  1.00  0.00
ATOM   4070  CYB CYB Z2191      88.624 -64.208  -3.166  1.00  0.00
ATOM   4071  CYC CYC Z2192      71.670  21.199  76.468  1.00  0.00
ATOM   4072  CYD CYD Z2193     -37.851 -88.025  43.661  1.00  0.00
ATOM   4073  CYE CYE Z2194     -75.275 -37.312 -60.528  1.00  0.00
ATOM   4074  CYF CYF Z2195     -58.206 -36.967 -21.120  1.00  0.00
ATOM   4075  CYG CYG Z2196     -62.808 -54.961 -79.384  1.00  0.00
ATOM   4076  CYH CYH Z2197     -39.941  76.515  84.248  1.00  0.00
ATOM   4077  CYI CYI Z2198     -62.374 -83.204  77.501  1.00  0.00
ATOM   4078  CYJ CYJ Z2199       2.607 -38.155   0.463  1.00  0.00
ATOM   4079  CYK CYK Z2200      80.610 -74.868  13.191  1.00  0.00
ATOM   4080  CYL CYL Z2201     -10.548  11.974  64.618  1.00  0.00
ATOM   4081  CYM CYM Z2202      78.263  56.791  29.693  1.00  0.00
ATOM   4082  CYN CYN Z2203      22.559  79.581 -15.681  1.00  0.00
ATOM   4083  CYO CYO Z2204      74.784  -5.281  85.586  1.00  0.00
ATOM   4084  CYP CYP Z2205     -51.452  64.756  36.079  1.00  0.00
ATOM   4085  CYQ CYQ Z2206      63.436 -42.744  62.590  1.00  0.00
ATOM   4086  CYR CYR Z2207     -53.144 -71.253 -11.202  1.00  0.00
ATOM   4087  CYS CYS Z2208      87.818  12.182 -64.454  1.00  0.00
ATOM   4088  CYT CYT Z2209     -61.526 -30.851  43.201  1.00  0.00
ATOM   4089  CYU CYU Z2210      48.526 -88.741 -69.874  1.00  0.00
ATOM   4090  CYV CYV Z2211      22.442 -11.033 -86.729  1.00  0.00
ATOM   4091  CYW CYW Z2212       1.142 -87.838  26.888  1.00  0.00
ATOM   4092  CYX CYX Z2213      53.615 -28.883  54.267  1.00  0.00
ATOM   4093  CYY CYY Z2214     -83.090 -79.225  73.296  1.00  0.00
ATOM   4094  CYZ CYZ Z2215      77.941  -6.447  31.037  1.00  0.00
ATOM   4095  CZA CZA Z2216      83.003  -4.029 -36.629  1.00  0.00
ATOM   4096  CZB CZB Z2217      74.915 -54.474 -76.483  1.00  0.00
ATOM   4097  CZC CZC Z2218     -13.492  57.244  14.627  1.00  0.00
ATOM   4098  CZD CZD Z2219      59.447  42.928   0.654  1.00  0.00
ATOM   4099  CZE CZE Z2220      76.990  12.865  -9.162  1.00  0.00
ATOM   4100  CZF CZF Z2221      64.321 -83.144 -52.344  1.00  0.00
ATOM   4101  CZG CZG Z2222     -27.028 -21.846  20.394  1.00  0.00
ATOM   4102  CZH CZH Z2223     -29.710 -85.991  31.592  1.00  0.00
ATOM   4103  CZI CZI Z2224     -32.759   5.645  84.218  1.00  0.00
ATOM   4104  CZJ CZJ Z2225       9.671  77.303 -78.855  1.00  0.00
ATOM   4105  CZK CZK Z2226      26.491 -87.176  18.580  1.00  0.00
ATOM   4106  CZL CZL Z2227     -74.553 -20.402 -80.281  1.00  0.00
ATOM   4107  CZM CZM Z2228     -46.982 -16.840  58.627  1.00  0.00
ATOM   4108  CZN CZN Z2229     -54.085  52.395  54.663  1.00  0.00
ATOM   4109  CZO CZO Z2230     -36.266 -86.724 -46.693  1.00  0.00
ATOM   4110  CZP CZP Z2231     -76.633  21.525  75.239  1.00  0.00
ATOM   4111  CZQ CZQ Z2232      10.814 -43.782 -84.390  1.00  0.00
ATOM   4112  CZR CZR Z2233     -43.084 -59.433 -73.446  1.00  0.00
ATOM   4113  CZS CZS Z2234      27.869  41.691 -16.475  1.00  0.00
ATOM   4114  CZT CZT Z2235      82.110  63.274 -73.975  1.00  0.00
ATOM   4115  CZU CZU Z2236      55.652   5.834 -27.371  1.00  0.00
ATOM   4116  CZV CZV Z2237      11.527  35.514  73.863  1.00  0.00
ATOM   4117  CZW CZW Z2238     -10.593  -3.354  36.928  1.00  0.00
ATOM   4118  CZX CZX Z2239     -81.658 -48.769 -78.893  1.00  0.00
ATOM   4119  CZY CZY Z2240     -85.022 -90.136 -37.737  1.00  0.00
ATOM   4120  CZZ CZZ Z2241      88.221  70.351  57.322  1.00  0.00
ATOM   4121  DAA DAA Z2242     -51.405  58.873 -63.050  1.00  0.00
ATOM   4122  DAB DAB Z2243      18.639  28.971  19.158  1.00  0.00
ATOM   4123  DAC DAC Z2244     -84.357  29.378  51.983  1.00  0.00
ATOM   4124  DAD DAD Z2245      90.244   5.954  67.433  1.00  0.00
ATOM   4125  DAE DAE Z2246      39.534 -33.362 -48.647  1.00  0.00
ATOM   4126  DAF DAF Z2247     -19.647 -68.335  -4.981  1.00  0.00
ATOM   4127  DAG DAG Z2248     -38.014 -46.721 -34.047  1.00  0.00
ATOM   4128  DAH DAH Z2249     -75.597 -87.643  -8.944  1.00  0.00
ATOM   4129  DAI DAI Z2250      37.538  68.151  66.317  1.00  0.00
ATOM   4130  DAJ DAJ Z2251      66.077  25.520  24.136  1.00  0.00
ATOM   4131  DAK DAK Z2252      41.509 -19.732  60.816  1.00  0.00
ATOM   4132  DAL DAL Z2253     -53.020  62.907 -45.293  1.00  0.00
ATOM   4133  DAM DAM Z2254      18.239 -45.421  86.869  1.00  0.00
ATOM   4134  DAN DAN Z2255      59.513  62.071 -48.918  1.00  0.00
ATOM   4135  DAO DAO Z2256      65.993  54.638  -0.722  1.00  0.00
ATOM   4136  DAP DAP Z2257      35.742 -13.348 -48.372  1.00  0.00
ATOM   4137  DAQ DAQ Z2258      57.319 -83.535 -81.534  1.00  0.00
ATOM   4138  DAR DAR Z2259      39.657 -55.748   5.965  1.00  0.00
ATOM   4139  DAS DAS Z2260     -59.695  52.440  36.841  1.00  0.00
ATOM   4140  DAT DAT Z2261       3.645  67.628 -86.358  1.00  0.00
ATOM   4141  DAU DAU Z2262     -72.607  28.478 -25.868  1.00  0.00
ATOM   4142  DAV DAV Z2263     -65.383  81.676  49.038  1.00  0.00
ATOM   4143  DAW DAW Z2264     -17.474 -89.450  23.409  1.00  0.00
ATOM   4144  DAX DAX Z2265      67.941  18.616 -27.212  1.00  0.00
ATOM   4145  DAY DAY Z2266      26.062  17.936  87.107  1.00  0.00
ATOM   4146  DAZ DAZ Z2267      83.452  51.664  16.092  1.00  0.00
ATOM   4147  DBA DBA Z2268     -42.683  16.726  86.189  1.00  0.00
ATOM   4148  DBB DBB Z2269      81.694  33.003 -35.470  1.00  0.00
ATOM   4149  DBC DBC Z2270     -46.182 -42.258 -70.353  1.00  0.00
ATOM   4150  DBD DBD Z2271     -64.066 -84.108 -20.599  1.00  0.00
ATOM   4151  DBE DBE Z2272      88.199  68.616 -10.960  1.00  0.00
ATOM   4152  DBF DBF Z2273      28.692  41.259  82.444  1.00  0.00
ATOM   4153  DBG DBG Z2274      22.436 -29.015 -22.419  1.00  0.00
ATOM   4154  DBH DBH Z2275      -6.468  38.749 -32.561  1.00  0.00
ATOM   4155  DBI DBI Z2276      39.644  76.413 -25.075  1.00  0.00
ATOM   4156  DBJ DBJ Z2277     -71.558  56.342  55.968  1.00  0.00
ATOM   4157  DBK DBK Z2278      26.387  24.581 -41.032  1.00  0.00
ATOM   4158  DBL DBL Z2279     -55.614  16.010  88.656  1.00  0.00
ATOM   4159  DBM DBM Z2280      10.022 -75.811 -36.192  1.00  0.00
ATOM   4160  DBN DBN Z2281       8.152  81.866 -54.754  1.00  0.00
ATOM   4161  DBO DBO Z2282      54.976  54.626  89.617  1.00  0.00
ATOM   4162  DBP DBP Z2283     -79.634  48.570  87.756  1.00  0.00
ATOM   4163  DBQ DBQ Z2284     -54.630 -65.285 -81.026  1.00  0.00
ATOM   4164  DBR DBR Z2285      86.185  84.068 -20.344  1.00  0.00
ATOM   4165  DBS DBS Z2286     -35.530  44.140  -7.871  1.00  0.00
ATOM   4166  DBT DBT Z2287       9.830  19.204  86.912  1.00  0.00
ATOM   4167  DBU DBU Z2288      31.777 -71.241  68.552  1.00  0.00
ATOM   4168  DBV DBV Z2289      61.496  78.252 -62.611  1.00  0.00
ATOM   4169  DBW DBW Z2290     -40.656 -41.442 -17.060  1.00  0.00
ATOM   4170  DBX DBX Z2291      26.612 -89.692  -1.521  1.00  0.00
ATOM   4171  DBY DBY Z2292     -45.998  17.529  10.309  1.00  0.00
ATOM   4172  DBZ DBZ Z2293      68.722  56.273  66.205  1.00  0.00
ATOM   4173  DCA DCA Z2294      20.381  70.663 -52.452  1.00  0.00
ATOM   4174  DCB DCB Z2295      71.069 -26.110  55.304  1.00  0.00
ATOM   4175  DCC DCC Z2296      86.202 -39.036 -70.970  1.00  0.00
ATOM   4176  DCD DCD Z2297      87.691 -63.125 -63.833  1.00  0.00
ATOM   4177  DCE DCE Z2298     -67.005  21.985  38.293  1.00  0.00
ATOM   4178  DCF DCF Z2299     -48.777  59.409   0.316  1.00  0.00
ATOM   4179  DCG DCG Z2300     -44.324  -4.762  57.576  1.00  0.00
ATOM   4180  DCH DCH Z2301     -16.598   6.263  84.061  1.00  0.00
ATOM   4181  DCI DCI Z2302     -79.574 -65.407 -25.445  1.00  0.00
ATOM   4182  DCJ DCJ Z2303      -8.798  37.811  80.924  1.00  0.00
ATOM   4183  DCK DCK Z2304     -34.582 -90.034  84.939  1.00  0.00
ATOM   4184  DCL DCL Z2305     -24.768 -13.773 -65.511  1.00  0.00
ATOM   4185  DCM DCM Z2306       4.400  78.763  32.683  1.00  0.00
ATOM   4186  DCN DCN Z2307      40.062  25.403  33.064  1.00  0.00
ATOM   4187  DCO DCO Z2308      82.365  30.263 -55.525  1.00  0.00
ATOM   4188  DCP DCP Z2309     -55.158  75.199  39.799  1.00  0.00
ATOM   4189  DCQ DCQ Z2310      38.613  35.828  19.205  1.00  0.00
ATOM   4190  DCR DCR Z2311     -46.492 -28.539  51.342  1.00  0.00
ATOM   4191  DCS DCS Z2312      29.282   1.577  13.333  1.00  0.00
ATOM   4192  DCT DCT Z2313      11.059  75.477 -34.843  1.00  0.00
ATOM   4193  DCU DCU Z2314     -10.642  -8.519 -83.895  1.00  0.00
ATOM   4194  DCV DCV Z2315      86.703  34.921 -78.944  1.00  0.00
ATOM   4195  DCW DCW Z2316      34.665 -69.677 -77.490  1.00  0.00
ATOM   4196  DCX DCX Z2317     -76.759 -22.192  31.164  1.00  0.00
ATOM   4197  DCY DCY Z2318      22.473  79.635 -61.491  1.00  0.00
ATOM   4198  DCZ DCZ Z2319      28.149  73.062  67.353  1.00  0.00
ATOM   4199  DDA DDA Z2320     -16.702 -63.766 -25.493  1.00  0.00
ATOM   4200  DDB DDB Z2321      12.445 -37.522 -42.145  1.00  0.00
ATOM   4201  DDC DDC Z2322     -14.724  42.364 -86.018  1.00  0.00
ATOM   4202  DDD DDD Z2323      -3.578 -56.320 -35.000  1.00  0.00
ATOM   4203  DDE DDE Z2324     -11.935  27.541 -13.177  1.00  0.00
ATOM   4204  DDF DDF Z2325     -15.723 -27.122 -85.572  1.00  0.00
ATOM   4205  DDG DDG Z2326      28.080  10.690  -7.249  1.00  0.00
ATOM   4206  DDH DDH Z2327      35.402  12.098 -23.913  1.00  0.00
ATOM   4207  DDI DDI Z2328      -4.821 -51.731  40.115  1.00  0.00
ATOM   4208  DDJ DDJ Z2329      89.500  46.155  30.246  1.00  0.00
ATOM   4209  DDK DDK Z2330      57.173  55.281  28.637  1.00  0.00
ATOM   4210  DDL DDL Z2331     -29.757 -71.290  15.374  1.00  0.00
ATOM   4211  DDM DDM Z2332      -1.718  53.930 -79.839  1.00  0.00
ATOM   4212  DDN DDN Z2333     -52.345  25.187  64.398  1.00  0.00
ATOM   4213  DDO DDO Z2334     -83.276 -71.977  10.474  1.00  0.00
ATOM   4214  DDP DDP Z2335     -81.224 -68.773 -37.849  1.00  0.00
ATOM   4215  DDQ DDQ Z2336      47.666  72.257  -7.664  1.00  0.00
ATOM   4216  DDR DDR Z2337      19.010 -31.999  86.129  1.00  0.00
ATOM   4217  DDS DDS Z2338      24.685  32.781  75.347  1.00  0.00
ATOM   4218  DDT DDT Z2339     -48.773  80.403 -35.613  1.00  0.00
ATOM   4219  DDU DDU Z2340      25.409 -19.462  37.105  1.00  0.00
ATOM   4220  DDV DDV Z2341     -10.986  16.119 -58.288  1.00  0.00
ATOM   4221  DDW DDW Z2342     -25.437  78.851  78.533  1.00  0.00
ATOM   4222  DDX DDX Z2343     -53.787  45.481  72.310  1.00  0.00
ATOM   4223  DDY DDY Z2344     -39.001  67.642  38.398  1.00  0.00
ATOM   4224  DDZ DDZ Z2345      68.956  72.107  89.781  1.00  0.00
ATOM   4225  DEA DEA Z2346     -63.438   1.479 -78.399  1.00  0.00
ATOM   4226  DEB DEB Z2347     -26.820 -81.806   5.487  1.00  0.00
ATOM   4227  DEC DEC Z2348      43.679 -25.042  76.301  1.00  0.00
ATOM   4228  DED DED Z2349      57.783  82.503  81.006  1.00  0.00
ATOM   4229  DEE DEE Z2350      87.626 -78.341  -2.967  1.00  0.00
ATOM   4230  DEF DEF Z2351      13.006 -88.184  81.251  1.00  0.00
ATOM   4231  DEG DEG Z2352      89.910 -27.738  84.350  1.00  0.00
ATOM   4232  DEH DEH Z2353     -15.653  28.651 -80.061  1.00  0.00
ATOM   4233  DEI DEI Z2354      81.841 -10.838  44.229  1.00  0.00
ATOM   4234  DEJ DEJ Z2355      57.853 -45.409  76.255  1.00  0.00
ATOM   4235  DEK DEK Z2356      76.000  33.977  86.387  1.00  0.00
ATOM   4236  DEL DEL Z2357     -62.105  73.968  87.099  1.00  0.00
ATOM   4237  DEM DEM Z2358     -10.560 -62.131   1.864  1.00  0.00
ATOM   4238  DEN DEN Z2359     -48.025 -20.818 -44.689  1.00  0.00
ATOM   4239  DEO DEO Z2360      82.235 -32.911   8.010  1.00  0.00
ATOM   4240  DEP DEP Z2361      17.538  22.400 -61.670  1.00  0.00
ATOM   4241  DEQ DEQ Z2362     -20.254  51.409  35.340  1.00  0.00
ATOM   4242  DER DER Z2363      29.739  30.104  29.107  1.00  0.00
ATOM   4243  DES DES Z2364      45.950 -85.853  69.897  1.00  0.00
ATOM   4244  DET DET Z2365     -29.607  55.764  52.210  1.00  0.00
ATOM   4245  DEU DEU Z2366     -35.961 -17.309  87.781  1.00  0.00
ATOM   4246  DEV DEV Z2367     -14.271   9.696   7.328  1.00  0.00
ATOM   4247  DEW DEW Z2368      56.904 -87.912   0.684  1.00  0.00
ATOM   4248  DEX DEX Z2369      40.602 -90.410   1.960  1.00  0.00
ATOM   4249  DEY DEY Z2370     -28.241  40.409 -43.143  1.00  0.00
ATOM   4250  DEZ DEZ Z2371      24.492 -81.517 -44.232  1.00  0.00
ATOM   4251  DFA DFA Z2372      61.010  46.615 -46.000  1.00  0.00
ATOM   4252  DFB DFB Z2373      20.626 -17.897 -37.183  1.00  0.00
ATOM   4253  DFC DFC Z2374      62.470 -11.165  11.796  1.00  0.00
ATOM   4254  DFD DFD Z2375     -80.572  63.364 -10.791  1.00  0.00
ATOM   4255  DFE DFE Z2376      68.559  76.761 -50.171  1.00  0.00
ATOM   4256  DFF DFF Z2377      87.591  63.374  34.329  1.00  0.00
ATOM   4257  DFG DFG Z2378     -29.519  36.464   5.813  1.00  0.00
ATOM   4258  DFH DFH Z2379     -10.878 -46.765  14.470  1.00  0.00
ATOM   4259  DFI DFI Z2380      89.853  57.901  82.936  1.00  0.00
ATOM   4260  DFJ DFJ Z2381     -81.429  -5.770  31.799  1.00  0.00
ATOM   4261  DFK DFK Z2382      48.896  81.318  31.278  1.00  0.00
ATOM   4262  DFL DFL Z2383     -80.153   1.434  58.605  1.00  0.00
ATOM   4263  DFM DFM Z2384       8.199  -7.431  62.393  1.00  0.00
ATOM   4264  DFN DFN Z2385     -39.018 -83.417 -81.832  1.00  0.00
ATOM   4265  DFO DFO Z2386      -1.678 -64.165  89.585  1.00  0.00
ATOM   4266  DFP DFP Z2387     -49.665  79.090 -77.525  1.00  0.00
ATOM   4267  DFQ DFQ Z2388      26.650  -6.893  30.787  1.00  0.00
ATOM   4268  DFR DFR Z2389     -25.865 -78.794 -69.889  1.00  0.00
ATOM   4269  DFS DFS Z2390     -42.596  52.155 -82.300  1.00  0.00
ATOM   4270  DFT DFT Z2391       4.712 -48.396  88.131  1.00  0.00
ATOM   4271  DFU DFU Z2392      89.395  74.152   1.654  1.00  0.00
ATOM   4272  DFV DFV Z2393       6.526 -88.130  50.076  1.00  0.00
ATOM   4273  DFW DFW Z2394      17.675  83.918  67.163  1.00  0.00
ATOM   4274  DFX DFX Z2395      74.183 -46.809  -1.953  1.00  0.00
ATOM   4275  DFY DFY Z2396      -6.926  43.483 -72.382  1.00  0.00
ATOM   4276  DFZ DFZ Z2397      65.444  19.305  43.403  1.00  0.00
ATOM   4277  DGA DGA Z2398      84.526 -48.711 -13.649  1.00  0.00
ATOM   4278  DGB DGB Z2399      70.664  35.987 -48.891  1.00  0.00
ATOM   4279  DGC DGC Z2400     -25.460  25.228  40.210  1.00  0.00
ATOM   4280  DGD DGD Z2401      41.318  75.995  86.071  1.00  0.00
ATOM   4281  DGE DGE Z2402      38.731 -56.814 -71.216  1.00  0.00
ATOM   4282  DGF DGF Z2403      84.238 -89.219 -76.615  1.00  0.00
ATOM   4283  DGG DGG Z2404      33.288 -86.860  40.033  1.00  0.00
ATOM   4284  DGH DGH Z2405      41.705 -60.495 -25.570  1.00  0.00
ATOM   4285  DGI DGI Z2406     -50.204 -70.857 -37.361  1.00  0.00
ATOM   4286  DGJ DGJ Z2407      13.483  55.222  24.821  1.00  0.00
ATOM   4287  DGK DGK Z2408      57.520 -67.231  83.045  1.00  0.00
ATOM   4288  DGL DGL Z2409      12.350 -16.007  86.934  1.00  0.00
ATOM   4289  DGM DGM Z2410     -58.897 -66.582  69.100  1.00  0.00
ATOM   4290  DGN DGN Z2411      32.837  52.262  67.713  1.00  0.00
ATOM   4291  DGO DGO Z2412      65.324  84.491  -1.656  1.00  0.00
ATOM   4292  DGP DGP Z2413     -81.912 -35.441   2.569  1.00  0.00
ATOM   4293  DGQ DGQ Z2414      -4.626   7.205  89.528  1.00  0.00
ATOM   4294  DGR DGR Z2415     -14.665 -55.365  32.354  1.00  0.00
ATOM   4295  DGS DGS Z2416      86.933  56.424  66.333  1.00  0.00
ATOM   4296  DGT DGT Z2417     -85.049 -90.048  36.439  1.00  0.00
ATOM   4297  DGU DGU Z2418       7.312  -5.617 -76.418  1.00  0.00
ATOM   4298  DGV DGV Z2419      34.378  34.903 -24.586  1.00  0.00
ATOM   4299  DGW DGW Z2420      37.319   8.331 -60.404  1.00  0.00
ATOM   4300  DGX DGX Z2421     -18.074 -44.986  66.467  1.00  0.00
ATOM   4301  DGY DGY Z2422     -43.431  83.774  34.137  1.00  0.00
ATOM   4302  DGZ DGZ Z2423      -1.915  79.919  -0.993  1.00  0.00
ATOM   4303  DHA DHA Z2424     -78.552  17.717 -19.485  1.00  0.00
ATOM   4304  DHB DHB Z2425     -60.193 -29.967 -70.119  1.00  0.00
ATOM   4305  DHC DHC Z2426       7.438  29.455  33.876  1.00  0.00
ATOM   4306  DHD DHD Z2427     -72.360 -49.267  27.614  1.00  0.00
ATOM   4307  DHE DHE Z2428     -80.059   1.234  84.532  1.00  0.00
ATOM   4308  DHF DHF Z2429     -24.690 -25.468  47.972  1.00  0.00
ATOM   4309  DHG DHG Z2430     -31.656 -31.282  30.255  1.00  0.00
ATOM   4310  DHH DHH Z2431     -60.311  26.563  89.735  1.00  0.00
ATOM   4311  DHI DHI Z2432     -38.791  -5.879   1.010  1.00  0.00
ATOM   4312  DHJ DHJ Z2433     -83.315  64.744   7.829  1.00  0.00
ATOM   4313  DHK DHK Z2434      -9.938 -26.630  42.621  1.00  0.00
ATOM   4314  DHL DHL Z2435     -69.288  84.878  34.672  1.00  0.00
ATOM   4315  DHM DHM Z2436     -56.458  26.632 -17.589  1.00  0.00
ATOM   4316  DHN DHN Z2437      34.590  47.971   0.589  1.00  0.00
ATOM   4317  DHO DHO Z2438     -65.839 -57.015 -27.970  1.00  0.00
ATOM   4318  DHP DHP Z2439      48.698   4.763  56.601  1.00  0.00
ATOM   4319  DHQ DHQ Z2440      24.066   2.554 -35.156  1.00  0.00
ATOM   4320  DHR DHR Z2441      -1.935  63.639 -67.299  1.00  0.00
ATOM   4321  DHS DHS Z2442       1.844 -77.625  80.673  1.00  0.00
ATOM   4322  DHT DHT Z2443     -70.607  77.236  70.640  1.00  0.00
ATOM   4323  DHU DHU Z2444     -38.622 -88.598  66.927  1.00  0.00
ATOM   4324  DHV DHV Z2445      58.701 -28.429  86.850  1.00  0.00
ATOM   4325  DHW DHW Z2446      29.154 -83.113  84.660  1.00  0.00
ATOM   4326  DHX DHX Z2447      69.984 -70.925 -48.236  1.00  0.00
ATOM   4327  DHY DHY Z2448     -57.982  50.621  16.117  1.00  0.00
ATOM   4328  DHZ DHZ Z2449      78.051 -57.395 -20.094  1.00  0.00
ATOM   4329  DIA DIA Z2450     -51.399  42.312 -22.613  1.00  0.00
ATOM   4330  DIB DIB Z2451      11.115 -41.984 -14.236  1.00  0.00
ATOM   4331  DIC DIC Z2452      15.444  42.976  50.287  1.00  0.00
ATOM   4332  DID DID Z2453      51.810 -69.154   4.368  1.00  0.00
ATOM   4333  DIE DIE Z2454     -37.862  70.918 -17.455  1.00  0.00
ATOM   4334  DIF DIF Z2455      -2.861   2.997  73.182  1.00  0.00
ATOM   4335  DIG DIG Z2456     -24.258 -38.675  82.974  1.00  0.00
ATOM   4336  DIH DIH Z2457       5.238 -81.619 -22.076  1.00  0.00
ATOM   4337  DII DII Z2458     -56.193  51.725 -13.166  1.00  0.00
ATOM   4338  DIJ DIJ Z2459      69.242 -29.482  23.484  1.00  0.00
ATOM   4339  DIK DIK Z2460     -84.202  66.817 -40.349  1.00  0.00
ATOM   4340  DIL DIL Z2461      18.731  69.315 -74.658  1.00  0.00
ATOM   4341  DIM DIM Z2462      66.273  85.815  38.875  1.00  0.00
ATOM   4342  DIN DIN Z2463      88.844  43.954 -32.806  1.00  0.00
END
