# Supplementary material for: The Effect of Macromolecular Crowding on the Electrostatic Component of Barnase–Barstar Binding: A Computational, Implicit Solvent-Based Study
Source: PLoS One. 2014 Jun 10;9(6):e98618. doi: 10.1371/journal.pone.0098618 (PMC4051634; doi:10.1371/journal.pone.0098618)
Supplement: File S1 — Contains sample pdb files used in our analyses; each contains the barnase/barstar complex with a specific random placement of crowders of varying radii at 30% crowding density. Also included are files specifying, for each pdb file, the radii of each atom and model crowder. (TAR) [file pone.0098618.s005.tar › vary30percent_pdb/with_crowders-46.pdb]

ATOM      1  CAY VAL A   3      18.329  -9.767 -18.786  1.00  0.00
ATOM      2  CY  VAL A   3      17.463  -9.299 -17.665  1.00  0.55
ATOM      3  OY  VAL A   3      17.203 -10.038 -16.718  1.00 -0.55
ATOM      4  N   VAL A   3      16.993  -8.037 -17.760  1.00 -0.40
ATOM      5  H   VAL A   3      17.222  -7.453 -18.535  1.00  0.40
ATOM      6  CA  VAL A   3      16.107  -7.419 -16.733  1.00  0.00
ATOM      7  CB  VAL A   3      16.269  -5.903 -16.535  1.00  0.00
ATOM      8  CG1 VAL A   3      15.283  -5.404 -15.502  1.00  0.00
ATOM      9  CG2 VAL A   3      17.666  -5.466 -16.113  1.00  0.00
ATOM     10  C   VAL A   3      14.669  -7.755 -17.123  1.00  0.55
ATOM     11  O   VAL A   3      14.125  -7.204 -18.095  1.00 -0.55
ATOM     12  N   ILE A   4      14.072  -8.639 -16.383  1.00 -0.40
ATOM     13  H   ILE A   4      14.512  -9.101 -15.616  1.00  0.40
ATOM     14  CA  ILE A   4      12.656  -8.995 -16.677  1.00  0.00
ATOM     15  CB  ILE A   4      12.546 -10.506 -16.596  1.00  0.00
ATOM     16  CG2 ILE A   4      11.132 -11.017 -16.786  1.00  0.00
ATOM     17  CG1 ILE A   4      13.586 -11.052 -17.616  1.00  0.00
ATOM     18  CD1 ILE A   4      13.725 -12.568 -17.376  1.00  0.00
ATOM     19  C   ILE A   4      11.850  -8.257 -15.632  1.00  0.55
ATOM     20  O   ILE A   4      11.950  -8.686 -14.487  1.00 -0.55
ATOM     21  N   ASN A   5      11.188  -7.189 -15.991  1.00 -0.40
ATOM     22  H   ASN A   5      11.172  -6.861 -16.933  1.00  0.40
ATOM     23  CA  ASN A   5      10.424  -6.409 -15.014  1.00  0.00
ATOM     24  CB  ASN A   5      11.345  -5.293 -14.478  1.00  0.00
ATOM     25  CG  ASN A   5      11.507  -4.197 -15.497  1.00  0.55
ATOM     26  OD1 ASN A   5      11.426  -4.466 -16.699  1.00 -0.55
ATOM     27  ND2 ASN A   5      11.717  -2.929 -15.181  1.00 -0.78
ATOM     28 HD21 ASN A   5      11.776  -2.656 -14.221  1.00  0.39
ATOM     29 HD22 ASN A   5      11.817  -2.244 -15.903  1.00  0.39
ATOM     30  C   ASN A   5       9.146  -5.812 -15.561  1.00  0.55
ATOM     31  O   ASN A   5       8.660  -4.755 -15.093  1.00 -0.55
ATOM     32  N   THR A   6       8.573  -6.475 -16.564  1.00 -0.40
ATOM     33  H   THR A   6       8.954  -7.320 -16.930  1.00  0.40
ATOM     34  CA  THR A   6       7.336  -5.993 -17.193  1.00  0.00
ATOM     35  CB  THR A   6       7.495  -6.026 -18.718  1.00  0.00
ATOM     36  OG1 THR A   6       7.625  -7.403 -19.111  1.00 -0.49
ATOM     37  HG1 THR A   6       7.563  -7.412 -20.069  1.00  0.49
ATOM     38  CG2 THR A   6       8.740  -5.225 -19.136  1.00  0.00
ATOM     39  C   THR A   6       6.232  -6.939 -16.733  1.00  0.55
ATOM     40  O   THR A   6       6.611  -8.029 -16.299  1.00 -0.55
ATOM     41  N   PHE A   7       4.972  -6.560 -16.843  1.00 -0.40
ATOM     42  H   PHE A   7       4.688  -5.677 -17.207  1.00  0.40
ATOM     43  CA  PHE A   7       3.912  -7.502 -16.400  1.00  0.00
ATOM     44  CB  PHE A   7       2.545  -6.816 -16.648  1.00  0.12
ATOM     45  CG  PHE A   7       2.234  -5.716 -15.659  1.00 -0.12
ATOM     46  CD1 PHE A   7       2.080  -6.016 -14.292  1.00 -0.12
ATOM     47  HD1 PHE A   7       2.188  -7.032 -13.942  1.00  0.12
ATOM     48  CE1 PHE A   7       1.787  -4.996 -13.396  1.00 -0.12
ATOM     49  HE1 PHE A   7       1.638  -5.215 -12.349  1.00  0.12
ATOM     50  CZ  PHE A   7       1.687  -3.671 -13.868  1.00 -0.12
ATOM     51  HZ  PHE A   7       1.486  -2.873 -13.169  1.00  0.12
ATOM     52  CD2 PHE A   7       2.089  -4.405 -16.107  1.00 -0.12
ATOM     53  HD2 PHE A   7       2.168  -4.189 -17.162  1.00  0.12
ATOM     54  CE2 PHE A   7       1.843  -3.376 -15.212  1.00 -0.12
ATOM     55  HE2 PHE A   7       1.773  -2.355 -15.558  1.00  0.12
ATOM     56  C   PHE A   7       3.988  -8.873 -17.043  1.00  0.55
ATOM     57  O   PHE A   7       3.930  -9.931 -16.338  1.00 -0.55
ATOM     58  N   ASP A   8       4.076  -8.953 -18.383  1.00 -0.40
ATOM     59  H   ASP A   8       4.106  -8.140 -18.960  1.00  0.40
ATOM     60  CA  ASP A   8       4.135 -10.249 -19.088  1.00  0.00
ATOM     61  CB  ASP A   8       4.031 -10.089 -20.627  1.00  0.00
ATOM     62  CG  ASP A   8       2.588  -9.770 -20.943  1.00  0.10
ATOM     63  OD1 ASP A   8       1.754 -10.653 -20.640  1.00 -0.55
ATOM     64  OD2 ASP A   8       2.462  -8.627 -21.418  1.00 -0.55
ATOM     65  C   ASP A   8       5.421 -11.049 -18.947  1.00  0.55
ATOM     66  O   ASP A   8       5.378 -12.269 -18.851  1.00 -0.55
ATOM     67  N   GLY A   9       6.548 -10.322 -19.006  1.00 -0.40
ATOM     68  H   GLY A   9       6.591  -9.338 -19.155  1.00  0.40
ATOM     69  CA  GLY A   9       7.803 -11.083 -18.828  1.00  0.00
ATOM     70  C   GLY A   9       7.792 -11.756 -17.443  1.00  0.55
ATOM     71  O   GLY A   9       8.086 -12.963 -17.360  1.00 -0.55
ATOM     72  N   VAL A  10       7.485 -11.016 -16.366  1.00 -0.40
ATOM     73  H   VAL A  10       7.259 -10.048 -16.433  1.00  0.40
ATOM     74  CA  VAL A  10       7.464 -11.599 -15.010  1.00  0.00
ATOM     75  CB  VAL A  10       7.388 -10.553 -13.892  1.00  0.00
ATOM     76  CG1 VAL A  10       7.386 -11.181 -12.494  1.00  0.00
ATOM     77  CG2 VAL A  10       8.560  -9.576 -13.991  1.00  0.00
ATOM     78  C   VAL A  10       6.322 -12.605 -14.848  1.00  0.55
ATOM     79  O   VAL A  10       6.519 -13.655 -14.242  1.00 -0.55
ATOM     80  N   ALA A  11       5.167 -12.365 -15.417  1.00 -0.40
ATOM     81  H   ALA A  11       5.009 -11.540 -15.953  1.00  0.40
ATOM     82  CA  ALA A  11       4.038 -13.274 -15.314  1.00  0.00
ATOM     83  CB  ALA A  11       2.713 -12.733 -15.889  1.00  0.00
ATOM     84  C   ALA A  11       4.389 -14.583 -16.026  1.00  0.55
ATOM     85  O   ALA A  11       4.042 -15.634 -15.517  1.00 -0.55
ATOM     86  N   ASP A  12       5.050 -14.457 -17.191  1.00 -0.40
ATOM     87  H   ASP A  12       5.317 -13.590 -17.603  1.00  0.40
ATOM     88  CA  ASP A  12       5.392 -15.710 -17.887  1.00  0.00
ATOM     89  CB  ASP A  12       5.950 -15.433 -19.272  1.00  0.00
ATOM     90  CG  ASP A  12       4.809 -15.091 -20.202  1.00  0.10
ATOM     91  OD1 ASP A  12       3.608 -15.246 -19.848  1.00 -0.55
ATOM     92  OD2 ASP A  12       5.220 -14.674 -21.315  1.00 -0.55
ATOM     93  C   ASP A  12       6.440 -16.470 -17.120  1.00  0.55
ATOM     94  O   ASP A  12       6.401 -17.688 -17.034  1.00 -0.55
ATOM     95  N   TYR A  13       7.400 -15.716 -16.618  1.00 -0.40
ATOM     96  H   TYR A  13       7.421 -14.726 -16.734  1.00  0.40
ATOM     97  CA  TYR A  13       8.517 -16.321 -15.838  1.00  0.00
ATOM     98  CB  TYR A  13       9.528 -15.218 -15.495  1.00  0.12
ATOM     99  CG  TYR A  13      10.857 -15.763 -15.081  1.00 -0.12
ATOM    100  CD1 TYR A  13      11.025 -16.287 -13.802  1.00 -0.12
ATOM    101  HD1 TYR A  13      10.183 -16.269 -13.127  1.00  0.12
ATOM    102  CE1 TYR A  13      12.217 -16.831 -13.348  1.00 -0.12
ATOM    103  HE1 TYR A  13      12.310 -17.255 -12.360  1.00  0.12
ATOM    104  CZ  TYR A  13      13.280 -16.800 -14.232  1.00  0.06
ATOM    105  OH  TYR A  13      14.503 -17.285 -13.795  1.00 -0.49
ATOM    106  HH  TYR A  13      14.497 -17.283 -12.835  1.00  0.43
ATOM    107  CD2 TYR A  13      11.943 -15.767 -15.969  1.00 -0.12
ATOM    108  HD2 TYR A  13      11.846 -15.372 -16.969  1.00  0.12
ATOM    109  CE2 TYR A  13      13.153 -16.297 -15.519  1.00 -0.12
ATOM    110  HE2 TYR A  13      14.005 -16.316 -16.183  1.00  0.12
ATOM    111  C   TYR A  13       8.019 -17.119 -14.644  1.00  0.55
ATOM    112  O   TYR A  13       8.424 -18.276 -14.395  1.00 -0.55
ATOM    113  N   LEU A  14       7.100 -16.494 -13.897  1.00 -0.40
ATOM    114  H   LEU A  14       6.793 -15.571 -14.114  1.00  0.40
ATOM    115  CA  LEU A  14       6.466 -17.116 -12.696  1.00  0.00
ATOM    116  CB  LEU A  14       5.439 -16.167 -12.076  1.00  0.00
ATOM    117  CG  LEU A  14       6.026 -14.992 -11.281  1.00  0.00
ATOM    118  CD1 LEU A  14       4.925 -13.953 -11.038  1.00  0.00
ATOM    119  CD2 LEU A  14       6.608 -15.537  -9.993  1.00  0.00
ATOM    120  C   LEU A  14       5.759 -18.417 -13.020  1.00  0.55
ATOM    121  O   LEU A  14       5.887 -19.465 -12.365  1.00 -0.55
ATOM    122  N   GLN A  15       4.997 -18.320 -14.103  1.00 -0.40
ATOM    123  H   GLN A  15       4.886 -17.492 -14.647  1.00  0.40
ATOM    124  CA  GLN A  15       4.271 -19.539 -14.511  1.00  0.00
ATOM    125  CB  GLN A  15       3.242 -19.235 -15.560  1.00  0.00
ATOM    126  CG  GLN A  15       1.993 -18.450 -15.209  1.00  0.00
ATOM    127  CD  GLN A  15       1.053 -18.699 -16.416  1.00  0.55
ATOM    128  OE1 GLN A  15       1.315 -18.171 -17.517  1.00 -0.55
ATOM    129  NE2 GLN A  15       0.048 -19.519 -16.139  1.00 -0.78
ATOM    130 HE21 GLN A  15      -0.620 -19.749 -16.847  1.00  0.39
ATOM    131 HE22 GLN A  15      -0.043 -19.908 -15.222  1.00  0.39
ATOM    132  C   GLN A  15       5.193 -20.634 -15.081  1.00  0.55
ATOM    133  O   GLN A  15       4.839 -21.802 -14.957  1.00 -0.55
ATOM    134  N   THR A  16       6.284 -20.233 -15.716  1.00 -0.40
ATOM    135  H   THR A  16       6.514 -19.270 -15.831  1.00  0.40
ATOM    136  CA  THR A  16       7.211 -21.195 -16.283  1.00  0.00
ATOM    137  CB  THR A  16       8.108 -20.626 -17.410  1.00  0.00
ATOM    138  OG1 THR A  16       7.259 -19.900 -18.296  1.00 -0.49
ATOM    139  HG1 THR A  16       6.981 -19.117 -17.815  1.00  0.49
ATOM    140  CG2 THR A  16       8.810 -21.765 -18.173  1.00  0.00
ATOM    141  C   THR A  16       8.162 -21.733 -15.234  1.00  0.55
ATOM    142  O   THR A  16       8.299 -22.967 -15.218  1.00 -0.55
ATOM    143  N   TYR A  17       8.773 -20.886 -14.447  1.00 -0.40
ATOM    144  H   TYR A  17       8.625 -19.901 -14.488  1.00  0.40
ATOM    145  CA  TYR A  17       9.721 -21.377 -13.449  1.00  0.00
ATOM    146  CB  TYR A  17      11.033 -20.515 -13.591  1.00  0.12
ATOM    147  CG  TYR A  17      11.478 -20.514 -15.040  1.00 -0.12
ATOM    148  CD1 TYR A  17      12.130 -21.636 -15.596  1.00 -0.12
ATOM    149  HD1 TYR A  17      12.305 -22.500 -14.973  1.00  0.12
ATOM    150  CE1 TYR A  17      12.555 -21.666 -16.925  1.00 -0.12
ATOM    151  HE1 TYR A  17      13.056 -22.528 -17.340  1.00  0.12
ATOM    152  CZ  TYR A  17      12.302 -20.532 -17.687  1.00  0.06
ATOM    153  OH  TYR A  17      12.619 -20.477 -19.033  1.00 -0.49
ATOM    154  HH  TYR A  17      12.363 -19.613 -19.363  1.00  0.43
ATOM    155  CD2 TYR A  17      11.256 -19.401 -15.851  1.00 -0.12
ATOM    156  HD2 TYR A  17      10.767 -18.530 -15.440  1.00  0.12
ATOM    157  CE2 TYR A  17      11.655 -19.401 -17.171  1.00 -0.12
ATOM    158  HE2 TYR A  17      11.471 -18.541 -17.798  1.00  0.12
ATOM    159  C   TYR A  17       9.234 -21.420 -12.010  1.00  0.55
ATOM    160  O   TYR A  17      10.026 -21.911 -11.202  1.00 -0.55
ATOM    161  N   HSD A  18       8.058 -20.995 -11.640  1.00 -0.40
ATOM    162  H   HSD A  18       7.420 -20.623 -12.308  1.00  0.40
ATOM    163  CA  HSD A  18       7.567 -21.013 -10.282  1.00  0.00
ATOM    164  CB  HSD A  18       7.255 -22.412  -9.742  1.00  0.12
ATOM    165  ND1 HSD A  18       5.350 -22.085 -11.391  1.00 -0.40
ATOM    166  HD1 HSD A  18       5.522 -21.119 -11.582  1.00  0.40
ATOM    167  CG  HSD A  18       6.073 -22.863 -10.532  1.00 -0.12
ATOM    168  CE1 HSD A  18       4.387 -22.849 -11.917  1.00  0.15
ATOM    169  HE1 HSD A  18       3.667 -22.489 -12.652  1.00  0.12
ATOM    170  NE2 HSD A  18       4.445 -24.074 -11.420  1.00 -0.56
ATOM    171  CD2 HSD A  18       5.512 -24.100 -10.552  1.00  0.15
ATOM    172  HD2 HSD A  18       5.776 -25.007 -10.022  1.00  0.12
ATOM    173  C   HSD A  18       8.486 -20.307  -9.289  1.00  0.55
ATOM    174  O   HSD A  18       8.646 -20.775  -8.185  1.00 -0.55
ATOM    175  N   LYS A  19       8.996 -19.177  -9.676  1.00 -0.40
ATOM    176  H   LYS A  19       8.837 -18.844 -10.601  1.00  0.40
ATOM    177  CA  LYS A  19       9.813 -18.307  -8.860  1.00  0.00
ATOM    178  CB  LYS A  19      11.113 -19.018  -8.541  1.00  0.00
ATOM    179  CG  LYS A  19      11.991 -19.124  -9.779  1.00  0.00
ATOM    180  CD  LYS A  19      13.185 -20.018  -9.647  1.00  0.00
ATOM    181  CE  LYS A  19      14.249 -19.494 -10.618  1.00  0.33
ATOM    182  NZ  LYS A  19      15.420 -20.420 -10.717  1.00 -0.32
ATOM    183  HZ1 LYS A  19      15.100 -21.350 -11.056  1.00  0.33
ATOM    184  HZ2 LYS A  19      15.859 -20.525  -9.780  1.00  0.33
ATOM    185  HZ3 LYS A  19      16.116 -20.029 -11.384  1.00  0.33
ATOM    186  C   LYS A  19       9.993 -17.020  -9.667  1.00  0.55
ATOM    187  O   LYS A  19       9.771 -16.952 -10.895  1.00 -0.55
ATOM    188  N   LEU A  20      10.378 -15.979  -8.953  1.00 -0.40
ATOM    189  H   LEU A  20      10.494 -16.018  -7.964  1.00  0.40
ATOM    190  CA  LEU A  20      10.655 -14.702  -9.595  1.00  0.00
ATOM    191  CB  LEU A  20      10.775 -13.519  -8.588  1.00  0.00
ATOM    192  CG  LEU A  20       9.470 -12.962  -7.959  1.00  0.00
ATOM    193  CD1 LEU A  20       9.842 -11.945  -6.902  1.00  0.00
ATOM    194  CD2 LEU A  20       8.540 -12.320  -8.967  1.00  0.00
ATOM    195  C   LEU A  20      12.022 -14.693 -10.299  1.00  0.55
ATOM    196  O   LEU A  20      12.918 -15.398  -9.815  1.00 -0.55
ATOM    197  N   PRO A  21      12.156 -13.855 -11.321  1.00 -0.20
ATOM    198  CD  PRO A  21      11.077 -13.073 -11.927  1.00  0.10
ATOM    199  CA  PRO A  21      13.437 -13.676 -12.023  1.00  0.10
ATOM    200  CB  PRO A  21      13.188 -12.626 -13.078  1.00  0.00
ATOM    201  CG  PRO A  21      11.739 -12.352 -13.069  1.00  0.00
ATOM    202  C   PRO A  21      14.474 -13.211 -11.006  1.00  0.55
ATOM    203  O   PRO A  21      14.181 -12.619  -9.964  1.00 -0.55
ATOM    204  N   ASP A  22      15.740 -13.397 -11.342  1.00 -0.40
ATOM    205  H   ASP A  22      15.985 -13.802 -12.219  1.00  0.40
ATOM    206  CA  ASP A  22      16.859 -13.044 -10.498  1.00  0.00
ATOM    207  CB  ASP A  22      18.200 -13.555 -11.095  1.00  0.00
ATOM    208  CG  ASP A  22      18.099 -15.082 -11.055  1.00  0.10
ATOM    209  OD1 ASP A  22      17.236 -15.690 -10.347  1.00 -0.55
ATOM    210  OD2 ASP A  22      18.916 -15.723 -11.777  1.00 -0.55
ATOM    211  C   ASP A  22      17.038 -11.587 -10.209  1.00  0.55
ATOM    212  O   ASP A  22      17.916 -11.326  -9.369  1.00 -0.55
ATOM    213  N   ASN A  23      16.341 -10.659 -10.820  1.00 -0.40
ATOM    214  H   ASN A  23      15.639 -10.870 -11.497  1.00  0.40
ATOM    215  CA  ASN A  23      16.571  -9.236 -10.524  1.00  0.00
ATOM    216  CB  ASN A  23      16.326  -8.442 -11.803  1.00  0.00
ATOM    217  CG  ASN A  23      14.973  -8.757 -12.424  1.00  0.55
ATOM    218  OD1 ASN A  23      14.761  -9.889 -12.907  1.00 -0.55
ATOM    219  ND2 ASN A  23      14.083  -7.761 -12.405  1.00 -0.78
ATOM    220 HD21 ASN A  23      14.327  -6.880 -12.000  1.00  0.39
ATOM    221 HD22 ASN A  23      13.173  -7.897 -12.796  1.00  0.39
ATOM    222  C   ASN A  23      15.722  -8.732  -9.359  1.00  0.55
ATOM    223  O   ASN A  23      15.748  -7.539  -9.060  1.00 -0.55
ATOM    224  N   TYR A  24      14.997  -9.618  -8.725  1.00 -0.40
ATOM    225  H   TYR A  24      14.985 -10.578  -8.994  1.00  0.40
ATOM    226  CA  TYR A  24      14.162  -9.268  -7.591  1.00  0.00
ATOM    227  CB  TYR A  24      12.841 -10.106  -7.635  1.00  0.12
ATOM    228  CG  TYR A  24      11.971  -9.391  -8.629  1.00 -0.12
ATOM    229  CD1 TYR A  24      11.299  -8.220  -8.263  1.00 -0.12
ATOM    230  HD1 TYR A  24      11.365  -7.877  -7.242  1.00  0.12
ATOM    231  CE1 TYR A  24      10.553  -7.490  -9.169  1.00 -0.12
ATOM    232  HE1 TYR A  24      10.056  -6.578  -8.872  1.00  0.12
ATOM    233  CZ  TYR A  24      10.462  -7.963 -10.476  1.00  0.06
ATOM    234  OH  TYR A  24       9.680  -7.287 -11.405  1.00 -0.49
ATOM    235  HH  TYR A  24       9.165  -6.627 -10.936  1.00  0.43
ATOM    236  CD2 TYR A  24      11.913  -9.820  -9.940  1.00 -0.12
ATOM    237  HD2 TYR A  24      12.470 -10.692 -10.252  1.00  0.12
ATOM    238  CE2 TYR A  24      11.130  -9.119 -10.862  1.00 -0.12
ATOM    239  HE2 TYR A  24      11.043  -9.477 -11.878  1.00  0.12
ATOM    240  C   TYR A  24      14.764  -9.534  -6.232  1.00  0.55
ATOM    241  O   TYR A  24      15.365 -10.597  -6.153  1.00 -0.55
ATOM    242  N   ILE A  25      14.561  -8.696  -5.232  1.00 -0.40
ATOM    243  H   ILE A  25      14.067  -7.840  -5.361  1.00  0.40
ATOM    244  CA  ILE A  25      15.038  -8.950  -3.877  1.00  0.00
ATOM    245  CB  ILE A  25      16.326  -8.192  -3.481  1.00  0.00
ATOM    246  CG2 ILE A  25      17.566  -8.889  -4.056  1.00  0.00
ATOM    247  CG1 ILE A  25      16.322  -6.709  -3.870  1.00  0.00
ATOM    248  CD1 ILE A  25      17.601  -6.045  -3.346  1.00  0.00
ATOM    249  C   ILE A  25      13.950  -8.515  -2.886  1.00  0.55
ATOM    250  O   ILE A  25      13.309  -7.552  -3.241  1.00 -0.55
ATOM    251  N   THR A  26      13.773  -9.140  -1.750  1.00 -0.40
ATOM    252  H   THR A  26      14.311  -9.942  -1.503  1.00  0.40
ATOM    253  CA  THR A  26      12.783  -8.716  -0.770  1.00  0.00
ATOM    254  CB  THR A  26      12.528  -9.786   0.303  1.00  0.00
ATOM    255  OG1 THR A  26      13.694  -9.881   1.116  1.00 -0.49
ATOM    256  HG1 THR A  26      13.504 -10.554   1.773  1.00  0.49
ATOM    257  CG2 THR A  26      12.324 -11.127  -0.344  1.00  0.00
ATOM    258  C   THR A  26      13.224  -7.400  -0.140  1.00  0.55
ATOM    259  O   THR A  26      14.357  -6.901  -0.315  1.00 -0.55
ATOM    260  N   LYS A  27      12.287  -6.769   0.542  1.00 -0.40
ATOM    261  H   LYS A  27      11.367  -7.146   0.596  1.00  0.40
ATOM    262  CA  LYS A  27      12.460  -5.526   1.257  1.00  0.00
ATOM    263  CB  LYS A  27      11.181  -4.959   1.855  1.00  0.00
ATOM    264  CG  LYS A  27      10.102  -4.405   0.945  1.00  0.00
ATOM    265  CD  LYS A  27       8.750  -4.452   1.677  1.00  0.00
ATOM    266  CE  LYS A  27       7.559  -4.131   0.800  1.00  0.33
ATOM    267  NZ  LYS A  27       6.252  -4.452   1.438  1.00 -0.32
ATOM    268  HZ1 LYS A  27       6.150  -3.905   2.316  1.00  0.33
ATOM    269  HZ2 LYS A  27       6.214  -5.468   1.657  1.00  0.33
ATOM    270  HZ3 LYS A  27       5.479  -4.210   0.786  1.00  0.33
ATOM    271  C   LYS A  27      13.546  -5.724   2.363  1.00  0.55
ATOM    272  O   LYS A  27      14.371  -4.798   2.524  1.00 -0.55
ATOM    273  N   SER A  28      13.524  -6.835   3.061  1.00 -0.40
ATOM    274  H   SER A  28      12.843  -7.551   2.929  1.00  0.40
ATOM    275  CA  SER A  28      14.554  -7.060   4.102  1.00  0.00
ATOM    276  CB  SER A  28      14.180  -8.226   4.985  1.00  0.00
ATOM    277  OG  SER A  28      14.628  -9.515   4.622  1.00 -0.49
ATOM    278  HG  SER A  28      14.293 -10.111   5.296  1.00  0.49
ATOM    279  C   SER A  28      15.937  -7.179   3.452  1.00  0.55
ATOM    280  O   SER A  28      16.867  -6.489   3.907  1.00 -0.55
ATOM    281  N   GLU A  29      16.051  -7.999   2.392  1.00 -0.40
ATOM    282  H   GLU A  29      15.287  -8.547   2.061  1.00  0.40
ATOM    283  CA  GLU A  29      17.290  -8.135   1.672  1.00  0.00
ATOM    284  CB  GLU A  29      17.101  -8.912   0.350  1.00  0.00
ATOM    285  CG  GLU A  29      17.067 -10.380   0.712  1.00  0.00
ATOM    286  CD  GLU A  29      16.359 -11.242  -0.303  1.00  0.10
ATOM    287  OE1 GLU A  29      16.171 -10.866  -1.480  1.00 -0.55
ATOM    288  OE2 GLU A  29      15.927 -12.350   0.128  1.00 -0.55
ATOM    289  C   GLU A  29      17.900  -6.827   1.208  1.00  0.55
ATOM    290  O   GLU A  29      19.127  -6.597   1.301  1.00 -0.55
ATOM    291  N   ALA A  30      17.009  -6.004   0.662  1.00 -0.40
ATOM    292  H   ALA A  30      16.044  -6.240   0.586  1.00  0.40
ATOM    293  CA  ALA A  30      17.400  -4.684   0.135  1.00  0.00
ATOM    294  CB  ALA A  30      16.185  -4.078  -0.557  1.00  0.00
ATOM    295  C   ALA A  30      18.008  -3.761   1.193  1.00  0.55
ATOM    296  O   ALA A  30      19.015  -3.059   1.036  1.00 -0.55
ATOM    297  N   GLN A  31      17.328  -3.779   2.338  1.00 -0.40
ATOM    298  H   GLN A  31      16.515  -4.344   2.445  1.00  0.40
ATOM    299  CA  GLN A  31      17.698  -2.998   3.511  1.00  0.00
ATOM    300  CB  GLN A  31      16.700  -3.141   4.643  1.00  0.00
ATOM    301  CG  GLN A  31      15.300  -2.718   4.234  1.00  0.00
ATOM    302  CD  GLN A  31      14.294  -2.788   5.368  1.00  0.55
ATOM    303  OE1 GLN A  31      13.963  -1.687   5.817  1.00 -0.55
ATOM    304  NE2 GLN A  31      13.796  -3.926   5.881  1.00 -0.78
ATOM    305 HE21 GLN A  31      13.134  -3.889   6.630  1.00  0.39
ATOM    306 HE22 GLN A  31      14.086  -4.810   5.513  1.00  0.39
ATOM    307  C   GLN A  31      19.099  -3.444   3.943  1.00  0.55
ATOM    308  O   GLN A  31      19.888  -2.569   4.269  1.00 -0.55
ATOM    309  N   ALA A  32      19.253  -4.754   3.872  1.00 -0.40
ATOM    310  H   ALA A  32      18.510  -5.349   3.577  1.00  0.40
ATOM    311  CA  ALA A  32      20.500  -5.431   4.211  1.00  0.00
ATOM    312  CB  ALA A  32      20.493  -6.930   4.090  1.00  0.00
ATOM    313  C   ALA A  32      21.607  -4.845   3.322  1.00  0.55
ATOM    314  O   ALA A  32      22.731  -4.739   3.833  1.00 -0.55
ATOM    315  N   LEU A  33      21.311  -4.450   2.092  1.00 -0.40
ATOM    316  H   LEU A  33      20.398  -4.519   1.698  1.00  0.40
ATOM    317  CA  LEU A  33      22.357  -3.884   1.258  1.00  0.00
ATOM    318  CB  LEU A  33      22.135  -4.136  -0.238  1.00  0.00
ATOM    319  CG  LEU A  33      21.779  -5.612  -0.475  1.00  0.00
ATOM    320  CD1 LEU A  33      21.481  -5.834  -1.940  1.00  0.00
ATOM    321  CD2 LEU A  33      22.911  -6.488   0.024  1.00  0.00
ATOM    322  C   LEU A  33      22.450  -2.396   1.468  1.00  0.55
ATOM    323  O   LEU A  33      23.265  -1.801   0.764  1.00 -0.55
ATOM    324  N   GLY A  34      21.641  -1.829   2.330  1.00 -0.40
ATOM    325  H   GLY A  34      20.958  -2.311   2.872  1.00  0.40
ATOM    326  CA  GLY A  34      21.774  -0.373   2.490  1.00  0.00
ATOM    327  C   GLY A  34      20.646   0.455   1.912  1.00  0.55
ATOM    328  O   GLY A  34      20.850   1.663   1.794  1.00 -0.55
ATOM    329  N   TRP A  35      19.542  -0.227   1.591  1.00 -0.40
ATOM    330  H   TRP A  35      19.459  -1.214   1.705  1.00  0.40
ATOM    331  CA  TRP A  35      18.395   0.472   1.052  1.00  0.00
ATOM    332  CB  TRP A  35      17.413  -0.521   0.459  1.00  0.12
ATOM    333  CG  TRP A  35      16.126   0.047  -0.111  1.00 -0.12
ATOM    334  CD1 TRP A  35      15.966   1.059  -1.031  1.00 -0.12
ATOM    335  HD1 TRP A  35      16.756   1.653  -1.465  1.00  0.12
ATOM    336  NE1 TRP A  35      14.618   1.180  -1.300  1.00 -0.40
ATOM    337  HE1 TRP A  35      14.236   1.815  -1.935  1.00  0.40
ATOM    338  CE2 TRP A  35      13.885   0.291  -0.560  1.00  0.00
ATOM    339  CD2 TRP A  35      14.793  -0.438   0.202  1.00  0.00
ATOM    340  CE3 TRP A  35      14.327  -1.408   1.089  1.00 -0.12
ATOM    341  HE3 TRP A  35      14.989  -1.960   1.741  1.00  0.12
ATOM    342  CZ3 TRP A  35      12.972  -1.648   1.111  1.00 -0.12
ATOM    343  HZ3 TRP A  35      12.582  -2.429   1.748  1.00  0.12
ATOM    344  CZ2 TRP A  35      12.492   0.088  -0.535  1.00 -0.12
ATOM    345  HZ2 TRP A  35      11.788   0.648  -1.131  1.00  0.12
ATOM    346  CH2 TRP A  35      12.092  -0.902   0.328  1.00 -0.12
ATOM    347  HH2 TRP A  35      11.036  -1.115   0.404  1.00  0.12
ATOM    348  C   TRP A  35      17.652   1.229   2.157  1.00  0.55
ATOM    349  O   TRP A  35      17.319   0.631   3.180  1.00 -0.55
ATOM    350  N   VAL A  36      17.398   2.503   1.833  1.00 -0.40
ATOM    351  H   VAL A  36      17.709   2.885   0.966  1.00  0.40
ATOM    352  CA  VAL A  36      16.660   3.433   2.691  1.00  0.00
ATOM    353  CB  VAL A  36      17.450   4.649   3.192  1.00  0.00
ATOM    354  CG1 VAL A  36      16.648   5.384   4.245  1.00  0.00
ATOM    355  CG2 VAL A  36      18.811   4.283   3.760  1.00  0.00
ATOM    356  C   VAL A  36      15.551   3.940   1.762  1.00  0.55
ATOM    357  O   VAL A  36      15.938   4.746   0.898  1.00 -0.55
ATOM    358  N   ALA A  37      14.332   3.417   1.956  1.00 -0.40
ATOM    359  H   ALA A  37      14.129   2.772   2.689  1.00  0.40
ATOM    360  CA  ALA A  37      13.223   3.787   1.069  1.00  0.00
ATOM    361  CB  ALA A  37      11.904   3.144   1.465  1.00  0.00
ATOM    362  C   ALA A  37      13.120   5.297   0.914  1.00  0.55
ATOM    363  O   ALA A  37      12.985   5.735  -0.250  1.00 -0.55
ATOM    364  N   SER A  38      13.155   6.050   1.998  1.00 -0.40
ATOM    365  H   SER A  38      13.251   5.705   2.928  1.00  0.40
ATOM    366  CA  SER A  38      13.042   7.494   1.789  1.00  0.00
ATOM    367  CB  SER A  38      12.904   8.310   3.079  1.00  0.00
ATOM    368  OG  SER A  38      13.873   7.799   3.987  1.00 -0.49
ATOM    369  HG  SER A  38      13.492   7.000   4.359  1.00  0.49
ATOM    370  C   SER A  38      14.220   8.080   1.002  1.00  0.55
ATOM    371  O   SER A  38      14.056   9.224   0.533  1.00 -0.55
ATOM    372  N   LYS A  39      15.343   7.430   0.811  1.00 -0.40
ATOM    373  H   LYS A  39      15.518   6.513   1.164  1.00  0.40
ATOM    374  CA  LYS A  39      16.410   8.079   0.036  1.00  0.00
ATOM    375  CB  LYS A  39      17.766   7.511   0.382  1.00  0.00
ATOM    376  CG  LYS A  39      17.926   6.529   1.525  1.00  0.00
ATOM    377  CD  LYS A  39      19.285   6.772   2.215  1.00  0.00
ATOM    378  CE  LYS A  39      19.281   8.268   2.589  1.00  0.33
ATOM    379  NZ  LYS A  39      18.012   8.835   1.990  1.00 -0.32
ATOM    380  HZ1 LYS A  39      17.341   8.063   1.802  1.00  0.33
ATOM    381  HZ2 LYS A  39      18.236   9.324   1.100  1.00  0.33
ATOM    382  HZ3 LYS A  39      17.585   9.510   2.658  1.00  0.33
ATOM    383  C   LYS A  39      16.149   7.836  -1.458  1.00  0.55
ATOM    384  O   LYS A  39      16.607   8.608  -2.310  1.00 -0.55
ATOM    385  N   GLY A  40      15.420   6.748  -1.705  1.00 -0.40
ATOM    386  H   GLY A  40      15.044   6.158  -0.995  1.00  0.40
ATOM    387  CA  GLY A  40      15.152   6.388  -3.115  1.00  0.00
ATOM    388  C   GLY A  40      16.499   5.869  -3.682  1.00  0.55
ATOM    389  O   GLY A  40      16.691   6.012  -4.881  1.00 -0.55
ATOM    390  N   ASN A  41      17.345   5.248  -2.879  1.00 -0.40
ATOM    391  H   ASN A  41      17.125   5.077  -1.923  1.00  0.40
ATOM    392  CA  ASN A  41      18.656   4.768  -3.321  1.00  0.00
ATOM    393  CB  ASN A  41      19.660   5.137  -2.190  1.00  0.00
ATOM    394  CG  ASN A  41      19.415   4.159  -1.063  1.00  0.55
ATOM    395  OD1 ASN A  41      18.331   3.582  -0.908  1.00 -0.55
ATOM    396  ND2 ASN A  41      20.429   3.913  -0.227  1.00 -0.78
ATOM    397 HD21 ASN A  41      20.307   3.273   0.532  1.00  0.39
ATOM    398 HD22 ASN A  41      21.308   4.370  -0.359  1.00  0.39
ATOM    399  C   ASN A  41      18.791   3.299  -3.673  1.00  0.55
ATOM    400  O   ASN A  41      19.893   2.721  -3.645  1.00 -0.55
ATOM    401  N   LEU A  42      17.706   2.602  -4.035  1.00 -0.40
ATOM    402  H   LEU A  42      16.800   3.014  -4.097  1.00  0.40
ATOM    403  CA  LEU A  42      17.801   1.167  -4.366  1.00  0.00
ATOM    404  CB  LEU A  42      16.422   0.571  -4.646  1.00  0.00
ATOM    405  CG  LEU A  42      16.306  -0.921  -4.883  1.00  0.00
ATOM    406  CD1 LEU A  42      16.789  -1.705  -3.667  1.00  0.00
ATOM    407  CD2 LEU A  42      14.872  -1.264  -5.270  1.00  0.00
ATOM    408  C   LEU A  42      18.772   0.859  -5.524  1.00  0.55
ATOM    409  O   LEU A  42      19.554  -0.096  -5.416  1.00 -0.55
ATOM    410  N   ALA A  43      18.691   1.648  -6.583  1.00 -0.40
ATOM    411  H   ALA A  43      18.078   2.431  -6.657  1.00  0.40
ATOM    412  CA  ALA A  43      19.569   1.338  -7.721  1.00  0.00
ATOM    413  CB  ALA A  43      18.966   2.065  -8.911  1.00  0.00
ATOM    414  C   ALA A  43      21.023   1.663  -7.424  1.00  0.55
ATOM    415  O   ALA A  43      21.910   1.165  -8.140  1.00 -0.55
ATOM    416  N   ASP A  44      21.277   2.449  -6.389  1.00 -0.40
ATOM    417  H   ASP A  44      20.549   2.839  -5.831  1.00  0.40
ATOM    418  CA  ASP A  44      22.631   2.795  -6.000  1.00  0.00
ATOM    419  CB  ASP A  44      22.782   3.960  -5.026  1.00  0.00
ATOM    420  CG  ASP A  44      21.953   5.126  -5.520  1.00  0.10
ATOM    421  OD1 ASP A  44      22.010   5.282  -6.761  1.00 -0.55
ATOM    422  OD2 ASP A  44      21.287   5.844  -4.743  1.00 -0.55
ATOM    423  C   ASP A  44      23.228   1.635  -5.195  1.00  0.55
ATOM    424  O   ASP A  44      24.440   1.429  -5.311  1.00 -0.55
ATOM    425  N   VAL A  45      22.369   0.991  -4.428  1.00 -0.40
ATOM    426  H   VAL A  45      21.396   1.201  -4.378  1.00  0.40
ATOM    427  CA  VAL A  45      22.884  -0.101  -3.600  1.00  0.00
ATOM    428  CB  VAL A  45      22.219   0.010  -2.191  1.00  0.00
ATOM    429  CG1 VAL A  45      22.421   1.426  -1.646  1.00  0.00
ATOM    430  CG2 VAL A  45      20.743  -0.327  -2.180  1.00  0.00
ATOM    431  C   VAL A  45      22.741  -1.504  -4.160  1.00  0.55
ATOM    432  O   VAL A  45      23.317  -2.484  -3.636  1.00 -0.55
ATOM    433  N   ALA A  46      21.930  -1.649  -5.197  1.00 -0.40
ATOM    434  H   ALA A  46      21.481  -0.861  -5.608  1.00  0.40
ATOM    435  CA  ALA A  46      21.617  -2.936  -5.830  1.00  0.00
ATOM    436  CB  ALA A  46      20.573  -3.708  -5.029  1.00  0.00
ATOM    437  C   ALA A  46      21.151  -2.620  -7.241  1.00  0.55
ATOM    438  O   ALA A  46      19.974  -2.679  -7.582  1.00 -0.55
ATOM    439  N   PRO A  47      22.177  -2.290  -8.036  1.00 -0.20
ATOM    440  CD  PRO A  47      23.616  -2.206  -7.719  1.00  0.10
ATOM    441  CA  PRO A  47      21.898  -1.931  -9.444  1.00  0.10
ATOM    442  CB  PRO A  47      23.244  -1.460  -9.974  1.00  0.00
ATOM    443  CG  PRO A  47      24.088  -1.185  -8.761  1.00  0.00
ATOM    444  C   PRO A  47      21.214  -3.138 -10.098  1.00  0.55
ATOM    445  O   PRO A  47      21.542  -4.317  -9.806  1.00 -0.55
ATOM    446  N   GLY A  48      20.258  -2.779 -10.942  1.00 -0.40
ATOM    447  H   GLY A  48      20.020  -1.826 -11.115  1.00  0.40
ATOM    448  CA  GLY A  48      19.500  -3.787 -11.667  1.00  0.00
ATOM    449  C   GLY A  48      18.460  -4.570 -10.889  1.00  0.55
ATOM    450  O   GLY A  48      17.785  -5.350 -11.547  1.00 -0.55
ATOM    451  N   LYS A  49      18.335  -4.351  -9.587  1.00 -0.40
ATOM    452  H   LYS A  49      18.914  -3.687  -9.122  1.00  0.40
ATOM    453  CA  LYS A  49      17.375  -5.032  -8.729  1.00  0.00
ATOM    454  CB  LYS A  49      17.926  -5.170  -7.312  1.00  0.00
ATOM    455  CG  LYS A  49      19.054  -6.088  -7.059  1.00  0.00
ATOM    456  CD  LYS A  49      18.842  -7.363  -7.836  1.00  0.00
ATOM    457  CE  LYS A  49      20.240  -7.929  -8.118  1.00  0.33
ATOM    458  NZ  LYS A  49      20.148  -9.389  -8.459  1.00 -0.32
ATOM    459  HZ1 LYS A  49      19.554  -9.511  -9.304  1.00  0.33
ATOM    460  HZ2 LYS A  49      19.725  -9.906  -7.661  1.00  0.33
ATOM    461  HZ3 LYS A  49      21.100  -9.762  -8.648  1.00  0.33
ATOM    462  C   LYS A  49      16.086  -4.197  -8.577  1.00  0.55
ATOM    463  O   LYS A  49      16.107  -2.958  -8.682  1.00 -0.55
ATOM    464  N   SER A  50      15.029  -4.926  -8.243  1.00 -0.40
ATOM    465  H   SER A  50      15.101  -5.913  -8.135  1.00  0.40
ATOM    466  CA  SER A  50      13.711  -4.380  -8.011  1.00  0.00
ATOM    467  CB  SER A  50      12.781  -4.725  -9.188  1.00  0.00
ATOM    468  OG  SER A  50      12.867  -4.002 -10.390  1.00 -0.49
ATOM    469  HG  SER A  50      12.033  -4.143 -10.844  1.00  0.49
ATOM    470  C   SER A  50      13.192  -5.095  -6.760  1.00  0.55
ATOM    471  O   SER A  50      13.549  -6.266  -6.525  1.00 -0.55
ATOM    472  N   ILE A  51      12.381  -4.448  -5.965  1.00 -0.40
ATOM    473  H   ILE A  51      12.132  -3.499  -6.138  1.00  0.40
ATOM    474  CA  ILE A  51      11.777  -5.049  -4.775  1.00  0.00
ATOM    475  CB  ILE A  51      11.084  -3.944  -3.913  1.00  0.00
ATOM    476  CG2 ILE A  51      10.270  -4.546  -2.766  1.00  0.00
ATOM    477  CG1 ILE A  51      12.133  -2.913  -3.492  1.00  0.00
ATOM    478  CD1 ILE A  51      13.226  -3.409  -2.600  1.00  0.00
ATOM    479  C   ILE A  51      10.739  -6.054  -5.232  1.00  0.55
ATOM    480  O   ILE A  51       9.897  -5.770  -6.131  1.00 -0.55
ATOM    481  N   GLY A  52      10.688  -7.239  -4.682  1.00 -0.40
ATOM    482  H   GLY A  52      11.340  -7.517  -3.981  1.00  0.40
ATOM    483  CA  GLY A  52       9.696  -8.229  -5.038  1.00  0.00
ATOM    484  C   GLY A  52       9.954  -9.502  -4.256  1.00  0.55
ATOM    485  O   GLY A  52      11.108  -9.792  -3.885  1.00 -0.55
ATOM    486  N   GLY A  53       8.846 -10.212  -4.027  1.00 -0.40
ATOM    487  H   GLY A  53       7.963  -9.891  -4.357  1.00  0.40
ATOM    488  CA  GLY A  53       8.797 -11.458  -3.317  1.00  0.00
ATOM    489  C   GLY A  53       8.214 -11.485  -1.916  1.00  0.55
ATOM    490  O   GLY A  53       7.977 -12.598  -1.430  1.00 -0.55
ATOM    491  N   ASP A  54       7.920 -10.323  -1.341  1.00 -0.40
ATOM    492  H   ASP A  54       8.103  -9.451  -1.788  1.00  0.40
ATOM    493  CA  ASP A  54       7.303 -10.247   0.001  1.00  0.00
ATOM    494  CB  ASP A  54       7.322  -8.786   0.474  1.00  0.00
ATOM    495  CG  ASP A  54       8.784  -8.444   0.755  1.00  0.10
ATOM    496  OD1 ASP A  54       9.238  -9.072   1.746  1.00 -0.55
ATOM    497  OD2 ASP A  54       9.364  -7.643  -0.019  1.00 -0.55
ATOM    498  C   ASP A  54       5.869 -10.753   0.005  1.00  0.55
ATOM    499  O   ASP A  54       5.163 -10.704  -1.011  1.00 -0.55
ATOM    500  N   ILE A  55       5.396 -11.225   1.127  1.00 -0.40
ATOM    501  H   ILE A  55       5.969 -11.292   1.940  1.00  0.40
ATOM    502  CA  ILE A  55       4.013 -11.689   1.300  1.00  0.00
ATOM    503  CB  ILE A  55       3.725 -12.284   2.698  1.00  0.00
ATOM    504  CG2 ILE A  55       2.232 -12.551   2.971  1.00  0.00
ATOM    505  CG1 ILE A  55       4.558 -13.587   2.828  1.00  0.00
ATOM    506  CD1 ILE A  55       3.737 -14.705   2.189  1.00  0.00
ATOM    507  C   ILE A  55       3.134 -10.440   1.118  1.00  0.55
ATOM    508  O   ILE A  55       3.504  -9.331   1.510  1.00 -0.55
ATOM    509  N   PHE A  56       2.000 -10.681   0.522  1.00 -0.40
ATOM    510  H   PHE A  56       1.791 -11.609   0.231  1.00  0.40
ATOM    511  CA  PHE A  56       0.953  -9.735   0.210  1.00  0.00
ATOM    512  CB  PHE A  56       0.565  -9.717  -1.293  1.00  0.12
ATOM    513  CG  PHE A  56      -0.506  -8.676  -1.530  1.00 -0.12
ATOM    514  CD1 PHE A  56      -0.206  -7.327  -1.368  1.00 -0.12
ATOM    515  HD1 PHE A  56       0.798  -7.040  -1.093  1.00  0.12
ATOM    516  CE1 PHE A  56      -1.158  -6.350  -1.549  1.00 -0.12
ATOM    517  HE1 PHE A  56      -0.909  -5.309  -1.405  1.00  0.12
ATOM    518  CZ  PHE A  56      -2.424  -6.716  -1.915  1.00 -0.12
ATOM    519  HZ  PHE A  56      -3.172  -5.952  -2.069  1.00  0.12
ATOM    520  CD2 PHE A  56      -1.807  -9.048  -1.893  1.00 -0.12
ATOM    521  HD2 PHE A  56      -2.067 -10.089  -2.017  1.00  0.12
ATOM    522  CE2 PHE A  56      -2.764  -8.044  -2.091  1.00 -0.12
ATOM    523  HE2 PHE A  56      -3.770  -8.308  -2.383  1.00  0.12
ATOM    524  C   PHE A  56      -0.213 -10.175   1.079  1.00  0.55
ATOM    525  O   PHE A  56      -0.703 -11.289   0.808  1.00 -0.55
ATOM    526  N   SER A  57      -0.570  -9.300   2.033  1.00 -0.40
ATOM    527  H   SER A  57      -0.160  -8.405   2.184  1.00  0.40
ATOM    528  CA  SER A  57      -1.681  -9.759   2.914  1.00  0.00
ATOM    529  CB  SER A  57      -1.460  -9.230   4.340  1.00  0.00
ATOM    530  OG  SER A  57      -0.176  -9.733   4.729  1.00 -0.49
ATOM    531  HG  SER A  57      -0.024  -9.410   5.620  1.00  0.49
ATOM    532  C   SER A  57      -3.088  -9.504   2.431  1.00  0.55
ATOM    533  O   SER A  57      -3.984  -9.914   3.203  1.00 -0.55
ATOM    534  N   ASN A  58      -3.285  -8.888   1.254  1.00 -0.40
ATOM    535  H   ASN A  58      -2.529  -8.536   0.708  1.00  0.40
ATOM    536  CA  ASN A  58      -4.616  -8.693   0.703  1.00  0.00
ATOM    537  CB  ASN A  58      -5.010 -10.107   0.212  1.00  0.00
ATOM    538  CG  ASN A  58      -6.288 -10.275  -0.572  1.00  0.55
ATOM    539  OD1 ASN A  58      -6.557  -9.283  -1.273  1.00 -0.55
ATOM    540  ND2 ASN A  58      -7.075 -11.330  -0.604  1.00 -0.78
ATOM    541 HD21 ASN A  58      -7.901 -11.320  -1.166  1.00  0.39
ATOM    542 HD22 ASN A  58      -6.846 -12.140  -0.065  1.00  0.39
ATOM    543  C   ASN A  58      -5.583  -8.193   1.776  1.00  0.55
ATOM    544  O   ASN A  58      -6.665  -8.769   2.054  1.00 -0.55
ATOM    545  N   ARG A  59      -5.176  -7.077   2.340  1.00 -0.40
ATOM    546  H   ARG A  59      -4.348  -6.625   2.019  1.00  0.40
ATOM    547  CA  ARG A  59      -5.845  -6.392   3.447  1.00  0.00
ATOM    548  CB  ARG A  59      -4.946  -5.301   4.041  1.00  0.00
ATOM    549  CG  ARG A  59      -3.604  -5.874   4.524  1.00  0.00
ATOM    550  CD  ARG A  59      -2.601  -4.742   4.785  1.00  0.35
ATOM    551  NE  ARG A  59      -1.233  -5.331   4.940  1.00 -0.35
ATOM    552  HE  ARG A  59      -0.623  -5.392   4.150  1.00  0.45
ATOM    553  CZ  ARG A  59      -0.828  -5.775   6.128  1.00  0.35
ATOM    554  NH1 ARG A  59      -1.603  -5.671   7.203  1.00 -0.70
ATOM    555 HH11 ARG A  59      -2.509  -5.253   7.129  1.00  0.40
ATOM    556 HH12 ARG A  59      -1.281  -6.011   8.087  1.00  0.40
ATOM    557  NH2 ARG A  59       0.344  -6.329   6.307  1.00 -0.70
ATOM    558 HH21 ARG A  59       0.972  -6.431   5.536  1.00  0.40
ATOM    559 HH22 ARG A  59       0.611  -6.650   7.216  1.00  0.40
ATOM    560  C   ARG A  59      -7.222  -5.897   3.110  1.00  0.55
ATOM    561  O   ARG A  59      -8.036  -5.881   4.032  1.00 -0.55
ATOM    562  N   GLU A  60      -7.547  -5.491   1.914  1.00 -0.40
ATOM    563  H   GLU A  60      -6.864  -5.461   1.190  1.00  0.40
ATOM    564  CA  GLU A  60      -8.873  -5.052   1.506  1.00  0.00
ATOM    565  CB  GLU A  60      -8.790  -4.022   0.385  1.00  0.00
ATOM    566  CG  GLU A  60      -8.003  -2.794   0.795  1.00  0.00
ATOM    567  CD  GLU A  60      -8.842  -1.911   1.675  1.00  0.10
ATOM    568  OE1 GLU A  60     -10.028  -2.229   1.907  1.00 -0.55
ATOM    569  OE2 GLU A  60      -8.438  -0.880   2.210  1.00 -0.55
ATOM    570  C   GLU A  60      -9.672  -6.237   1.029  1.00  0.55
ATOM    571  O   GLU A  60     -10.820  -6.034   0.703  1.00 -0.55
ATOM    572  N   GLY A  61      -9.182  -7.448   0.933  1.00 -0.40
ATOM    573  H   GLY A  61      -8.238  -7.601   1.205  1.00  0.40
ATOM    574  CA  GLY A  61      -9.823  -8.650   0.476  1.00  0.00
ATOM    575  C   GLY A  61     -10.221  -8.623  -1.000  1.00  0.55
ATOM    576  O   GLY A  61     -11.150  -9.354  -1.387  1.00 -0.55
ATOM    577  N   LYS A  62      -9.558  -7.847  -1.837  1.00 -0.40
ATOM    578  H   LYS A  62      -8.801  -7.280  -1.524  1.00  0.40
ATOM    579  CA  LYS A  62      -9.862  -7.746  -3.271  1.00  0.00
ATOM    580  CB  LYS A  62      -9.299  -6.428  -3.823  1.00  0.00
ATOM    581  CG  LYS A  62      -9.955  -5.251  -3.095  1.00  0.00
ATOM    582  CD  LYS A  62      -9.833  -4.014  -3.951  1.00  0.00
ATOM    583  CE  LYS A  62     -10.111  -2.726  -3.163  1.00  0.33
ATOM    584  NZ  LYS A  62      -8.855  -1.875  -3.145  1.00 -0.32
ATOM    585  HZ1 LYS A  62      -8.583  -1.636  -4.120  1.00  0.33
ATOM    586  HZ2 LYS A  62      -8.084  -2.403  -2.690  1.00  0.33
ATOM    587  HZ3 LYS A  62      -9.036  -1.000  -2.612  1.00  0.33
ATOM    588  C   LYS A  62      -9.403  -8.959  -4.069  1.00  0.55
ATOM    589  O   LYS A  62     -10.074  -9.230  -5.090  1.00 -0.55
ATOM    590  N   LEU A  63      -8.368  -9.681  -3.706  1.00 -0.40
ATOM    591  H   LEU A  63      -7.811  -9.440  -2.915  1.00  0.40
ATOM    592  CA  LEU A  63      -7.960 -10.884  -4.430  1.00  0.00
ATOM    593  CB  LEU A  63      -6.432 -11.095  -4.423  1.00  0.00
ATOM    594  CG  LEU A  63      -5.644  -9.882  -4.989  1.00  0.00
ATOM    595  CD1 LEU A  63      -4.143  -9.996  -4.817  1.00  0.00
ATOM    596  CD2 LEU A  63      -6.001  -9.806  -6.465  1.00  0.00
ATOM    597  C   LEU A  63      -8.704 -12.067  -3.791  1.00  0.55
ATOM    598  O   LEU A  63      -8.974 -12.112  -2.583  1.00 -0.55
ATOM    599  N   PRO A  64      -8.946 -13.064  -4.635  1.00 -0.20
ATOM    600  CD  PRO A  64      -8.616 -13.098  -6.071  1.00  0.10
ATOM    601  CA  PRO A  64      -9.680 -14.243  -4.193  1.00  0.10
ATOM    602  CB  PRO A  64     -10.035 -14.971  -5.498  1.00  0.00
ATOM    603  CG  PRO A  64      -8.896 -14.535  -6.437  1.00  0.00
ATOM    604  C   PRO A  64      -8.932 -15.036  -3.169  1.00  0.55
ATOM    605  O   PRO A  64      -7.748 -15.314  -3.329  1.00 -0.55
ATOM    606  N   GLY A  65      -9.622 -15.448  -2.114  1.00 -0.40
ATOM    607  H   GLY A  65     -10.591 -15.258  -1.979  1.00  0.40
ATOM    608  CA  GLY A  65      -8.929 -16.230  -1.079  1.00  0.00
ATOM    609  C   GLY A  65      -9.336 -17.673  -1.158  1.00  0.55
ATOM    610  O   GLY A  65     -10.357 -17.964  -1.787  1.00 -0.55
ATOM    611  N   LYS A  66      -8.598 -18.534  -0.512  1.00 -0.40
ATOM    612  H   LYS A  66      -7.799 -18.218  -0.010  1.00  0.40
ATOM    613  CA  LYS A  66      -8.804 -19.969  -0.429  1.00  0.00
ATOM    614  CB  LYS A  66      -8.493 -20.623  -1.763  1.00  0.00
ATOM    615  CG  LYS A  66      -8.773 -22.095  -1.893  1.00  0.00
ATOM    616  CD  LYS A  66      -8.151 -22.739  -3.120  1.00  0.00
ATOM    617  CE  LYS A  66      -8.794 -24.090  -3.404  1.00  0.33
ATOM    618  NZ  LYS A  66     -10.320 -24.058  -3.435  1.00 -0.32
ATOM    619  HZ1 LYS A  66     -10.639 -23.405  -4.178  1.00  0.33
ATOM    620  HZ2 LYS A  66     -10.678 -23.737  -2.513  1.00  0.33
ATOM    621  HZ3 LYS A  66     -10.682 -25.013  -3.633  1.00  0.33
ATOM    622  C   LYS A  66      -7.904 -20.498   0.687  1.00  0.55
ATOM    623  O   LYS A  66      -6.818 -19.964   0.929  1.00 -0.55
ATOM    624  N   SER A  67      -8.376 -21.555   1.351  1.00 -0.40
ATOM    625  H   SER A  67      -9.266 -21.959   1.159  1.00  0.40
ATOM    626  CA  SER A  67      -7.582 -22.179   2.419  1.00  0.00
ATOM    627  CB  SER A  67      -8.465 -23.182   3.180  1.00  0.00
ATOM    628  OG  SER A  67      -7.609 -23.855   4.133  1.00 -0.49
ATOM    629  HG  SER A  67      -8.171 -24.477   4.600  1.00  0.49
ATOM    630  C   SER A  67      -6.353 -22.792   1.744  1.00  0.55
ATOM    631  O   SER A  67      -6.455 -23.458   0.714  1.00 -0.55
ATOM    632  N   GLY A  68      -5.187 -22.444   2.261  1.00 -0.40
ATOM    633  H   GLY A  68      -5.171 -21.843   3.053  1.00  0.40
ATOM    634  CA  GLY A  68      -3.857 -22.835   1.817  1.00  0.00
ATOM    635  C   GLY A  68      -3.157 -21.869   0.859  1.00  0.55
ATOM    636  O   GLY A  68      -1.969 -21.990   0.526  1.00 -0.55
ATOM    637  N   ARG A  69      -3.898 -20.897   0.347  1.00 -0.40
ATOM    638  H   ARG A  69      -4.852 -20.788   0.614  1.00  0.40
ATOM    639  CA  ARG A  69      -3.420 -19.922  -0.618  1.00  0.00
ATOM    640  CB  ARG A  69      -4.593 -19.453  -1.539  1.00  0.00
ATOM    641  CG  ARG A  69      -3.949 -18.459  -2.558  1.00  0.00
ATOM    642  CD  ARG A  69      -5.020 -17.790  -3.423  1.00  0.35
ATOM    643  NE  ARG A  69      -5.569 -18.845  -4.263  1.00 -0.35
ATOM    644  HE  ARG A  69      -4.930 -19.576  -4.487  1.00  0.45
ATOM    645  CZ  ARG A  69      -6.773 -18.987  -4.771  1.00  0.35
ATOM    646  NH1 ARG A  69      -7.723 -18.092  -4.526  1.00 -0.70
ATOM    647 HH11 ARG A  69      -7.525 -17.299  -3.949  1.00  0.40
ATOM    648 HH12 ARG A  69      -8.635 -18.210  -4.918  1.00  0.40
ATOM    649  NH2 ARG A  69      -7.106 -20.029  -5.527  1.00 -0.70
ATOM    650 HH21 ARG A  69      -6.430 -20.739  -5.726  1.00  0.40
ATOM    651 HH22 ARG A  69      -8.032 -20.103  -5.897  1.00  0.40
ATOM    652  C   ARG A  69      -2.755 -18.741   0.004  1.00  0.55
ATOM    653  O   ARG A  69      -3.392 -18.094   0.829  1.00 -0.55
ATOM    654  N   THR A  70      -1.512 -18.467  -0.352  1.00 -0.40
ATOM    655  H   THR A  70      -0.984 -19.053  -0.962  1.00  0.40
ATOM    656  CA  THR A  70      -0.845 -17.260   0.147  1.00  0.00
ATOM    657  CB  THR A  70       0.375 -17.431   1.060  1.00  0.00
ATOM    658  OG1 THR A  70       1.278 -18.350   0.481  1.00 -0.49
ATOM    659  HG1 THR A  70       2.081 -18.298   1.005  1.00  0.49
ATOM    660  CG2 THR A  70      -0.077 -17.997   2.412  1.00  0.00
ATOM    661  C   THR A  70      -0.515 -16.414  -1.109  1.00  0.55
ATOM    662  O   THR A  70      -0.403 -16.961  -2.240  1.00 -0.55
ATOM    663  N   TRP A  71      -0.442 -15.093  -0.917  1.00 -0.40
ATOM    664  H   TRP A  71      -0.595 -14.693  -0.017  1.00  0.40
ATOM    665  CA  TRP A  71      -0.142 -14.139  -1.974  1.00  0.00
ATOM    666  CB  TRP A  71      -1.236 -13.052  -2.114  1.00  0.12
ATOM    667  CG  TRP A  71      -2.573 -13.520  -2.599  1.00 -0.12
ATOM    668  CD1 TRP A  71      -3.654 -13.963  -1.879  1.00 -0.12
ATOM    669  HD1 TRP A  71      -3.679 -14.015  -0.801  1.00  0.12
ATOM    670  NE1 TRP A  71      -4.709 -14.335  -2.695  1.00 -0.40
ATOM    671  HE1 TRP A  71      -5.582 -14.660  -2.405  1.00  0.40
ATOM    672  CE2 TRP A  71      -4.290 -14.158  -3.995  1.00  0.00
ATOM    673  CD2 TRP A  71      -2.951 -13.683  -3.979  1.00  0.00
ATOM    674  CE3 TRP A  71      -2.286 -13.434  -5.189  1.00 -0.12
ATOM    675  HE3 TRP A  71      -1.264 -13.085  -5.203  1.00  0.12
ATOM    676  CZ3 TRP A  71      -2.943 -13.635  -6.387  1.00 -0.12
ATOM    677  HZ3 TRP A  71      -2.463 -13.385  -7.322  1.00  0.12
ATOM    678  CZ2 TRP A  71      -4.942 -14.452  -5.192  1.00 -0.12
ATOM    679  HZ2 TRP A  71      -5.935 -14.875  -5.217  1.00  0.12
ATOM    680  CH2 TRP A  71      -4.270 -14.181  -6.377  1.00 -0.12
ATOM    681  HH2 TRP A  71      -4.760 -14.386  -7.317  1.00  0.12
ATOM    682  C   TRP A  71       1.190 -13.494  -1.627  1.00  0.55
ATOM    683  O   TRP A  71       1.667 -13.324  -0.489  1.00 -0.55
ATOM    684  N   ARG A  72       1.831 -13.074  -2.687  1.00 -0.40
ATOM    685  H   ARG A  72       1.451 -13.261  -3.587  1.00  0.40
ATOM    686  CA  ARG A  72       3.100 -12.324  -2.739  1.00  0.00
ATOM    687  CB  ARG A  72       4.302 -13.264  -2.989  1.00  0.00
ATOM    688  CG  ARG A  72       4.494 -14.152  -1.772  1.00  0.00
ATOM    689  CD  ARG A  72       5.720 -15.003  -2.058  1.00  0.35
ATOM    690  NE  ARG A  72       5.747 -16.081  -1.063  1.00 -0.35
ATOM    691  HE  ARG A  72       5.221 -16.921  -1.193  1.00  0.45
ATOM    692  CZ  ARG A  72       6.503 -15.894   0.024  1.00  0.35
ATOM    693  NH1 ARG A  72       7.212 -14.795   0.222  1.00 -0.70
ATOM    694 HH11 ARG A  72       7.196 -14.061  -0.458  1.00  0.40
ATOM    695 HH12 ARG A  72       7.764 -14.698   1.050  1.00  0.40
ATOM    696  NH2 ARG A  72       6.483 -16.901   0.903  1.00 -0.70
ATOM    697 HH21 ARG A  72       5.930 -17.714   0.720  1.00  0.40
ATOM    698 HH22 ARG A  72       7.021 -16.842   1.744  1.00  0.40
ATOM    699  C   ARG A  72       3.036 -11.243  -3.820  1.00  0.55
ATOM    700  O   ARG A  72       2.191 -11.355  -4.728  1.00 -0.55
ATOM    701  N   GLU A  73       3.936 -10.264  -3.747  1.00 -0.40
ATOM    702  H   GLU A  73       4.656 -10.222  -3.058  1.00  0.40
ATOM    703  CA  GLU A  73       3.873  -9.186  -4.728  1.00  0.00
ATOM    704  CB  GLU A  73       3.262  -7.930  -4.072  1.00  0.00
ATOM    705  CG  GLU A  73       3.925  -7.446  -2.787  1.00  0.00
ATOM    706  CD  GLU A  73       3.393  -6.054  -2.446  1.00  0.10
ATOM    707  OE1 GLU A  73       3.359  -5.139  -3.333  1.00 -0.55
ATOM    708  OE2 GLU A  73       2.988  -5.860  -1.259  1.00 -0.55
ATOM    709  C   GLU A  73       5.237  -8.767  -5.225  1.00  0.55
ATOM    710  O   GLU A  73       6.147  -9.124  -4.472  1.00 -0.55
ATOM    711  N   ALA A  74       5.340  -8.078  -6.346  1.00 -0.40
ATOM    712  H   ALA A  74       4.554  -7.833  -6.908  1.00  0.40
ATOM    713  CA  ALA A  74       6.661  -7.638  -6.813  1.00  0.00
ATOM    714  CB  ALA A  74       7.345  -8.552  -7.808  1.00  0.00
ATOM    715  C   ALA A  74       6.452  -6.318  -7.536  1.00  0.55
ATOM    716  O   ALA A  74       5.351  -6.256  -8.102  1.00 -0.55
ATOM    717  N   ASP A  75       7.435  -5.465  -7.492  1.00 -0.40
ATOM    718  H   ASP A  75       8.271  -5.635  -6.976  1.00  0.40
ATOM    719  CA  ASP A  75       7.355  -4.202  -8.207  1.00  0.00
ATOM    720  CB  ASP A  75       8.469  -3.255  -7.795  1.00  0.00
ATOM    721  CG  ASP A  75       8.228  -2.602  -6.463  1.00  0.10
ATOM    722  OD1 ASP A  75       7.365  -3.160  -5.733  1.00 -0.55
ATOM    723  OD2 ASP A  75       8.891  -1.609  -6.198  1.00 -0.55
ATOM    724  C   ASP A  75       7.536  -4.453  -9.705  1.00  0.55
ATOM    725  O   ASP A  75       8.358  -5.336 -10.033  1.00 -0.55
ATOM    726  N   ILE A  76       6.809  -3.715 -10.509  1.00 -0.40
ATOM    727  H   ILE A  76       6.172  -3.036 -10.152  1.00  0.40
ATOM    728  CA  ILE A  76       6.860  -3.816 -11.972  1.00  0.00
ATOM    729  CB  ILE A  76       5.529  -4.362 -12.506  1.00  0.00
ATOM    730  CG2 ILE A  76       5.432  -4.066 -14.023  1.00  0.00
ATOM    731  CG1 ILE A  76       5.271  -5.825 -12.139  1.00  0.00
ATOM    732  CD1 ILE A  76       6.091  -6.968 -12.724  1.00  0.00
ATOM    733  C   ILE A  76       7.239  -2.425 -12.523  1.00  0.55
ATOM    734  O   ILE A  76       6.950  -1.332 -11.965  1.00 -0.55
ATOM    735  N   ASN A  77       7.960  -2.449 -13.657  1.00 -0.40
ATOM    736  H   ASN A  77       8.202  -3.326 -14.059  1.00  0.40
ATOM    737  CA  ASN A  77       8.457  -1.322 -14.407  1.00  0.00
ATOM    738  CB  ASN A  77       7.333  -0.411 -14.971  1.00  0.00
ATOM    739  CG  ASN A  77       6.344  -1.111 -15.869  1.00  0.55
ATOM    740  OD1 ASN A  77       6.741  -1.975 -16.656  1.00 -0.55
ATOM    741  ND2 ASN A  77       5.006  -0.926 -15.789  1.00 -0.78
ATOM    742 HD21 ASN A  77       4.628  -0.299 -15.108  1.00  0.39
ATOM    743 HD22 ASN A  77       4.396  -1.417 -16.411  1.00  0.39
ATOM    744  C   ASN A  77       9.403  -0.463 -13.600  1.00  0.55
ATOM    745  O   ASN A  77       9.554   0.735 -13.921  1.00 -0.55
ATOM    746  N   TYR A  78      10.054  -1.014 -12.586  1.00 -0.40
ATOM    747  H   TYR A  78       9.953  -1.964 -12.302  1.00  0.40
ATOM    748  CA  TYR A  78      10.987  -0.153 -11.835  1.00  0.00
ATOM    749  CB  TYR A  78      11.114  -0.635 -10.369  1.00  0.12
ATOM    750  CG  TYR A  78      12.127   0.157  -9.553  1.00 -0.12
ATOM    751  CD1 TYR A  78      11.822   1.381  -8.970  1.00 -0.12
ATOM    752  HD1 TYR A  78      10.822   1.770  -9.090  1.00  0.12
ATOM    753  CE1 TYR A  78      12.738   2.130  -8.242  1.00 -0.12
ATOM    754  HE1 TYR A  78      12.455   3.087  -7.829  1.00  0.12
ATOM    755  CZ  TYR A  78      14.026   1.634  -8.049  1.00  0.06
ATOM    756  OH  TYR A  78      14.967   2.306  -7.295  1.00 -0.49
ATOM    757  HH  TYR A  78      14.564   3.114  -6.969  1.00  0.43
ATOM    758  CD2 TYR A  78      13.432  -0.306  -9.349  1.00 -0.12
ATOM    759  HD2 TYR A  78      13.728  -1.265  -9.749  1.00  0.12
ATOM    760  CE2 TYR A  78      14.337   0.446  -8.645  1.00 -0.12
ATOM    761  HE2 TYR A  78      15.349   0.079  -8.557  1.00  0.12
ATOM    762  C   TYR A  78      12.413  -0.178 -12.438  1.00  0.55
ATOM    763  O   TYR A  78      12.862  -1.299 -12.778  1.00 -0.55
ATOM    764  N   THR A  79      13.055   0.967 -12.505  1.00 -0.40
ATOM    765  H   THR A  79      12.647   1.843 -12.260  1.00  0.40
ATOM    766  CA  THR A  79      14.483   0.970 -12.976  1.00  0.00
ATOM    767  CB  THR A  79      14.803   1.592 -14.328  1.00  0.00
ATOM    768  OG1 THR A  79      14.385   2.971 -14.262  1.00 -0.49
ATOM    769  HG1 THR A  79      14.733   3.391 -15.052  1.00  0.49
ATOM    770  CG2 THR A  79      14.002   0.959 -15.436  1.00  0.00
ATOM    771  C   THR A  79      15.351   1.637 -11.894  1.00  0.55
ATOM    772  O   THR A  79      16.349   1.032 -11.473  1.00 -0.55
ATOM    773  N   SER A  80      14.989   2.808 -11.405  1.00 -0.40
ATOM    774  H   SER A  80      14.188   3.302 -11.733  1.00  0.40
ATOM    775  CA  SER A  80      15.764   3.450 -10.337  1.00  0.00
ATOM    776  CB  SER A  80      17.074   3.985 -10.954  1.00  0.00
ATOM    777  OG  SER A  80      16.689   5.130 -11.727  1.00 -0.49
ATOM    778  HG  SER A  80      17.498   5.471 -12.116  1.00  0.49
ATOM    779  C   SER A  80      14.995   4.586  -9.689  1.00  0.55
ATOM    780  O   SER A  80      13.962   4.988 -10.246  1.00 -0.55
ATOM    781  N   GLY A  81      15.469   5.095  -8.565  1.00 -0.40
ATOM    782  H   GLY A  81      16.296   4.761  -8.118  1.00  0.40
ATOM    783  CA  GLY A  81      14.744   6.232  -7.911  1.00  0.00
ATOM    784  C   GLY A  81      13.677   5.692  -6.949  1.00  0.55
ATOM    785  O   GLY A  81      13.793   4.526  -6.518  1.00 -0.55
ATOM    786  N   PHE A  82      12.681   6.519  -6.644  1.00 -0.40
ATOM    787  H   PHE A  82      12.620   7.452  -6.989  1.00  0.40
ATOM    788  CA  PHE A  82      11.607   6.060  -5.759  1.00  0.00
ATOM    789  CB  PHE A  82      10.687   7.209  -5.302  1.00  0.12
ATOM    790  CG  PHE A  82      11.526   8.242  -4.598  1.00 -0.12
ATOM    791  CD1 PHE A  82      11.807   8.097  -3.257  1.00 -0.12
ATOM    792  HD1 PHE A  82      11.405   7.252  -2.718  1.00  0.12
ATOM    793  CE1 PHE A  82      12.593   9.014  -2.594  1.00 -0.12
ATOM    794  HE1 PHE A  82      12.797   8.896  -1.541  1.00  0.12
ATOM    795  CZ  PHE A  82      13.119  10.090  -3.292  1.00 -0.12
ATOM    796  HZ  PHE A  82      13.742  10.812  -2.785  1.00  0.12
ATOM    797  CD2 PHE A  82      12.054   9.308  -5.287  1.00 -0.12
ATOM    798  HD2 PHE A  82      11.848   9.417  -6.341  1.00  0.12
ATOM    799  CE2 PHE A  82      12.843  10.237  -4.648  1.00 -0.12
ATOM    800  HE2 PHE A  82      13.245  11.076  -5.197  1.00  0.12
ATOM    801  C   PHE A  82      10.689   5.067  -6.458  1.00  0.55
ATOM    802  O   PHE A  82      10.541   5.028  -7.685  1.00 -0.55
ATOM    803  N   ARG A  83      10.019   4.261  -5.655  1.00 -0.40
ATOM    804  H   ARG A  83      10.149   4.295  -4.667  1.00  0.40
ATOM    805  CA  ARG A  83       9.043   3.261  -6.122  1.00  0.00
ATOM    806  CB  ARG A  83       8.697   2.313  -4.945  1.00  0.00
ATOM    807  CG  ARG A  83       9.990   1.615  -4.482  1.00  0.00
ATOM    808  CD  ARG A  83       9.798   0.556  -3.425  1.00  0.35
ATOM    809  NE  ARG A  83       8.754  -0.437  -3.613  1.00 -0.35
ATOM    810  HE  ARG A  83       8.876  -1.054  -4.388  1.00  0.45
ATOM    811  CZ  ARG A  83       7.655  -0.631  -2.887  1.00  0.35
ATOM    812  NH1 ARG A  83       7.369   0.129  -1.831  1.00 -0.70
ATOM    813 HH11 ARG A  83       7.986   0.870  -1.566  1.00  0.40
ATOM    814 HH12 ARG A  83       6.536  -0.040  -1.304  1.00  0.40
ATOM    815  NH2 ARG A  83       6.774  -1.594  -3.154  1.00 -0.70
ATOM    816 HH21 ARG A  83       6.925  -2.208  -3.929  1.00  0.40
ATOM    817 HH22 ARG A  83       5.962  -1.702  -2.580  1.00  0.40
ATOM    818  C   ARG A  83       7.834   3.943  -6.767  1.00  0.55
ATOM    819  O   ARG A  83       7.395   5.065  -6.449  1.00 -0.55
ATOM    820  N   ASN A  84       7.340   3.188  -7.727  1.00 -0.40
ATOM    821  H   ASN A  84       7.763   2.313  -7.946  1.00  0.40
ATOM    822  CA  ASN A  84       6.178   3.516  -8.546  1.00  0.00
ATOM    823  CB  ASN A  84       6.461   3.215 -10.027  1.00  0.00
ATOM    824  CG  ASN A  84       6.530   1.715 -10.328  1.00  0.55
ATOM    825  OD1 ASN A  84       6.118   0.808  -9.561  1.00 -0.55
ATOM    826  ND2 ASN A  84       7.092   1.413 -11.499  1.00 -0.78
ATOM    827 HD21 ASN A  84       7.180   0.457 -11.780  1.00  0.39
ATOM    828 HD22 ASN A  84       7.426   2.142 -12.097  1.00  0.39
ATOM    829  C   ASN A  84       4.912   2.804  -8.005  1.00  0.55
ATOM    830  O   ASN A  84       4.898   2.211  -6.893  1.00 -0.55
ATOM    831  N   SER A  85       3.849   2.897  -8.803  1.00 -0.40
ATOM    832  H   SER A  85       3.863   3.364  -9.684  1.00  0.40
ATOM    833  CA  SER A  85       2.600   2.296  -8.389  1.00  0.00
ATOM    834  CB  SER A  85       1.400   3.258  -8.610  1.00  0.00
ATOM    835  OG  SER A  85       1.363   3.519 -10.013  1.00 -0.49
ATOM    836  HG  SER A  85       0.933   2.759 -10.412  1.00  0.49
ATOM    837  C   SER A  85       2.221   0.984  -9.053  1.00  0.55
ATOM    838  O   SER A  85       1.044   0.610  -8.845  1.00 -0.55
ATOM    839  N   ASP A  86       3.146   0.340  -9.755  1.00 -0.40
ATOM    840  H   ASP A  86       4.082   0.672  -9.841  1.00  0.40
ATOM    841  CA  ASP A  86       2.827  -0.907 -10.449  1.00  0.00
ATOM    842  CB  ASP A  86       3.455  -1.040 -11.864  1.00  0.00
ATOM    843  CG  ASP A  86       3.076   0.125 -12.755  1.00  0.10
ATOM    844  OD1 ASP A  86       2.013   0.732 -12.592  1.00 -0.55
ATOM    845  OD2 ASP A  86       3.874   0.510 -13.633  1.00 -0.55
ATOM    846  C   ASP A  86       3.309  -2.123  -9.685  1.00  0.55
ATOM    847  O   ASP A  86       4.450  -2.136  -9.298  1.00 -0.55
ATOM    848  N   ARG A  87       2.418  -3.073  -9.560  1.00 -0.40
ATOM    849  H   ARG A  87       1.495  -2.973  -9.923  1.00  0.40
ATOM    850  CA  ARG A  87       2.695  -4.322  -8.898  1.00  0.00
ATOM    851  CB  ARG A  87       2.186  -4.266  -7.449  1.00  0.00
ATOM    852  CG  ARG A  87       2.501  -3.028  -6.643  1.00  0.00
ATOM    853  CD  ARG A  87       3.927  -3.018  -6.062  1.00  0.35
ATOM    854  NE  ARG A  87       4.185  -1.826  -5.266  1.00 -0.35
ATOM    855  HE  ARG A  87       3.949  -1.886  -4.299  1.00  0.45
ATOM    856  CZ  ARG A  87       4.695  -0.674  -5.669  1.00  0.35
ATOM    857  NH1 ARG A  87       5.029  -0.598  -6.963  1.00 -0.70
ATOM    858 HH11 ARG A  87       4.888  -1.385  -7.563  1.00  0.40
ATOM    859 HH12 ARG A  87       5.420   0.247  -7.330  1.00  0.40
ATOM    860  NH2 ARG A  87       4.911   0.384  -4.927  1.00 -0.70
ATOM    861 HH21 ARG A  87       4.684   0.367  -3.954  1.00  0.40
ATOM    862 HH22 ARG A  87       5.303   1.209  -5.335  1.00  0.40
ATOM    863  C   ARG A  87       2.048  -5.511  -9.595  1.00  0.55
ATOM    864  O   ARG A  87       0.994  -5.440 -10.212  1.00 -0.55
ATOM    865  N   ILE A  88       2.744  -6.631  -9.463  1.00 -0.40
ATOM    866  H   ILE A  88       3.645  -6.618  -9.039  1.00  0.40
ATOM    867  CA  ILE A  88       2.297  -7.968  -9.903  1.00  0.00
ATOM    868  CB  ILE A  88       3.279  -8.666 -10.869  1.00  0.00
ATOM    869  CG2 ILE A  88       4.568  -9.025 -10.151  1.00  0.00
ATOM    870  CG1 ILE A  88       2.604  -9.907 -11.470  1.00  0.00
ATOM    871  CD1 ILE A  88       3.230 -10.387 -12.771  1.00  0.00
ATOM    872  C   ILE A  88       2.014  -8.740  -8.581  1.00  0.55
ATOM    873  O   ILE A  88       2.796  -8.689  -7.605  1.00 -0.55
ATOM    874  N   LEU A  89       0.906  -9.435  -8.514  1.00 -0.40
ATOM    875  H   LEU A  89       0.301  -9.474  -9.304  1.00  0.40
ATOM    876  CA  LEU A  89       0.422 -10.198  -7.370  1.00  0.00
ATOM    877  CB  LEU A  89      -0.936  -9.722  -6.850  1.00  0.00
ATOM    878  CG  LEU A  89      -1.060  -8.282  -6.388  1.00  0.00
ATOM    879  CD1 LEU A  89       0.068  -7.958  -5.417  1.00  0.00
ATOM    880  CD2 LEU A  89      -0.990  -7.185  -7.456  1.00  0.00
ATOM    881  C   LEU A  89       0.316 -11.659  -7.794  1.00  0.55
ATOM    882  O   LEU A  89      -0.360 -11.902  -8.797  1.00 -0.55
ATOM    883  N   TYR A  90       0.908 -12.566  -7.023  1.00 -0.40
ATOM    884  H   TYR A  90       1.371 -12.347  -6.168  1.00  0.40
ATOM    885  CA  TYR A  90       0.884 -13.963  -7.441  1.00  0.00
ATOM    886  CB  TYR A  90       2.172 -14.422  -8.208  1.00  0.12
ATOM    887  CG  TYR A  90       3.446 -14.287  -7.438  1.00 -0.12
ATOM    888  CD1 TYR A  90       4.100 -13.045  -7.404  1.00 -0.12
ATOM    889  HD1 TYR A  90       3.669 -12.221  -7.953  1.00  0.12
ATOM    890  CE1 TYR A  90       5.273 -12.827  -6.699  1.00 -0.12
ATOM    891  HE1 TYR A  90       5.736 -11.854  -6.635  1.00  0.12
ATOM    892  CZ  TYR A  90       5.813 -13.953  -6.078  1.00  0.06
ATOM    893  OH  TYR A  90       6.969 -13.746  -5.370  1.00 -0.49
ATOM    894  HH  TYR A  90       7.197 -12.816  -5.440  1.00  0.43
ATOM    895  CD2 TYR A  90       4.026 -15.368  -6.790  1.00 -0.12
ATOM    896  HD2 TYR A  90       3.552 -16.338  -6.801  1.00  0.12
ATOM    897  CE2 TYR A  90       5.253 -15.170  -6.113  1.00 -0.12
ATOM    898  HE2 TYR A  90       5.739 -16.001  -5.624  1.00  0.12
ATOM    899  C   TYR A  90       0.581 -14.892  -6.289  1.00  0.55
ATOM    900  O   TYR A  90       1.215 -14.626  -5.262  1.00 -0.55
ATOM    901  N   SER A  91      -0.266 -15.872  -6.538  1.00 -0.40
ATOM    902  H   SER A  91      -0.685 -16.009  -7.432  1.00  0.40
ATOM    903  CA  SER A  91      -0.626 -16.802  -5.505  1.00  0.00
ATOM    904  CB  SER A  91      -2.109 -17.180  -5.662  1.00  0.00
ATOM    905  OG  SER A  91      -2.301 -18.070  -6.727  1.00 -0.49
ATOM    906  HG  SER A  91      -2.954 -18.706  -6.426  1.00  0.49
ATOM    907  C   SER A  91       0.272 -18.036  -5.528  1.00  0.55
ATOM    908  O   SER A  91       0.994 -18.317  -6.485  1.00 -0.55
ATOM    909  N   SER A  92       0.154 -18.722  -4.378  1.00 -0.40
ATOM    910  H   SER A  92      -0.432 -18.414  -3.633  1.00  0.40
ATOM    911  CA  SER A  92       0.884 -19.964  -4.154  1.00  0.00
ATOM    912  CB  SER A  92       0.831 -20.353  -2.679  1.00  0.00
ATOM    913  OG  SER A  92      -0.513 -20.530  -2.278  1.00 -0.49
ATOM    914  HG  SER A  92      -0.479 -20.922  -1.403  1.00  0.49
ATOM    915  C   SER A  92       0.390 -21.039  -5.129  1.00  0.55
ATOM    916  O   SER A  92       1.127 -21.989  -5.426  1.00 -0.55
ATOM    917  N   ASP A  93      -0.778 -20.906  -5.732  1.00 -0.40
ATOM    918  H   ASP A  93      -1.379 -20.138  -5.530  1.00  0.40
ATOM    919  CA  ASP A  93      -1.287 -21.848  -6.726  1.00  0.00
ATOM    920  CB  ASP A  93      -2.691 -22.343  -6.453  1.00  0.00
ATOM    921  CG  ASP A  93      -3.671 -21.242  -6.076  1.00  0.10
ATOM    922  OD1 ASP A  93      -3.367 -20.079  -5.749  1.00 -0.55
ATOM    923  OD2 ASP A  93      -4.855 -21.640  -6.131  1.00 -0.55
ATOM    924  C   ASP A  93      -1.232 -21.182  -8.105  1.00  0.55
ATOM    925  O   ASP A  93      -1.992 -21.530  -8.982  1.00 -0.55
ATOM    926  N   TRP A  94      -0.371 -20.179  -8.258  1.00 -0.40
ATOM    927  H   TRP A  94       0.151 -19.850  -7.476  1.00  0.40
ATOM    928  CA  TRP A  94      -0.086 -19.468  -9.499  1.00  0.00
ATOM    929  CB  TRP A  94       0.615 -20.545 -10.450  1.00  0.12
ATOM    930  CG  TRP A  94       1.720 -21.194  -9.659  1.00 -0.12
ATOM    931  CD1 TRP A  94       1.734 -22.469  -9.143  1.00 -0.12
ATOM    932  HD1 TRP A  94       0.961 -23.208  -9.296  1.00  0.12
ATOM    933  NE1 TRP A  94       2.881 -22.665  -8.398  1.00 -0.40
ATOM    934  HE1 TRP A  94       3.133 -23.493  -7.948  1.00  0.40
ATOM    935  CE2 TRP A  94       3.608 -21.503  -8.399  1.00  0.00
ATOM    936  CD2 TRP A  94       2.905 -20.559  -9.166  1.00  0.00
ATOM    937  CE3 TRP A  94       3.447 -19.269  -9.311  1.00 -0.12
ATOM    938  HE3 TRP A  94       2.939 -18.513  -9.892  1.00  0.12
ATOM    939  CZ3 TRP A  94       4.640 -18.954  -8.708  1.00 -0.12
ATOM    940  HZ3 TRP A  94       5.055 -17.962  -8.810  1.00  0.12
ATOM    941  CZ2 TRP A  94       4.831 -21.206  -7.801  1.00 -0.12
ATOM    942  HZ2 TRP A  94       5.388 -21.936  -7.234  1.00  0.12
ATOM    943  CH2 TRP A  94       5.320 -19.930  -7.957  1.00 -0.12
ATOM    944  HH2 TRP A  94       6.256 -19.669  -7.487  1.00  0.12
ATOM    945  C   TRP A  94      -1.135 -18.672 -10.216  1.00  0.55
ATOM    946  O   TRP A  94      -1.172 -18.617 -11.466  1.00 -0.55
ATOM    947  N   LEU A  95      -2.045 -17.991  -9.476  1.00 -0.40
ATOM    948  H   LEU A  95      -2.087 -18.102  -8.487  1.00  0.40
ATOM    949  CA  LEU A  95      -3.019 -17.059 -10.033  1.00  0.00
ATOM    950  CB  LEU A  95      -4.249 -16.736  -9.215  1.00  0.00
ATOM    951  CG  LEU A  95      -4.981 -17.956  -8.647  1.00  0.00
ATOM    952  CD1 LEU A  95      -6.141 -17.489  -7.795  1.00  0.00
ATOM    953  CD2 LEU A  95      -5.394 -18.804  -9.822  1.00  0.00
ATOM    954  C   LEU A  95      -2.183 -15.767 -10.115  1.00  0.55
ATOM    955  O   LEU A  95      -1.391 -15.526  -9.183  1.00 -0.55
ATOM    956  N   ILE A  96      -2.350 -14.969 -11.173  1.00 -0.40
ATOM    957  H   ILE A  96      -3.004 -15.148 -11.904  1.00  0.40
ATOM    958  CA  ILE A  96      -1.528 -13.756 -11.274  1.00  0.00
ATOM    959  CB  ILE A  96      -0.381 -13.880 -12.300  1.00  0.00
ATOM    960  CG2 ILE A  96       0.434 -12.570 -12.326  1.00  0.00
ATOM    961  CG1 ILE A  96       0.552 -15.049 -11.966  1.00  0.00
ATOM    962  CD1 ILE A  96       1.359 -15.644 -13.094  1.00  0.00
ATOM    963  C   ILE A  96      -2.428 -12.567 -11.569  1.00  0.55
ATOM    964  O   ILE A  96      -3.256 -12.702 -12.456  1.00 -0.55
ATOM    965  N   TYR A  97      -2.273 -11.523 -10.806  1.00 -0.40
ATOM    966  H   TYR A  97      -1.616 -11.511 -10.057  1.00  0.40
ATOM    967  CA  TYR A  97      -3.044 -10.308 -10.991  1.00  0.00
ATOM    968  CB  TYR A  97      -3.919 -10.043  -9.792  1.00  0.12
ATOM    969  CG  TYR A  97      -5.226 -10.809  -9.750  1.00 -0.12
ATOM    970  CD1 TYR A  97      -5.196 -12.184  -9.444  1.00 -0.12
ATOM    971  HD1 TYR A  97      -4.236 -12.645  -9.267  1.00  0.12
ATOM    972  CE1 TYR A  97      -6.317 -12.973  -9.357  1.00 -0.12
ATOM    973  HE1 TYR A  97      -6.276 -14.023  -9.115  1.00  0.12
ATOM    974  CZ  TYR A  97      -7.511 -12.304  -9.608  1.00  0.06
ATOM    975  OH  TYR A  97      -8.676 -13.049  -9.514  1.00 -0.49
ATOM    976  HH  TYR A  97      -9.416 -12.470  -9.709  1.00  0.43
ATOM    977  CD2 TYR A  97      -6.428 -10.195  -9.968  1.00 -0.12
ATOM    978  HD2 TYR A  97      -6.474  -9.138 -10.182  1.00  0.12
ATOM    979  CE2 TYR A  97      -7.590 -10.956  -9.909  1.00 -0.12
ATOM    980  HE2 TYR A  97      -8.549 -10.497 -10.098  1.00  0.12
ATOM    981  C   TYR A  97      -2.040  -9.171 -11.080  1.00  0.55
ATOM    982  O   TYR A  97      -0.864  -9.320 -10.775  1.00 -0.55
ATOM    983  N   LYS A  98      -2.511  -8.023 -11.528  1.00 -0.40
ATOM    984  H   LYS A  98      -3.458  -7.922 -11.824  1.00  0.40
ATOM    985  CA  LYS A  98      -1.682  -6.823 -11.623  1.00  0.00
ATOM    986  CB  LYS A  98      -1.267  -6.397 -13.030  1.00  0.00
ATOM    987  CG  LYS A  98      -2.423  -6.238 -14.033  1.00  0.00
ATOM    988  CD  LYS A  98      -1.763  -5.578 -15.243  1.00  0.00
ATOM    989  CE  LYS A  98      -2.779  -5.455 -16.388  1.00  0.33
ATOM    990  NZ  LYS A  98      -1.989  -4.690 -17.428  1.00 -0.32
ATOM    991  HZ1 LYS A  98      -1.142  -5.234 -17.690  1.00  0.33
ATOM    992  HZ2 LYS A  98      -1.702  -3.770 -17.038  1.00  0.33
ATOM    993  HZ3 LYS A  98      -2.579  -4.540 -18.271  1.00  0.33
ATOM    994  C   LYS A  98      -2.508  -5.646 -11.076  1.00  0.55
ATOM    995  O   LYS A  98      -3.746  -5.754 -11.079  1.00 -0.55
ATOM    996  N   THR A  99      -1.767  -4.637 -10.656  1.00 -0.40
ATOM    997  H   THR A  99      -0.772  -4.688 -10.623  1.00  0.40
ATOM    998  CA  THR A  99      -2.365  -3.374 -10.209  1.00  0.00
ATOM    999  CB  THR A  99      -2.539  -3.181  -8.693  1.00  0.00
ATOM   1000  OG1 THR A  99      -3.186  -1.925  -8.521  1.00 -0.49
ATOM   1001  HG1 THR A  99      -4.083  -2.043  -8.841  1.00  0.49
ATOM   1002  CG2 THR A  99      -1.269  -3.233  -7.864  1.00  0.00
ATOM   1003  C   THR A  99      -1.510  -2.252 -10.854  1.00  0.55
ATOM   1004  O   THR A  99      -0.297  -2.457 -10.902  1.00 -0.55
ATOM   1005  N   THR A 100      -2.091  -1.180 -11.357  1.00 -0.40
ATOM   1006  H   THR A 100      -3.081  -1.066 -11.390  1.00  0.40
ATOM   1007  CA  THR A 100      -1.275  -0.078 -11.905  1.00  0.00
ATOM   1008  CB  THR A 100      -1.430   0.155 -13.401  1.00  0.00
ATOM   1009  OG1 THR A 100      -2.812   0.306 -13.700  1.00 -0.49
ATOM   1010  HG1 THR A 100      -3.074   1.149 -13.324  1.00  0.49
ATOM   1011  CG2 THR A 100      -0.849  -1.057 -14.127  1.00  0.00
ATOM   1012  C   THR A 100      -1.677   1.166 -11.130  1.00  0.55
ATOM   1013  O   THR A 100      -1.249   2.298 -11.334  1.00 -0.55
ATOM   1014  N   ASP A 101      -2.578   0.927 -10.160  1.00 -0.40
ATOM   1015  H   ASP A 101      -2.957   0.032  -9.941  1.00  0.40
ATOM   1016  CA  ASP A 101      -3.013   2.086  -9.389  1.00  0.00
ATOM   1017  CB  ASP A 101      -4.462   2.336  -9.813  1.00  0.00
ATOM   1018  CG  ASP A 101      -5.432   1.228  -9.484  1.00  0.10
ATOM   1019  OD1 ASP A 101      -5.078   0.282  -8.737  1.00 -0.55
ATOM   1020  OD2 ASP A 101      -6.560   1.342 -10.035  1.00 -0.55
ATOM   1021  C   ASP A 101      -2.837   1.999  -7.888  1.00  0.55
ATOM   1022  O   ASP A 101      -3.689   2.473  -7.088  1.00 -0.55
ATOM   1023  N   HSE A 102      -1.733   1.427  -7.449  1.00 -0.40
ATOM   1024  H   HSE A 102      -1.066   1.018  -8.067  1.00  0.40
ATOM   1025  CA  HSE A 102      -1.411   1.355  -6.008  1.00  0.00
ATOM   1026  CB  HSE A 102      -1.004   2.754  -5.489  1.00  0.12
ATOM   1027  ND1 HSE A 102      -0.079   3.321  -3.194  1.00 -0.56
ATOM   1028  CG  HSE A 102      -0.007   2.658  -4.394  1.00  0.15
ATOM   1029  CE1 HSE A 102       0.996   3.010  -2.457  1.00  0.15
ATOM   1030  HE1 HSE A 102       1.265   3.434  -1.490  1.00  0.12
ATOM   1031  NE2 HSE A 102       1.719   2.077  -3.095  1.00 -0.40
ATOM   1032  HE2 HSE A 102       2.540   1.617  -2.759  1.00  0.40
ATOM   1033  CD2 HSE A 102       1.122   1.859  -4.317  1.00 -0.12
ATOM   1034  HD2 HSE A 102       1.517   1.167  -5.051  1.00  0.12
ATOM   1035  C   HSE A 102      -2.487   0.687  -5.182  1.00  0.55
ATOM   1036  O   HSE A 102      -2.957   1.161  -4.174  1.00 -0.55
ATOM   1037  N   TYR A 103      -2.809  -0.480  -5.671  1.00 -0.40
ATOM   1038  H   TYR A 103      -2.386  -0.756  -6.526  1.00  0.40
ATOM   1039  CA  TYR A 103      -3.710  -1.487  -5.170  1.00  0.00
ATOM   1040  CB  TYR A 103      -3.181  -1.946  -3.773  1.00  0.12
ATOM   1041  CG  TYR A 103      -1.698  -2.158  -3.566  1.00 -0.12
ATOM   1042  CD1 TYR A 103      -0.815  -1.152  -3.187  1.00 -0.12
ATOM   1043  HD1 TYR A 103      -1.192  -0.155  -3.018  1.00  0.12
ATOM   1044  CE1 TYR A 103       0.563  -1.407  -3.020  1.00 -0.12
ATOM   1045  HE1 TYR A 103       1.249  -0.612  -2.768  1.00  0.12
ATOM   1046  CZ  TYR A 103       1.011  -2.711  -3.188  1.00  0.06
ATOM   1047  OH  TYR A 103       2.357  -2.992  -3.007  1.00 -0.49
ATOM   1048  HH  TYR A 103       2.487  -3.931  -3.161  1.00  0.43
ATOM   1049  CD2 TYR A 103      -1.190  -3.460  -3.722  1.00 -0.12
ATOM   1050  HD2 TYR A 103      -1.860  -4.262  -3.996  1.00  0.12
ATOM   1051  CE2 TYR A 103       0.164  -3.734  -3.529  1.00 -0.12
ATOM   1052  HE2 TYR A 103       0.541  -4.739  -3.648  1.00  0.12
ATOM   1053  C   TYR A 103      -5.166  -1.089  -5.069  1.00  0.55
ATOM   1054  O   TYR A 103      -5.859  -1.746  -4.266  1.00 -0.55
ATOM   1055  N   GLN A 104      -5.632  -0.111  -5.829  1.00 -0.40
ATOM   1056  H   GLN A 104      -5.066   0.419  -6.455  1.00  0.40
ATOM   1057  CA  GLN A 104      -7.080   0.227  -5.753  1.00  0.00
ATOM   1058  CB  GLN A 104      -7.348   1.631  -6.269  1.00  0.00
ATOM   1059  CG  GLN A 104      -6.927   2.641  -5.216  1.00  0.00
ATOM   1060  CD  GLN A 104      -7.058   4.059  -5.769  1.00  0.55
ATOM   1061  OE1 GLN A 104      -8.170   4.586  -5.679  1.00 -0.55
ATOM   1062  NE2 GLN A 104      -6.008   4.655  -6.288  1.00 -0.78
ATOM   1063 HE21 GLN A 104      -5.128   4.181  -6.319  1.00  0.39
ATOM   1064 HE22 GLN A 104      -6.089   5.583  -6.651  1.00  0.39
ATOM   1065  C   GLN A 104      -7.845  -0.793  -6.558  1.00  0.55
ATOM   1066  O   GLN A 104      -8.872  -1.301  -6.125  1.00 -0.55
ATOM   1067  N   THR A 105      -7.273  -1.130  -7.714  1.00 -0.40
ATOM   1068  H   THR A 105      -6.421  -0.729  -8.043  1.00  0.40
ATOM   1069  CA  THR A 105      -7.907  -2.131  -8.550  1.00  0.00
ATOM   1070  CB  THR A 105      -8.713  -1.535  -9.742  1.00  0.00
ATOM   1071  OG1 THR A 105      -7.857  -0.796 -10.621  1.00 -0.49
ATOM   1072  HG1 THR A 105      -7.475  -0.094 -10.089  1.00  0.49
ATOM   1073  CG2 THR A 105      -9.790  -0.563  -9.261  1.00  0.00
ATOM   1074  C   THR A 105      -6.882  -3.151  -9.067  1.00  0.55
ATOM   1075  O   THR A 105      -5.715  -2.810  -9.239  1.00 -0.55
ATOM   1076  N   PHE A 106      -7.417  -4.346  -9.310  1.00 -0.40
ATOM   1077  H   PHE A 106      -8.386  -4.536  -9.172  1.00  0.40
ATOM   1078  CA  PHE A 106      -6.610  -5.441  -9.792  1.00  0.00
ATOM   1079  CB  PHE A 106      -6.643  -6.591  -8.717  1.00  0.12
ATOM   1080  CG  PHE A 106      -6.053  -6.076  -7.438  1.00 -0.12
ATOM   1081  CD1 PHE A 106      -4.666  -6.044  -7.288  1.00 -0.12
ATOM   1082  HD1 PHE A 106      -4.036  -6.392  -8.093  1.00  0.12
ATOM   1083  CE1 PHE A 106      -4.083  -5.569  -6.117  1.00 -0.12
ATOM   1084  HE1 PHE A 106      -3.009  -5.587  -6.007  1.00  0.12
ATOM   1085  CZ  PHE A 106      -4.873  -5.075  -5.093  1.00 -0.12
ATOM   1086  HZ  PHE A 106      -4.426  -4.714  -4.179  1.00  0.12
ATOM   1087  CD2 PHE A 106      -6.822  -5.539  -6.412  1.00 -0.12
ATOM   1088  HD2 PHE A 106      -7.896  -5.503  -6.519  1.00  0.12
ATOM   1089  CE2 PHE A 106      -6.244  -5.053  -5.265  1.00 -0.12
ATOM   1090  HE2 PHE A 106      -6.871  -4.648  -4.485  1.00  0.12
ATOM   1091  C   PHE A 106      -7.134  -6.040 -11.062  1.00  0.55
ATOM   1092  O   PHE A 106      -8.385  -6.061 -11.138  1.00 -0.55
ATOM   1093  N   THR A 107      -6.265  -6.594 -11.897  1.00 -0.40
ATOM   1094  H   THR A 107      -5.278  -6.577 -11.762  1.00  0.40
ATOM   1095  CA  THR A 107      -6.784  -7.276 -13.100  1.00  0.00
ATOM   1096  CB  THR A 107      -6.359  -6.514 -14.394  1.00  0.00
ATOM   1097  OG1 THR A 107      -6.932  -5.207 -14.335  1.00 -0.49
ATOM   1098  HG1 THR A 107      -6.576  -4.798 -13.543  1.00  0.49
ATOM   1099  CG2 THR A 107      -6.738  -7.243 -15.665  1.00  0.00
ATOM   1100  C   THR A 107      -6.238  -8.704 -13.152  1.00  0.55
ATOM   1101  O   THR A 107      -4.999  -8.820 -12.996  1.00 -0.55
ATOM   1102  N   LYS A 108      -6.966  -9.752 -13.395  1.00 -0.40
ATOM   1103  H   LYS A 108      -7.953  -9.679 -13.518  1.00  0.40
ATOM   1104  CA  LYS A 108      -6.426 -11.092 -13.506  1.00  0.00
ATOM   1105  CB  LYS A 108      -7.484 -12.168 -13.326  1.00  0.00
ATOM   1106  CG  LYS A 108      -7.063 -13.599 -13.637  1.00  0.00
ATOM   1107  CD  LYS A 108      -8.260 -14.480 -13.254  1.00  0.00
ATOM   1108  CE  LYS A 108      -8.052 -15.924 -13.565  1.00  0.33
ATOM   1109  NZ  LYS A 108      -6.830 -16.338 -12.806  1.00 -0.32
ATOM   1110  HZ1 LYS A 108      -6.987 -16.192 -11.789  1.00  0.33
ATOM   1111  HZ2 LYS A 108      -6.018 -15.767 -13.117  1.00  0.33
ATOM   1112  HZ3 LYS A 108      -6.634 -17.344 -12.986  1.00  0.33
ATOM   1113  C   LYS A 108      -5.738 -11.176 -14.879  1.00  0.55
ATOM   1114  O   LYS A 108      -6.340 -10.805 -15.914  1.00 -0.55
ATOM   1115  N   ILE A 109      -4.491 -11.648 -14.792  1.00 -0.40
ATOM   1116  H   ILE A 109      -4.065 -11.936 -13.938  1.00  0.40
ATOM   1117  CA  ILE A 109      -3.692 -11.752 -16.036  1.00  0.00
ATOM   1118  CB  ILE A 109      -2.569 -10.700 -16.179  1.00  0.00
ATOM   1119  CG2 ILE A 109      -3.217  -9.306 -16.363  1.00  0.00
ATOM   1120  CG1 ILE A 109      -1.537 -10.718 -15.039  1.00  0.00
ATOM   1121  CD1 ILE A 109      -0.333  -9.817 -15.258  1.00  0.00
ATOM   1122  C   ILE A 109      -3.218 -13.164 -16.336  1.00  0.55
ATOM   1123  O   ILE A 109      -2.784 -13.384 -17.466  1.00 -0.55
ATOM   1124  N   ARG A 110      -3.316 -14.101 -15.439  1.00 -0.40
ATOM   1125  H   ARG A 110      -3.640 -13.891 -14.521  1.00  0.40
ATOM   1126  CA  ARG A 110      -2.973 -15.527 -15.662  1.00  0.00
ATOM   1127  CB  ARG A 110      -1.579 -16.054 -15.438  1.00  0.00
ATOM   1128  CG  ARG A 110      -0.500 -15.290 -16.203  1.00  0.00
ATOM   1129  CD  ARG A 110      -0.667 -15.630 -17.709  1.00  0.35
ATOM   1130  NE  ARG A 110       0.476 -14.972 -18.415  1.00 -0.35
ATOM   1131  HE  ARG A 110       1.215 -15.591 -18.660  1.00  0.45
ATOM   1132  CZ  ARG A 110       0.680 -13.724 -18.768  1.00  0.35
ATOM   1133  NH1 ARG A 110      -0.226 -12.764 -18.506  1.00 -0.70
ATOM   1134 HH11 ARG A 110      -1.077 -12.994 -18.033  1.00  0.40
ATOM   1135 HH12 ARG A 110      -0.049 -11.820 -18.785  1.00  0.40
ATOM   1136  NH2 ARG A 110       1.829 -13.302 -19.392  1.00 -0.70
ATOM   1137 HH21 ARG A 110       2.557 -13.957 -19.596  1.00  0.40
ATOM   1138 HH22 ARG A 110       1.938 -12.340 -19.642  1.00  0.40
ATOM   1139  C   ARG A 110      -3.979 -16.223 -14.705  1.00  0.10
ATOM   1140  O   ARG A 110      -4.428 -15.785 -13.298  1.00 -0.55
ATOM   1141  OXT ARG A 110      -4.544 -17.244 -15.111  1.00 -0.55
ATOM   1142  N   LYS D   1      10.837  12.720  11.813  1.00 -0.32
ATOM   1143  HT1 LYS D   1      10.799  13.407  12.592  1.00  0.33
ATOM   1144  HT2 LYS D   1      11.532  13.034  11.107  1.00  0.33
ATOM   1145  HT3 LYS D   1      11.116  11.790  12.184  1.00  0.33
ATOM   1146  CA  LYS D   1       9.479  12.615  11.168  1.00  0.33
ATOM   1147  CB  LYS D   1       9.550  11.600  10.046  1.00  0.00
ATOM   1148  CG  LYS D   1       8.410  11.229   9.168  1.00  0.00
ATOM   1149  CD  LYS D   1       7.464  12.307   8.723  1.00  0.00
ATOM   1150  CE  LYS D   1       7.915  13.001   7.442  1.00  0.33
ATOM   1151  NZ  LYS D   1       6.956  14.060   6.992  1.00 -0.32
ATOM   1152  HZ1 LYS D   1       6.866  14.784   7.733  1.00  0.33
ATOM   1153  HZ2 LYS D   1       6.026  13.631   6.812  1.00  0.33
ATOM   1154  HZ3 LYS D   1       7.309  14.500   6.119  1.00  0.33
ATOM   1155  C   LYS D   1       8.330  12.375  12.151  1.00  0.55
ATOM   1156  O   LYS D   1       8.082  11.329  12.791  1.00 -0.55
ATOM   1157  N   LYS D   2       7.512  13.385  12.320  1.00 -0.40
ATOM   1158  H   LYS D   2       7.662  14.232  11.818  1.00  0.40
ATOM   1159  CA  LYS D   2       6.350  13.422  13.196  1.00  0.00
ATOM   1160  CB  LYS D   2       6.583  14.659  14.071  1.00  0.00
ATOM   1161  CG  LYS D   2       5.341  15.027  14.844  1.00  0.00
ATOM   1162  CD  LYS D   2       5.217  14.081  16.018  1.00  0.00
ATOM   1163  CE  LYS D   2       4.223  14.621  17.023  1.00  0.33
ATOM   1164  NZ  LYS D   2       4.836  15.648  17.904  1.00 -0.32
ATOM   1165  HZ1 LYS D   2       5.181  16.440  17.325  1.00  0.33
ATOM   1166  HZ2 LYS D   2       5.632  15.227  18.424  1.00  0.33
ATOM   1167  HZ3 LYS D   2       4.126  15.995  18.579  1.00  0.33
ATOM   1168  C   LYS D   2       5.072  13.653  12.418  1.00  0.55
ATOM   1169  O   LYS D   2       5.136  14.615  11.627  1.00 -0.55
ATOM   1170  N   ALA D   3       4.036  12.908  12.578  1.00 -0.40
ATOM   1171  H   ALA D   3       4.117  12.166  13.230  1.00  0.40
ATOM   1172  CA  ALA D   3       2.736  12.926  11.989  1.00  0.00
ATOM   1173  CB  ALA D   3       2.495  11.628  11.241  1.00  0.00
ATOM   1174  C   ALA D   3       1.691  13.094  13.111  1.00  0.55
ATOM   1175  O   ALA D   3       1.698  12.458  14.184  1.00 -0.55
ATOM   1176  N   VAL D   4       0.770  14.023  12.964  1.00 -0.40
ATOM   1177  H   VAL D   4       0.734  14.589  12.145  1.00  0.40
ATOM   1178  CA  VAL D   4      -0.264  14.307  13.961  1.00  0.00
ATOM   1179  CB  VAL D   4      -0.179  15.755  14.505  1.00  0.00
ATOM   1180  CG1 VAL D   4      -1.321  16.050  15.500  1.00  0.00
ATOM   1181  CG2 VAL D   4       1.139  16.046  15.203  1.00  0.00
ATOM   1182  C   VAL D   4      -1.637  14.087  13.326  1.00  0.55
ATOM   1183  O   VAL D   4      -1.881  14.568  12.212  1.00 -0.55
ATOM   1184  N   ILE D   5      -2.484  13.340  14.017  1.00 -0.40
ATOM   1185  H   ILE D   5      -2.237  12.892  14.873  1.00  0.40
ATOM   1186  CA  ILE D   5      -3.860  13.139  13.534  1.00  0.00
ATOM   1187  CB  ILE D   5      -4.279  11.661  13.403  1.00  0.00
ATOM   1188  CG2 ILE D   5      -5.753  11.531  13.027  1.00  0.00
ATOM   1189  CG1 ILE D   5      -3.329  10.955  12.397  1.00  0.00
ATOM   1190  CD1 ILE D   5      -3.510   9.444  12.356  1.00  0.00
ATOM   1191  C   ILE D   5      -4.824  13.844  14.512  1.00  0.55
ATOM   1192  O   ILE D   5      -4.788  13.413  15.684  1.00 -0.55
ATOM   1193  N   ASN D   6      -5.591  14.855  14.172  1.00 -0.40
ATOM   1194  H   ASN D   6      -5.567  15.264  13.263  1.00  0.40
ATOM   1195  CA  ASN D   6      -6.558  15.453  15.150  1.00  0.00
ATOM   1196  CB  ASN D   6      -6.694  16.948  14.996  1.00  0.00
ATOM   1197  CG  ASN D   6      -5.359  17.590  15.377  1.00  0.55
ATOM   1198  OD1 ASN D   6      -4.932  17.661  16.539  1.00 -0.55
ATOM   1199  ND2 ASN D   6      -4.610  18.120  14.422  1.00 -0.78
ATOM   1200 HD21 ASN D   6      -3.734  18.544  14.650  1.00  0.39
ATOM   1201 HD22 ASN D   6      -4.920  18.095  13.471  1.00  0.39
ATOM   1202  C   ASN D   6      -7.840  14.650  14.939  1.00  0.55
ATOM   1203  O   ASN D   6      -8.655  14.949  14.052  1.00 -0.55
ATOM   1204  N   GLY D   7      -8.008  13.565  15.683  1.00 -0.40
ATOM   1205  H   GLY D   7      -7.361  13.324  16.402  1.00  0.40
ATOM   1206  CA  GLY D   7      -9.099  12.675  15.524  1.00  0.00
ATOM   1207  C   GLY D   7     -10.448  13.371  15.424  1.00  0.55
ATOM   1208  O   GLY D   7     -11.304  12.800  14.751  1.00 -0.55
ATOM   1209  N   GLU D   8     -10.629  14.510  16.096  1.00 -0.40
ATOM   1210  H   GLU D   8      -9.927  14.956  16.645  1.00  0.40
ATOM   1211  CA  GLU D   8     -11.950  15.135  16.015  1.00  0.00
ATOM   1212  CB  GLU D   8     -12.154  16.061  17.221  1.00  0.00
ATOM   1213  CG  GLU D   8     -11.491  17.399  16.944  1.00  0.00
ATOM   1214  CD  GLU D   8      -9.990  17.441  17.055  1.00  0.10
ATOM   1215  OE1 GLU D   8      -9.327  16.430  17.336  1.00 -0.55
ATOM   1216  OE2 GLU D   8      -9.482  18.567  16.827  1.00 -0.55
ATOM   1217  C   GLU D   8     -12.160  15.786  14.653  1.00  0.55
ATOM   1218  O   GLU D   8     -13.340  15.975  14.300  1.00 -0.55
ATOM   1219  N   GLN D   9     -11.168  16.081  13.856  1.00 -0.40
ATOM   1220  H   GLN D   9     -10.216  15.936  14.118  1.00  0.40
ATOM   1221  CA  GLN D   9     -11.393  16.649  12.517  1.00  0.00
ATOM   1222  CB  GLN D   9     -10.188  17.547  12.194  1.00  0.00
ATOM   1223  CG  GLN D   9     -10.158  18.792  13.073  1.00  0.00
ATOM   1224  CD  GLN D   9      -8.817  19.470  13.106  1.00  0.55
ATOM   1225  OE1 GLN D   9      -8.038  19.565  12.140  1.00 -0.55
ATOM   1226  NE2 GLN D   9      -8.474  20.041  14.268  1.00 -0.78
ATOM   1227 HE21 GLN D   9      -9.097  20.000  15.048  1.00  0.39
ATOM   1228 HE22 GLN D   9      -7.594  20.508  14.354  1.00  0.39
ATOM   1229  C   GLN D   9     -11.628  15.597  11.449  1.00  0.55
ATOM   1230  O   GLN D   9     -11.897  15.909  10.281  1.00 -0.55
ATOM   1231  N   ILE D  10     -11.585  14.301  11.710  1.00 -0.40
ATOM   1232  H   ILE D  10     -11.418  13.989  12.640  1.00  0.40
ATOM   1233  CA  ILE D  10     -11.762  13.223  10.752  1.00  0.00
ATOM   1234  CB  ILE D  10     -10.929  11.970  11.118  1.00  0.00
ATOM   1235  CG2 ILE D  10     -11.143  10.867  10.071  1.00  0.00
ATOM   1236  CG1 ILE D  10      -9.445  12.202  11.385  1.00  0.00
ATOM   1237  CD1 ILE D  10      -8.725  13.026  10.376  1.00  0.00
ATOM   1238  C   ILE D  10     -13.256  12.868  10.671  1.00  0.55
ATOM   1239  O   ILE D  10     -13.879  12.271  11.557  1.00 -0.55
ATOM   1240  N   ARG D  11     -13.843  13.231   9.533  1.00 -0.40
ATOM   1241  H   ARG D  11     -13.336  13.672   8.796  1.00  0.40
ATOM   1242  CA  ARG D  11     -15.272  13.007   9.283  1.00  0.00
ATOM   1243  CB  ARG D  11     -15.988  14.282   8.861  1.00  0.00
ATOM   1244  CG  ARG D  11     -15.557  15.597   9.460  1.00  0.00
ATOM   1245  CD  ARG D  11     -16.060  16.033  10.821  1.00  0.35
ATOM   1246  NE  ARG D  11     -17.517  16.059  10.865  1.00 -0.35
ATOM   1247  HE  ARG D  11     -17.955  15.635  10.079  1.00  0.45
ATOM   1248  CZ  ARG D  11     -18.374  16.550  11.767  1.00  0.35
ATOM   1249  NH1 ARG D  11     -17.832  17.119  12.840  1.00 -0.70
ATOM   1250 HH11 ARG D  11     -16.837  17.160  12.936  1.00  0.40
ATOM   1251 HH12 ARG D  11     -18.419  17.505  13.552  1.00  0.40
ATOM   1252  NH2 ARG D  11     -19.697  16.398  11.598  1.00 -0.70
ATOM   1253 HH21 ARG D  11     -20.047  15.916  10.795  1.00  0.40
ATOM   1254 HH22 ARG D  11     -20.333  16.767  12.276  1.00  0.40
ATOM   1255  C   ARG D  11     -15.545  11.831   8.355  1.00  0.55
ATOM   1256  O   ARG D  11     -16.760  11.500   8.277  1.00 -0.55
ATOM   1257  N   SER D  12     -14.518  11.171   7.794  1.00 -0.40
ATOM   1258  H   SER D  12     -13.577  11.470   7.927  1.00  0.40
ATOM   1259  CA  SER D  12     -14.682   9.987   6.962  1.00  0.00
ATOM   1260  CB  SER D  12     -15.166  10.289   5.540  1.00  0.00
ATOM   1261  OG  SER D  12     -14.238  11.149   4.909  1.00 -0.49
ATOM   1262  HG  SER D  12     -14.325  11.999   5.347  1.00  0.49
ATOM   1263  C   SER D  12     -13.353   9.253   6.799  1.00  0.55
ATOM   1264  O   SER D  12     -12.334   9.885   7.137  1.00 -0.55
ATOM   1265  N   ILE D  13     -13.435   8.080   6.215  1.00 -0.40
ATOM   1266  H   ILE D  13     -14.299   7.677   5.925  1.00  0.40
ATOM   1267  CA  ILE D  13     -12.213   7.295   5.961  1.00  0.00
ATOM   1268  CB  ILE D  13     -12.530   5.855   5.565  1.00  0.00
ATOM   1269  CG2 ILE D  13     -13.201   5.817   4.198  1.00  0.00
ATOM   1270  CG1 ILE D  13     -11.269   4.992   5.580  1.00  0.00
ATOM   1271  CD1 ILE D  13     -10.409   5.043   6.837  1.00  0.00
ATOM   1272  C   ILE D  13     -11.318   8.032   4.977  1.00  0.55
ATOM   1273  O   ILE D  13     -10.089   8.069   5.122  1.00 -0.55
ATOM   1274  N   SER D  14     -11.855   8.701   3.993  1.00 -0.40
ATOM   1275  H   SER D  14     -12.841   8.689   3.854  1.00  0.40
ATOM   1276  CA  SER D  14     -11.115   9.512   3.017  1.00  0.00
ATOM   1277  CB  SER D  14     -12.075  10.103   1.974  1.00  0.00
ATOM   1278  OG  SER D  14     -12.908   9.125   1.375  1.00 -0.49
ATOM   1279  HG  SER D  14     -13.460   9.597   0.747  1.00  0.49
ATOM   1280  C   SER D  14     -10.339  10.614   3.718  1.00  0.55
ATOM   1281  O   SER D  14      -9.217  10.944   3.352  1.00 -0.55
ATOM   1282  N   ASP D  15     -10.958  11.217   4.734  1.00 -0.40
ATOM   1283  H   ASP D  15     -11.884  10.971   5.010  1.00  0.40
ATOM   1284  CA  ASP D  15     -10.320  12.272   5.508  1.00  0.00
ATOM   1285  CB  ASP D  15     -11.100  12.753   6.737  1.00  0.00
ATOM   1286  CG  ASP D  15     -12.145  13.769   6.401  1.00  0.10
ATOM   1287  OD1 ASP D  15     -12.184  14.173   5.221  1.00 -0.55
ATOM   1288  OD2 ASP D  15     -12.941  14.177   7.254  1.00 -0.55
ATOM   1289  C   ASP D  15      -9.032  11.708   6.129  1.00  0.55
ATOM   1290  O   ASP D  15      -7.992  12.349   6.118  1.00 -0.55
ATOM   1291  N   LEU D  16      -9.231  10.526   6.699  1.00 -0.40
ATOM   1292  H   LEU D  16     -10.118  10.072   6.723  1.00  0.40
ATOM   1293  CA  LEU D  16      -8.104   9.835   7.332  1.00  0.00
ATOM   1294  CB  LEU D  16      -8.588   8.543   8.013  1.00  0.00
ATOM   1295  CG  LEU D  16      -7.610   7.814   8.959  1.00  0.00
ATOM   1296  CD1 LEU D  16      -6.826   8.788   9.833  1.00  0.00
ATOM   1297  CD2 LEU D  16      -8.334   6.699   9.743  1.00  0.00
ATOM   1298  C   LEU D  16      -7.001   9.633   6.293  1.00  0.55
ATOM   1299  O   LEU D  16      -5.911  10.068   6.640  1.00 -0.55
ATOM   1300  N   HSE D  17      -7.271   9.016   5.151  1.00 -0.40
ATOM   1301  H   HSE D  17      -8.176   8.662   4.931  1.00  0.40
ATOM   1302  CA  HSE D  17      -6.228   8.825   4.142  1.00  0.00
ATOM   1303  CB  HSE D  17      -6.773   7.987   2.971  1.00  0.12
ATOM   1304  ND1 HSE D  17      -5.799   5.763   3.648  1.00 -0.56
ATOM   1305  CG  HSE D  17      -6.915   6.551   3.394  1.00  0.15
ATOM   1306  CE1 HSE D  17      -6.216   4.544   4.024  1.00  0.15
ATOM   1307  HE1 HSE D  17      -5.591   3.698   4.305  1.00  0.12
ATOM   1308  NE2 HSE D  17      -7.546   4.520   4.002  1.00 -0.40
ATOM   1309  HE2 HSE D  17      -8.133   3.742   4.228  1.00  0.40
ATOM   1310  CD2 HSE D  17      -7.996   5.770   3.609  1.00 -0.12
ATOM   1311  HD2 HSE D  17      -9.046   6.016   3.510  1.00  0.12
ATOM   1312  C   HSE D  17      -5.568  10.106   3.624  1.00  0.55
ATOM   1313  O   HSE D  17      -4.363  10.167   3.255  1.00 -0.55
ATOM   1314  N   GLN D  18      -6.406  11.142   3.561  1.00 -0.40
ATOM   1315  H   GLN D  18      -7.365  11.084   3.827  1.00  0.40
ATOM   1316  CA  GLN D  18      -5.917  12.454   3.079  1.00  0.00
ATOM   1317  CB  GLN D  18      -6.982  13.480   2.748  1.00  0.00
ATOM   1318  CG  GLN D  18      -7.927  13.254   1.589  1.00  0.00
ATOM   1319  CD  GLN D  18      -7.165  12.708   0.398  1.00  0.55
ATOM   1320  OE1 GLN D  18      -6.291  13.388  -0.164  1.00 -0.55
ATOM   1321  NE2 GLN D  18      -7.463  11.461   0.031  1.00 -0.78
ATOM   1322 HE21 GLN D  18      -6.994  11.045  -0.748  1.00  0.39
ATOM   1323 HE22 GLN D  18      -8.154  10.943   0.535  1.00  0.39
ATOM   1324  C   GLN D  18      -4.921  13.010   4.118  1.00  0.55
ATOM   1325  O   GLN D  18      -3.843  13.531   3.743  1.00 -0.55
ATOM   1326  N   THR D  19      -5.270  12.914   5.402  1.00 -0.40
ATOM   1327  H   THR D  19      -6.145  12.540   5.700  1.00  0.40
ATOM   1328  CA  THR D  19      -4.347  13.370   6.452  1.00  0.00
ATOM   1329  CB  THR D  19      -5.040  13.198   7.826  1.00  0.00
ATOM   1330  OG1 THR D  19      -6.162  14.064   7.645  1.00 -0.49
ATOM   1331  HG1 THR D  19      -6.802  13.565   7.133  1.00  0.49
ATOM   1332  CG2 THR D  19      -4.222  13.673   8.990  1.00  0.00
ATOM   1333  C   THR D  19      -3.004  12.641   6.491  1.00  0.55
ATOM   1334  O   THR D  19      -1.975  13.266   6.707  1.00 -0.55
ATOM   1335  N   LEU D  20      -3.112  11.331   6.313  1.00 -0.40
ATOM   1336  H   LEU D  20      -4.001  10.900   6.184  1.00  0.40
ATOM   1337  CA  LEU D  20      -1.970  10.416   6.289  1.00  0.00
ATOM   1338  CB  LEU D  20      -2.341   8.934   6.164  1.00  0.00
ATOM   1339  CG  LEU D  20      -3.009   8.220   7.311  1.00  0.00
ATOM   1340  CD1 LEU D  20      -3.243   6.729   7.128  1.00  0.00
ATOM   1341  CD2 LEU D  20      -2.235   8.405   8.583  1.00  0.00
ATOM   1342  C   LEU D  20      -1.068  10.816   5.110  1.00  0.55
ATOM   1343  O   LEU D  20       0.142  10.861   5.301  1.00 -0.55
ATOM   1344  N   LYS D  21      -1.739  11.059   3.977  1.00 -0.40
ATOM   1345  H   LYS D  21      -2.731  10.994   3.903  1.00  0.40
ATOM   1346  CA  LYS D  21      -0.998  11.442   2.770  1.00  0.00
ATOM   1347  CB  LYS D  21      -2.022  11.607   1.633  1.00  0.00
ATOM   1348  CG  LYS D  21      -1.215  11.770   0.314  1.00  0.00
ATOM   1349  CD  LYS D  21      -2.152  12.065  -0.827  1.00  0.00
ATOM   1350  CE  LYS D  21      -1.385  12.442  -2.122  1.00  0.33
ATOM   1351  NZ  LYS D  21      -2.280  11.990  -3.242  1.00 -0.32
ATOM   1352  HZ1 LYS D  21      -3.193  12.483  -3.177  1.00  0.33
ATOM   1353  HZ2 LYS D  21      -2.434  10.964  -3.170  1.00  0.33
ATOM   1354  HZ3 LYS D  21      -1.831  12.209  -4.154  1.00  0.33
ATOM   1355  C   LYS D  21      -0.121  12.651   3.003  1.00  0.55
ATOM   1356  O   LYS D  21       1.053  12.680   2.615  1.00 -0.55
ATOM   1357  N   LYS D  22      -0.633  13.684   3.622  1.00 -0.40
ATOM   1358  H   LYS D  22      -1.588  13.682   3.906  1.00  0.40
ATOM   1359  CA  LYS D  22       0.095  14.903   3.954  1.00  0.00
ATOM   1360  CB  LYS D  22      -0.969  15.931   4.371  1.00  0.00
ATOM   1361  CG  LYS D  22      -0.269  17.074   5.058  1.00  0.00
ATOM   1362  CD  LYS D  22       0.682  17.752   4.021  1.00  0.00
ATOM   1363  CE  LYS D  22       1.736  18.520   4.810  1.00  0.33
ATOM   1364  NZ  LYS D  22       2.606  19.302   3.911  1.00 -0.32
ATOM   1365  HZ1 LYS D  22       2.031  19.982   3.375  1.00  0.33
ATOM   1366  HZ2 LYS D  22       3.089  18.659   3.250  1.00  0.33
ATOM   1367  HZ3 LYS D  22       3.315  19.815   4.474  1.00  0.33
ATOM   1368  C   LYS D  22       1.089  14.693   5.087  1.00  0.55
ATOM   1369  O   LYS D  22       2.316  14.902   4.956  1.00 -0.55
ATOM   1370  N   GLU D  23       0.575  14.210   6.231  1.00 -0.40
ATOM   1371  H   GLU D  23      -0.396  14.006   6.324  1.00  0.40
ATOM   1372  CA  GLU D  23       1.402  13.945   7.429  1.00  0.00
ATOM   1373  CB  GLU D  23       0.482  13.445   8.572  1.00  0.00
ATOM   1374  CG  GLU D  23      -0.445  14.498   9.175  1.00  0.00
ATOM   1375  CD  GLU D  23       0.257  15.735   9.708  1.00  0.10
ATOM   1376  OE1 GLU D  23       1.109  15.746  10.618  1.00 -0.55
ATOM   1377  OE2 GLU D  23       0.015  16.877   9.247  1.00 -0.55
ATOM   1378  C   GLU D  23       2.578  12.990   7.203  1.00  0.55
ATOM   1379  O   GLU D  23       3.647  13.220   7.798  1.00 -0.55
ATOM   1380  N   LEU D  24       2.455  11.985   6.349  1.00 -0.40
ATOM   1381  H   LEU D  24       1.609  11.815   5.851  1.00  0.40
ATOM   1382  CA  LEU D  24       3.556  11.059   6.082  1.00  0.00
ATOM   1383  CB  LEU D  24       3.032   9.626   6.048  1.00  0.00
ATOM   1384  CG  LEU D  24       2.305   9.080   7.293  1.00  0.00
ATOM   1385  CD1 LEU D  24       1.749   7.653   7.103  1.00  0.00
ATOM   1386  CD2 LEU D  24       3.197   9.076   8.537  1.00  0.00
ATOM   1387  C   LEU D  24       4.285  11.384   4.788  1.00  0.55
ATOM   1388  O   LEU D  24       5.180  10.597   4.470  1.00 -0.55
ATOM   1389  N   ALA D  25       3.894  12.440   4.088  1.00 -0.40
ATOM   1390  H   ALA D  25       3.161  13.043   4.395  1.00  0.40
ATOM   1391  CA  ALA D  25       4.534  12.787   2.797  1.00  0.00
ATOM   1392  CB  ALA D  25       5.925  13.295   3.143  1.00  0.00
ATOM   1393  C   ALA D  25       4.500  11.585   1.870  1.00  0.55
ATOM   1394  O   ALA D  25       5.453  11.073   1.292  1.00 -0.55
ATOM   1395  N   LEU D  26       3.314  10.981   1.741  1.00 -0.40
ATOM   1396  H   LEU D  26       2.510  11.309   2.231  1.00  0.40
ATOM   1397  CA  LEU D  26       3.092   9.817   0.892  1.00  0.00
ATOM   1398  CB  LEU D  26       1.747   9.175   1.246  1.00  0.00
ATOM   1399  CG  LEU D  26       1.648   8.611   2.663  1.00  0.00
ATOM   1400  CD1 LEU D  26       0.402   7.757   2.931  1.00  0.00
ATOM   1401  CD2 LEU D  26       2.850   7.722   2.990  1.00  0.00
ATOM   1402  C   LEU D  26       3.156  10.205  -0.591  1.00  0.55
ATOM   1403  O   LEU D  26       2.960  11.376  -0.928  1.00 -0.55
ATOM   1404  N   PRO D  27       3.428   9.230  -1.459  1.00 -0.20
ATOM   1405  CD  PRO D  27       3.648   7.825  -1.075  1.00  0.10
ATOM   1406  CA  PRO D  27       3.483   9.456  -2.903  1.00  0.10
ATOM   1407  CB  PRO D  27       3.743   8.043  -3.473  1.00  0.00
ATOM   1408  CG  PRO D  27       3.349   7.085  -2.374  1.00  0.00
ATOM   1409  C   PRO D  27       2.191  10.036  -3.461  1.00  0.55
ATOM   1410  O   PRO D  27       1.088   9.718  -2.938  1.00 -0.55
ATOM   1411  N   GLU D  28       2.304  10.810  -4.541  1.00 -0.40
ATOM   1412  H   GLU D  28       3.172  11.032  -4.977  1.00  0.40
ATOM   1413  CA  GLU D  28       1.074  11.373  -5.127  1.00  0.00
ATOM   1414  CB  GLU D  28       1.350  12.306  -6.280  1.00  0.00
ATOM   1415  CG  GLU D  28       0.990  13.782  -6.213  1.00  0.00
ATOM   1416  CD  GLU D  28       0.328  14.403  -4.996  1.00  0.10
ATOM   1417  OE1 GLU D  28       1.056  14.702  -4.000  1.00 -0.55
ATOM   1418  OE2 GLU D  28      -0.926  14.612  -4.974  1.00 -0.55
ATOM   1419  C   GLU D  28       0.118  10.296  -5.616  1.00  0.55
ATOM   1420  O   GLU D  28      -1.104  10.558  -5.638  1.00 -0.55
ATOM   1421  N   TYR D  29       0.629   9.101  -5.967  1.00 -0.40
ATOM   1422  H   TYR D  29       1.607   8.914  -5.918  1.00  0.40
ATOM   1423  CA  TYR D  29      -0.215   7.989  -6.445  1.00  0.00
ATOM   1424  CB  TYR D  29       0.585   7.023  -7.353  1.00  0.12
ATOM   1425  CG  TYR D  29       1.847   6.428  -6.773  1.00 -0.12
ATOM   1426  CD1 TYR D  29       1.754   5.407  -5.806  1.00 -0.12
ATOM   1427  HD1 TYR D  29       0.774   5.072  -5.504  1.00  0.12
ATOM   1428  CE1 TYR D  29       2.865   4.812  -5.225  1.00 -0.12
ATOM   1429  HE1 TYR D  29       2.756   4.024  -4.495  1.00  0.12
ATOM   1430  CZ  TYR D  29       4.119   5.259  -5.609  1.00  0.06
ATOM   1431  OH  TYR D  29       5.205   4.686  -5.003  1.00 -0.49
ATOM   1432  HH  TYR D  29       5.992   4.973  -5.471  1.00  0.43
ATOM   1433  CD2 TYR D  29       3.145   6.852  -7.127  1.00 -0.12
ATOM   1434  HD2 TYR D  29       3.258   7.634  -7.863  1.00  0.12
ATOM   1435  CE2 TYR D  29       4.291   6.291  -6.554  1.00 -0.12
ATOM   1436  HE2 TYR D  29       5.277   6.637  -6.827  1.00  0.12
ATOM   1437  C   TYR D  29      -0.840   7.206  -5.295  1.00  0.55
ATOM   1438  O   TYR D  29      -1.552   6.249  -5.622  1.00 -0.55
ATOM   1439  N   TYR D  30      -0.556   7.619  -4.077  1.00 -0.40
ATOM   1440  H   TYR D  30       0.015   8.420  -3.913  1.00  0.40
ATOM   1441  CA  TYR D  30      -1.057   6.932  -2.879  1.00  0.00
ATOM   1442  CB  TYR D  30      -0.895   7.796  -1.635  1.00  0.12
ATOM   1443  CG  TYR D  30      -1.474   7.164  -0.387  1.00 -0.12
ATOM   1444  CD1 TYR D  30      -1.006   5.928   0.042  1.00 -0.12
ATOM   1445  HD1 TYR D  30      -0.208   5.435  -0.493  1.00  0.12
ATOM   1446  CE1 TYR D  30      -1.564   5.331   1.152  1.00 -0.12
ATOM   1447  HE1 TYR D  30      -1.198   4.364   1.463  1.00  0.12
ATOM   1448  CZ  TYR D  30      -2.579   5.927   1.882  1.00  0.06
ATOM   1449  OH  TYR D  30      -3.019   5.254   2.986  1.00 -0.49
ATOM   1450  HH  TYR D  30      -3.814   5.690   3.302  1.00  0.43
ATOM   1451  CD2 TYR D  30      -2.498   7.771   0.358  1.00 -0.12
ATOM   1452  HD2 TYR D  30      -2.864   8.738   0.048  1.00  0.12
ATOM   1453  CE2 TYR D  30      -3.064   7.167   1.488  1.00 -0.12
ATOM   1454  HE2 TYR D  30      -3.856   7.653   2.038  1.00  0.12
ATOM   1455  C   TYR D  30      -2.467   6.405  -3.054  1.00  0.55
ATOM   1456  O   TYR D  30      -3.510   7.046  -3.256  1.00 -0.55
ATOM   1457  N   GLY D  31      -2.543   5.073  -2.925  1.00 -0.40
ATOM   1458  H   GLY D  31      -1.745   4.512  -2.717  1.00  0.40
ATOM   1459  CA  GLY D  31      -3.818   4.356  -3.085  1.00  0.00
ATOM   1460  C   GLY D  31      -4.931   4.531  -2.105  1.00  0.55
ATOM   1461  O   GLY D  31      -6.026   4.033  -2.409  1.00 -0.55
ATOM   1462  N   GLU D  32      -4.777   5.128  -0.940  1.00 -0.40
ATOM   1463  H   GLU D  32      -3.887   5.481  -0.663  1.00  0.40
ATOM   1464  CA  GLU D  32      -5.852   5.333   0.044  1.00  0.00
ATOM   1465  CB  GLU D  32      -6.847   6.440  -0.414  1.00  0.00
ATOM   1466  CG  GLU D  32      -6.028   7.711  -0.695  1.00  0.00
ATOM   1467  CD  GLU D  32      -6.721   8.917  -1.265  1.00  0.10
ATOM   1468  OE1 GLU D  32      -7.959   8.936  -1.336  1.00 -0.55
ATOM   1469  OE2 GLU D  32      -6.182   9.963  -1.665  1.00 -0.55
ATOM   1470  C   GLU D  32      -6.635   4.097   0.373  1.00  0.55
ATOM   1471  O   GLU D  32      -7.859   4.115   0.373  1.00 -0.55
ATOM   1472  N   ASN D  33      -5.881   3.021   0.627  1.00 -0.40
ATOM   1473  H   ASN D  33      -4.887   3.047   0.564  1.00  0.40
ATOM   1474  CA  ASN D  33      -6.463   1.736   1.011  1.00  0.00
ATOM   1475  CB  ASN D  33      -6.904   0.940  -0.193  1.00  0.00
ATOM   1476  CG  ASN D  33      -5.723   0.589  -1.081  1.00  0.55
ATOM   1477  OD1 ASN D  33      -4.915  -0.237  -0.662  1.00 -0.55
ATOM   1478  ND2 ASN D  33      -5.540   1.220  -2.251  1.00 -0.78
ATOM   1479 HD21 ASN D  33      -4.760   0.983  -2.831  1.00  0.39
ATOM   1480 HD22 ASN D  33      -6.184   1.927  -2.544  1.00  0.39
ATOM   1481  C   ASN D  33      -5.448   1.119   1.989  1.00  0.55
ATOM   1482  O   ASN D  33      -4.329   1.686   2.113  1.00 -0.55
ATOM   1483  N   LEU D  34      -5.798   0.046   2.674  1.00 -0.40
ATOM   1484  H   LEU D  34      -6.687  -0.396   2.577  1.00  0.40
ATOM   1485  CA  LEU D  34      -4.848  -0.552   3.639  1.00  0.00
ATOM   1486  CB  LEU D  34      -5.653  -1.573   4.455  1.00  0.00
ATOM   1487  CG  LEU D  34      -6.878  -1.111   5.280  1.00  0.00
ATOM   1488  CD1 LEU D  34      -7.530  -2.306   5.981  1.00  0.00
ATOM   1489  CD2 LEU D  34      -6.390  -0.057   6.274  1.00  0.00
ATOM   1490  C   LEU D  34      -3.576  -1.186   3.044  1.00  0.55
ATOM   1491  O   LEU D  34      -2.509  -1.127   3.689  1.00 -0.55
ATOM   1492  N   ASP D  35      -3.721  -1.747   1.830  1.00 -0.40
ATOM   1493  H   ASP D  35      -4.606  -1.773   1.373  1.00  0.40
ATOM   1494  CA  ASP D  35      -2.591  -2.368   1.074  1.00  0.00
ATOM   1495  CB  ASP D  35      -2.988  -3.218  -0.140  1.00  0.00
ATOM   1496  CG  ASP D  35      -3.871  -4.390   0.287  1.00  0.10
ATOM   1497  OD1 ASP D  35      -3.376  -5.195   1.116  1.00 -0.55
ATOM   1498  OD2 ASP D  35      -5.033  -4.572  -0.142  1.00 -0.55
ATOM   1499  C   ASP D  35      -1.637  -1.267   0.634  1.00  0.55
ATOM   1500  O   ASP D  35      -0.406  -1.479   0.755  1.00 -0.55
ATOM   1501  N   ALA D  36      -2.150  -0.139   0.194  1.00 -0.40
ATOM   1502  H   ALA D  36      -3.136  -0.023   0.118  1.00  0.40
ATOM   1503  CA  ALA D  36      -1.370   1.013  -0.213  1.00  0.00
ATOM   1504  CB  ALA D  36      -2.154   2.147  -0.822  1.00  0.00
ATOM   1505  C   ALA D  36      -0.690   1.552   1.056  1.00  0.55
ATOM   1506  O   ALA D  36       0.487   1.935   0.924  1.00 -0.55
ATOM   1507  N   LEU D  37      -1.398   1.542   2.181  1.00 -0.40
ATOM   1508  H   LEU D  37      -2.333   1.203   2.247  1.00  0.40
ATOM   1509  CA  LEU D  37      -0.762   2.065   3.413  1.00  0.00
ATOM   1510  CB  LEU D  37      -1.778   2.238   4.552  1.00  0.00
ATOM   1511  CG  LEU D  37      -1.137   2.789   5.844  1.00  0.00
ATOM   1512  CD1 LEU D  37      -0.428   4.154   5.720  1.00  0.00
ATOM   1513  CD2 LEU D  37      -2.230   2.845   6.916  1.00  0.00
ATOM   1514  C   LEU D  37       0.423   1.212   3.869  1.00  0.55
ATOM   1515  O   LEU D  37       1.480   1.693   4.256  1.00 -0.55
ATOM   1516  N   TRP D  38       0.209  -0.116   3.840  1.00 -0.40
ATOM   1517  H   TRP D  38      -0.673  -0.506   3.586  1.00  0.40
ATOM   1518  CA  TRP D  38       1.263  -1.072   4.181  1.00  0.00
ATOM   1519  CB  TRP D  38       0.720  -2.493   4.073  1.00  0.12
ATOM   1520  CG  TRP D  38       1.805  -3.513   4.292  1.00 -0.12
ATOM   1521  CD1 TRP D  38       2.450  -4.198   3.298  1.00 -0.12
ATOM   1522  HD1 TRP D  38       2.257  -4.097   2.240  1.00  0.12
ATOM   1523  NE1 TRP D  38       3.384  -5.033   3.864  1.00 -0.40
ATOM   1524  HE1 TRP D  38       3.958  -5.643   3.363  1.00  0.40
ATOM   1525  CE2 TRP D  38       3.400  -4.897   5.210  1.00  0.00
ATOM   1526  CD2 TRP D  38       2.411  -3.932   5.514  1.00  0.00
ATOM   1527  CE3 TRP D  38       2.241  -3.567   6.849  1.00 -0.12
ATOM   1528  HE3 TRP D  38       1.539  -2.807   7.159  1.00  0.12
ATOM   1529  CZ3 TRP D  38       3.027  -4.234   7.790  1.00 -0.12
ATOM   1530  HZ3 TRP D  38       2.886  -3.987   8.831  1.00  0.12
ATOM   1531  CZ2 TRP D  38       4.214  -5.532   6.152  1.00 -0.12
ATOM   1532  HZ2 TRP D  38       4.980  -6.240   5.873  1.00  0.12
ATOM   1533  CH2 TRP D  38       4.002  -5.219   7.464  1.00 -0.12
ATOM   1534  HH2 TRP D  38       4.566  -5.711   8.242  1.00  0.12
ATOM   1535  C   TRP D  38       2.519  -0.879   3.305  1.00  0.55
ATOM   1536  O   TRP D  38       3.670  -0.929   3.790  1.00 -0.55
ATOM   1537  N   ASP D  39       2.293  -0.718   1.985  1.00 -0.40
ATOM   1538  H   ASP D  39       1.367  -0.723   1.618  1.00  0.40
ATOM   1539  CA  ASP D  39       3.344  -0.529   1.000  1.00  0.00
ATOM   1540  CB  ASP D  39       2.801  -0.475  -0.445  1.00  0.00
ATOM   1541  CG  ASP D  39       3.950  -0.444  -1.449  1.00  0.10
ATOM   1542  OD1 ASP D  39       4.875  -1.308  -1.558  1.00 -0.55
ATOM   1543  OD2 ASP D  39       3.903   0.568  -2.188  1.00 -0.55
ATOM   1544  C   ASP D  39       4.147   0.720   1.341  1.00  0.55
ATOM   1545  O   ASP D  39       5.375   0.701   1.287  1.00 -0.55
ATOM   1546  N   ALA D  40       3.425   1.781   1.670  1.00 -0.40
ATOM   1547  H   ALA D  40       2.429   1.780   1.701  1.00  0.40
ATOM   1548  CA  ALA D  40       4.098   3.008   2.005  1.00  0.00
ATOM   1549  CB  ALA D  40       3.108   4.192   2.046  1.00  0.00
ATOM   1550  C   ALA D  40       4.847   2.945   3.326  1.00  0.55
ATOM   1551  O   ALA D  40       5.942   3.565   3.414  1.00 -0.55
ATOM   1552  N   LEU D  41       4.279   2.302   4.337  1.00 -0.40
ATOM   1553  H   LEU D  41       3.398   1.839   4.287  1.00  0.40
ATOM   1554  CA  LEU D  41       5.018   2.279   5.625  1.00  0.00
ATOM   1555  CB  LEU D  41       4.104   1.734   6.716  1.00  0.00
ATOM   1556  CG  LEU D  41       2.933   2.617   7.138  1.00  0.00
ATOM   1557  CD1 LEU D  41       2.060   1.972   8.183  1.00  0.00
ATOM   1558  CD2 LEU D  41       3.429   3.981   7.603  1.00  0.00
ATOM   1559  C   LEU D  41       6.320   1.472   5.499  1.00  0.55
ATOM   1560  O   LEU D  41       7.373   1.764   6.055  1.00 -0.55
ATOM   1561  N   THR D  42       6.293   0.426   4.701  1.00 -0.40
ATOM   1562  H   THR D  42       5.460   0.203   4.203  1.00  0.40
ATOM   1563  CA  THR D  42       7.387  -0.483   4.450  1.00  0.00
ATOM   1564  CB  THR D  42       6.874  -1.938   4.297  1.00  0.00
ATOM   1565  OG1 THR D  42       5.911  -2.164   3.266  1.00 -0.49
ATOM   1566  HG1 THR D  42       5.104  -1.733   3.558  1.00  0.49
ATOM   1567  CG2 THR D  42       6.164  -2.300   5.617  1.00  0.00
ATOM   1568  C   THR D  42       8.225  -0.153   3.239  1.00  0.55
ATOM   1569  O   THR D  42       9.248  -0.869   3.171  1.00 -0.55
ATOM   1570  N   GLY D  43       7.890   0.727   2.339  1.00 -0.40
ATOM   1571  H   GLY D  43       7.055   1.270   2.390  1.00  0.40
ATOM   1572  CA  GLY D  43       8.758   0.948   1.196  1.00  0.00
ATOM   1573  C   GLY D  43       8.665   2.366   0.674  1.00  0.55
ATOM   1574  O   GLY D  43       8.721   2.567  -0.555  1.00 -0.55
ATOM   1575  N   TRP D  44       8.490   3.341   1.571  1.00 -0.40
ATOM   1576  H   TRP D  44       8.410   3.177   2.551  1.00  0.40
ATOM   1577  CA  TRP D  44       8.409   4.732   1.110  1.00  0.00
ATOM   1578  CB  TRP D  44       7.004   5.048   0.545  1.00  0.12
ATOM   1579  CG  TRP D  44       6.933   6.467   0.075  1.00 -0.12
ATOM   1580  CD1 TRP D  44       6.740   7.637   0.790  1.00 -0.12
ATOM   1581  HD1 TRP D  44       6.566   7.678   1.855  1.00  0.12
ATOM   1582  NE1 TRP D  44       6.797   8.735  -0.026  1.00 -0.40
ATOM   1583  HE1 TRP D  44       6.692   9.666   0.248  1.00  0.40
ATOM   1584  CE2 TRP D  44       7.035   8.275  -1.323  1.00  0.00
ATOM   1585  CD2 TRP D  44       7.122   6.855  -1.288  1.00  0.00
ATOM   1586  CE3 TRP D  44       7.348   6.145  -2.457  1.00 -0.12
ATOM   1587  HE3 TRP D  44       7.395   5.066  -2.470  1.00  0.12
ATOM   1588  CZ3 TRP D  44       7.515   6.851  -3.622  1.00 -0.12
ATOM   1589  HZ3 TRP D  44       7.702   6.315  -4.541  1.00  0.12
ATOM   1590  CZ2 TRP D  44       7.195   9.000  -2.513  1.00 -0.12
ATOM   1591  HZ2 TRP D  44       7.126  10.077  -2.558  1.00  0.12
ATOM   1592  CH2 TRP D  44       7.449   8.258  -3.651  1.00 -0.12
ATOM   1593  HH2 TRP D  44       7.602   8.771  -4.588  1.00  0.12
ATOM   1594  C   TRP D  44       8.786   5.747   2.198  1.00  0.55
ATOM   1595  O   TRP D  44       9.672   6.603   2.086  1.00 -0.55
ATOM   1596  N   VAL D  45       8.005   5.604   3.279  1.00 -0.40
ATOM   1597  H   VAL D  45       7.311   4.890   3.312  1.00  0.40
ATOM   1598  CA  VAL D  45       8.075   6.430   4.464  1.00  0.00
ATOM   1599  CB  VAL D  45       6.953   5.970   5.438  1.00  0.00
ATOM   1600  CG1 VAL D  45       7.110   6.443   6.852  1.00  0.00
ATOM   1601  CG2 VAL D  45       5.606   6.537   4.950  1.00  0.00
ATOM   1602  C   VAL D  45       9.460   6.454   5.114  1.00  0.55
ATOM   1603  O   VAL D  45      10.276   5.517   5.166  1.00 -0.55
ATOM   1604  N   GLU D  46       9.732   7.643   5.654  1.00 -0.40
ATOM   1605  H   GLU D  46       9.093   8.405   5.581  1.00  0.40
ATOM   1606  CA  GLU D  46      10.952   7.922   6.378  1.00  0.00
ATOM   1607  CB  GLU D  46      11.231   9.411   6.216  1.00  0.00
ATOM   1608  CG  GLU D  46      11.733   9.969   7.551  1.00  0.00
ATOM   1609  CD  GLU D  46      12.329  11.292   7.061  1.00  0.10
ATOM   1610  OE1 GLU D  46      11.753  11.888   6.109  1.00 -0.55
ATOM   1611  OE2 GLU D  46      13.376  11.685   7.570  1.00 -0.55
ATOM   1612  C   GLU D  46      10.875   7.591   7.862  1.00  0.55
ATOM   1613  O   GLU D  46       9.865   7.851   8.528  1.00 -0.55
ATOM   1614  N   TYR D  47      11.920   6.996   8.374  1.00 -0.40
ATOM   1615  H   TYR D  47      12.708   6.741   7.820  1.00  0.40
ATOM   1616  CA  TYR D  47      11.998   6.663   9.802  1.00  0.00
ATOM   1617  CB  TYR D  47      12.083   5.131  10.011  1.00  0.12
ATOM   1618  CG  TYR D  47      10.832   4.440   9.490  1.00 -0.12
ATOM   1619  CD1 TYR D  47       9.648   4.560  10.219  1.00 -0.12
ATOM   1620  HD1 TYR D  47       9.660   5.101  11.154  1.00  0.12
ATOM   1621  CE1 TYR D  47       8.467   4.009   9.782  1.00 -0.12
ATOM   1622  HE1 TYR D  47       7.557   4.135  10.350  1.00  0.12
ATOM   1623  CZ  TYR D  47       8.467   3.293   8.607  1.00  0.06
ATOM   1624  OH  TYR D  47       7.260   2.729   8.196  1.00 -0.49
ATOM   1625  HH  TYR D  47       7.444   2.139   7.461  1.00  0.43
ATOM   1626  CD2 TYR D  47      10.810   3.746   8.302  1.00 -0.12
ATOM   1627  HD2 TYR D  47      11.700   3.672   7.694  1.00  0.12
ATOM   1628  CE2 TYR D  47       9.624   3.142   7.895  1.00 -0.12
ATOM   1629  HE2 TYR D  47       9.617   2.541   6.998  1.00  0.12
ATOM   1630  C   TYR D  47      13.186   7.368  10.451  1.00  0.55
ATOM   1631  O   TYR D  47      14.047   7.815   9.694  1.00 -0.55
ATOM   1632  N   PRO D  48      13.294   7.505  11.762  1.00 -0.20
ATOM   1633  CD  PRO D  48      14.470   8.151  12.386  1.00  0.10
ATOM   1634  CA  PRO D  48      12.284   7.055  12.730  1.00  0.10
ATOM   1635  CB  PRO D  48      12.919   7.270  14.080  1.00  0.00
ATOM   1636  CG  PRO D  48      14.271   7.889  13.861  1.00  0.00
ATOM   1637  C   PRO D  48      11.047   7.941  12.524  1.00  0.55
ATOM   1638  O   PRO D  48      11.081   9.081  12.063  1.00 -0.55
ATOM   1639  N   LEU D  49       9.912   7.361  12.877  1.00 -0.40
ATOM   1640  H   LEU D  49       9.887   6.430  13.232  1.00  0.40
ATOM   1641  CA  LEU D  49       8.621   8.033  12.774  1.00  0.00
ATOM   1642  CB  LEU D  49       7.784   7.318  11.695  1.00  0.00
ATOM   1643  CG  LEU D  49       6.285   7.624  11.556  1.00  0.00
ATOM   1644  CD1 LEU D  49       6.170   8.993  10.909  1.00  0.00
ATOM   1645  CD2 LEU D  49       5.534   6.587  10.745  1.00  0.00
ATOM   1646  C   LEU D  49       7.856   8.067  14.095  1.00  0.55
ATOM   1647  O   LEU D  49       7.833   7.093  14.840  1.00 -0.55
ATOM   1648  N   VAL D  50       7.237   9.202  14.328  1.00 -0.40
ATOM   1649  H   VAL D  50       7.338   9.990  13.726  1.00  0.40
ATOM   1650  CA  VAL D  50       6.360   9.389  15.485  1.00  0.00
ATOM   1651  CB  VAL D  50       6.864  10.392  16.505  1.00  0.00
ATOM   1652  CG1 VAL D  50       5.976  10.585  17.728  1.00  0.00
ATOM   1653  CG2 VAL D  50       8.289   9.908  16.835  1.00  0.00
ATOM   1654  C   VAL D  50       4.957   9.722  14.982  1.00  0.55
ATOM   1655  O   VAL D  50       4.694  10.693  14.290  1.00 -0.55
ATOM   1656  N   LEU D  51       4.022   8.814  15.295  1.00 -0.40
ATOM   1657  H   LEU D  51       4.266   7.972  15.768  1.00  0.40
ATOM   1658  CA  LEU D  51       2.617   8.954  14.992  1.00  0.00
ATOM   1659  CB  LEU D  51       1.964   7.666  14.508  1.00  0.00
ATOM   1660  CG  LEU D  51       0.431   7.899  14.255  1.00  0.00
ATOM   1661  CD1 LEU D  51       0.344   8.946  13.166  1.00  0.00
ATOM   1662  CD2 LEU D  51      -0.313   6.653  13.870  1.00  0.00
ATOM   1663  C   LEU D  51       1.850   9.395  16.268  1.00  0.55
ATOM   1664  O   LEU D  51       1.715   8.557  17.200  1.00 -0.55
ATOM   1665  N   GLU D  52       1.399  10.648  16.303  1.00 -0.40
ATOM   1666  H   GLU D  52       1.576  11.296  15.567  1.00  0.40
ATOM   1667  CA  GLU D  52       0.603  11.155  17.441  1.00  0.00
ATOM   1668  CB  GLU D  52       1.049  12.512  17.974  1.00  0.00
ATOM   1669  CG  GLU D  52       0.120  12.881  19.125  1.00  0.00
ATOM   1670  CD  GLU D  52       0.505  14.125  19.876  1.00  0.10
ATOM   1671  OE1 GLU D  52       1.453  14.804  19.421  1.00 -0.55
ATOM   1672  OE2 GLU D  52      -0.122  14.438  20.921  1.00 -0.55
ATOM   1673  C   GLU D  52      -0.851  11.240  16.971  1.00  0.55
ATOM   1674  O   GLU D  52      -1.195  12.071  16.136  1.00 -0.55
ATOM   1675  N   TRP D  53      -1.679  10.348  17.439  1.00 -0.40
ATOM   1676  H   TRP D  53      -1.353   9.670  18.090  1.00  0.40
ATOM   1677  CA  TRP D  53      -3.079  10.211  17.117  1.00  0.00
ATOM   1678  CB  TRP D  53      -3.360   8.765  16.698  1.00  0.12
ATOM   1679  CG  TRP D  53      -4.647   8.560  15.930  1.00 -0.12
ATOM   1680  CD1 TRP D  53      -5.830   9.254  16.037  1.00 -0.12
ATOM   1681  HD1 TRP D  53      -5.990  10.091  16.700  1.00  0.12
ATOM   1682  NE1 TRP D  53      -6.779   8.743  15.192  1.00 -0.40
ATOM   1683  HE1 TRP D  53      -7.701   9.054  15.116  1.00  0.40
ATOM   1684  CE2 TRP D  53      -6.220   7.726  14.472  1.00  0.00
ATOM   1685  CD2 TRP D  53      -4.896   7.559  14.926  1.00  0.00
ATOM   1686  CE3 TRP D  53      -4.097   6.557  14.345  1.00 -0.12
ATOM   1687  HE3 TRP D  53      -3.072   6.398  14.648  1.00  0.12
ATOM   1688  CZ3 TRP D  53      -4.656   5.760  13.355  1.00 -0.12
ATOM   1689  HZ3 TRP D  53      -4.053   5.001  12.880  1.00  0.12
ATOM   1690  CZ2 TRP D  53      -6.798   6.909  13.491  1.00 -0.12
ATOM   1691  HZ2 TRP D  53      -7.817   7.029  13.153  1.00  0.12
ATOM   1692  CH2 TRP D  53      -5.987   5.924  12.965  1.00 -0.12
ATOM   1693  HH2 TRP D  53      -6.397   5.254  12.225  1.00  0.12
ATOM   1694  C   TRP D  53      -3.992  10.680  18.260  1.00  0.55
ATOM   1695  O   TRP D  53      -4.260   9.961  19.231  1.00 -0.55
ATOM   1696  N   ARG D  54      -4.509  11.889  18.138  1.00 -0.40
ATOM   1697  H   ARG D  54      -4.297  12.469  17.356  1.00  0.40
ATOM   1698  CA  ARG D  54      -5.423  12.471  19.124  1.00  0.00
ATOM   1699  CB  ARG D  54      -5.277  13.968  19.169  1.00  0.00
ATOM   1700  CG  ARG D  54      -3.840  14.366  19.208  1.00  0.00
ATOM   1701  CD  ARG D  54      -3.763  15.882  19.059  1.00  0.35
ATOM   1702  NE  ARG D  54      -2.370  16.200  19.424  1.00 -0.35
ATOM   1703  HE  ARG D  54      -1.843  15.590  20.014  1.00  0.45
ATOM   1704  CZ  ARG D  54      -1.827  17.333  18.943  1.00  0.35
ATOM   1705  NH1 ARG D  54      -2.595  18.101  18.159  1.00 -0.70
ATOM   1706 HH11 ARG D  54      -3.533  17.824  17.951  1.00  0.40
ATOM   1707 HH12 ARG D  54      -2.229  18.952  17.780  1.00  0.40
ATOM   1708  NH2 ARG D  54      -0.573  17.686  19.232  1.00 -0.70
ATOM   1709 HH21 ARG D  54      -0.013  17.103  19.820  1.00  0.40
ATOM   1710 HH22 ARG D  54      -0.194  18.534  18.861  1.00  0.40
ATOM   1711  C   ARG D  54      -6.883  12.189  18.811  1.00  0.55
ATOM   1712  O   ARG D  54      -7.318  12.067  17.663  1.00 -0.55
ATOM   1713  N   GLN D  55      -7.648  12.139  19.909  1.00 -0.40
ATOM   1714  H   GLN D  55      -7.251  12.312  20.806  1.00  0.40
ATOM   1715  CA  GLN D  55      -9.090  11.838  19.932  1.00  0.00
ATOM   1716  CB  GLN D  55      -9.990  12.899  19.315  1.00  0.00
ATOM   1717  CG  GLN D  55      -9.701  14.322  19.634  1.00  0.00
ATOM   1718  CD  GLN D  55      -9.928  14.596  21.112  1.00  0.55
ATOM   1719  OE1 GLN D  55     -10.852  14.070  21.754  1.00 -0.55
ATOM   1720  NE2 GLN D  55      -8.987  15.444  21.557  1.00 -0.78
ATOM   1721 HE21 GLN D  55      -8.987  15.733  22.514  1.00  0.39
ATOM   1722 HE22 GLN D  55      -8.286  15.786  20.931  1.00  0.39
ATOM   1723  C   GLN D  55      -9.358  10.579  19.102  1.00  0.55
ATOM   1724  O   GLN D  55     -10.206  10.650  18.206  1.00 -0.55
ATOM   1725  N   PHE D  56      -8.638   9.514  19.326  1.00 -0.40
ATOM   1726  H   PHE D  56      -7.951   9.489  20.048  1.00  0.40
ATOM   1727  CA  PHE D  56      -8.780   8.290  18.548  1.00  0.00
ATOM   1728  CB  PHE D  56      -7.884   7.117  19.070  1.00  0.12
ATOM   1729  CG  PHE D  56      -8.059   5.866  18.234  1.00 -0.12
ATOM   1730  CD1 PHE D  56      -7.308   5.644  17.095  1.00 -0.12
ATOM   1731  HD1 PHE D  56      -6.549   6.362  16.823  1.00  0.12
ATOM   1732  CE1 PHE D  56      -7.495   4.539  16.295  1.00 -0.12
ATOM   1733  HE1 PHE D  56      -6.903   4.414  15.401  1.00  0.12
ATOM   1734  CZ  PHE D  56      -8.437   3.593  16.637  1.00 -0.12
ATOM   1735  HZ  PHE D  56      -8.574   2.713  16.027  1.00  0.12
ATOM   1736  CD2 PHE D  56      -9.016   4.915  18.567  1.00 -0.12
ATOM   1737  HD2 PHE D  56      -9.616   5.057  19.453  1.00  0.12
ATOM   1738  CE2 PHE D  56      -9.215   3.789  17.786  1.00 -0.12
ATOM   1739  HE2 PHE D  56      -9.967   3.064  18.062  1.00  0.12
ATOM   1740  C   PHE D  56     -10.235   7.888  18.459  1.00  0.55
ATOM   1741  O   PHE D  56     -10.788   7.583  17.403  1.00 -0.55
ATOM   1742  N   GLU D  57     -10.875   7.847  19.613  1.00 -0.40
ATOM   1743  H   GLU D  57     -10.450   8.088  20.482  1.00  0.40
ATOM   1744  CA  GLU D  57     -12.286   7.428  19.647  1.00  0.00
ATOM   1745  CB  GLU D  57     -12.731   7.447  21.119  1.00  0.00
ATOM   1746  CG  GLU D  57     -11.827   6.468  21.903  1.00  0.00
ATOM   1747  CD  GLU D  57     -12.309   5.086  21.422  1.00  0.10
ATOM   1748  OE1 GLU D  57     -13.539   4.903  21.167  1.00 -0.55
ATOM   1749  OE2 GLU D  57     -11.350   4.280  21.344  1.00 -0.55
ATOM   1750  C   GLU D  57     -13.226   8.238  18.785  1.00  0.55
ATOM   1751  O   GLU D  57     -14.159   7.640  18.238  1.00 -0.55
ATOM   1752  N   GLN D  58     -13.059   9.541  18.646  1.00 -0.40
ATOM   1753  H   GLN D  58     -12.314  10.041  19.082  1.00  0.40
ATOM   1754  CA  GLN D  58     -13.991  10.327  17.818  1.00  0.00
ATOM   1755  CB  GLN D  58     -13.777  11.833  17.959  1.00  0.00
ATOM   1756  CG  GLN D  58     -14.045  12.422  19.347  1.00  0.00
ATOM   1757  CD  GLN D  58     -14.151  13.951  19.313  1.00  0.55
ATOM   1758  OE1 GLN D  58     -13.373  14.649  19.970  1.00 -0.55
ATOM   1759  NE2 GLN D  58     -15.159  14.475  18.554  1.00 -0.78
ATOM   1760 HE21 GLN D  58     -15.276  15.466  18.494  1.00  0.39
ATOM   1761 HE22 GLN D  58     -15.779  13.867  18.058  1.00  0.39
ATOM   1762  C   GLN D  58     -13.871   9.932  16.352  1.00  0.55
ATOM   1763  O   GLN D  58     -14.823   9.873  15.599  1.00 -0.55
ATOM   1764  N   SER D  59     -12.600   9.707  15.980  1.00 -0.40
ATOM   1765  H   SER D  59     -11.840   9.789  16.619  1.00  0.40
ATOM   1766  CA  SER D  59     -12.252   9.329  14.618  1.00  0.00
ATOM   1767  CB  SER D  59     -10.742   9.419  14.380  1.00  0.00
ATOM   1768  OG  SER D  59      -9.985   8.432  15.041  1.00 -0.49
ATOM   1769  HG  SER D  59     -10.278   8.443  15.956  1.00  0.49
ATOM   1770  C   SER D  59     -12.830   7.960  14.320  1.00  0.55
ATOM   1771  O   SER D  59     -13.230   7.743  13.205  1.00 -0.55
ATOM   1772  N   LYS D  60     -12.866   7.106  15.304  1.00 -0.40
ATOM   1773  H   LYS D  60     -12.537   7.370  16.206  1.00  0.40
ATOM   1774  CA  LYS D  60     -13.365   5.724  15.227  1.00  0.00
ATOM   1775  CB  LYS D  60     -13.110   4.995  16.529  1.00  0.00
ATOM   1776  CG  LYS D  60     -13.121   3.478  16.440  1.00  0.00
ATOM   1777  CD  LYS D  60     -12.430   2.997  17.729  1.00  0.00
ATOM   1778  CE  LYS D  60     -13.148   1.784  18.292  1.00  0.33
ATOM   1779  NZ  LYS D  60     -12.399   1.290  19.472  1.00 -0.32
ATOM   1780  HZ1 LYS D  60     -12.355   2.038  20.193  1.00  0.33
ATOM   1781  HZ2 LYS D  60     -11.435   1.026  19.185  1.00  0.33
ATOM   1782  HZ3 LYS D  60     -12.883   0.457  19.865  1.00  0.33
ATOM   1783  C   LYS D  60     -14.840   5.709  14.855  1.00  0.55
ATOM   1784  O   LYS D  60     -15.294   4.964  13.999  1.00 -0.55
ATOM   1785  N   GLN D  61     -15.563   6.587  15.514  1.00 -0.40
ATOM   1786  H   GLN D  61     -15.147   7.174  16.202  1.00  0.40
ATOM   1787  CA  GLN D  61     -16.974   6.791  15.323  1.00  0.00
ATOM   1788  CB  GLN D  61     -17.413   8.029  16.136  1.00  0.00
ATOM   1789  CG  GLN D  61     -18.944   8.176  16.256  1.00  0.00
ATOM   1790  CD  GLN D  61     -19.297   9.331  17.201  1.00  0.55
ATOM   1791  OE1 GLN D  61     -19.913   9.119  18.251  1.00 -0.55
ATOM   1792  NE2 GLN D  61     -18.898  10.577  16.812  1.00 -0.78
ATOM   1793 HE21 GLN D  61     -19.100  11.369  17.388  1.00  0.39
ATOM   1794 HE22 GLN D  61     -18.403  10.698  15.951  1.00  0.39
ATOM   1795  C   GLN D  61     -17.233   7.100  13.848  1.00  0.55
ATOM   1796  O   GLN D  61     -17.981   6.445  13.120  1.00 -0.55
ATOM   1797  N   LEU D  62     -16.547   8.148  13.427  1.00 -0.40
ATOM   1798  H   LEU D  62     -15.919   8.610  14.046  1.00  0.40
ATOM   1799  CA  LEU D  62     -16.601   8.738  12.101  1.00  0.00
ATOM   1800  CB  LEU D  62     -15.842  10.101  12.247  1.00  0.00
ATOM   1801  CG  LEU D  62     -16.854  11.115  12.832  1.00  0.00
ATOM   1802  CD1 LEU D  62     -17.240  12.196  11.827  1.00  0.00
ATOM   1803  CD2 LEU D  62     -18.114  10.377  13.286  1.00  0.00
ATOM   1804  C   LEU D  62     -16.118   7.892  10.956  1.00  0.55
ATOM   1805  O   LEU D  62     -16.510   8.045   9.779  1.00 -0.55
ATOM   1806  N   THR D  63     -15.268   6.909  11.229  1.00 -0.40
ATOM   1807  H   THR D  63     -14.924   6.703  12.141  1.00  0.40
ATOM   1808  CA  THR D  63     -14.809   6.078  10.112  1.00  0.00
ATOM   1809  CB  THR D  63     -13.275   6.049  10.159  1.00  0.00
ATOM   1810  OG1 THR D  63     -12.968   5.535  11.475  1.00 -0.49
ATOM   1811  HG1 THR D  63     -13.062   6.277  12.078  1.00  0.49
ATOM   1812  CG2 THR D  63     -12.700   7.428   9.897  1.00  0.00
ATOM   1813  C   THR D  63     -15.493   4.720  10.164  1.00  0.55
ATOM   1814  O   THR D  63     -14.992   4.004   9.273  1.00 -0.55
ATOM   1815  NT  THR D  63     -16.459   4.412  11.052  1.00 -0.40
ATOM   1816  HNT THR D  63     -16.796   5.070  11.721  1.00  0.40
ATOM   1817  CAT THR D  63     -17.059   3.109  11.084  1.00  0.00
ATOM   1818  CAY GLY G  66     -12.960  -1.116  11.692  1.00  0.00
ATOM   1819  CY  GLY G  66     -12.513  -0.187  10.615  1.00  0.55
ATOM   1820  OY  GLY G  66     -12.282  -0.603   9.482  1.00 -0.55
ATOM   1821  N   GLY G  66     -12.378   1.109  10.964  1.00 -0.40
ATOM   1822  H   GLY G  66     -12.595   1.425  11.884  1.00  0.40
ATOM   1823  CA  GLY G  66     -11.909   2.150  10.033  1.00  0.00
ATOM   1824  C   GLY G  66     -10.541   2.627  10.581  1.00  0.55
ATOM   1825  O   GLY G  66      -9.479   2.186  10.140  1.00 -0.55
ATOM   1826  N   ALA G  67     -10.644   3.517  11.543  1.00 -0.40
ATOM   1827  H   ALA G  67     -11.543   3.858  11.799  1.00  0.40
ATOM   1828  CA  ALA G  67      -9.576   4.090  12.313  1.00  0.00
ATOM   1829  CB  ALA G  67     -10.169   4.921  13.447  1.00  0.00
ATOM   1830  C   ALA G  67      -8.761   2.939  12.931  1.00  0.55
ATOM   1831  O   ALA G  67      -7.522   2.967  13.050  1.00 -0.55
ATOM   1832  N   GLU G  68      -9.525   1.909  13.351  1.00 -0.40
ATOM   1833  H   GLU G  68     -10.518   1.886  13.256  1.00  0.40
ATOM   1834  CA  GLU G  68      -8.876   0.746  13.986  1.00  0.00
ATOM   1835  CB  GLU G  68      -9.983  -0.057  14.687  1.00  0.00
ATOM   1836  CG  GLU G  68      -9.472  -1.035  15.701  1.00  0.00
ATOM   1837  CD  GLU G  68      -8.727  -0.387  16.879  1.00  0.10
ATOM   1838  OE1 GLU G  68      -9.359   0.488  17.513  1.00 -0.55
ATOM   1839  OE2 GLU G  68      -7.592  -0.906  17.014  1.00 -0.55
ATOM   1840  C   GLU G  68      -8.033  -0.111  13.048  1.00  0.55
ATOM   1841  O   GLU G  68      -6.927  -0.547  13.412  1.00 -0.55
ATOM   1842  N   SER G  69      -8.527  -0.352  11.857  1.00 -0.40
ATOM   1843  H   SER G  69      -9.436  -0.021  11.628  1.00  0.40
ATOM   1844  CA  SER G  69      -7.888  -1.074  10.777  1.00  0.00
ATOM   1845  CB  SER G  69      -8.774  -0.979   9.511  1.00  0.00
ATOM   1846  OG  SER G  69      -9.593  -2.109   9.552  1.00 -0.49
ATOM   1847  HG  SER G  69     -10.252  -1.983   8.865  1.00  0.49
ATOM   1848  C   SER G  69      -6.558  -0.395  10.368  1.00  0.55
ATOM   1849  O   SER G  69      -5.604  -1.113  10.134  1.00 -0.55
ATOM   1850  N   VAL G  70      -6.605   0.929  10.302  1.00 -0.40
ATOM   1851  H   VAL G  70      -7.448   1.425  10.493  1.00  0.40
ATOM   1852  CA  VAL G  70      -5.467   1.763   9.956  1.00  0.00
ATOM   1853  CB  VAL G  70      -5.878   3.215   9.666  1.00  0.00
ATOM   1854  CG1 VAL G  70      -4.593   4.063   9.684  1.00  0.00
ATOM   1855  CG2 VAL G  70      -6.650   3.348   8.374  1.00  0.00
ATOM   1856  C   VAL G  70      -4.416   1.703  11.050  1.00  0.55
ATOM   1857  O   VAL G  70      -3.219   1.521  10.780  1.00 -0.55
ATOM   1858  N   LEU G  71      -4.823   1.827  12.294  1.00 -0.40
ATOM   1859  H   LEU G  71      -5.783   1.989  12.505  1.00  0.40
ATOM   1860  CA  LEU G  71      -3.941   1.743  13.460  1.00  0.00
ATOM   1861  CB  LEU G  71      -4.709   1.896  14.781  1.00  0.00
ATOM   1862  CG  LEU G  71      -3.916   1.706  16.088  1.00  0.00
ATOM   1863  CD1 LEU G  71      -2.763   2.700  16.152  1.00  0.00
ATOM   1864  CD2 LEU G  71      -4.773   1.843  17.339  1.00  0.00
ATOM   1865  C   LEU G  71      -3.216   0.371  13.430  1.00  0.55
ATOM   1866  O   LEU G  71      -2.013   0.270  13.737  1.00 -0.55
ATOM   1867  N   GLN G  72      -3.966  -0.653  13.113  1.00 -0.40
ATOM   1868  H   GLN G  72      -4.931  -0.518  12.912  1.00  0.40
ATOM   1869  CA  GLN G  72      -3.532  -2.041  13.016  1.00  0.00
ATOM   1870  CB  GLN G  72      -4.764  -2.898  12.742  1.00  0.00
ATOM   1871  CG  GLN G  72      -4.505  -4.377  12.508  1.00  0.00
ATOM   1872  CD  GLN G  72      -5.823  -5.164  12.367  1.00  0.55
ATOM   1873  OE1 GLN G  72      -6.871  -4.943  13.028  1.00 -0.55
ATOM   1874  NE2 GLN G  72      -5.884  -6.188  11.485  1.00 -0.78
ATOM   1875 HE21 GLN G  72      -6.731  -6.709  11.381  1.00  0.39
ATOM   1876 HE22 GLN G  72      -5.081  -6.424  10.937  1.00  0.39
ATOM   1877  C   GLN G  72      -2.402  -2.187  11.996  1.00  0.55
ATOM   1878  O   GLN G  72      -1.461  -2.936  12.285  1.00 -0.55
ATOM   1879  N   VAL G  73      -2.455  -1.510  10.866  1.00 -0.40
ATOM   1880  H   VAL G  73      -3.245  -0.950  10.630  1.00  0.40
ATOM   1881  CA  VAL G  73      -1.376  -1.526   9.881  1.00  0.00
ATOM   1882  CB  VAL G  73      -1.773  -0.826   8.592  1.00  0.00
ATOM   1883  CG1 VAL G  73      -0.577  -0.684   7.662  1.00  0.00
ATOM   1884  CG2 VAL G  73      -2.900  -1.681   7.986  1.00  0.00
ATOM   1885  C   VAL G  73      -0.110  -0.909  10.458  1.00  0.55
ATOM   1886  O   VAL G  73       1.014  -1.391  10.272  1.00 -0.55
ATOM   1887  N   PHE G  74      -0.235   0.192  11.184  1.00 -0.40
ATOM   1888  H   PHE G  74      -1.115   0.639  11.325  1.00  0.40
ATOM   1889  CA  PHE G  74       0.915   0.819  11.822  1.00  0.00
ATOM   1890  CB  PHE G  74       0.508   2.100  12.543  1.00  0.12
ATOM   1891  CG  PHE G  74       0.485   3.308  11.662  1.00 -0.12
ATOM   1892  CD1 PHE G  74       1.627   4.021  11.375  1.00 -0.12
ATOM   1893  HD1 PHE G  74       2.570   3.712  11.802  1.00  0.12
ATOM   1894  CE1 PHE G  74       1.584   5.136  10.543  1.00 -0.12
ATOM   1895  HE1 PHE G  74       2.486   5.690  10.331  1.00  0.12
ATOM   1896  CZ  PHE G  74       0.363   5.535   9.984  1.00 -0.12
ATOM   1897  HZ  PHE G  74       0.324   6.400   9.339  1.00  0.12
ATOM   1898  CD2 PHE G  74      -0.730   3.707  11.100  1.00 -0.12
ATOM   1899  HD2 PHE G  74      -1.628   3.149  11.321  1.00  0.12
ATOM   1900  CE2 PHE G  74      -0.797   4.819  10.257  1.00 -0.12
ATOM   1901  HE2 PHE G  74      -1.740   5.119   9.823  1.00  0.12
ATOM   1902  C   PHE G  74       1.531  -0.165  12.819  1.00  0.55
ATOM   1903  O   PHE G  74       2.754  -0.281  12.934  1.00 -0.55
ATOM   1904  N   ARG G  75       0.737  -0.869  13.575  1.00 -0.40
ATOM   1905  H   ARG G  75      -0.255  -0.805  13.506  1.00  0.40
ATOM   1906  CA  ARG G  75       1.263  -1.817  14.592  1.00  0.00
ATOM   1907  CB  ARG G  75       0.127  -2.208  15.541  1.00  0.00
ATOM   1908  CG  ARG G  75      -0.181  -0.900  16.312  1.00  0.00
ATOM   1909  CD  ARG G  75      -0.113  -1.130  17.786  1.00  0.35
ATOM   1910  NE  ARG G  75      -1.036  -2.075  18.265  1.00 -0.35
ATOM   1911  HE  ARG G  75      -1.940  -1.843  17.953  1.00  0.45
ATOM   1912  CZ  ARG G  75      -1.085  -3.168  18.993  1.00  0.35
ATOM   1913  NH1 ARG G  75      -0.052  -3.761  19.550  1.00 -0.70
ATOM   1914 HH11 ARG G  75       0.866  -3.381  19.433  1.00  0.40
ATOM   1915 HH12 ARG G  75      -0.183  -4.592  20.089  1.00  0.40
ATOM   1916  NH2 ARG G  75      -2.308  -3.705  19.156  1.00 -0.70
ATOM   1917 HH21 ARG G  75      -3.105  -3.272  18.734  1.00  0.40
ATOM   1918 HH22 ARG G  75      -2.421  -4.537  19.698  1.00  0.40
ATOM   1919  C   ARG G  75       1.977  -3.000  13.985  1.00  0.55
ATOM   1920  O   ARG G  75       3.032  -3.351  14.563  1.00 -0.55
ATOM   1921  N   GLU G  76       1.495  -3.530  12.860  1.00 -0.40
ATOM   1922  H   GLU G  76       0.657  -3.196  12.436  1.00  0.40
ATOM   1923  CA  GLU G  76       2.161  -4.633  12.176  1.00  0.00
ATOM   1924  CB  GLU G  76       1.411  -5.141  10.964  1.00  0.00
ATOM   1925  CG  GLU G  76      -0.014  -5.502  11.262  1.00  0.00
ATOM   1926  CD  GLU G  76      -0.574  -6.428  10.170  1.00  0.10
ATOM   1927  OE1 GLU G  76       0.212  -6.826   9.244  1.00 -0.55
ATOM   1928  OE2 GLU G  76      -1.781  -6.717  10.403  1.00 -0.55
ATOM   1929  C   GLU G  76       3.495  -4.204  11.555  1.00  0.55
ATOM   1930  O   GLU G  76       4.452  -4.972  11.483  1.00 -0.55
ATOM   1931  N   ALA G  77       3.440  -2.964  11.113  1.00 -0.40
ATOM   1932  H   ALA G  77       2.638  -2.376  11.172  1.00  0.40
ATOM   1933  CA  ALA G  77       4.669  -2.427  10.486  1.00  0.00
ATOM   1934  CB  ALA G  77       4.400  -1.145   9.729  1.00  0.00
ATOM   1935  C   ALA G  77       5.746  -2.313  11.570  1.00  0.55
ATOM   1936  O   ALA G  77       6.948  -2.589  11.381  1.00 -0.55
ATOM   1937  N   LYS G  78       5.325  -1.900  12.747  1.00 -0.40
ATOM   1938  H   LYS G  78       4.372  -1.665  12.921  1.00  0.40
ATOM   1939  CA  LYS G  78       6.230  -1.765  13.862  1.00  0.00
ATOM   1940  CB  LYS G  78       5.574  -1.070  15.047  1.00  0.00
ATOM   1941  CG  LYS G  78       6.523  -0.801  16.189  1.00  0.00
ATOM   1942  CD  LYS G  78       5.895  -0.261  17.443  1.00  0.00
ATOM   1943  CE  LYS G  78       6.865   0.463  18.370  1.00  0.33
ATOM   1944  NZ  LYS G  78       8.325   0.396  18.074  1.00 -0.32
ATOM   1945  HZ1 LYS G  78       8.508   0.801  17.134  1.00  0.33
ATOM   1946  HZ2 LYS G  78       8.637  -0.596  18.091  1.00  0.33
ATOM   1947  HZ3 LYS G  78       8.850   0.935  18.792  1.00  0.33
ATOM   1948  C   LYS G  78       6.640  -3.190  14.279  1.00  0.55
ATOM   1949  O   LYS G  78       7.845  -3.410  14.482  1.00 -0.55
ATOM   1950  N   ALA G  79       5.695  -4.098  14.415  1.00 -0.40
ATOM   1951  H   ALA G  79       4.738  -3.902  14.214  1.00  0.40
ATOM   1952  CA  ALA G  79       5.992  -5.457  14.875  1.00  0.00
ATOM   1953  CB  ALA G  79       4.819  -6.381  14.762  1.00  0.00
ATOM   1954  C   ALA G  79       7.169  -5.998  14.080  1.00  0.55
ATOM   1955  O   ALA G  79       8.109  -6.576  14.609  1.00 -0.55
ATOM   1956  N   GLU G  80       7.032  -5.746  12.794  1.00 -0.40
ATOM   1957  H   GLU G  80       6.244  -5.251  12.436  1.00  0.40
ATOM   1958  CA  GLU G  80       8.014  -6.168  11.811  1.00  0.00
ATOM   1959  CB  GLU G  80       7.380  -6.019  10.421  1.00  0.00
ATOM   1960  CG  GLU G  80       6.445  -7.204  10.122  1.00  0.00
ATOM   1961  CD  GLU G  80       6.491  -7.524   8.632  1.00  0.10
ATOM   1962  OE1 GLU G  80       7.419  -7.057   7.921  1.00 -0.55
ATOM   1963  OE2 GLU G  80       5.564  -8.231   8.176  1.00 -0.55
ATOM   1964  C   GLU G  80       9.295  -5.394  11.884  1.00  0.55
ATOM   1965  O   GLU G  80      10.083  -5.640  10.966  1.00 -0.55
ATOM   1966  N   GLY G  81       9.579  -4.506  12.807  1.00 -0.40
ATOM   1967  H   GLY G  81       8.929  -4.298  13.533  1.00  0.40
ATOM   1968  CA  GLY G  81      10.801  -3.770  12.868  1.00  0.00
ATOM   1969  C   GLY G  81      10.933  -2.318  12.522  1.00  0.55
ATOM   1970  O   GLY G  81      12.002  -1.736  12.861  1.00 -0.55
ATOM   1971  N   ALA G  82       9.966  -1.695  11.857  1.00 -0.40
ATOM   1972  H   ALA G  82       9.147  -2.181  11.564  1.00  0.40
ATOM   1973  CA  ALA G  82      10.009  -0.266  11.498  1.00  0.00
ATOM   1974  CB  ALA G  82       8.849   0.132  10.625  1.00  0.00
ATOM   1975  C   ALA G  82       9.959   0.484  12.824  1.00  0.55
ATOM   1976  O   ALA G  82       9.249   0.068  13.753  1.00 -0.55
ATOM   1977  N   ASP G  83      10.738   1.516  12.867  1.00 -0.40
ATOM   1978  H   ASP G  83      11.292   1.754  12.075  1.00  0.40
ATOM   1979  CA  ASP G  83      10.905   2.421  14.005  1.00  0.00
ATOM   1980  CB  ASP G  83      12.284   3.089  13.972  1.00  0.00
ATOM   1981  CG  ASP G  83      12.602   3.800  15.278  1.00  0.10
ATOM   1982  OD1 ASP G  83      11.694   3.935  16.136  1.00 -0.55
ATOM   1983  OD2 ASP G  83      13.758   4.251  15.473  1.00 -0.55
ATOM   1984  C   ASP G  83       9.802   3.502  14.064  1.00  0.55
ATOM   1985  O   ASP G  83       9.939   4.665  13.652  1.00 -0.55
ATOM   1986  N   ILE G  84       8.688   3.016  14.606  1.00 -0.40
ATOM   1987  H   ILE G  84       8.629   2.072  14.921  1.00  0.40
ATOM   1988  CA  ILE G  84       7.490   3.812  14.780  1.00  0.00
ATOM   1989  CB  ILE G  84       6.274   3.175  14.036  1.00  0.00
ATOM   1990  CG2 ILE G  84       4.984   3.976  14.218  1.00  0.00
ATOM   1991  CG1 ILE G  84       6.656   3.114  12.558  1.00  0.00
ATOM   1992  CD1 ILE G  84       5.693   2.333  11.708  1.00  0.00
ATOM   1993  C   ILE G  84       7.063   3.937  16.236  1.00  0.55
ATOM   1994  O   ILE G  84       6.835   2.864  16.847  1.00 -0.55
ATOM   1995  N   THR G  85       6.993   5.171  16.703  1.00 -0.40
ATOM   1996  H   THR G  85       7.276   5.971  16.180  1.00  0.40
ATOM   1997  CA  THR G  85       6.475   5.399  18.054  1.00  0.00
ATOM   1998  CB  THR G  85       7.217   6.462  18.836  1.00  0.00
ATOM   1999  OG1 THR G  85       8.511   5.902  18.938  1.00 -0.49
ATOM   2000  HG1 THR G  85       8.941   6.075  18.097  1.00  0.49
ATOM   2001  CG2 THR G  85       6.576   6.611  20.210  1.00  0.00
ATOM   2002  C   THR G  85       4.997   5.803  17.919  1.00  0.55
ATOM   2003  O   THR G  85       4.675   6.727  17.167  1.00 -0.55
ATOM   2004  N   ILE G  86       4.078   5.148  18.570  1.00 -0.40
ATOM   2005  H   ILE G  86       4.309   4.387  19.170  1.00  0.40
ATOM   2006  CA  ILE G  86       2.637   5.469  18.479  1.00  0.00
ATOM   2007  CB  ILE G  86       1.859   4.226  18.078  1.00  0.00
ATOM   2008  CG2 ILE G  86       0.377   4.422  17.914  1.00  0.00
ATOM   2009  CG1 ILE G  86       2.429   3.665  16.757  1.00  0.00
ATOM   2010  CD1 ILE G  86       1.787   2.267  16.571  1.00  0.00
ATOM   2011  C   ILE G  86       2.132   6.026  19.794  1.00  0.55
ATOM   2012  O   ILE G  86       2.241   5.386  20.845  1.00 -0.55
ATOM   2013  N   ILE G  87       1.599   7.224  19.769  1.00 -0.40
ATOM   2014  H   ILE G  87       1.546   7.740  18.919  1.00  0.40
ATOM   2015  CA  ILE G  87       1.044   7.911  20.939  1.00  0.00
ATOM   2016  CB  ILE G  87       1.652   9.299  21.168  1.00  0.00
ATOM   2017  CG2 ILE G  87       1.021   9.964  22.386  1.00  0.00
ATOM   2018  CG1 ILE G  87       3.175   9.136  21.237  1.00  0.00
ATOM   2019  CD1 ILE G  87       3.880  10.454  20.993  1.00  0.00
ATOM   2020  C   ILE G  87      -0.451   8.061  20.692  1.00  0.55
ATOM   2021  O   ILE G  87      -0.907   8.575  19.679  1.00 -0.55
ATOM   2022  N   LEU G  88      -1.191   7.480  21.604  1.00 -0.40
ATOM   2023  H   LEU G  88      -0.783   7.018  22.387  1.00  0.40
ATOM   2024  CA  LEU G  88      -2.651   7.457  21.552  1.00  0.00
ATOM   2025  CB  LEU G  88      -3.173   6.041  21.669  1.00  0.00
ATOM   2026  CG  LEU G  88      -2.883   5.096  20.508  1.00  0.00
ATOM   2027  CD1 LEU G  88      -3.165   3.672  20.943  1.00  0.00
ATOM   2028  CD2 LEU G  88      -3.762   5.443  19.307  1.00  0.00
ATOM   2029  C   LEU G  88      -3.136   8.384  22.664  1.00  0.55
ATOM   2030  O   LEU G  88      -3.051   8.033  23.837  1.00 -0.55
ATOM   2031  N   SER G  89      -3.544   9.564  22.223  1.00 -0.40
ATOM   2032  H   SER G  89      -3.506   9.841  21.266  1.00  0.40
ATOM   2033  CA  SER G  89      -4.097  10.545  23.216  1.00  0.00
ATOM   2034  CB  SER G  89      -3.200  11.750  23.349  1.00  0.00
ATOM   2035  OG  SER G  89      -2.458  12.041  22.184  1.00 -0.49
ATOM   2036  HG  SER G  89      -1.933  12.818  22.391  1.00  0.49
ATOM   2037  C   SER G  89      -5.548  10.818  22.817  1.00  0.10
ATOM   2038  O   SER G  89      -6.176   9.872  22.206  1.00 -0.55
ATOM   2039  OXT SER G  89      -6.064  11.936  23.072  1.00 -0.55
ATOM   2040  OH2 OH2 R 111       8.502   0.276  -8.217  1.00 -0.83
ATOM   2041  H1  OH2 R 111       8.689  -0.355  -7.522  1.00  0.42
ATOM   2042  H2  OH2 R 111       7.573   0.153  -8.410  1.00  0.42
ATOM   2043  OH2 OH2 R 113      10.492  -3.800 -11.608  1.00 -0.83
ATOM   2044  H1  OH2 R 113       9.830  -3.548 -12.252  1.00  0.42
ATOM   2045  H2  OH2 R 113      10.016  -4.329 -10.968  1.00  0.42
ATOM   2046  OH2 OH2 R 116      14.846  -5.228 -11.862  1.00 -0.83
ATOM   2047  H1  OH2 R 116      15.761  -5.150 -11.593  1.00  0.42
ATOM   2048  H2  OH2 R 116      14.359  -4.727 -11.207  1.00  0.42
ATOM   2049  OH2 OH2 R 117      -4.838  -1.322 -11.603  1.00 -0.83
ATOM   2050  H1  OH2 R 117      -5.439  -0.718 -12.039  1.00  0.42
ATOM   2051  H2  OH2 R 117      -5.344  -1.680 -10.873  1.00  0.42
ATOM   2052  OH2 OH2 R 119      -6.721  -6.520  -1.235  1.00 -0.83
ATOM   2053  H1  OH2 R 119      -6.037  -6.006  -0.806  1.00  0.42
ATOM   2054  H2  OH2 R 119      -6.447  -7.430  -1.117  1.00  0.42
ATOM   2055  OH2 OH2 R 121       4.286  -3.705  -0.445  1.00 -0.83
ATOM   2056  H1  OH2 R 121       4.373  -2.950  -1.027  1.00  0.42
ATOM   2057  H2  OH2 R 121       3.788  -4.344  -0.954  1.00  0.42
ATOM   2058  OH2 OH2 R 122       7.999  -7.454  -2.394  1.00 -0.83
ATOM   2059  H1  OH2 R 122       8.515  -7.360  -1.594  1.00  0.42
ATOM   2060  H2  OH2 R 122       8.052  -6.596  -2.815  1.00  0.42
ATOM   2061  OH2 OH2 R 125       3.756  -6.702   1.167  1.00 -0.83
ATOM   2062  H1  OH2 R 125       3.469  -6.457   0.287  1.00  0.42
ATOM   2063  H2  OH2 R 125       3.634  -7.650   1.205  1.00  0.42
ATOM   2064  OH2 OH2 R 130      15.071 -16.819 -11.114  1.00 -0.83
ATOM   2065  H1  OH2 R 130      15.917 -16.390 -10.990  1.00  0.42
ATOM   2066  H2  OH2 R 130      14.725 -16.930 -10.228  1.00  0.42
ATOM   2067  OH2 OH2 R 150      17.614   4.363  -7.037  1.00 -0.83
ATOM   2068  H1  OH2 R 150      17.306   4.913  -6.317  1.00  0.42
ATOM   2069  H2  OH2 R 150      18.477   4.715  -7.256  1.00  0.42
ATOM   2070  OH2 OH2 R 151      11.838   3.422 -12.105  1.00 -0.83
ATOM   2071  H1  OH2 R 151      12.195   3.913 -11.364  1.00  0.42
ATOM   2072  H2  OH2 R 151      10.916   3.290 -11.882  1.00  0.42
ATOM   2073  OH2 OH2 L  90      10.339   6.177  16.690  1.00 -0.83
ATOM   2074  H1  OH2 L  90      10.739   5.310  16.620  1.00  0.42
ATOM   2075  H2  OH2 L  90      10.745   6.686  15.988  1.00  0.42
ATOM   2076  OH2 OH2 L  92       9.532   2.896   4.459  1.00 -0.83
ATOM   2077  H1  OH2 L  92       8.821   2.594   5.025  1.00  0.42
ATOM   2078  H2  OH2 L  92       9.720   3.784   4.764  1.00  0.42
ATOM   2079  OH2 OH2 R  94      12.915   5.185   4.604  1.00 -0.83
ATOM   2080  H1  OH2 R  94      11.986   5.302   4.802  1.00  0.42
ATOM   2081  H2  OH2 R  94      13.066   4.246   4.711  1.00  0.42
ATOM   2082  OH2 OH2 L  97      -3.661   9.823  -2.989  1.00 -0.83
ATOM   2083  H1  OH2 L  97      -4.505   9.902  -2.544  1.00  0.42
ATOM   2084  H2  OH2 L  97      -3.542   8.882  -3.114  1.00  0.42
ATOM   2085  OH2 OH2 R 105      -6.339  -3.423  -2.182  1.00 -0.83
ATOM   2086  H1  OH2 R 105      -5.737  -2.879  -2.691  1.00  0.42
ATOM   2087  H2  OH2 R 105      -5.797  -3.790  -1.483  1.00  0.42
ATOM   2088  OH2 OH2 L 110     -14.375  12.579  14.012  1.00 -0.83
ATOM   2089  H1  OH2 L 110     -13.437  12.641  14.194  1.00  0.42
ATOM   2090  H2  OH2 L 110     -14.428  12.451  13.065  1.00  0.42
ATOM   2091 DUM1 DUM W 214      95.840  91.508  95.237  1.00  0.00
ATOM   2092 DUM2 DUM W 214     -91.333 -96.013 -92.818  1.00  0.00
ATOM   2093  AAA AAA X 214     -18.787  59.263  42.925  1.00  0.00
ATOM   2094  AAB AAB X 215      18.918  41.693 -15.251  1.00  0.00
ATOM   2095  AAC AAC X 216      36.128  70.583 -76.158  1.00  0.00
ATOM   2096  AAD AAD X 217     -70.481 -70.827 -38.787  1.00  0.00
ATOM   2097  AAE AAE X 218      57.507 -86.513  15.017  1.00  0.00
ATOM   2098  AAF AAF X 219      51.547 -33.563 -34.181  1.00  0.00
ATOM   2099  AAG AAG X 220      58.488  46.702  44.811  1.00  0.00
ATOM   2100  AAH AAH X 221      60.577  -2.093 -18.460  1.00  0.00
ATOM   2101  AAI AAI X 222       2.420  40.094  50.873  1.00  0.00
ATOM   2102  AAJ AAJ X 223      71.011 -77.225  56.625  1.00  0.00
ATOM   2103  AAK AAK X 224      29.590 -40.152  76.228  1.00  0.00
ATOM   2104  AAL AAL X 225      14.380  69.966 -61.098  1.00  0.00
ATOM   2105  AAM AAM X 226      64.995  79.556  87.776  1.00  0.00
ATOM   2106  AAN AAN X 227     -49.595  47.497  73.037  1.00  0.00
ATOM   2107  AAO AAO X 228      26.669 -45.605 -68.701  1.00  0.00
ATOM   2108  AAP AAP X 229      11.151  44.876 -62.581  1.00  0.00
ATOM   2109  AAQ AAQ X 230      27.987  -6.952  69.367  1.00  0.00
ATOM   2110  AAR AAR X 231       4.925  46.653  84.834  1.00  0.00
ATOM   2111  AAS AAS X 232     -54.523 -37.291  77.536  1.00  0.00
ATOM   2112  AAT AAT X 233      57.883   5.631  53.748  1.00  0.00
ATOM   2113  AAU AAU X 234       4.569 -36.020  80.199  1.00  0.00
ATOM   2114  AAV AAV X 235      23.726  70.079   5.545  1.00  0.00
ATOM   2115  AAW AAW X 236      23.846   9.295 -57.540  1.00  0.00
ATOM   2116  AAX AAX X 237     -43.819  -3.186  46.085  1.00  0.00
ATOM   2117  AAY AAY X 238     -47.751  18.686 -83.387  1.00  0.00
ATOM   2118  AAZ AAZ X 239      53.834 -52.903  13.891  1.00  0.00
ATOM   2119  ABA ABA X 240      59.053  75.328  65.362  1.00  0.00
ATOM   2120  ABB ABB X 241      67.272  46.845 -31.876  1.00  0.00
ATOM   2121  ABC ABC X 242      79.950  83.469  65.023  1.00  0.00
ATOM   2122  ABD ABD X 243     -54.200  13.330 -31.554  1.00  0.00
ATOM   2123  ABE ABE X 244      39.769  70.365  40.493  1.00  0.00
ATOM   2124  ABF ABF X 245     -82.697  49.318  83.295  1.00  0.00
ATOM   2125  ABG ABG X 246      43.881 -79.911  66.997  1.00  0.00
ATOM   2126  ABH ABH X 247     -29.460 -45.648 -52.069  1.00  0.00
ATOM   2127  ABI ABI X 248     -71.017 -23.598 -69.291  1.00  0.00
ATOM   2128  ABJ ABJ X 249     -79.986 -11.921  10.978  1.00  0.00
ATOM   2129  ABK ABK X 250      55.640 -71.564 -67.133  1.00  0.00
ATOM   2130  ABL ABL X 251      -7.897   3.728  75.236  1.00  0.00
ATOM   2131  ABM ABM X 252     -79.407  64.073  27.163  1.00  0.00
ATOM   2132  ABN ABN X 253      -6.021  77.506  79.388  1.00  0.00
ATOM   2133  ABO ABO X 254     -49.791  64.408 -39.770  1.00  0.00
ATOM   2134  ABP ABP X 255      29.576 -20.996 -16.431  1.00  0.00
ATOM   2135  ABQ ABQ X 256     -82.938  75.391 -75.107  1.00  0.00
ATOM   2136  ABR ABR X 257     -66.301  50.825 -75.146  1.00  0.00
ATOM   2137  ABS ABS X 258     -26.924 -38.736  75.412  1.00  0.00
ATOM   2138  ABT ABT X 259      81.108  49.636  16.724  1.00  0.00
ATOM   2139  ABU ABU X 260     -66.381  13.000  83.702  1.00  0.00
ATOM   2140  ABV ABV X 261     -49.651 -14.644 -82.638  1.00  0.00
ATOM   2141  ABW ABW X 262      45.938  47.963  22.038  1.00  0.00
ATOM   2142  ABX ABX X 263      47.913 -59.497  64.162  1.00  0.00
ATOM   2143  ABY ABY X 264      13.691 -36.821  10.892  1.00  0.00
ATOM   2144  ABZ ABZ X 265      30.652  82.450 -22.235  1.00  0.00
ATOM   2145  ACA ACA X 266      75.095 -83.063  19.055  1.00  0.00
ATOM   2146  ACB ACB X 267     -20.246  70.502 -74.315  1.00  0.00
ATOM   2147  ACC ACC X 268     -12.605 -24.294  32.430  1.00  0.00
ATOM   2148  ACD ACD X 269      49.629  81.725  26.186  1.00  0.00
ATOM   2149  ACE ACE X 270     -56.601 -49.165 -70.853  1.00  0.00
ATOM   2150  ACF ACF X 271      69.501  30.417  -7.838  1.00  0.00
ATOM   2151  ACG ACG X 272       9.849 -32.073  42.491  1.00  0.00
ATOM   2152  ACH ACH X 273       2.079 -29.893 -84.359  1.00  0.00
ATOM   2153  ACI ACI X 274     -37.759  51.907 -83.545  1.00  0.00
ATOM   2154  ACJ ACJ X 275      84.248 -48.389  -0.061  1.00  0.00
ATOM   2155  ACK ACK X 276      25.913  32.093  17.154  1.00  0.00
ATOM   2156  ACL ACL X 277     -38.817 -77.075 -50.675  1.00  0.00
ATOM   2157  ACM ACM X 278      74.439  33.878  54.060  1.00  0.00
ATOM   2158  ACN ACN X 279      16.773  18.243  76.094  1.00  0.00
ATOM   2159  ACO ACO X 280     -20.172 -72.559  77.663  1.00  0.00
ATOM   2160  ACP ACP X 281      75.084 -16.755 -74.875  1.00  0.00
ATOM   2161  ACQ ACQ X 282     -22.524 -58.038  28.586  1.00  0.00
ATOM   2162  ACR ACR X 283     -81.736 -57.444 -11.878  1.00  0.00
ATOM   2163  ACS ACS X 284      88.687  17.165  60.542  1.00  0.00
ATOM   2164  ACT ACT X 285      78.059  77.651 -59.320  1.00  0.00
ATOM   2165  ACU ACU X 286     -47.762 -86.333 -59.351  1.00  0.00
ATOM   2166  ACV ACV X 287     -78.768 -54.494  84.815  1.00  0.00
ATOM   2167  ACW ACW X 288      -4.238 -56.854 -23.797  1.00  0.00
ATOM   2168  ACX ACX X 289     -75.329  75.571 -15.472  1.00  0.00
ATOM   2169  ACY ACY X 290       8.276 -76.719 -66.902  1.00  0.00
ATOM   2170  ACZ ACZ X 291     -24.721  -4.500 -62.452  1.00  0.00
ATOM   2171  ADA ADA X 292     -18.347  29.827 -50.779  1.00  0.00
ATOM   2172  ADB ADB X 293     -73.729 -47.346  16.873  1.00  0.00
ATOM   2173  ADC ADC X 294     -75.194  57.887  52.006  1.00  0.00
ATOM   2174  ADD ADD X 295      68.038 -64.992 -11.607  1.00  0.00
ATOM   2175  ADE ADE X 296      84.007 -10.352 -49.012  1.00  0.00
ATOM   2176  ADF ADF X 297       1.599 -56.084  79.050  1.00  0.00
ATOM   2177  ADG ADG X 298      84.828 -68.375   2.328  1.00  0.00
ATOM   2178  ADH ADH X 299     -29.178 -25.163 -21.189  1.00  0.00
ATOM   2179  ADI ADI X 300     -56.385 -45.039  35.439  1.00  0.00
ATOM   2180  ADJ ADJ X 301      89.882 -67.787  78.311  1.00  0.00
ATOM   2181  ADK ADK X 302      39.062 -81.347 -15.364  1.00  0.00
ATOM   2182  ADL ADL X 303      83.953   1.006 -25.121  1.00  0.00
ATOM   2183  ADM ADM X 304     -80.249 -41.243 -48.345  1.00  0.00
ATOM   2184  ADN ADN X 305     -61.269 -61.632  52.395  1.00  0.00
ATOM   2185  ADO ADO X 306      62.958  52.600 -78.193  1.00  0.00
ATOM   2186  ADP ADP X 307      48.014 -73.004  15.588  1.00  0.00
ATOM   2187  ADQ ADQ X 308     -80.961 -14.616  76.999  1.00  0.00
ATOM   2188  ADR ADR X 309      35.577 -62.198 -31.597  1.00  0.00
ATOM   2189  ADS ADS X 310     -30.726  43.851   2.286  1.00  0.00
ATOM   2190  ADT ADT X 311      44.968 -24.750 -66.850  1.00  0.00
ATOM   2191  ADU ADU X 312      77.092  45.517  -9.544  1.00  0.00
ATOM   2192  ADV ADV X 313     -78.654 -77.973  46.848  1.00  0.00
ATOM   2193  ADW ADW X 314      54.661 -25.924  14.633  1.00  0.00
ATOM   2194  ADX ADX X 315      41.793  21.095  87.456  1.00  0.00
ATOM   2195  ADY ADY X 316      74.376  79.914 -35.676  1.00  0.00
ATOM   2196  ADZ ADZ X 317      36.043  49.073  51.448  1.00  0.00
ATOM   2197  AEA AEA X 318      15.772 -62.501  -4.698  1.00  0.00
ATOM   2198  AEB AEB X 319     -22.089  63.459  23.901  1.00  0.00
ATOM   2199  AEC AEC X 320      -0.708 -82.225   5.841  1.00  0.00
ATOM   2200  AED AED X 321     -51.718 -77.129  15.973  1.00  0.00
ATOM   2201  AEE AEE X 322      83.123  79.957   6.352  1.00  0.00
ATOM   2202  AEF AEF X 323     -39.428 -29.885  20.569  1.00  0.00
ATOM   2203  AEG AEG X 324     -48.758 -40.760 -28.862  1.00  0.00
ATOM   2204  AEH AEH X 325      53.574  81.398 -79.776  1.00  0.00
ATOM   2205  AEI AEI X 326      26.806  57.934  25.193  1.00  0.00
ATOM   2206  AEJ AEJ X 327      23.441  35.248  39.599  1.00  0.00
ATOM   2207  AEK AEK X 328     -77.870 -78.641  76.649  1.00  0.00
ATOM   2208  AEL AEL X 329     -48.748 -60.956 -16.220  1.00  0.00
ATOM   2209  AEM AEM X 330      77.347  19.614 -78.884  1.00  0.00
ATOM   2210  AEN AEN X 331      43.682  11.618  21.212  1.00  0.00
ATOM   2211  AEO AEO X 332      45.726  60.331  -1.733  1.00  0.00
ATOM   2212  AEP AEP X 333       0.151 -67.973  48.970  1.00  0.00
ATOM   2213  AEQ AEQ X 334      23.693  82.291 -36.938  1.00  0.00
ATOM   2214  AER AER X 335     -69.559  37.767  19.260  1.00  0.00
ATOM   2215  AES AES X 336     -48.396  73.933   2.366  1.00  0.00
ATOM   2216  AET AET X 337     -24.276 -87.067  23.492  1.00  0.00
ATOM   2217  AEU AEU X 338      10.514 -22.864  24.288  1.00  0.00
ATOM   2218  AEV AEV X 339     -61.195  26.013  50.497  1.00  0.00
ATOM   2219  AEW AEW X 340     -77.917  85.878  60.268  1.00  0.00
ATOM   2220  AEX AEX X 341     -40.570  -0.265   5.474  1.00  0.00
ATOM   2221  AEY AEY X 342     -25.171  16.630 -61.845  1.00  0.00
ATOM   2222  AEZ AEZ X 343       3.422  25.216 -82.753  1.00  0.00
ATOM   2223  AFA AFA X 344     -20.581  32.673  44.569  1.00  0.00
ATOM   2224  AFB AFB X 345      65.676  -7.710  14.316  1.00  0.00
ATOM   2225  AFC AFC X 346      11.882  49.351 -41.243  1.00  0.00
ATOM   2226  AFD AFD X 347     -30.673 -36.910  -1.008  1.00  0.00
ATOM   2227  AFE AFE X 348     -22.177  80.264  19.802  1.00  0.00
ATOM   2228  AFF AFF X 349     -70.144  19.671 -72.985  1.00  0.00
ATOM   2229  AFG AFG X 350      71.863  80.762  45.724  1.00  0.00
ATOM   2230  AFH AFH X 351      48.488 -28.994  38.330  1.00  0.00
ATOM   2231  AFI AFI X 352      12.010  77.239  68.425  1.00  0.00
ATOM   2232  AFJ AFJ X 353     -12.110  44.068 -23.370  1.00  0.00
ATOM   2233  AFK AFK X 354      49.714  63.931 -54.224  1.00  0.00
ATOM   2234  AFL AFL X 355      68.029 -72.566 -37.688  1.00  0.00
ATOM   2235  AFM AFM X 356     -19.728  79.809  81.558  1.00  0.00
ATOM   2236  AFN AFN X 357     -32.995  -0.998 -85.662  1.00  0.00
ATOM   2237  AFO AFO X 358     -34.362  63.935  17.874  1.00  0.00
ATOM   2238  AFP AFP X 359      -8.416  73.810  -7.394  1.00  0.00
ATOM   2239  AFQ AFQ X 360      55.462  25.822  39.877  1.00  0.00
ATOM   2240  AFR AFR X 361      26.033 -54.004   2.909  1.00  0.00
ATOM   2241  AFS AFS X 362      60.295  13.678   1.096  1.00  0.00
ATOM   2242  AFT AFT X 363     -83.586  78.558  32.044  1.00  0.00
ATOM   2243  AFU AFU X 364      -7.325 -83.724  53.408  1.00  0.00
ATOM   2244  AFV AFV X 365      22.319 -73.201  75.376  1.00  0.00
ATOM   2245  AFW AFW X 366      66.830  30.635 -59.014  1.00  0.00
ATOM   2246  AFX AFX X 367      25.281 -77.445  38.903  1.00  0.00
ATOM   2247  AFY AFY X 368      35.898  -7.481 -81.820  1.00  0.00
ATOM   2248  AFZ AFZ X 369      33.183 -88.599  39.022  1.00  0.00
ATOM   2249  AGA AGA X 370     -56.668 -74.263  78.151  1.00  0.00
ATOM   2250  AGB AGB X 371     -76.416 -78.096   3.674  1.00  0.00
ATOM   2251  AGC AGC X 372     -68.364  77.131  30.210  1.00  0.00
ATOM   2252  AGD AGD X 373     -38.899  31.501 -51.655  1.00  0.00
ATOM   2253  AGE AGE X 374      69.819 -37.259  67.108  1.00  0.00
ATOM   2254  AGF AGF X 375      82.185 -69.326 -25.575  1.00  0.00
ATOM   2255  AGG AGG X 376     -41.308 -86.885  51.299  1.00  0.00
ATOM   2256  AGH AGH X 377      54.620 -62.295 -22.025  1.00  0.00
ATOM   2257  AGI AGI X 378      79.184 -45.004 -72.835  1.00  0.00
ATOM   2258  AGJ AGJ X 379     -38.955  28.808 -77.645  1.00  0.00
ATOM   2259  AGK AGK X 380     -60.824  74.850  61.694  1.00  0.00
ATOM   2260  AGL AGL X 381     -29.648  25.066  80.376  1.00  0.00
ATOM   2261  AGM AGM X 382     -74.495 -50.375  53.721  1.00  0.00
ATOM   2262  AGN AGN X 383       8.531  80.815  -4.178  1.00  0.00
ATOM   2263  AGO AGO X 384      14.899 -71.854  48.955  1.00  0.00
ATOM   2264  AGP AGP X 385       2.045 -90.537 -86.772  1.00  0.00
ATOM   2265  AGQ AGQ X 386     -43.046  72.848 -82.020  1.00  0.00
ATOM   2266  AGR AGR X 387     -57.102 -14.344  83.396  1.00  0.00
ATOM   2267  AGS AGS X 388     -82.027 -39.948  36.183  1.00  0.00
ATOM   2268  AGT AGT X 389     -44.348  79.833  40.600  1.00  0.00
ATOM   2269  AGU AGU X 390     -18.305 -47.017 -77.977  1.00  0.00
ATOM   2270  AGV AGV X 391       2.397  79.195  16.946  1.00  0.00
ATOM   2271  AGW AGW X 392     -61.143 -43.080  -2.917  1.00  0.00
ATOM   2272  AGX AGX X 393     -22.244  50.235 -75.306  1.00  0.00
ATOM   2273  AGY AGY X 394      14.011 -59.057  41.679  1.00  0.00
ATOM   2274  AGZ AGZ X 395      79.242 -10.559  38.232  1.00  0.00
ATOM   2275  AHA AHA X 396     -30.313 -76.449 -66.826  1.00  0.00
ATOM   2276  AHB AHB X 397      -1.351  44.284  16.910  1.00  0.00
ATOM   2277  AHC AHC X 398       1.621 -12.409 -76.012  1.00  0.00
ATOM   2278  AHD AHD X 399      64.240  72.497 -14.388  1.00  0.00
ATOM   2279  AHE AHE X 400      81.202  46.056 -45.760  1.00  0.00
ATOM   2280  AHF AHF X 401     -13.637  62.776  84.164  1.00  0.00
ATOM   2281  AHG AHG X 402     -56.172 -77.766  44.392  1.00  0.00
ATOM   2282  AHH AHH X 403      38.138 -14.552   2.906  1.00  0.00
ATOM   2283  AHI AHI X 404     -47.551  47.565  40.296  1.00  0.00
ATOM   2284  AHJ AHJ X 405     -10.344 -60.946  56.423  1.00  0.00
ATOM   2285  AHK AHK X 406      83.032 -53.355  25.258  1.00  0.00
ATOM   2286  AHL AHL X 407      42.439  81.795 -32.387  1.00  0.00
ATOM   2287  AHM AHM X 408     -12.126  13.537 -23.378  1.00  0.00
ATOM   2288  AHN AHN X 409      70.286  52.434 -52.805  1.00  0.00
ATOM   2289  AHO AHO X 410      -7.730  43.325 -62.197  1.00  0.00
ATOM   2290  AHP AHP X 411      50.336  48.351  65.187  1.00  0.00
ATOM   2291  AHQ AHQ X 412      83.452   5.849 -70.777  1.00  0.00
ATOM   2292  AHR AHR X 413      14.483  59.603  51.272  1.00  0.00
ATOM   2293  AHS AHS X 414     -17.587 -89.373  -6.013  1.00  0.00
ATOM   2294  AHT AHT X 415      82.544  54.580  72.824  1.00  0.00
ATOM   2295  AHU AHU X 416      27.653  -9.756  37.445  1.00  0.00
ATOM   2296  AHV AHV X 417     -81.222  63.369  79.143  1.00  0.00
ATOM   2297  AHW AHW X 418      69.159  74.722 -80.307  1.00  0.00
ATOM   2298  AHX AHX X 419      80.053  16.761  69.865  1.00  0.00
ATOM   2299  AHY AHY X 420     -14.651   5.014 -43.307  1.00  0.00
ATOM   2300  AHZ AHZ X 421     -61.182 -24.468  15.706  1.00  0.00
ATOM   2301  AIA AIA X 422     -76.708  35.212 -50.756  1.00  0.00
ATOM   2302  AIB AIB X 423      40.184  68.519  83.468  1.00  0.00
ATOM   2303  AIC AIC X 424      11.940   9.318  86.536  1.00  0.00
ATOM   2304  AID AID X 425      -0.999  68.175 -26.573  1.00  0.00
ATOM   2305  AIE AIE X 426      35.956  -9.508 -30.993  1.00  0.00
ATOM   2306  AIF AIF X 427     -26.573  18.003 -41.134  1.00  0.00
ATOM   2307  AIG AIG X 428      -8.560 -23.594 -46.690  1.00  0.00
ATOM   2308  AIH AIH X 429      85.767 -19.098  -7.389  1.00  0.00
ATOM   2309  AII AII X 430      25.819  72.858 -10.901  1.00  0.00
ATOM   2310  AIJ AIJ X 431      64.650  38.604  85.878  1.00  0.00
ATOM   2311  AIK AIK X 432      20.349  18.137  47.856  1.00  0.00
ATOM   2312  AIL AIL X 433     -70.406 -86.043  61.920  1.00  0.00
ATOM   2313  AIM AIM X 434     -25.828 -58.932 -16.425  1.00  0.00
ATOM   2314  AIN AIN X 435      49.261   6.479 -43.986  1.00  0.00
ATOM   2315  AIO AIO X 436      16.626 -48.722 -19.253  1.00  0.00
ATOM   2316  AIP AIP X 437      -4.979  66.821  30.782  1.00  0.00
ATOM   2317  AIQ AIQ X 438     -37.515 -79.495   6.252  1.00  0.00
ATOM   2318  AIR AIR X 439      84.164  66.283 -82.998  1.00  0.00
ATOM   2319  AIS AIS X 440     -66.002  78.285 -67.122  1.00  0.00
ATOM   2320  AIT AIT X 441      27.476  42.109 -74.223  1.00  0.00
ATOM   2321  AIU AIU X 442      80.755  12.598 -53.421  1.00  0.00
ATOM   2322  AIV AIV X 443     -38.266 -63.214  77.167  1.00  0.00
ATOM   2323  AIW AIW X 444      57.269 -74.473  87.891  1.00  0.00
ATOM   2324  AIX AIX X 445       9.868 -53.116  26.481  1.00  0.00
ATOM   2325  AIY AIY X 446     -79.516   6.161  37.528  1.00  0.00
ATOM   2326  AIZ AIZ X 447      39.426  11.307 -22.163  1.00  0.00
ATOM   2327  AJA AJA X 448      74.716 -45.342  47.008  1.00  0.00
ATOM   2328  AJB AJB X 449      16.552 -29.560 -26.842  1.00  0.00
ATOM   2329  AJC AJC X 450      41.752  37.566 -86.580  1.00  0.00
ATOM   2330  AJD AJD X 451     -44.397   1.145  82.678  1.00  0.00
ATOM   2331  AJE AJE X 452      52.753 -44.798 -76.994  1.00  0.00
ATOM   2332  AJF AJF X 453      -9.574  10.238  55.371  1.00  0.00
ATOM   2333  AJG AJG X 454      39.212 -71.110  32.089  1.00  0.00
ATOM   2334  AJH AJH X 455     -26.379 -75.602  58.896  1.00  0.00
ATOM   2335  AJI AJI X 456      22.280 -70.272   8.947  1.00  0.00
ATOM   2336  AJJ AJJ X 457      66.925  31.397 -21.301  1.00  0.00
ATOM   2337  AJK AJK X 458     -16.210 -58.282  74.240  1.00  0.00
ATOM   2338  AJL AJL X 459      23.026 -14.874 -32.169  1.00  0.00
ATOM   2339  AJM AJM X 460     -38.566  68.301 -67.789  1.00  0.00
ATOM   2340  AJN AJN X 461      -9.040 -19.614  55.680  1.00  0.00
ATOM   2341  AJO AJO X 462      11.961 -51.020  87.216  1.00  0.00
ATOM   2342  AJP AJP X 463     -16.525  79.010 -36.334  1.00  0.00
ATOM   2343  AJQ AJQ X 464      77.339  66.836  -1.352  1.00  0.00
ATOM   2344  AJR AJR X 465     -66.244  77.638  88.665  1.00  0.00
ATOM   2345  AJS AJS X 466      37.108  39.163 -50.117  1.00  0.00
ATOM   2346  AJT AJT X 467      -0.418 -21.828 -33.105  1.00  0.00
ATOM   2347  AJU AJU X 468      87.512  18.719 -27.906  1.00  0.00
ATOM   2348  AJV AJV X 469      15.387  52.885  21.919  1.00  0.00
ATOM   2349  AJW AJW X 470      46.511 -25.860  -5.220  1.00  0.00
ATOM   2350  AJX AJX X 471      60.979 -52.791  50.500  1.00  0.00
ATOM   2351  AJY AJY X 472      53.042  48.072  87.827  1.00  0.00
ATOM   2352  AJZ AJZ X 473      37.803  74.676  68.194  1.00  0.00
ATOM   2353  AKA AKA X 474      42.153 -16.799  14.901  1.00  0.00
ATOM   2354  AKB AKB X 475     -14.365  61.877  59.725  1.00  0.00
ATOM   2355  AKC AKC X 476      87.037  26.286  85.419  1.00  0.00
ATOM   2356  AKD AKD X 477     -41.002 -61.304 -28.729  1.00  0.00
ATOM   2357  AKE AKE X 478     -19.964 -46.324   1.223  1.00  0.00
ATOM   2358  AKF AKF X 479      46.382  24.982 -39.422  1.00  0.00
ATOM   2359  AKG AKG X 480      86.466 -70.240  42.479  1.00  0.00
ATOM   2360  AKH AKH X 481      70.098  -3.704 -66.653  1.00  0.00
ATOM   2361  AKI AKI X 482     -36.846 -34.402  41.012  1.00  0.00
ATOM   2362  AKJ AKJ X 483      56.789  38.913   0.515  1.00  0.00
ATOM   2363  AKK AKK X 484     -51.508 -87.705  27.302  1.00  0.00
ATOM   2364  AKL AKL X 485      81.128  -1.847  82.532  1.00  0.00
ATOM   2365  AKM AKM X 486       1.283  44.115 -80.134  1.00  0.00
ATOM   2366  AKN AKN X 487      53.750  -3.998 -67.455  1.00  0.00
ATOM   2367  AKO AKO X 488     -45.244 -49.327  12.293  1.00  0.00
ATOM   2368  AKP AKP X 489     -56.128 -24.040 -39.389  1.00  0.00
ATOM   2369  AKQ AKQ X 490      49.054  46.274 -33.362  1.00  0.00
ATOM   2370  AKR AKR X 491     -16.709  76.359  38.069  1.00  0.00
ATOM   2371  AKS AKS X 492     -36.482  44.258 -29.657  1.00  0.00
ATOM   2372  AKT AKT X 493      76.414 -39.028 -17.201  1.00  0.00
ATOM   2373  AKU AKU X 494     -82.837  12.076  -1.485  1.00  0.00
ATOM   2374  AKV AKV X 495      88.823 -31.642 -41.103  1.00  0.00
ATOM   2375  AKW AKW X 496     -23.075  68.716 -23.864  1.00  0.00
ATOM   2376  AKX AKX X 497      31.386 -85.997 -54.253  1.00  0.00
ATOM   2377  AKY AKY X 498      30.274 -62.537 -83.645  1.00  0.00
ATOM   2378  AKZ AKZ X 499      -8.220  51.502  32.652  1.00  0.00
ATOM   2379  ALA ALA X 500     -61.336  20.890   1.847  1.00  0.00
ATOM   2380  ALB ALB X 501     -80.807  34.663  78.572  1.00  0.00
ATOM   2381  ALC ALC X 502     -10.037  38.668   5.235  1.00  0.00
ATOM   2382  ALD ALD X 503      83.664   7.289  20.450  1.00  0.00
ATOM   2383  ALE ALE X 504      73.120 -90.339  40.748  1.00  0.00
ATOM   2384  ALF ALF X 505      85.348 -52.997  71.905  1.00  0.00
ATOM   2385  ALG ALG X 506     -20.014 -78.762  12.858  1.00  0.00
ATOM   2386  ALH ALH X 507     -65.623  60.885  36.010  1.00  0.00
ATOM   2387  ALI ALI X 508     -81.158  16.569  71.094  1.00  0.00
ATOM   2388  ALJ ALJ X 509      70.353 -16.399 -36.165  1.00  0.00
ATOM   2389  ALK ALK X 510     -79.345  24.309 -16.876  1.00  0.00
ATOM   2390  ALL ALL X 511     -27.072 -83.985 -30.519  1.00  0.00
ATOM   2391  ALM ALM X 512      90.129  83.939  77.590  1.00  0.00
ATOM   2392  ALN ALN X 513      -0.001 -38.464 -58.344  1.00  0.00
ATOM   2393  ALO ALO X 514      54.176  30.434 -67.716  1.00  0.00
ATOM   2394  ALP ALP X 515     -10.103 -84.157 -43.766  1.00  0.00
ATOM   2395  ALQ ALQ X 516      -9.240  28.197 -38.704  1.00  0.00
ATOM   2396  ALR ALR X 517     -71.156  -5.201 -60.837  1.00  0.00
ATOM   2397  ALS ALS X 518      83.551  26.582 -65.034  1.00  0.00
ATOM   2398  ALT ALT X 519      54.014 -40.752  81.445  1.00  0.00
ATOM   2399  ALU ALU X 520      77.647  18.116  -1.724  1.00  0.00
ATOM   2400  ALV ALV X 521      64.847  45.028  15.455  1.00  0.00
ATOM   2401  ALW ALW X 522      86.823  50.685  46.110  1.00  0.00
ATOM   2402  ALX ALX X 523     -77.863 -24.734 -12.945  1.00  0.00
ATOM   2403  ALY ALY X 524      80.490 -31.691  25.689  1.00  0.00
ATOM   2404  ALZ ALZ X 525       0.201  59.317  12.356  1.00  0.00
ATOM   2405  AMA AMA X 526     -19.879  -5.655 -14.382  1.00  0.00
ATOM   2406  AMB AMB X 527     -65.880  43.708  50.574  1.00  0.00
ATOM   2407  AMC AMC X 528      31.134 -71.472 -48.167  1.00  0.00
ATOM   2408  AMD AMD X 529     -81.196 -88.072 -60.203  1.00  0.00
ATOM   2409  AME AME X 530     -78.972  66.459   1.373  1.00  0.00
ATOM   2410  AMF AMF X 531     -45.300 -82.788 -16.202  1.00  0.00
ATOM   2411  AMG AMG X 532     -77.723 -13.787  55.659  1.00  0.00
ATOM   2412  AMH AMH X 533      -1.727 -74.443 -43.193  1.00  0.00
ATOM   2413  AMI AMI X 534     -51.525 -78.753 -77.327  1.00  0.00
ATOM   2414  AMJ AMJ X 535      -8.961 -14.944 -56.072  1.00  0.00
ATOM   2415  AMK AMK X 536     -81.578   1.659   4.312  1.00  0.00
ATOM   2416  AML AML X 537      27.526 -27.056  60.496  1.00  0.00
ATOM   2417  AMM AMM X 538     -60.246  73.332 -10.979  1.00  0.00
ATOM   2418  AMN AMN X 539      -7.912  62.974 -43.777  1.00  0.00
ATOM   2419  AMO AMO X 540     -24.915  24.686 -79.643  1.00  0.00
ATOM   2420  AMP AMP X 541     -42.113  16.150  86.695  1.00  0.00
ATOM   2421  AMQ AMQ X 542      79.779   2.615   2.227  1.00  0.00
ATOM   2422  AMR AMR X 543     -71.689 -35.266  72.093  1.00  0.00
ATOM   2423  AMS AMS X 544     -38.536 -84.605  70.927  1.00  0.00
ATOM   2424  AMT AMT X 545     -45.065  60.195   9.649  1.00  0.00
ATOM   2425  AMU AMU X 546      85.115  43.674 -81.376  1.00  0.00
ATOM   2426  AMV AMV X 547      48.712  15.513 -79.471  1.00  0.00
ATOM   2427  AMW AMW X 548     -25.390 -61.952 -78.311  1.00  0.00
ATOM   2428  AMX AMX X 549      16.994 -42.169 -41.797  1.00  0.00
ATOM   2429  AMY AMY X 550      66.493  53.847   4.286  1.00  0.00
ATOM   2430  AMZ AMZ X 551      30.216  40.376  65.972  1.00  0.00
ATOM   2431  ANA ANA X 552      25.815 -78.481  25.525  1.00  0.00
ATOM   2432  ANB ANB X 553     -56.931 -23.279 -56.771  1.00  0.00
ATOM   2433  ANC ANC X 554      62.552   1.135 -45.949  1.00  0.00
ATOM   2434  AND AND X 555     -85.055  33.728 -77.355  1.00  0.00
ATOM   2435  ANE ANE X 556     -76.571  37.885  63.878  1.00  0.00
ATOM   2436  ANF ANF X 557      87.431  35.651 -31.927  1.00  0.00
ATOM   2437  ANG ANG X 558     -45.287 -67.516  26.083  1.00  0.00
ATOM   2438  ANH ANH X 559     -41.340 -35.536 -81.167  1.00  0.00
ATOM   2439  ANI ANI X 560     -15.981 -41.377  53.132  1.00  0.00
ATOM   2440  ANJ ANJ X 561     -17.409 -86.244  40.397  1.00  0.00
ATOM   2441  ANK ANK X 562     -17.243  16.609  41.838  1.00  0.00
ATOM   2442  ANL ANL X 563      59.821  69.664  43.775  1.00  0.00
ATOM   2443  ANM ANM X 564     -81.775 -27.359  80.260  1.00  0.00
ATOM   2444  ANN ANN X 565      75.307  64.199  23.155  1.00  0.00
ATOM   2445  ANO ANO X 566      58.902 -73.366  71.697  1.00  0.00
ATOM   2446  ANP ANP X 567      59.985 -76.501  -2.424  1.00  0.00
ATOM   2447  ANQ ANQ X 568      79.494 -12.383  64.042  1.00  0.00
ATOM   2448  ANR ANR X 569      -5.283  37.331 -74.369  1.00  0.00
ATOM   2449  ANS ANS X 570      84.813 -58.490 -57.605  1.00  0.00
ATOM   2450  ANT ANT X 571       7.261 -84.143  58.880  1.00  0.00
ATOM   2451  ANU ANU X 572      10.667  72.449  40.438  1.00  0.00
ATOM   2452  ANV ANV X 573     -67.544  39.344 -17.249  1.00  0.00
ATOM   2453  ANW ANW X 574      29.369 -24.951  21.695  1.00  0.00
ATOM   2454  ANX ANX X 575      31.473  67.907 -37.366  1.00  0.00
ATOM   2455  ANY ANY X 576     -50.862 -21.665 -28.582  1.00  0.00
ATOM   2456  ANZ ANZ X 577      -1.202  33.925  75.277  1.00  0.00
ATOM   2457  AOA AOA X 578     -68.922 -25.262  40.483  1.00  0.00
ATOM   2458  AOB AOB X 579     -77.877  84.648  41.545  1.00  0.00
ATOM   2459  AOC AOC X 580      32.985  83.154 -49.047  1.00  0.00
ATOM   2460  AOD AOD X 581     -34.254  12.568 -71.698  1.00  0.00
ATOM   2461  AOE AOE X 582       9.835  30.436  67.960  1.00  0.00
ATOM   2462  AOF AOF X 583     -83.737 -75.751 -66.438  1.00  0.00
ATOM   2463  AOG AOG X 584     -81.279 -59.212  30.526  1.00  0.00
ATOM   2464  AOH AOH X 585     -42.204  28.780  57.163  1.00  0.00
ATOM   2465  AOI AOI X 586     -29.125  77.771  -9.794  1.00  0.00
ATOM   2466  AOJ AOJ X 587     -21.836  39.290 -63.147  1.00  0.00
ATOM   2467  AOK AOK X 588      59.858  27.567  73.951  1.00  0.00
ATOM   2468  AOL AOL X 589     -17.883  83.539 -25.549  1.00  0.00
ATOM   2469  AOM AOM X 590      84.680 -10.171 -19.420  1.00  0.00
ATOM   2470  AON AON X 591      77.977 -86.149 -79.430  1.00  0.00
ATOM   2471  AOO AOO X 592     -85.646  59.453 -67.637  1.00  0.00
ATOM   2472  AOP AOP X 593      20.814 -29.551 -81.172  1.00  0.00
ATOM   2473  AOQ AOQ X 594     -58.736 -58.640  83.583  1.00  0.00
ATOM   2474  AOR AOR X 595     -81.265  -6.882 -16.252  1.00  0.00
ATOM   2475  AOS AOS X 596      83.524 -23.384 -23.267  1.00  0.00
ATOM   2476  AOT AOT X 597      60.323  11.757 -59.958  1.00  0.00
ATOM   2477  AOU AOU X 598     -66.051 -68.928 -70.600  1.00  0.00
ATOM   2478  AOV AOV X 599      76.122  28.587  18.802  1.00  0.00
ATOM   2479  AOW AOW X 600     -81.040 -47.194 -72.592  1.00  0.00
ATOM   2480  AOX AOX X 601     -63.637   3.538  20.590  1.00  0.00
ATOM   2481  AOY AOY X 602     -13.286 -30.720  -0.341  1.00  0.00
ATOM   2482  AOZ AOZ X 603       9.562  78.314 -41.201  1.00  0.00
ATOM   2483  APA APA X 604     -26.218  10.170  86.734  1.00  0.00
ATOM   2484  APB APB X 605      75.890 -84.205 -47.040  1.00  0.00
ATOM   2485  APC APC X 606      41.746  23.422  60.687  1.00  0.00
ATOM   2486  APD APD X 607      67.089 -20.373  76.628  1.00  0.00
ATOM   2487  APE APE X 608      88.262  61.440  55.611  1.00  0.00
ATOM   2488  APF APF X 609      83.856  21.706  37.004  1.00  0.00
ATOM   2489  APG APG X 610      15.999 -67.477 -25.779  1.00  0.00
ATOM   2490  APH APH X 611     -79.351  65.400 -29.669  1.00  0.00
ATOM   2491  API API X 612       7.291 -89.524  76.482  1.00  0.00
ATOM   2492  APJ APJ X 613      75.393 -28.152 -51.757  1.00  0.00
ATOM   2493  APK APK X 614      39.332  61.249 -21.415  1.00  0.00
ATOM   2494  APL APL X 615     -77.940 -10.606 -45.344  1.00  0.00
ATOM   2495  APM APM X 616      69.987 -54.641 -29.869  1.00  0.00
ATOM   2496  APN APN X 617      71.574 -59.753  83.488  1.00  0.00
ATOM   2497  APO APO X 618     -30.499  59.031  54.956  1.00  0.00
ATOM   2498  APP APP X 619      52.308  46.002 -18.780  1.00  0.00
ATOM   2499  APQ APQ X 620     -82.926 -27.150 -86.306  1.00  0.00
ATOM   2500  APR APR X 621      36.057 -89.628 -33.580  1.00  0.00
ATOM   2501  APS APS X 622       1.877  64.681  -4.662  1.00  0.00
ATOM   2502  APT APT X 623       5.424 -42.595 -34.656  1.00  0.00
ATOM   2503  APU APU X 624      61.632  29.818   8.060  1.00  0.00
ATOM   2504  APV APV X 625      84.814  49.757 -64.008  1.00  0.00
ATOM   2505  APW APW X 626     -71.006 -27.895 -27.759  1.00  0.00
ATOM   2506  APX APX X 627      30.790  64.246  60.586  1.00  0.00
ATOM   2507  APY APY X 628     -61.430 -15.155 -14.043  1.00  0.00
ATOM   2508  APZ APZ X 629      81.954 -84.072  88.621  1.00  0.00
ATOM   2509  AQA AQA X 630     -21.987 -82.641 -55.308  1.00  0.00
ATOM   2510  AQB AQB X 631     -20.505  76.704 -51.292  1.00  0.00
ATOM   2511  AQC AQC X 632     -52.749  80.124  88.313  1.00  0.00
ATOM   2512  AQD AQD X 633     -39.654  27.267  29.796  1.00  0.00
ATOM   2513  AQE AQE X 634       9.723   2.639 -82.284  1.00  0.00
ATOM   2514  AQF AQF X 635      90.062  -1.408  -8.653  1.00  0.00
ATOM   2515  AQG AQG X 636     -34.364  72.797  63.007  1.00  0.00
ATOM   2516  AQH AQH X 637     -11.088  36.150  62.872  1.00  0.00
ATOM   2517  AQI AQI X 638      37.186  49.746  79.454  1.00  0.00
ATOM   2518  AQJ AQJ X 639      76.751  70.747  81.735  1.00  0.00
ATOM   2519  AQK AQK X 640      86.166 -34.336  48.268  1.00  0.00
ATOM   2520  AQL AQL X 641      15.197 -14.268 -49.121  1.00  0.00
ATOM   2521  AQM AQM X 642      -1.975  -4.144 -50.170  1.00  0.00
ATOM   2522  AQN AQN X 643      -9.025   4.888 -80.443  1.00  0.00
ATOM   2523  AQO AQO X 644      24.802  75.519  50.950  1.00  0.00
ATOM   2524  AQP AQP X 645      68.775 -38.774  33.618  1.00  0.00
ATOM   2525  AQQ AQQ X 646     -32.699 -17.430 -77.021  1.00  0.00
ATOM   2526  AQR AQR X 647       5.215  32.005  26.259  1.00  0.00
ATOM   2527  AQS AQS X 648      15.222  13.900 -28.698  1.00  0.00
ATOM   2528  AQT AQT X 649     -57.358 -62.324  31.803  1.00  0.00
ATOM   2529  AQU AQU X 650     -83.821  55.308 -27.163  1.00  0.00
ATOM   2530  AQV AQV X 651     -23.646 -17.902  77.357  1.00  0.00
ATOM   2531  AQW AQW X 652     -10.196 -75.290  88.721  1.00  0.00
ATOM   2532  AQX AQX X 653      46.158  32.971   2.319  1.00  0.00
ATOM   2533  AQY AQY X 654      10.587  52.978  67.662  1.00  0.00
ATOM   2534  AQZ AQZ X 655      -3.586  13.322 -46.141  1.00  0.00
ATOM   2535  ARA ARA X 656      69.605 -86.628 -28.555  1.00  0.00
ATOM   2536  ARB ARB X 657      34.069 -56.099 -51.036  1.00  0.00
ATOM   2537  ARC ARC X 658     -34.639  83.956 -75.217  1.00  0.00
ATOM   2538  ARD ARD X 659      14.643  -3.184 -35.916  1.00  0.00
ATOM   2539  ARE ARE X 660      89.432 -69.450 -71.044  1.00  0.00
ATOM   2540  ARF ARF X 661     -76.648 -86.745 -19.904  1.00  0.00
ATOM   2541  ARG ARG X 662     -67.391 -81.897 -14.927  1.00  0.00
ATOM   2542  ARH ARH X 663      86.745 -29.531  85.846  1.00  0.00
ATOM   2543  ARI ARI X 664      55.873   0.535 -79.499  1.00  0.00
ATOM   2544  ARJ ARJ X 665      88.231 -50.147 -28.897  1.00  0.00
ATOM   2545  ARK ARK X 666      58.762  83.085 -37.961  1.00  0.00
ATOM   2546  ARL ARL X 667     -18.054  54.012  73.858  1.00  0.00
ATOM   2547  ARM ARM X 668     -24.399 -16.764 -43.961  1.00  0.00
ATOM   2548  ARN ARN X 669      21.557  69.490  29.036  1.00  0.00
ATOM   2549  ARO ARO X 670      -6.860 -72.293  -2.980  1.00  0.00
ATOM   2550  ARP ARP X 671      89.096 -82.196  21.045  1.00  0.00
ATOM   2551  ARQ ARQ X 672     -54.990  37.323  -9.061  1.00  0.00
ATOM   2552  ARR ARR X 673      67.240  50.281  28.875  1.00  0.00
ATOM   2553  ARS ARS X 674      38.407  78.528  10.111  1.00  0.00
ATOM   2554  ART ART X 675     -35.145 -56.974 -74.972  1.00  0.00
ATOM   2555  ARU ARU X 676      38.828  11.691 -37.568  1.00  0.00
ATOM   2556  ARV ARV X 677      83.407 -49.867  57.072  1.00  0.00
ATOM   2557  ARW ARW X 678      75.303 -65.899 -44.759  1.00  0.00
ATOM   2558  ARX ARX X 679     -63.838 -18.717  64.282  1.00  0.00
ATOM   2559  ARY ARY X 680     -14.030 -24.172 -86.317  1.00  0.00
ATOM   2560  ARZ ARZ X 681     -65.214   6.539  67.069  1.00  0.00
ATOM   2561  ASA ASA X 682      34.193 -45.327  56.713  1.00  0.00
ATOM   2562  ASB ASB X 683     -31.986  57.617  37.085  1.00  0.00
ATOM   2563  ASC ASC X 684     -74.280  82.398  78.168  1.00  0.00
ATOM   2564  ASD ASD X 685      15.531 -22.268 -67.722  1.00  0.00
ATOM   2565  ASE ASE X 686     -13.406  -5.210  24.727  1.00  0.00
ATOM   2566  ASF ASF X 687     -28.679 -76.641  -9.766  1.00  0.00
ATOM   2567  ASG ASG X 688     -28.556  34.735 -33.963  1.00  0.00
ATOM   2568  ASH ASH X 689      65.739   9.617 -76.693  1.00  0.00
ATOM   2569  ASI ASI X 690      23.014  58.993  85.570  1.00  0.00
ATOM   2570  ASJ ASJ X 691      -3.820 -82.280  31.604  1.00  0.00
ATOM   2571  ASK ASK X 692     -57.298  76.582  27.534  1.00  0.00
ATOM   2572  ASL ASL X 693      87.277 -79.083   8.738  1.00  0.00
ATOM   2573  ASM ASM X 694     -84.241  18.833  29.469  1.00  0.00
ATOM   2574  ASN ASN X 695      39.097 -26.975  77.846  1.00  0.00
ATOM   2575  ASO ASO X 696     -46.144  37.871 -74.297  1.00  0.00
ATOM   2576  ASP ASP X 697      43.131  54.190 -86.030  1.00  0.00
ATOM   2577  ASQ ASQ X 698     -77.221 -37.359   3.812  1.00  0.00
ATOM   2578  ASR ASR X 699       3.595 -65.054  70.505  1.00  0.00
ATOM   2579  ASS ASS X 700     -75.657  80.536 -31.416  1.00  0.00
ATOM   2580  AST AST X 701      85.118  70.263 -16.785  1.00  0.00
ATOM   2581  ASU ASU X 702      51.566 -18.040  64.851  1.00  0.00
ATOM   2582  ASV ASV X 703      29.767  84.345  84.445  1.00  0.00
ATOM   2583  ASW ASW X 704      76.615  57.190 -66.738  1.00  0.00
ATOM   2584  ASX ASX X 705     -83.094 -27.692  13.124  1.00  0.00
ATOM   2585  ASY ASY X 706     -64.128 -62.335  21.131  1.00  0.00
ATOM   2586  ASZ ASZ X 707      63.061 -84.577  81.691  1.00  0.00
ATOM   2587  ATA ATA X 708     -73.162  46.624 -41.513  1.00  0.00
ATOM   2588  ATB ATB X 709     -80.049  74.878 -51.123  1.00  0.00
ATOM   2589  ATC ATC X 710      -1.711  54.070 -49.486  1.00  0.00
ATOM   2590  ATD ATD X 711     -55.646  68.060  14.962  1.00  0.00
ATOM   2591  ATE ATE X 712       5.836  15.572  68.758  1.00  0.00
ATOM   2592  ATF ATF X 713      37.560 -86.255  24.639  1.00  0.00
ATOM   2593  ATG ATG X 714     -26.288  38.891  24.699  1.00  0.00
ATOM   2594  ATH ATH X 715     -79.398 -85.701 -78.011  1.00  0.00
ATOM   2595  ATI ATI X 716      34.112  -4.829  -7.213  1.00  0.00
ATOM   2596  ATJ ATJ X 717      57.641  -0.534  82.415  1.00  0.00
ATOM   2597  ATK ATK X 718      41.366  84.131  75.289  1.00  0.00
ATOM   2598  ATL ATL X 719      55.807 -82.325  28.498  1.00  0.00
ATOM   2599  ATM ATM X 720     -45.531 -67.467  61.719  1.00  0.00
ATOM   2600  ATN ATN X 721     -25.601  -3.824 -27.599  1.00  0.00
ATOM   2601  ATO ATO X 722      -2.799  78.407  42.485  1.00  0.00
ATOM   2602  ATP ATP X 723      -0.039  60.919  75.320  1.00  0.00
ATOM   2603  ATQ ATQ X 724     -62.059 -47.526  57.889  1.00  0.00
ATOM   2604  ATR ATR X 725      25.298  32.407  83.884  1.00  0.00
ATOM   2605  ATS ATS X 726     -11.384  29.909  12.921  1.00  0.00
ATOM   2606  ATT ATT X 727      -3.799  29.736  -5.342  1.00  0.00
ATOM   2607  ATU ATU X 728     -41.529  78.870  75.016  1.00  0.00
ATOM   2608  ATV ATV X 729       8.174 -23.759  64.546  1.00  0.00
ATOM   2609  ATW ATW X 730      40.236  26.706  42.598  1.00  0.00
ATOM   2610  ATX ATX X 731     -69.103  63.217  -5.603  1.00  0.00
ATOM   2611  ATY ATY X 732      12.288  48.830 -81.623  1.00  0.00
ATOM   2612  ATZ ATZ X 733     -26.969 -87.153   4.535  1.00  0.00
ATOM   2613  AUA AUA X 734      24.817  62.665 -83.224  1.00  0.00
ATOM   2614  AUB AUB X 735     -17.275  79.551  64.928  1.00  0.00
ATOM   2615  AUC AUC X 736     -82.137 -39.778 -35.171  1.00  0.00
ATOM   2616  AUD AUD X 737       8.553   5.600  55.190  1.00  0.00
ATOM   2617  AUE AUE X 738     -44.778 -49.137  87.116  1.00  0.00
ATOM   2618  AUF AUF X 739      50.920 -85.936  40.850  1.00  0.00
ATOM   2619  AUG AUG X 740     -44.155 -65.854  -2.009  1.00  0.00
ATOM   2620  AUH AUH X 741     -72.157 -76.089  25.926  1.00  0.00
ATOM   2621  AUI AUI X 742     -68.848  48.009 -29.287  1.00  0.00
ATOM   2622  AUJ AUJ X 743     -75.956  48.223  43.766  1.00  0.00
ATOM   2623  AUK AUK X 744      41.508   9.765  84.117  1.00  0.00
ATOM   2624  AUL AUL X 745      72.066  30.780 -38.108  1.00  0.00
ATOM   2625  AUM AUM X 746       3.220  -7.712  42.348  1.00  0.00
ATOM   2626  AUN AUN X 747      -1.747  49.362  -5.282  1.00  0.00
ATOM   2627  AUO AUO X 748      70.413 -69.484  23.555  1.00  0.00
ATOM   2628  AUP AUP X 749      38.350 -41.720  -7.976  1.00  0.00
ATOM   2629  AUQ AUQ X 750     -19.341  47.485 -51.678  1.00  0.00
ATOM   2630  AUR AUR X 751     -31.662  73.524  10.542  1.00  0.00
ATOM   2631  AUS AUS X 752      67.491  20.721  30.227  1.00  0.00
ATOM   2632  AUT AUT X 753     -80.463  79.782   6.284  1.00  0.00
ATOM   2633  AUU AUU X 754      -8.119 -16.853  86.775  1.00  0.00
ATOM   2634  AUV AUV X 755     -77.607 -22.819  27.684  1.00  0.00
ATOM   2635  AUW AUW X 756       5.931  72.526 -82.465  1.00  0.00
ATOM   2636  AUX AUX X 757     -80.510  41.718 -28.013  1.00  0.00
ATOM   2637  AUY AUY X 758     -24.241 -33.561  17.600  1.00  0.00
ATOM   2638  AUZ AUZ X 759      10.027 -12.900  54.919  1.00  0.00
ATOM   2639  AVA AVA X 760      86.404  39.329  81.698  1.00  0.00
ATOM   2640  AVB AVB X 761      47.184  -8.605 -52.298  1.00  0.00
ATOM   2641  AVC AVC X 762      74.191  54.668  56.088  1.00  0.00
ATOM   2642  AVD AVD X 763     -37.609 -75.379  43.225  1.00  0.00
ATOM   2643  AVE AVE X 764      50.059 -10.176   8.548  1.00  0.00
ATOM   2644  AVF AVF X 765      42.232 -34.915 -85.829  1.00  0.00
ATOM   2645  AVG AVG X 766      39.273 -17.983  86.248  1.00  0.00
ATOM   2646  AVH AVH X 767      30.032 -81.343   7.878  1.00  0.00
ATOM   2647  AVI AVI X 768      31.653 -53.339  63.163  1.00  0.00
ATOM   2648  AVJ AVJ X 769     -26.937   4.125 -14.675  1.00  0.00
ATOM   2649  AVK AVK X 770      48.203 -44.802 -59.660  1.00  0.00
ATOM   2650  AVL AVL X 771     -60.892 -41.674 -43.995  1.00  0.00
ATOM   2651  AVM AVM X 772      13.120  19.571  59.436  1.00  0.00
ATOM   2652  AVN AVN X 773      -0.003 -12.938  76.320  1.00  0.00
ATOM   2653  AVO AVO X 774      58.412  38.214 -46.531  1.00  0.00
ATOM   2654  AVP AVP X 775      66.716 -31.348  54.847  1.00  0.00
ATOM   2655  AVQ AVQ X 776     -66.517  -7.324  68.755  1.00  0.00
ATOM   2656  AVR AVR X 777     -40.357   8.797 -61.184  1.00  0.00
ATOM   2657  AVS AVS X 778     -80.596 -78.698 -11.913  1.00  0.00
ATOM   2658  AVT AVT X 779       5.783 -87.253 -37.086  1.00  0.00
ATOM   2659  AVU AVU X 780      74.610  48.245  39.239  1.00  0.00
ATOM   2660  AVV AVV X 781      73.920 -39.433  82.315  1.00  0.00
ATOM   2661  AVW AVW X 782     -27.810   4.212 -42.623  1.00  0.00
ATOM   2662  AVX AVX X 783      53.036  57.619 -23.743  1.00  0.00
ATOM   2663  AVY AVY X 784      60.141  82.380 -66.196  1.00  0.00
ATOM   2664  AVZ AVZ X 785      -2.146  22.765  87.826  1.00  0.00
ATOM   2665  AWA AWA X 786      70.719  82.970  29.507  1.00  0.00
ATOM   2666  AWB AWB X 787     -71.041 -55.583 -16.979  1.00  0.00
ATOM   2667  AWC AWC X 788     -39.094 -18.957 -42.622  1.00  0.00
ATOM   2668  AWD AWD X 789      25.187  -4.688  14.091  1.00  0.00
ATOM   2669  AWE AWE X 790      64.215 -26.115  -1.397  1.00  0.00
ATOM   2670  AWF AWF X 791      71.823 -46.801 -44.897  1.00  0.00
ATOM   2671  AWG AWG X 792      -4.045 -67.913  80.583  1.00  0.00
ATOM   2672  AWH AWH X 793     -52.136  35.663 -61.191  1.00  0.00
ATOM   2673  AWI AWI X 794      85.986  22.996 -13.392  1.00  0.00
ATOM   2674  AWJ AWJ X 795      -6.359 -59.561 -86.730  1.00  0.00
ATOM   2675  AWK AWK X 796      34.338 -49.922  34.704  1.00  0.00
ATOM   2676  AWL AWL X 797     -62.964 -68.925 -14.354  1.00  0.00
ATOM   2677  AWM AWM X 798     -32.680  46.483 -64.737  1.00  0.00
ATOM   2678  AWN AWN X 799     -58.579 -77.064 -60.209  1.00  0.00
ATOM   2679  AWO AWO X 800     -29.507  71.364  47.241  1.00  0.00
ATOM   2680  AWP AWP X 801      -6.539 -39.060  28.111  1.00  0.00
ATOM   2681  AWQ AWQ X 802       9.044 -55.396 -49.119  1.00  0.00
ATOM   2682  AWR AWR X 803      59.987  83.322  13.952  1.00  0.00
ATOM   2683  AWS AWS X 804      59.688  60.185  13.925  1.00  0.00
ATOM   2684  AWT AWT X 805     -82.960  23.490  52.142  1.00  0.00
ATOM   2685  AWU AWU X 806      11.973 -48.356  64.573  1.00  0.00
ATOM   2686  AWV AWV X 807     -33.018  23.128  11.197  1.00  0.00
ATOM   2687  AWW AWW X 808     -51.488 -84.994  84.922  1.00  0.00
ATOM   2688  AWX AWX X 809      12.800   7.436  24.315  1.00  0.00
ATOM   2689  AWY AWY X 810      29.040 -19.908 -55.486  1.00  0.00
ATOM   2690  AWZ AWZ X 811      62.286  18.857 -45.032  1.00  0.00
ATOM   2691  AXA AXA X 812      -7.780 -37.853 -29.047  1.00  0.00
ATOM   2692  AXB AXB X 813      82.439 -17.208   5.776  1.00  0.00
ATOM   2693  AXC AXC X 814      -1.254 -81.367 -23.706  1.00  0.00
ATOM   2694  AXD AXD X 815     -44.298  52.090 -72.318  1.00  0.00
ATOM   2695  AXE AXE X 816     -55.144 -87.455  68.097  1.00  0.00
ATOM   2696  AXF AXF X 817     -34.712  36.882  35.889  1.00  0.00
ATOM   2697  AXG AXG X 818     -32.318  43.185  51.636  1.00  0.00
ATOM   2698  AXH AXH X 819     -37.094  69.679  31.779  1.00  0.00
ATOM   2699  AXI AXI X 820      18.202 -83.860  -4.670  1.00  0.00
ATOM   2700  AXJ AXJ X 821     -42.321 -65.866 -80.066  1.00  0.00
ATOM   2701  AXK AXK X 822     -73.362  -9.496  -1.811  1.00  0.00
ATOM   2702  AXL AXL X 823     -80.545  25.978  -3.004  1.00  0.00
ATOM   2703  AXM AXM X 824     -77.869 -64.821  17.388  1.00  0.00
ATOM   2704  AXN AXN X 825     -27.903 -88.138  83.988  1.00  0.00
ATOM   2705  AXO AXO X 826      49.516  84.834 -52.122  1.00  0.00
ATOM   2706  AXP AXP X 827      29.311  21.495 -32.267  1.00  0.00
ATOM   2707  AXQ AXQ X 828     -79.239  52.993  -9.698  1.00  0.00
ATOM   2708  AXR AXR X 829      27.034 -83.628 -85.172  1.00  0.00
ATOM   2709  AXS AXS X 830     -65.890 -62.560  73.572  1.00  0.00
ATOM   2710  AXT AXT X 831     -12.810 -77.327  62.763  1.00  0.00
ATOM   2711  AXU AXU X 832     -79.913 -66.315  64.186  1.00  0.00
ATOM   2712  AXV AXV X 833      24.299  20.069   8.035  1.00  0.00
ATOM   2713  AXW AXW X 834     -17.357  10.360  28.731  1.00  0.00
ATOM   2714  AXX AXX X 835      72.048  34.144 -84.188  1.00  0.00
ATOM   2715  AXY AXY X 836     -72.182 -12.910  87.393  1.00  0.00
ATOM   2716  AXZ AXZ X 837     -44.101 -22.726  -7.757  1.00  0.00
ATOM   2717  AYA AYA X 838      38.236 -30.022   8.418  1.00  0.00
ATOM   2718  AYB AYB X 839       4.362  36.042 -47.551  1.00  0.00
ATOM   2719  AYC AYC X 840     -79.481  66.244  60.729  1.00  0.00
ATOM   2720  AYD AYD X 841      -6.807  21.877 -63.469  1.00  0.00
ATOM   2721  AYE AYE X 842      38.906 -63.149  88.636  1.00  0.00
ATOM   2722  AYF AYF X 843     -52.233  -5.233 -65.566  1.00  0.00
ATOM   2723  AYG AYG X 844     -38.306 -25.961  85.821  1.00  0.00
ATOM   2724  AYH AYH X 845      32.318 -45.372 -87.574  1.00  0.00
ATOM   2725  AYI AYI X 846      72.140 -76.549  83.502  1.00  0.00
ATOM   2726  AYJ AYJ X 847      17.730 -88.883  34.368  1.00  0.00
ATOM   2727  AYK AYK X 848      30.487 -74.800  54.152  1.00  0.00
ATOM   2728  AYL AYL X 849     -84.689  13.927 -42.398  1.00  0.00
ATOM   2729  AYM AYM X 850     -78.544 -14.959 -86.959  1.00  0.00
ATOM   2730  AYN AYN X 851      13.014 -86.365  19.945  1.00  0.00
ATOM   2731  AYO AYO X 852     -14.069 -62.346   1.745  1.00  0.00
ATOM   2732  AYP AYP X 853      89.491 -10.704 -74.216  1.00  0.00
ATOM   2733  AYQ AYQ X 854     -82.888 -40.281  65.497  1.00  0.00
ATOM   2734  AYR AYR X 855     -47.639  65.620  36.332  1.00  0.00
ATOM   2735  AYS AYS X 856     -76.618 -32.831  57.098  1.00  0.00
ATOM   2736  AYT AYT X 857      82.731  74.867  29.291  1.00  0.00
ATOM   2737  AYU AYU X 858     -11.515 -32.774 -71.792  1.00  0.00
ATOM   2738  AYV AYV X 859     -24.244  47.087  87.811  1.00  0.00
ATOM   2739  AYW AYW X 860      20.147 -52.910  77.477  1.00  0.00
ATOM   2740  AYX AYX X 861     -82.509  61.574 -42.762  1.00  0.00
ATOM   2741  AYY AYY X 862      75.877 -86.476  73.606  1.00  0.00
ATOM   2742  AYZ AYZ X 863     -79.316  33.902  44.260  1.00  0.00
ATOM   2743  AZA AZA X 864       0.604  21.614  46.464  1.00  0.00
ATOM   2744  AZB AZB X 865       3.698   7.287  40.430  1.00  0.00
ATOM   2745  AZC AZC X 866      39.140  -1.076  89.002  1.00  0.00
ATOM   2746  AZD AZD X 867     -16.171  -3.445   4.567  1.00  0.00
ATOM   2747  AZE AZE X 868      -4.140  62.409  51.227  1.00  0.00
ATOM   2748  AZF AZF X 869      81.693 -72.693 -62.250  1.00  0.00
ATOM   2749  AZG AZG X 870      29.811 -63.444  -8.762  1.00  0.00
ATOM   2750  AZH AZH X 871     -11.435 -86.508  81.235  1.00  0.00
ATOM   2751  AZI AZI X 872      82.271  69.332 -33.311  1.00  0.00
ATOM   2752  AZJ AZJ X 873      88.016 -88.408 -61.186  1.00  0.00
ATOM   2753  AZK AZK X 874     -61.171  50.040  -1.024  1.00  0.00
ATOM   2754  AZL AZL X 875      63.572 -15.136 -47.039  1.00  0.00
ATOM   2755  AZM AZM X 876     -21.202 -27.689 -69.816  1.00  0.00
ATOM   2756  AZN AZN X 877      42.281 -78.237 -33.697  1.00  0.00
ATOM   2757  AZO AZO X 878      -7.939 -33.999 -10.326  1.00  0.00
ATOM   2758  AZP AZP X 879       0.913 -62.144   7.046  1.00  0.00
ATOM   2759  AZQ AZQ X 880       5.301 -59.966  58.389  1.00  0.00
ATOM   2760  AZR AZR X 881      34.917 -38.521  21.679  1.00  0.00
ATOM   2761  AZS AZS X 882      81.572  50.398 -23.580  1.00  0.00
ATOM   2762  AZT AZT X 883     -43.677 -80.166 -34.842  1.00  0.00
ATOM   2763  AZU AZU X 884     -68.613  -3.752 -79.141  1.00  0.00
ATOM   2764  AZV AZV X 885     -28.020   7.215  73.631  1.00  0.00
ATOM   2765  AZW AZW X 886     -53.182 -32.696  54.238  1.00  0.00
ATOM   2766  AZX AZX X 887     -46.077  84.687 -22.398  1.00  0.00
ATOM   2767  AZY AZY X 888      70.359 -87.488   6.879  1.00  0.00
ATOM   2768  AZZ AZZ X 889      44.425  76.724 -11.436  1.00  0.00
ATOM   2769  BAA BAA X 890      34.311  23.588 -79.081  1.00  0.00
ATOM   2770  BAB BAB X 891     -40.505  -8.180 -53.044  1.00  0.00
ATOM   2771  BAC BAC X 892     -31.724 -61.587  56.055  1.00  0.00
ATOM   2772  BAD BAD X 893     -38.499 -41.177  62.562  1.00  0.00
ATOM   2773  BAE BAE X 894      82.352   0.580 -37.410  1.00  0.00
ATOM   2774  BAF BAF X 895      37.344  33.125 -29.011  1.00  0.00
ATOM   2775  BAG BAG X 896       1.143 -18.993  12.670  1.00  0.00
ATOM   2776  BAH BAH X 897      80.872   8.889  53.379  1.00  0.00
ATOM   2777  BAI BAI X 898      -6.254  81.802 -62.253  1.00  0.00
ATOM   2778  BAJ BAJ X 899      -0.445 -44.570 -72.048  1.00  0.00
ATOM   2779  BAK BAK X 900     -58.912 -11.680 -51.795  1.00  0.00
ATOM   2780  BAL BAL X 901     -84.228  67.291  45.359  1.00  0.00
ATOM   2781  BAM BAM X 902      84.347 -82.683 -39.707  1.00  0.00
ATOM   2782  BAN BAN X 903     -30.729 -58.930  -0.344  1.00  0.00
ATOM   2783  BAO BAO X 904      23.781  55.115  63.894  1.00  0.00
ATOM   2784  BAP BAP X 905      31.371  14.266  -4.901  1.00  0.00
ATOM   2785  BAQ BAQ X 906     -48.079 -52.096  54.185  1.00  0.00
ATOM   2786  BAR BAR X 907     -57.133  77.269  43.051  1.00  0.00
ATOM   2787  BAS BAS X 908      81.629 -49.163  89.141  1.00  0.00
ATOM   2788  BAT BAT X 909       4.543  25.572  11.559  1.00  0.00
ATOM   2789  BAU BAU X 910      48.884 -67.024 -40.179  1.00  0.00
ATOM   2790  BAV BAV X 911      12.026 -85.348 -22.137  1.00  0.00
ATOM   2791  BAW BAW X 912      66.838 -78.523  36.174  1.00  0.00
ATOM   2792  BAX BAX X 913      84.482  63.327 -57.197  1.00  0.00
ATOM   2793  BAY BAY X 914       5.908 -24.377 -53.662  1.00  0.00
ATOM   2794  BAZ BAZ X 915      87.671  77.481 -44.297  1.00  0.00
ATOM   2795  BBA BBA X 916      55.466  23.616 -12.739  1.00  0.00
ATOM   2796  BBB BBB X 917     -77.010  84.215  20.639  1.00  0.00
ATOM   2797  BBC BBC X 918     -22.475  28.085  29.369  1.00  0.00
ATOM   2798  BBD BBD X 919      45.540  41.489 -76.748  1.00  0.00
ATOM   2799  BBE BBE X 920      89.275 -62.645  56.689  1.00  0.00
ATOM   2800  BBF BBF X 921      86.542 -62.758 -81.816  1.00  0.00
ATOM   2801  BBG BBG X 922       2.653 -71.868  19.000  1.00  0.00
ATOM   2802  BBH BBH X 923     -48.557  22.844   9.274  1.00  0.00
ATOM   2803  BBI BBI X 924     -38.334 -85.520  22.504  1.00  0.00
ATOM   2804  BBJ BBJ X 925     -81.985   7.410  55.598  1.00  0.00
ATOM   2805  BBK BBK X 926     -29.376 -89.097 -80.730  1.00  0.00
ATOM   2806  BBL BBL X 927      24.744  12.011  36.766  1.00  0.00
ATOM   2807  BBM BBM X 928     -85.378 -89.990  67.435  1.00  0.00
ATOM   2808  BBN BBN X 929      87.331 -43.695 -51.535  1.00  0.00
ATOM   2809  BBO BBO X 930     -23.623 -68.256 -42.567  1.00  0.00
ATOM   2810  BBP BBP X 931     -59.799  73.136 -86.056  1.00  0.00
ATOM   2811  BBQ BBQ X 932       9.224  48.034  37.063  1.00  0.00
ATOM   2812  BBR BBR X 933     -42.398 -16.673 -63.755  1.00  0.00
ATOM   2813  BBS BBS X 934     -43.755  15.227  72.089  1.00  0.00
ATOM   2814  BBT BBT X 935     -57.284 -81.466  -4.880  1.00  0.00
ATOM   2815  BBU BBU X 936     -81.030   6.901  20.593  1.00  0.00
ATOM   2816  BBV BBV X 937      86.086  40.883  35.500  1.00  0.00
ATOM   2817  BBW BBW X 938      65.150  75.991 -52.651  1.00  0.00
ATOM   2818  BBX BBX X 939      47.666  84.529  -2.349  1.00  0.00
ATOM   2819  BBY BBY X 940     -45.069  50.041 -14.173  1.00  0.00
ATOM   2820  BBZ BBZ X 941     -16.192  63.964   4.830  1.00  0.00
ATOM   2821  BCA BCA X 942      53.206  -8.962  32.551  1.00  0.00
ATOM   2822  BCB BCB X 943     -10.658  31.444  31.242  1.00  0.00
ATOM   2823  BCC BCC X 944      38.130  75.948  55.050  1.00  0.00
ATOM   2824  BCD BCD X 945      54.000  58.225  37.558  1.00  0.00
ATOM   2825  BCE BCE X 946      34.259  84.074  -3.942  1.00  0.00
ATOM   2826  BCF BCF X 947      -3.988  25.251  60.904  1.00  0.00
ATOM   2827  BCG BCG X 948      53.403 -69.846  29.450  1.00  0.00
ATOM   2828  BCH BCH X 949      28.559 -21.905 -82.483  1.00  0.00
ATOM   2829  BCI BCI X 950     -62.221  24.351  79.888  1.00  0.00
ATOM   2830  BCJ BCJ X 951     -22.444  23.010  55.304  1.00  0.00
ATOM   2831  BCK BCK X 952      34.582 -63.725  19.060  1.00  0.00
ATOM   2832  BCL BCL X 953      21.504 -29.762 -12.227  1.00  0.00
ATOM   2833  BCM BCM X 954       7.712 -57.122 -85.242  1.00  0.00
ATOM   2834  BCN BCN X 955       7.695 -39.439 -10.439  1.00  0.00
ATOM   2835  BCO BCO X 956      70.542 -65.178 -87.016  1.00  0.00
ATOM   2836  BCP BCP X 957      42.145  83.662 -70.235  1.00  0.00
ATOM   2837  BCQ BCQ X 958      54.222  69.267 -35.136  1.00  0.00
ATOM   2838  BCR BCR X 959      28.530 -73.544 -33.261  1.00  0.00
ATOM   2839  BCS BCS X 960     -85.380  48.135  49.994  1.00  0.00
ATOM   2840  BCT BCT X 961      50.390 -74.553  54.674  1.00  0.00
ATOM   2841  BCU BCU X 962     -30.255 -30.821  60.946  1.00  0.00
ATOM   2842  BCV BCV X 963     -62.597  61.711  55.883  1.00  0.00
ATOM   2843  BCW BCW X 964     -80.443 -58.289   3.311  1.00  0.00
ATOM   2844  BCX BCX X 965      87.210 -38.492  67.743  1.00  0.00
ATOM   2845  BCY BCY X 966      -4.917  74.356  54.327  1.00  0.00
ATOM   2846  BCZ BCZ X 967     -23.074 -51.872  87.546  1.00  0.00
ATOM   2847  BDA BDA X 968      85.412 -24.039  64.146  1.00  0.00
ATOM   2848  BDB BDB X 969       3.785 -71.295 -18.146  1.00  0.00
ATOM   2849  BDC BDC X 970     -14.026 -22.616  14.809  1.00  0.00
ATOM   2850  BDD BDD X 971      -4.071 -82.051 -11.060  1.00  0.00
ATOM   2851  BDE BDE X 972      -7.877  82.667 -84.293  1.00  0.00
ATOM   2852  BDF BDF X 973      38.689   1.078   2.852  1.00  0.00
ATOM   2853  BDG BDG X 974     -85.061  38.772  -6.476  1.00  0.00
ATOM   2854  BDH BDH X 975     -72.148 -69.119  89.289  1.00  0.00
ATOM   2855  BDI BDI Y 976      75.342 -20.494   6.616  1.00  0.00
ATOM   2856  BDJ BDJ Y 977     -17.317  20.512 -50.405  1.00  0.00
ATOM   2857  BDK BDK Y 978     -48.518 -84.584  79.111  1.00  0.00
ATOM   2858  BDL BDL Y 979     -59.867 -56.255 -32.183  1.00  0.00
ATOM   2859  BDM BDM Y 980      44.661  59.523  60.389  1.00  0.00
ATOM   2860  BDN BDN Y 981     -43.438 -18.834  12.959  1.00  0.00
ATOM   2861  BDO BDO Y 982     -43.667  59.863 -24.960  1.00  0.00
ATOM   2862  BDP BDP Y 983      53.214 -35.874 -34.980  1.00  0.00
ATOM   2863  BDQ BDQ Y 984     -63.786 -36.097 -27.560  1.00  0.00
ATOM   2864  BDR BDR Y 985     -28.270 -35.777 -48.307  1.00  0.00
ATOM   2865  BDS BDS Y 986      36.421 -64.143  40.535  1.00  0.00
ATOM   2866  BDT BDT Y 987       6.701 -77.661  -8.436  1.00  0.00
ATOM   2867  BDU BDU Y 988     -43.781 -26.865  -4.729  1.00  0.00
ATOM   2868  BDV BDV Y 989     -40.798 -68.325  26.754  1.00  0.00
ATOM   2869  BDW BDW Y 990       9.305 -41.158  27.766  1.00  0.00
ATOM   2870  BDX BDX Y 991     -60.333 -84.996  51.606  1.00  0.00
ATOM   2871  BDY BDY Y 992      -2.082  69.185  12.149  1.00  0.00
ATOM   2872  BDZ BDZ Y 993     -45.721 -56.496 -76.210  1.00  0.00
ATOM   2873  BEA BEA Y 994      56.844  12.706  -2.166  1.00  0.00
ATOM   2874  BEB BEB Y 995      64.077  43.793 -37.520  1.00  0.00
ATOM   2875  BEC BEC Y 996      46.038  26.102  32.053  1.00  0.00
ATOM   2876  BED BED Y 997      71.376 -19.268  45.947  1.00  0.00
ATOM   2877  BEE BEE Y 998      33.094 -69.823   0.725  1.00  0.00
ATOM   2878  BEF BEF Y 999     -69.708 -20.478  75.398  1.00  0.00
ATOM   2879  BEG BEG Y1000     -53.066   0.817  -3.643  1.00  0.00
ATOM   2880  BEH BEH Y1001     -69.629  13.707 -27.964  1.00  0.00
ATOM   2881  BEI BEI Y1002     -65.012  15.367 -54.979  1.00  0.00
ATOM   2882  BEJ BEJ Y1003      66.700  59.968  23.151  1.00  0.00
ATOM   2883  BEK BEK Y1004     -14.252  69.500  52.274  1.00  0.00
ATOM   2884  BEL BEL Y1005     -48.681  58.211  58.815  1.00  0.00
ATOM   2885  BEM BEM Y1006     -76.840 -18.299  29.232  1.00  0.00
ATOM   2886  BEN BEN Y1007     -63.342  58.896 -76.342  1.00  0.00
ATOM   2887  BEO BEO Y1008      34.642  12.301 -55.031  1.00  0.00
ATOM   2888  BEP BEP Y1009      71.017 -81.556 -68.406  1.00  0.00
ATOM   2889  BEQ BEQ Y1010     -75.264  61.673  51.967  1.00  0.00
ATOM   2890  BER BER Y1011      74.799 -61.465 -33.766  1.00  0.00
ATOM   2891  BES BES Y1012      32.977 -15.356  74.335  1.00  0.00
ATOM   2892  BET BET Y1013       1.459  36.742  39.510  1.00  0.00
ATOM   2893  BEU BEU Y1014      -7.277 -56.006  81.670  1.00  0.00
ATOM   2894  BEV BEV Y1015      72.615 -42.782 -69.189  1.00  0.00
ATOM   2895  BEW BEW Y1016     -25.302   5.299 -15.763  1.00  0.00
ATOM   2896  BEX BEX Y1017     -41.682  54.311  44.703  1.00  0.00
ATOM   2897  BEY BEY Y1018      76.348   2.957 -58.401  1.00  0.00
ATOM   2898  BEZ BEZ Y1019     -17.665 -11.026 -65.618  1.00  0.00
ATOM   2899  BFA BFA Y1020     -21.795  22.849  20.374  1.00  0.00
ATOM   2900  BFB BFB Y1021     -36.024 -28.776 -80.880  1.00  0.00
ATOM   2901  BFC BFC Y1022     -38.041 -69.750 -38.852  1.00  0.00
ATOM   2902  BFD BFD Y1023     -74.694 -65.249 -65.223  1.00  0.00
ATOM   2903  BFE BFE Y1024     -47.663 -84.686   1.550  1.00  0.00
ATOM   2904  BFF BFF Y1025     -40.972  25.693 -77.423  1.00  0.00
ATOM   2905  BFG BFG Y1026      55.942  57.263  -9.680  1.00  0.00
ATOM   2906  BFH BFH Y1027      20.175  20.136  34.651  1.00  0.00
ATOM   2907  BFI BFI Y1028     -26.502  43.974  22.837  1.00  0.00
ATOM   2908  BFJ BFJ Y1029     -24.473  69.200 -71.661  1.00  0.00
ATOM   2909  BFK BFK Y1030     -52.093  41.349 -63.890  1.00  0.00
ATOM   2910  BFL BFL Y1031     -49.267 -60.028  78.642  1.00  0.00
ATOM   2911  BFM BFM Y1032      58.492 -18.783 -77.909  1.00  0.00
ATOM   2912  BFN BFN Y1033     -11.892 -46.665  52.510  1.00  0.00
ATOM   2913  BFO BFO Y1034      17.937  33.566  17.782  1.00  0.00
ATOM   2914  BFP BFP Y1035     -64.100  53.490  67.928  1.00  0.00
ATOM   2915  BFQ BFQ Y1036     -25.586 -54.602  76.491  1.00  0.00
ATOM   2916  BFR BFR Y1037     -21.165 -73.626 -64.166  1.00  0.00
ATOM   2917  BFS BFS Y1038      72.509  22.418 -58.969  1.00  0.00
ATOM   2918  BFT BFT Y1039     -77.713 -26.649 -44.639  1.00  0.00
ATOM   2919  BFU BFU Y1040      24.684  76.408  34.057  1.00  0.00
ATOM   2920  BFV BFV Y1041      45.772  -1.942 -76.706  1.00  0.00
ATOM   2921  BFW BFW Y1042      31.979 -71.697 -61.232  1.00  0.00
ATOM   2922  BFX BFX Y1043     -67.015  44.846  24.915  1.00  0.00
ATOM   2923  BFY BFY Y1044      35.383 -85.729  57.809  1.00  0.00
ATOM   2924  BFZ BFZ Y1045      16.851 -83.961  31.654  1.00  0.00
ATOM   2925  BGA BGA Y1046     -32.236 -53.270  -7.931  1.00  0.00
ATOM   2926  BGB BGB Y1047     -78.149  67.174 -83.238  1.00  0.00
ATOM   2927  BGC BGC Y1048     -57.465 -39.503  19.476  1.00  0.00
ATOM   2928  BGD BGD Y1049      23.609 -72.530 -34.057  1.00  0.00
ATOM   2929  BGE BGE Y1050     -30.230  -9.541  48.643  1.00  0.00
ATOM   2930  BGF BGF Y1051     -20.741  15.955  76.452  1.00  0.00
ATOM   2931  BGG BGG Y1052      13.623  31.597 -40.228  1.00  0.00
ATOM   2932  BGH BGH Y1053     -50.596  23.826 -27.174  1.00  0.00
ATOM   2933  BGI BGI Y1054      31.551  27.359 -76.790  1.00  0.00
ATOM   2934  BGJ BGJ Y1055     -60.956 -58.959  -6.830  1.00  0.00
ATOM   2935  BGK BGK Y1056     -61.991 -72.757   7.141  1.00  0.00
ATOM   2936  BGL BGL Y1057     -67.842  -8.288  45.619  1.00  0.00
ATOM   2937  BGM BGM Y1058      59.912 -46.722  19.606  1.00  0.00
ATOM   2938  BGN BGN Y1059      52.413  68.610 -57.124  1.00  0.00
ATOM   2939  BGO BGO Y1060      25.381  62.487 -36.738  1.00  0.00
ATOM   2940  BGP BGP Y1061     -72.065  -9.736 -78.090  1.00  0.00
ATOM   2941  BGQ BGQ Y1062      48.536 -25.263  15.338  1.00  0.00
ATOM   2942  BGR BGR Y1063      20.889  43.441  -1.046  1.00  0.00
ATOM   2943  BGS BGS Y1064      14.597  20.671  59.252  1.00  0.00
ATOM   2944  BGT BGT Y1065     -56.652 -48.385  70.025  1.00  0.00
ATOM   2945  BGU BGU Y1066      -4.974 -77.851  77.679  1.00  0.00
ATOM   2946  BGV BGV Y1067     -81.182  74.974 -44.751  1.00  0.00
ATOM   2947  BGW BGW Y1068     -76.164 -86.453 -35.712  1.00  0.00
ATOM   2948  BGX BGX Y1069      84.462  74.665 -83.506  1.00  0.00
ATOM   2949  BGY BGY Y1070     -18.156 -16.924  -9.427  1.00  0.00
ATOM   2950  BGZ BGZ Y1071     -19.124 -32.164  80.438  1.00  0.00
ATOM   2951  BHA BHA Y1072      76.251  20.683  79.087  1.00  0.00
ATOM   2952  BHB BHB Y1073      16.699 -52.861 -26.214  1.00  0.00
ATOM   2953  BHC BHC Y1074       6.609  -9.950  -8.142  1.00  0.00
ATOM   2954  BHD BHD Y1075      46.137 -57.895 -68.851  1.00  0.00
ATOM   2955  BHE BHE Y1076     -43.642  21.762  -6.186  1.00  0.00
ATOM   2956  BHF BHF Y1077     -79.116  27.495  44.658  1.00  0.00
ATOM   2957  BHG BHG Y1078     -53.875  -6.727  88.896  1.00  0.00
ATOM   2958  BHH BHH Y1079      25.175 -64.142  86.030  1.00  0.00
ATOM   2959  BHI BHI Y1080      10.902 -65.432  73.524  1.00  0.00
ATOM   2960  BHJ BHJ Y1081       5.756 -35.303 -39.371  1.00  0.00
ATOM   2961  BHK BHK Y1082     -26.695 -73.934  72.406  1.00  0.00
ATOM   2962  BHL BHL Y1083      83.001 -81.586  79.697  1.00  0.00
ATOM   2963  BHM BHM Y1084     -57.061  78.285 -52.156  1.00  0.00
ATOM   2964  BHN BHN Y1085     -64.347  -8.942 -34.969  1.00  0.00
ATOM   2965  BHO BHO Y1086       1.815 -56.603 -70.796  1.00  0.00
ATOM   2966  BHP BHP Y1087      21.108  58.181  30.604  1.00  0.00
ATOM   2967  BHQ BHQ Y1088       1.101  55.072 -33.309  1.00  0.00
ATOM   2968  BHR BHR Y1089      48.460  30.260 -83.371  1.00  0.00
ATOM   2969  BHS BHS Y1090      15.116  16.709 -13.296  1.00  0.00
ATOM   2970  BHT BHT Y1091     -61.395   0.914  76.472  1.00  0.00
ATOM   2971  BHU BHU Y1092     -23.481 -82.963 -42.610  1.00  0.00
ATOM   2972  BHV BHV Y1093     -26.338 -76.807 -20.412  1.00  0.00
ATOM   2973  BHW BHW Y1094      87.519 -63.358   9.078  1.00  0.00
ATOM   2974  BHX BHX Y1095      46.758 -77.535  84.237  1.00  0.00
ATOM   2975  BHY BHY Y1096      32.375  18.065  25.820  1.00  0.00
ATOM   2976  BHZ BHZ Y1097      28.646 -18.555 -50.256  1.00  0.00
ATOM   2977  BIA BIA Y1098      21.206 -35.966  86.598  1.00  0.00
ATOM   2978  BIB BIB Y1099     -13.548 -33.679 -80.457  1.00  0.00
ATOM   2979  BIC BIC Y1100     -25.946 -65.281  47.958  1.00  0.00
ATOM   2980  BID BID Y1101      32.206 -62.737 -25.693  1.00  0.00
ATOM   2981  BIE BIE Y1102       1.795  44.482 -76.309  1.00  0.00
ATOM   2982  BIF BIF Y1103     -53.545 -43.729  50.346  1.00  0.00
ATOM   2983  BIG BIG Y1104      32.629 -37.909 -82.321  1.00  0.00
ATOM   2984  BIH BIH Y1105     -42.719 -63.430  58.070  1.00  0.00
ATOM   2985  BII BII Y1106      17.940 -31.965 -16.705  1.00  0.00
ATOM   2986  BIJ BIJ Y1107      29.153  -3.658  26.870  1.00  0.00
ATOM   2987  BIK BIK Y1108      45.071 -76.988  19.584  1.00  0.00
ATOM   2988  BIL BIL Y1109      33.923  78.723 -26.481  1.00  0.00
ATOM   2989  BIM BIM Y1110     -44.780 -17.593  81.025  1.00  0.00
ATOM   2990  BIN BIN Y1111      59.460 -61.685  71.819  1.00  0.00
ATOM   2991  BIO BIO Y1112     -20.128  39.648   1.359  1.00  0.00
ATOM   2992  BIP BIP Y1113      76.647  56.518  52.990  1.00  0.00
ATOM   2993  BIQ BIQ Y1114      49.575 -83.193 -42.061  1.00  0.00
ATOM   2994  BIR BIR Y1115     -76.817  26.937  24.211  1.00  0.00
ATOM   2995  BIS BIS Y1116     -19.125 -20.754  26.822  1.00  0.00
ATOM   2996  BIT BIT Y1117     -69.924  52.506   4.889  1.00  0.00
ATOM   2997  BIU BIU Y1118      40.602 -83.559 -21.454  1.00  0.00
ATOM   2998  BIV BIV Y1119      18.935 -78.113 -53.882  1.00  0.00
ATOM   2999  BIW BIW Y1120      40.701  69.549  10.905  1.00  0.00
ATOM   3000  BIX BIX Y1121      72.301 -14.314  83.125  1.00  0.00
ATOM   3001  BIY BIY Y1122      42.038 -23.028 -67.940  1.00  0.00
ATOM   3002  BIZ BIZ Y1123     -40.462  18.921  28.306  1.00  0.00
ATOM   3003  BJA BJA Y1124      -1.939 -19.539  52.935  1.00  0.00
ATOM   3004  BJB BJB Y1125      24.015 -48.046  -9.680  1.00  0.00
ATOM   3005  BJC BJC Y1126      64.108  12.509  56.909  1.00  0.00
ATOM   3006  BJD BJD Y1127     -75.661 -55.014  40.210  1.00  0.00
ATOM   3007  BJE BJE Y1128     -81.956 -36.858  51.776  1.00  0.00
ATOM   3008  BJF BJF Y1129      67.756  78.411 -14.881  1.00  0.00
ATOM   3009  BJG BJG Y1130       7.600  74.668  34.543  1.00  0.00
ATOM   3010  BJH BJH Y1131       5.274 -21.298 -76.870  1.00  0.00
ATOM   3011  BJI BJI Y1132     -69.141  38.209 -32.821  1.00  0.00
ATOM   3012  BJJ BJJ Y1133      15.390  14.419  85.246  1.00  0.00
ATOM   3013  BJK BJK Y1134      16.919  44.127 -58.238  1.00  0.00
ATOM   3014  BJL BJL Y1135       3.211 -78.305  49.694  1.00  0.00
ATOM   3015  BJM BJM Y1136      18.274  70.901 -75.701  1.00  0.00
ATOM   3016  BJN BJN Y1137     -78.381  50.966 -81.479  1.00  0.00
ATOM   3017  BJO BJO Y1138      -1.506 -20.221 -21.296  1.00  0.00
ATOM   3018  BJP BJP Y1139      81.267 -60.867  -5.773  1.00  0.00
ATOM   3019  BJQ BJQ Y1140     -28.900  -8.310   1.889  1.00  0.00
ATOM   3020  BJR BJR Y1141     -77.851  37.848 -76.730  1.00  0.00
ATOM   3021  BJS BJS Y1142      15.121   8.676 -79.161  1.00  0.00
ATOM   3022  BJT BJT Y1143     -76.791  24.451   5.160  1.00  0.00
ATOM   3023  BJU BJU Y1144      13.113  -7.406 -38.505  1.00  0.00
ATOM   3024  BJV BJV Y1145      -0.173 -19.745 -51.295  1.00  0.00
ATOM   3025  BJW BJW Y1146      51.779 -18.786   1.583  1.00  0.00
ATOM   3026  BJX BJX Y1147       7.176  33.696 -26.594  1.00  0.00
ATOM   3027  BJY BJY Y1148     -69.730 -88.778 -65.583  1.00  0.00
ATOM   3028  BJZ BJZ Y1149      84.190  60.651 -12.648  1.00  0.00
ATOM   3029  BKA BKA Y1150     -21.420  28.153 -10.988  1.00  0.00
ATOM   3030  BKB BKB Y1151     -70.882   5.348   6.323  1.00  0.00
ATOM   3031  BKC BKC Y1152      44.904  31.788 -52.108  1.00  0.00
ATOM   3032  BKD BKD Y1153     -70.563  82.013  41.376  1.00  0.00
ATOM   3033  BKE BKE Y1154      76.551 -75.422  58.252  1.00  0.00
ATOM   3034  BKF BKF Y1155     -46.005 -74.488 -65.427  1.00  0.00
ATOM   3035  BKG BKG Y1156     -25.693 -38.554  52.560  1.00  0.00
ATOM   3036  BKH BKH Y1157     -79.751   8.455  44.961  1.00  0.00
ATOM   3037  BKI BKI Y1158     -81.252 -60.833  73.079  1.00  0.00
ATOM   3038  BKJ BKJ Y1159       9.391  -5.483 -53.930  1.00  0.00
ATOM   3039  BKK BKK Y1160      59.385  -2.120 -64.067  1.00  0.00
ATOM   3040  BKL BKL Y1161      85.105  12.270  36.328  1.00  0.00
ATOM   3041  BKM BKM Y1162     -65.649  82.800  67.811  1.00  0.00
ATOM   3042  BKN BKN Y1163     -72.041 -76.161  21.597  1.00  0.00
ATOM   3043  BKO BKO Y1164      -3.653 -54.818 -18.129  1.00  0.00
ATOM   3044  BKP BKP Y1165     -44.955  18.804  81.947  1.00  0.00
ATOM   3045  BKQ BKQ Y1166      65.886   6.372 -40.086  1.00  0.00
ATOM   3046  BKR BKR Y1167      75.619  82.865 -70.539  1.00  0.00
ATOM   3047  BKS BKS Y1168      25.260  37.651  32.188  1.00  0.00
ATOM   3048  BKT BKT Y1169      -5.096  -6.708  86.961  1.00  0.00
ATOM   3049  BKU BKU Y1170     -12.293 -58.463  32.689  1.00  0.00
ATOM   3050  BKV BKV Y1171      50.445  15.671  63.482  1.00  0.00
ATOM   3051  BKW BKW Y1172      55.701  19.194 -65.712  1.00  0.00
ATOM   3052  BKX BKX Y1173      80.511 -67.936 -61.143  1.00  0.00
ATOM   3053  BKY BKY Y1174     -69.356  -9.779  11.286  1.00  0.00
ATOM   3054  BKZ BKZ Y1175     -83.816 -32.251 -66.908  1.00  0.00
ATOM   3055  BLA BLA Y1176      47.310  65.792 -18.558  1.00  0.00
ATOM   3056  BLB BLB Y1177     -59.610  17.188  74.481  1.00  0.00
ATOM   3057  BLC BLC Y1178      31.454 -19.184   0.773  1.00  0.00
ATOM   3058  BLD BLD Y1179      62.060   8.207  38.813  1.00  0.00
ATOM   3059  BLE BLE Y1180     -43.290  60.893  16.504  1.00  0.00
ATOM   3060  BLF BLF Y1181      60.100  43.708   4.403  1.00  0.00
ATOM   3061  BLG BLG Y1182      14.468  44.233  17.398  1.00  0.00
ATOM   3062  BLH BLH Y1183       9.577 -73.079 -67.662  1.00  0.00
ATOM   3063  BLI BLI Y1184      60.512 -33.305  68.590  1.00  0.00
ATOM   3064  BLJ BLJ Y1185      24.034 -64.185 -73.477  1.00  0.00
ATOM   3065  BLK BLK Y1186      41.205 -47.566  64.334  1.00  0.00
ATOM   3066  BLL BLL Y1187     -80.541 -44.221  65.569  1.00  0.00
ATOM   3067  BLM BLM Y1188      43.014 -40.283  -1.038  1.00  0.00
ATOM   3068  BLN BLN Y1189      70.062 -88.099  -7.894  1.00  0.00
ATOM   3069  BLO BLO Y1190     -30.350  40.736 -82.786  1.00  0.00
ATOM   3070  BLP BLP Y1191     -71.426  15.366 -78.855  1.00  0.00
ATOM   3071  BLQ BLQ Y1192     -34.690  19.816  49.498  1.00  0.00
ATOM   3072  BLR BLR Y1193      82.298 -38.990  -9.803  1.00  0.00
ATOM   3073  BLS BLS Y1194     -31.200 -79.317   5.179  1.00  0.00
ATOM   3074  BLT BLT Y1195      61.593  59.229 -82.805  1.00  0.00
ATOM   3075  BLU BLU Y1196       5.878 -69.764  16.633  1.00  0.00
ATOM   3076  BLV BLV Y1197     -18.065  46.319  78.089  1.00  0.00
ATOM   3077  BLW BLW Y1198       3.495 -58.795 -43.859  1.00  0.00
ATOM   3078  BLX BLX Y1199     -82.413  61.472  33.342  1.00  0.00
ATOM   3079  BLY BLY Y1200      67.603 -78.454  17.495  1.00  0.00
ATOM   3080  BLZ BLZ Y1201      87.377  57.149  83.568  1.00  0.00
ATOM   3081  BMA BMA Y1202      68.310  79.037  77.715  1.00  0.00
ATOM   3082  BMB BMB Y1203     -73.718 -75.937  64.844  1.00  0.00
ATOM   3083  BMC BMC Y1204      -8.940  15.404  37.618  1.00  0.00
ATOM   3084  BMD BMD Y1205      60.349  24.775 -81.668  1.00  0.00
ATOM   3085  BME BME Y1206      80.089 -81.445 -83.911  1.00  0.00
ATOM   3086  BMF BMF Y1207     -82.243 -46.106 -47.230  1.00  0.00
ATOM   3087  BMG BMG Y1208      46.639  75.148  -8.588  1.00  0.00
ATOM   3088  BMH BMH Y1209      37.632  18.505  74.140  1.00  0.00
ATOM   3089  BMI BMI Y1210      19.406  71.793   6.287  1.00  0.00
ATOM   3090  BMJ BMJ Y1211     -54.007 -11.828  61.796  1.00  0.00
ATOM   3091  BMK BMK Y1212     -73.799  50.565  -7.539  1.00  0.00
ATOM   3092  BML BML Y1213       8.983 -40.606 -10.334  1.00  0.00
ATOM   3093  BMM BMM Y1214      82.620  -6.609 -66.950  1.00  0.00
ATOM   3094  BMN BMN Y1215      86.046  13.548  17.747  1.00  0.00
ATOM   3095  BMO BMO Y1216      10.594 -78.800  67.172  1.00  0.00
ATOM   3096  BMP BMP Y1217     -81.342 -69.271  88.740  1.00  0.00
ATOM   3097  BMQ BMQ Y1218     -32.501 -16.190  66.496  1.00  0.00
ATOM   3098  BMR BMR Y1219     -67.204 -54.787  58.409  1.00  0.00
ATOM   3099  BMS BMS Y1220      -6.572  76.481 -26.879  1.00  0.00
ATOM   3100  BMT BMT Y1221     -39.697  75.025  73.160  1.00  0.00
ATOM   3101  BMU BMU Y1222      44.213 -83.381 -72.205  1.00  0.00
ATOM   3102  BMV BMV Y1223     -67.404  73.279 -79.073  1.00  0.00
ATOM   3103  BMW BMW Y1224      76.677 -18.507 -48.040  1.00  0.00
ATOM   3104  BMX BMX Y1225     -69.634  80.331  -3.293  1.00  0.00
ATOM   3105  BMY BMY Y1226      62.901  28.192  75.918  1.00  0.00
ATOM   3106  BMZ BMZ Y1227      22.764 -55.181 -82.902  1.00  0.00
ATOM   3107  BNA BNA Y1228      57.309 -73.615 -15.434  1.00  0.00
ATOM   3108  BNB BNB Y1229     -15.434 -40.189  16.546  1.00  0.00
ATOM   3109  BNC BNC Y1230     -38.806 -40.451  62.718  1.00  0.00
ATOM   3110  BND BND Y1231     -68.099 -34.770  -4.300  1.00  0.00
ATOM   3111  BNE BNE Y1232      32.301  79.228 -47.048  1.00  0.00
ATOM   3112  BNF BNF Y1233     -79.018   6.955  -8.811  1.00  0.00
ATOM   3113  BNG BNG Y1234      77.196  48.856  68.790  1.00  0.00
ATOM   3114  BNH BNH Y1235     -50.281  44.014  33.598  1.00  0.00
ATOM   3115  BNI BNI Y1236     -22.330  35.335  59.823  1.00  0.00
ATOM   3116  BNJ BNJ Y1237     -14.660  46.965 -13.832  1.00  0.00
ATOM   3117  BNK BNK Y1238     -33.285  -7.581 -33.129  1.00  0.00
ATOM   3118  BNL BNL Y1239     -81.810  43.109  30.995  1.00  0.00
ATOM   3119  BNM BNM Y1240      24.119  35.122 -18.685  1.00  0.00
ATOM   3120  BNN BNN Y1241     -76.803 -52.851  11.634  1.00  0.00
ATOM   3121  BNO BNO Y1242      57.559  47.591 -62.187  1.00  0.00
ATOM   3122  BNP BNP Y1243      35.585  -0.925 -31.566  1.00  0.00
ATOM   3123  BNQ BNQ Y1244     -81.932 -37.274 -20.256  1.00  0.00
ATOM   3124  BNR BNR Y1245     -55.436  12.771  55.641  1.00  0.00
ATOM   3125  BNS BNS Y1246      22.922 -21.904 -66.524  1.00  0.00
ATOM   3126  BNT BNT Y1247      12.794   8.942 -36.833  1.00  0.00
ATOM   3127  BNU BNU Y1248      83.302  14.515 -52.044  1.00  0.00
ATOM   3128  BNV BNV Y1249     -76.638  22.233  76.939  1.00  0.00
ATOM   3129  BNW BNW Y1250      32.383  29.153 -31.394  1.00  0.00
ATOM   3130  BNX BNX Y1251      45.794  -3.319  54.594  1.00  0.00
ATOM   3131  BNY BNY Y1252      21.984 -88.678  54.280  1.00  0.00
ATOM   3132  BNZ BNZ Y1253     -15.603  54.308  -2.083  1.00  0.00
ATOM   3133  BOA BOA Y1254      79.285  67.236 -41.570  1.00  0.00
ATOM   3134  BOB BOB Y1255     -45.098  56.323 -85.426  1.00  0.00
ATOM   3135  BOC BOC Y1256     -80.953  73.994 -14.744  1.00  0.00
ATOM   3136  BOD BOD Y1257      84.305 -17.442 -76.290  1.00  0.00
ATOM   3137  BOE BOE Y1258     -42.233  81.234  18.108  1.00  0.00
ATOM   3138  BOF BOF Y1259     -31.168 -11.313  79.079  1.00  0.00
ATOM   3139  BOG BOG Y1260      64.742 -59.172  41.306  1.00  0.00
ATOM   3140  BOH BOH Y1261     -36.179   5.387  19.725  1.00  0.00
ATOM   3141  BOI BOI Y1262     -48.361  21.377  16.380  1.00  0.00
ATOM   3142  BOJ BOJ Y1263      42.709  45.852 -11.141  1.00  0.00
ATOM   3143  BOK BOK Y1264     -10.203 -24.152   6.470  1.00  0.00
ATOM   3144  BOL BOL Y1265      18.220   2.398 -50.636  1.00  0.00
ATOM   3145  BOM BOM Y1266      26.179  25.696  11.456  1.00  0.00
ATOM   3146  BON BON Y1267     -84.263  64.167 -33.116  1.00  0.00
ATOM   3147  BOO BOO Y1268      43.555  78.177  35.962  1.00  0.00
ATOM   3148  BOP BOP Y1269     -62.251 -85.586  89.290  1.00  0.00
ATOM   3149  BOQ BOQ Y1270      -7.495  -3.145 -70.238  1.00  0.00
ATOM   3150  BOR BOR Y1271      41.612  50.211 -76.272  1.00  0.00
ATOM   3151  BOS BOS Y1272     -13.062 -79.468  -4.475  1.00  0.00
ATOM   3152  BOT BOT Y1273      -3.440 -67.513  37.199  1.00  0.00
ATOM   3153  BOU BOU Y1274     -14.361  62.401 -35.010  1.00  0.00
ATOM   3154  BOV BOV Y1275     -43.577  36.205  86.495  1.00  0.00
ATOM   3155  BOW BOW Y1276      10.855 -36.485   2.795  1.00  0.00
ATOM   3156  BOX BOX Y1277     -55.451   1.416  21.194  1.00  0.00
ATOM   3157  BOY BOY Y1278      35.431 -61.747 -74.815  1.00  0.00
ATOM   3158  BOZ BOZ Y1279      23.780   5.376  52.016  1.00  0.00
ATOM   3159  BPA BPA Y1280     -11.024  76.929  -9.913  1.00  0.00
ATOM   3160  BPB BPB Y1281      46.049 -65.757 -51.756  1.00  0.00
ATOM   3161  BPC BPC Y1282     -59.158  32.551 -82.837  1.00  0.00
ATOM   3162  BPD BPD Y1283     -71.313  -5.333 -18.054  1.00  0.00
ATOM   3163  BPE BPE Y1284      35.646 -11.001 -13.195  1.00  0.00
ATOM   3164  BPF BPF Y1285      64.972 -37.397  -9.184  1.00  0.00
ATOM   3165  BPG BPG Y1286      14.869  74.668 -46.716  1.00  0.00
ATOM   3166  BPH BPH Y1287     -84.715  61.386 -55.791  1.00  0.00
ATOM   3167  BPI BPI Y1288     -79.512  66.497  74.318  1.00  0.00
ATOM   3168  BPJ BPJ Y1289      36.613 -33.463  21.194  1.00  0.00
ATOM   3169  BPK BPK Y1290     -56.660  53.268   9.573  1.00  0.00
ATOM   3170  BPL BPL Y1291     -28.815 -38.154  32.441  1.00  0.00
ATOM   3171  BPM BPM Y1292      43.384  10.472 -33.771  1.00  0.00
ATOM   3172  BPN BPN Y1293     -85.869 -25.179  87.073  1.00  0.00
ATOM   3173  BPO BPO Y1294     -11.146 -89.880 -84.331  1.00  0.00
ATOM   3174  BPP BPP Y1295      78.586  52.141   2.372  1.00  0.00
ATOM   3175  BPQ BPQ Y1296      59.349 -76.362 -63.721  1.00  0.00
ATOM   3176  BPR BPR Y1297      21.454  52.021  84.343  1.00  0.00
ATOM   3177  BPS BPS Y1298      58.160 -77.476  46.540  1.00  0.00
ATOM   3178  BPT BPT Y1299     -40.299 -45.031  16.320  1.00  0.00
ATOM   3179  BPU BPU Y1300      74.631  75.303   2.821  1.00  0.00
ATOM   3180  BPV BPV Y1301     -59.721  42.834  59.158  1.00  0.00
ATOM   3181  BPW BPW Y1302      65.162  63.356  84.319  1.00  0.00
ATOM   3182  BPX BPX Y1303     -66.009  27.854  57.380  1.00  0.00
ATOM   3183  BPY BPY Y1304     -12.757   6.304 -15.789  1.00  0.00
ATOM   3184  BPZ BPZ Y1305     -76.757 -64.056 -29.050  1.00  0.00
ATOM   3185  BQA BQA Y1306      67.085  84.781  14.419  1.00  0.00
ATOM   3186  BQB BQB Y1307       6.118  43.955  84.424  1.00  0.00
ATOM   3187  BQC BQC Y1308      82.059  33.079 -73.021  1.00  0.00
ATOM   3188  BQD BQD Y1309      25.334  60.028 -59.983  1.00  0.00
ATOM   3189  BQE BQE Y1310     -64.108 -20.372 -11.734  1.00  0.00
ATOM   3190  BQF BQF Y1311      38.325  -8.024  44.581  1.00  0.00
ATOM   3191  BQG BQG Y1312      38.077  46.520 -43.104  1.00  0.00
ATOM   3192  BQH BQH Y1313      13.950 -38.416  70.406  1.00  0.00
ATOM   3193  BQI BQI Y1314      44.132  71.117  87.217  1.00  0.00
ATOM   3194  BQJ BQJ Y1315      13.907  52.395  59.740  1.00  0.00
ATOM   3195  BQK BQK Y1316      38.081   4.428  86.260  1.00  0.00
ATOM   3196  BQL BQL Y1317     -74.394  49.083 -55.909  1.00  0.00
ATOM   3197  BQM BQM Y1318      -8.107   0.499  50.416  1.00  0.00
ATOM   3198  BQN BQN Y1319      24.290  46.131 -30.206  1.00  0.00
ATOM   3199  BQO BQO Y1320     -18.847 -32.931  -8.870  1.00  0.00
ATOM   3200  BQP BQP Y1321      -3.414 -46.391  69.035  1.00  0.00
ATOM   3201  BQQ BQQ Y1322      18.359 -70.254  55.544  1.00  0.00
ATOM   3202  BQR BQR Y1323     -51.636  64.237  87.093  1.00  0.00
ATOM   3203  BQS BQS Y1324      36.585  11.100  47.949  1.00  0.00
ATOM   3204  BQT BQT Y1325     -61.397 -36.875  34.942  1.00  0.00
ATOM   3205  BQU BQU Y1326      28.809 -48.806 -64.317  1.00  0.00
ATOM   3206  BQV BQV Y1327      37.159   6.076  59.470  1.00  0.00
ATOM   3207  BQW BQW Y1328      33.366  29.023  60.056  1.00  0.00
ATOM   3208  BQX BQX Y1329       7.172  81.279  74.565  1.00  0.00
ATOM   3209  BQY BQY Y1330      74.840 -47.827 -50.149  1.00  0.00
ATOM   3210  BQZ BQZ Y1331     -67.027  70.278  17.247  1.00  0.00
ATOM   3211  BRA BRA Y1332     -77.600 -18.159 -17.086  1.00  0.00
ATOM   3212  BRB BRB Y1333      31.868 -29.226  42.942  1.00  0.00
ATOM   3213  BRC BRC Y1334     -65.366  34.320 -56.552  1.00  0.00
ATOM   3214  BRD BRD Y1335     -36.269  37.717  -0.448  1.00  0.00
ATOM   3215  BRE BRE Y1336      26.436   3.076  -6.261  1.00  0.00
ATOM   3216  BRF BRF Y1337     -46.003 -66.529 -12.648  1.00  0.00
ATOM   3217  BRG BRG Y1338       4.843  58.962  37.549  1.00  0.00
ATOM   3218  BRH BRH Y1339      82.708 -81.762 -19.351  1.00  0.00
ATOM   3219  BRI BRI Y1340      14.092 -24.969 -56.632  1.00  0.00
ATOM   3220  BRJ BRJ Y1341     -64.153  31.989  12.214  1.00  0.00
ATOM   3221  BRK BRK Y1342     -57.315 -24.621 -40.116  1.00  0.00
ATOM   3222  BRL BRL Y1343     -28.255  70.509  75.611  1.00  0.00
ATOM   3223  BRM BRM Y1344      78.971  14.618  57.947  1.00  0.00
ATOM   3224  BRN BRN Y1345     -57.290  -4.513 -54.524  1.00  0.00
ATOM   3225  BRO BRO Y1346      67.110  80.127  61.840  1.00  0.00
ATOM   3226  BRP BRP Y1347      67.659  21.141  88.983  1.00  0.00
ATOM   3227  BRQ BRQ Y1348       1.894 -22.531  85.473  1.00  0.00
ATOM   3228  BRR BRR Y1349      75.822  39.103 -15.083  1.00  0.00
ATOM   3229  BRS BRS Y1350     -71.689 -25.413  37.819  1.00  0.00
ATOM   3230  BRT BRT Y1351      83.661  42.845 -24.017  1.00  0.00
ATOM   3231  BRU BRU Y1352     -18.826 -58.859   7.616  1.00  0.00
ATOM   3232  BRV BRV Y1353      73.775 -79.016 -37.993  1.00  0.00
ATOM   3233  BRW BRW Y1354      52.135  18.042  87.530  1.00  0.00
ATOM   3234  BRX BRX Y1355      72.015 -69.534 -82.816  1.00  0.00
ATOM   3235  BRY BRY Y1356      84.209 -48.183  32.199  1.00  0.00
ATOM   3236  BRZ BRZ Y1357     -76.331  14.641  59.712  1.00  0.00
ATOM   3237  BSA BSA Y1358      51.249  -7.750  87.237  1.00  0.00
ATOM   3238  BSB BSB Y1359      86.474  40.769  49.671  1.00  0.00
ATOM   3239  BSC BSC Y1360      20.408  63.777 -20.720  1.00  0.00
ATOM   3240  BSD BSD Y1361      42.701  19.681 -42.479  1.00  0.00
ATOM   3241  BSE BSE Y1362     -22.319 -81.783  88.803  1.00  0.00
ATOM   3242  BSF BSF Y1363     -54.748 -25.901 -69.375  1.00  0.00
ATOM   3243  BSG BSG Y1364     -40.116 -25.310  39.713  1.00  0.00
ATOM   3244  BSH BSH Y1365      45.716  54.721  13.292  1.00  0.00
ATOM   3245  BSI BSI Y1366      72.259  77.440  42.815  1.00  0.00
ATOM   3246  BSJ BSJ Y1367      23.280 -57.923  66.384  1.00  0.00
ATOM   3247  BSK BSK Y1368      82.644 -42.762   6.691  1.00  0.00
ATOM   3248  BSL BSL Y1369      87.417  41.720  29.619  1.00  0.00
ATOM   3249  BSM BSM Y1370      74.616 -46.507  56.723  1.00  0.00
ATOM   3250  BSN BSN Y1371     -70.776  70.944 -59.374  1.00  0.00
ATOM   3251  BSO BSO Y1372      28.960 -81.784  19.293  1.00  0.00
ATOM   3252  BSP BSP Y1373     -75.442 -33.198 -83.076  1.00  0.00
ATOM   3253  BSQ BSQ Y1374       4.282   4.433  44.247  1.00  0.00
ATOM   3254  BSR BSR Y1375      52.245  32.987  60.984  1.00  0.00
ATOM   3255  BSS BSS Y1376     -62.909 -41.768 -67.510  1.00  0.00
ATOM   3256  BST BST Y1377     -45.487  73.264  43.055  1.00  0.00
ATOM   3257  BSU BSU Y1378     -48.839  39.821 -51.196  1.00  0.00
ATOM   3258  BSV BSV Y1379     -83.693  80.793  55.059  1.00  0.00
ATOM   3259  BSW BSW Y1380     -83.968  -3.347  49.395  1.00  0.00
ATOM   3260  BSX BSX Y1381     -53.904  52.633  47.880  1.00  0.00
ATOM   3261  BSY BSY Y1382     -23.275  81.658 -43.264  1.00  0.00
ATOM   3262  BSZ BSZ Y1383     -17.066 -83.148  51.733  1.00  0.00
ATOM   3263  BTA BTA Y1384      84.019  83.083  59.903  1.00  0.00
ATOM   3264  BTB BTB Y1385      89.491  63.525 -60.104  1.00  0.00
ATOM   3265  BTC BTC Y1386      67.418  22.864  40.767  1.00  0.00
ATOM   3266  BTD BTD Y1387     -16.962  -0.554  33.769  1.00  0.00
ATOM   3267  BTE BTE Y1388      88.342  37.032  19.532  1.00  0.00
ATOM   3268  BTF BTF Y1389      -4.245 -87.952  11.989  1.00  0.00
ATOM   3269  BTG BTG Y1390      33.846 -85.059  73.467  1.00  0.00
ATOM   3270  BTH BTH Y1391      85.234 -55.918  70.793  1.00  0.00
ATOM   3271  BTI BTI Y1392     -54.970 -86.946 -11.226  1.00  0.00
ATOM   3272  BTJ BTJ Y1393      51.891 -88.647  36.801  1.00  0.00
ATOM   3273  BTK BTK Y1394     -79.595 -13.171  -6.826  1.00  0.00
ATOM   3274  BTL BTL Y1395      31.452 -22.200 -81.308  1.00  0.00
ATOM   3275  BTM BTM Y1396      14.438  -2.511  37.873  1.00  0.00
ATOM   3276  BTN BTN Y1397      14.793 -52.724  57.137  1.00  0.00
ATOM   3277  BTO BTO Y1398      54.014 -59.096  -2.808  1.00  0.00
ATOM   3278  BTP BTP Y1399     -82.261  36.396  61.711  1.00  0.00
ATOM   3279  BTQ BTQ Y1400      89.046  59.082  37.184  1.00  0.00
ATOM   3280  BTR BTR Y1401      69.765   6.269  87.594  1.00  0.00
ATOM   3281  BTS BTS Y1402      85.743  28.392 -34.416  1.00  0.00
ATOM   3282  BTT BTT Y1403       7.029 -83.949 -81.109  1.00  0.00
ATOM   3283  BTU BTU Y1404     -63.376  30.842 -11.075  1.00  0.00
ATOM   3284  BTV BTV Y1405     -38.439 -85.567 -55.343  1.00  0.00
ATOM   3285  BTW BTW Y1406     -39.923  65.186  35.440  1.00  0.00
ATOM   3286  BTX BTX Y1407      -8.084 -71.852  63.277  1.00  0.00
ATOM   3287  BTY BTY Y1408      89.386   8.272 -33.357  1.00  0.00
ATOM   3288  BTZ BTZ Y1409     -83.571   8.735  15.310  1.00  0.00
ATOM   3289  BUA BUA Y1410      -1.026  80.569 -62.192  1.00  0.00
ATOM   3290  BUB BUB Y1411       7.388  15.966  25.300  1.00  0.00
ATOM   3291  BUC BUC Y1412     -13.708 -68.049 -32.646  1.00  0.00
ATOM   3292  BUD BUD Y1413     -73.578  54.816 -22.563  1.00  0.00
ATOM   3293  BUE BUE Y1414      24.131 -78.282 -80.555  1.00  0.00
ATOM   3294  BUF BUF Y1415      89.445  27.921 -11.972  1.00  0.00
ATOM   3295  BUG BUG Y1416     -75.210 -50.749 -84.902  1.00  0.00
ATOM   3296  BUH BUH Y1417      81.812  77.901  23.890  1.00  0.00
ATOM   3297  BUI BUI Y1418      17.772 -79.596  84.962  1.00  0.00
ATOM   3298  BUJ BUJ Y1419     -23.612  72.532   0.820  1.00  0.00
ATOM   3299  BUK BUK Y1420     -83.402 -89.580 -81.952  1.00  0.00
ATOM   3300  BUL BUL Y1421     -17.049 -87.651 -32.107  1.00  0.00
ATOM   3301  BUM BUM Y1422      68.053 -11.117 -32.496  1.00  0.00
ATOM   3302  BUN BUN Y1423      69.266  81.425 -38.924  1.00  0.00
ATOM   3303  BUO BUO Y1424     -55.476  66.555   8.503  1.00  0.00
ATOM   3304  BUP BUP Y1425      72.967  56.269 -60.527  1.00  0.00
ATOM   3305  BUQ BUQ Y1426     -68.419  82.100  24.221  1.00  0.00
ATOM   3306  BUR BUR Y1427     -53.602 -76.246 -27.695  1.00  0.00
ATOM   3307  BUS BUS Y1428     -53.973  40.497  73.123  1.00  0.00
ATOM   3308  BUT BUT Y1429      87.187 -83.466  36.654  1.00  0.00
ATOM   3309  BUU BUU Y1430     -67.631  -0.570  62.154  1.00  0.00
ATOM   3310  BUV BUV Y1431      18.229  -9.344  46.421  1.00  0.00
ATOM   3311  BUW BUW Y1432     -50.967 -40.926 -86.506  1.00  0.00
ATOM   3312  BUX BUX Y1433     -54.189 -30.140  60.053  1.00  0.00
ATOM   3313  BUY BUY Y1434     -32.704  -7.530 -65.633  1.00  0.00
ATOM   3314  BUZ BUZ Y1435      88.055  21.596  50.565  1.00  0.00
ATOM   3315  BVA BVA Y1436      84.800 -71.551  38.794  1.00  0.00
ATOM   3316  BVB BVB Y1437       5.113 -27.129  -1.421  1.00  0.00
ATOM   3317  BVC BVC Y1438     -57.586  28.734  34.123  1.00  0.00
ATOM   3318  BVD BVD Y1439     -61.838 -72.695  86.330  1.00  0.00
ATOM   3319  BVE BVE Y1440      75.304  66.788  68.705  1.00  0.00
ATOM   3320  BVF BVF Y1441      83.643 -15.456 -26.108  1.00  0.00
ATOM   3321  BVG BVG Y1442      -9.497  22.650 -85.613  1.00  0.00
ATOM   3322  BVH BVH Y1443       4.822  59.680  82.675  1.00  0.00
ATOM   3323  BVI BVI Y1444     -81.987 -79.571  42.908  1.00  0.00
ATOM   3324  BVJ BVJ Y1445     -67.922 -40.390 -53.852  1.00  0.00
ATOM   3325  BVK BVK Y1446      60.047 -65.237 -53.098  1.00  0.00
ATOM   3326  BVL BVL Y1447     -43.703  82.346  -3.667  1.00  0.00
ATOM   3327  BVM BVM Y1448     -79.625 -19.979  49.915  1.00  0.00
ATOM   3328  BVN BVN Y1449     -27.223  74.821  26.416  1.00  0.00
ATOM   3329  BVO BVO Y1450     -75.087  57.388  16.283  1.00  0.00
ATOM   3330  BVP BVP Y1451      19.520 -54.349 -44.976  1.00  0.00
ATOM   3331  BVQ BVQ Y1452      -1.117  40.338  13.174  1.00  0.00
ATOM   3332  BVR BVR Y1453      86.763  40.132  82.728  1.00  0.00
ATOM   3333  BVS BVS Y1454     -82.925  46.019  75.626  1.00  0.00
ATOM   3334  BVT BVT Y1455     -78.545 -69.982 -16.151  1.00  0.00
ATOM   3335  BVU BVU Y1456     -34.144  55.920  88.713  1.00  0.00
ATOM   3336  BVV BVV Y1457     -46.797 -82.504 -36.365  1.00  0.00
ATOM   3337  BVW BVW Y1458     -11.758 -35.767 -22.109  1.00  0.00
ATOM   3338  BVX BVX Y1459     -56.372 -23.924 -86.010  1.00  0.00
ATOM   3339  BVY BVY Y1460     -22.343  81.997  84.525  1.00  0.00
ATOM   3340  BVZ BVZ Y1461       6.508 -57.887  -1.150  1.00  0.00
ATOM   3341  BWA BWA Y1462      46.481 -42.586  80.329  1.00  0.00
ATOM   3342  BWB BWB Y1463     -28.925  -4.109 -85.400  1.00  0.00
ATOM   3343  BWC BWC Y1464      35.810  83.108 -68.890  1.00  0.00
ATOM   3344  BWD BWD Y1465     -71.932 -69.297  43.178  1.00  0.00
ATOM   3345  BWE BWE Y1466      49.396 -77.405  69.592  1.00  0.00
ATOM   3346  BWF BWF Y1467     -42.578  62.467  69.468  1.00  0.00
ATOM   3347  BWG BWG Y1468      72.315 -54.940   4.070  1.00  0.00
ATOM   3348  BWH BWH Y1469       0.224  48.310  -4.235  1.00  0.00
ATOM   3349  BWI BWI Y1470       2.464 -12.094  33.468  1.00  0.00
ATOM   3350  BWJ BWJ Y1471     -51.106  80.618  82.970  1.00  0.00
ATOM   3351  BWK BWK Y1472     -20.251   1.714 -76.464  1.00  0.00
ATOM   3352  BWL BWL Y1473     -68.308 -88.375  37.519  1.00  0.00
ATOM   3353  BWM BWM Y1474      12.388 -89.406  11.209  1.00  0.00
ATOM   3354  BWN BWN Y1475     -40.856 -84.024 -85.910  1.00  0.00
ATOM   3355  BWO BWO Y1476     -65.486  47.263 -81.423  1.00  0.00
ATOM   3356  BWP BWP Y1477      -8.020  -4.054 -10.561  1.00  0.00
ATOM   3357  BWQ BWQ Y1478      68.732  -3.380 -23.921  1.00  0.00
ATOM   3358  BWR BWR Y1479     -56.931 -85.768 -66.874  1.00  0.00
ATOM   3359  BWS BWS Y1480      82.971  25.821  29.494  1.00  0.00
ATOM   3360  BWT BWT Y1481      23.589  48.562  41.868  1.00  0.00
ATOM   3361  BWU BWU Y1482     -75.588 -34.349  86.966  1.00  0.00
ATOM   3362  BWV BWV Y1483     -83.252  82.617 -64.634  1.00  0.00
ATOM   3363  BWW BWW Y1484      78.888 -82.557 -50.727  1.00  0.00
ATOM   3364  BWX BWX Y1485       2.359  17.993 -80.264  1.00  0.00
ATOM   3365  BWY BWY Y1486     -14.877 -75.299  21.928  1.00  0.00
ATOM   3366  BWZ BWZ Y1487     -55.350  61.257  37.862  1.00  0.00
ATOM   3367  BXA BXA Y1488       1.905  46.751  67.919  1.00  0.00
ATOM   3368  BXB BXB Y1489     -67.561 -68.636 -40.963  1.00  0.00
ATOM   3369  BXC BXC Y1490     -81.967 -84.321  81.745  1.00  0.00
ATOM   3370  BXD BXD Y1491       3.330   5.177  86.594  1.00  0.00
ATOM   3371  BXE BXE Y1492      85.142  44.356 -51.387  1.00  0.00
ATOM   3372  BXF BXF Y1493     -12.325  -9.171 -30.764  1.00  0.00
ATOM   3373  BXG BXG Y1494      69.290 -88.384 -30.858  1.00  0.00
ATOM   3374  BXH BXH Y1495     -77.373  -5.516  82.067  1.00  0.00
ATOM   3375  BXI BXI Y1496     -36.928  78.277  87.389  1.00  0.00
ATOM   3376  BXJ BXJ Y1497      71.975   3.920 -76.164  1.00  0.00
ATOM   3377  BXK BXK Y1498      28.845  -2.225 -44.204  1.00  0.00
ATOM   3378  BXL BXL Y1499      84.767  83.324  -2.012  1.00  0.00
ATOM   3379  BXM BXM Y1500     -59.190 -72.575 -82.827  1.00  0.00
ATOM   3380  BXN BXN Y1501      29.505  85.010  50.653  1.00  0.00
ATOM   3381  BXO BXO Y1502     -55.349 -19.994  39.905  1.00  0.00
ATOM   3382  BXP BXP Y1503     -78.015 -84.217  -9.197  1.00  0.00
ATOM   3383  BXQ BXQ Y1504     -45.653  49.512 -76.784  1.00  0.00
ATOM   3384  BXR BXR Y1505      75.841  71.864  55.231  1.00  0.00
ATOM   3385  BXS BXS Y1506     -82.639  36.140  -9.639  1.00  0.00
ATOM   3386  BXT BXT Y1507      82.168 -76.992   2.753  1.00  0.00
ATOM   3387  BXU BXU Y1508     -50.749 -42.747 -14.046  1.00  0.00
ATOM   3388  BXV BXV Y1509     -55.828 -20.963  11.046  1.00  0.00
ATOM   3389  BXW BXW Y1510      32.585  46.822  16.329  1.00  0.00
ATOM   3390  BXX BXX Y1511      56.982  80.743   5.262  1.00  0.00
ATOM   3391  BXY BXY Y1512      85.173  -5.504  19.056  1.00  0.00
ATOM   3392  BXZ BXZ Y1513      -6.504 -13.294  72.172  1.00  0.00
ATOM   3393  BYA BYA Y1514      -7.663  75.987 -43.774  1.00  0.00
ATOM   3394  BYB BYB Y1515       5.488 -83.375  86.671  1.00  0.00
ATOM   3395  BYC BYC Y1516     -66.829  53.475  89.595  1.00  0.00
ATOM   3396  BYD BYD Y1517     -58.776 -71.041  55.306  1.00  0.00
ATOM   3397  BYE BYE Y1518     -53.979 -41.701 -37.381  1.00  0.00
ATOM   3398  BYF BYF Y1519      26.454  77.179  83.762  1.00  0.00
ATOM   3399  BYG BYG Y1520     -50.469 -33.645 -24.929  1.00  0.00
ATOM   3400  BYH BYH Y1521      24.001 -12.061 -24.050  1.00  0.00
ATOM   3401  BYI BYI Y1522     -45.386  83.029  58.715  1.00  0.00
ATOM   3402  BYJ BYJ Y1523      15.848   0.603  74.146  1.00  0.00
ATOM   3403  BYK BYK Y1524     -58.709  17.633  40.169  1.00  0.00
ATOM   3404  BYL BYL Y1525      87.429 -61.049  50.792  1.00  0.00
ATOM   3405  BYM BYM Y1526     -64.131  75.336  86.114  1.00  0.00
ATOM   3406  BYN BYN Y1527     -51.995  43.147  20.652  1.00  0.00
ATOM   3407  BYO BYO Y1528      85.752 -10.593 -12.386  1.00  0.00
ATOM   3408  BYP BYP Y1529      39.700 -58.926  83.452  1.00  0.00
ATOM   3409  BYQ BYQ Y1530     -83.511 -22.899 -56.801  1.00  0.00
ATOM   3410  BYR BYR Y1531      86.390 -38.560 -27.175  1.00  0.00
ATOM   3411  BYS BYS Y1532      33.134  57.560   4.273  1.00  0.00
ATOM   3412  BYT BYT Y1533     -62.390  38.442  42.630  1.00  0.00
ATOM   3413  BYU BYU Y1534     -41.256 -84.998  64.616  1.00  0.00
ATOM   3414  BYV BYV Y1535     -51.663  10.096  29.210  1.00  0.00
ATOM   3415  BYW BYW Y1536     -42.690 -26.747  57.943  1.00  0.00
ATOM   3416  BYX BYX Y1537      56.811 -58.433 -85.798  1.00  0.00
ATOM   3417  BYY BYY Y1538     -55.473  83.519  53.248  1.00  0.00
ATOM   3418  BYZ BYZ Y1539      69.716 -83.176  45.476  1.00  0.00
ATOM   3419  BZA BZA Y1540     -46.037 -38.991  85.947  1.00  0.00
ATOM   3420  BZB BZB Y1541     -71.337  42.596  61.265  1.00  0.00
ATOM   3421  BZC BZC Y1542      10.581 -53.435 -57.874  1.00  0.00
ATOM   3422  BZD BZD Y1543     -66.202 -76.716 -30.494  1.00  0.00
ATOM   3423  BZE BZE Y1544     -59.753  19.761 -74.112  1.00  0.00
ATOM   3424  BZF BZF Y1545       4.698 -77.913 -38.009  1.00  0.00
ATOM   3425  BZG BZG Y1546      59.917  37.997  37.375  1.00  0.00
ATOM   3426  BZH BZH Y1547      90.457  77.774  81.527  1.00  0.00
ATOM   3427  BZI BZI Y1548     -84.889  72.282 -73.125  1.00  0.00
ATOM   3428  BZJ BZJ Y1549     -56.205 -43.258   5.887  1.00  0.00
ATOM   3429  BZK BZK Y1550      45.320  33.337  88.490  1.00  0.00
ATOM   3430  BZL BZL Y1551      43.729  -7.391 -24.991  1.00  0.00
ATOM   3431  BZM BZM Y1552     -73.993   0.820  25.136  1.00  0.00
ATOM   3432  BZN BZN Y1553     -36.120   1.167  87.937  1.00  0.00
ATOM   3433  BZO BZO Y1554      31.292 -76.071  60.852  1.00  0.00
ATOM   3434  BZP BZP Y1555     -51.111  30.027  50.076  1.00  0.00
ATOM   3435  BZQ BZQ Y1556      11.772  57.245 -50.057  1.00  0.00
ATOM   3436  BZR BZR Y1557     -18.680  29.217  42.740  1.00  0.00
ATOM   3437  BZS BZS Y1558     -49.390  68.478  29.046  1.00  0.00
ATOM   3438  BZT BZT Y1559     -59.835  58.679 -56.036  1.00  0.00
ATOM   3439  BZU BZU Y1560     -83.120  32.251 -41.797  1.00  0.00
ATOM   3440  BZV BZV Y1561      28.334  12.684 -27.610  1.00  0.00
ATOM   3441  BZW BZW Y1562     -76.408 -36.051  24.934  1.00  0.00
ATOM   3442  BZX BZX Y1563      87.223 -81.982 -31.429  1.00  0.00
ATOM   3443  BZY BZY Y1564      25.761 -36.755  55.077  1.00  0.00
ATOM   3444  BZZ BZZ Y1565      75.397 -82.979  36.770  1.00  0.00
ATOM   3445  CAA CAA Y1566      23.643  -5.042 -69.178  1.00  0.00
ATOM   3446  CAB CAB Y1567     -46.906 -13.949 -23.227  1.00  0.00
ATOM   3447  CAC CAC Y1568      51.454 -38.366 -84.797  1.00  0.00
ATOM   3448  CAD CAD Y1569      76.580  72.672 -60.201  1.00  0.00
ATOM   3449  CAE CAE Y1570      78.876 -45.993  86.562  1.00  0.00
ATOM   3450  CAF CAF Y1571      40.829  83.356 -82.331  1.00  0.00
ATOM   3451  CAG CAG Y1572     -83.153 -14.460 -36.025  1.00  0.00
ATOM   3452  CAH CAH Y1573      72.205  44.538  88.988  1.00  0.00
ATOM   3453  CAI CAI Y1574       0.117  31.692  87.832  1.00  0.00
ATOM   3454  CAJ CAJ Y1575     -54.059  30.287  62.692  1.00  0.00
ATOM   3455  CAK CAK Y1576      42.235  43.592   5.919  1.00  0.00
ATOM   3456  CAL CAL Y1577     -58.270 -68.484 -50.334  1.00  0.00
ATOM   3457  CAM CAM Y1578       3.754  65.454  -9.504  1.00  0.00
ATOM   3458  CAN CAN Y1579     -44.970  -2.885 -80.811  1.00  0.00
ATOM   3459  CAO CAO Y1580      -3.751 -13.308 -60.873  1.00  0.00
ATOM   3460  CAP CAP Y1581     -59.882 -57.289  20.757  1.00  0.00
ATOM   3461  CAQ CAQ Y1582     -63.050 -60.467  47.213  1.00  0.00
ATOM   3462  CAR CAR Y1583      41.933  47.142 -27.403  1.00  0.00
ATOM   3463  CAS CAS Y1584     -22.234 -82.742 -83.971  1.00  0.00
ATOM   3464  CAT CAT Y1585     -72.995  80.306 -87.170  1.00  0.00
ATOM   3465  CAU CAU Y1586     -76.240   2.057 -46.891  1.00  0.00
ATOM   3466  CAV CAV Y1587     -35.313  15.491 -87.006  1.00  0.00
ATOM   3467  CAW CAW Y1588      45.715 -27.082 -85.380  1.00  0.00
ATOM   3468  CAX CAX Y1589      16.118 -15.378  33.423  1.00  0.00
ATOM   3469  CAY CAY Y1590      86.872   0.421   1.852  1.00  0.00
ATOM   3470  CAZ CAZ Y1591      -2.030 -85.453 -65.845  1.00  0.00
ATOM   3471  CBA CBA Y1592     -42.714  -6.730  28.732  1.00  0.00
ATOM   3472  CBB CBB Y1593     -40.754 -72.550 -79.517  1.00  0.00
ATOM   3473  CBC CBC Y1594     -62.458 -17.077  20.288  1.00  0.00
ATOM   3474  CBD CBD Y1595       0.340  34.994 -15.180  1.00  0.00
ATOM   3475  CBE CBE Y1596      64.733 -69.276 -73.184  1.00  0.00
ATOM   3476  CBF CBF Y1597      47.343  14.598  43.136  1.00  0.00
ATOM   3477  CBG CBG Y1598       6.942  49.589   8.906  1.00  0.00
ATOM   3478  CBH CBH Y1599       5.557 -61.482  50.459  1.00  0.00
ATOM   3479  CBI CBI Y1600      20.274  26.412  87.216  1.00  0.00
ATOM   3480  CBJ CBJ Y1601      21.204  79.087  63.932  1.00  0.00
ATOM   3481  CBK CBK Y1602      50.209 -11.857  25.759  1.00  0.00
ATOM   3482  CBL CBL Y1603      -5.848 -55.211 -54.097  1.00  0.00
ATOM   3483  CBM CBM Y1604     -55.919 -77.530  64.788  1.00  0.00
ATOM   3484  CBN CBN Y1605      72.649   4.151  23.838  1.00  0.00
ATOM   3485  CBO CBO Y1606      25.269   9.449   3.750  1.00  0.00
ATOM   3486  CBP CBP Y1607       6.815 -51.393  83.406  1.00  0.00
ATOM   3487  CBQ CBQ Y1608     -33.844  16.490   8.070  1.00  0.00
ATOM   3488  CBR CBR Y1609      86.167 -60.148 -78.565  1.00  0.00
ATOM   3489  CBS CBS Y1610     -47.431  -3.992  50.885  1.00  0.00
ATOM   3490  CBT CBT Y1611      -2.095  47.690  53.335  1.00  0.00
ATOM   3491  CBU CBU Y1612      -5.510   8.023 -79.580  1.00  0.00
ATOM   3492  CBV CBV Y1613      34.092 -88.865 -34.047  1.00  0.00
ATOM   3493  CBW CBW Y1614     -82.197  31.979 -60.003  1.00  0.00
ATOM   3494  CBX CBX Y1615      88.065  65.009  47.334  1.00  0.00
ATOM   3495  CBY CBY Y1616      59.785  -4.022  69.029  1.00  0.00
ATOM   3496  CBZ CBZ Y1617      29.050 -71.698  72.472  1.00  0.00
ATOM   3497  CCA CCA Y1618       2.019  84.196  23.192  1.00  0.00
ATOM   3498  CCB CCB Y1619      81.029   3.978  64.331  1.00  0.00
ATOM   3499  CCC CCC Y1620     -19.623 -90.491  12.162  1.00  0.00
ATOM   3500  CCD CCD Y1621      56.564 -87.432 -61.093  1.00  0.00
ATOM   3501  CCE CCE Y1622      72.812 -71.781  86.092  1.00  0.00
ATOM   3502  CCF CCF Y1623      23.006  83.631 -15.423  1.00  0.00
ATOM   3503  CCG CCG Y1624     -79.826  -0.762  65.150  1.00  0.00
ATOM   3504  CCH CCH Y1625     -38.583  43.708  67.566  1.00  0.00
ATOM   3505  CCI CCI Y1626      44.258 -70.175  62.815  1.00  0.00
ATOM   3506  CCJ CCJ Y1627      -1.650 -15.471 -38.035  1.00  0.00
ATOM   3507  CCK CCK Y1628     -72.814 -43.899  58.623  1.00  0.00
ATOM   3508  CCL CCL Y1629      58.979  50.730  83.598  1.00  0.00
ATOM   3509  CCM CCM Y1630     -84.848 -47.762 -81.464  1.00  0.00
ATOM   3510  CCN CCN Y1631     -51.068  81.149 -73.135  1.00  0.00
ATOM   3511  CCO CCO Y1632       6.158  64.455 -62.501  1.00  0.00
ATOM   3512  CCP CCP Y1633     -81.330 -44.526  77.287  1.00  0.00
ATOM   3513  CCQ CCQ Y1634      -8.223  26.843  61.837  1.00  0.00
ATOM   3514  CCR CCR Y1635      54.954 -57.793 -20.862  1.00  0.00
ATOM   3515  CCS CCS Y1636     -57.817  70.019  56.498  1.00  0.00
ATOM   3516  CCT CCT Y1637      26.089 -82.966 -15.285  1.00  0.00
ATOM   3517  CCU CCU Y1638      52.393  20.395 -33.200  1.00  0.00
ATOM   3518  CCV CCV Y1639       4.354 -78.772  27.322  1.00  0.00
ATOM   3519  CCW CCW Y1640     -40.854  53.470 -63.642  1.00  0.00
ATOM   3520  CCX CCX Y1641     -29.710  -2.651  19.047  1.00  0.00
ATOM   3521  CCY CCY Y1642     -18.183  46.430 -84.007  1.00  0.00
ATOM   3522  CCZ CCZ Y1643      83.790  82.741 -52.728  1.00  0.00
ATOM   3523  CDA CDA Y1644      27.413  85.420 -61.125  1.00  0.00
ATOM   3524  CDB CDB Y1645      50.849  16.269 -84.068  1.00  0.00
ATOM   3525  CDC CDC Y1646      46.532 -38.899  36.491  1.00  0.00
ATOM   3526  CDD CDD Y1647     -82.401 -21.122   6.974  1.00  0.00
ATOM   3527  CDE CDE Y1648      -7.546  57.139  29.047  1.00  0.00
ATOM   3528  CDF CDF Y1649      34.383  84.220  -4.693  1.00  0.00
ATOM   3529  CDG CDG Y1650     -85.447  76.153 -30.064  1.00  0.00
ATOM   3530  CDH CDH Y1651     -72.985  63.607   2.979  1.00  0.00
ATOM   3531  CDI CDI Y1652      -5.516 -84.250 -29.001  1.00  0.00
ATOM   3532  CDJ CDJ Y1653     -84.246 -87.000  61.783  1.00  0.00
ATOM   3533  CDK CDK Y1654      49.990  69.733 -85.955  1.00  0.00
ATOM   3534  CDL CDL Y1655      45.542 -67.406 -79.354  1.00  0.00
ATOM   3535  CDM CDM Y1656       3.369   5.982  67.068  1.00  0.00
ATOM   3536  CDN CDN Y1657     -16.689  73.228  75.329  1.00  0.00
ATOM   3537  CDO CDO Y1658      34.104 -14.123 -72.543  1.00  0.00
ATOM   3538  CDP CDP Y1659     -66.512 -88.332  77.988  1.00  0.00
ATOM   3539  CDQ CDQ Y1660     -28.491  61.577  10.620  1.00  0.00
ATOM   3540  CDR CDR Y1661       5.301 -44.278 -61.389  1.00  0.00
ATOM   3541  CDS CDS Y1662      86.763 -33.630  74.908  1.00  0.00
ATOM   3542  CDT CDT Y1663     -39.914 -36.263  36.117  1.00  0.00
ATOM   3543  CDU CDU Y1664     -52.046  12.728 -42.263  1.00  0.00
ATOM   3544  CDV CDV Y1665      30.593 -88.167 -47.285  1.00  0.00
ATOM   3545  CDW CDW Y1666      81.740  31.222  65.457  1.00  0.00
ATOM   3546  CDX CDX Y1667      -2.704  26.991   9.728  1.00  0.00
ATOM   3547  CDY CDY Y1668       0.823  78.903  87.575  1.00  0.00
ATOM   3548  CDZ CDZ Y1669      61.290 -83.642 -84.962  1.00  0.00
ATOM   3549  CEA CEA Y1670       9.634  81.998 -10.418  1.00  0.00
ATOM   3550  CEB CEB Y1671      35.419  58.781 -18.665  1.00  0.00
ATOM   3551  CEC CEC Y1672     -63.403  41.124  87.540  1.00  0.00
ATOM   3552  CED CED Y1673     -80.310 -63.725 -42.427  1.00  0.00
ATOM   3553  CEE CEE Y1674      -7.481 -64.378  52.861  1.00  0.00
ATOM   3554  CEF CEF Y1675     -18.462  45.390  44.600  1.00  0.00
ATOM   3555  CEG CEG Y1676     -20.998 -51.355 -24.674  1.00  0.00
ATOM   3556  CEH CEH Y1677     -40.216 -51.954  81.857  1.00  0.00
ATOM   3557  CEI CEI Y1678      58.641 -89.542 -24.712  1.00  0.00
ATOM   3558  CEJ CEJ Y1679      39.252  11.093 -85.701  1.00  0.00
ATOM   3559  CEK CEK Y1680     -14.225   2.162 -86.523  1.00  0.00
ATOM   3560  CEL CEL Y1681      50.211 -88.185  63.069  1.00  0.00
ATOM   3561  CEM CEM Y1682      -3.738  75.719 -83.026  1.00  0.00
ATOM   3562  CEN CEN Y1683     -40.871   2.582 -16.323  1.00  0.00
ATOM   3563  CEO CEO Y1684     -18.784 -50.969 -71.727  1.00  0.00
ATOM   3564  CEP CEP Y1685      80.873  17.465 -25.431  1.00  0.00
ATOM   3565  CEQ CEQ Y1686      89.862 -26.755 -32.633  1.00  0.00
ATOM   3566  CER CER Y1687      60.126 -26.098  87.127  1.00  0.00
ATOM   3567  CES CES Y1688       8.249  80.810 -26.856  1.00  0.00
ATOM   3568  CET CET Y1689      41.697  59.250  29.996  1.00  0.00
ATOM   3569  CEU CEU Y1690     -82.598 -76.931 -26.209  1.00  0.00
ATOM   3570  CEV CEV Y1691      74.834  30.443  17.968  1.00  0.00
ATOM   3571  CEW CEW Y1692      32.557  35.163  80.097  1.00  0.00
ATOM   3572  CEX CEX Y1693      84.751  32.122   1.436  1.00  0.00
ATOM   3573  CEY CEY Y1694     -31.866  49.718 -49.659  1.00  0.00
ATOM   3574  CEZ CEZ Y1695      74.966  60.658 -72.987  1.00  0.00
ATOM   3575  CFA CFA Y1696      33.942 -20.962  21.099  1.00  0.00
ATOM   3576  CFB CFB Y1697     -82.839   5.923 -60.596  1.00  0.00
ATOM   3577  CFC CFC Y1698      25.163 -31.641 -39.140  1.00  0.00
ATOM   3578  CFD CFD Y1699     -50.225  28.239 -56.854  1.00  0.00
ATOM   3579  CFE CFE Y1700     -36.507 -83.281 -43.851  1.00  0.00
ATOM   3580  CFF CFF Y1701      56.620   9.651  73.058  1.00  0.00
ATOM   3581  CFG CFG Y1702      -7.040  62.463 -54.027  1.00  0.00
ATOM   3582  CFH CFH Y1703     -83.929  77.401  26.874  1.00  0.00
ATOM   3583  CFI CFI Y1704     -82.005   2.386 -32.883  1.00  0.00
ATOM   3584  CFJ CFJ Y1705      49.725  40.214  16.541  1.00  0.00
ATOM   3585  CFK CFK Y1706     -36.578 -89.344  31.312  1.00  0.00
ATOM   3586  CFL CFL Y1707      49.080 -38.328  64.389  1.00  0.00
ATOM   3587  CFM CFM Y1708     -46.307 -59.569 -51.887  1.00  0.00
ATOM   3588  CFN CFN Y1709     -24.261 -30.034  60.978  1.00  0.00
ATOM   3589  CFO CFO Y1710     -69.594 -24.433  13.093  1.00  0.00
ATOM   3590  CFP CFP Y1711      38.319  -3.808 -64.877  1.00  0.00
ATOM   3591  CFQ CFQ Y1712     -84.031  61.947  -4.759  1.00  0.00
ATOM   3592  CFR CFR Y1713     -67.058 -87.149 -82.119  1.00  0.00
ATOM   3593  CFS CFS Y1714     -18.399 -55.991  22.499  1.00  0.00
ATOM   3594  CFT CFT Y1715      58.190  69.600 -35.444  1.00  0.00
ATOM   3595  CFU CFU Y1716      59.025  83.093 -82.270  1.00  0.00
ATOM   3596  CFV CFV Y1717     -63.019 -39.190 -82.670  1.00  0.00
ATOM   3597  CFW CFW Y1718     -17.421  52.865 -38.558  1.00  0.00
ATOM   3598  CFX CFX Y1719     -79.498  54.053 -41.275  1.00  0.00
ATOM   3599  CFY CFY Y1720      70.096 -41.173  73.969  1.00  0.00
ATOM   3600  CFZ CFZ Y1721     -22.267 -24.651   6.000  1.00  0.00
ATOM   3601  CGA CGA Y1722     -31.442 -87.118  52.152  1.00  0.00
ATOM   3602  CGB CGB Y1723     -75.476 -40.323 -63.753  1.00  0.00
ATOM   3603  CGC CGC Y1724     -69.138  84.131 -63.281  1.00  0.00
ATOM   3604  CGD CGD Y1725     -48.093  52.133  84.217  1.00  0.00
ATOM   3605  CGE CGE Y1726      33.365  36.240  42.964  1.00  0.00
ATOM   3606  CGF CGF Y1727       3.158  43.244 -55.604  1.00  0.00
ATOM   3607  CGG CGG Y1728      34.555 -47.643  18.462  1.00  0.00
ATOM   3608  CGH CGH Y1729      88.620  19.518   3.845  1.00  0.00
ATOM   3609  CGI CGI Y1730     -38.993  64.935  52.359  1.00  0.00
ATOM   3610  CGJ CGJ Y1731      49.136  82.019 -32.719  1.00  0.00
ATOM   3611  CGK CGK Y1732      71.981 -19.082 -17.584  1.00  0.00
ATOM   3612  CGL CGL Y1733      42.653  71.760 -37.714  1.00  0.00
ATOM   3613  CGM CGM Y1734     -72.419 -57.868  83.935  1.00  0.00
ATOM   3614  CGN CGN Y1735      13.975 -36.517 -82.803  1.00  0.00
ATOM   3615  CGO CGO Y1736      -6.937 -49.384   2.851  1.00  0.00
ATOM   3616  CGP CGP Y1737     -49.264 -21.153 -32.060  1.00  0.00
ATOM   3617  CGQ CGQ Y1738      57.525  82.630  31.082  1.00  0.00
ATOM   3618  CGR CGR Y1739      -9.431 -73.323  12.483  1.00  0.00
ATOM   3619  CGS CGS Y1740     -61.029  17.781  89.766  1.00  0.00
ATOM   3620  CGT CGT Y1741     -53.367   6.198 -75.158  1.00  0.00
ATOM   3621  CGU CGU Y1742      82.948  32.595 -50.785  1.00  0.00
ATOM   3622  CGV CGV Y1743      88.489  18.295  71.527  1.00  0.00
ATOM   3623  CGW CGW Y1744     -48.695 -17.517 -57.023  1.00  0.00
ATOM   3624  CGX CGX Y1745     -36.095 -89.848 -67.538  1.00  0.00
ATOM   3625  CGY CGY Y1746     -54.897   3.823 -23.991  1.00  0.00
ATOM   3626  CGZ CGZ Y1747     -77.101  42.550  88.356  1.00  0.00
ATOM   3627  CHA CHA Y1748      63.254  -6.851  19.865  1.00  0.00
ATOM   3628  CHB CHB Y1749     -45.693 -90.491 -19.034  1.00  0.00
ATOM   3629  CHC CHC Y1750       9.072  -7.488 -25.577  1.00  0.00
ATOM   3630  CHD CHD Y1751      19.051 -21.646  51.130  1.00  0.00
ATOM   3631  CHE CHE Y1752     -70.338 -17.271  -0.604  1.00  0.00
ATOM   3632  CHF CHF Y1753      46.854 -85.343   2.003  1.00  0.00
ATOM   3633  CHG CHG Y1754     -23.805  29.252 -83.870  1.00  0.00
ATOM   3634  CHH CHH Y1755      20.526  63.855  -8.255  1.00  0.00
ATOM   3635  CHI CHI Y1756      18.446 -67.202 -22.605  1.00  0.00
ATOM   3636  CHJ CHJ Y1757      66.798  46.328 -78.424  1.00  0.00
ATOM   3637  CHK CHK Y1758      89.630 -79.260  14.620  1.00  0.00
ATOM   3638  CHL CHL Y1759      36.130  63.925  -4.329  1.00  0.00
ATOM   3639  CHM CHM Y1760      84.165  49.066 -83.463  1.00  0.00
ATOM   3640  CHN CHN Y1761     -73.090 -81.964   5.399  1.00  0.00
ATOM   3641  CHO CHO Y1762      47.250  -1.359 -51.553  1.00  0.00
ATOM   3642  CHP CHP Y1763     -59.796 -25.947  87.646  1.00  0.00
ATOM   3643  CHQ CHQ Y1764      13.035 -47.540 -83.343  1.00  0.00
ATOM   3644  CHR CHR Y1765      24.411  13.640  17.259  1.00  0.00
ATOM   3645  CHS CHS Y1766      46.854  30.207  70.811  1.00  0.00
ATOM   3646  CHT CHT Y1767      46.654 -29.200  89.115  1.00  0.00
ATOM   3647  CHU CHU Y1768     -43.810 -28.321  73.719  1.00  0.00
ATOM   3648  CHV CHV Y1769      61.974 -22.581 -60.067  1.00  0.00
ATOM   3649  CHW CHW Y1770      47.075   3.182  38.454  1.00  0.00
ATOM   3650  CHX CHX Y1771      86.564  11.531 -82.603  1.00  0.00
ATOM   3651  CHY CHY Y1772     -15.337  40.509 -25.747  1.00  0.00
ATOM   3652  CHZ CHZ Y1773      31.199  34.771  19.369  1.00  0.00
ATOM   3653  CIA CIA Y1774      18.975  43.428  53.251  1.00  0.00
ATOM   3654  CIB CIB Y1775      38.167 -19.869  51.997  1.00  0.00
ATOM   3655  CIC CIC Z1776     -53.672   8.211 -12.578  1.00  0.00
ATOM   3656  CID CID Z1777      43.925 -48.274 -53.589  1.00  0.00
ATOM   3657  CIE CIE Z1778      -0.974  70.786  49.606  1.00  0.00
ATOM   3658  CIF CIF Z1779      51.904  18.448 -32.550  1.00  0.00
ATOM   3659  CIG CIG Z1780     -26.086 -49.913 -70.807  1.00  0.00
ATOM   3660  CIH CIH Z1781      70.128 -67.130  -7.663  1.00  0.00
ATOM   3661  CII CII Z1782      20.638 -44.653 -33.404  1.00  0.00
ATOM   3662  CIJ CIJ Z1783     -22.591 -61.846  13.780  1.00  0.00
ATOM   3663  CIK CIK Z1784     -54.812 -29.199  26.182  1.00  0.00
ATOM   3664  CIL CIL Z1785     -44.018 -65.688  55.706  1.00  0.00
ATOM   3665  CIM CIM Z1786     -47.428 -67.379 -20.246  1.00  0.00
ATOM   3666  CIN CIN Z1787      52.224  53.289   6.514  1.00  0.00
ATOM   3667  CIO CIO Z1788     -16.817  55.230 -34.893  1.00  0.00
ATOM   3668  CIP CIP Z1789      43.678 -23.441  77.736  1.00  0.00
ATOM   3669  CIQ CIQ Z1790      49.032  55.238  57.625  1.00  0.00
ATOM   3670  CIR CIR Z1791      61.082 -78.946  60.956  1.00  0.00
ATOM   3671  CIS CIS Z1792     -74.990  -6.161 -47.708  1.00  0.00
ATOM   3672  CIT CIT Z1793     -15.625 -48.592  64.097  1.00  0.00
ATOM   3673  CIU CIU Z1794      17.800  23.163 -18.200  1.00  0.00
ATOM   3674  CIV CIV Z1795      28.951 -45.385   1.552  1.00  0.00
ATOM   3675  CIW CIW Z1796      52.896  -4.254  56.573  1.00  0.00
ATOM   3676  CIX CIX Z1797     -65.964  26.089 -33.725  1.00  0.00
ATOM   3677  CIY CIY Z1798       5.611 -70.047  74.811  1.00  0.00
ATOM   3678  CIZ CIZ Z1799      75.840 -74.573 -71.962  1.00  0.00
ATOM   3679  CJA CJA Z1800     -40.179 -21.663 -84.110  1.00  0.00
ATOM   3680  CJB CJB Z1801      89.549  -1.615 -33.726  1.00  0.00
ATOM   3681  CJC CJC Z1802      37.682  16.946  24.828  1.00  0.00
ATOM   3682  CJD CJD Z1803     -29.227  37.343  53.511  1.00  0.00
ATOM   3683  CJE CJE Z1804     -36.215 -12.499  69.568  1.00  0.00
ATOM   3684  CJF CJF Z1805      45.143  58.532 -36.052  1.00  0.00
ATOM   3685  CJG CJG Z1806     -32.697  11.468 -29.265  1.00  0.00
ATOM   3686  CJH CJH Z1807      14.050 -58.734  21.381  1.00  0.00
ATOM   3687  CJI CJI Z1808     -80.328  23.625 -57.504  1.00  0.00
ATOM   3688  CJJ CJJ Z1809      48.813  44.474 -54.176  1.00  0.00
ATOM   3689  CJK CJK Z1810     -46.172  71.843  53.414  1.00  0.00
ATOM   3690  CJL CJL Z1811      84.847  11.929   7.421  1.00  0.00
ATOM   3691  CJM CJM Z1812      24.325  53.771  62.106  1.00  0.00
ATOM   3692  CJN CJN Z1813     -26.276   4.221  19.160  1.00  0.00
ATOM   3693  CJO CJO Z1814      25.711  22.194 -70.704  1.00  0.00
ATOM   3694  CJP CJP Z1815       9.648 -66.309 -12.985  1.00  0.00
ATOM   3695  CJQ CJQ Z1816     -63.961  33.713  55.693  1.00  0.00
ATOM   3696  CJR CJR Z1817     -46.950  49.229 -55.501  1.00  0.00
ATOM   3697  CJS CJS Z1818     -71.710  82.830  74.144  1.00  0.00
ATOM   3698  CJT CJT Z1819      69.883 -11.991 -10.911  1.00  0.00
ATOM   3699  CJU CJU Z1820     -57.274  73.380  -8.765  1.00  0.00
ATOM   3700  CJV CJV Z1821     -75.633  27.724 -17.312  1.00  0.00
ATOM   3701  CJW CJW Z1822      88.027 -34.393  54.224  1.00  0.00
ATOM   3702  CJX CJX Z1823     -47.779  26.146 -80.169  1.00  0.00
ATOM   3703  CJY CJY Z1824      76.447 -31.063 -50.136  1.00  0.00
ATOM   3704  CJZ CJZ Z1825      85.557 -20.352  29.582  1.00  0.00
ATOM   3705  CKA CKA Z1826     -26.629 -45.804  -0.076  1.00  0.00
ATOM   3706  CKB CKB Z1827     -38.742  54.907  72.504  1.00  0.00
ATOM   3707  CKC CKC Z1828     -59.897 -36.632 -53.579  1.00  0.00
ATOM   3708  CKD CKD Z1829      68.647   7.390  27.031  1.00  0.00
ATOM   3709  CKE CKE Z1830      38.789 -78.464   0.649  1.00  0.00
ATOM   3710  CKF CKF Z1831     -15.535 -24.598 -79.900  1.00  0.00
ATOM   3711  CKG CKG Z1832      22.876  -4.730  38.419  1.00  0.00
ATOM   3712  CKH CKH Z1833     -13.119 -19.175  45.865  1.00  0.00
ATOM   3713  CKI CKI Z1834      19.239  -4.664 -70.653  1.00  0.00
ATOM   3714  CKJ CKJ Z1835      24.486  21.331  61.818  1.00  0.00
ATOM   3715  CKK CKK Z1836       5.153  16.314 -24.324  1.00  0.00
ATOM   3716  CKL CKL Z1837      15.490  -8.090 -34.647  1.00  0.00
ATOM   3717  CKM CKM Z1838      56.323  69.818 -72.629  1.00  0.00
ATOM   3718  CKN CKN Z1839     -79.032  21.775 -75.202  1.00  0.00
ATOM   3719  CKO CKO Z1840      76.115  61.572  42.447  1.00  0.00
ATOM   3720  CKP CKP Z1841      25.486 -41.609  38.376  1.00  0.00
ATOM   3721  CKQ CKQ Z1842      74.379 -55.770  38.827  1.00  0.00
ATOM   3722  CKR CKR Z1843      45.837  30.792  54.463  1.00  0.00
ATOM   3723  CKS CKS Z1844      81.132  27.281  48.574  1.00  0.00
ATOM   3724  CKT CKT Z1845     -83.691  64.528 -48.248  1.00  0.00
ATOM   3725  CKU CKU Z1846     -81.523 -77.340  -1.788  1.00  0.00
ATOM   3726  CKV CKV Z1847     -42.089  -2.299 -73.112  1.00  0.00
ATOM   3727  CKW CKW Z1848      33.761  18.083 -47.719  1.00  0.00
ATOM   3728  CKX CKX Z1849      20.383 -15.870  66.859  1.00  0.00
ATOM   3729  CKY CKY Z1850      -3.099  44.268 -63.754  1.00  0.00
ATOM   3730  CKZ CKZ Z1851     -77.265 -10.677  -8.930  1.00  0.00
ATOM   3731  CLA CLA Z1852      -3.891  80.603   5.272  1.00  0.00
ATOM   3732  CLB CLB Z1853     -50.270  50.772  19.307  1.00  0.00
ATOM   3733  CLC CLC Z1854     -18.556  57.201  -3.634  1.00  0.00
ATOM   3734  CLD CLD Z1855     -12.023 -32.137 -38.711  1.00  0.00
ATOM   3735  CLE CLE Z1856     -17.113  80.503  -8.219  1.00  0.00
ATOM   3736  CLF CLF Z1857     -56.625 -46.531 -19.282  1.00  0.00
ATOM   3737  CLG CLG Z1858     -47.470  35.147  16.167  1.00  0.00
ATOM   3738  CLH CLH Z1859      54.927   9.957  84.756  1.00  0.00
ATOM   3739  CLI CLI Z1860     -82.415 -61.885  -3.539  1.00  0.00
ATOM   3740  CLJ CLJ Z1861      -1.787  39.360  39.594  1.00  0.00
ATOM   3741  CLK CLK Z1862     -28.322 -77.884  82.918  1.00  0.00
ATOM   3742  CLL CLL Z1863      53.209 -81.371 -44.585  1.00  0.00
ATOM   3743  CLM CLM Z1864      66.534  53.691  78.186  1.00  0.00
ATOM   3744  CLN CLN Z1865     -60.813  30.961  88.926  1.00  0.00
ATOM   3745  CLO CLO Z1866       4.130 -82.553 -72.496  1.00  0.00
ATOM   3746  CLP CLP Z1867      -9.398  15.337  85.274  1.00  0.00
ATOM   3747  CLQ CLQ Z1868     -34.494 -81.120  39.376  1.00  0.00
ATOM   3748  CLR CLR Z1869      -6.853 -79.544  11.192  1.00  0.00
ATOM   3749  CLS CLS Z1870      66.545 -45.959 -33.040  1.00  0.00
ATOM   3750  CLT CLT Z1871      64.279 -11.996  31.178  1.00  0.00
ATOM   3751  CLU CLU Z1872      69.582  43.231 -29.012  1.00  0.00
ATOM   3752  CLV CLV Z1873     -82.012  47.226 -20.879  1.00  0.00
ATOM   3753  CLW CLW Z1874     -40.430 -25.300 -11.300  1.00  0.00
ATOM   3754  CLX CLX Z1875      -4.282 -88.432 -38.620  1.00  0.00
ATOM   3755  CLY CLY Z1876     -17.026 -71.294  56.197  1.00  0.00
ATOM   3756  CLZ CLZ Z1877     -48.369 -77.293  13.920  1.00  0.00
ATOM   3757  CMA CMA Z1878      75.179  -6.061 -37.560  1.00  0.00
ATOM   3758  CMB CMB Z1879      36.252  48.544  43.537  1.00  0.00
ATOM   3759  CMC CMC Z1880     -28.808  82.265   2.423  1.00  0.00
ATOM   3760  CMD CMD Z1881      82.810 -78.201 -28.866  1.00  0.00
ATOM   3761  CME CME Z1882      19.045 -86.562  17.169  1.00  0.00
ATOM   3762  CMF CMF Z1883      21.514  40.976 -34.633  1.00  0.00
ATOM   3763  CMG CMG Z1884      60.717  36.564  34.612  1.00  0.00
ATOM   3764  CMH CMH Z1885      77.371  27.935   4.990  1.00  0.00
ATOM   3765  CMI CMI Z1886     -42.492 -76.095 -36.981  1.00  0.00
ATOM   3766  CMJ CMJ Z1887       8.703  16.871  41.066  1.00  0.00
ATOM   3767  CMK CMK Z1888     -77.016 -86.380 -17.977  1.00  0.00
ATOM   3768  CML CML Z1889      28.984  82.425 -76.892  1.00  0.00
ATOM   3769  CMM CMM Z1890     -66.813 -38.167  78.699  1.00  0.00
ATOM   3770  CMN CMN Z1891     -66.843 -28.745  -4.893  1.00  0.00
ATOM   3771  CMO CMO Z1892      59.222 -11.801 -50.991  1.00  0.00
ATOM   3772  CMP CMP Z1893       0.837 -35.418   2.720  1.00  0.00
ATOM   3773  CMQ CMQ Z1894     -41.210 -73.482 -84.929  1.00  0.00
ATOM   3774  CMR CMR Z1895     -80.361 -53.652  58.391  1.00  0.00
ATOM   3775  CMS CMS Z1896     -51.858 -83.195  -7.257  1.00  0.00
ATOM   3776  CMT CMT Z1897     -27.706  63.849 -72.304  1.00  0.00
ATOM   3777  CMU CMU Z1898      36.640  54.879 -86.919  1.00  0.00
ATOM   3778  CMV CMV Z1899      88.537  67.842 -79.135  1.00  0.00
ATOM   3779  CMW CMW Z1900     -58.257 -66.134 -34.230  1.00  0.00
ATOM   3780  CMX CMX Z1901       5.820 -22.275  25.860  1.00  0.00
ATOM   3781  CMY CMY Z1902       0.951 -84.021  35.885  1.00  0.00
ATOM   3782  CMZ CMZ Z1903      18.101  -4.411  18.531  1.00  0.00
ATOM   3783  CNA CNA Z1904      14.475  56.633  43.430  1.00  0.00
ATOM   3784  CNB CNB Z1905     -55.485 -71.544 -63.670  1.00  0.00
ATOM   3785  CNC CNC Z1906     -25.068 -41.949  44.116  1.00  0.00
ATOM   3786  CND CND Z1907      57.195   5.882  12.966  1.00  0.00
ATOM   3787  CNE CNE Z1908      21.317  45.804  35.507  1.00  0.00
ATOM   3788  CNF CNF Z1909     -53.331 -34.282  -5.263  1.00  0.00
ATOM   3789  CNG CNG Z1910     -44.260  75.204 -62.719  1.00  0.00
ATOM   3790  CNH CNH Z1911      38.934   1.066 -74.018  1.00  0.00
ATOM   3791  CNI CNI Z1912      65.678  22.414 -60.948  1.00  0.00
ATOM   3792  CNJ CNJ Z1913     -30.007 -56.715 -27.860  1.00  0.00
ATOM   3793  CNK CNK Z1914      34.796 -85.862  38.516  1.00  0.00
ATOM   3794  CNL CNL Z1915      34.138  72.683  56.766  1.00  0.00
ATOM   3795  CNM CNM Z1916      52.434  75.371 -56.234  1.00  0.00
ATOM   3796  CNN CNN Z1917      14.659  51.597 -75.854  1.00  0.00
ATOM   3797  CNO CNO Z1918     -61.981  34.607   1.297  1.00  0.00
ATOM   3798  CNP CNP Z1919     -13.862  34.404  20.994  1.00  0.00
ATOM   3799  CNQ CNQ Z1920     -67.471  78.879 -75.596  1.00  0.00
ATOM   3800  CNR CNR Z1921     -22.238  42.543 -84.216  1.00  0.00
ATOM   3801  CNS CNS Z1922      80.344  19.128 -30.978  1.00  0.00
ATOM   3802  CNT CNT Z1923      66.741  82.282 -81.317  1.00  0.00
ATOM   3803  CNU CNU Z1924      82.576  81.211 -55.136  1.00  0.00
ATOM   3804  CNV CNV Z1925     -76.845  31.375  22.735  1.00  0.00
ATOM   3805  CNW CNW Z1926     -16.220   7.942 -40.220  1.00  0.00
ATOM   3806  CNX CNX Z1927     -49.902 -81.585  81.463  1.00  0.00
ATOM   3807  CNY CNY Z1928       3.772 -29.551  80.583  1.00  0.00
ATOM   3808  CNZ CNZ Z1929      21.489  26.214  80.293  1.00  0.00
ATOM   3809  COA COA Z1930      79.076  69.489 -67.670  1.00  0.00
ATOM   3810  COB COB Z1931      22.908  -4.698 -48.632  1.00  0.00
ATOM   3811  COC COC Z1932      44.741 -56.977 -24.293  1.00  0.00
ATOM   3812  COD COD Z1933      69.359  68.582 -18.496  1.00  0.00
ATOM   3813  COE COE Z1934     -62.281  70.021  22.007  1.00  0.00
ATOM   3814  COF COF Z1935      57.458 -88.215 -12.133  1.00  0.00
ATOM   3815  COG COG Z1936      86.823  81.700 -23.105  1.00  0.00
ATOM   3816  COH COH Z1937      -4.484  57.420  66.785  1.00  0.00
ATOM   3817  COI COI Z1938      25.886 -71.327  52.830  1.00  0.00
ATOM   3818  COJ COJ Z1939      -8.288 -65.163 -64.106  1.00  0.00
ATOM   3819  COK COK Z1940      72.499 -33.254  64.286  1.00  0.00
ATOM   3820  COL COL Z1941      71.979 -14.497  75.311  1.00  0.00
ATOM   3821  COM COM Z1942      -2.527  -0.933  55.401  1.00  0.00
ATOM   3822  CON CON Z1943       3.982  80.738 -48.566  1.00  0.00
ATOM   3823  COO COO Z1944     -26.038   9.197 -61.903  1.00  0.00
ATOM   3824  COP COP Z1945       6.078 -15.747 -51.814  1.00  0.00
ATOM   3825  COQ COQ Z1946     -70.308  61.577 -78.156  1.00  0.00
ATOM   3826  COR COR Z1947      45.651 -73.419 -69.493  1.00  0.00
ATOM   3827  COS COS Z1948      57.949  -1.599 -83.226  1.00  0.00
ATOM   3828  COT COT Z1949      83.026 -10.365  81.141  1.00  0.00
ATOM   3829  COU COU Z1950      84.052  47.302 -65.474  1.00  0.00
ATOM   3830  COV COV Z1951      32.377 -22.514 -72.409  1.00  0.00
ATOM   3831  COW COW Z1952      -9.618  39.447 -14.610  1.00  0.00
ATOM   3832  COX COX Z1953      22.745  54.469   0.299  1.00  0.00
ATOM   3833  COY COY Z1954      80.638   7.089 -68.529  1.00  0.00
ATOM   3834  COZ COZ Z1955      83.862 -62.828 -39.492  1.00  0.00
ATOM   3835  CPA CPA Z1956      22.490  81.318   4.740  1.00  0.00
ATOM   3836  CPB CPB Z1957      59.992  13.956 -81.680  1.00  0.00
ATOM   3837  CPC CPC Z1958     -32.698 -64.873 -12.449  1.00  0.00
ATOM   3838  CPD CPD Z1959      60.692  67.939  53.728  1.00  0.00
ATOM   3839  CPE CPE Z1960      44.897 -27.881  37.859  1.00  0.00
ATOM   3840  CPF CPF Z1961      -8.600 -12.173  77.967  1.00  0.00
ATOM   3841  CPG CPG Z1962      86.185 -84.622  -5.045  1.00  0.00
ATOM   3842  CPH CPH Z1963     -16.124  81.715  17.494  1.00  0.00
ATOM   3843  CPI CPI Z1964     -24.337  19.022  47.302  1.00  0.00
ATOM   3844  CPJ CPJ Z1965      29.290 -76.003  22.880  1.00  0.00
ATOM   3845  CPK CPK Z1966       1.927 -72.432 -48.444  1.00  0.00
ATOM   3846  CPL CPL Z1967     -24.777  29.413  -1.400  1.00  0.00
ATOM   3847  CPM CPM Z1968     -68.290  38.633 -70.031  1.00  0.00
ATOM   3848  CPN CPN Z1969       5.804  78.227  74.933  1.00  0.00
ATOM   3849  CPO CPO Z1970      44.365 -75.902  26.060  1.00  0.00
ATOM   3850  CPP CPP Z1971     -63.605 -78.934  35.489  1.00  0.00
ATOM   3851  CPQ CPQ Z1972     -32.987  59.734  13.120  1.00  0.00
ATOM   3852  CPR CPR Z1973      74.451  20.279  76.418  1.00  0.00
ATOM   3853  CPS CPS Z1974      45.070 -48.108  32.090  1.00  0.00
ATOM   3854  CPT CPT Z1975      60.309  61.306 -48.123  1.00  0.00
ATOM   3855  CPU CPU Z1976      41.135 -15.785  -6.783  1.00  0.00
ATOM   3856  CPV CPV Z1977      40.284 -66.215  47.798  1.00  0.00
ATOM   3857  CPW CPW Z1978     -10.810  72.169 -64.454  1.00  0.00
ATOM   3858  CPX CPX Z1979      63.555  29.843 -17.160  1.00  0.00
ATOM   3859  CPY CPY Z1980      67.407  79.741  -8.285  1.00  0.00
ATOM   3860  CPZ CPZ Z1981      81.402  -6.383  35.813  1.00  0.00
ATOM   3861  CQA CQA Z1982      81.297  68.739  20.156  1.00  0.00
ATOM   3862  CQB CQB Z1983     -65.091  47.756 -27.975  1.00  0.00
ATOM   3863  CQC CQC Z1984      -0.972  73.492 -13.287  1.00  0.00
ATOM   3864  CQD CQD Z1985     -78.059   1.330  25.792  1.00  0.00
ATOM   3865  CQE CQE Z1986     -63.849  64.381  40.362  1.00  0.00
ATOM   3866  CQF CQF Z1987     -54.973  10.734 -60.084  1.00  0.00
ATOM   3867  CQG CQG Z1988      49.024 -53.681  80.976  1.00  0.00
ATOM   3868  CQH CQH Z1989     -77.640 -66.181  17.793  1.00  0.00
ATOM   3869  CQI CQI Z1990     -25.271 -37.518  26.239  1.00  0.00
ATOM   3870  CQJ CQJ Z1991      43.751  76.233  -9.480  1.00  0.00
ATOM   3871  CQK CQK Z1992     -40.233 -20.159 -39.395  1.00  0.00
ATOM   3872  CQL CQL Z1993      72.117  48.793  -8.744  1.00  0.00
ATOM   3873  CQM CQM Z1994     -36.059  10.578 -85.617  1.00  0.00
ATOM   3874  CQN CQN Z1995     -59.665 -52.343  87.949  1.00  0.00
ATOM   3875  CQO CQO Z1996     -65.769  -1.494  85.497  1.00  0.00
ATOM   3876  CQP CQP Z1997      19.825  81.255  33.249  1.00  0.00
ATOM   3877  CQQ CQQ Z1998      76.213  61.957 -41.292  1.00  0.00
ATOM   3878  CQR CQR Z1999     -31.445 -85.608 -79.850  1.00  0.00
ATOM   3879  CQS CQS Z2000     -60.075 -53.805  63.624  1.00  0.00
ATOM   3880  CQT CQT Z2001      47.578 -90.075  43.260  1.00  0.00
ATOM   3881  CQU CQU Z2002      28.606  80.534 -36.916  1.00  0.00
ATOM   3882  CQV CQV Z2003     -36.062 -18.378 -26.040  1.00  0.00
ATOM   3883  CQW CQW Z2004      24.839  74.123 -21.308  1.00  0.00
ATOM   3884  CQX CQX Z2005      -9.025  50.302  16.349  1.00  0.00
ATOM   3885  CQY CQY Z2006      82.478 -87.494 -15.672  1.00  0.00
ATOM   3886  CQZ CQZ Z2007      83.046 -77.191  88.634  1.00  0.00
ATOM   3887  CRA CRA Z2008     -63.624  -4.813  57.118  1.00  0.00
ATOM   3888  CRB CRB Z2009      39.910  29.783 -14.037  1.00  0.00
ATOM   3889  CRC CRC Z2010      32.211  60.458  33.417  1.00  0.00
ATOM   3890  CRD CRD Z2011     -40.922  37.192 -19.690  1.00  0.00
ATOM   3891  CRE CRE Z2012       9.351  59.010 -14.301  1.00  0.00
ATOM   3892  CRF CRF Z2013     -54.255 -58.427 -12.030  1.00  0.00
ATOM   3893  CRG CRG Z2014      11.827  48.841  14.870  1.00  0.00
ATOM   3894  CRH CRH Z2015      38.477 -23.169  46.746  1.00  0.00
ATOM   3895  CRI CRI Z2016      15.012  68.735 -29.370  1.00  0.00
ATOM   3896  CRJ CRJ Z2017     -70.160  70.345 -33.337  1.00  0.00
ATOM   3897  CRK CRK Z2018     -76.972  57.609   8.971  1.00  0.00
ATOM   3898  CRL CRL Z2019      15.563 -18.614 -82.742  1.00  0.00
ATOM   3899  CRM CRM Z2020      17.916 -48.957 -74.182  1.00  0.00
ATOM   3900  CRN CRN Z2021      87.151 -48.054 -25.135  1.00  0.00
ATOM   3901  CRO CRO Z2022      84.976 -43.520   1.535  1.00  0.00
ATOM   3902  CRP CRP Z2023      32.652 -68.870 -76.812  1.00  0.00
ATOM   3903  CRQ CRQ Z2024      87.740 -45.569 -76.245  1.00  0.00
ATOM   3904  CRR CRR Z2025      -6.736  32.847  89.225  1.00  0.00
ATOM   3905  CRS CRS Z2026     -16.107  13.365 -80.488  1.00  0.00
ATOM   3906  CRT CRT Z2027     -73.413 -34.855  59.074  1.00  0.00
ATOM   3907  CRU CRU Z2028      52.498   0.198 -35.086  1.00  0.00
ATOM   3908  CRV CRV Z2029      82.838  68.009  87.547  1.00  0.00
ATOM   3909  CRW CRW Z2030     -66.927  -9.462 -66.813  1.00  0.00
ATOM   3910  CRX CRX Z2031     -39.680  73.099  41.454  1.00  0.00
ATOM   3911  CRY CRY Z2032     -34.761 -46.180 -35.139  1.00  0.00
ATOM   3912  CRZ CRZ Z2033     -71.918 -67.321  76.179  1.00  0.00
ATOM   3913  CSA CSA Z2034     -65.009  58.909  83.791  1.00  0.00
ATOM   3914  CSB CSB Z2035      -6.790  24.295   0.297  1.00  0.00
ATOM   3915  CSC CSC Z2036      41.770  80.525  37.569  1.00  0.00
ATOM   3916  CSD CSD Z2037      62.316 -65.308 -37.114  1.00  0.00
ATOM   3917  CSE CSE Z2038      30.819  68.263  -6.282  1.00  0.00
ATOM   3918  CSF CSF Z2039      81.058  13.021 -49.955  1.00  0.00
ATOM   3919  CSG CSG Z2040     -70.639 -80.035 -31.578  1.00  0.00
ATOM   3920  CSH CSH Z2041     -85.019 -18.848  73.087  1.00  0.00
ATOM   3921  CSI CSI Z2042       1.567 -21.314  51.628  1.00  0.00
ATOM   3922  CSJ CSJ Z2043     -86.139  -0.783 -49.666  1.00  0.00
ATOM   3923  CSK CSK Z2044      -4.033  19.726 -39.033  1.00  0.00
ATOM   3924  CSL CSL Z2045      28.719  -0.762  86.550  1.00  0.00
ATOM   3925  CSM CSM Z2046     -81.801 -28.458 -15.064  1.00  0.00
ATOM   3926  CSN CSN Z2047     -68.761 -84.280  -4.672  1.00  0.00
ATOM   3927  CSO CSO Z2048      68.247  21.141  28.211  1.00  0.00
ATOM   3928  CSP CSP Z2049     -25.637 -58.503 -48.785  1.00  0.00
ATOM   3929  CSQ CSQ Z2050       0.440 -67.652 -76.983  1.00  0.00
ATOM   3930  CSR CSR Z2051      32.604   0.788  68.249  1.00  0.00
ATOM   3931  CSS CSS Z2052      30.238  64.293 -60.825  1.00  0.00
ATOM   3932  CST CST Z2053       4.059   2.237  26.260  1.00  0.00
ATOM   3933  CSU CSU Z2054      42.758 -41.162  55.094  1.00  0.00
ATOM   3934  CSV CSV Z2055      75.470  79.222 -43.078  1.00  0.00
ATOM   3935  CSW CSW Z2056     -74.377   2.822 -23.142  1.00  0.00
ATOM   3936  CSX CSX Z2057      31.051 -76.815  83.432  1.00  0.00
ATOM   3937  CSY CSY Z2058     -56.649   8.220  59.729  1.00  0.00
ATOM   3938  CSZ CSZ Z2059     -24.966  80.620 -48.651  1.00  0.00
ATOM   3939  CTA CTA Z2060      68.657  50.610  29.337  1.00  0.00
ATOM   3940  CTB CTB Z2061      26.173   6.340   8.343  1.00  0.00
ATOM   3941  CTC CTC Z2062      88.857 -15.042  68.282  1.00  0.00
ATOM   3942  CTD CTD Z2063      70.016 -61.651 -53.431  1.00  0.00
ATOM   3943  CTE CTE Z2064     -42.591  74.342 -82.522  1.00  0.00
ATOM   3944  CTF CTF Z2065     -12.014  -8.100 -49.283  1.00  0.00
ATOM   3945  CTG CTG Z2066      58.313  43.778 -73.849  1.00  0.00
ATOM   3946  CTH CTH Z2067     -60.198 -49.533   4.203  1.00  0.00
ATOM   3947  CTI CTI Z2068      70.382 -28.451  20.249  1.00  0.00
ATOM   3948  CTJ CTJ Z2069     -22.068 -15.634 -65.081  1.00  0.00
ATOM   3949  CTK CTK Z2070      82.106 -10.446 -51.540  1.00  0.00
ATOM   3950  CTL CTL Z2071     -39.293  75.324 -44.082  1.00  0.00
ATOM   3951  CTM CTM Z2072     -49.530 -66.816 -47.123  1.00  0.00
ATOM   3952  CTN CTN Z2073      21.351 -49.385  54.710  1.00  0.00
ATOM   3953  CTO CTO Z2074     -68.420  56.885 -37.645  1.00  0.00
ATOM   3954  CTP CTP Z2075      39.564 -21.190  19.169  1.00  0.00
ATOM   3955  CTQ CTQ Z2076      30.503 -44.434  62.850  1.00  0.00
ATOM   3956  CTR CTR Z2077      66.515 -20.536 -77.200  1.00  0.00
ATOM   3957  CTS CTS Z2078     -79.891  -8.256  57.331  1.00  0.00
ATOM   3958  CTT CTT Z2079     -60.383  -3.657 -79.103  1.00  0.00
ATOM   3959  CTU CTU Z2080       8.827  77.176 -66.816  1.00  0.00
ATOM   3960  CTV CTV Z2081     -36.302  23.822  85.057  1.00  0.00
ATOM   3961  CTW CTW Z2082      76.690 -81.637 -51.565  1.00  0.00
ATOM   3962  CTX CTX Z2083     -23.554 -83.135 -51.803  1.00  0.00
ATOM   3963  CTY CTY Z2084     -48.683 -40.447  81.473  1.00  0.00
ATOM   3964  CTZ CTZ Z2085      80.610  21.572  18.226  1.00  0.00
ATOM   3965  CUA CUA Z2086     -53.373 -14.556 -83.567  1.00  0.00
ATOM   3966  CUB CUB Z2087      71.260 -53.324  75.116  1.00  0.00
ATOM   3967  CUC CUC Z2088      40.485 -35.327 -22.689  1.00  0.00
ATOM   3968  CUD CUD Z2089     -20.468 -58.752  32.024  1.00  0.00
ATOM   3969  CUE CUE Z2090     -72.089  81.243 -44.354  1.00  0.00
ATOM   3970  CUF CUF Z2091      53.986  17.011  -3.687  1.00  0.00
ATOM   3971  CUG CUG Z2092     -15.575 -40.073  86.092  1.00  0.00
ATOM   3972  CUH CUH Z2093      86.149 -42.550  78.402  1.00  0.00
ATOM   3973  CUI CUI Z2094     -83.517 -58.468 -44.930  1.00  0.00
ATOM   3974  CUJ CUJ Z2095      53.134 -33.782 -32.363  1.00  0.00
ATOM   3975  CUK CUK Z2096     -27.677 -46.273 -15.525  1.00  0.00
ATOM   3976  CUL CUL Z2097      41.803  21.255  62.938  1.00  0.00
ATOM   3977  CUM CUM Z2098     -33.269 -87.671  -5.044  1.00  0.00
ATOM   3978  CUN CUN Z2099      11.688 -53.059 -50.706  1.00  0.00
ATOM   3979  CUO CUO Z2100     -83.026  -7.914 -83.739  1.00  0.00
ATOM   3980  CUP CUP Z2101      50.155 -65.278  57.063  1.00  0.00
ATOM   3981  CUQ CUQ Z2102      14.565 -65.838  39.198  1.00  0.00
ATOM   3982  CUR CUR Z2103     -82.415 -25.228 -74.937  1.00  0.00
ATOM   3983  CUS CUS Z2104      -8.694 -52.439 -46.868  1.00  0.00
ATOM   3984  CUT CUT Z2105      61.182 -67.074  88.927  1.00  0.00
ATOM   3985  CUU CUU Z2106     -39.814 -82.755 -51.134  1.00  0.00
ATOM   3986  CUV CUV Z2107      50.229 -33.117  27.127  1.00  0.00
ATOM   3987  CUW CUW Z2108     -25.354  59.473  38.704  1.00  0.00
ATOM   3988  CUX CUX Z2109     -18.172 -54.630 -30.872  1.00  0.00
ATOM   3989  CUY CUY Z2110     -29.157 -31.610 -23.265  1.00  0.00
ATOM   3990  CUZ CUZ Z2111      88.130   9.347  55.451  1.00  0.00
ATOM   3991  CVA CVA Z2112     -32.338 -11.975 -86.119  1.00  0.00
ATOM   3992  CVB CVB Z2113      28.454  41.073 -64.082  1.00  0.00
ATOM   3993  CVC CVC Z2114     -23.354 -11.484 -20.596  1.00  0.00
ATOM   3994  CVD CVD Z2115     -50.572 -11.127 -60.116  1.00  0.00
ATOM   3995  CVE CVE Z2116     -84.203  74.727  66.171  1.00  0.00
ATOM   3996  CVF CVF Z2117     -11.454 -80.771 -71.649  1.00  0.00
ATOM   3997  CVG CVG Z2118     -80.774 -41.619  14.132  1.00  0.00
ATOM   3998  CVH CVH Z2119       2.131  62.105  -3.375  1.00  0.00
ATOM   3999  CVI CVI Z2120     -48.635  30.446  33.027  1.00  0.00
ATOM   4000  CVJ CVJ Z2121     -44.662 -41.192  68.440  1.00  0.00
ATOM   4001  CVK CVK Z2122     -59.250  17.844  76.904  1.00  0.00
ATOM   4002  CVL CVL Z2123     -85.629  -8.655 -30.556  1.00  0.00
ATOM   4003  CVM CVM Z2124      33.654  -4.314   8.304  1.00  0.00
ATOM   4004  CVN CVN Z2125       0.514  83.112  26.194  1.00  0.00
ATOM   4005  CVO CVO Z2126      71.697 -25.392  34.920  1.00  0.00
ATOM   4006  CVP CVP Z2127      63.271  14.422 -15.833  1.00  0.00
ATOM   4007  CVQ CVQ Z2128     -73.544  83.826  35.136  1.00  0.00
ATOM   4008  CVR CVR Z2129      85.786  -2.120  65.659  1.00  0.00
ATOM   4009  CVS CVS Z2130      51.641 -48.036  -3.676  1.00  0.00
ATOM   4010  CVT CVT Z2131      82.420  42.163 -43.542  1.00  0.00
ATOM   4011  CVU CVU Z2132     -76.304 -76.937 -46.704  1.00  0.00
ATOM   4012  CVV CVV Z2133      88.014  62.233  -7.308  1.00  0.00
ATOM   4013  CVW CVW Z2134     -68.631  -2.497   3.230  1.00  0.00
ATOM   4014  CVX CVX Z2135     -32.408 -83.887 -26.798  1.00  0.00
ATOM   4015  CVY CVY Z2136      32.314 -83.956  73.998  1.00  0.00
ATOM   4016  CVZ CVZ Z2137      80.716 -53.146 -56.790  1.00  0.00
ATOM   4017  CWA CWA Z2138     -18.419 -35.975  -5.603  1.00  0.00
ATOM   4018  CWB CWB Z2139     -80.507 -68.575 -20.431  1.00  0.00
ATOM   4019  CWC CWC Z2140     -55.858  13.122  41.038  1.00  0.00
ATOM   4020  CWD CWD Z2141       2.661  19.580 -80.012  1.00  0.00
ATOM   4021  CWE CWE Z2142     -79.862  57.743 -28.779  1.00  0.00
ATOM   4022  CWF CWF Z2143      55.049  79.379  -1.298  1.00  0.00
ATOM   4023  CWG CWG Z2144      -9.924  29.282  64.891  1.00  0.00
ATOM   4024  CWH CWH Z2145     -10.557 -71.872  30.419  1.00  0.00
ATOM   4025  CWI CWI Z2146      52.730 -87.713  28.308  1.00  0.00
ATOM   4026  CWJ CWJ Z2147     -72.559 -61.809 -72.254  1.00  0.00
ATOM   4027  CWK CWK Z2148      -4.132  80.590 -75.081  1.00  0.00
ATOM   4028  CWL CWL Z2149      51.611  -5.930  13.712  1.00  0.00
ATOM   4029  CWM CWM Z2150     -55.209   0.613  32.805  1.00  0.00
ATOM   4030  CWN CWN Z2151      85.122 -56.565  70.752  1.00  0.00
ATOM   4031  CWO CWO Z2152     -77.962 -79.014  59.596  1.00  0.00
ATOM   4032  CWP CWP Z2153     -10.560 -84.868  -4.487  1.00  0.00
ATOM   4033  CWQ CWQ Z2154     -52.262  -7.007 -32.092  1.00  0.00
ATOM   4034  CWR CWR Z2155      70.673  54.061 -56.063  1.00  0.00
ATOM   4035  CWS CWS Z2156      25.509  30.707   8.030  1.00  0.00
ATOM   4036  CWT CWT Z2157      81.842  46.456  31.594  1.00  0.00
ATOM   4037  CWU CWU Z2158     -76.214  69.502 -59.968  1.00  0.00
ATOM   4038  CWV CWV Z2159     -33.187  45.760  31.682  1.00  0.00
ATOM   4039  CWW CWW Z2160      50.403  66.035  45.899  1.00  0.00
ATOM   4040  CWX CWX Z2161      -0.770  -5.720 -65.697  1.00  0.00
ATOM   4041  CWY CWY Z2162       9.262  -3.370  79.831  1.00  0.00
ATOM   4042  CWZ CWZ Z2163      26.568 -77.139 -41.759  1.00  0.00
ATOM   4043  CXA CXA Z2164      21.112 -50.491  82.584  1.00  0.00
ATOM   4044  CXB CXB Z2165      88.242  23.371  -5.789  1.00  0.00
ATOM   4045  CXC CXC Z2166     -80.796 -51.415 -34.695  1.00  0.00
ATOM   4046  CXD CXD Z2167      79.559 -39.110 -14.428  1.00  0.00
ATOM   4047  CXE CXE Z2168      13.820  65.538  26.707  1.00  0.00
ATOM   4048  CXF CXF Z2169     -79.370  -3.225  87.384  1.00  0.00
ATOM   4049  CXG CXG Z2170      -1.064 -62.841  19.846  1.00  0.00
ATOM   4050  CXH CXH Z2171     -32.185 -49.538  82.483  1.00  0.00
ATOM   4051  CXI CXI Z2172     -34.933  54.618  52.508  1.00  0.00
ATOM   4052  CXJ CXJ Z2173      -5.269   4.482 -27.309  1.00  0.00
ATOM   4053  CXK CXK Z2174       1.214  10.159  74.174  1.00  0.00
ATOM   4054  CXL CXL Z2175     -81.170 -36.879  44.797  1.00  0.00
ATOM   4055  CXM CXM Z2176      -2.543 -45.744  43.109  1.00  0.00
ATOM   4056  CXN CXN Z2177     -76.087  42.033  -3.911  1.00  0.00
ATOM   4057  CXO CXO Z2178      32.978 -59.295 -85.177  1.00  0.00
ATOM   4058  CXP CXP Z2179      -9.087  47.606  52.904  1.00  0.00
ATOM   4059  CXQ CXQ Z2180     -68.199 -12.652  71.631  1.00  0.00
ATOM   4060  CXR CXR Z2181     -23.483  39.127  82.241  1.00  0.00
ATOM   4061  CXS CXS Z2182      68.701  -3.033  78.379  1.00  0.00
ATOM   4062  CXT CXT Z2183     -50.729 -60.343  33.084  1.00  0.00
ATOM   4063  CXU CXU Z2184      -9.438  58.264 -81.436  1.00  0.00
ATOM   4064  CXV CXV Z2185     -22.828 -29.467   7.240  1.00  0.00
ATOM   4065  CXW CXW Z2186      67.286 -78.876  21.140  1.00  0.00
ATOM   4066  CXX CXX Z2187     -48.026 -14.034   0.794  1.00  0.00
ATOM   4067  CXY CXY Z2188     -74.519  18.128  72.884  1.00  0.00
ATOM   4068  CXZ CXZ Z2189     -83.987 -87.722 -53.431  1.00  0.00
ATOM   4069  CYA CYA Z2190     -30.037  76.553 -18.792  1.00  0.00
ATOM   4070  CYB CYB Z2191      62.569 -86.988 -67.727  1.00  0.00
ATOM   4071  CYC CYC Z2192     -60.642 -30.647 -20.168  1.00  0.00
ATOM   4072  CYD CYD Z2193     -76.560  13.739   8.057  1.00  0.00
ATOM   4073  CYE CYE Z2194       8.765  26.670 -57.338  1.00  0.00
ATOM   4074  CYF CYF Z2195      -2.501 -37.178 -81.443  1.00  0.00
ATOM   4075  CYG CYG Z2196     -40.756 -60.187  66.642  1.00  0.00
ATOM   4076  CYH CYH Z2197      28.206 -23.752 -45.254  1.00  0.00
ATOM   4077  CYI CYI Z2198     -76.806  35.194  84.267  1.00  0.00
ATOM   4078  CYJ CYJ Z2199      34.151 -83.928 -80.244  1.00  0.00
ATOM   4079  CYK CYK Z2200      85.016 -28.598 -28.502  1.00  0.00
ATOM   4080  CYL CYL Z2201     -71.681 -60.937  40.027  1.00  0.00
ATOM   4081  CYM CYM Z2202      41.012  13.806 -82.995  1.00  0.00
ATOM   4082  CYN CYN Z2203      28.677 -66.144 -65.714  1.00  0.00
ATOM   4083  CYO CYO Z2204     -80.245 -32.783 -31.484  1.00  0.00
ATOM   4084  CYP CYP Z2205      30.828 -10.223 -36.921  1.00  0.00
ATOM   4085  CYQ CYQ Z2206     -15.913  71.447  72.905  1.00  0.00
ATOM   4086  CYR CYR Z2207      84.608 -82.686  35.226  1.00  0.00
ATOM   4087  CYS CYS Z2208     -42.009  -6.070 -14.376  1.00  0.00
ATOM   4088  CYT CYT Z2209     -79.153 -50.468 -54.867  1.00  0.00
ATOM   4089  CYU CYU Z2210      56.157  66.339  32.116  1.00  0.00
ATOM   4090  CYV CYV Z2211     -61.745 -66.990 -17.741  1.00  0.00
ATOM   4091  CYW CYW Z2212     -45.960 -54.989  80.929  1.00  0.00
ATOM   4092  CYX CYX Z2213     -75.892 -46.176 -77.832  1.00  0.00
ATOM   4093  CYY CYY Z2214     -61.047  60.843  57.274  1.00  0.00
ATOM   4094  CYZ CYZ Z2215      21.107 -83.320 -66.914  1.00  0.00
ATOM   4095  CZA CZA Z2216      68.190  13.133  41.084  1.00  0.00
ATOM   4096  CZB CZB Z2217     -64.774  11.080  28.524  1.00  0.00
ATOM   4097  CZC CZC Z2218      59.450 -51.964 -78.221  1.00  0.00
ATOM   4098  CZD CZD Z2219       4.768 -69.069  48.752  1.00  0.00
ATOM   4099  CZE CZE Z2220      15.911 -86.156  30.827  1.00  0.00
ATOM   4100  CZF CZF Z2221      83.681 -72.129  15.856  1.00  0.00
ATOM   4101  CZG CZG Z2222     -38.647  11.822  46.970  1.00  0.00
ATOM   4102  CZH CZH Z2223       1.938  16.639  13.809  1.00  0.00
ATOM   4103  CZI CZI Z2224      40.775  -5.825 -20.581  1.00  0.00
ATOM   4104  CZJ CZJ Z2225     -78.300 -87.556   4.083  1.00  0.00
ATOM   4105  CZK CZK Z2226     -30.634  79.112 -67.009  1.00  0.00
ATOM   4106  CZL CZL Z2227      62.734  -7.572  16.338  1.00  0.00
ATOM   4107  CZM CZM Z2228      67.484 -85.688 -28.535  1.00  0.00
ATOM   4108  CZN CZN Z2229     -42.731  16.800 -45.796  1.00  0.00
ATOM   4109  CZO CZO Z2230      -3.403  63.531  81.822  1.00  0.00
ATOM   4110  CZP CZP Z2231     -64.648 -23.294  62.425  1.00  0.00
ATOM   4111  CZQ CZQ Z2232     -21.339  75.800  56.647  1.00  0.00
ATOM   4112  CZR CZR Z2233      50.277 -25.054 -39.513  1.00  0.00
ATOM   4113  CZS CZS Z2234       1.793 -16.425 -32.109  1.00  0.00
ATOM   4114  CZT CZT Z2235      52.598  80.878  18.065  1.00  0.00
ATOM   4115  CZU CZU Z2236      64.400  21.021  57.659  1.00  0.00
ATOM   4116  CZV CZV Z2237      10.190 -41.616  82.477  1.00  0.00
ATOM   4117  CZW CZW Z2238      14.723   1.541  60.946  1.00  0.00
ATOM   4118  CZX CZX Z2239      52.621  77.857  45.949  1.00  0.00
ATOM   4119  CZY CZY Z2240      36.148 -77.614 -55.505  1.00  0.00
ATOM   4120  CZZ CZZ Z2241     -83.516  19.475  -6.712  1.00  0.00
ATOM   4121  DAA DAA Z2242     -32.569  78.297  75.948  1.00  0.00
ATOM   4122  DAB DAB Z2243      85.970  53.621  58.311  1.00  0.00
ATOM   4123  DAC DAC Z2244      76.691 -11.902  56.107  1.00  0.00
ATOM   4124  DAD DAD Z2245      42.843  57.854  29.693  1.00  0.00
ATOM   4125  DAE DAE Z2246     -79.207 -28.620 -86.929  1.00  0.00
ATOM   4126  DAF DAF Z2247     -33.120  27.174 -57.345  1.00  0.00
ATOM   4127  DAG DAG Z2248     -25.327  48.299 -62.514  1.00  0.00
ATOM   4128  DAH DAH Z2249      60.757 -42.758  12.365  1.00  0.00
ATOM   4129  DAI DAI Z2250      85.547  79.344  70.168  1.00  0.00
ATOM   4130  DAJ DAJ Z2251     -59.510  48.891  -7.250  1.00  0.00
ATOM   4131  DAK DAK Z2252     -61.387  81.161  44.382  1.00  0.00
ATOM   4132  DAL DAL Z2253     -42.755 -59.070 -83.447  1.00  0.00
ATOM   4133  DAM DAM Z2254      83.030 -71.805  73.620  1.00  0.00
ATOM   4134  DAN DAN Z2255      86.770  24.025 -65.208  1.00  0.00
ATOM   4135  DAO DAO Z2256      51.229 -41.477  67.012  1.00  0.00
ATOM   4136  DAP DAP Z2257      79.130  48.277   2.941  1.00  0.00
ATOM   4137  DAQ DAQ Z2258     -68.338 -88.271 -53.312  1.00  0.00
ATOM   4138  DAR DAR Z2259     -27.325  73.392 -84.762  1.00  0.00
ATOM   4139  DAS DAS Z2260      36.708 -12.222 -47.358  1.00  0.00
ATOM   4140  DAT DAT Z2261     -79.172  71.287  87.388  1.00  0.00
ATOM   4141  DAU DAU Z2262      21.827 -27.782 -14.868  1.00  0.00
ATOM   4142  DAV DAV Z2263      56.397  22.040  48.377  1.00  0.00
ATOM   4143  DAW DAW Z2264     -13.910  -1.160  88.172  1.00  0.00
ATOM   4144  DAX DAX Z2265      90.716  47.585  77.971  1.00  0.00
ATOM   4145  DAY DAY Z2266       9.419 -48.776  35.845  1.00  0.00
ATOM   4146  DAZ DAZ Z2267     -18.822  34.066  37.004  1.00  0.00
ATOM   4147  DBA DBA Z2268     -46.454  47.384  36.238  1.00  0.00
ATOM   4148  DBB DBB Z2269     -11.316  23.337 -66.615  1.00  0.00
ATOM   4149  DBC DBC Z2270     -52.797  73.636 -53.246  1.00  0.00
ATOM   4150  DBD DBD Z2271      52.298  35.706 -24.252  1.00  0.00
ATOM   4151  DBE DBE Z2272     -51.492  51.337   3.130  1.00  0.00
ATOM   4152  DBF DBF Z2273     -36.116  25.441  63.381  1.00  0.00
ATOM   4153  DBG DBG Z2274     -83.549  79.154  -7.636  1.00  0.00
ATOM   4154  DBH DBH Z2275      20.918 -26.636  11.363  1.00  0.00
ATOM   4155  DBI DBI Z2276     -18.981  76.248  89.115  1.00  0.00
ATOM   4156  DBJ DBJ Z2277      20.635  16.270 -40.864  1.00  0.00
ATOM   4157  DBK DBK Z2278     -84.531 -10.599 -60.768  1.00  0.00
ATOM   4158  DBL DBL Z2279      38.766  79.305  83.159  1.00  0.00
ATOM   4159  DBM DBM Z2280     -69.579   4.882  46.675  1.00  0.00
ATOM   4160  DBN DBN Z2281      52.656  65.206 -85.844  1.00  0.00
ATOM   4161  DBO DBO Z2282      29.261  21.527  -4.430  1.00  0.00
ATOM   4162  DBP DBP Z2283     -41.854  82.256 -26.577  1.00  0.00
ATOM   4163  DBQ DBQ Z2284      39.425  40.605 -81.429  1.00  0.00
ATOM   4164  DBR DBR Z2285      20.675  35.592  44.846  1.00  0.00
ATOM   4165  DBS DBS Z2286      40.307  18.386   1.704  1.00  0.00
ATOM   4166  DBT DBT Z2287      15.122  13.612  66.315  1.00  0.00
ATOM   4167  DBU DBU Z2288      -8.296  14.614 -10.533  1.00  0.00
ATOM   4168  DBV DBV Z2289      64.668   8.750 -42.512  1.00  0.00
ATOM   4169  DBW DBW Z2290     -59.083  82.300  65.871  1.00  0.00
ATOM   4170  DBX DBX Z2291      10.788 -89.637  48.526  1.00  0.00
ATOM   4171  DBY DBY Z2292     -49.921  27.240 -18.953  1.00  0.00
ATOM   4172  DBZ DBZ Z2293      33.233  15.455 -20.660  1.00  0.00
ATOM   4173  DCA DCA Z2294     -53.378 -40.212 -82.882  1.00  0.00
ATOM   4174  DCB DCB Z2295     -54.200 -76.986  61.374  1.00  0.00
ATOM   4175  DCC DCC Z2296      81.273  79.929   2.687  1.00  0.00
ATOM   4176  DCD DCD Z2297      33.820 -86.421  89.835  1.00  0.00
ATOM   4177  DCE DCE Z2298      -0.613 -39.594 -60.412  1.00  0.00
ATOM   4178  DCF DCF Z2299     -21.002 -71.075  -2.071  1.00  0.00
ATOM   4179  DCG DCG Z2300     -75.591  42.842 -39.100  1.00  0.00
ATOM   4180  DCH DCH Z2301      34.209 -66.201  66.251  1.00  0.00
ATOM   4181  DCI DCI Z2302     -22.874 -88.277 -36.814  1.00  0.00
ATOM   4182  DCJ DCJ Z2303      13.784   9.083 -58.021  1.00  0.00
ATOM   4183  DCK DCK Z2304      31.587 -66.598  35.025  1.00  0.00
ATOM   4184  DCL DCL Z2305      10.098  65.929 -44.696  1.00  0.00
ATOM   4185  DCM DCM Z2306     -76.828 -87.249 -83.680  1.00  0.00
ATOM   4186  DCN DCN Z2307      70.732 -74.862  81.468  1.00  0.00
ATOM   4187  DCO DCO Z2308     -70.094 -18.329  84.855  1.00  0.00
ATOM   4188  DCP DCP Z2309     -18.141 -85.921 -83.233  1.00  0.00
ATOM   4189  DCQ DCQ Z2310      54.177  36.562  86.323  1.00  0.00
ATOM   4190  DCR DCR Z2311      58.069 -64.444  15.652  1.00  0.00
ATOM   4191  DCS DCS Z2312     -80.223 -23.216 -62.984  1.00  0.00
ATOM   4192  DCT DCT Z2313      49.235 -68.472 -40.705  1.00  0.00
ATOM   4193  DCU DCU Z2314      50.407 -87.682 -26.414  1.00  0.00
ATOM   4194  DCV DCV Z2315     -12.506 -56.601  47.825  1.00  0.00
ATOM   4195  DCW DCW Z2316      48.103  -1.013   0.304  1.00  0.00
ATOM   4196  DCX DCX Z2317      49.858 -33.788  -1.606  1.00  0.00
ATOM   4197  DCY DCY Z2318     -55.816  -0.334  14.694  1.00  0.00
ATOM   4198  DCZ DCZ Z2319     -44.097  58.484 -29.839  1.00  0.00
ATOM   4199  DDA DDA Z2320      79.590 -83.922  13.415  1.00  0.00
ATOM   4200  DDB DDB Z2321      12.174  43.841  -6.145  1.00  0.00
ATOM   4201  DDC DDC Z2322     -83.273  -6.641   5.927  1.00  0.00
ATOM   4202  DDD DDD Z2323      24.540   1.896  55.376  1.00  0.00
ATOM   4203  DDE DDE Z2324     -32.425  32.892 -29.741  1.00  0.00
ATOM   4204  DDF DDF Z2325     -14.195 -73.306 -29.665  1.00  0.00
ATOM   4205  DDG DDG Z2326     -70.507 -15.825 -28.008  1.00  0.00
ATOM   4206  DDH DDH Z2327     -72.988 -83.462  79.068  1.00  0.00
ATOM   4207  DDI DDI Z2328      -1.566 -89.416  57.178  1.00  0.00
ATOM   4208  DDJ DDJ Z2329      84.875 -24.192 -67.882  1.00  0.00
ATOM   4209  DDK DDK Z2330     -35.597  52.670 -80.463  1.00  0.00
ATOM   4210  DDL DDL Z2331     -62.487  83.252 -65.018  1.00  0.00
ATOM   4211  DDM DDM Z2332      87.317   1.910  26.790  1.00  0.00
ATOM   4212  DDN DDN Z2333      56.282  73.870 -40.272  1.00  0.00
ATOM   4213  DDO DDO Z2334     -31.343 -13.611 -48.889  1.00  0.00
ATOM   4214  DDP DDP Z2335     -78.080  53.497  34.089  1.00  0.00
ATOM   4215  DDQ DDQ Z2336     -25.306 -81.264  15.772  1.00  0.00
ATOM   4216  DDR DDR Z2337      57.800 -74.703 -81.822  1.00  0.00
ATOM   4217  DDS DDS Z2338     -82.289   5.777  42.141  1.00  0.00
ATOM   4218  DDT DDT Z2339      46.031  27.280 -51.265  1.00  0.00
ATOM   4219  DDU DDU Z2340      10.662  71.857   6.309  1.00  0.00
ATOM   4220  DDV DDV Z2341     -57.567  27.611 -54.287  1.00  0.00
ATOM   4221  DDW DDW Z2342      17.782  -0.691 -22.270  1.00  0.00
ATOM   4222  DDX DDX Z2343     -58.154 -60.189 -79.951  1.00  0.00
ATOM   4223  DDY DDY Z2344      24.622 -39.941  78.043  1.00  0.00
ATOM   4224  DDZ DDZ Z2345     -40.920  41.177  87.493  1.00  0.00
ATOM   4225  DEA DEA Z2346      15.197 -37.735  -5.742  1.00  0.00
ATOM   4226  DEB DEB Z2347      67.662  81.546 -64.484  1.00  0.00
ATOM   4227  DEC DEC Z2348     -20.435 -70.587 -57.777  1.00  0.00
ATOM   4228  DED DED Z2349     -69.019  54.223 -52.604  1.00  0.00
ATOM   4229  DEE DEE Z2350      11.308  83.930   2.110  1.00  0.00
ATOM   4230  DEF DEF Z2351     -71.500   6.464 -82.105  1.00  0.00
ATOM   4231  DEG DEG Z2352     -81.621 -30.415  83.980  1.00  0.00
ATOM   4232  DEH DEH Z2353      87.106  60.405 -28.589  1.00  0.00
ATOM   4233  DEI DEI Z2354     -45.777  35.486  -6.880  1.00  0.00
ATOM   4234  DEJ DEJ Z2355     -26.291  -3.510 -46.245  1.00  0.00
ATOM   4235  DEK DEK Z2356     -78.592  78.920  51.193  1.00  0.00
ATOM   4236  DEL DEL Z2357     -41.351 -22.181 -67.423  1.00  0.00
ATOM   4237  DEM DEM Z2358      86.847   1.976 -52.367  1.00  0.00
ATOM   4238  DEN DEN Z2359      88.238  45.047  15.693  1.00  0.00
ATOM   4239  DEO DEO Z2360      41.628 -62.709  -4.869  1.00  0.00
ATOM   4240  DEP DEP Z2361     -33.756 -28.189 -52.246  1.00  0.00
ATOM   4241  DEQ DEQ Z2362      13.836  10.145 -83.284  1.00  0.00
ATOM   4242  DER DER Z2363      19.792  86.279 -45.906  1.00  0.00
ATOM   4243  DES DES Z2364      27.141   3.382 -33.548  1.00  0.00
ATOM   4244  DET DET Z2365      72.327 -40.015 -78.671  1.00  0.00
ATOM   4245  DEU DEU Z2366      42.513  41.284  30.674  1.00  0.00
ATOM   4246  DEV DEV Z2367     -36.121  77.221  23.839  1.00  0.00
ATOM   4247  DEW DEW Z2368      55.258  22.558  70.125  1.00  0.00
ATOM   4248  DEX DEX Z2369     -81.670  73.376   5.786  1.00  0.00
ATOM   4249  DEY DEY Z2370      13.386 -88.708 -55.671  1.00  0.00
ATOM   4250  DEZ DEZ Z2371     -79.289   3.852 -63.024  1.00  0.00
ATOM   4251  DFA DFA Z2372     -23.047   9.783 -12.069  1.00  0.00
ATOM   4252  DFB DFB Z2373      13.568 -66.915 -60.612  1.00  0.00
ATOM   4253  DFC DFC Z2374      38.383 -75.813 -18.267  1.00  0.00
ATOM   4254  DFD DFD Z2375       3.377   2.444 -48.208  1.00  0.00
ATOM   4255  DFE DFE Z2376      44.069 -10.374 -75.771  1.00  0.00
ATOM   4256  DFF DFF Z2377      30.797 -54.317  73.196  1.00  0.00
ATOM   4257  DFG DFG Z2378      87.774 -87.287  58.909  1.00  0.00
ATOM   4258  DFH DFH Z2379      61.724 -71.911 -57.412  1.00  0.00
ATOM   4259  DFI DFI Z2380       0.183 -22.227  70.860  1.00  0.00
ATOM   4260  DFJ DFJ Z2381      44.192  47.709  84.795  1.00  0.00
ATOM   4261  DFK DFK Z2382      -5.462 -42.589 -21.652  1.00  0.00
ATOM   4262  DFL DFL Z2383      61.215 -86.258   5.971  1.00  0.00
ATOM   4263  DFM DFM Z2384      -9.712  47.373  88.394  1.00  0.00
ATOM   4264  DFN DFN Z2385      59.153  84.876  36.814  1.00  0.00
ATOM   4265  DFO DFO Z2386      21.561   8.635  74.451  1.00  0.00
ATOM   4266  DFP DFP Z2387      -8.725  -3.605  38.873  1.00  0.00
ATOM   4267  DFQ DFQ Z2388      83.878 -48.753  59.731  1.00  0.00
ATOM   4268  DFR DFR Z2389      45.685  -6.775 -63.812  1.00  0.00
ATOM   4269  DFS DFS Z2390     -29.313  24.597 -82.340  1.00  0.00
ATOM   4270  DFT DFT Z2391     -12.257  65.801  29.915  1.00  0.00
ATOM   4271  DFU DFU Z2392      82.192  84.977  83.240  1.00  0.00
ATOM   4272  DFV DFV Z2393      57.848 -24.002  29.005  1.00  0.00
ATOM   4273  DFW DFW Z2394     -18.069  25.618 -36.103  1.00  0.00
ATOM   4274  DFX DFX Z2395      63.726  26.859  -0.334  1.00  0.00
ATOM   4275  DFY DFY Z2396      79.699  31.555  -9.627  1.00  0.00
ATOM   4276  DFZ DFZ Z2397      87.573  80.445  52.080  1.00  0.00
ATOM   4277  DGA DGA Z2398      58.503 -43.520 -16.426  1.00  0.00
ATOM   4278  DGB DGB Z2399      54.888 -70.340  27.963  1.00  0.00
ATOM   4279  DGC DGC Z2400     -79.444 -42.685  74.766  1.00  0.00
ATOM   4280  DGD DGD Z2401      83.524 -64.293  86.786  1.00  0.00
ATOM   4281  DGE DGE Z2402     -70.983 -57.649 -43.157  1.00  0.00
ATOM   4282  DGF DGF Z2403      28.130   2.550 -55.862  1.00  0.00
ATOM   4283  DGG DGG Z2404      37.113  44.449 -18.514  1.00  0.00
ATOM   4284  DGH DGH Z2405     -11.339 -61.291 -38.252  1.00  0.00
ATOM   4285  DGI DGI Z2406      77.747  53.942 -81.763  1.00  0.00
ATOM   4286  DGJ DGJ Z2407     -22.142  -9.651 -32.795  1.00  0.00
ATOM   4287  DGK DGK Z2408     -31.614 -14.386  -4.328  1.00  0.00
ATOM   4288  DGL DGL Z2409      52.032 -63.850  43.474  1.00  0.00
ATOM   4289  DGM DGM Z2410      79.718 -86.809 -77.385  1.00  0.00
ATOM   4290  DGN DGN Z2411      16.003 -35.381 -52.761  1.00  0.00
ATOM   4291  DGO DGO Z2412     -61.924 -70.442  87.120  1.00  0.00
ATOM   4292  DGP DGP Z2413     -20.646 -87.092  70.527  1.00  0.00
ATOM   4293  DGQ DGQ Z2414      16.503  66.614  88.208  1.00  0.00
ATOM   4294  DGR DGR Z2415     -83.350 -59.144  44.318  1.00  0.00
ATOM   4295  DGS DGS Z2416     -45.623 -36.905 -31.853  1.00  0.00
ATOM   4296  DGT DGT Z2417     -79.815  38.136 -54.436  1.00  0.00
ATOM   4297  DGU DGU Z2418      89.627 -63.309 -17.873  1.00  0.00
ATOM   4298  DGV DGV Z2419       7.784  84.116 -13.199  1.00  0.00
ATOM   4299  DGW DGW Z2420       4.278 -43.930  67.974  1.00  0.00
ATOM   4300  DGX DGX Z2421      17.472  73.141 -76.974  1.00  0.00
ATOM   4301  DGY DGY Z2422      15.839  12.610  18.009  1.00  0.00
ATOM   4302  DGZ DGZ Z2423      -9.462 -31.417  51.669  1.00  0.00
ATOM   4303  DHA DHA Z2424      65.669 -40.312 -66.833  1.00  0.00
ATOM   4304  DHB DHB Z2425     -80.739  56.391  68.044  1.00  0.00
ATOM   4305  DHC DHC Z2426       3.771  62.819 -83.189  1.00  0.00
ATOM   4306  DHD DHD Z2427      17.159  47.783  85.065  1.00  0.00
ATOM   4307  DHE DHE Z2428     -83.839 -87.952  30.058  1.00  0.00
ATOM   4308  DHF DHF Z2429      29.355  57.286 -18.904  1.00  0.00
ATOM   4309  DHG DHG Z2430     -79.633 -13.035  30.376  1.00  0.00
ATOM   4310  DHH DHH Z2431      28.323  67.906  45.279  1.00  0.00
ATOM   4311  DHI DHI Z2432       6.217  82.031 -29.857  1.00  0.00
ATOM   4312  DHJ DHJ Z2433      34.661  73.884  23.517  1.00  0.00
ATOM   4313  DHK DHK Z2434     -35.142 -79.100  66.841  1.00  0.00
ATOM   4314  DHL DHL Z2435      -6.475  27.994 -18.934  1.00  0.00
ATOM   4315  DHM DHM Z2436     -12.005   4.803  73.100  1.00  0.00
ATOM   4316  DHN DHN Z2437      21.194 -22.954 -59.125  1.00  0.00
ATOM   4317  DHO DHO Z2438     -85.578  13.786  77.756  1.00  0.00
ATOM   4318  DHP DHP Z2439     -51.161  52.449 -78.190  1.00  0.00
ATOM   4319  DHQ DHQ Z2440     -76.430  85.787  -0.739  1.00  0.00
ATOM   4320  DHR DHR Z2441      23.824  85.102  71.757  1.00  0.00
ATOM   4321  DHS DHS Z2442     -56.109 -85.330 -23.809  1.00  0.00
ATOM   4322  DHT DHT Z2443      28.265  51.141  21.451  1.00  0.00
ATOM   4323  DHU DHU Z2444      33.714  18.594  87.778  1.00  0.00
ATOM   4324  DHV DHV Z2445      44.279   0.142 -48.692  1.00  0.00
ATOM   4325  DHW DHW Z2446      87.256 -84.465  76.562  1.00  0.00
ATOM   4326  DHX DHX Z2447      28.171 -66.591  87.919  1.00  0.00
ATOM   4327  DHY DHY Z2448     -15.563 -88.466  21.996  1.00  0.00
ATOM   4328  DHZ DHZ Z2449      41.932   8.114 -16.986  1.00  0.00
ATOM   4329  DIA DIA Z2450     -85.152  15.643  54.708  1.00  0.00
ATOM   4330  DIB DIB Z2451      17.630  31.787  26.358  1.00  0.00
ATOM   4331  DIC DIC Z2452      55.225 -35.674 -84.325  1.00  0.00
ATOM   4332  DID DID Z2453      88.855  22.354 -81.929  1.00  0.00
ATOM   4333  DIE DIE Z2454     -50.976 -63.559  74.568  1.00  0.00
ATOM   4334  DIF DIF Z2455     -81.155  81.028 -79.069  1.00  0.00
ATOM   4335  DIG DIG Z2456     -16.453  83.053 -24.579  1.00  0.00
ATOM   4336  DIH DIH Z2457     -53.910  43.022 -36.508  1.00  0.00
ATOM   4337  DII DII Z2458     -62.170  82.942  31.362  1.00  0.00
ATOM   4338  DIJ DIJ Z2459      87.301  -5.477  17.231  1.00  0.00
ATOM   4339  DIK DIK Z2460     -15.854 -89.841  50.841  1.00  0.00
ATOM   4340  DIL DIL Z2461     -82.108 -22.799   7.328  1.00  0.00
ATOM   4341  DIM DIM Z2462     -22.887  82.433  41.930  1.00  0.00
ATOM   4342  DIN DIN Z2463      16.143  81.295  61.577  1.00  0.00
ATOM   4343  DIO DIO Z2464      20.618 -78.053 -82.828  1.00  0.00
ATOM   4344  DIP DIP Z2465       8.783 -35.318 -23.440  1.00  0.00
ATOM   4345  DIQ DIQ Z2466     -73.210  47.796 -83.196  1.00  0.00
ATOM   4346  DIR DIR Z2467      87.222 -68.323 -60.328  1.00  0.00
ATOM   4347  DIS DIS Z2468     -30.344 -57.187  42.010  1.00  0.00
ATOM   4348  DIT DIT Z2469     -36.757 -51.100  34.781  1.00  0.00
ATOM   4349  DIU DIU Z2470      47.713 -51.769  47.425  1.00  0.00
ATOM   4350  DIV DIV Z2471     -43.389 -42.621   1.260  1.00  0.00
ATOM   4351  DIW DIW Z2472      38.820 -47.412 -85.817  1.00  0.00
ATOM   4352  DIX DIX Z2473      47.362  28.712  84.122  1.00  0.00
ATOM   4353  DIY DIY Z2474      31.320  49.607 -77.046  1.00  0.00
ATOM   4354  DIZ DIZ Z2475     -76.932 -77.366 -73.031  1.00  0.00
ATOM   4355  DJA DJA Z2476     -16.987  48.193  70.353  1.00  0.00
ATOM   4356  DJB DJB Z2477      82.505 -11.294 -85.611  1.00  0.00
ATOM   4357  DJC DJC Z2478      89.130 -14.205 -76.506  1.00  0.00
ATOM   4358  DJD DJD Z2479     -29.472 -26.953  41.529  1.00  0.00
ATOM   4359  DJE DJE Z2480     -64.511  77.326 -56.655  1.00  0.00
ATOM   4360  DJF DJF Z2481      48.909  76.196 -30.870  1.00  0.00
ATOM   4361  DJG DJG Z2482      62.246 -25.887  83.069  1.00  0.00
ATOM   4362  DJH DJH Z2483     -45.943 -54.279  10.547  1.00  0.00
ATOM   4363  DJI DJI Z2484     -19.583  20.737  76.150  1.00  0.00
ATOM   4364  DJJ DJJ Z2485     -32.359 -43.933 -47.552  1.00  0.00
ATOM   4365  DJK DJK Z2486     -81.984  79.424  22.097  1.00  0.00
ATOM   4366  DJL DJL Z2487     -33.957  20.571 -11.086  1.00  0.00
ATOM   4367  DJM DJM Z2488       2.883  51.606  78.011  1.00  0.00
ATOM   4368  DJN DJN Z2489     -61.831 -43.794  53.210  1.00  0.00
ATOM   4369  DJO DJO Z2490     -74.826  13.421 -45.081  1.00  0.00
ATOM   4370  DJP DJP Z2491      23.623 -28.679 -30.387  1.00  0.00
ATOM   4371  DJQ DJQ Z2492      -7.579 -52.969  12.309  1.00  0.00
ATOM   4372  DJR DJR Z2493      86.963  33.577  24.083  1.00  0.00
ATOM   4373  DJS DJS Z2494     -52.906  73.721  88.074  1.00  0.00
ATOM   4374  DJT DJT Z2495      -8.417 -49.618 -84.424  1.00  0.00
ATOM   4375  DJU DJU Z2496     -10.820 -33.869  33.655  1.00  0.00
ATOM   4376  DJV DJV Z2497      80.428  30.866 -78.810  1.00  0.00
ATOM   4377  DJW DJW Z2498      34.493  34.932  46.629  1.00  0.00
ATOM   4378  DJX DJX Z2499       6.671 -32.775  44.641  1.00  0.00
ATOM   4379  DJY DJY Z2500      33.422 -54.062  19.949  1.00  0.00
ATOM   4380  DJZ DJZ Z2501       8.100 -88.707   8.600  1.00  0.00
ATOM   4381  DKA DKA Z2502      63.395  81.583  78.506  1.00  0.00
ATOM   4382  DKB DKB Z2503      69.520 -50.572 -45.989  1.00  0.00
ATOM   4383  DKC DKC Z2504      33.111  85.258 -13.755  1.00  0.00
ATOM   4384  DKD DKD Z2505      69.424  29.787 -42.060  1.00  0.00
ATOM   4385  DKE DKE Z2506      32.433 -45.913 -16.216  1.00  0.00
ATOM   4386  DKF DKF Z2507     -82.048  56.750 -63.466  1.00  0.00
ATOM   4387  DKG DKG Z2508     -33.552  40.252 -70.440  1.00  0.00
ATOM   4388  DKH DKH Z2509     -40.951 -41.661 -18.146  1.00  0.00
ATOM   4389  DKI DKI Z2510     -16.382 -80.822 -13.965  1.00  0.00
ATOM   4390  DKJ DKJ Z2511      48.117  24.495 -73.608  1.00  0.00
ATOM   4391  DKK DKK Z2512     -85.427  38.506 -65.857  1.00  0.00
ATOM   4392  DKL DKL Z2513      33.994 -26.695  -5.292  1.00  0.00
ATOM   4393  DKM DKM Z2514      72.578  83.012  46.170  1.00  0.00
ATOM   4394  DKN DKN Z2515     -50.151  20.352  11.462  1.00  0.00
ATOM   4395  DKO DKO Z2516     -42.712  60.509  42.026  1.00  0.00
ATOM   4396  DKP DKP Z2517      87.769 -77.809 -84.075  1.00  0.00
ATOM   4397  DKQ DKQ Z2518      40.602 -88.093 -36.226  1.00  0.00
ATOM   4398  DKR DKR Z2519     -65.050  56.815   9.643  1.00  0.00
ATOM   4399  DKS DKS Z2520     -30.675 -60.145  60.094  1.00  0.00
ATOM   4400  DKT DKT Z2521       4.030 -45.751 -43.282  1.00  0.00
ATOM   4401  DKU DKU Z2522     -78.387  55.527  53.868  1.00  0.00
ATOM   4402  DKV DKV Z2523     -17.278 -65.384  87.873  1.00  0.00
ATOM   4403  DKW DKW Z2524      12.229 -33.664  62.294  1.00  0.00
ATOM   4404  DKX DKX Z2525      23.805  40.385 -84.987  1.00  0.00
ATOM   4405  DKY DKY Z2526      83.503 -57.330 -71.934  1.00  0.00
ATOM   4406  DKZ DKZ Z2527     -22.401  53.460  83.091  1.00  0.00
ATOM   4407  DLA DLA Z2528     -33.650 -66.641 -45.109  1.00  0.00
ATOM   4408  DLB DLB Z2529     -71.981 -89.367  21.615  1.00  0.00
ATOM   4409  DLC DLC Z2530      59.691  53.841  45.641  1.00  0.00
ATOM   4410  DLD DLD Z2531      67.706 -37.329  87.020  1.00  0.00
ATOM   4411  DLE DLE Z2532     -40.865  10.730 -71.034  1.00  0.00
ATOM   4412  DLF DLF Z2533     -80.318 -57.107  74.164  1.00  0.00
ATOM   4413  DLG DLG Z2534     -25.847  42.256  10.618  1.00  0.00
ATOM   4414  DLH DLH Z2535      41.850  74.780 -83.487  1.00  0.00
ATOM   4415  DLI DLI Z2536     -75.473 -45.480  31.959  1.00  0.00
ATOM   4416  DLJ DLJ Z2537      21.407  64.443  14.564  1.00  0.00
ATOM   4417  DLK DLK Z2538      89.014 -56.381 -84.842  1.00  0.00
ATOM   4418  DLL DLL Z2539      17.516  33.231  65.102  1.00  0.00
ATOM   4419  DLM DLM Z2540      54.368 -76.246  38.210  1.00  0.00
ATOM   4420  DLN DLN Z2541     -54.956 -32.549  54.256  1.00  0.00
ATOM   4421  DLO DLO Z2542      76.820  -8.120  24.014  1.00  0.00
ATOM   4422  DLP DLP Z2543      48.336 -84.521  16.444  1.00  0.00
ATOM   4423  DLQ DLQ Z2544     -70.274 -54.734 -20.175  1.00  0.00
ATOM   4424  DLR DLR Z2545      70.780  22.794 -10.515  1.00  0.00
ATOM   4425  DLS DLS Z2546      28.543 -84.877 -20.467  1.00  0.00
ATOM   4426  DLT DLT Z2547     -19.243  80.486 -58.886  1.00  0.00
ATOM   4427  DLU DLU Z2548      -4.556  -5.727 -84.891  1.00  0.00
ATOM   4428  DLV DLV Z2549      76.362 -24.876  82.174  1.00  0.00
ATOM   4429  DLW DLW Z2550     -12.392 -85.746  84.761  1.00  0.00
ATOM   4430  DLX DLX Z2551     -20.393  24.667 -25.244  1.00  0.00
ATOM   4431  DLY DLY Z2552      45.558 -85.307  64.910  1.00  0.00
ATOM   4432  DLZ DLZ Z2553      31.531  83.288  52.211  1.00  0.00
ATOM   4433  DMA DMA Z2554     -42.871   3.575 -46.413  1.00  0.00
ATOM   4434  DMB DMB Z2555     -63.768 -89.099 -83.815  1.00  0.00
ATOM   4435  DMC DMC Z2556     -82.815 -71.765  39.425  1.00  0.00
ATOM   4436  DMD DMD Z2557     -51.356 -90.443  44.844  1.00  0.00
ATOM   4437  DME DME Z2558      46.428 -78.740  84.723  1.00  0.00
ATOM   4438  DMF DMF Z2559      16.486  72.860 -10.653  1.00  0.00
ATOM   4439  DMG DMG Z2560      48.586  80.056  70.454  1.00  0.00
ATOM   4440  DMH DMH Z2561       3.967  55.253  34.459  1.00  0.00
ATOM   4441  DMI DMI Z2562     -64.326 -17.415  51.519  1.00  0.00
ATOM   4442  DMJ DMJ Z2563      40.298  81.589 -49.813  1.00  0.00
ATOM   4443  DMK DMK Z2564      25.024 -23.617  36.419  1.00  0.00
ATOM   4444  DML DML Z2565      15.940 -27.328 -76.030  1.00  0.00
ATOM   4445  DMM DMM Z2566     -83.900  21.470 -25.228  1.00  0.00
ATOM   4446  DMN DMN Z2567     -13.624 -22.573  57.469  1.00  0.00
ATOM   4447  DMO DMO Z2568     -85.161  43.227 -84.101  1.00  0.00
ATOM   4448  DMP DMP Z2569      59.975 -14.496  86.339  1.00  0.00
ATOM   4449  DMQ DMQ Z2570     -20.524  -7.075 -79.307  1.00  0.00
ATOM   4450  DMR DMR Z2571     -69.530   9.638  63.952  1.00  0.00
ATOM   4451  DMS DMS Z2572     -33.206  38.271 -42.272  1.00  0.00
ATOM   4452  DMT DMT Z2573      16.437   3.613 -43.131  1.00  0.00
ATOM   4453  DMU DMU Z2574     -79.293  21.140  88.813  1.00  0.00
ATOM   4454  DMV DMV Z2575     -80.828 -88.153 -37.258  1.00  0.00
ATOM   4455  DMW DMW Z2576     -85.519 -25.382  56.687  1.00  0.00
ATOM   4456  DMX DMX Z2577      66.494 -86.095  80.511  1.00  0.00
ATOM   4457  DMY DMY Z2578     -71.785  75.476  63.452  1.00  0.00
ATOM   4458  DMZ DMZ Z2579      75.923  -1.393  45.053  1.00  0.00
ATOM   4459  DNA DNA Z2580      87.521 -31.827 -85.327  1.00  0.00
ATOM   4460  DNB DNB Z2581     -61.540 -78.443 -47.465  1.00  0.00
ATOM   4461  DNC DNC Z2582      85.505   2.025  85.705  1.00  0.00
ATOM   4462  DND DND Z2583      68.819  14.972   9.863  1.00  0.00
ATOM   4463  DNE DNE Z2584      11.893 -40.312  12.896  1.00  0.00
ATOM   4464  DNF DNF Z2585      77.658 -72.105  56.022  1.00  0.00
ATOM   4465  DNG DNG Z2586       5.549  36.144  73.355  1.00  0.00
ATOM   4466  DNH DNH Z2587      78.397 -19.312  43.190  1.00  0.00
ATOM   4467  DNI DNI Z2588      20.965 -28.587  80.149  1.00  0.00
ATOM   4468  DNJ DNJ Z2589     -15.910 -22.673  27.555  1.00  0.00
ATOM   4469  DNK DNK Z2590      57.008  83.305  55.984  1.00  0.00
ATOM   4470  DNL DNL Z2591      55.228  35.350  61.713  1.00  0.00
ATOM   4471  DNM DNM Z2592     -40.493  45.609  14.410  1.00  0.00
ATOM   4472  DNN DNN Z2593       4.881 -58.072 -86.778  1.00  0.00
ATOM   4473  DNO DNO Z2594      32.755 -87.581  18.439  1.00  0.00
ATOM   4474  DNP DNP Z2595      87.049  39.282  72.318  1.00  0.00
ATOM   4475  DNQ DNQ Z2596      88.282  28.283 -23.959  1.00  0.00
ATOM   4476  DNR DNR Z2597      51.721   4.139 -64.285  1.00  0.00
ATOM   4477  DNS DNS Z2598      83.190  74.816  -8.385  1.00  0.00
ATOM   4478  DNT DNT Z2599     -81.739 -87.761 -65.642  1.00  0.00
ATOM   4479  DNU DNU Z2600     -22.836 -60.500  77.031  1.00  0.00
ATOM   4480  DNV DNV Z2601     -57.181  63.531 -44.648  1.00  0.00
ATOM   4481  DNW DNW Z2602     -82.559  69.908 -28.831  1.00  0.00
ATOM   4482  DNX DNX Z2603     -60.000  71.123 -67.579  1.00  0.00
END
