# Supplementary material for: The Effect of Macromolecular Crowding on the Electrostatic Component of Barnase–Barstar Binding: A Computational, Implicit Solvent-Based Study
Source: PLoS One. 2014 Jun 10;9(6):e98618. doi: 10.1371/journal.pone.0098618 (PMC4051634; doi:10.1371/journal.pone.0098618)
Supplement: File S1 — Contains sample pdb files used in our analyses; each contains the barnase/barstar complex with a specific random placement of crowders of varying radii at 30% crowding density. Also included are files specifying, for each pdb file, the radii of each atom and model crowder. (TAR) [file pone.0098618.s005.tar › vary30percent_pdb/with_crowders-47.pdb]

ATOM      1  CAY VAL A   3      18.329  -9.767 -18.786  1.00  0.00
ATOM      2  CY  VAL A   3      17.463  -9.299 -17.665  1.00  0.55
ATOM      3  OY  VAL A   3      17.203 -10.038 -16.718  1.00 -0.55
ATOM      4  N   VAL A   3      16.993  -8.037 -17.760  1.00 -0.40
ATOM      5  H   VAL A   3      17.222  -7.453 -18.535  1.00  0.40
ATOM      6  CA  VAL A   3      16.107  -7.419 -16.733  1.00  0.00
ATOM      7  CB  VAL A   3      16.269  -5.903 -16.535  1.00  0.00
ATOM      8  CG1 VAL A   3      15.283  -5.404 -15.502  1.00  0.00
ATOM      9  CG2 VAL A   3      17.666  -5.466 -16.113  1.00  0.00
ATOM     10  C   VAL A   3      14.669  -7.755 -17.123  1.00  0.55
ATOM     11  O   VAL A   3      14.125  -7.204 -18.095  1.00 -0.55
ATOM     12  N   ILE A   4      14.072  -8.639 -16.383  1.00 -0.40
ATOM     13  H   ILE A   4      14.512  -9.101 -15.616  1.00  0.40
ATOM     14  CA  ILE A   4      12.656  -8.995 -16.677  1.00  0.00
ATOM     15  CB  ILE A   4      12.546 -10.506 -16.596  1.00  0.00
ATOM     16  CG2 ILE A   4      11.132 -11.017 -16.786  1.00  0.00
ATOM     17  CG1 ILE A   4      13.586 -11.052 -17.616  1.00  0.00
ATOM     18  CD1 ILE A   4      13.725 -12.568 -17.376  1.00  0.00
ATOM     19  C   ILE A   4      11.850  -8.257 -15.632  1.00  0.55
ATOM     20  O   ILE A   4      11.950  -8.686 -14.487  1.00 -0.55
ATOM     21  N   ASN A   5      11.188  -7.189 -15.991  1.00 -0.40
ATOM     22  H   ASN A   5      11.172  -6.861 -16.933  1.00  0.40
ATOM     23  CA  ASN A   5      10.424  -6.409 -15.014  1.00  0.00
ATOM     24  CB  ASN A   5      11.345  -5.293 -14.478  1.00  0.00
ATOM     25  CG  ASN A   5      11.507  -4.197 -15.497  1.00  0.55
ATOM     26  OD1 ASN A   5      11.426  -4.466 -16.699  1.00 -0.55
ATOM     27  ND2 ASN A   5      11.717  -2.929 -15.181  1.00 -0.78
ATOM     28 HD21 ASN A   5      11.776  -2.656 -14.221  1.00  0.39
ATOM     29 HD22 ASN A   5      11.817  -2.244 -15.903  1.00  0.39
ATOM     30  C   ASN A   5       9.146  -5.812 -15.561  1.00  0.55
ATOM     31  O   ASN A   5       8.660  -4.755 -15.093  1.00 -0.55
ATOM     32  N   THR A   6       8.573  -6.475 -16.564  1.00 -0.40
ATOM     33  H   THR A   6       8.954  -7.320 -16.930  1.00  0.40
ATOM     34  CA  THR A   6       7.336  -5.993 -17.193  1.00  0.00
ATOM     35  CB  THR A   6       7.495  -6.026 -18.718  1.00  0.00
ATOM     36  OG1 THR A   6       7.625  -7.403 -19.111  1.00 -0.49
ATOM     37  HG1 THR A   6       7.563  -7.412 -20.069  1.00  0.49
ATOM     38  CG2 THR A   6       8.740  -5.225 -19.136  1.00  0.00
ATOM     39  C   THR A   6       6.232  -6.939 -16.733  1.00  0.55
ATOM     40  O   THR A   6       6.611  -8.029 -16.299  1.00 -0.55
ATOM     41  N   PHE A   7       4.972  -6.560 -16.843  1.00 -0.40
ATOM     42  H   PHE A   7       4.688  -5.677 -17.207  1.00  0.40
ATOM     43  CA  PHE A   7       3.912  -7.502 -16.400  1.00  0.00
ATOM     44  CB  PHE A   7       2.545  -6.816 -16.648  1.00  0.12
ATOM     45  CG  PHE A   7       2.234  -5.716 -15.659  1.00 -0.12
ATOM     46  CD1 PHE A   7       2.080  -6.016 -14.292  1.00 -0.12
ATOM     47  HD1 PHE A   7       2.188  -7.032 -13.942  1.00  0.12
ATOM     48  CE1 PHE A   7       1.787  -4.996 -13.396  1.00 -0.12
ATOM     49  HE1 PHE A   7       1.638  -5.215 -12.349  1.00  0.12
ATOM     50  CZ  PHE A   7       1.687  -3.671 -13.868  1.00 -0.12
ATOM     51  HZ  PHE A   7       1.486  -2.873 -13.169  1.00  0.12
ATOM     52  CD2 PHE A   7       2.089  -4.405 -16.107  1.00 -0.12
ATOM     53  HD2 PHE A   7       2.168  -4.189 -17.162  1.00  0.12
ATOM     54  CE2 PHE A   7       1.843  -3.376 -15.212  1.00 -0.12
ATOM     55  HE2 PHE A   7       1.773  -2.355 -15.558  1.00  0.12
ATOM     56  C   PHE A   7       3.988  -8.873 -17.043  1.00  0.55
ATOM     57  O   PHE A   7       3.930  -9.931 -16.338  1.00 -0.55
ATOM     58  N   ASP A   8       4.076  -8.953 -18.383  1.00 -0.40
ATOM     59  H   ASP A   8       4.106  -8.140 -18.960  1.00  0.40
ATOM     60  CA  ASP A   8       4.135 -10.249 -19.088  1.00  0.00
ATOM     61  CB  ASP A   8       4.031 -10.089 -20.627  1.00  0.00
ATOM     62  CG  ASP A   8       2.588  -9.770 -20.943  1.00  0.10
ATOM     63  OD1 ASP A   8       1.754 -10.653 -20.640  1.00 -0.55
ATOM     64  OD2 ASP A   8       2.462  -8.627 -21.418  1.00 -0.55
ATOM     65  C   ASP A   8       5.421 -11.049 -18.947  1.00  0.55
ATOM     66  O   ASP A   8       5.378 -12.269 -18.851  1.00 -0.55
ATOM     67  N   GLY A   9       6.548 -10.322 -19.006  1.00 -0.40
ATOM     68  H   GLY A   9       6.591  -9.338 -19.155  1.00  0.40
ATOM     69  CA  GLY A   9       7.803 -11.083 -18.828  1.00  0.00
ATOM     70  C   GLY A   9       7.792 -11.756 -17.443  1.00  0.55
ATOM     71  O   GLY A   9       8.086 -12.963 -17.360  1.00 -0.55
ATOM     72  N   VAL A  10       7.485 -11.016 -16.366  1.00 -0.40
ATOM     73  H   VAL A  10       7.259 -10.048 -16.433  1.00  0.40
ATOM     74  CA  VAL A  10       7.464 -11.599 -15.010  1.00  0.00
ATOM     75  CB  VAL A  10       7.388 -10.553 -13.892  1.00  0.00
ATOM     76  CG1 VAL A  10       7.386 -11.181 -12.494  1.00  0.00
ATOM     77  CG2 VAL A  10       8.560  -9.576 -13.991  1.00  0.00
ATOM     78  C   VAL A  10       6.322 -12.605 -14.848  1.00  0.55
ATOM     79  O   VAL A  10       6.519 -13.655 -14.242  1.00 -0.55
ATOM     80  N   ALA A  11       5.167 -12.365 -15.417  1.00 -0.40
ATOM     81  H   ALA A  11       5.009 -11.540 -15.953  1.00  0.40
ATOM     82  CA  ALA A  11       4.038 -13.274 -15.314  1.00  0.00
ATOM     83  CB  ALA A  11       2.713 -12.733 -15.889  1.00  0.00
ATOM     84  C   ALA A  11       4.389 -14.583 -16.026  1.00  0.55
ATOM     85  O   ALA A  11       4.042 -15.634 -15.517  1.00 -0.55
ATOM     86  N   ASP A  12       5.050 -14.457 -17.191  1.00 -0.40
ATOM     87  H   ASP A  12       5.317 -13.590 -17.603  1.00  0.40
ATOM     88  CA  ASP A  12       5.392 -15.710 -17.887  1.00  0.00
ATOM     89  CB  ASP A  12       5.950 -15.433 -19.272  1.00  0.00
ATOM     90  CG  ASP A  12       4.809 -15.091 -20.202  1.00  0.10
ATOM     91  OD1 ASP A  12       3.608 -15.246 -19.848  1.00 -0.55
ATOM     92  OD2 ASP A  12       5.220 -14.674 -21.315  1.00 -0.55
ATOM     93  C   ASP A  12       6.440 -16.470 -17.120  1.00  0.55
ATOM     94  O   ASP A  12       6.401 -17.688 -17.034  1.00 -0.55
ATOM     95  N   TYR A  13       7.400 -15.716 -16.618  1.00 -0.40
ATOM     96  H   TYR A  13       7.421 -14.726 -16.734  1.00  0.40
ATOM     97  CA  TYR A  13       8.517 -16.321 -15.838  1.00  0.00
ATOM     98  CB  TYR A  13       9.528 -15.218 -15.495  1.00  0.12
ATOM     99  CG  TYR A  13      10.857 -15.763 -15.081  1.00 -0.12
ATOM    100  CD1 TYR A  13      11.025 -16.287 -13.802  1.00 -0.12
ATOM    101  HD1 TYR A  13      10.183 -16.269 -13.127  1.00  0.12
ATOM    102  CE1 TYR A  13      12.217 -16.831 -13.348  1.00 -0.12
ATOM    103  HE1 TYR A  13      12.310 -17.255 -12.360  1.00  0.12
ATOM    104  CZ  TYR A  13      13.280 -16.800 -14.232  1.00  0.06
ATOM    105  OH  TYR A  13      14.503 -17.285 -13.795  1.00 -0.49
ATOM    106  HH  TYR A  13      14.497 -17.283 -12.835  1.00  0.43
ATOM    107  CD2 TYR A  13      11.943 -15.767 -15.969  1.00 -0.12
ATOM    108  HD2 TYR A  13      11.846 -15.372 -16.969  1.00  0.12
ATOM    109  CE2 TYR A  13      13.153 -16.297 -15.519  1.00 -0.12
ATOM    110  HE2 TYR A  13      14.005 -16.316 -16.183  1.00  0.12
ATOM    111  C   TYR A  13       8.019 -17.119 -14.644  1.00  0.55
ATOM    112  O   TYR A  13       8.424 -18.276 -14.395  1.00 -0.55
ATOM    113  N   LEU A  14       7.100 -16.494 -13.897  1.00 -0.40
ATOM    114  H   LEU A  14       6.793 -15.571 -14.114  1.00  0.40
ATOM    115  CA  LEU A  14       6.466 -17.116 -12.696  1.00  0.00
ATOM    116  CB  LEU A  14       5.439 -16.167 -12.076  1.00  0.00
ATOM    117  CG  LEU A  14       6.026 -14.992 -11.281  1.00  0.00
ATOM    118  CD1 LEU A  14       4.925 -13.953 -11.038  1.00  0.00
ATOM    119  CD2 LEU A  14       6.608 -15.537  -9.993  1.00  0.00
ATOM    120  C   LEU A  14       5.759 -18.417 -13.020  1.00  0.55
ATOM    121  O   LEU A  14       5.887 -19.465 -12.365  1.00 -0.55
ATOM    122  N   GLN A  15       4.997 -18.320 -14.103  1.00 -0.40
ATOM    123  H   GLN A  15       4.886 -17.492 -14.647  1.00  0.40
ATOM    124  CA  GLN A  15       4.271 -19.539 -14.511  1.00  0.00
ATOM    125  CB  GLN A  15       3.242 -19.235 -15.560  1.00  0.00
ATOM    126  CG  GLN A  15       1.993 -18.450 -15.209  1.00  0.00
ATOM    127  CD  GLN A  15       1.053 -18.699 -16.416  1.00  0.55
ATOM    128  OE1 GLN A  15       1.315 -18.171 -17.517  1.00 -0.55
ATOM    129  NE2 GLN A  15       0.048 -19.519 -16.139  1.00 -0.78
ATOM    130 HE21 GLN A  15      -0.620 -19.749 -16.847  1.00  0.39
ATOM    131 HE22 GLN A  15      -0.043 -19.908 -15.222  1.00  0.39
ATOM    132  C   GLN A  15       5.193 -20.634 -15.081  1.00  0.55
ATOM    133  O   GLN A  15       4.839 -21.802 -14.957  1.00 -0.55
ATOM    134  N   THR A  16       6.284 -20.233 -15.716  1.00 -0.40
ATOM    135  H   THR A  16       6.514 -19.270 -15.831  1.00  0.40
ATOM    136  CA  THR A  16       7.211 -21.195 -16.283  1.00  0.00
ATOM    137  CB  THR A  16       8.108 -20.626 -17.410  1.00  0.00
ATOM    138  OG1 THR A  16       7.259 -19.900 -18.296  1.00 -0.49
ATOM    139  HG1 THR A  16       6.981 -19.117 -17.815  1.00  0.49
ATOM    140  CG2 THR A  16       8.810 -21.765 -18.173  1.00  0.00
ATOM    141  C   THR A  16       8.162 -21.733 -15.234  1.00  0.55
ATOM    142  O   THR A  16       8.299 -22.967 -15.218  1.00 -0.55
ATOM    143  N   TYR A  17       8.773 -20.886 -14.447  1.00 -0.40
ATOM    144  H   TYR A  17       8.625 -19.901 -14.488  1.00  0.40
ATOM    145  CA  TYR A  17       9.721 -21.377 -13.449  1.00  0.00
ATOM    146  CB  TYR A  17      11.033 -20.515 -13.591  1.00  0.12
ATOM    147  CG  TYR A  17      11.478 -20.514 -15.040  1.00 -0.12
ATOM    148  CD1 TYR A  17      12.130 -21.636 -15.596  1.00 -0.12
ATOM    149  HD1 TYR A  17      12.305 -22.500 -14.973  1.00  0.12
ATOM    150  CE1 TYR A  17      12.555 -21.666 -16.925  1.00 -0.12
ATOM    151  HE1 TYR A  17      13.056 -22.528 -17.340  1.00  0.12
ATOM    152  CZ  TYR A  17      12.302 -20.532 -17.687  1.00  0.06
ATOM    153  OH  TYR A  17      12.619 -20.477 -19.033  1.00 -0.49
ATOM    154  HH  TYR A  17      12.363 -19.613 -19.363  1.00  0.43
ATOM    155  CD2 TYR A  17      11.256 -19.401 -15.851  1.00 -0.12
ATOM    156  HD2 TYR A  17      10.767 -18.530 -15.440  1.00  0.12
ATOM    157  CE2 TYR A  17      11.655 -19.401 -17.171  1.00 -0.12
ATOM    158  HE2 TYR A  17      11.471 -18.541 -17.798  1.00  0.12
ATOM    159  C   TYR A  17       9.234 -21.420 -12.010  1.00  0.55
ATOM    160  O   TYR A  17      10.026 -21.911 -11.202  1.00 -0.55
ATOM    161  N   HSD A  18       8.058 -20.995 -11.640  1.00 -0.40
ATOM    162  H   HSD A  18       7.420 -20.623 -12.308  1.00  0.40
ATOM    163  CA  HSD A  18       7.567 -21.013 -10.282  1.00  0.00
ATOM    164  CB  HSD A  18       7.255 -22.412  -9.742  1.00  0.12
ATOM    165  ND1 HSD A  18       5.350 -22.085 -11.391  1.00 -0.40
ATOM    166  HD1 HSD A  18       5.522 -21.119 -11.582  1.00  0.40
ATOM    167  CG  HSD A  18       6.073 -22.863 -10.532  1.00 -0.12
ATOM    168  CE1 HSD A  18       4.387 -22.849 -11.917  1.00  0.15
ATOM    169  HE1 HSD A  18       3.667 -22.489 -12.652  1.00  0.12
ATOM    170  NE2 HSD A  18       4.445 -24.074 -11.420  1.00 -0.56
ATOM    171  CD2 HSD A  18       5.512 -24.100 -10.552  1.00  0.15
ATOM    172  HD2 HSD A  18       5.776 -25.007 -10.022  1.00  0.12
ATOM    173  C   HSD A  18       8.486 -20.307  -9.289  1.00  0.55
ATOM    174  O   HSD A  18       8.646 -20.775  -8.185  1.00 -0.55
ATOM    175  N   LYS A  19       8.996 -19.177  -9.676  1.00 -0.40
ATOM    176  H   LYS A  19       8.837 -18.844 -10.601  1.00  0.40
ATOM    177  CA  LYS A  19       9.813 -18.307  -8.860  1.00  0.00
ATOM    178  CB  LYS A  19      11.113 -19.018  -8.541  1.00  0.00
ATOM    179  CG  LYS A  19      11.991 -19.124  -9.779  1.00  0.00
ATOM    180  CD  LYS A  19      13.185 -20.018  -9.647  1.00  0.00
ATOM    181  CE  LYS A  19      14.249 -19.494 -10.618  1.00  0.33
ATOM    182  NZ  LYS A  19      15.420 -20.420 -10.717  1.00 -0.32
ATOM    183  HZ1 LYS A  19      15.100 -21.350 -11.056  1.00  0.33
ATOM    184  HZ2 LYS A  19      15.859 -20.525  -9.780  1.00  0.33
ATOM    185  HZ3 LYS A  19      16.116 -20.029 -11.384  1.00  0.33
ATOM    186  C   LYS A  19       9.993 -17.020  -9.667  1.00  0.55
ATOM    187  O   LYS A  19       9.771 -16.952 -10.895  1.00 -0.55
ATOM    188  N   LEU A  20      10.378 -15.979  -8.953  1.00 -0.40
ATOM    189  H   LEU A  20      10.494 -16.018  -7.964  1.00  0.40
ATOM    190  CA  LEU A  20      10.655 -14.702  -9.595  1.00  0.00
ATOM    191  CB  LEU A  20      10.775 -13.519  -8.588  1.00  0.00
ATOM    192  CG  LEU A  20       9.470 -12.962  -7.959  1.00  0.00
ATOM    193  CD1 LEU A  20       9.842 -11.945  -6.902  1.00  0.00
ATOM    194  CD2 LEU A  20       8.540 -12.320  -8.967  1.00  0.00
ATOM    195  C   LEU A  20      12.022 -14.693 -10.299  1.00  0.55
ATOM    196  O   LEU A  20      12.918 -15.398  -9.815  1.00 -0.55
ATOM    197  N   PRO A  21      12.156 -13.855 -11.321  1.00 -0.20
ATOM    198  CD  PRO A  21      11.077 -13.073 -11.927  1.00  0.10
ATOM    199  CA  PRO A  21      13.437 -13.676 -12.023  1.00  0.10
ATOM    200  CB  PRO A  21      13.188 -12.626 -13.078  1.00  0.00
ATOM    201  CG  PRO A  21      11.739 -12.352 -13.069  1.00  0.00
ATOM    202  C   PRO A  21      14.474 -13.211 -11.006  1.00  0.55
ATOM    203  O   PRO A  21      14.181 -12.619  -9.964  1.00 -0.55
ATOM    204  N   ASP A  22      15.740 -13.397 -11.342  1.00 -0.40
ATOM    205  H   ASP A  22      15.985 -13.802 -12.219  1.00  0.40
ATOM    206  CA  ASP A  22      16.859 -13.044 -10.498  1.00  0.00
ATOM    207  CB  ASP A  22      18.200 -13.555 -11.095  1.00  0.00
ATOM    208  CG  ASP A  22      18.099 -15.082 -11.055  1.00  0.10
ATOM    209  OD1 ASP A  22      17.236 -15.690 -10.347  1.00 -0.55
ATOM    210  OD2 ASP A  22      18.916 -15.723 -11.777  1.00 -0.55
ATOM    211  C   ASP A  22      17.038 -11.587 -10.209  1.00  0.55
ATOM    212  O   ASP A  22      17.916 -11.326  -9.369  1.00 -0.55
ATOM    213  N   ASN A  23      16.341 -10.659 -10.820  1.00 -0.40
ATOM    214  H   ASN A  23      15.639 -10.870 -11.497  1.00  0.40
ATOM    215  CA  ASN A  23      16.571  -9.236 -10.524  1.00  0.00
ATOM    216  CB  ASN A  23      16.326  -8.442 -11.803  1.00  0.00
ATOM    217  CG  ASN A  23      14.973  -8.757 -12.424  1.00  0.55
ATOM    218  OD1 ASN A  23      14.761  -9.889 -12.907  1.00 -0.55
ATOM    219  ND2 ASN A  23      14.083  -7.761 -12.405  1.00 -0.78
ATOM    220 HD21 ASN A  23      14.327  -6.880 -12.000  1.00  0.39
ATOM    221 HD22 ASN A  23      13.173  -7.897 -12.796  1.00  0.39
ATOM    222  C   ASN A  23      15.722  -8.732  -9.359  1.00  0.55
ATOM    223  O   ASN A  23      15.748  -7.539  -9.060  1.00 -0.55
ATOM    224  N   TYR A  24      14.997  -9.618  -8.725  1.00 -0.40
ATOM    225  H   TYR A  24      14.985 -10.578  -8.994  1.00  0.40
ATOM    226  CA  TYR A  24      14.162  -9.268  -7.591  1.00  0.00
ATOM    227  CB  TYR A  24      12.841 -10.106  -7.635  1.00  0.12
ATOM    228  CG  TYR A  24      11.971  -9.391  -8.629  1.00 -0.12
ATOM    229  CD1 TYR A  24      11.299  -8.220  -8.263  1.00 -0.12
ATOM    230  HD1 TYR A  24      11.365  -7.877  -7.242  1.00  0.12
ATOM    231  CE1 TYR A  24      10.553  -7.490  -9.169  1.00 -0.12
ATOM    232  HE1 TYR A  24      10.056  -6.578  -8.872  1.00  0.12
ATOM    233  CZ  TYR A  24      10.462  -7.963 -10.476  1.00  0.06
ATOM    234  OH  TYR A  24       9.680  -7.287 -11.405  1.00 -0.49
ATOM    235  HH  TYR A  24       9.165  -6.627 -10.936  1.00  0.43
ATOM    236  CD2 TYR A  24      11.913  -9.820  -9.940  1.00 -0.12
ATOM    237  HD2 TYR A  24      12.470 -10.692 -10.252  1.00  0.12
ATOM    238  CE2 TYR A  24      11.130  -9.119 -10.862  1.00 -0.12
ATOM    239  HE2 TYR A  24      11.043  -9.477 -11.878  1.00  0.12
ATOM    240  C   TYR A  24      14.764  -9.534  -6.232  1.00  0.55
ATOM    241  O   TYR A  24      15.365 -10.597  -6.153  1.00 -0.55
ATOM    242  N   ILE A  25      14.561  -8.696  -5.232  1.00 -0.40
ATOM    243  H   ILE A  25      14.067  -7.840  -5.361  1.00  0.40
ATOM    244  CA  ILE A  25      15.038  -8.950  -3.877  1.00  0.00
ATOM    245  CB  ILE A  25      16.326  -8.192  -3.481  1.00  0.00
ATOM    246  CG2 ILE A  25      17.566  -8.889  -4.056  1.00  0.00
ATOM    247  CG1 ILE A  25      16.322  -6.709  -3.870  1.00  0.00
ATOM    248  CD1 ILE A  25      17.601  -6.045  -3.346  1.00  0.00
ATOM    249  C   ILE A  25      13.950  -8.515  -2.886  1.00  0.55
ATOM    250  O   ILE A  25      13.309  -7.552  -3.241  1.00 -0.55
ATOM    251  N   THR A  26      13.773  -9.140  -1.750  1.00 -0.40
ATOM    252  H   THR A  26      14.311  -9.942  -1.503  1.00  0.40
ATOM    253  CA  THR A  26      12.783  -8.716  -0.770  1.00  0.00
ATOM    254  CB  THR A  26      12.528  -9.786   0.303  1.00  0.00
ATOM    255  OG1 THR A  26      13.694  -9.881   1.116  1.00 -0.49
ATOM    256  HG1 THR A  26      13.504 -10.554   1.773  1.00  0.49
ATOM    257  CG2 THR A  26      12.324 -11.127  -0.344  1.00  0.00
ATOM    258  C   THR A  26      13.224  -7.400  -0.140  1.00  0.55
ATOM    259  O   THR A  26      14.357  -6.901  -0.315  1.00 -0.55
ATOM    260  N   LYS A  27      12.287  -6.769   0.542  1.00 -0.40
ATOM    261  H   LYS A  27      11.367  -7.146   0.596  1.00  0.40
ATOM    262  CA  LYS A  27      12.460  -5.526   1.257  1.00  0.00
ATOM    263  CB  LYS A  27      11.181  -4.959   1.855  1.00  0.00
ATOM    264  CG  LYS A  27      10.102  -4.405   0.945  1.00  0.00
ATOM    265  CD  LYS A  27       8.750  -4.452   1.677  1.00  0.00
ATOM    266  CE  LYS A  27       7.559  -4.131   0.800  1.00  0.33
ATOM    267  NZ  LYS A  27       6.252  -4.452   1.438  1.00 -0.32
ATOM    268  HZ1 LYS A  27       6.150  -3.905   2.316  1.00  0.33
ATOM    269  HZ2 LYS A  27       6.214  -5.468   1.657  1.00  0.33
ATOM    270  HZ3 LYS A  27       5.479  -4.210   0.786  1.00  0.33
ATOM    271  C   LYS A  27      13.546  -5.724   2.363  1.00  0.55
ATOM    272  O   LYS A  27      14.371  -4.798   2.524  1.00 -0.55
ATOM    273  N   SER A  28      13.524  -6.835   3.061  1.00 -0.40
ATOM    274  H   SER A  28      12.843  -7.551   2.929  1.00  0.40
ATOM    275  CA  SER A  28      14.554  -7.060   4.102  1.00  0.00
ATOM    276  CB  SER A  28      14.180  -8.226   4.985  1.00  0.00
ATOM    277  OG  SER A  28      14.628  -9.515   4.622  1.00 -0.49
ATOM    278  HG  SER A  28      14.293 -10.111   5.296  1.00  0.49
ATOM    279  C   SER A  28      15.937  -7.179   3.452  1.00  0.55
ATOM    280  O   SER A  28      16.867  -6.489   3.907  1.00 -0.55
ATOM    281  N   GLU A  29      16.051  -7.999   2.392  1.00 -0.40
ATOM    282  H   GLU A  29      15.287  -8.547   2.061  1.00  0.40
ATOM    283  CA  GLU A  29      17.290  -8.135   1.672  1.00  0.00
ATOM    284  CB  GLU A  29      17.101  -8.912   0.350  1.00  0.00
ATOM    285  CG  GLU A  29      17.067 -10.380   0.712  1.00  0.00
ATOM    286  CD  GLU A  29      16.359 -11.242  -0.303  1.00  0.10
ATOM    287  OE1 GLU A  29      16.171 -10.866  -1.480  1.00 -0.55
ATOM    288  OE2 GLU A  29      15.927 -12.350   0.128  1.00 -0.55
ATOM    289  C   GLU A  29      17.900  -6.827   1.208  1.00  0.55
ATOM    290  O   GLU A  29      19.127  -6.597   1.301  1.00 -0.55
ATOM    291  N   ALA A  30      17.009  -6.004   0.662  1.00 -0.40
ATOM    292  H   ALA A  30      16.044  -6.240   0.586  1.00  0.40
ATOM    293  CA  ALA A  30      17.400  -4.684   0.135  1.00  0.00
ATOM    294  CB  ALA A  30      16.185  -4.078  -0.557  1.00  0.00
ATOM    295  C   ALA A  30      18.008  -3.761   1.193  1.00  0.55
ATOM    296  O   ALA A  30      19.015  -3.059   1.036  1.00 -0.55
ATOM    297  N   GLN A  31      17.328  -3.779   2.338  1.00 -0.40
ATOM    298  H   GLN A  31      16.515  -4.344   2.445  1.00  0.40
ATOM    299  CA  GLN A  31      17.698  -2.998   3.511  1.00  0.00
ATOM    300  CB  GLN A  31      16.700  -3.141   4.643  1.00  0.00
ATOM    301  CG  GLN A  31      15.300  -2.718   4.234  1.00  0.00
ATOM    302  CD  GLN A  31      14.294  -2.788   5.368  1.00  0.55
ATOM    303  OE1 GLN A  31      13.963  -1.687   5.817  1.00 -0.55
ATOM    304  NE2 GLN A  31      13.796  -3.926   5.881  1.00 -0.78
ATOM    305 HE21 GLN A  31      13.134  -3.889   6.630  1.00  0.39
ATOM    306 HE22 GLN A  31      14.086  -4.810   5.513  1.00  0.39
ATOM    307  C   GLN A  31      19.099  -3.444   3.943  1.00  0.55
ATOM    308  O   GLN A  31      19.888  -2.569   4.269  1.00 -0.55
ATOM    309  N   ALA A  32      19.253  -4.754   3.872  1.00 -0.40
ATOM    310  H   ALA A  32      18.510  -5.349   3.577  1.00  0.40
ATOM    311  CA  ALA A  32      20.500  -5.431   4.211  1.00  0.00
ATOM    312  CB  ALA A  32      20.493  -6.930   4.090  1.00  0.00
ATOM    313  C   ALA A  32      21.607  -4.845   3.322  1.00  0.55
ATOM    314  O   ALA A  32      22.731  -4.739   3.833  1.00 -0.55
ATOM    315  N   LEU A  33      21.311  -4.450   2.092  1.00 -0.40
ATOM    316  H   LEU A  33      20.398  -4.519   1.698  1.00  0.40
ATOM    317  CA  LEU A  33      22.357  -3.884   1.258  1.00  0.00
ATOM    318  CB  LEU A  33      22.135  -4.136  -0.238  1.00  0.00
ATOM    319  CG  LEU A  33      21.779  -5.612  -0.475  1.00  0.00
ATOM    320  CD1 LEU A  33      21.481  -5.834  -1.940  1.00  0.00
ATOM    321  CD2 LEU A  33      22.911  -6.488   0.024  1.00  0.00
ATOM    322  C   LEU A  33      22.450  -2.396   1.468  1.00  0.55
ATOM    323  O   LEU A  33      23.265  -1.801   0.764  1.00 -0.55
ATOM    324  N   GLY A  34      21.641  -1.829   2.330  1.00 -0.40
ATOM    325  H   GLY A  34      20.958  -2.311   2.872  1.00  0.40
ATOM    326  CA  GLY A  34      21.774  -0.373   2.490  1.00  0.00
ATOM    327  C   GLY A  34      20.646   0.455   1.912  1.00  0.55
ATOM    328  O   GLY A  34      20.850   1.663   1.794  1.00 -0.55
ATOM    329  N   TRP A  35      19.542  -0.227   1.591  1.00 -0.40
ATOM    330  H   TRP A  35      19.459  -1.214   1.705  1.00  0.40
ATOM    331  CA  TRP A  35      18.395   0.472   1.052  1.00  0.00
ATOM    332  CB  TRP A  35      17.413  -0.521   0.459  1.00  0.12
ATOM    333  CG  TRP A  35      16.126   0.047  -0.111  1.00 -0.12
ATOM    334  CD1 TRP A  35      15.966   1.059  -1.031  1.00 -0.12
ATOM    335  HD1 TRP A  35      16.756   1.653  -1.465  1.00  0.12
ATOM    336  NE1 TRP A  35      14.618   1.180  -1.300  1.00 -0.40
ATOM    337  HE1 TRP A  35      14.236   1.815  -1.935  1.00  0.40
ATOM    338  CE2 TRP A  35      13.885   0.291  -0.560  1.00  0.00
ATOM    339  CD2 TRP A  35      14.793  -0.438   0.202  1.00  0.00
ATOM    340  CE3 TRP A  35      14.327  -1.408   1.089  1.00 -0.12
ATOM    341  HE3 TRP A  35      14.989  -1.960   1.741  1.00  0.12
ATOM    342  CZ3 TRP A  35      12.972  -1.648   1.111  1.00 -0.12
ATOM    343  HZ3 TRP A  35      12.582  -2.429   1.748  1.00  0.12
ATOM    344  CZ2 TRP A  35      12.492   0.088  -0.535  1.00 -0.12
ATOM    345  HZ2 TRP A  35      11.788   0.648  -1.131  1.00  0.12
ATOM    346  CH2 TRP A  35      12.092  -0.902   0.328  1.00 -0.12
ATOM    347  HH2 TRP A  35      11.036  -1.115   0.404  1.00  0.12
ATOM    348  C   TRP A  35      17.652   1.229   2.157  1.00  0.55
ATOM    349  O   TRP A  35      17.319   0.631   3.180  1.00 -0.55
ATOM    350  N   VAL A  36      17.398   2.503   1.833  1.00 -0.40
ATOM    351  H   VAL A  36      17.709   2.885   0.966  1.00  0.40
ATOM    352  CA  VAL A  36      16.660   3.433   2.691  1.00  0.00
ATOM    353  CB  VAL A  36      17.450   4.649   3.192  1.00  0.00
ATOM    354  CG1 VAL A  36      16.648   5.384   4.245  1.00  0.00
ATOM    355  CG2 VAL A  36      18.811   4.283   3.760  1.00  0.00
ATOM    356  C   VAL A  36      15.551   3.940   1.762  1.00  0.55
ATOM    357  O   VAL A  36      15.938   4.746   0.898  1.00 -0.55
ATOM    358  N   ALA A  37      14.332   3.417   1.956  1.00 -0.40
ATOM    359  H   ALA A  37      14.129   2.772   2.689  1.00  0.40
ATOM    360  CA  ALA A  37      13.223   3.787   1.069  1.00  0.00
ATOM    361  CB  ALA A  37      11.904   3.144   1.465  1.00  0.00
ATOM    362  C   ALA A  37      13.120   5.297   0.914  1.00  0.55
ATOM    363  O   ALA A  37      12.985   5.735  -0.250  1.00 -0.55
ATOM    364  N   SER A  38      13.155   6.050   1.998  1.00 -0.40
ATOM    365  H   SER A  38      13.251   5.705   2.928  1.00  0.40
ATOM    366  CA  SER A  38      13.042   7.494   1.789  1.00  0.00
ATOM    367  CB  SER A  38      12.904   8.310   3.079  1.00  0.00
ATOM    368  OG  SER A  38      13.873   7.799   3.987  1.00 -0.49
ATOM    369  HG  SER A  38      13.492   7.000   4.359  1.00  0.49
ATOM    370  C   SER A  38      14.220   8.080   1.002  1.00  0.55
ATOM    371  O   SER A  38      14.056   9.224   0.533  1.00 -0.55
ATOM    372  N   LYS A  39      15.343   7.430   0.811  1.00 -0.40
ATOM    373  H   LYS A  39      15.518   6.513   1.164  1.00  0.40
ATOM    374  CA  LYS A  39      16.410   8.079   0.036  1.00  0.00
ATOM    375  CB  LYS A  39      17.766   7.511   0.382  1.00  0.00
ATOM    376  CG  LYS A  39      17.926   6.529   1.525  1.00  0.00
ATOM    377  CD  LYS A  39      19.285   6.772   2.215  1.00  0.00
ATOM    378  CE  LYS A  39      19.281   8.268   2.589  1.00  0.33
ATOM    379  NZ  LYS A  39      18.012   8.835   1.990  1.00 -0.32
ATOM    380  HZ1 LYS A  39      17.341   8.063   1.802  1.00  0.33
ATOM    381  HZ2 LYS A  39      18.236   9.324   1.100  1.00  0.33
ATOM    382  HZ3 LYS A  39      17.585   9.510   2.658  1.00  0.33
ATOM    383  C   LYS A  39      16.149   7.836  -1.458  1.00  0.55
ATOM    384  O   LYS A  39      16.607   8.608  -2.310  1.00 -0.55
ATOM    385  N   GLY A  40      15.420   6.748  -1.705  1.00 -0.40
ATOM    386  H   GLY A  40      15.044   6.158  -0.995  1.00  0.40
ATOM    387  CA  GLY A  40      15.152   6.388  -3.115  1.00  0.00
ATOM    388  C   GLY A  40      16.499   5.869  -3.682  1.00  0.55
ATOM    389  O   GLY A  40      16.691   6.012  -4.881  1.00 -0.55
ATOM    390  N   ASN A  41      17.345   5.248  -2.879  1.00 -0.40
ATOM    391  H   ASN A  41      17.125   5.077  -1.923  1.00  0.40
ATOM    392  CA  ASN A  41      18.656   4.768  -3.321  1.00  0.00
ATOM    393  CB  ASN A  41      19.660   5.137  -2.190  1.00  0.00
ATOM    394  CG  ASN A  41      19.415   4.159  -1.063  1.00  0.55
ATOM    395  OD1 ASN A  41      18.331   3.582  -0.908  1.00 -0.55
ATOM    396  ND2 ASN A  41      20.429   3.913  -0.227  1.00 -0.78
ATOM    397 HD21 ASN A  41      20.307   3.273   0.532  1.00  0.39
ATOM    398 HD22 ASN A  41      21.308   4.370  -0.359  1.00  0.39
ATOM    399  C   ASN A  41      18.791   3.299  -3.673  1.00  0.55
ATOM    400  O   ASN A  41      19.893   2.721  -3.645  1.00 -0.55
ATOM    401  N   LEU A  42      17.706   2.602  -4.035  1.00 -0.40
ATOM    402  H   LEU A  42      16.800   3.014  -4.097  1.00  0.40
ATOM    403  CA  LEU A  42      17.801   1.167  -4.366  1.00  0.00
ATOM    404  CB  LEU A  42      16.422   0.571  -4.646  1.00  0.00
ATOM    405  CG  LEU A  42      16.306  -0.921  -4.883  1.00  0.00
ATOM    406  CD1 LEU A  42      16.789  -1.705  -3.667  1.00  0.00
ATOM    407  CD2 LEU A  42      14.872  -1.264  -5.270  1.00  0.00
ATOM    408  C   LEU A  42      18.772   0.859  -5.524  1.00  0.55
ATOM    409  O   LEU A  42      19.554  -0.096  -5.416  1.00 -0.55
ATOM    410  N   ALA A  43      18.691   1.648  -6.583  1.00 -0.40
ATOM    411  H   ALA A  43      18.078   2.431  -6.657  1.00  0.40
ATOM    412  CA  ALA A  43      19.569   1.338  -7.721  1.00  0.00
ATOM    413  CB  ALA A  43      18.966   2.065  -8.911  1.00  0.00
ATOM    414  C   ALA A  43      21.023   1.663  -7.424  1.00  0.55
ATOM    415  O   ALA A  43      21.910   1.165  -8.140  1.00 -0.55
ATOM    416  N   ASP A  44      21.277   2.449  -6.389  1.00 -0.40
ATOM    417  H   ASP A  44      20.549   2.839  -5.831  1.00  0.40
ATOM    418  CA  ASP A  44      22.631   2.795  -6.000  1.00  0.00
ATOM    419  CB  ASP A  44      22.782   3.960  -5.026  1.00  0.00
ATOM    420  CG  ASP A  44      21.953   5.126  -5.520  1.00  0.10
ATOM    421  OD1 ASP A  44      22.010   5.282  -6.761  1.00 -0.55
ATOM    422  OD2 ASP A  44      21.287   5.844  -4.743  1.00 -0.55
ATOM    423  C   ASP A  44      23.228   1.635  -5.195  1.00  0.55
ATOM    424  O   ASP A  44      24.440   1.429  -5.311  1.00 -0.55
ATOM    425  N   VAL A  45      22.369   0.991  -4.428  1.00 -0.40
ATOM    426  H   VAL A  45      21.396   1.201  -4.378  1.00  0.40
ATOM    427  CA  VAL A  45      22.884  -0.101  -3.600  1.00  0.00
ATOM    428  CB  VAL A  45      22.219   0.010  -2.191  1.00  0.00
ATOM    429  CG1 VAL A  45      22.421   1.426  -1.646  1.00  0.00
ATOM    430  CG2 VAL A  45      20.743  -0.327  -2.180  1.00  0.00
ATOM    431  C   VAL A  45      22.741  -1.504  -4.160  1.00  0.55
ATOM    432  O   VAL A  45      23.317  -2.484  -3.636  1.00 -0.55
ATOM    433  N   ALA A  46      21.930  -1.649  -5.197  1.00 -0.40
ATOM    434  H   ALA A  46      21.481  -0.861  -5.608  1.00  0.40
ATOM    435  CA  ALA A  46      21.617  -2.936  -5.830  1.00  0.00
ATOM    436  CB  ALA A  46      20.573  -3.708  -5.029  1.00  0.00
ATOM    437  C   ALA A  46      21.151  -2.620  -7.241  1.00  0.55
ATOM    438  O   ALA A  46      19.974  -2.679  -7.582  1.00 -0.55
ATOM    439  N   PRO A  47      22.177  -2.290  -8.036  1.00 -0.20
ATOM    440  CD  PRO A  47      23.616  -2.206  -7.719  1.00  0.10
ATOM    441  CA  PRO A  47      21.898  -1.931  -9.444  1.00  0.10
ATOM    442  CB  PRO A  47      23.244  -1.460  -9.974  1.00  0.00
ATOM    443  CG  PRO A  47      24.088  -1.185  -8.761  1.00  0.00
ATOM    444  C   PRO A  47      21.214  -3.138 -10.098  1.00  0.55
ATOM    445  O   PRO A  47      21.542  -4.317  -9.806  1.00 -0.55
ATOM    446  N   GLY A  48      20.258  -2.779 -10.942  1.00 -0.40
ATOM    447  H   GLY A  48      20.020  -1.826 -11.115  1.00  0.40
ATOM    448  CA  GLY A  48      19.500  -3.787 -11.667  1.00  0.00
ATOM    449  C   GLY A  48      18.460  -4.570 -10.889  1.00  0.55
ATOM    450  O   GLY A  48      17.785  -5.350 -11.547  1.00 -0.55
ATOM    451  N   LYS A  49      18.335  -4.351  -9.587  1.00 -0.40
ATOM    452  H   LYS A  49      18.914  -3.687  -9.122  1.00  0.40
ATOM    453  CA  LYS A  49      17.375  -5.032  -8.729  1.00  0.00
ATOM    454  CB  LYS A  49      17.926  -5.170  -7.312  1.00  0.00
ATOM    455  CG  LYS A  49      19.054  -6.088  -7.059  1.00  0.00
ATOM    456  CD  LYS A  49      18.842  -7.363  -7.836  1.00  0.00
ATOM    457  CE  LYS A  49      20.240  -7.929  -8.118  1.00  0.33
ATOM    458  NZ  LYS A  49      20.148  -9.389  -8.459  1.00 -0.32
ATOM    459  HZ1 LYS A  49      19.554  -9.511  -9.304  1.00  0.33
ATOM    460  HZ2 LYS A  49      19.725  -9.906  -7.661  1.00  0.33
ATOM    461  HZ3 LYS A  49      21.100  -9.762  -8.648  1.00  0.33
ATOM    462  C   LYS A  49      16.086  -4.197  -8.577  1.00  0.55
ATOM    463  O   LYS A  49      16.107  -2.958  -8.682  1.00 -0.55
ATOM    464  N   SER A  50      15.029  -4.926  -8.243  1.00 -0.40
ATOM    465  H   SER A  50      15.101  -5.913  -8.135  1.00  0.40
ATOM    466  CA  SER A  50      13.711  -4.380  -8.011  1.00  0.00
ATOM    467  CB  SER A  50      12.781  -4.725  -9.188  1.00  0.00
ATOM    468  OG  SER A  50      12.867  -4.002 -10.390  1.00 -0.49
ATOM    469  HG  SER A  50      12.033  -4.143 -10.844  1.00  0.49
ATOM    470  C   SER A  50      13.192  -5.095  -6.760  1.00  0.55
ATOM    471  O   SER A  50      13.549  -6.266  -6.525  1.00 -0.55
ATOM    472  N   ILE A  51      12.381  -4.448  -5.965  1.00 -0.40
ATOM    473  H   ILE A  51      12.132  -3.499  -6.138  1.00  0.40
ATOM    474  CA  ILE A  51      11.777  -5.049  -4.775  1.00  0.00
ATOM    475  CB  ILE A  51      11.084  -3.944  -3.913  1.00  0.00
ATOM    476  CG2 ILE A  51      10.270  -4.546  -2.766  1.00  0.00
ATOM    477  CG1 ILE A  51      12.133  -2.913  -3.492  1.00  0.00
ATOM    478  CD1 ILE A  51      13.226  -3.409  -2.600  1.00  0.00
ATOM    479  C   ILE A  51      10.739  -6.054  -5.232  1.00  0.55
ATOM    480  O   ILE A  51       9.897  -5.770  -6.131  1.00 -0.55
ATOM    481  N   GLY A  52      10.688  -7.239  -4.682  1.00 -0.40
ATOM    482  H   GLY A  52      11.340  -7.517  -3.981  1.00  0.40
ATOM    483  CA  GLY A  52       9.696  -8.229  -5.038  1.00  0.00
ATOM    484  C   GLY A  52       9.954  -9.502  -4.256  1.00  0.55
ATOM    485  O   GLY A  52      11.108  -9.792  -3.885  1.00 -0.55
ATOM    486  N   GLY A  53       8.846 -10.212  -4.027  1.00 -0.40
ATOM    487  H   GLY A  53       7.963  -9.891  -4.357  1.00  0.40
ATOM    488  CA  GLY A  53       8.797 -11.458  -3.317  1.00  0.00
ATOM    489  C   GLY A  53       8.214 -11.485  -1.916  1.00  0.55
ATOM    490  O   GLY A  53       7.977 -12.598  -1.430  1.00 -0.55
ATOM    491  N   ASP A  54       7.920 -10.323  -1.341  1.00 -0.40
ATOM    492  H   ASP A  54       8.103  -9.451  -1.788  1.00  0.40
ATOM    493  CA  ASP A  54       7.303 -10.247   0.001  1.00  0.00
ATOM    494  CB  ASP A  54       7.322  -8.786   0.474  1.00  0.00
ATOM    495  CG  ASP A  54       8.784  -8.444   0.755  1.00  0.10
ATOM    496  OD1 ASP A  54       9.238  -9.072   1.746  1.00 -0.55
ATOM    497  OD2 ASP A  54       9.364  -7.643  -0.019  1.00 -0.55
ATOM    498  C   ASP A  54       5.869 -10.753   0.005  1.00  0.55
ATOM    499  O   ASP A  54       5.163 -10.704  -1.011  1.00 -0.55
ATOM    500  N   ILE A  55       5.396 -11.225   1.127  1.00 -0.40
ATOM    501  H   ILE A  55       5.969 -11.292   1.940  1.00  0.40
ATOM    502  CA  ILE A  55       4.013 -11.689   1.300  1.00  0.00
ATOM    503  CB  ILE A  55       3.725 -12.284   2.698  1.00  0.00
ATOM    504  CG2 ILE A  55       2.232 -12.551   2.971  1.00  0.00
ATOM    505  CG1 ILE A  55       4.558 -13.587   2.828  1.00  0.00
ATOM    506  CD1 ILE A  55       3.737 -14.705   2.189  1.00  0.00
ATOM    507  C   ILE A  55       3.134 -10.440   1.118  1.00  0.55
ATOM    508  O   ILE A  55       3.504  -9.331   1.510  1.00 -0.55
ATOM    509  N   PHE A  56       2.000 -10.681   0.522  1.00 -0.40
ATOM    510  H   PHE A  56       1.791 -11.609   0.231  1.00  0.40
ATOM    511  CA  PHE A  56       0.953  -9.735   0.210  1.00  0.00
ATOM    512  CB  PHE A  56       0.565  -9.717  -1.293  1.00  0.12
ATOM    513  CG  PHE A  56      -0.506  -8.676  -1.530  1.00 -0.12
ATOM    514  CD1 PHE A  56      -0.206  -7.327  -1.368  1.00 -0.12
ATOM    515  HD1 PHE A  56       0.798  -7.040  -1.093  1.00  0.12
ATOM    516  CE1 PHE A  56      -1.158  -6.350  -1.549  1.00 -0.12
ATOM    517  HE1 PHE A  56      -0.909  -5.309  -1.405  1.00  0.12
ATOM    518  CZ  PHE A  56      -2.424  -6.716  -1.915  1.00 -0.12
ATOM    519  HZ  PHE A  56      -3.172  -5.952  -2.069  1.00  0.12
ATOM    520  CD2 PHE A  56      -1.807  -9.048  -1.893  1.00 -0.12
ATOM    521  HD2 PHE A  56      -2.067 -10.089  -2.017  1.00  0.12
ATOM    522  CE2 PHE A  56      -2.764  -8.044  -2.091  1.00 -0.12
ATOM    523  HE2 PHE A  56      -3.770  -8.308  -2.383  1.00  0.12
ATOM    524  C   PHE A  56      -0.213 -10.175   1.079  1.00  0.55
ATOM    525  O   PHE A  56      -0.703 -11.289   0.808  1.00 -0.55
ATOM    526  N   SER A  57      -0.570  -9.300   2.033  1.00 -0.40
ATOM    527  H   SER A  57      -0.160  -8.405   2.184  1.00  0.40
ATOM    528  CA  SER A  57      -1.681  -9.759   2.914  1.00  0.00
ATOM    529  CB  SER A  57      -1.460  -9.230   4.340  1.00  0.00
ATOM    530  OG  SER A  57      -0.176  -9.733   4.729  1.00 -0.49
ATOM    531  HG  SER A  57      -0.024  -9.410   5.620  1.00  0.49
ATOM    532  C   SER A  57      -3.088  -9.504   2.431  1.00  0.55
ATOM    533  O   SER A  57      -3.984  -9.914   3.203  1.00 -0.55
ATOM    534  N   ASN A  58      -3.285  -8.888   1.254  1.00 -0.40
ATOM    535  H   ASN A  58      -2.529  -8.536   0.708  1.00  0.40
ATOM    536  CA  ASN A  58      -4.616  -8.693   0.703  1.00  0.00
ATOM    537  CB  ASN A  58      -5.010 -10.107   0.212  1.00  0.00
ATOM    538  CG  ASN A  58      -6.288 -10.275  -0.572  1.00  0.55
ATOM    539  OD1 ASN A  58      -6.557  -9.283  -1.273  1.00 -0.55
ATOM    540  ND2 ASN A  58      -7.075 -11.330  -0.604  1.00 -0.78
ATOM    541 HD21 ASN A  58      -7.901 -11.320  -1.166  1.00  0.39
ATOM    542 HD22 ASN A  58      -6.846 -12.140  -0.065  1.00  0.39
ATOM    543  C   ASN A  58      -5.583  -8.193   1.776  1.00  0.55
ATOM    544  O   ASN A  58      -6.665  -8.769   2.054  1.00 -0.55
ATOM    545  N   ARG A  59      -5.176  -7.077   2.340  1.00 -0.40
ATOM    546  H   ARG A  59      -4.348  -6.625   2.019  1.00  0.40
ATOM    547  CA  ARG A  59      -5.845  -6.392   3.447  1.00  0.00
ATOM    548  CB  ARG A  59      -4.946  -5.301   4.041  1.00  0.00
ATOM    549  CG  ARG A  59      -3.604  -5.874   4.524  1.00  0.00
ATOM    550  CD  ARG A  59      -2.601  -4.742   4.785  1.00  0.35
ATOM    551  NE  ARG A  59      -1.233  -5.331   4.940  1.00 -0.35
ATOM    552  HE  ARG A  59      -0.623  -5.392   4.150  1.00  0.45
ATOM    553  CZ  ARG A  59      -0.828  -5.775   6.128  1.00  0.35
ATOM    554  NH1 ARG A  59      -1.603  -5.671   7.203  1.00 -0.70
ATOM    555 HH11 ARG A  59      -2.509  -5.253   7.129  1.00  0.40
ATOM    556 HH12 ARG A  59      -1.281  -6.011   8.087  1.00  0.40
ATOM    557  NH2 ARG A  59       0.344  -6.329   6.307  1.00 -0.70
ATOM    558 HH21 ARG A  59       0.972  -6.431   5.536  1.00  0.40
ATOM    559 HH22 ARG A  59       0.611  -6.650   7.216  1.00  0.40
ATOM    560  C   ARG A  59      -7.222  -5.897   3.110  1.00  0.55
ATOM    561  O   ARG A  59      -8.036  -5.881   4.032  1.00 -0.55
ATOM    562  N   GLU A  60      -7.547  -5.491   1.914  1.00 -0.40
ATOM    563  H   GLU A  60      -6.864  -5.461   1.190  1.00  0.40
ATOM    564  CA  GLU A  60      -8.873  -5.052   1.506  1.00  0.00
ATOM    565  CB  GLU A  60      -8.790  -4.022   0.385  1.00  0.00
ATOM    566  CG  GLU A  60      -8.003  -2.794   0.795  1.00  0.00
ATOM    567  CD  GLU A  60      -8.842  -1.911   1.675  1.00  0.10
ATOM    568  OE1 GLU A  60     -10.028  -2.229   1.907  1.00 -0.55
ATOM    569  OE2 GLU A  60      -8.438  -0.880   2.210  1.00 -0.55
ATOM    570  C   GLU A  60      -9.672  -6.237   1.029  1.00  0.55
ATOM    571  O   GLU A  60     -10.820  -6.034   0.703  1.00 -0.55
ATOM    572  N   GLY A  61      -9.182  -7.448   0.933  1.00 -0.40
ATOM    573  H   GLY A  61      -8.238  -7.601   1.205  1.00  0.40
ATOM    574  CA  GLY A  61      -9.823  -8.650   0.476  1.00  0.00
ATOM    575  C   GLY A  61     -10.221  -8.623  -1.000  1.00  0.55
ATOM    576  O   GLY A  61     -11.150  -9.354  -1.387  1.00 -0.55
ATOM    577  N   LYS A  62      -9.558  -7.847  -1.837  1.00 -0.40
ATOM    578  H   LYS A  62      -8.801  -7.280  -1.524  1.00  0.40
ATOM    579  CA  LYS A  62      -9.862  -7.746  -3.271  1.00  0.00
ATOM    580  CB  LYS A  62      -9.299  -6.428  -3.823  1.00  0.00
ATOM    581  CG  LYS A  62      -9.955  -5.251  -3.095  1.00  0.00
ATOM    582  CD  LYS A  62      -9.833  -4.014  -3.951  1.00  0.00
ATOM    583  CE  LYS A  62     -10.111  -2.726  -3.163  1.00  0.33
ATOM    584  NZ  LYS A  62      -8.855  -1.875  -3.145  1.00 -0.32
ATOM    585  HZ1 LYS A  62      -8.583  -1.636  -4.120  1.00  0.33
ATOM    586  HZ2 LYS A  62      -8.084  -2.403  -2.690  1.00  0.33
ATOM    587  HZ3 LYS A  62      -9.036  -1.000  -2.612  1.00  0.33
ATOM    588  C   LYS A  62      -9.403  -8.959  -4.069  1.00  0.55
ATOM    589  O   LYS A  62     -10.074  -9.230  -5.090  1.00 -0.55
ATOM    590  N   LEU A  63      -8.368  -9.681  -3.706  1.00 -0.40
ATOM    591  H   LEU A  63      -7.811  -9.440  -2.915  1.00  0.40
ATOM    592  CA  LEU A  63      -7.960 -10.884  -4.430  1.00  0.00
ATOM    593  CB  LEU A  63      -6.432 -11.095  -4.423  1.00  0.00
ATOM    594  CG  LEU A  63      -5.644  -9.882  -4.989  1.00  0.00
ATOM    595  CD1 LEU A  63      -4.143  -9.996  -4.817  1.00  0.00
ATOM    596  CD2 LEU A  63      -6.001  -9.806  -6.465  1.00  0.00
ATOM    597  C   LEU A  63      -8.704 -12.067  -3.791  1.00  0.55
ATOM    598  O   LEU A  63      -8.974 -12.112  -2.583  1.00 -0.55
ATOM    599  N   PRO A  64      -8.946 -13.064  -4.635  1.00 -0.20
ATOM    600  CD  PRO A  64      -8.616 -13.098  -6.071  1.00  0.10
ATOM    601  CA  PRO A  64      -9.680 -14.243  -4.193  1.00  0.10
ATOM    602  CB  PRO A  64     -10.035 -14.971  -5.498  1.00  0.00
ATOM    603  CG  PRO A  64      -8.896 -14.535  -6.437  1.00  0.00
ATOM    604  C   PRO A  64      -8.932 -15.036  -3.169  1.00  0.55
ATOM    605  O   PRO A  64      -7.748 -15.314  -3.329  1.00 -0.55
ATOM    606  N   GLY A  65      -9.622 -15.448  -2.114  1.00 -0.40
ATOM    607  H   GLY A  65     -10.591 -15.258  -1.979  1.00  0.40
ATOM    608  CA  GLY A  65      -8.929 -16.230  -1.079  1.00  0.00
ATOM    609  C   GLY A  65      -9.336 -17.673  -1.158  1.00  0.55
ATOM    610  O   GLY A  65     -10.357 -17.964  -1.787  1.00 -0.55
ATOM    611  N   LYS A  66      -8.598 -18.534  -0.512  1.00 -0.40
ATOM    612  H   LYS A  66      -7.799 -18.218  -0.010  1.00  0.40
ATOM    613  CA  LYS A  66      -8.804 -19.969  -0.429  1.00  0.00
ATOM    614  CB  LYS A  66      -8.493 -20.623  -1.763  1.00  0.00
ATOM    615  CG  LYS A  66      -8.773 -22.095  -1.893  1.00  0.00
ATOM    616  CD  LYS A  66      -8.151 -22.739  -3.120  1.00  0.00
ATOM    617  CE  LYS A  66      -8.794 -24.090  -3.404  1.00  0.33
ATOM    618  NZ  LYS A  66     -10.320 -24.058  -3.435  1.00 -0.32
ATOM    619  HZ1 LYS A  66     -10.639 -23.405  -4.178  1.00  0.33
ATOM    620  HZ2 LYS A  66     -10.678 -23.737  -2.513  1.00  0.33
ATOM    621  HZ3 LYS A  66     -10.682 -25.013  -3.633  1.00  0.33
ATOM    622  C   LYS A  66      -7.904 -20.498   0.687  1.00  0.55
ATOM    623  O   LYS A  66      -6.818 -19.964   0.929  1.00 -0.55
ATOM    624  N   SER A  67      -8.376 -21.555   1.351  1.00 -0.40
ATOM    625  H   SER A  67      -9.266 -21.959   1.159  1.00  0.40
ATOM    626  CA  SER A  67      -7.582 -22.179   2.419  1.00  0.00
ATOM    627  CB  SER A  67      -8.465 -23.182   3.180  1.00  0.00
ATOM    628  OG  SER A  67      -7.609 -23.855   4.133  1.00 -0.49
ATOM    629  HG  SER A  67      -8.171 -24.477   4.600  1.00  0.49
ATOM    630  C   SER A  67      -6.353 -22.792   1.744  1.00  0.55
ATOM    631  O   SER A  67      -6.455 -23.458   0.714  1.00 -0.55
ATOM    632  N   GLY A  68      -5.187 -22.444   2.261  1.00 -0.40
ATOM    633  H   GLY A  68      -5.171 -21.843   3.053  1.00  0.40
ATOM    634  CA  GLY A  68      -3.857 -22.835   1.817  1.00  0.00
ATOM    635  C   GLY A  68      -3.157 -21.869   0.859  1.00  0.55
ATOM    636  O   GLY A  68      -1.969 -21.990   0.526  1.00 -0.55
ATOM    637  N   ARG A  69      -3.898 -20.897   0.347  1.00 -0.40
ATOM    638  H   ARG A  69      -4.852 -20.788   0.614  1.00  0.40
ATOM    639  CA  ARG A  69      -3.420 -19.922  -0.618  1.00  0.00
ATOM    640  CB  ARG A  69      -4.593 -19.453  -1.539  1.00  0.00
ATOM    641  CG  ARG A  69      -3.949 -18.459  -2.558  1.00  0.00
ATOM    642  CD  ARG A  69      -5.020 -17.790  -3.423  1.00  0.35
ATOM    643  NE  ARG A  69      -5.569 -18.845  -4.263  1.00 -0.35
ATOM    644  HE  ARG A  69      -4.930 -19.576  -4.487  1.00  0.45
ATOM    645  CZ  ARG A  69      -6.773 -18.987  -4.771  1.00  0.35
ATOM    646  NH1 ARG A  69      -7.723 -18.092  -4.526  1.00 -0.70
ATOM    647 HH11 ARG A  69      -7.525 -17.299  -3.949  1.00  0.40
ATOM    648 HH12 ARG A  69      -8.635 -18.210  -4.918  1.00  0.40
ATOM    649  NH2 ARG A  69      -7.106 -20.029  -5.527  1.00 -0.70
ATOM    650 HH21 ARG A  69      -6.430 -20.739  -5.726  1.00  0.40
ATOM    651 HH22 ARG A  69      -8.032 -20.103  -5.897  1.00  0.40
ATOM    652  C   ARG A  69      -2.755 -18.741   0.004  1.00  0.55
ATOM    653  O   ARG A  69      -3.392 -18.094   0.829  1.00 -0.55
ATOM    654  N   THR A  70      -1.512 -18.467  -0.352  1.00 -0.40
ATOM    655  H   THR A  70      -0.984 -19.053  -0.962  1.00  0.40
ATOM    656  CA  THR A  70      -0.845 -17.260   0.147  1.00  0.00
ATOM    657  CB  THR A  70       0.375 -17.431   1.060  1.00  0.00
ATOM    658  OG1 THR A  70       1.278 -18.350   0.481  1.00 -0.49
ATOM    659  HG1 THR A  70       2.081 -18.298   1.005  1.00  0.49
ATOM    660  CG2 THR A  70      -0.077 -17.997   2.412  1.00  0.00
ATOM    661  C   THR A  70      -0.515 -16.414  -1.109  1.00  0.55
ATOM    662  O   THR A  70      -0.403 -16.961  -2.240  1.00 -0.55
ATOM    663  N   TRP A  71      -0.442 -15.093  -0.917  1.00 -0.40
ATOM    664  H   TRP A  71      -0.595 -14.693  -0.017  1.00  0.40
ATOM    665  CA  TRP A  71      -0.142 -14.139  -1.974  1.00  0.00
ATOM    666  CB  TRP A  71      -1.236 -13.052  -2.114  1.00  0.12
ATOM    667  CG  TRP A  71      -2.573 -13.520  -2.599  1.00 -0.12
ATOM    668  CD1 TRP A  71      -3.654 -13.963  -1.879  1.00 -0.12
ATOM    669  HD1 TRP A  71      -3.679 -14.015  -0.801  1.00  0.12
ATOM    670  NE1 TRP A  71      -4.709 -14.335  -2.695  1.00 -0.40
ATOM    671  HE1 TRP A  71      -5.582 -14.660  -2.405  1.00  0.40
ATOM    672  CE2 TRP A  71      -4.290 -14.158  -3.995  1.00  0.00
ATOM    673  CD2 TRP A  71      -2.951 -13.683  -3.979  1.00  0.00
ATOM    674  CE3 TRP A  71      -2.286 -13.434  -5.189  1.00 -0.12
ATOM    675  HE3 TRP A  71      -1.264 -13.085  -5.203  1.00  0.12
ATOM    676  CZ3 TRP A  71      -2.943 -13.635  -6.387  1.00 -0.12
ATOM    677  HZ3 TRP A  71      -2.463 -13.385  -7.322  1.00  0.12
ATOM    678  CZ2 TRP A  71      -4.942 -14.452  -5.192  1.00 -0.12
ATOM    679  HZ2 TRP A  71      -5.935 -14.875  -5.217  1.00  0.12
ATOM    680  CH2 TRP A  71      -4.270 -14.181  -6.377  1.00 -0.12
ATOM    681  HH2 TRP A  71      -4.760 -14.386  -7.317  1.00  0.12
ATOM    682  C   TRP A  71       1.190 -13.494  -1.627  1.00  0.55
ATOM    683  O   TRP A  71       1.667 -13.324  -0.489  1.00 -0.55
ATOM    684  N   ARG A  72       1.831 -13.074  -2.687  1.00 -0.40
ATOM    685  H   ARG A  72       1.451 -13.261  -3.587  1.00  0.40
ATOM    686  CA  ARG A  72       3.100 -12.324  -2.739  1.00  0.00
ATOM    687  CB  ARG A  72       4.302 -13.264  -2.989  1.00  0.00
ATOM    688  CG  ARG A  72       4.494 -14.152  -1.772  1.00  0.00
ATOM    689  CD  ARG A  72       5.720 -15.003  -2.058  1.00  0.35
ATOM    690  NE  ARG A  72       5.747 -16.081  -1.063  1.00 -0.35
ATOM    691  HE  ARG A  72       5.221 -16.921  -1.193  1.00  0.45
ATOM    692  CZ  ARG A  72       6.503 -15.894   0.024  1.00  0.35
ATOM    693  NH1 ARG A  72       7.212 -14.795   0.222  1.00 -0.70
ATOM    694 HH11 ARG A  72       7.196 -14.061  -0.458  1.00  0.40
ATOM    695 HH12 ARG A  72       7.764 -14.698   1.050  1.00  0.40
ATOM    696  NH2 ARG A  72       6.483 -16.901   0.903  1.00 -0.70
ATOM    697 HH21 ARG A  72       5.930 -17.714   0.720  1.00  0.40
ATOM    698 HH22 ARG A  72       7.021 -16.842   1.744  1.00  0.40
ATOM    699  C   ARG A  72       3.036 -11.243  -3.820  1.00  0.55
ATOM    700  O   ARG A  72       2.191 -11.355  -4.728  1.00 -0.55
ATOM    701  N   GLU A  73       3.936 -10.264  -3.747  1.00 -0.40
ATOM    702  H   GLU A  73       4.656 -10.222  -3.058  1.00  0.40
ATOM    703  CA  GLU A  73       3.873  -9.186  -4.728  1.00  0.00
ATOM    704  CB  GLU A  73       3.262  -7.930  -4.072  1.00  0.00
ATOM    705  CG  GLU A  73       3.925  -7.446  -2.787  1.00  0.00
ATOM    706  CD  GLU A  73       3.393  -6.054  -2.446  1.00  0.10
ATOM    707  OE1 GLU A  73       3.359  -5.139  -3.333  1.00 -0.55
ATOM    708  OE2 GLU A  73       2.988  -5.860  -1.259  1.00 -0.55
ATOM    709  C   GLU A  73       5.237  -8.767  -5.225  1.00  0.55
ATOM    710  O   GLU A  73       6.147  -9.124  -4.472  1.00 -0.55
ATOM    711  N   ALA A  74       5.340  -8.078  -6.346  1.00 -0.40
ATOM    712  H   ALA A  74       4.554  -7.833  -6.908  1.00  0.40
ATOM    713  CA  ALA A  74       6.661  -7.638  -6.813  1.00  0.00
ATOM    714  CB  ALA A  74       7.345  -8.552  -7.808  1.00  0.00
ATOM    715  C   ALA A  74       6.452  -6.318  -7.536  1.00  0.55
ATOM    716  O   ALA A  74       5.351  -6.256  -8.102  1.00 -0.55
ATOM    717  N   ASP A  75       7.435  -5.465  -7.492  1.00 -0.40
ATOM    718  H   ASP A  75       8.271  -5.635  -6.976  1.00  0.40
ATOM    719  CA  ASP A  75       7.355  -4.202  -8.207  1.00  0.00
ATOM    720  CB  ASP A  75       8.469  -3.255  -7.795  1.00  0.00
ATOM    721  CG  ASP A  75       8.228  -2.602  -6.463  1.00  0.10
ATOM    722  OD1 ASP A  75       7.365  -3.160  -5.733  1.00 -0.55
ATOM    723  OD2 ASP A  75       8.891  -1.609  -6.198  1.00 -0.55
ATOM    724  C   ASP A  75       7.536  -4.453  -9.705  1.00  0.55
ATOM    725  O   ASP A  75       8.358  -5.336 -10.033  1.00 -0.55
ATOM    726  N   ILE A  76       6.809  -3.715 -10.509  1.00 -0.40
ATOM    727  H   ILE A  76       6.172  -3.036 -10.152  1.00  0.40
ATOM    728  CA  ILE A  76       6.860  -3.816 -11.972  1.00  0.00
ATOM    729  CB  ILE A  76       5.529  -4.362 -12.506  1.00  0.00
ATOM    730  CG2 ILE A  76       5.432  -4.066 -14.023  1.00  0.00
ATOM    731  CG1 ILE A  76       5.271  -5.825 -12.139  1.00  0.00
ATOM    732  CD1 ILE A  76       6.091  -6.968 -12.724  1.00  0.00
ATOM    733  C   ILE A  76       7.239  -2.425 -12.523  1.00  0.55
ATOM    734  O   ILE A  76       6.950  -1.332 -11.965  1.00 -0.55
ATOM    735  N   ASN A  77       7.960  -2.449 -13.657  1.00 -0.40
ATOM    736  H   ASN A  77       8.202  -3.326 -14.059  1.00  0.40
ATOM    737  CA  ASN A  77       8.457  -1.322 -14.407  1.00  0.00
ATOM    738  CB  ASN A  77       7.333  -0.411 -14.971  1.00  0.00
ATOM    739  CG  ASN A  77       6.344  -1.111 -15.869  1.00  0.55
ATOM    740  OD1 ASN A  77       6.741  -1.975 -16.656  1.00 -0.55
ATOM    741  ND2 ASN A  77       5.006  -0.926 -15.789  1.00 -0.78
ATOM    742 HD21 ASN A  77       4.628  -0.299 -15.108  1.00  0.39
ATOM    743 HD22 ASN A  77       4.396  -1.417 -16.411  1.00  0.39
ATOM    744  C   ASN A  77       9.403  -0.463 -13.600  1.00  0.55
ATOM    745  O   ASN A  77       9.554   0.735 -13.921  1.00 -0.55
ATOM    746  N   TYR A  78      10.054  -1.014 -12.586  1.00 -0.40
ATOM    747  H   TYR A  78       9.953  -1.964 -12.302  1.00  0.40
ATOM    748  CA  TYR A  78      10.987  -0.153 -11.835  1.00  0.00
ATOM    749  CB  TYR A  78      11.114  -0.635 -10.369  1.00  0.12
ATOM    750  CG  TYR A  78      12.127   0.157  -9.553  1.00 -0.12
ATOM    751  CD1 TYR A  78      11.822   1.381  -8.970  1.00 -0.12
ATOM    752  HD1 TYR A  78      10.822   1.770  -9.090  1.00  0.12
ATOM    753  CE1 TYR A  78      12.738   2.130  -8.242  1.00 -0.12
ATOM    754  HE1 TYR A  78      12.455   3.087  -7.829  1.00  0.12
ATOM    755  CZ  TYR A  78      14.026   1.634  -8.049  1.00  0.06
ATOM    756  OH  TYR A  78      14.967   2.306  -7.295  1.00 -0.49
ATOM    757  HH  TYR A  78      14.564   3.114  -6.969  1.00  0.43
ATOM    758  CD2 TYR A  78      13.432  -0.306  -9.349  1.00 -0.12
ATOM    759  HD2 TYR A  78      13.728  -1.265  -9.749  1.00  0.12
ATOM    760  CE2 TYR A  78      14.337   0.446  -8.645  1.00 -0.12
ATOM    761  HE2 TYR A  78      15.349   0.079  -8.557  1.00  0.12
ATOM    762  C   TYR A  78      12.413  -0.178 -12.438  1.00  0.55
ATOM    763  O   TYR A  78      12.862  -1.299 -12.778  1.00 -0.55
ATOM    764  N   THR A  79      13.055   0.967 -12.505  1.00 -0.40
ATOM    765  H   THR A  79      12.647   1.843 -12.260  1.00  0.40
ATOM    766  CA  THR A  79      14.483   0.970 -12.976  1.00  0.00
ATOM    767  CB  THR A  79      14.803   1.592 -14.328  1.00  0.00
ATOM    768  OG1 THR A  79      14.385   2.971 -14.262  1.00 -0.49
ATOM    769  HG1 THR A  79      14.733   3.391 -15.052  1.00  0.49
ATOM    770  CG2 THR A  79      14.002   0.959 -15.436  1.00  0.00
ATOM    771  C   THR A  79      15.351   1.637 -11.894  1.00  0.55
ATOM    772  O   THR A  79      16.349   1.032 -11.473  1.00 -0.55
ATOM    773  N   SER A  80      14.989   2.808 -11.405  1.00 -0.40
ATOM    774  H   SER A  80      14.188   3.302 -11.733  1.00  0.40
ATOM    775  CA  SER A  80      15.764   3.450 -10.337  1.00  0.00
ATOM    776  CB  SER A  80      17.074   3.985 -10.954  1.00  0.00
ATOM    777  OG  SER A  80      16.689   5.130 -11.727  1.00 -0.49
ATOM    778  HG  SER A  80      17.498   5.471 -12.116  1.00  0.49
ATOM    779  C   SER A  80      14.995   4.586  -9.689  1.00  0.55
ATOM    780  O   SER A  80      13.962   4.988 -10.246  1.00 -0.55
ATOM    781  N   GLY A  81      15.469   5.095  -8.565  1.00 -0.40
ATOM    782  H   GLY A  81      16.296   4.761  -8.118  1.00  0.40
ATOM    783  CA  GLY A  81      14.744   6.232  -7.911  1.00  0.00
ATOM    784  C   GLY A  81      13.677   5.692  -6.949  1.00  0.55
ATOM    785  O   GLY A  81      13.793   4.526  -6.518  1.00 -0.55
ATOM    786  N   PHE A  82      12.681   6.519  -6.644  1.00 -0.40
ATOM    787  H   PHE A  82      12.620   7.452  -6.989  1.00  0.40
ATOM    788  CA  PHE A  82      11.607   6.060  -5.759  1.00  0.00
ATOM    789  CB  PHE A  82      10.687   7.209  -5.302  1.00  0.12
ATOM    790  CG  PHE A  82      11.526   8.242  -4.598  1.00 -0.12
ATOM    791  CD1 PHE A  82      11.807   8.097  -3.257  1.00 -0.12
ATOM    792  HD1 PHE A  82      11.405   7.252  -2.718  1.00  0.12
ATOM    793  CE1 PHE A  82      12.593   9.014  -2.594  1.00 -0.12
ATOM    794  HE1 PHE A  82      12.797   8.896  -1.541  1.00  0.12
ATOM    795  CZ  PHE A  82      13.119  10.090  -3.292  1.00 -0.12
ATOM    796  HZ  PHE A  82      13.742  10.812  -2.785  1.00  0.12
ATOM    797  CD2 PHE A  82      12.054   9.308  -5.287  1.00 -0.12
ATOM    798  HD2 PHE A  82      11.848   9.417  -6.341  1.00  0.12
ATOM    799  CE2 PHE A  82      12.843  10.237  -4.648  1.00 -0.12
ATOM    800  HE2 PHE A  82      13.245  11.076  -5.197  1.00  0.12
ATOM    801  C   PHE A  82      10.689   5.067  -6.458  1.00  0.55
ATOM    802  O   PHE A  82      10.541   5.028  -7.685  1.00 -0.55
ATOM    803  N   ARG A  83      10.019   4.261  -5.655  1.00 -0.40
ATOM    804  H   ARG A  83      10.149   4.295  -4.667  1.00  0.40
ATOM    805  CA  ARG A  83       9.043   3.261  -6.122  1.00  0.00
ATOM    806  CB  ARG A  83       8.697   2.313  -4.945  1.00  0.00
ATOM    807  CG  ARG A  83       9.990   1.615  -4.482  1.00  0.00
ATOM    808  CD  ARG A  83       9.798   0.556  -3.425  1.00  0.35
ATOM    809  NE  ARG A  83       8.754  -0.437  -3.613  1.00 -0.35
ATOM    810  HE  ARG A  83       8.876  -1.054  -4.388  1.00  0.45
ATOM    811  CZ  ARG A  83       7.655  -0.631  -2.887  1.00  0.35
ATOM    812  NH1 ARG A  83       7.369   0.129  -1.831  1.00 -0.70
ATOM    813 HH11 ARG A  83       7.986   0.870  -1.566  1.00  0.40
ATOM    814 HH12 ARG A  83       6.536  -0.040  -1.304  1.00  0.40
ATOM    815  NH2 ARG A  83       6.774  -1.594  -3.154  1.00 -0.70
ATOM    816 HH21 ARG A  83       6.925  -2.208  -3.929  1.00  0.40
ATOM    817 HH22 ARG A  83       5.962  -1.702  -2.580  1.00  0.40
ATOM    818  C   ARG A  83       7.834   3.943  -6.767  1.00  0.55
ATOM    819  O   ARG A  83       7.395   5.065  -6.449  1.00 -0.55
ATOM    820  N   ASN A  84       7.340   3.188  -7.727  1.00 -0.40
ATOM    821  H   ASN A  84       7.763   2.313  -7.946  1.00  0.40
ATOM    822  CA  ASN A  84       6.178   3.516  -8.546  1.00  0.00
ATOM    823  CB  ASN A  84       6.461   3.215 -10.027  1.00  0.00
ATOM    824  CG  ASN A  84       6.530   1.715 -10.328  1.00  0.55
ATOM    825  OD1 ASN A  84       6.118   0.808  -9.561  1.00 -0.55
ATOM    826  ND2 ASN A  84       7.092   1.413 -11.499  1.00 -0.78
ATOM    827 HD21 ASN A  84       7.180   0.457 -11.780  1.00  0.39
ATOM    828 HD22 ASN A  84       7.426   2.142 -12.097  1.00  0.39
ATOM    829  C   ASN A  84       4.912   2.804  -8.005  1.00  0.55
ATOM    830  O   ASN A  84       4.898   2.211  -6.893  1.00 -0.55
ATOM    831  N   SER A  85       3.849   2.897  -8.803  1.00 -0.40
ATOM    832  H   SER A  85       3.863   3.364  -9.684  1.00  0.40
ATOM    833  CA  SER A  85       2.600   2.296  -8.389  1.00  0.00
ATOM    834  CB  SER A  85       1.400   3.258  -8.610  1.00  0.00
ATOM    835  OG  SER A  85       1.363   3.519 -10.013  1.00 -0.49
ATOM    836  HG  SER A  85       0.933   2.759 -10.412  1.00  0.49
ATOM    837  C   SER A  85       2.221   0.984  -9.053  1.00  0.55
ATOM    838  O   SER A  85       1.044   0.610  -8.845  1.00 -0.55
ATOM    839  N   ASP A  86       3.146   0.340  -9.755  1.00 -0.40
ATOM    840  H   ASP A  86       4.082   0.672  -9.841  1.00  0.40
ATOM    841  CA  ASP A  86       2.827  -0.907 -10.449  1.00  0.00
ATOM    842  CB  ASP A  86       3.455  -1.040 -11.864  1.00  0.00
ATOM    843  CG  ASP A  86       3.076   0.125 -12.755  1.00  0.10
ATOM    844  OD1 ASP A  86       2.013   0.732 -12.592  1.00 -0.55
ATOM    845  OD2 ASP A  86       3.874   0.510 -13.633  1.00 -0.55
ATOM    846  C   ASP A  86       3.309  -2.123  -9.685  1.00  0.55
ATOM    847  O   ASP A  86       4.450  -2.136  -9.298  1.00 -0.55
ATOM    848  N   ARG A  87       2.418  -3.073  -9.560  1.00 -0.40
ATOM    849  H   ARG A  87       1.495  -2.973  -9.923  1.00  0.40
ATOM    850  CA  ARG A  87       2.695  -4.322  -8.898  1.00  0.00
ATOM    851  CB  ARG A  87       2.186  -4.266  -7.449  1.00  0.00
ATOM    852  CG  ARG A  87       2.501  -3.028  -6.643  1.00  0.00
ATOM    853  CD  ARG A  87       3.927  -3.018  -6.062  1.00  0.35
ATOM    854  NE  ARG A  87       4.185  -1.826  -5.266  1.00 -0.35
ATOM    855  HE  ARG A  87       3.949  -1.886  -4.299  1.00  0.45
ATOM    856  CZ  ARG A  87       4.695  -0.674  -5.669  1.00  0.35
ATOM    857  NH1 ARG A  87       5.029  -0.598  -6.963  1.00 -0.70
ATOM    858 HH11 ARG A  87       4.888  -1.385  -7.563  1.00  0.40
ATOM    859 HH12 ARG A  87       5.420   0.247  -7.330  1.00  0.40
ATOM    860  NH2 ARG A  87       4.911   0.384  -4.927  1.00 -0.70
ATOM    861 HH21 ARG A  87       4.684   0.367  -3.954  1.00  0.40
ATOM    862 HH22 ARG A  87       5.303   1.209  -5.335  1.00  0.40
ATOM    863  C   ARG A  87       2.048  -5.511  -9.595  1.00  0.55
ATOM    864  O   ARG A  87       0.994  -5.440 -10.212  1.00 -0.55
ATOM    865  N   ILE A  88       2.744  -6.631  -9.463  1.00 -0.40
ATOM    866  H   ILE A  88       3.645  -6.618  -9.039  1.00  0.40
ATOM    867  CA  ILE A  88       2.297  -7.968  -9.903  1.00  0.00
ATOM    868  CB  ILE A  88       3.279  -8.666 -10.869  1.00  0.00
ATOM    869  CG2 ILE A  88       4.568  -9.025 -10.151  1.00  0.00
ATOM    870  CG1 ILE A  88       2.604  -9.907 -11.470  1.00  0.00
ATOM    871  CD1 ILE A  88       3.230 -10.387 -12.771  1.00  0.00
ATOM    872  C   ILE A  88       2.014  -8.740  -8.581  1.00  0.55
ATOM    873  O   ILE A  88       2.796  -8.689  -7.605  1.00 -0.55
ATOM    874  N   LEU A  89       0.906  -9.435  -8.514  1.00 -0.40
ATOM    875  H   LEU A  89       0.301  -9.474  -9.304  1.00  0.40
ATOM    876  CA  LEU A  89       0.422 -10.198  -7.370  1.00  0.00
ATOM    877  CB  LEU A  89      -0.936  -9.722  -6.850  1.00  0.00
ATOM    878  CG  LEU A  89      -1.060  -8.282  -6.388  1.00  0.00
ATOM    879  CD1 LEU A  89       0.068  -7.958  -5.417  1.00  0.00
ATOM    880  CD2 LEU A  89      -0.990  -7.185  -7.456  1.00  0.00
ATOM    881  C   LEU A  89       0.316 -11.659  -7.794  1.00  0.55
ATOM    882  O   LEU A  89      -0.360 -11.902  -8.797  1.00 -0.55
ATOM    883  N   TYR A  90       0.908 -12.566  -7.023  1.00 -0.40
ATOM    884  H   TYR A  90       1.371 -12.347  -6.168  1.00  0.40
ATOM    885  CA  TYR A  90       0.884 -13.963  -7.441  1.00  0.00
ATOM    886  CB  TYR A  90       2.172 -14.422  -8.208  1.00  0.12
ATOM    887  CG  TYR A  90       3.446 -14.287  -7.438  1.00 -0.12
ATOM    888  CD1 TYR A  90       4.100 -13.045  -7.404  1.00 -0.12
ATOM    889  HD1 TYR A  90       3.669 -12.221  -7.953  1.00  0.12
ATOM    890  CE1 TYR A  90       5.273 -12.827  -6.699  1.00 -0.12
ATOM    891  HE1 TYR A  90       5.736 -11.854  -6.635  1.00  0.12
ATOM    892  CZ  TYR A  90       5.813 -13.953  -6.078  1.00  0.06
ATOM    893  OH  TYR A  90       6.969 -13.746  -5.370  1.00 -0.49
ATOM    894  HH  TYR A  90       7.197 -12.816  -5.440  1.00  0.43
ATOM    895  CD2 TYR A  90       4.026 -15.368  -6.790  1.00 -0.12
ATOM    896  HD2 TYR A  90       3.552 -16.338  -6.801  1.00  0.12
ATOM    897  CE2 TYR A  90       5.253 -15.170  -6.113  1.00 -0.12
ATOM    898  HE2 TYR A  90       5.739 -16.001  -5.624  1.00  0.12
ATOM    899  C   TYR A  90       0.581 -14.892  -6.289  1.00  0.55
ATOM    900  O   TYR A  90       1.215 -14.626  -5.262  1.00 -0.55
ATOM    901  N   SER A  91      -0.266 -15.872  -6.538  1.00 -0.40
ATOM    902  H   SER A  91      -0.685 -16.009  -7.432  1.00  0.40
ATOM    903  CA  SER A  91      -0.626 -16.802  -5.505  1.00  0.00
ATOM    904  CB  SER A  91      -2.109 -17.180  -5.662  1.00  0.00
ATOM    905  OG  SER A  91      -2.301 -18.070  -6.727  1.00 -0.49
ATOM    906  HG  SER A  91      -2.954 -18.706  -6.426  1.00  0.49
ATOM    907  C   SER A  91       0.272 -18.036  -5.528  1.00  0.55
ATOM    908  O   SER A  91       0.994 -18.317  -6.485  1.00 -0.55
ATOM    909  N   SER A  92       0.154 -18.722  -4.378  1.00 -0.40
ATOM    910  H   SER A  92      -0.432 -18.414  -3.633  1.00  0.40
ATOM    911  CA  SER A  92       0.884 -19.964  -4.154  1.00  0.00
ATOM    912  CB  SER A  92       0.831 -20.353  -2.679  1.00  0.00
ATOM    913  OG  SER A  92      -0.513 -20.530  -2.278  1.00 -0.49
ATOM    914  HG  SER A  92      -0.479 -20.922  -1.403  1.00  0.49
ATOM    915  C   SER A  92       0.390 -21.039  -5.129  1.00  0.55
ATOM    916  O   SER A  92       1.127 -21.989  -5.426  1.00 -0.55
ATOM    917  N   ASP A  93      -0.778 -20.906  -5.732  1.00 -0.40
ATOM    918  H   ASP A  93      -1.379 -20.138  -5.530  1.00  0.40
ATOM    919  CA  ASP A  93      -1.287 -21.848  -6.726  1.00  0.00
ATOM    920  CB  ASP A  93      -2.691 -22.343  -6.453  1.00  0.00
ATOM    921  CG  ASP A  93      -3.671 -21.242  -6.076  1.00  0.10
ATOM    922  OD1 ASP A  93      -3.367 -20.079  -5.749  1.00 -0.55
ATOM    923  OD2 ASP A  93      -4.855 -21.640  -6.131  1.00 -0.55
ATOM    924  C   ASP A  93      -1.232 -21.182  -8.105  1.00  0.55
ATOM    925  O   ASP A  93      -1.992 -21.530  -8.982  1.00 -0.55
ATOM    926  N   TRP A  94      -0.371 -20.179  -8.258  1.00 -0.40
ATOM    927  H   TRP A  94       0.151 -19.850  -7.476  1.00  0.40
ATOM    928  CA  TRP A  94      -0.086 -19.468  -9.499  1.00  0.00
ATOM    929  CB  TRP A  94       0.615 -20.545 -10.450  1.00  0.12
ATOM    930  CG  TRP A  94       1.720 -21.194  -9.659  1.00 -0.12
ATOM    931  CD1 TRP A  94       1.734 -22.469  -9.143  1.00 -0.12
ATOM    932  HD1 TRP A  94       0.961 -23.208  -9.296  1.00  0.12
ATOM    933  NE1 TRP A  94       2.881 -22.665  -8.398  1.00 -0.40
ATOM    934  HE1 TRP A  94       3.133 -23.493  -7.948  1.00  0.40
ATOM    935  CE2 TRP A  94       3.608 -21.503  -8.399  1.00  0.00
ATOM    936  CD2 TRP A  94       2.905 -20.559  -9.166  1.00  0.00
ATOM    937  CE3 TRP A  94       3.447 -19.269  -9.311  1.00 -0.12
ATOM    938  HE3 TRP A  94       2.939 -18.513  -9.892  1.00  0.12
ATOM    939  CZ3 TRP A  94       4.640 -18.954  -8.708  1.00 -0.12
ATOM    940  HZ3 TRP A  94       5.055 -17.962  -8.810  1.00  0.12
ATOM    941  CZ2 TRP A  94       4.831 -21.206  -7.801  1.00 -0.12
ATOM    942  HZ2 TRP A  94       5.388 -21.936  -7.234  1.00  0.12
ATOM    943  CH2 TRP A  94       5.320 -19.930  -7.957  1.00 -0.12
ATOM    944  HH2 TRP A  94       6.256 -19.669  -7.487  1.00  0.12
ATOM    945  C   TRP A  94      -1.135 -18.672 -10.216  1.00  0.55
ATOM    946  O   TRP A  94      -1.172 -18.617 -11.466  1.00 -0.55
ATOM    947  N   LEU A  95      -2.045 -17.991  -9.476  1.00 -0.40
ATOM    948  H   LEU A  95      -2.087 -18.102  -8.487  1.00  0.40
ATOM    949  CA  LEU A  95      -3.019 -17.059 -10.033  1.00  0.00
ATOM    950  CB  LEU A  95      -4.249 -16.736  -9.215  1.00  0.00
ATOM    951  CG  LEU A  95      -4.981 -17.956  -8.647  1.00  0.00
ATOM    952  CD1 LEU A  95      -6.141 -17.489  -7.795  1.00  0.00
ATOM    953  CD2 LEU A  95      -5.394 -18.804  -9.822  1.00  0.00
ATOM    954  C   LEU A  95      -2.183 -15.767 -10.115  1.00  0.55
ATOM    955  O   LEU A  95      -1.391 -15.526  -9.183  1.00 -0.55
ATOM    956  N   ILE A  96      -2.350 -14.969 -11.173  1.00 -0.40
ATOM    957  H   ILE A  96      -3.004 -15.148 -11.904  1.00  0.40
ATOM    958  CA  ILE A  96      -1.528 -13.756 -11.274  1.00  0.00
ATOM    959  CB  ILE A  96      -0.381 -13.880 -12.300  1.00  0.00
ATOM    960  CG2 ILE A  96       0.434 -12.570 -12.326  1.00  0.00
ATOM    961  CG1 ILE A  96       0.552 -15.049 -11.966  1.00  0.00
ATOM    962  CD1 ILE A  96       1.359 -15.644 -13.094  1.00  0.00
ATOM    963  C   ILE A  96      -2.428 -12.567 -11.569  1.00  0.55
ATOM    964  O   ILE A  96      -3.256 -12.702 -12.456  1.00 -0.55
ATOM    965  N   TYR A  97      -2.273 -11.523 -10.806  1.00 -0.40
ATOM    966  H   TYR A  97      -1.616 -11.511 -10.057  1.00  0.40
ATOM    967  CA  TYR A  97      -3.044 -10.308 -10.991  1.00  0.00
ATOM    968  CB  TYR A  97      -3.919 -10.043  -9.792  1.00  0.12
ATOM    969  CG  TYR A  97      -5.226 -10.809  -9.750  1.00 -0.12
ATOM    970  CD1 TYR A  97      -5.196 -12.184  -9.444  1.00 -0.12
ATOM    971  HD1 TYR A  97      -4.236 -12.645  -9.267  1.00  0.12
ATOM    972  CE1 TYR A  97      -6.317 -12.973  -9.357  1.00 -0.12
ATOM    973  HE1 TYR A  97      -6.276 -14.023  -9.115  1.00  0.12
ATOM    974  CZ  TYR A  97      -7.511 -12.304  -9.608  1.00  0.06
ATOM    975  OH  TYR A  97      -8.676 -13.049  -9.514  1.00 -0.49
ATOM    976  HH  TYR A  97      -9.416 -12.470  -9.709  1.00  0.43
ATOM    977  CD2 TYR A  97      -6.428 -10.195  -9.968  1.00 -0.12
ATOM    978  HD2 TYR A  97      -6.474  -9.138 -10.182  1.00  0.12
ATOM    979  CE2 TYR A  97      -7.590 -10.956  -9.909  1.00 -0.12
ATOM    980  HE2 TYR A  97      -8.549 -10.497 -10.098  1.00  0.12
ATOM    981  C   TYR A  97      -2.040  -9.171 -11.080  1.00  0.55
ATOM    982  O   TYR A  97      -0.864  -9.320 -10.775  1.00 -0.55
ATOM    983  N   LYS A  98      -2.511  -8.023 -11.528  1.00 -0.40
ATOM    984  H   LYS A  98      -3.458  -7.922 -11.824  1.00  0.40
ATOM    985  CA  LYS A  98      -1.682  -6.823 -11.623  1.00  0.00
ATOM    986  CB  LYS A  98      -1.267  -6.397 -13.030  1.00  0.00
ATOM    987  CG  LYS A  98      -2.423  -6.238 -14.033  1.00  0.00
ATOM    988  CD  LYS A  98      -1.763  -5.578 -15.243  1.00  0.00
ATOM    989  CE  LYS A  98      -2.779  -5.455 -16.388  1.00  0.33
ATOM    990  NZ  LYS A  98      -1.989  -4.690 -17.428  1.00 -0.32
ATOM    991  HZ1 LYS A  98      -1.142  -5.234 -17.690  1.00  0.33
ATOM    992  HZ2 LYS A  98      -1.702  -3.770 -17.038  1.00  0.33
ATOM    993  HZ3 LYS A  98      -2.579  -4.540 -18.271  1.00  0.33
ATOM    994  C   LYS A  98      -2.508  -5.646 -11.076  1.00  0.55
ATOM    995  O   LYS A  98      -3.746  -5.754 -11.079  1.00 -0.55
ATOM    996  N   THR A  99      -1.767  -4.637 -10.656  1.00 -0.40
ATOM    997  H   THR A  99      -0.772  -4.688 -10.623  1.00  0.40
ATOM    998  CA  THR A  99      -2.365  -3.374 -10.209  1.00  0.00
ATOM    999  CB  THR A  99      -2.539  -3.181  -8.693  1.00  0.00
ATOM   1000  OG1 THR A  99      -3.186  -1.925  -8.521  1.00 -0.49
ATOM   1001  HG1 THR A  99      -4.083  -2.043  -8.841  1.00  0.49
ATOM   1002  CG2 THR A  99      -1.269  -3.233  -7.864  1.00  0.00
ATOM   1003  C   THR A  99      -1.510  -2.252 -10.854  1.00  0.55
ATOM   1004  O   THR A  99      -0.297  -2.457 -10.902  1.00 -0.55
ATOM   1005  N   THR A 100      -2.091  -1.180 -11.357  1.00 -0.40
ATOM   1006  H   THR A 100      -3.081  -1.066 -11.390  1.00  0.40
ATOM   1007  CA  THR A 100      -1.275  -0.078 -11.905  1.00  0.00
ATOM   1008  CB  THR A 100      -1.430   0.155 -13.401  1.00  0.00
ATOM   1009  OG1 THR A 100      -2.812   0.306 -13.700  1.00 -0.49
ATOM   1010  HG1 THR A 100      -3.074   1.149 -13.324  1.00  0.49
ATOM   1011  CG2 THR A 100      -0.849  -1.057 -14.127  1.00  0.00
ATOM   1012  C   THR A 100      -1.677   1.166 -11.130  1.00  0.55
ATOM   1013  O   THR A 100      -1.249   2.298 -11.334  1.00 -0.55
ATOM   1014  N   ASP A 101      -2.578   0.927 -10.160  1.00 -0.40
ATOM   1015  H   ASP A 101      -2.957   0.032  -9.941  1.00  0.40
ATOM   1016  CA  ASP A 101      -3.013   2.086  -9.389  1.00  0.00
ATOM   1017  CB  ASP A 101      -4.462   2.336  -9.813  1.00  0.00
ATOM   1018  CG  ASP A 101      -5.432   1.228  -9.484  1.00  0.10
ATOM   1019  OD1 ASP A 101      -5.078   0.282  -8.737  1.00 -0.55
ATOM   1020  OD2 ASP A 101      -6.560   1.342 -10.035  1.00 -0.55
ATOM   1021  C   ASP A 101      -2.837   1.999  -7.888  1.00  0.55
ATOM   1022  O   ASP A 101      -3.689   2.473  -7.088  1.00 -0.55
ATOM   1023  N   HSE A 102      -1.733   1.427  -7.449  1.00 -0.40
ATOM   1024  H   HSE A 102      -1.066   1.018  -8.067  1.00  0.40
ATOM   1025  CA  HSE A 102      -1.411   1.355  -6.008  1.00  0.00
ATOM   1026  CB  HSE A 102      -1.004   2.754  -5.489  1.00  0.12
ATOM   1027  ND1 HSE A 102      -0.079   3.321  -3.194  1.00 -0.56
ATOM   1028  CG  HSE A 102      -0.007   2.658  -4.394  1.00  0.15
ATOM   1029  CE1 HSE A 102       0.996   3.010  -2.457  1.00  0.15
ATOM   1030  HE1 HSE A 102       1.265   3.434  -1.490  1.00  0.12
ATOM   1031  NE2 HSE A 102       1.719   2.077  -3.095  1.00 -0.40
ATOM   1032  HE2 HSE A 102       2.540   1.617  -2.759  1.00  0.40
ATOM   1033  CD2 HSE A 102       1.122   1.859  -4.317  1.00 -0.12
ATOM   1034  HD2 HSE A 102       1.517   1.167  -5.051  1.00  0.12
ATOM   1035  C   HSE A 102      -2.487   0.687  -5.182  1.00  0.55
ATOM   1036  O   HSE A 102      -2.957   1.161  -4.174  1.00 -0.55
ATOM   1037  N   TYR A 103      -2.809  -0.480  -5.671  1.00 -0.40
ATOM   1038  H   TYR A 103      -2.386  -0.756  -6.526  1.00  0.40
ATOM   1039  CA  TYR A 103      -3.710  -1.487  -5.170  1.00  0.00
ATOM   1040  CB  TYR A 103      -3.181  -1.946  -3.773  1.00  0.12
ATOM   1041  CG  TYR A 103      -1.698  -2.158  -3.566  1.00 -0.12
ATOM   1042  CD1 TYR A 103      -0.815  -1.152  -3.187  1.00 -0.12
ATOM   1043  HD1 TYR A 103      -1.192  -0.155  -3.018  1.00  0.12
ATOM   1044  CE1 TYR A 103       0.563  -1.407  -3.020  1.00 -0.12
ATOM   1045  HE1 TYR A 103       1.249  -0.612  -2.768  1.00  0.12
ATOM   1046  CZ  TYR A 103       1.011  -2.711  -3.188  1.00  0.06
ATOM   1047  OH  TYR A 103       2.357  -2.992  -3.007  1.00 -0.49
ATOM   1048  HH  TYR A 103       2.487  -3.931  -3.161  1.00  0.43
ATOM   1049  CD2 TYR A 103      -1.190  -3.460  -3.722  1.00 -0.12
ATOM   1050  HD2 TYR A 103      -1.860  -4.262  -3.996  1.00  0.12
ATOM   1051  CE2 TYR A 103       0.164  -3.734  -3.529  1.00 -0.12
ATOM   1052  HE2 TYR A 103       0.541  -4.739  -3.648  1.00  0.12
ATOM   1053  C   TYR A 103      -5.166  -1.089  -5.069  1.00  0.55
ATOM   1054  O   TYR A 103      -5.859  -1.746  -4.266  1.00 -0.55
ATOM   1055  N   GLN A 104      -5.632  -0.111  -5.829  1.00 -0.40
ATOM   1056  H   GLN A 104      -5.066   0.419  -6.455  1.00  0.40
ATOM   1057  CA  GLN A 104      -7.080   0.227  -5.753  1.00  0.00
ATOM   1058  CB  GLN A 104      -7.348   1.631  -6.269  1.00  0.00
ATOM   1059  CG  GLN A 104      -6.927   2.641  -5.216  1.00  0.00
ATOM   1060  CD  GLN A 104      -7.058   4.059  -5.769  1.00  0.55
ATOM   1061  OE1 GLN A 104      -8.170   4.586  -5.679  1.00 -0.55
ATOM   1062  NE2 GLN A 104      -6.008   4.655  -6.288  1.00 -0.78
ATOM   1063 HE21 GLN A 104      -5.128   4.181  -6.319  1.00  0.39
ATOM   1064 HE22 GLN A 104      -6.089   5.583  -6.651  1.00  0.39
ATOM   1065  C   GLN A 104      -7.845  -0.793  -6.558  1.00  0.55
ATOM   1066  O   GLN A 104      -8.872  -1.301  -6.125  1.00 -0.55
ATOM   1067  N   THR A 105      -7.273  -1.130  -7.714  1.00 -0.40
ATOM   1068  H   THR A 105      -6.421  -0.729  -8.043  1.00  0.40
ATOM   1069  CA  THR A 105      -7.907  -2.131  -8.550  1.00  0.00
ATOM   1070  CB  THR A 105      -8.713  -1.535  -9.742  1.00  0.00
ATOM   1071  OG1 THR A 105      -7.857  -0.796 -10.621  1.00 -0.49
ATOM   1072  HG1 THR A 105      -7.475  -0.094 -10.089  1.00  0.49
ATOM   1073  CG2 THR A 105      -9.790  -0.563  -9.261  1.00  0.00
ATOM   1074  C   THR A 105      -6.882  -3.151  -9.067  1.00  0.55
ATOM   1075  O   THR A 105      -5.715  -2.810  -9.239  1.00 -0.55
ATOM   1076  N   PHE A 106      -7.417  -4.346  -9.310  1.00 -0.40
ATOM   1077  H   PHE A 106      -8.386  -4.536  -9.172  1.00  0.40
ATOM   1078  CA  PHE A 106      -6.610  -5.441  -9.792  1.00  0.00
ATOM   1079  CB  PHE A 106      -6.643  -6.591  -8.717  1.00  0.12
ATOM   1080  CG  PHE A 106      -6.053  -6.076  -7.438  1.00 -0.12
ATOM   1081  CD1 PHE A 106      -4.666  -6.044  -7.288  1.00 -0.12
ATOM   1082  HD1 PHE A 106      -4.036  -6.392  -8.093  1.00  0.12
ATOM   1083  CE1 PHE A 106      -4.083  -5.569  -6.117  1.00 -0.12
ATOM   1084  HE1 PHE A 106      -3.009  -5.587  -6.007  1.00  0.12
ATOM   1085  CZ  PHE A 106      -4.873  -5.075  -5.093  1.00 -0.12
ATOM   1086  HZ  PHE A 106      -4.426  -4.714  -4.179  1.00  0.12
ATOM   1087  CD2 PHE A 106      -6.822  -5.539  -6.412  1.00 -0.12
ATOM   1088  HD2 PHE A 106      -7.896  -5.503  -6.519  1.00  0.12
ATOM   1089  CE2 PHE A 106      -6.244  -5.053  -5.265  1.00 -0.12
ATOM   1090  HE2 PHE A 106      -6.871  -4.648  -4.485  1.00  0.12
ATOM   1091  C   PHE A 106      -7.134  -6.040 -11.062  1.00  0.55
ATOM   1092  O   PHE A 106      -8.385  -6.061 -11.138  1.00 -0.55
ATOM   1093  N   THR A 107      -6.265  -6.594 -11.897  1.00 -0.40
ATOM   1094  H   THR A 107      -5.278  -6.577 -11.762  1.00  0.40
ATOM   1095  CA  THR A 107      -6.784  -7.276 -13.100  1.00  0.00
ATOM   1096  CB  THR A 107      -6.359  -6.514 -14.394  1.00  0.00
ATOM   1097  OG1 THR A 107      -6.932  -5.207 -14.335  1.00 -0.49
ATOM   1098  HG1 THR A 107      -6.576  -4.798 -13.543  1.00  0.49
ATOM   1099  CG2 THR A 107      -6.738  -7.243 -15.665  1.00  0.00
ATOM   1100  C   THR A 107      -6.238  -8.704 -13.152  1.00  0.55
ATOM   1101  O   THR A 107      -4.999  -8.820 -12.996  1.00 -0.55
ATOM   1102  N   LYS A 108      -6.966  -9.752 -13.395  1.00 -0.40
ATOM   1103  H   LYS A 108      -7.953  -9.679 -13.518  1.00  0.40
ATOM   1104  CA  LYS A 108      -6.426 -11.092 -13.506  1.00  0.00
ATOM   1105  CB  LYS A 108      -7.484 -12.168 -13.326  1.00  0.00
ATOM   1106  CG  LYS A 108      -7.063 -13.599 -13.637  1.00  0.00
ATOM   1107  CD  LYS A 108      -8.260 -14.480 -13.254  1.00  0.00
ATOM   1108  CE  LYS A 108      -8.052 -15.924 -13.565  1.00  0.33
ATOM   1109  NZ  LYS A 108      -6.830 -16.338 -12.806  1.00 -0.32
ATOM   1110  HZ1 LYS A 108      -6.987 -16.192 -11.789  1.00  0.33
ATOM   1111  HZ2 LYS A 108      -6.018 -15.767 -13.117  1.00  0.33
ATOM   1112  HZ3 LYS A 108      -6.634 -17.344 -12.986  1.00  0.33
ATOM   1113  C   LYS A 108      -5.738 -11.176 -14.879  1.00  0.55
ATOM   1114  O   LYS A 108      -6.340 -10.805 -15.914  1.00 -0.55
ATOM   1115  N   ILE A 109      -4.491 -11.648 -14.792  1.00 -0.40
ATOM   1116  H   ILE A 109      -4.065 -11.936 -13.938  1.00  0.40
ATOM   1117  CA  ILE A 109      -3.692 -11.752 -16.036  1.00  0.00
ATOM   1118  CB  ILE A 109      -2.569 -10.700 -16.179  1.00  0.00
ATOM   1119  CG2 ILE A 109      -3.217  -9.306 -16.363  1.00  0.00
ATOM   1120  CG1 ILE A 109      -1.537 -10.718 -15.039  1.00  0.00
ATOM   1121  CD1 ILE A 109      -0.333  -9.817 -15.258  1.00  0.00
ATOM   1122  C   ILE A 109      -3.218 -13.164 -16.336  1.00  0.55
ATOM   1123  O   ILE A 109      -2.784 -13.384 -17.466  1.00 -0.55
ATOM   1124  N   ARG A 110      -3.316 -14.101 -15.439  1.00 -0.40
ATOM   1125  H   ARG A 110      -3.640 -13.891 -14.521  1.00  0.40
ATOM   1126  CA  ARG A 110      -2.973 -15.527 -15.662  1.00  0.00
ATOM   1127  CB  ARG A 110      -1.579 -16.054 -15.438  1.00  0.00
ATOM   1128  CG  ARG A 110      -0.500 -15.290 -16.203  1.00  0.00
ATOM   1129  CD  ARG A 110      -0.667 -15.630 -17.709  1.00  0.35
ATOM   1130  NE  ARG A 110       0.476 -14.972 -18.415  1.00 -0.35
ATOM   1131  HE  ARG A 110       1.215 -15.591 -18.660  1.00  0.45
ATOM   1132  CZ  ARG A 110       0.680 -13.724 -18.768  1.00  0.35
ATOM   1133  NH1 ARG A 110      -0.226 -12.764 -18.506  1.00 -0.70
ATOM   1134 HH11 ARG A 110      -1.077 -12.994 -18.033  1.00  0.40
ATOM   1135 HH12 ARG A 110      -0.049 -11.820 -18.785  1.00  0.40
ATOM   1136  NH2 ARG A 110       1.829 -13.302 -19.392  1.00 -0.70
ATOM   1137 HH21 ARG A 110       2.557 -13.957 -19.596  1.00  0.40
ATOM   1138 HH22 ARG A 110       1.938 -12.340 -19.642  1.00  0.40
ATOM   1139  C   ARG A 110      -3.979 -16.223 -14.705  1.00  0.10
ATOM   1140  O   ARG A 110      -4.428 -15.785 -13.298  1.00 -0.55
ATOM   1141  OXT ARG A 110      -4.544 -17.244 -15.111  1.00 -0.55
ATOM   1142  N   LYS D   1      10.837  12.720  11.813  1.00 -0.32
ATOM   1143  HT1 LYS D   1      10.799  13.407  12.592  1.00  0.33
ATOM   1144  HT2 LYS D   1      11.532  13.034  11.107  1.00  0.33
ATOM   1145  HT3 LYS D   1      11.116  11.790  12.184  1.00  0.33
ATOM   1146  CA  LYS D   1       9.479  12.615  11.168  1.00  0.33
ATOM   1147  CB  LYS D   1       9.550  11.600  10.046  1.00  0.00
ATOM   1148  CG  LYS D   1       8.410  11.229   9.168  1.00  0.00
ATOM   1149  CD  LYS D   1       7.464  12.307   8.723  1.00  0.00
ATOM   1150  CE  LYS D   1       7.915  13.001   7.442  1.00  0.33
ATOM   1151  NZ  LYS D   1       6.956  14.060   6.992  1.00 -0.32
ATOM   1152  HZ1 LYS D   1       6.866  14.784   7.733  1.00  0.33
ATOM   1153  HZ2 LYS D   1       6.026  13.631   6.812  1.00  0.33
ATOM   1154  HZ3 LYS D   1       7.309  14.500   6.119  1.00  0.33
ATOM   1155  C   LYS D   1       8.330  12.375  12.151  1.00  0.55
ATOM   1156  O   LYS D   1       8.082  11.329  12.791  1.00 -0.55
ATOM   1157  N   LYS D   2       7.512  13.385  12.320  1.00 -0.40
ATOM   1158  H   LYS D   2       7.662  14.232  11.818  1.00  0.40
ATOM   1159  CA  LYS D   2       6.350  13.422  13.196  1.00  0.00
ATOM   1160  CB  LYS D   2       6.583  14.659  14.071  1.00  0.00
ATOM   1161  CG  LYS D   2       5.341  15.027  14.844  1.00  0.00
ATOM   1162  CD  LYS D   2       5.217  14.081  16.018  1.00  0.00
ATOM   1163  CE  LYS D   2       4.223  14.621  17.023  1.00  0.33
ATOM   1164  NZ  LYS D   2       4.836  15.648  17.904  1.00 -0.32
ATOM   1165  HZ1 LYS D   2       5.181  16.440  17.325  1.00  0.33
ATOM   1166  HZ2 LYS D   2       5.632  15.227  18.424  1.00  0.33
ATOM   1167  HZ3 LYS D   2       4.126  15.995  18.579  1.00  0.33
ATOM   1168  C   LYS D   2       5.072  13.653  12.418  1.00  0.55
ATOM   1169  O   LYS D   2       5.136  14.615  11.627  1.00 -0.55
ATOM   1170  N   ALA D   3       4.036  12.908  12.578  1.00 -0.40
ATOM   1171  H   ALA D   3       4.117  12.166  13.230  1.00  0.40
ATOM   1172  CA  ALA D   3       2.736  12.926  11.989  1.00  0.00
ATOM   1173  CB  ALA D   3       2.495  11.628  11.241  1.00  0.00
ATOM   1174  C   ALA D   3       1.691  13.094  13.111  1.00  0.55
ATOM   1175  O   ALA D   3       1.698  12.458  14.184  1.00 -0.55
ATOM   1176  N   VAL D   4       0.770  14.023  12.964  1.00 -0.40
ATOM   1177  H   VAL D   4       0.734  14.589  12.145  1.00  0.40
ATOM   1178  CA  VAL D   4      -0.264  14.307  13.961  1.00  0.00
ATOM   1179  CB  VAL D   4      -0.179  15.755  14.505  1.00  0.00
ATOM   1180  CG1 VAL D   4      -1.321  16.050  15.500  1.00  0.00
ATOM   1181  CG2 VAL D   4       1.139  16.046  15.203  1.00  0.00
ATOM   1182  C   VAL D   4      -1.637  14.087  13.326  1.00  0.55
ATOM   1183  O   VAL D   4      -1.881  14.568  12.212  1.00 -0.55
ATOM   1184  N   ILE D   5      -2.484  13.340  14.017  1.00 -0.40
ATOM   1185  H   ILE D   5      -2.237  12.892  14.873  1.00  0.40
ATOM   1186  CA  ILE D   5      -3.860  13.139  13.534  1.00  0.00
ATOM   1187  CB  ILE D   5      -4.279  11.661  13.403  1.00  0.00
ATOM   1188  CG2 ILE D   5      -5.753  11.531  13.027  1.00  0.00
ATOM   1189  CG1 ILE D   5      -3.329  10.955  12.397  1.00  0.00
ATOM   1190  CD1 ILE D   5      -3.510   9.444  12.356  1.00  0.00
ATOM   1191  C   ILE D   5      -4.824  13.844  14.512  1.00  0.55
ATOM   1192  O   ILE D   5      -4.788  13.413  15.684  1.00 -0.55
ATOM   1193  N   ASN D   6      -5.591  14.855  14.172  1.00 -0.40
ATOM   1194  H   ASN D   6      -5.567  15.264  13.263  1.00  0.40
ATOM   1195  CA  ASN D   6      -6.558  15.453  15.150  1.00  0.00
ATOM   1196  CB  ASN D   6      -6.694  16.948  14.996  1.00  0.00
ATOM   1197  CG  ASN D   6      -5.359  17.590  15.377  1.00  0.55
ATOM   1198  OD1 ASN D   6      -4.932  17.661  16.539  1.00 -0.55
ATOM   1199  ND2 ASN D   6      -4.610  18.120  14.422  1.00 -0.78
ATOM   1200 HD21 ASN D   6      -3.734  18.544  14.650  1.00  0.39
ATOM   1201 HD22 ASN D   6      -4.920  18.095  13.471  1.00  0.39
ATOM   1202  C   ASN D   6      -7.840  14.650  14.939  1.00  0.55
ATOM   1203  O   ASN D   6      -8.655  14.949  14.052  1.00 -0.55
ATOM   1204  N   GLY D   7      -8.008  13.565  15.683  1.00 -0.40
ATOM   1205  H   GLY D   7      -7.361  13.324  16.402  1.00  0.40
ATOM   1206  CA  GLY D   7      -9.099  12.675  15.524  1.00  0.00
ATOM   1207  C   GLY D   7     -10.448  13.371  15.424  1.00  0.55
ATOM   1208  O   GLY D   7     -11.304  12.800  14.751  1.00 -0.55
ATOM   1209  N   GLU D   8     -10.629  14.510  16.096  1.00 -0.40
ATOM   1210  H   GLU D   8      -9.927  14.956  16.645  1.00  0.40
ATOM   1211  CA  GLU D   8     -11.950  15.135  16.015  1.00  0.00
ATOM   1212  CB  GLU D   8     -12.154  16.061  17.221  1.00  0.00
ATOM   1213  CG  GLU D   8     -11.491  17.399  16.944  1.00  0.00
ATOM   1214  CD  GLU D   8      -9.990  17.441  17.055  1.00  0.10
ATOM   1215  OE1 GLU D   8      -9.327  16.430  17.336  1.00 -0.55
ATOM   1216  OE2 GLU D   8      -9.482  18.567  16.827  1.00 -0.55
ATOM   1217  C   GLU D   8     -12.160  15.786  14.653  1.00  0.55
ATOM   1218  O   GLU D   8     -13.340  15.975  14.300  1.00 -0.55
ATOM   1219  N   GLN D   9     -11.168  16.081  13.856  1.00 -0.40
ATOM   1220  H   GLN D   9     -10.216  15.936  14.118  1.00  0.40
ATOM   1221  CA  GLN D   9     -11.393  16.649  12.517  1.00  0.00
ATOM   1222  CB  GLN D   9     -10.188  17.547  12.194  1.00  0.00
ATOM   1223  CG  GLN D   9     -10.158  18.792  13.073  1.00  0.00
ATOM   1224  CD  GLN D   9      -8.817  19.470  13.106  1.00  0.55
ATOM   1225  OE1 GLN D   9      -8.038  19.565  12.140  1.00 -0.55
ATOM   1226  NE2 GLN D   9      -8.474  20.041  14.268  1.00 -0.78
ATOM   1227 HE21 GLN D   9      -9.097  20.000  15.048  1.00  0.39
ATOM   1228 HE22 GLN D   9      -7.594  20.508  14.354  1.00  0.39
ATOM   1229  C   GLN D   9     -11.628  15.597  11.449  1.00  0.55
ATOM   1230  O   GLN D   9     -11.897  15.909  10.281  1.00 -0.55
ATOM   1231  N   ILE D  10     -11.585  14.301  11.710  1.00 -0.40
ATOM   1232  H   ILE D  10     -11.418  13.989  12.640  1.00  0.40
ATOM   1233  CA  ILE D  10     -11.762  13.223  10.752  1.00  0.00
ATOM   1234  CB  ILE D  10     -10.929  11.970  11.118  1.00  0.00
ATOM   1235  CG2 ILE D  10     -11.143  10.867  10.071  1.00  0.00
ATOM   1236  CG1 ILE D  10      -9.445  12.202  11.385  1.00  0.00
ATOM   1237  CD1 ILE D  10      -8.725  13.026  10.376  1.00  0.00
ATOM   1238  C   ILE D  10     -13.256  12.868  10.671  1.00  0.55
ATOM   1239  O   ILE D  10     -13.879  12.271  11.557  1.00 -0.55
ATOM   1240  N   ARG D  11     -13.843  13.231   9.533  1.00 -0.40
ATOM   1241  H   ARG D  11     -13.336  13.672   8.796  1.00  0.40
ATOM   1242  CA  ARG D  11     -15.272  13.007   9.283  1.00  0.00
ATOM   1243  CB  ARG D  11     -15.988  14.282   8.861  1.00  0.00
ATOM   1244  CG  ARG D  11     -15.557  15.597   9.460  1.00  0.00
ATOM   1245  CD  ARG D  11     -16.060  16.033  10.821  1.00  0.35
ATOM   1246  NE  ARG D  11     -17.517  16.059  10.865  1.00 -0.35
ATOM   1247  HE  ARG D  11     -17.955  15.635  10.079  1.00  0.45
ATOM   1248  CZ  ARG D  11     -18.374  16.550  11.767  1.00  0.35
ATOM   1249  NH1 ARG D  11     -17.832  17.119  12.840  1.00 -0.70
ATOM   1250 HH11 ARG D  11     -16.837  17.160  12.936  1.00  0.40
ATOM   1251 HH12 ARG D  11     -18.419  17.505  13.552  1.00  0.40
ATOM   1252  NH2 ARG D  11     -19.697  16.398  11.598  1.00 -0.70
ATOM   1253 HH21 ARG D  11     -20.047  15.916  10.795  1.00  0.40
ATOM   1254 HH22 ARG D  11     -20.333  16.767  12.276  1.00  0.40
ATOM   1255  C   ARG D  11     -15.545  11.831   8.355  1.00  0.55
ATOM   1256  O   ARG D  11     -16.760  11.500   8.277  1.00 -0.55
ATOM   1257  N   SER D  12     -14.518  11.171   7.794  1.00 -0.40
ATOM   1258  H   SER D  12     -13.577  11.470   7.927  1.00  0.40
ATOM   1259  CA  SER D  12     -14.682   9.987   6.962  1.00  0.00
ATOM   1260  CB  SER D  12     -15.166  10.289   5.540  1.00  0.00
ATOM   1261  OG  SER D  12     -14.238  11.149   4.909  1.00 -0.49
ATOM   1262  HG  SER D  12     -14.325  11.999   5.347  1.00  0.49
ATOM   1263  C   SER D  12     -13.353   9.253   6.799  1.00  0.55
ATOM   1264  O   SER D  12     -12.334   9.885   7.137  1.00 -0.55
ATOM   1265  N   ILE D  13     -13.435   8.080   6.215  1.00 -0.40
ATOM   1266  H   ILE D  13     -14.299   7.677   5.925  1.00  0.40
ATOM   1267  CA  ILE D  13     -12.213   7.295   5.961  1.00  0.00
ATOM   1268  CB  ILE D  13     -12.530   5.855   5.565  1.00  0.00
ATOM   1269  CG2 ILE D  13     -13.201   5.817   4.198  1.00  0.00
ATOM   1270  CG1 ILE D  13     -11.269   4.992   5.580  1.00  0.00
ATOM   1271  CD1 ILE D  13     -10.409   5.043   6.837  1.00  0.00
ATOM   1272  C   ILE D  13     -11.318   8.032   4.977  1.00  0.55
ATOM   1273  O   ILE D  13     -10.089   8.069   5.122  1.00 -0.55
ATOM   1274  N   SER D  14     -11.855   8.701   3.993  1.00 -0.40
ATOM   1275  H   SER D  14     -12.841   8.689   3.854  1.00  0.40
ATOM   1276  CA  SER D  14     -11.115   9.512   3.017  1.00  0.00
ATOM   1277  CB  SER D  14     -12.075  10.103   1.974  1.00  0.00
ATOM   1278  OG  SER D  14     -12.908   9.125   1.375  1.00 -0.49
ATOM   1279  HG  SER D  14     -13.460   9.597   0.747  1.00  0.49
ATOM   1280  C   SER D  14     -10.339  10.614   3.718  1.00  0.55
ATOM   1281  O   SER D  14      -9.217  10.944   3.352  1.00 -0.55
ATOM   1282  N   ASP D  15     -10.958  11.217   4.734  1.00 -0.40
ATOM   1283  H   ASP D  15     -11.884  10.971   5.010  1.00  0.40
ATOM   1284  CA  ASP D  15     -10.320  12.272   5.508  1.00  0.00
ATOM   1285  CB  ASP D  15     -11.100  12.753   6.737  1.00  0.00
ATOM   1286  CG  ASP D  15     -12.145  13.769   6.401  1.00  0.10
ATOM   1287  OD1 ASP D  15     -12.184  14.173   5.221  1.00 -0.55
ATOM   1288  OD2 ASP D  15     -12.941  14.177   7.254  1.00 -0.55
ATOM   1289  C   ASP D  15      -9.032  11.708   6.129  1.00  0.55
ATOM   1290  O   ASP D  15      -7.992  12.349   6.118  1.00 -0.55
ATOM   1291  N   LEU D  16      -9.231  10.526   6.699  1.00 -0.40
ATOM   1292  H   LEU D  16     -10.118  10.072   6.723  1.00  0.40
ATOM   1293  CA  LEU D  16      -8.104   9.835   7.332  1.00  0.00
ATOM   1294  CB  LEU D  16      -8.588   8.543   8.013  1.00  0.00
ATOM   1295  CG  LEU D  16      -7.610   7.814   8.959  1.00  0.00
ATOM   1296  CD1 LEU D  16      -6.826   8.788   9.833  1.00  0.00
ATOM   1297  CD2 LEU D  16      -8.334   6.699   9.743  1.00  0.00
ATOM   1298  C   LEU D  16      -7.001   9.633   6.293  1.00  0.55
ATOM   1299  O   LEU D  16      -5.911  10.068   6.640  1.00 -0.55
ATOM   1300  N   HSE D  17      -7.271   9.016   5.151  1.00 -0.40
ATOM   1301  H   HSE D  17      -8.176   8.662   4.931  1.00  0.40
ATOM   1302  CA  HSE D  17      -6.228   8.825   4.142  1.00  0.00
ATOM   1303  CB  HSE D  17      -6.773   7.987   2.971  1.00  0.12
ATOM   1304  ND1 HSE D  17      -5.799   5.763   3.648  1.00 -0.56
ATOM   1305  CG  HSE D  17      -6.915   6.551   3.394  1.00  0.15
ATOM   1306  CE1 HSE D  17      -6.216   4.544   4.024  1.00  0.15
ATOM   1307  HE1 HSE D  17      -5.591   3.698   4.305  1.00  0.12
ATOM   1308  NE2 HSE D  17      -7.546   4.520   4.002  1.00 -0.40
ATOM   1309  HE2 HSE D  17      -8.133   3.742   4.228  1.00  0.40
ATOM   1310  CD2 HSE D  17      -7.996   5.770   3.609  1.00 -0.12
ATOM   1311  HD2 HSE D  17      -9.046   6.016   3.510  1.00  0.12
ATOM   1312  C   HSE D  17      -5.568  10.106   3.624  1.00  0.55
ATOM   1313  O   HSE D  17      -4.363  10.167   3.255  1.00 -0.55
ATOM   1314  N   GLN D  18      -6.406  11.142   3.561  1.00 -0.40
ATOM   1315  H   GLN D  18      -7.365  11.084   3.827  1.00  0.40
ATOM   1316  CA  GLN D  18      -5.917  12.454   3.079  1.00  0.00
ATOM   1317  CB  GLN D  18      -6.982  13.480   2.748  1.00  0.00
ATOM   1318  CG  GLN D  18      -7.927  13.254   1.589  1.00  0.00
ATOM   1319  CD  GLN D  18      -7.165  12.708   0.398  1.00  0.55
ATOM   1320  OE1 GLN D  18      -6.291  13.388  -0.164  1.00 -0.55
ATOM   1321  NE2 GLN D  18      -7.463  11.461   0.031  1.00 -0.78
ATOM   1322 HE21 GLN D  18      -6.994  11.045  -0.748  1.00  0.39
ATOM   1323 HE22 GLN D  18      -8.154  10.943   0.535  1.00  0.39
ATOM   1324  C   GLN D  18      -4.921  13.010   4.118  1.00  0.55
ATOM   1325  O   GLN D  18      -3.843  13.531   3.743  1.00 -0.55
ATOM   1326  N   THR D  19      -5.270  12.914   5.402  1.00 -0.40
ATOM   1327  H   THR D  19      -6.145  12.540   5.700  1.00  0.40
ATOM   1328  CA  THR D  19      -4.347  13.370   6.452  1.00  0.00
ATOM   1329  CB  THR D  19      -5.040  13.198   7.826  1.00  0.00
ATOM   1330  OG1 THR D  19      -6.162  14.064   7.645  1.00 -0.49
ATOM   1331  HG1 THR D  19      -6.802  13.565   7.133  1.00  0.49
ATOM   1332  CG2 THR D  19      -4.222  13.673   8.990  1.00  0.00
ATOM   1333  C   THR D  19      -3.004  12.641   6.491  1.00  0.55
ATOM   1334  O   THR D  19      -1.975  13.266   6.707  1.00 -0.55
ATOM   1335  N   LEU D  20      -3.112  11.331   6.313  1.00 -0.40
ATOM   1336  H   LEU D  20      -4.001  10.900   6.184  1.00  0.40
ATOM   1337  CA  LEU D  20      -1.970  10.416   6.289  1.00  0.00
ATOM   1338  CB  LEU D  20      -2.341   8.934   6.164  1.00  0.00
ATOM   1339  CG  LEU D  20      -3.009   8.220   7.311  1.00  0.00
ATOM   1340  CD1 LEU D  20      -3.243   6.729   7.128  1.00  0.00
ATOM   1341  CD2 LEU D  20      -2.235   8.405   8.583  1.00  0.00
ATOM   1342  C   LEU D  20      -1.068  10.816   5.110  1.00  0.55
ATOM   1343  O   LEU D  20       0.142  10.861   5.301  1.00 -0.55
ATOM   1344  N   LYS D  21      -1.739  11.059   3.977  1.00 -0.40
ATOM   1345  H   LYS D  21      -2.731  10.994   3.903  1.00  0.40
ATOM   1346  CA  LYS D  21      -0.998  11.442   2.770  1.00  0.00
ATOM   1347  CB  LYS D  21      -2.022  11.607   1.633  1.00  0.00
ATOM   1348  CG  LYS D  21      -1.215  11.770   0.314  1.00  0.00
ATOM   1349  CD  LYS D  21      -2.152  12.065  -0.827  1.00  0.00
ATOM   1350  CE  LYS D  21      -1.385  12.442  -2.122  1.00  0.33
ATOM   1351  NZ  LYS D  21      -2.280  11.990  -3.242  1.00 -0.32
ATOM   1352  HZ1 LYS D  21      -3.193  12.483  -3.177  1.00  0.33
ATOM   1353  HZ2 LYS D  21      -2.434  10.964  -3.170  1.00  0.33
ATOM   1354  HZ3 LYS D  21      -1.831  12.209  -4.154  1.00  0.33
ATOM   1355  C   LYS D  21      -0.121  12.651   3.003  1.00  0.55
ATOM   1356  O   LYS D  21       1.053  12.680   2.615  1.00 -0.55
ATOM   1357  N   LYS D  22      -0.633  13.684   3.622  1.00 -0.40
ATOM   1358  H   LYS D  22      -1.588  13.682   3.906  1.00  0.40
ATOM   1359  CA  LYS D  22       0.095  14.903   3.954  1.00  0.00
ATOM   1360  CB  LYS D  22      -0.969  15.931   4.371  1.00  0.00
ATOM   1361  CG  LYS D  22      -0.269  17.074   5.058  1.00  0.00
ATOM   1362  CD  LYS D  22       0.682  17.752   4.021  1.00  0.00
ATOM   1363  CE  LYS D  22       1.736  18.520   4.810  1.00  0.33
ATOM   1364  NZ  LYS D  22       2.606  19.302   3.911  1.00 -0.32
ATOM   1365  HZ1 LYS D  22       2.031  19.982   3.375  1.00  0.33
ATOM   1366  HZ2 LYS D  22       3.089  18.659   3.250  1.00  0.33
ATOM   1367  HZ3 LYS D  22       3.315  19.815   4.474  1.00  0.33
ATOM   1368  C   LYS D  22       1.089  14.693   5.087  1.00  0.55
ATOM   1369  O   LYS D  22       2.316  14.902   4.956  1.00 -0.55
ATOM   1370  N   GLU D  23       0.575  14.210   6.231  1.00 -0.40
ATOM   1371  H   GLU D  23      -0.396  14.006   6.324  1.00  0.40
ATOM   1372  CA  GLU D  23       1.402  13.945   7.429  1.00  0.00
ATOM   1373  CB  GLU D  23       0.482  13.445   8.572  1.00  0.00
ATOM   1374  CG  GLU D  23      -0.445  14.498   9.175  1.00  0.00
ATOM   1375  CD  GLU D  23       0.257  15.735   9.708  1.00  0.10
ATOM   1376  OE1 GLU D  23       1.109  15.746  10.618  1.00 -0.55
ATOM   1377  OE2 GLU D  23       0.015  16.877   9.247  1.00 -0.55
ATOM   1378  C   GLU D  23       2.578  12.990   7.203  1.00  0.55
ATOM   1379  O   GLU D  23       3.647  13.220   7.798  1.00 -0.55
ATOM   1380  N   LEU D  24       2.455  11.985   6.349  1.00 -0.40
ATOM   1381  H   LEU D  24       1.609  11.815   5.851  1.00  0.40
ATOM   1382  CA  LEU D  24       3.556  11.059   6.082  1.00  0.00
ATOM   1383  CB  LEU D  24       3.032   9.626   6.048  1.00  0.00
ATOM   1384  CG  LEU D  24       2.305   9.080   7.293  1.00  0.00
ATOM   1385  CD1 LEU D  24       1.749   7.653   7.103  1.00  0.00
ATOM   1386  CD2 LEU D  24       3.197   9.076   8.537  1.00  0.00
ATOM   1387  C   LEU D  24       4.285  11.384   4.788  1.00  0.55
ATOM   1388  O   LEU D  24       5.180  10.597   4.470  1.00 -0.55
ATOM   1389  N   ALA D  25       3.894  12.440   4.088  1.00 -0.40
ATOM   1390  H   ALA D  25       3.161  13.043   4.395  1.00  0.40
ATOM   1391  CA  ALA D  25       4.534  12.787   2.797  1.00  0.00
ATOM   1392  CB  ALA D  25       5.925  13.295   3.143  1.00  0.00
ATOM   1393  C   ALA D  25       4.500  11.585   1.870  1.00  0.55
ATOM   1394  O   ALA D  25       5.453  11.073   1.292  1.00 -0.55
ATOM   1395  N   LEU D  26       3.314  10.981   1.741  1.00 -0.40
ATOM   1396  H   LEU D  26       2.510  11.309   2.231  1.00  0.40
ATOM   1397  CA  LEU D  26       3.092   9.817   0.892  1.00  0.00
ATOM   1398  CB  LEU D  26       1.747   9.175   1.246  1.00  0.00
ATOM   1399  CG  LEU D  26       1.648   8.611   2.663  1.00  0.00
ATOM   1400  CD1 LEU D  26       0.402   7.757   2.931  1.00  0.00
ATOM   1401  CD2 LEU D  26       2.850   7.722   2.990  1.00  0.00
ATOM   1402  C   LEU D  26       3.156  10.205  -0.591  1.00  0.55
ATOM   1403  O   LEU D  26       2.960  11.376  -0.928  1.00 -0.55
ATOM   1404  N   PRO D  27       3.428   9.230  -1.459  1.00 -0.20
ATOM   1405  CD  PRO D  27       3.648   7.825  -1.075  1.00  0.10
ATOM   1406  CA  PRO D  27       3.483   9.456  -2.903  1.00  0.10
ATOM   1407  CB  PRO D  27       3.743   8.043  -3.473  1.00  0.00
ATOM   1408  CG  PRO D  27       3.349   7.085  -2.374  1.00  0.00
ATOM   1409  C   PRO D  27       2.191  10.036  -3.461  1.00  0.55
ATOM   1410  O   PRO D  27       1.088   9.718  -2.938  1.00 -0.55
ATOM   1411  N   GLU D  28       2.304  10.810  -4.541  1.00 -0.40
ATOM   1412  H   GLU D  28       3.172  11.032  -4.977  1.00  0.40
ATOM   1413  CA  GLU D  28       1.074  11.373  -5.127  1.00  0.00
ATOM   1414  CB  GLU D  28       1.350  12.306  -6.280  1.00  0.00
ATOM   1415  CG  GLU D  28       0.990  13.782  -6.213  1.00  0.00
ATOM   1416  CD  GLU D  28       0.328  14.403  -4.996  1.00  0.10
ATOM   1417  OE1 GLU D  28       1.056  14.702  -4.000  1.00 -0.55
ATOM   1418  OE2 GLU D  28      -0.926  14.612  -4.974  1.00 -0.55
ATOM   1419  C   GLU D  28       0.118  10.296  -5.616  1.00  0.55
ATOM   1420  O   GLU D  28      -1.104  10.558  -5.638  1.00 -0.55
ATOM   1421  N   TYR D  29       0.629   9.101  -5.967  1.00 -0.40
ATOM   1422  H   TYR D  29       1.607   8.914  -5.918  1.00  0.40
ATOM   1423  CA  TYR D  29      -0.215   7.989  -6.445  1.00  0.00
ATOM   1424  CB  TYR D  29       0.585   7.023  -7.353  1.00  0.12
ATOM   1425  CG  TYR D  29       1.847   6.428  -6.773  1.00 -0.12
ATOM   1426  CD1 TYR D  29       1.754   5.407  -5.806  1.00 -0.12
ATOM   1427  HD1 TYR D  29       0.774   5.072  -5.504  1.00  0.12
ATOM   1428  CE1 TYR D  29       2.865   4.812  -5.225  1.00 -0.12
ATOM   1429  HE1 TYR D  29       2.756   4.024  -4.495  1.00  0.12
ATOM   1430  CZ  TYR D  29       4.119   5.259  -5.609  1.00  0.06
ATOM   1431  OH  TYR D  29       5.205   4.686  -5.003  1.00 -0.49
ATOM   1432  HH  TYR D  29       5.992   4.973  -5.471  1.00  0.43
ATOM   1433  CD2 TYR D  29       3.145   6.852  -7.127  1.00 -0.12
ATOM   1434  HD2 TYR D  29       3.258   7.634  -7.863  1.00  0.12
ATOM   1435  CE2 TYR D  29       4.291   6.291  -6.554  1.00 -0.12
ATOM   1436  HE2 TYR D  29       5.277   6.637  -6.827  1.00  0.12
ATOM   1437  C   TYR D  29      -0.840   7.206  -5.295  1.00  0.55
ATOM   1438  O   TYR D  29      -1.552   6.249  -5.622  1.00 -0.55
ATOM   1439  N   TYR D  30      -0.556   7.619  -4.077  1.00 -0.40
ATOM   1440  H   TYR D  30       0.015   8.420  -3.913  1.00  0.40
ATOM   1441  CA  TYR D  30      -1.057   6.932  -2.879  1.00  0.00
ATOM   1442  CB  TYR D  30      -0.895   7.796  -1.635  1.00  0.12
ATOM   1443  CG  TYR D  30      -1.474   7.164  -0.387  1.00 -0.12
ATOM   1444  CD1 TYR D  30      -1.006   5.928   0.042  1.00 -0.12
ATOM   1445  HD1 TYR D  30      -0.208   5.435  -0.493  1.00  0.12
ATOM   1446  CE1 TYR D  30      -1.564   5.331   1.152  1.00 -0.12
ATOM   1447  HE1 TYR D  30      -1.198   4.364   1.463  1.00  0.12
ATOM   1448  CZ  TYR D  30      -2.579   5.927   1.882  1.00  0.06
ATOM   1449  OH  TYR D  30      -3.019   5.254   2.986  1.00 -0.49
ATOM   1450  HH  TYR D  30      -3.814   5.690   3.302  1.00  0.43
ATOM   1451  CD2 TYR D  30      -2.498   7.771   0.358  1.00 -0.12
ATOM   1452  HD2 TYR D  30      -2.864   8.738   0.048  1.00  0.12
ATOM   1453  CE2 TYR D  30      -3.064   7.167   1.488  1.00 -0.12
ATOM   1454  HE2 TYR D  30      -3.856   7.653   2.038  1.00  0.12
ATOM   1455  C   TYR D  30      -2.467   6.405  -3.054  1.00  0.55
ATOM   1456  O   TYR D  30      -3.510   7.046  -3.256  1.00 -0.55
ATOM   1457  N   GLY D  31      -2.543   5.073  -2.925  1.00 -0.40
ATOM   1458  H   GLY D  31      -1.745   4.512  -2.717  1.00  0.40
ATOM   1459  CA  GLY D  31      -3.818   4.356  -3.085  1.00  0.00
ATOM   1460  C   GLY D  31      -4.931   4.531  -2.105  1.00  0.55
ATOM   1461  O   GLY D  31      -6.026   4.033  -2.409  1.00 -0.55
ATOM   1462  N   GLU D  32      -4.777   5.128  -0.940  1.00 -0.40
ATOM   1463  H   GLU D  32      -3.887   5.481  -0.663  1.00  0.40
ATOM   1464  CA  GLU D  32      -5.852   5.333   0.044  1.00  0.00
ATOM   1465  CB  GLU D  32      -6.847   6.440  -0.414  1.00  0.00
ATOM   1466  CG  GLU D  32      -6.028   7.711  -0.695  1.00  0.00
ATOM   1467  CD  GLU D  32      -6.721   8.917  -1.265  1.00  0.10
ATOM   1468  OE1 GLU D  32      -7.959   8.936  -1.336  1.00 -0.55
ATOM   1469  OE2 GLU D  32      -6.182   9.963  -1.665  1.00 -0.55
ATOM   1470  C   GLU D  32      -6.635   4.097   0.373  1.00  0.55
ATOM   1471  O   GLU D  32      -7.859   4.115   0.373  1.00 -0.55
ATOM   1472  N   ASN D  33      -5.881   3.021   0.627  1.00 -0.40
ATOM   1473  H   ASN D  33      -4.887   3.047   0.564  1.00  0.40
ATOM   1474  CA  ASN D  33      -6.463   1.736   1.011  1.00  0.00
ATOM   1475  CB  ASN D  33      -6.904   0.940  -0.193  1.00  0.00
ATOM   1476  CG  ASN D  33      -5.723   0.589  -1.081  1.00  0.55
ATOM   1477  OD1 ASN D  33      -4.915  -0.237  -0.662  1.00 -0.55
ATOM   1478  ND2 ASN D  33      -5.540   1.220  -2.251  1.00 -0.78
ATOM   1479 HD21 ASN D  33      -4.760   0.983  -2.831  1.00  0.39
ATOM   1480 HD22 ASN D  33      -6.184   1.927  -2.544  1.00  0.39
ATOM   1481  C   ASN D  33      -5.448   1.119   1.989  1.00  0.55
ATOM   1482  O   ASN D  33      -4.329   1.686   2.113  1.00 -0.55
ATOM   1483  N   LEU D  34      -5.798   0.046   2.674  1.00 -0.40
ATOM   1484  H   LEU D  34      -6.687  -0.396   2.577  1.00  0.40
ATOM   1485  CA  LEU D  34      -4.848  -0.552   3.639  1.00  0.00
ATOM   1486  CB  LEU D  34      -5.653  -1.573   4.455  1.00  0.00
ATOM   1487  CG  LEU D  34      -6.878  -1.111   5.280  1.00  0.00
ATOM   1488  CD1 LEU D  34      -7.530  -2.306   5.981  1.00  0.00
ATOM   1489  CD2 LEU D  34      -6.390  -0.057   6.274  1.00  0.00
ATOM   1490  C   LEU D  34      -3.576  -1.186   3.044  1.00  0.55
ATOM   1491  O   LEU D  34      -2.509  -1.127   3.689  1.00 -0.55
ATOM   1492  N   ASP D  35      -3.721  -1.747   1.830  1.00 -0.40
ATOM   1493  H   ASP D  35      -4.606  -1.773   1.373  1.00  0.40
ATOM   1494  CA  ASP D  35      -2.591  -2.368   1.074  1.00  0.00
ATOM   1495  CB  ASP D  35      -2.988  -3.218  -0.140  1.00  0.00
ATOM   1496  CG  ASP D  35      -3.871  -4.390   0.287  1.00  0.10
ATOM   1497  OD1 ASP D  35      -3.376  -5.195   1.116  1.00 -0.55
ATOM   1498  OD2 ASP D  35      -5.033  -4.572  -0.142  1.00 -0.55
ATOM   1499  C   ASP D  35      -1.637  -1.267   0.634  1.00  0.55
ATOM   1500  O   ASP D  35      -0.406  -1.479   0.755  1.00 -0.55
ATOM   1501  N   ALA D  36      -2.150  -0.139   0.194  1.00 -0.40
ATOM   1502  H   ALA D  36      -3.136  -0.023   0.118  1.00  0.40
ATOM   1503  CA  ALA D  36      -1.370   1.013  -0.213  1.00  0.00
ATOM   1504  CB  ALA D  36      -2.154   2.147  -0.822  1.00  0.00
ATOM   1505  C   ALA D  36      -0.690   1.552   1.056  1.00  0.55
ATOM   1506  O   ALA D  36       0.487   1.935   0.924  1.00 -0.55
ATOM   1507  N   LEU D  37      -1.398   1.542   2.181  1.00 -0.40
ATOM   1508  H   LEU D  37      -2.333   1.203   2.247  1.00  0.40
ATOM   1509  CA  LEU D  37      -0.762   2.065   3.413  1.00  0.00
ATOM   1510  CB  LEU D  37      -1.778   2.238   4.552  1.00  0.00
ATOM   1511  CG  LEU D  37      -1.137   2.789   5.844  1.00  0.00
ATOM   1512  CD1 LEU D  37      -0.428   4.154   5.720  1.00  0.00
ATOM   1513  CD2 LEU D  37      -2.230   2.845   6.916  1.00  0.00
ATOM   1514  C   LEU D  37       0.423   1.212   3.869  1.00  0.55
ATOM   1515  O   LEU D  37       1.480   1.693   4.256  1.00 -0.55
ATOM   1516  N   TRP D  38       0.209  -0.116   3.840  1.00 -0.40
ATOM   1517  H   TRP D  38      -0.673  -0.506   3.586  1.00  0.40
ATOM   1518  CA  TRP D  38       1.263  -1.072   4.181  1.00  0.00
ATOM   1519  CB  TRP D  38       0.720  -2.493   4.073  1.00  0.12
ATOM   1520  CG  TRP D  38       1.805  -3.513   4.292  1.00 -0.12
ATOM   1521  CD1 TRP D  38       2.450  -4.198   3.298  1.00 -0.12
ATOM   1522  HD1 TRP D  38       2.257  -4.097   2.240  1.00  0.12
ATOM   1523  NE1 TRP D  38       3.384  -5.033   3.864  1.00 -0.40
ATOM   1524  HE1 TRP D  38       3.958  -5.643   3.363  1.00  0.40
ATOM   1525  CE2 TRP D  38       3.400  -4.897   5.210  1.00  0.00
ATOM   1526  CD2 TRP D  38       2.411  -3.932   5.514  1.00  0.00
ATOM   1527  CE3 TRP D  38       2.241  -3.567   6.849  1.00 -0.12
ATOM   1528  HE3 TRP D  38       1.539  -2.807   7.159  1.00  0.12
ATOM   1529  CZ3 TRP D  38       3.027  -4.234   7.790  1.00 -0.12
ATOM   1530  HZ3 TRP D  38       2.886  -3.987   8.831  1.00  0.12
ATOM   1531  CZ2 TRP D  38       4.214  -5.532   6.152  1.00 -0.12
ATOM   1532  HZ2 TRP D  38       4.980  -6.240   5.873  1.00  0.12
ATOM   1533  CH2 TRP D  38       4.002  -5.219   7.464  1.00 -0.12
ATOM   1534  HH2 TRP D  38       4.566  -5.711   8.242  1.00  0.12
ATOM   1535  C   TRP D  38       2.519  -0.879   3.305  1.00  0.55
ATOM   1536  O   TRP D  38       3.670  -0.929   3.790  1.00 -0.55
ATOM   1537  N   ASP D  39       2.293  -0.718   1.985  1.00 -0.40
ATOM   1538  H   ASP D  39       1.367  -0.723   1.618  1.00  0.40
ATOM   1539  CA  ASP D  39       3.344  -0.529   1.000  1.00  0.00
ATOM   1540  CB  ASP D  39       2.801  -0.475  -0.445  1.00  0.00
ATOM   1541  CG  ASP D  39       3.950  -0.444  -1.449  1.00  0.10
ATOM   1542  OD1 ASP D  39       4.875  -1.308  -1.558  1.00 -0.55
ATOM   1543  OD2 ASP D  39       3.903   0.568  -2.188  1.00 -0.55
ATOM   1544  C   ASP D  39       4.147   0.720   1.341  1.00  0.55
ATOM   1545  O   ASP D  39       5.375   0.701   1.287  1.00 -0.55
ATOM   1546  N   ALA D  40       3.425   1.781   1.670  1.00 -0.40
ATOM   1547  H   ALA D  40       2.429   1.780   1.701  1.00  0.40
ATOM   1548  CA  ALA D  40       4.098   3.008   2.005  1.00  0.00
ATOM   1549  CB  ALA D  40       3.108   4.192   2.046  1.00  0.00
ATOM   1550  C   ALA D  40       4.847   2.945   3.326  1.00  0.55
ATOM   1551  O   ALA D  40       5.942   3.565   3.414  1.00 -0.55
ATOM   1552  N   LEU D  41       4.279   2.302   4.337  1.00 -0.40
ATOM   1553  H   LEU D  41       3.398   1.839   4.287  1.00  0.40
ATOM   1554  CA  LEU D  41       5.018   2.279   5.625  1.00  0.00
ATOM   1555  CB  LEU D  41       4.104   1.734   6.716  1.00  0.00
ATOM   1556  CG  LEU D  41       2.933   2.617   7.138  1.00  0.00
ATOM   1557  CD1 LEU D  41       2.060   1.972   8.183  1.00  0.00
ATOM   1558  CD2 LEU D  41       3.429   3.981   7.603  1.00  0.00
ATOM   1559  C   LEU D  41       6.320   1.472   5.499  1.00  0.55
ATOM   1560  O   LEU D  41       7.373   1.764   6.055  1.00 -0.55
ATOM   1561  N   THR D  42       6.293   0.426   4.701  1.00 -0.40
ATOM   1562  H   THR D  42       5.460   0.203   4.203  1.00  0.40
ATOM   1563  CA  THR D  42       7.387  -0.483   4.450  1.00  0.00
ATOM   1564  CB  THR D  42       6.874  -1.938   4.297  1.00  0.00
ATOM   1565  OG1 THR D  42       5.911  -2.164   3.266  1.00 -0.49
ATOM   1566  HG1 THR D  42       5.104  -1.733   3.558  1.00  0.49
ATOM   1567  CG2 THR D  42       6.164  -2.300   5.617  1.00  0.00
ATOM   1568  C   THR D  42       8.225  -0.153   3.239  1.00  0.55
ATOM   1569  O   THR D  42       9.248  -0.869   3.171  1.00 -0.55
ATOM   1570  N   GLY D  43       7.890   0.727   2.339  1.00 -0.40
ATOM   1571  H   GLY D  43       7.055   1.270   2.390  1.00  0.40
ATOM   1572  CA  GLY D  43       8.758   0.948   1.196  1.00  0.00
ATOM   1573  C   GLY D  43       8.665   2.366   0.674  1.00  0.55
ATOM   1574  O   GLY D  43       8.721   2.567  -0.555  1.00 -0.55
ATOM   1575  N   TRP D  44       8.490   3.341   1.571  1.00 -0.40
ATOM   1576  H   TRP D  44       8.410   3.177   2.551  1.00  0.40
ATOM   1577  CA  TRP D  44       8.409   4.732   1.110  1.00  0.00
ATOM   1578  CB  TRP D  44       7.004   5.048   0.545  1.00  0.12
ATOM   1579  CG  TRP D  44       6.933   6.467   0.075  1.00 -0.12
ATOM   1580  CD1 TRP D  44       6.740   7.637   0.790  1.00 -0.12
ATOM   1581  HD1 TRP D  44       6.566   7.678   1.855  1.00  0.12
ATOM   1582  NE1 TRP D  44       6.797   8.735  -0.026  1.00 -0.40
ATOM   1583  HE1 TRP D  44       6.692   9.666   0.248  1.00  0.40
ATOM   1584  CE2 TRP D  44       7.035   8.275  -1.323  1.00  0.00
ATOM   1585  CD2 TRP D  44       7.122   6.855  -1.288  1.00  0.00
ATOM   1586  CE3 TRP D  44       7.348   6.145  -2.457  1.00 -0.12
ATOM   1587  HE3 TRP D  44       7.395   5.066  -2.470  1.00  0.12
ATOM   1588  CZ3 TRP D  44       7.515   6.851  -3.622  1.00 -0.12
ATOM   1589  HZ3 TRP D  44       7.702   6.315  -4.541  1.00  0.12
ATOM   1590  CZ2 TRP D  44       7.195   9.000  -2.513  1.00 -0.12
ATOM   1591  HZ2 TRP D  44       7.126  10.077  -2.558  1.00  0.12
ATOM   1592  CH2 TRP D  44       7.449   8.258  -3.651  1.00 -0.12
ATOM   1593  HH2 TRP D  44       7.602   8.771  -4.588  1.00  0.12
ATOM   1594  C   TRP D  44       8.786   5.747   2.198  1.00  0.55
ATOM   1595  O   TRP D  44       9.672   6.603   2.086  1.00 -0.55
ATOM   1596  N   VAL D  45       8.005   5.604   3.279  1.00 -0.40
ATOM   1597  H   VAL D  45       7.311   4.890   3.312  1.00  0.40
ATOM   1598  CA  VAL D  45       8.075   6.430   4.464  1.00  0.00
ATOM   1599  CB  VAL D  45       6.953   5.970   5.438  1.00  0.00
ATOM   1600  CG1 VAL D  45       7.110   6.443   6.852  1.00  0.00
ATOM   1601  CG2 VAL D  45       5.606   6.537   4.950  1.00  0.00
ATOM   1602  C   VAL D  45       9.460   6.454   5.114  1.00  0.55
ATOM   1603  O   VAL D  45      10.276   5.517   5.166  1.00 -0.55
ATOM   1604  N   GLU D  46       9.732   7.643   5.654  1.00 -0.40
ATOM   1605  H   GLU D  46       9.093   8.405   5.581  1.00  0.40
ATOM   1606  CA  GLU D  46      10.952   7.922   6.378  1.00  0.00
ATOM   1607  CB  GLU D  46      11.231   9.411   6.216  1.00  0.00
ATOM   1608  CG  GLU D  46      11.733   9.969   7.551  1.00  0.00
ATOM   1609  CD  GLU D  46      12.329  11.292   7.061  1.00  0.10
ATOM   1610  OE1 GLU D  46      11.753  11.888   6.109  1.00 -0.55
ATOM   1611  OE2 GLU D  46      13.376  11.685   7.570  1.00 -0.55
ATOM   1612  C   GLU D  46      10.875   7.591   7.862  1.00  0.55
ATOM   1613  O   GLU D  46       9.865   7.851   8.528  1.00 -0.55
ATOM   1614  N   TYR D  47      11.920   6.996   8.374  1.00 -0.40
ATOM   1615  H   TYR D  47      12.708   6.741   7.820  1.00  0.40
ATOM   1616  CA  TYR D  47      11.998   6.663   9.802  1.00  0.00
ATOM   1617  CB  TYR D  47      12.083   5.131  10.011  1.00  0.12
ATOM   1618  CG  TYR D  47      10.832   4.440   9.490  1.00 -0.12
ATOM   1619  CD1 TYR D  47       9.648   4.560  10.219  1.00 -0.12
ATOM   1620  HD1 TYR D  47       9.660   5.101  11.154  1.00  0.12
ATOM   1621  CE1 TYR D  47       8.467   4.009   9.782  1.00 -0.12
ATOM   1622  HE1 TYR D  47       7.557   4.135  10.350  1.00  0.12
ATOM   1623  CZ  TYR D  47       8.467   3.293   8.607  1.00  0.06
ATOM   1624  OH  TYR D  47       7.260   2.729   8.196  1.00 -0.49
ATOM   1625  HH  TYR D  47       7.444   2.139   7.461  1.00  0.43
ATOM   1626  CD2 TYR D  47      10.810   3.746   8.302  1.00 -0.12
ATOM   1627  HD2 TYR D  47      11.700   3.672   7.694  1.00  0.12
ATOM   1628  CE2 TYR D  47       9.624   3.142   7.895  1.00 -0.12
ATOM   1629  HE2 TYR D  47       9.617   2.541   6.998  1.00  0.12
ATOM   1630  C   TYR D  47      13.186   7.368  10.451  1.00  0.55
ATOM   1631  O   TYR D  47      14.047   7.815   9.694  1.00 -0.55
ATOM   1632  N   PRO D  48      13.294   7.505  11.762  1.00 -0.20
ATOM   1633  CD  PRO D  48      14.470   8.151  12.386  1.00  0.10
ATOM   1634  CA  PRO D  48      12.284   7.055  12.730  1.00  0.10
ATOM   1635  CB  PRO D  48      12.919   7.270  14.080  1.00  0.00
ATOM   1636  CG  PRO D  48      14.271   7.889  13.861  1.00  0.00
ATOM   1637  C   PRO D  48      11.047   7.941  12.524  1.00  0.55
ATOM   1638  O   PRO D  48      11.081   9.081  12.063  1.00 -0.55
ATOM   1639  N   LEU D  49       9.912   7.361  12.877  1.00 -0.40
ATOM   1640  H   LEU D  49       9.887   6.430  13.232  1.00  0.40
ATOM   1641  CA  LEU D  49       8.621   8.033  12.774  1.00  0.00
ATOM   1642  CB  LEU D  49       7.784   7.318  11.695  1.00  0.00
ATOM   1643  CG  LEU D  49       6.285   7.624  11.556  1.00  0.00
ATOM   1644  CD1 LEU D  49       6.170   8.993  10.909  1.00  0.00
ATOM   1645  CD2 LEU D  49       5.534   6.587  10.745  1.00  0.00
ATOM   1646  C   LEU D  49       7.856   8.067  14.095  1.00  0.55
ATOM   1647  O   LEU D  49       7.833   7.093  14.840  1.00 -0.55
ATOM   1648  N   VAL D  50       7.237   9.202  14.328  1.00 -0.40
ATOM   1649  H   VAL D  50       7.338   9.990  13.726  1.00  0.40
ATOM   1650  CA  VAL D  50       6.360   9.389  15.485  1.00  0.00
ATOM   1651  CB  VAL D  50       6.864  10.392  16.505  1.00  0.00
ATOM   1652  CG1 VAL D  50       5.976  10.585  17.728  1.00  0.00
ATOM   1653  CG2 VAL D  50       8.289   9.908  16.835  1.00  0.00
ATOM   1654  C   VAL D  50       4.957   9.722  14.982  1.00  0.55
ATOM   1655  O   VAL D  50       4.694  10.693  14.290  1.00 -0.55
ATOM   1656  N   LEU D  51       4.022   8.814  15.295  1.00 -0.40
ATOM   1657  H   LEU D  51       4.266   7.972  15.768  1.00  0.40
ATOM   1658  CA  LEU D  51       2.617   8.954  14.992  1.00  0.00
ATOM   1659  CB  LEU D  51       1.964   7.666  14.508  1.00  0.00
ATOM   1660  CG  LEU D  51       0.431   7.899  14.255  1.00  0.00
ATOM   1661  CD1 LEU D  51       0.344   8.946  13.166  1.00  0.00
ATOM   1662  CD2 LEU D  51      -0.313   6.653  13.870  1.00  0.00
ATOM   1663  C   LEU D  51       1.850   9.395  16.268  1.00  0.55
ATOM   1664  O   LEU D  51       1.715   8.557  17.200  1.00 -0.55
ATOM   1665  N   GLU D  52       1.399  10.648  16.303  1.00 -0.40
ATOM   1666  H   GLU D  52       1.576  11.296  15.567  1.00  0.40
ATOM   1667  CA  GLU D  52       0.603  11.155  17.441  1.00  0.00
ATOM   1668  CB  GLU D  52       1.049  12.512  17.974  1.00  0.00
ATOM   1669  CG  GLU D  52       0.120  12.881  19.125  1.00  0.00
ATOM   1670  CD  GLU D  52       0.505  14.125  19.876  1.00  0.10
ATOM   1671  OE1 GLU D  52       1.453  14.804  19.421  1.00 -0.55
ATOM   1672  OE2 GLU D  52      -0.122  14.438  20.921  1.00 -0.55
ATOM   1673  C   GLU D  52      -0.851  11.240  16.971  1.00  0.55
ATOM   1674  O   GLU D  52      -1.195  12.071  16.136  1.00 -0.55
ATOM   1675  N   TRP D  53      -1.679  10.348  17.439  1.00 -0.40
ATOM   1676  H   TRP D  53      -1.353   9.670  18.090  1.00  0.40
ATOM   1677  CA  TRP D  53      -3.079  10.211  17.117  1.00  0.00
ATOM   1678  CB  TRP D  53      -3.360   8.765  16.698  1.00  0.12
ATOM   1679  CG  TRP D  53      -4.647   8.560  15.930  1.00 -0.12
ATOM   1680  CD1 TRP D  53      -5.830   9.254  16.037  1.00 -0.12
ATOM   1681  HD1 TRP D  53      -5.990  10.091  16.700  1.00  0.12
ATOM   1682  NE1 TRP D  53      -6.779   8.743  15.192  1.00 -0.40
ATOM   1683  HE1 TRP D  53      -7.701   9.054  15.116  1.00  0.40
ATOM   1684  CE2 TRP D  53      -6.220   7.726  14.472  1.00  0.00
ATOM   1685  CD2 TRP D  53      -4.896   7.559  14.926  1.00  0.00
ATOM   1686  CE3 TRP D  53      -4.097   6.557  14.345  1.00 -0.12
ATOM   1687  HE3 TRP D  53      -3.072   6.398  14.648  1.00  0.12
ATOM   1688  CZ3 TRP D  53      -4.656   5.760  13.355  1.00 -0.12
ATOM   1689  HZ3 TRP D  53      -4.053   5.001  12.880  1.00  0.12
ATOM   1690  CZ2 TRP D  53      -6.798   6.909  13.491  1.00 -0.12
ATOM   1691  HZ2 TRP D  53      -7.817   7.029  13.153  1.00  0.12
ATOM   1692  CH2 TRP D  53      -5.987   5.924  12.965  1.00 -0.12
ATOM   1693  HH2 TRP D  53      -6.397   5.254  12.225  1.00  0.12
ATOM   1694  C   TRP D  53      -3.992  10.680  18.260  1.00  0.55
ATOM   1695  O   TRP D  53      -4.260   9.961  19.231  1.00 -0.55
ATOM   1696  N   ARG D  54      -4.509  11.889  18.138  1.00 -0.40
ATOM   1697  H   ARG D  54      -4.297  12.469  17.356  1.00  0.40
ATOM   1698  CA  ARG D  54      -5.423  12.471  19.124  1.00  0.00
ATOM   1699  CB  ARG D  54      -5.277  13.968  19.169  1.00  0.00
ATOM   1700  CG  ARG D  54      -3.840  14.366  19.208  1.00  0.00
ATOM   1701  CD  ARG D  54      -3.763  15.882  19.059  1.00  0.35
ATOM   1702  NE  ARG D  54      -2.370  16.200  19.424  1.00 -0.35
ATOM   1703  HE  ARG D  54      -1.843  15.590  20.014  1.00  0.45
ATOM   1704  CZ  ARG D  54      -1.827  17.333  18.943  1.00  0.35
ATOM   1705  NH1 ARG D  54      -2.595  18.101  18.159  1.00 -0.70
ATOM   1706 HH11 ARG D  54      -3.533  17.824  17.951  1.00  0.40
ATOM   1707 HH12 ARG D  54      -2.229  18.952  17.780  1.00  0.40
ATOM   1708  NH2 ARG D  54      -0.573  17.686  19.232  1.00 -0.70
ATOM   1709 HH21 ARG D  54      -0.013  17.103  19.820  1.00  0.40
ATOM   1710 HH22 ARG D  54      -0.194  18.534  18.861  1.00  0.40
ATOM   1711  C   ARG D  54      -6.883  12.189  18.811  1.00  0.55
ATOM   1712  O   ARG D  54      -7.318  12.067  17.663  1.00 -0.55
ATOM   1713  N   GLN D  55      -7.648  12.139  19.909  1.00 -0.40
ATOM   1714  H   GLN D  55      -7.251  12.312  20.806  1.00  0.40
ATOM   1715  CA  GLN D  55      -9.090  11.838  19.932  1.00  0.00
ATOM   1716  CB  GLN D  55      -9.990  12.899  19.315  1.00  0.00
ATOM   1717  CG  GLN D  55      -9.701  14.322  19.634  1.00  0.00
ATOM   1718  CD  GLN D  55      -9.928  14.596  21.112  1.00  0.55
ATOM   1719  OE1 GLN D  55     -10.852  14.070  21.754  1.00 -0.55
ATOM   1720  NE2 GLN D  55      -8.987  15.444  21.557  1.00 -0.78
ATOM   1721 HE21 GLN D  55      -8.987  15.733  22.514  1.00  0.39
ATOM   1722 HE22 GLN D  55      -8.286  15.786  20.931  1.00  0.39
ATOM   1723  C   GLN D  55      -9.358  10.579  19.102  1.00  0.55
ATOM   1724  O   GLN D  55     -10.206  10.650  18.206  1.00 -0.55
ATOM   1725  N   PHE D  56      -8.638   9.514  19.326  1.00 -0.40
ATOM   1726  H   PHE D  56      -7.951   9.489  20.048  1.00  0.40
ATOM   1727  CA  PHE D  56      -8.780   8.290  18.548  1.00  0.00
ATOM   1728  CB  PHE D  56      -7.884   7.117  19.070  1.00  0.12
ATOM   1729  CG  PHE D  56      -8.059   5.866  18.234  1.00 -0.12
ATOM   1730  CD1 PHE D  56      -7.308   5.644  17.095  1.00 -0.12
ATOM   1731  HD1 PHE D  56      -6.549   6.362  16.823  1.00  0.12
ATOM   1732  CE1 PHE D  56      -7.495   4.539  16.295  1.00 -0.12
ATOM   1733  HE1 PHE D  56      -6.903   4.414  15.401  1.00  0.12
ATOM   1734  CZ  PHE D  56      -8.437   3.593  16.637  1.00 -0.12
ATOM   1735  HZ  PHE D  56      -8.574   2.713  16.027  1.00  0.12
ATOM   1736  CD2 PHE D  56      -9.016   4.915  18.567  1.00 -0.12
ATOM   1737  HD2 PHE D  56      -9.616   5.057  19.453  1.00  0.12
ATOM   1738  CE2 PHE D  56      -9.215   3.789  17.786  1.00 -0.12
ATOM   1739  HE2 PHE D  56      -9.967   3.064  18.062  1.00  0.12
ATOM   1740  C   PHE D  56     -10.235   7.888  18.459  1.00  0.55
ATOM   1741  O   PHE D  56     -10.788   7.583  17.403  1.00 -0.55
ATOM   1742  N   GLU D  57     -10.875   7.847  19.613  1.00 -0.40
ATOM   1743  H   GLU D  57     -10.450   8.088  20.482  1.00  0.40
ATOM   1744  CA  GLU D  57     -12.286   7.428  19.647  1.00  0.00
ATOM   1745  CB  GLU D  57     -12.731   7.447  21.119  1.00  0.00
ATOM   1746  CG  GLU D  57     -11.827   6.468  21.903  1.00  0.00
ATOM   1747  CD  GLU D  57     -12.309   5.086  21.422  1.00  0.10
ATOM   1748  OE1 GLU D  57     -13.539   4.903  21.167  1.00 -0.55
ATOM   1749  OE2 GLU D  57     -11.350   4.280  21.344  1.00 -0.55
ATOM   1750  C   GLU D  57     -13.226   8.238  18.785  1.00  0.55
ATOM   1751  O   GLU D  57     -14.159   7.640  18.238  1.00 -0.55
ATOM   1752  N   GLN D  58     -13.059   9.541  18.646  1.00 -0.40
ATOM   1753  H   GLN D  58     -12.314  10.041  19.082  1.00  0.40
ATOM   1754  CA  GLN D  58     -13.991  10.327  17.818  1.00  0.00
ATOM   1755  CB  GLN D  58     -13.777  11.833  17.959  1.00  0.00
ATOM   1756  CG  GLN D  58     -14.045  12.422  19.347  1.00  0.00
ATOM   1757  CD  GLN D  58     -14.151  13.951  19.313  1.00  0.55
ATOM   1758  OE1 GLN D  58     -13.373  14.649  19.970  1.00 -0.55
ATOM   1759  NE2 GLN D  58     -15.159  14.475  18.554  1.00 -0.78
ATOM   1760 HE21 GLN D  58     -15.276  15.466  18.494  1.00  0.39
ATOM   1761 HE22 GLN D  58     -15.779  13.867  18.058  1.00  0.39
ATOM   1762  C   GLN D  58     -13.871   9.932  16.352  1.00  0.55
ATOM   1763  O   GLN D  58     -14.823   9.873  15.599  1.00 -0.55
ATOM   1764  N   SER D  59     -12.600   9.707  15.980  1.00 -0.40
ATOM   1765  H   SER D  59     -11.840   9.789  16.619  1.00  0.40
ATOM   1766  CA  SER D  59     -12.252   9.329  14.618  1.00  0.00
ATOM   1767  CB  SER D  59     -10.742   9.419  14.380  1.00  0.00
ATOM   1768  OG  SER D  59      -9.985   8.432  15.041  1.00 -0.49
ATOM   1769  HG  SER D  59     -10.278   8.443  15.956  1.00  0.49
ATOM   1770  C   SER D  59     -12.830   7.960  14.320  1.00  0.55
ATOM   1771  O   SER D  59     -13.230   7.743  13.205  1.00 -0.55
ATOM   1772  N   LYS D  60     -12.866   7.106  15.304  1.00 -0.40
ATOM   1773  H   LYS D  60     -12.537   7.370  16.206  1.00  0.40
ATOM   1774  CA  LYS D  60     -13.365   5.724  15.227  1.00  0.00
ATOM   1775  CB  LYS D  60     -13.110   4.995  16.529  1.00  0.00
ATOM   1776  CG  LYS D  60     -13.121   3.478  16.440  1.00  0.00
ATOM   1777  CD  LYS D  60     -12.430   2.997  17.729  1.00  0.00
ATOM   1778  CE  LYS D  60     -13.148   1.784  18.292  1.00  0.33
ATOM   1779  NZ  LYS D  60     -12.399   1.290  19.472  1.00 -0.32
ATOM   1780  HZ1 LYS D  60     -12.355   2.038  20.193  1.00  0.33
ATOM   1781  HZ2 LYS D  60     -11.435   1.026  19.185  1.00  0.33
ATOM   1782  HZ3 LYS D  60     -12.883   0.457  19.865  1.00  0.33
ATOM   1783  C   LYS D  60     -14.840   5.709  14.855  1.00  0.55
ATOM   1784  O   LYS D  60     -15.294   4.964  13.999  1.00 -0.55
ATOM   1785  N   GLN D  61     -15.563   6.587  15.514  1.00 -0.40
ATOM   1786  H   GLN D  61     -15.147   7.174  16.202  1.00  0.40
ATOM   1787  CA  GLN D  61     -16.974   6.791  15.323  1.00  0.00
ATOM   1788  CB  GLN D  61     -17.413   8.029  16.136  1.00  0.00
ATOM   1789  CG  GLN D  61     -18.944   8.176  16.256  1.00  0.00
ATOM   1790  CD  GLN D  61     -19.297   9.331  17.201  1.00  0.55
ATOM   1791  OE1 GLN D  61     -19.913   9.119  18.251  1.00 -0.55
ATOM   1792  NE2 GLN D  61     -18.898  10.577  16.812  1.00 -0.78
ATOM   1793 HE21 GLN D  61     -19.100  11.369  17.388  1.00  0.39
ATOM   1794 HE22 GLN D  61     -18.403  10.698  15.951  1.00  0.39
ATOM   1795  C   GLN D  61     -17.233   7.100  13.848  1.00  0.55
ATOM   1796  O   GLN D  61     -17.981   6.445  13.120  1.00 -0.55
ATOM   1797  N   LEU D  62     -16.547   8.148  13.427  1.00 -0.40
ATOM   1798  H   LEU D  62     -15.919   8.610  14.046  1.00  0.40
ATOM   1799  CA  LEU D  62     -16.601   8.738  12.101  1.00  0.00
ATOM   1800  CB  LEU D  62     -15.842  10.101  12.247  1.00  0.00
ATOM   1801  CG  LEU D  62     -16.854  11.115  12.832  1.00  0.00
ATOM   1802  CD1 LEU D  62     -17.240  12.196  11.827  1.00  0.00
ATOM   1803  CD2 LEU D  62     -18.114  10.377  13.286  1.00  0.00
ATOM   1804  C   LEU D  62     -16.118   7.892  10.956  1.00  0.55
ATOM   1805  O   LEU D  62     -16.510   8.045   9.779  1.00 -0.55
ATOM   1806  N   THR D  63     -15.268   6.909  11.229  1.00 -0.40
ATOM   1807  H   THR D  63     -14.924   6.703  12.141  1.00  0.40
ATOM   1808  CA  THR D  63     -14.809   6.078  10.112  1.00  0.00
ATOM   1809  CB  THR D  63     -13.275   6.049  10.159  1.00  0.00
ATOM   1810  OG1 THR D  63     -12.968   5.535  11.475  1.00 -0.49
ATOM   1811  HG1 THR D  63     -13.062   6.277  12.078  1.00  0.49
ATOM   1812  CG2 THR D  63     -12.700   7.428   9.897  1.00  0.00
ATOM   1813  C   THR D  63     -15.493   4.720  10.164  1.00  0.55
ATOM   1814  O   THR D  63     -14.992   4.004   9.273  1.00 -0.55
ATOM   1815  NT  THR D  63     -16.459   4.412  11.052  1.00 -0.40
ATOM   1816  HNT THR D  63     -16.796   5.070  11.721  1.00  0.40
ATOM   1817  CAT THR D  63     -17.059   3.109  11.084  1.00  0.00
ATOM   1818  CAY GLY G  66     -12.960  -1.116  11.692  1.00  0.00
ATOM   1819  CY  GLY G  66     -12.513  -0.187  10.615  1.00  0.55
ATOM   1820  OY  GLY G  66     -12.282  -0.603   9.482  1.00 -0.55
ATOM   1821  N   GLY G  66     -12.378   1.109  10.964  1.00 -0.40
ATOM   1822  H   GLY G  66     -12.595   1.425  11.884  1.00  0.40
ATOM   1823  CA  GLY G  66     -11.909   2.150  10.033  1.00  0.00
ATOM   1824  C   GLY G  66     -10.541   2.627  10.581  1.00  0.55
ATOM   1825  O   GLY G  66      -9.479   2.186  10.140  1.00 -0.55
ATOM   1826  N   ALA G  67     -10.644   3.517  11.543  1.00 -0.40
ATOM   1827  H   ALA G  67     -11.543   3.858  11.799  1.00  0.40
ATOM   1828  CA  ALA G  67      -9.576   4.090  12.313  1.00  0.00
ATOM   1829  CB  ALA G  67     -10.169   4.921  13.447  1.00  0.00
ATOM   1830  C   ALA G  67      -8.761   2.939  12.931  1.00  0.55
ATOM   1831  O   ALA G  67      -7.522   2.967  13.050  1.00 -0.55
ATOM   1832  N   GLU G  68      -9.525   1.909  13.351  1.00 -0.40
ATOM   1833  H   GLU G  68     -10.518   1.886  13.256  1.00  0.40
ATOM   1834  CA  GLU G  68      -8.876   0.746  13.986  1.00  0.00
ATOM   1835  CB  GLU G  68      -9.983  -0.057  14.687  1.00  0.00
ATOM   1836  CG  GLU G  68      -9.472  -1.035  15.701  1.00  0.00
ATOM   1837  CD  GLU G  68      -8.727  -0.387  16.879  1.00  0.10
ATOM   1838  OE1 GLU G  68      -9.359   0.488  17.513  1.00 -0.55
ATOM   1839  OE2 GLU G  68      -7.592  -0.906  17.014  1.00 -0.55
ATOM   1840  C   GLU G  68      -8.033  -0.111  13.048  1.00  0.55
ATOM   1841  O   GLU G  68      -6.927  -0.547  13.412  1.00 -0.55
ATOM   1842  N   SER G  69      -8.527  -0.352  11.857  1.00 -0.40
ATOM   1843  H   SER G  69      -9.436  -0.021  11.628  1.00  0.40
ATOM   1844  CA  SER G  69      -7.888  -1.074  10.777  1.00  0.00
ATOM   1845  CB  SER G  69      -8.774  -0.979   9.511  1.00  0.00
ATOM   1846  OG  SER G  69      -9.593  -2.109   9.552  1.00 -0.49
ATOM   1847  HG  SER G  69     -10.252  -1.983   8.865  1.00  0.49
ATOM   1848  C   SER G  69      -6.558  -0.395  10.368  1.00  0.55
ATOM   1849  O   SER G  69      -5.604  -1.113  10.134  1.00 -0.55
ATOM   1850  N   VAL G  70      -6.605   0.929  10.302  1.00 -0.40
ATOM   1851  H   VAL G  70      -7.448   1.425  10.493  1.00  0.40
ATOM   1852  CA  VAL G  70      -5.467   1.763   9.956  1.00  0.00
ATOM   1853  CB  VAL G  70      -5.878   3.215   9.666  1.00  0.00
ATOM   1854  CG1 VAL G  70      -4.593   4.063   9.684  1.00  0.00
ATOM   1855  CG2 VAL G  70      -6.650   3.348   8.374  1.00  0.00
ATOM   1856  C   VAL G  70      -4.416   1.703  11.050  1.00  0.55
ATOM   1857  O   VAL G  70      -3.219   1.521  10.780  1.00 -0.55
ATOM   1858  N   LEU G  71      -4.823   1.827  12.294  1.00 -0.40
ATOM   1859  H   LEU G  71      -5.783   1.989  12.505  1.00  0.40
ATOM   1860  CA  LEU G  71      -3.941   1.743  13.460  1.00  0.00
ATOM   1861  CB  LEU G  71      -4.709   1.896  14.781  1.00  0.00
ATOM   1862  CG  LEU G  71      -3.916   1.706  16.088  1.00  0.00
ATOM   1863  CD1 LEU G  71      -2.763   2.700  16.152  1.00  0.00
ATOM   1864  CD2 LEU G  71      -4.773   1.843  17.339  1.00  0.00
ATOM   1865  C   LEU G  71      -3.216   0.371  13.430  1.00  0.55
ATOM   1866  O   LEU G  71      -2.013   0.270  13.737  1.00 -0.55
ATOM   1867  N   GLN G  72      -3.966  -0.653  13.113  1.00 -0.40
ATOM   1868  H   GLN G  72      -4.931  -0.518  12.912  1.00  0.40
ATOM   1869  CA  GLN G  72      -3.532  -2.041  13.016  1.00  0.00
ATOM   1870  CB  GLN G  72      -4.764  -2.898  12.742  1.00  0.00
ATOM   1871  CG  GLN G  72      -4.505  -4.377  12.508  1.00  0.00
ATOM   1872  CD  GLN G  72      -5.823  -5.164  12.367  1.00  0.55
ATOM   1873  OE1 GLN G  72      -6.871  -4.943  13.028  1.00 -0.55
ATOM   1874  NE2 GLN G  72      -5.884  -6.188  11.485  1.00 -0.78
ATOM   1875 HE21 GLN G  72      -6.731  -6.709  11.381  1.00  0.39
ATOM   1876 HE22 GLN G  72      -5.081  -6.424  10.937  1.00  0.39
ATOM   1877  C   GLN G  72      -2.402  -2.187  11.996  1.00  0.55
ATOM   1878  O   GLN G  72      -1.461  -2.936  12.285  1.00 -0.55
ATOM   1879  N   VAL G  73      -2.455  -1.510  10.866  1.00 -0.40
ATOM   1880  H   VAL G  73      -3.245  -0.950  10.630  1.00  0.40
ATOM   1881  CA  VAL G  73      -1.376  -1.526   9.881  1.00  0.00
ATOM   1882  CB  VAL G  73      -1.773  -0.826   8.592  1.00  0.00
ATOM   1883  CG1 VAL G  73      -0.577  -0.684   7.662  1.00  0.00
ATOM   1884  CG2 VAL G  73      -2.900  -1.681   7.986  1.00  0.00
ATOM   1885  C   VAL G  73      -0.110  -0.909  10.458  1.00  0.55
ATOM   1886  O   VAL G  73       1.014  -1.391  10.272  1.00 -0.55
ATOM   1887  N   PHE G  74      -0.235   0.192  11.184  1.00 -0.40
ATOM   1888  H   PHE G  74      -1.115   0.639  11.325  1.00  0.40
ATOM   1889  CA  PHE G  74       0.915   0.819  11.822  1.00  0.00
ATOM   1890  CB  PHE G  74       0.508   2.100  12.543  1.00  0.12
ATOM   1891  CG  PHE G  74       0.485   3.308  11.662  1.00 -0.12
ATOM   1892  CD1 PHE G  74       1.627   4.021  11.375  1.00 -0.12
ATOM   1893  HD1 PHE G  74       2.570   3.712  11.802  1.00  0.12
ATOM   1894  CE1 PHE G  74       1.584   5.136  10.543  1.00 -0.12
ATOM   1895  HE1 PHE G  74       2.486   5.690  10.331  1.00  0.12
ATOM   1896  CZ  PHE G  74       0.363   5.535   9.984  1.00 -0.12
ATOM   1897  HZ  PHE G  74       0.324   6.400   9.339  1.00  0.12
ATOM   1898  CD2 PHE G  74      -0.730   3.707  11.100  1.00 -0.12
ATOM   1899  HD2 PHE G  74      -1.628   3.149  11.321  1.00  0.12
ATOM   1900  CE2 PHE G  74      -0.797   4.819  10.257  1.00 -0.12
ATOM   1901  HE2 PHE G  74      -1.740   5.119   9.823  1.00  0.12
ATOM   1902  C   PHE G  74       1.531  -0.165  12.819  1.00  0.55
ATOM   1903  O   PHE G  74       2.754  -0.281  12.934  1.00 -0.55
ATOM   1904  N   ARG G  75       0.737  -0.869  13.575  1.00 -0.40
ATOM   1905  H   ARG G  75      -0.255  -0.805  13.506  1.00  0.40
ATOM   1906  CA  ARG G  75       1.263  -1.817  14.592  1.00  0.00
ATOM   1907  CB  ARG G  75       0.127  -2.208  15.541  1.00  0.00
ATOM   1908  CG  ARG G  75      -0.181  -0.900  16.312  1.00  0.00
ATOM   1909  CD  ARG G  75      -0.113  -1.130  17.786  1.00  0.35
ATOM   1910  NE  ARG G  75      -1.036  -2.075  18.265  1.00 -0.35
ATOM   1911  HE  ARG G  75      -1.940  -1.843  17.953  1.00  0.45
ATOM   1912  CZ  ARG G  75      -1.085  -3.168  18.993  1.00  0.35
ATOM   1913  NH1 ARG G  75      -0.052  -3.761  19.550  1.00 -0.70
ATOM   1914 HH11 ARG G  75       0.866  -3.381  19.433  1.00  0.40
ATOM   1915 HH12 ARG G  75      -0.183  -4.592  20.089  1.00  0.40
ATOM   1916  NH2 ARG G  75      -2.308  -3.705  19.156  1.00 -0.70
ATOM   1917 HH21 ARG G  75      -3.105  -3.272  18.734  1.00  0.40
ATOM   1918 HH22 ARG G  75      -2.421  -4.537  19.698  1.00  0.40
ATOM   1919  C   ARG G  75       1.977  -3.000  13.985  1.00  0.55
ATOM   1920  O   ARG G  75       3.032  -3.351  14.563  1.00 -0.55
ATOM   1921  N   GLU G  76       1.495  -3.530  12.860  1.00 -0.40
ATOM   1922  H   GLU G  76       0.657  -3.196  12.436  1.00  0.40
ATOM   1923  CA  GLU G  76       2.161  -4.633  12.176  1.00  0.00
ATOM   1924  CB  GLU G  76       1.411  -5.141  10.964  1.00  0.00
ATOM   1925  CG  GLU G  76      -0.014  -5.502  11.262  1.00  0.00
ATOM   1926  CD  GLU G  76      -0.574  -6.428  10.170  1.00  0.10
ATOM   1927  OE1 GLU G  76       0.212  -6.826   9.244  1.00 -0.55
ATOM   1928  OE2 GLU G  76      -1.781  -6.717  10.403  1.00 -0.55
ATOM   1929  C   GLU G  76       3.495  -4.204  11.555  1.00  0.55
ATOM   1930  O   GLU G  76       4.452  -4.972  11.483  1.00 -0.55
ATOM   1931  N   ALA G  77       3.440  -2.964  11.113  1.00 -0.40
ATOM   1932  H   ALA G  77       2.638  -2.376  11.172  1.00  0.40
ATOM   1933  CA  ALA G  77       4.669  -2.427  10.486  1.00  0.00
ATOM   1934  CB  ALA G  77       4.400  -1.145   9.729  1.00  0.00
ATOM   1935  C   ALA G  77       5.746  -2.313  11.570  1.00  0.55
ATOM   1936  O   ALA G  77       6.948  -2.589  11.381  1.00 -0.55
ATOM   1937  N   LYS G  78       5.325  -1.900  12.747  1.00 -0.40
ATOM   1938  H   LYS G  78       4.372  -1.665  12.921  1.00  0.40
ATOM   1939  CA  LYS G  78       6.230  -1.765  13.862  1.00  0.00
ATOM   1940  CB  LYS G  78       5.574  -1.070  15.047  1.00  0.00
ATOM   1941  CG  LYS G  78       6.523  -0.801  16.189  1.00  0.00
ATOM   1942  CD  LYS G  78       5.895  -0.261  17.443  1.00  0.00
ATOM   1943  CE  LYS G  78       6.865   0.463  18.370  1.00  0.33
ATOM   1944  NZ  LYS G  78       8.325   0.396  18.074  1.00 -0.32
ATOM   1945  HZ1 LYS G  78       8.508   0.801  17.134  1.00  0.33
ATOM   1946  HZ2 LYS G  78       8.637  -0.596  18.091  1.00  0.33
ATOM   1947  HZ3 LYS G  78       8.850   0.935  18.792  1.00  0.33
ATOM   1948  C   LYS G  78       6.640  -3.190  14.279  1.00  0.55
ATOM   1949  O   LYS G  78       7.845  -3.410  14.482  1.00 -0.55
ATOM   1950  N   ALA G  79       5.695  -4.098  14.415  1.00 -0.40
ATOM   1951  H   ALA G  79       4.738  -3.902  14.214  1.00  0.40
ATOM   1952  CA  ALA G  79       5.992  -5.457  14.875  1.00  0.00
ATOM   1953  CB  ALA G  79       4.819  -6.381  14.762  1.00  0.00
ATOM   1954  C   ALA G  79       7.169  -5.998  14.080  1.00  0.55
ATOM   1955  O   ALA G  79       8.109  -6.576  14.609  1.00 -0.55
ATOM   1956  N   GLU G  80       7.032  -5.746  12.794  1.00 -0.40
ATOM   1957  H   GLU G  80       6.244  -5.251  12.436  1.00  0.40
ATOM   1958  CA  GLU G  80       8.014  -6.168  11.811  1.00  0.00
ATOM   1959  CB  GLU G  80       7.380  -6.019  10.421  1.00  0.00
ATOM   1960  CG  GLU G  80       6.445  -7.204  10.122  1.00  0.00
ATOM   1961  CD  GLU G  80       6.491  -7.524   8.632  1.00  0.10
ATOM   1962  OE1 GLU G  80       7.419  -7.057   7.921  1.00 -0.55
ATOM   1963  OE2 GLU G  80       5.564  -8.231   8.176  1.00 -0.55
ATOM   1964  C   GLU G  80       9.295  -5.394  11.884  1.00  0.55
ATOM   1965  O   GLU G  80      10.083  -5.640  10.966  1.00 -0.55
ATOM   1966  N   GLY G  81       9.579  -4.506  12.807  1.00 -0.40
ATOM   1967  H   GLY G  81       8.929  -4.298  13.533  1.00  0.40
ATOM   1968  CA  GLY G  81      10.801  -3.770  12.868  1.00  0.00
ATOM   1969  C   GLY G  81      10.933  -2.318  12.522  1.00  0.55
ATOM   1970  O   GLY G  81      12.002  -1.736  12.861  1.00 -0.55
ATOM   1971  N   ALA G  82       9.966  -1.695  11.857  1.00 -0.40
ATOM   1972  H   ALA G  82       9.147  -2.181  11.564  1.00  0.40
ATOM   1973  CA  ALA G  82      10.009  -0.266  11.498  1.00  0.00
ATOM   1974  CB  ALA G  82       8.849   0.132  10.625  1.00  0.00
ATOM   1975  C   ALA G  82       9.959   0.484  12.824  1.00  0.55
ATOM   1976  O   ALA G  82       9.249   0.068  13.753  1.00 -0.55
ATOM   1977  N   ASP G  83      10.738   1.516  12.867  1.00 -0.40
ATOM   1978  H   ASP G  83      11.292   1.754  12.075  1.00  0.40
ATOM   1979  CA  ASP G  83      10.905   2.421  14.005  1.00  0.00
ATOM   1980  CB  ASP G  83      12.284   3.089  13.972  1.00  0.00
ATOM   1981  CG  ASP G  83      12.602   3.800  15.278  1.00  0.10
ATOM   1982  OD1 ASP G  83      11.694   3.935  16.136  1.00 -0.55
ATOM   1983  OD2 ASP G  83      13.758   4.251  15.473  1.00 -0.55
ATOM   1984  C   ASP G  83       9.802   3.502  14.064  1.00  0.55
ATOM   1985  O   ASP G  83       9.939   4.665  13.652  1.00 -0.55
ATOM   1986  N   ILE G  84       8.688   3.016  14.606  1.00 -0.40
ATOM   1987  H   ILE G  84       8.629   2.072  14.921  1.00  0.40
ATOM   1988  CA  ILE G  84       7.490   3.812  14.780  1.00  0.00
ATOM   1989  CB  ILE G  84       6.274   3.175  14.036  1.00  0.00
ATOM   1990  CG2 ILE G  84       4.984   3.976  14.218  1.00  0.00
ATOM   1991  CG1 ILE G  84       6.656   3.114  12.558  1.00  0.00
ATOM   1992  CD1 ILE G  84       5.693   2.333  11.708  1.00  0.00
ATOM   1993  C   ILE G  84       7.063   3.937  16.236  1.00  0.55
ATOM   1994  O   ILE G  84       6.835   2.864  16.847  1.00 -0.55
ATOM   1995  N   THR G  85       6.993   5.171  16.703  1.00 -0.40
ATOM   1996  H   THR G  85       7.276   5.971  16.180  1.00  0.40
ATOM   1997  CA  THR G  85       6.475   5.399  18.054  1.00  0.00
ATOM   1998  CB  THR G  85       7.217   6.462  18.836  1.00  0.00
ATOM   1999  OG1 THR G  85       8.511   5.902  18.938  1.00 -0.49
ATOM   2000  HG1 THR G  85       8.941   6.075  18.097  1.00  0.49
ATOM   2001  CG2 THR G  85       6.576   6.611  20.210  1.00  0.00
ATOM   2002  C   THR G  85       4.997   5.803  17.919  1.00  0.55
ATOM   2003  O   THR G  85       4.675   6.727  17.167  1.00 -0.55
ATOM   2004  N   ILE G  86       4.078   5.148  18.570  1.00 -0.40
ATOM   2005  H   ILE G  86       4.309   4.387  19.170  1.00  0.40
ATOM   2006  CA  ILE G  86       2.637   5.469  18.479  1.00  0.00
ATOM   2007  CB  ILE G  86       1.859   4.226  18.078  1.00  0.00
ATOM   2008  CG2 ILE G  86       0.377   4.422  17.914  1.00  0.00
ATOM   2009  CG1 ILE G  86       2.429   3.665  16.757  1.00  0.00
ATOM   2010  CD1 ILE G  86       1.787   2.267  16.571  1.00  0.00
ATOM   2011  C   ILE G  86       2.132   6.026  19.794  1.00  0.55
ATOM   2012  O   ILE G  86       2.241   5.386  20.845  1.00 -0.55
ATOM   2013  N   ILE G  87       1.599   7.224  19.769  1.00 -0.40
ATOM   2014  H   ILE G  87       1.546   7.740  18.919  1.00  0.40
ATOM   2015  CA  ILE G  87       1.044   7.911  20.939  1.00  0.00
ATOM   2016  CB  ILE G  87       1.652   9.299  21.168  1.00  0.00
ATOM   2017  CG2 ILE G  87       1.021   9.964  22.386  1.00  0.00
ATOM   2018  CG1 ILE G  87       3.175   9.136  21.237  1.00  0.00
ATOM   2019  CD1 ILE G  87       3.880  10.454  20.993  1.00  0.00
ATOM   2020  C   ILE G  87      -0.451   8.061  20.692  1.00  0.55
ATOM   2021  O   ILE G  87      -0.907   8.575  19.679  1.00 -0.55
ATOM   2022  N   LEU G  88      -1.191   7.480  21.604  1.00 -0.40
ATOM   2023  H   LEU G  88      -0.783   7.018  22.387  1.00  0.40
ATOM   2024  CA  LEU G  88      -2.651   7.457  21.552  1.00  0.00
ATOM   2025  CB  LEU G  88      -3.173   6.041  21.669  1.00  0.00
ATOM   2026  CG  LEU G  88      -2.883   5.096  20.508  1.00  0.00
ATOM   2027  CD1 LEU G  88      -3.165   3.672  20.943  1.00  0.00
ATOM   2028  CD2 LEU G  88      -3.762   5.443  19.307  1.00  0.00
ATOM   2029  C   LEU G  88      -3.136   8.384  22.664  1.00  0.55
ATOM   2030  O   LEU G  88      -3.051   8.033  23.837  1.00 -0.55
ATOM   2031  N   SER G  89      -3.544   9.564  22.223  1.00 -0.40
ATOM   2032  H   SER G  89      -3.506   9.841  21.266  1.00  0.40
ATOM   2033  CA  SER G  89      -4.097  10.545  23.216  1.00  0.00
ATOM   2034  CB  SER G  89      -3.200  11.750  23.349  1.00  0.00
ATOM   2035  OG  SER G  89      -2.458  12.041  22.184  1.00 -0.49
ATOM   2036  HG  SER G  89      -1.933  12.818  22.391  1.00  0.49
ATOM   2037  C   SER G  89      -5.548  10.818  22.817  1.00  0.10
ATOM   2038  O   SER G  89      -6.176   9.872  22.206  1.00 -0.55
ATOM   2039  OXT SER G  89      -6.064  11.936  23.072  1.00 -0.55
ATOM   2040  OH2 OH2 R 111       8.502   0.276  -8.217  1.00 -0.83
ATOM   2041  H1  OH2 R 111       8.689  -0.355  -7.522  1.00  0.42
ATOM   2042  H2  OH2 R 111       7.573   0.153  -8.410  1.00  0.42
ATOM   2043  OH2 OH2 R 113      10.492  -3.800 -11.608  1.00 -0.83
ATOM   2044  H1  OH2 R 113       9.830  -3.548 -12.252  1.00  0.42
ATOM   2045  H2  OH2 R 113      10.016  -4.329 -10.968  1.00  0.42
ATOM   2046  OH2 OH2 R 116      14.846  -5.228 -11.862  1.00 -0.83
ATOM   2047  H1  OH2 R 116      15.761  -5.150 -11.593  1.00  0.42
ATOM   2048  H2  OH2 R 116      14.359  -4.727 -11.207  1.00  0.42
ATOM   2049  OH2 OH2 R 117      -4.838  -1.322 -11.603  1.00 -0.83
ATOM   2050  H1  OH2 R 117      -5.439  -0.718 -12.039  1.00  0.42
ATOM   2051  H2  OH2 R 117      -5.344  -1.680 -10.873  1.00  0.42
ATOM   2052  OH2 OH2 R 119      -6.721  -6.520  -1.235  1.00 -0.83
ATOM   2053  H1  OH2 R 119      -6.037  -6.006  -0.806  1.00  0.42
ATOM   2054  H2  OH2 R 119      -6.447  -7.430  -1.117  1.00  0.42
ATOM   2055  OH2 OH2 R 121       4.286  -3.705  -0.445  1.00 -0.83
ATOM   2056  H1  OH2 R 121       4.373  -2.950  -1.027  1.00  0.42
ATOM   2057  H2  OH2 R 121       3.788  -4.344  -0.954  1.00  0.42
ATOM   2058  OH2 OH2 R 122       7.999  -7.454  -2.394  1.00 -0.83
ATOM   2059  H1  OH2 R 122       8.515  -7.360  -1.594  1.00  0.42
ATOM   2060  H2  OH2 R 122       8.052  -6.596  -2.815  1.00  0.42
ATOM   2061  OH2 OH2 R 125       3.756  -6.702   1.167  1.00 -0.83
ATOM   2062  H1  OH2 R 125       3.469  -6.457   0.287  1.00  0.42
ATOM   2063  H2  OH2 R 125       3.634  -7.650   1.205  1.00  0.42
ATOM   2064  OH2 OH2 R 130      15.071 -16.819 -11.114  1.00 -0.83
ATOM   2065  H1  OH2 R 130      15.917 -16.390 -10.990  1.00  0.42
ATOM   2066  H2  OH2 R 130      14.725 -16.930 -10.228  1.00  0.42
ATOM   2067  OH2 OH2 R 150      17.614   4.363  -7.037  1.00 -0.83
ATOM   2068  H1  OH2 R 150      17.306   4.913  -6.317  1.00  0.42
ATOM   2069  H2  OH2 R 150      18.477   4.715  -7.256  1.00  0.42
ATOM   2070  OH2 OH2 R 151      11.838   3.422 -12.105  1.00 -0.83
ATOM   2071  H1  OH2 R 151      12.195   3.913 -11.364  1.00  0.42
ATOM   2072  H2  OH2 R 151      10.916   3.290 -11.882  1.00  0.42
ATOM   2073  OH2 OH2 L  90      10.339   6.177  16.690  1.00 -0.83
ATOM   2074  H1  OH2 L  90      10.739   5.310  16.620  1.00  0.42
ATOM   2075  H2  OH2 L  90      10.745   6.686  15.988  1.00  0.42
ATOM   2076  OH2 OH2 L  92       9.532   2.896   4.459  1.00 -0.83
ATOM   2077  H1  OH2 L  92       8.821   2.594   5.025  1.00  0.42
ATOM   2078  H2  OH2 L  92       9.720   3.784   4.764  1.00  0.42
ATOM   2079  OH2 OH2 R  94      12.915   5.185   4.604  1.00 -0.83
ATOM   2080  H1  OH2 R  94      11.986   5.302   4.802  1.00  0.42
ATOM   2081  H2  OH2 R  94      13.066   4.246   4.711  1.00  0.42
ATOM   2082  OH2 OH2 L  97      -3.661   9.823  -2.989  1.00 -0.83
ATOM   2083  H1  OH2 L  97      -4.505   9.902  -2.544  1.00  0.42
ATOM   2084  H2  OH2 L  97      -3.542   8.882  -3.114  1.00  0.42
ATOM   2085  OH2 OH2 R 105      -6.339  -3.423  -2.182  1.00 -0.83
ATOM   2086  H1  OH2 R 105      -5.737  -2.879  -2.691  1.00  0.42
ATOM   2087  H2  OH2 R 105      -5.797  -3.790  -1.483  1.00  0.42
ATOM   2088  OH2 OH2 L 110     -14.375  12.579  14.012  1.00 -0.83
ATOM   2089  H1  OH2 L 110     -13.437  12.641  14.194  1.00  0.42
ATOM   2090  H2  OH2 L 110     -14.428  12.451  13.065  1.00  0.42
ATOM   2091 DUM1 DUM W 214      95.840  91.508  95.237  1.00  0.00
ATOM   2092 DUM2 DUM W 214     -91.333 -96.013 -92.818  1.00  0.00
ATOM   2093  AAA AAA X 214     -65.689  54.722 -26.072  1.00  0.00
ATOM   2094  AAB AAB X 215      67.522 -80.464 -82.378  1.00  0.00
ATOM   2095  AAC AAC X 216      21.946 -39.028  72.117  1.00  0.00
ATOM   2096  AAD AAD X 217     -70.844  45.329   2.631  1.00  0.00
ATOM   2097  AAE AAE X 218     -43.225 -17.068   8.234  1.00  0.00
ATOM   2098  AAF AAF X 219      59.871 -54.440  69.821  1.00  0.00
ATOM   2099  AAG AAG X 220     -33.387  13.536  46.766  1.00  0.00
ATOM   2100  AAH AAH X 221     -65.415 -22.893  79.214  1.00  0.00
ATOM   2101  AAI AAI X 222     -31.094  37.782  79.996  1.00  0.00
ATOM   2102  AAJ AAJ X 223      71.633  10.299  37.299  1.00  0.00
ATOM   2103  AAK AAK X 224      80.726 -46.803   0.850  1.00  0.00
ATOM   2104  AAL AAL X 225      42.959  26.654 -22.792  1.00  0.00
ATOM   2105  AAM AAM X 226       6.258   2.610  47.067  1.00  0.00
ATOM   2106  AAN AAN X 227      10.422  61.198  -2.874  1.00  0.00
ATOM   2107  AAO AAO X 228      27.900   5.936  74.169  1.00  0.00
ATOM   2108  AAP AAP X 229      38.591 -21.274 -44.360  1.00  0.00
ATOM   2109  AAQ AAQ X 230     -11.267 -36.482 -60.117  1.00  0.00
ATOM   2110  AAR AAR X 231     -26.672  -0.875 -48.539  1.00  0.00
ATOM   2111  AAS AAS X 232      61.395  70.767 -65.272  1.00  0.00
ATOM   2112  AAT AAT X 233      58.815 -24.501 -74.463  1.00  0.00
ATOM   2113  AAU AAU X 234      74.785 -24.173  39.989  1.00  0.00
ATOM   2114  AAV AAV X 235      57.690  -1.642   5.827  1.00  0.00
ATOM   2115  AAW AAW X 236      19.387  64.304 -65.968  1.00  0.00
ATOM   2116  AAX AAX X 237      -1.033 -54.907  -6.970  1.00  0.00
ATOM   2117  AAY AAY X 238      81.682  25.931  45.181  1.00  0.00
ATOM   2118  AAZ AAZ X 239     -13.557  38.663  50.064  1.00  0.00
ATOM   2119  ABA ABA X 240     -51.887  34.039 -20.550  1.00  0.00
ATOM   2120  ABB ABB X 241      27.494  36.720 -48.700  1.00  0.00
ATOM   2121  ABC ABC X 242      -4.517 -18.639  16.528  1.00  0.00
ATOM   2122  ABD ABD X 243     -13.967 -66.385   7.657  1.00  0.00
ATOM   2123  ABE ABE X 244      11.666  35.356  40.312  1.00  0.00
ATOM   2124  ABF ABF X 245      29.864  62.262  37.153  1.00  0.00
ATOM   2125  ABG ABG X 246      62.020 -74.466  36.021  1.00  0.00
ATOM   2126  ABH ABH X 247      33.941 -36.101 -16.340  1.00  0.00
ATOM   2127  ABI ABI X 248      46.983 -81.209   5.996  1.00  0.00
ATOM   2128  ABJ ABJ X 249     -72.562 -27.507  33.866  1.00  0.00
ATOM   2129  ABK ABK X 250     -66.095  11.439 -18.465  1.00  0.00
ATOM   2130  ABL ABL X 251     -58.405 -28.155  55.087  1.00  0.00
ATOM   2131  ABM ABM X 252     -55.971 -62.618  31.797  1.00  0.00
ATOM   2132  ABN ABN X 253      54.656  52.928  66.801  1.00  0.00
ATOM   2133  ABO ABO X 254      21.387 -48.343  18.331  1.00  0.00
ATOM   2134  ABP ABP X 255      35.306 -23.143  19.185  1.00  0.00
ATOM   2135  ABQ ABQ X 256      -6.236 -54.669  63.946  1.00  0.00
ATOM   2136  ABR ABR X 257      19.378 -10.494 -28.217  1.00  0.00
ATOM   2137  ABS ABS X 258      74.270 -45.867 -42.393  1.00  0.00
ATOM   2138  ABT ABT X 259      54.978 -83.092 -58.960  1.00  0.00
ATOM   2139  ABU ABU X 260       6.460  83.086 -85.341  1.00  0.00
ATOM   2140  ABV ABV X 261     -65.519  57.809  81.255  1.00  0.00
ATOM   2141  ABW ABW X 262      58.095  81.327  72.754  1.00  0.00
ATOM   2142  ABX ABX X 263     -43.781  19.486 -66.028  1.00  0.00
ATOM   2143  ABY ABY X 264      -3.944  68.629  53.694  1.00  0.00
ATOM   2144  ABZ ABZ X 265     -26.321 -35.011  63.992  1.00  0.00
ATOM   2145  ACA ACA X 266      50.342 -24.846  47.635  1.00  0.00
ATOM   2146  ACB ACB X 267      15.999 -28.553 -75.375  1.00  0.00
ATOM   2147  ACC ACC X 268      17.842 -14.430 -44.375  1.00  0.00
ATOM   2148  ACD ACD X 269     -47.549  73.112  27.443  1.00  0.00
ATOM   2149  ACE ACE X 270     -78.963  -0.589  84.787  1.00  0.00
ATOM   2150  ACF ACF X 271      -1.397 -14.878  35.585  1.00  0.00
ATOM   2151  ACG ACG X 272     -63.940  48.430 -54.666  1.00  0.00
ATOM   2152  ACH ACH X 273     -84.936  63.973 -28.707  1.00  0.00
ATOM   2153  ACI ACI X 274     -35.978 -67.070 -24.031  1.00  0.00
ATOM   2154  ACJ ACJ X 275     -22.844  45.079  -4.693  1.00  0.00
ATOM   2155  ACK ACK X 276     -25.987 -59.860  43.614  1.00  0.00
ATOM   2156  ACL ACL X 277     -13.630  57.431 -59.636  1.00  0.00
ATOM   2157  ACM ACM X 278     -61.703 -71.196 -69.045  1.00  0.00
ATOM   2158  ACN ACN X 279     -77.401  41.296 -35.073  1.00  0.00
ATOM   2159  ACO ACO X 280     -11.403 -12.260  72.847  1.00  0.00
ATOM   2160  ACP ACP X 281      -0.862  -9.025 -52.912  1.00  0.00
ATOM   2161  ACQ ACQ X 282      84.013 -61.144 -20.378  1.00  0.00
ATOM   2162  ACR ACR X 283     -79.025 -83.443  -8.007  1.00  0.00
ATOM   2163  ACS ACS X 284      78.102  16.515 -66.599  1.00  0.00
ATOM   2164  ACT ACT X 285      66.412 -73.005 -26.814  1.00  0.00
ATOM   2165  ACU ACU X 286     -43.768  44.089  58.853  1.00  0.00
ATOM   2166  ACV ACV X 287      -3.995 -77.964 -59.514  1.00  0.00
ATOM   2167  ACW ACW X 288      62.442 -87.702  82.270  1.00  0.00
ATOM   2168  ACX ACX X 289     -71.303  70.108  57.733  1.00  0.00
ATOM   2169  ACY ACY X 290      -5.898  26.509 -29.705  1.00  0.00
ATOM   2170  ACZ ACZ X 291       9.785 -75.940  35.317  1.00  0.00
ATOM   2171  ADA ADA X 292       5.328 -37.906  36.983  1.00  0.00
ATOM   2172  ADB ADB X 293      24.030  80.199  61.923  1.00  0.00
ATOM   2173  ADC ADC X 294     -35.033  53.188 -17.450  1.00  0.00
ATOM   2174  ADD ADD X 295      -9.369  82.595  85.547  1.00  0.00
ATOM   2175  ADE ADE X 296      49.869 -44.135  27.785  1.00  0.00
ATOM   2176  ADF ADF X 297      -2.886  40.431 -62.486  1.00  0.00
ATOM   2177  ADG ADG X 298     -45.235  10.507  33.151  1.00  0.00
ATOM   2178  ADH ADH X 299      32.237 -49.090 -76.591  1.00  0.00
ATOM   2179  ADI ADI X 300      24.609 -73.363 -82.668  1.00  0.00
ATOM   2180  ADJ ADJ X 301     -23.157  21.282  80.540  1.00  0.00
ATOM   2181  ADK ADK X 302      46.113  47.013   8.335  1.00  0.00
ATOM   2182  ADL ADL X 303      12.758   1.183 -68.583  1.00  0.00
ATOM   2183  ADM ADM X 304      26.054 -80.558 -46.556  1.00  0.00
ATOM   2184  ADN ADN X 305     -61.815 -32.902 -61.212  1.00  0.00
ATOM   2185  ADO ADO X 306     -58.128  77.782   0.458  1.00  0.00
ATOM   2186  ADP ADP X 307      81.078  37.269  63.918  1.00  0.00
ATOM   2187  ADQ ADQ X 308     -83.668  66.173 -46.721  1.00  0.00
ATOM   2188  ADR ADR X 309      66.980  24.036 -50.451  1.00  0.00
ATOM   2189  ADS ADS X 310     -73.157 -22.998 -22.126  1.00  0.00
ATOM   2190  ADT ADT X 311     -51.288 -50.134  82.953  1.00  0.00
ATOM   2191  ADU ADU X 312      60.483  60.251  33.510  1.00  0.00
ATOM   2192  ADV ADV X 313     -60.485  28.125  35.808  1.00  0.00
ATOM   2193  ADW ADW X 314     -83.213  31.368 -81.645  1.00  0.00
ATOM   2194  ADX ADX X 315     -71.634  75.749  24.930  1.00  0.00
ATOM   2195  ADY ADY X 316     -65.845  20.354 -54.019  1.00  0.00
ATOM   2196  ADZ ADZ X 317      79.924   8.141 -34.698  1.00  0.00
ATOM   2197  AEA AEA X 318      28.678   6.239 -19.579  1.00  0.00
ATOM   2198  AEB AEB X 319      39.962 -75.496  67.926  1.00  0.00
ATOM   2199  AEC AEC X 320      82.552 -75.506 -56.233  1.00  0.00
ATOM   2200  AED AED X 321     -40.854  37.313   1.207  1.00  0.00
ATOM   2201  AEE AEE X 322      -4.888  25.806   5.972  1.00  0.00
ATOM   2202  AEF AEF X 323      43.459 -74.975 -78.679  1.00  0.00
ATOM   2203  AEG AEG X 324      40.157  10.270 -55.491  1.00  0.00
ATOM   2204  AEH AEH X 325      66.272   3.971  66.880  1.00  0.00
ATOM   2205  AEI AEI X 326     -30.518   2.018 -68.669  1.00  0.00
ATOM   2206  AEJ AEJ X 327      37.161  48.059 -14.828  1.00  0.00
ATOM   2207  AEK AEK X 328     -21.410  70.661 -76.804  1.00  0.00
ATOM   2208  AEL AEL X 329     -48.343 -85.930  31.619  1.00  0.00
ATOM   2209  AEM AEM X 330       8.211  43.646 -45.174  1.00  0.00
ATOM   2210  AEN AEN X 331      21.917 -45.918  43.012  1.00  0.00
ATOM   2211  AEO AEO X 332      73.079 -29.647  65.643  1.00  0.00
ATOM   2212  AEP AEP X 333       2.707  36.994  70.600  1.00  0.00
ATOM   2213  AEQ AEQ X 334      45.062  74.393  25.260  1.00  0.00
ATOM   2214  AER AER X 335     -68.948 -46.212  78.945  1.00  0.00
ATOM   2215  AES AES X 336      -0.959 -46.333 -31.577  1.00  0.00
ATOM   2216  AET AET X 337      13.997  12.251 -26.277  1.00  0.00
ATOM   2217  AEU AEU X 338       7.231  26.435 -34.929  1.00  0.00
ATOM   2218  AEV AEV X 339     -81.473  28.885 -64.085  1.00  0.00
ATOM   2219  AEW AEW X 340     -22.017  77.251 -15.301  1.00  0.00
ATOM   2220  AEX AEX X 341      54.314  48.271 -81.962  1.00  0.00
ATOM   2221  AEY AEY X 342     -29.589  48.463 -74.994  1.00  0.00
ATOM   2222  AEZ AEZ X 343      76.039  35.422 -17.962  1.00  0.00
ATOM   2223  AFA AFA X 344     -32.656  30.104 -47.456  1.00  0.00
ATOM   2224  AFB AFB X 345     -69.753  -8.038 -74.609  1.00  0.00
ATOM   2225  AFC AFC X 346      82.201 -82.634   5.116  1.00  0.00
ATOM   2226  AFD AFD X 347      59.710  40.441   0.687  1.00  0.00
ATOM   2227  AFE AFE X 348     -11.125 -69.697 -79.542  1.00  0.00
ATOM   2228  AFF AFF X 349      63.857 -60.638 -60.417  1.00  0.00
ATOM   2229  AFG AFG X 350     -41.225 -29.761  42.702  1.00  0.00
ATOM   2230  AFH AFH X 351      65.653  33.494  16.835  1.00  0.00
ATOM   2231  AFI AFI X 352     -66.956 -82.462  57.765  1.00  0.00
ATOM   2232  AFJ AFJ X 353     -21.822  31.219 -73.621  1.00  0.00
ATOM   2233  AFK AFK X 354      -6.607 -29.122 -28.354  1.00  0.00
ATOM   2234  AFL AFL X 355       2.223  20.869  73.222  1.00  0.00
ATOM   2235  AFM AFM X 356      79.970 -70.314 -30.260  1.00  0.00
ATOM   2236  AFN AFN X 357     -60.082  16.023  20.949  1.00  0.00
ATOM   2237  AFO AFO X 358       9.214 -79.910  -9.520  1.00  0.00
ATOM   2238  AFP AFP X 359     -45.064 -36.505 -44.986  1.00  0.00
ATOM   2239  AFQ AFQ X 360     -82.265  30.525  25.809  1.00  0.00
ATOM   2240  AFR AFR X 361     -56.571  -2.410 -52.302  1.00  0.00
ATOM   2241  AFS AFS X 362     -46.391  -9.307  77.222  1.00  0.00
ATOM   2242  AFT AFT X 363     -44.296 -48.872 -79.514  1.00  0.00
ATOM   2243  AFU AFU X 364     -43.445 -27.963  75.939  1.00  0.00
ATOM   2244  AFV AFV X 365      16.242  47.211 -74.630  1.00  0.00
ATOM   2245  AFW AFW X 366      77.155  77.051  39.643  1.00  0.00
ATOM   2246  AFX AFX X 367     -69.612 -44.649 -37.241  1.00  0.00
ATOM   2247  AFY AFY X 368     -75.038 -79.222  39.556  1.00  0.00
ATOM   2248  AFZ AFZ X 369      83.542  46.320 -69.983  1.00  0.00
ATOM   2249  AGA AGA X 370     -52.092 -65.881  84.265  1.00  0.00
ATOM   2250  AGB AGB X 371      84.462 -32.167  79.174  1.00  0.00
ATOM   2251  AGC AGC X 372     -75.787  20.391  48.203  1.00  0.00
ATOM   2252  AGD AGD X 373      81.615 -51.694 -55.158  1.00  0.00
ATOM   2253  AGE AGE X 374     -76.709 -55.426 -14.091  1.00  0.00
ATOM   2254  AGF AGF X 375      86.823 -75.464 -77.621  1.00  0.00
ATOM   2255  AGG AGG X 376     -23.650  81.843  73.063  1.00  0.00
ATOM   2256  AGH AGH X 377      72.897  72.929 -26.794  1.00  0.00
ATOM   2257  AGI AGI X 378      46.772  12.284  -7.792  1.00  0.00
ATOM   2258  AGJ AGJ X 379      41.383  25.802  19.742  1.00  0.00
ATOM   2259  AGK AGK X 380     -81.359  -6.593 -25.506  1.00  0.00
ATOM   2260  AGL AGL X 381     -38.045 -49.579  13.571  1.00  0.00
ATOM   2261  AGM AGM X 382      17.547 -71.237 -32.010  1.00  0.00
ATOM   2262  AGN AGN X 383      71.701 -37.349 -28.100  1.00  0.00
ATOM   2263  AGO AGO X 384     -64.876  73.689 -27.318  1.00  0.00
ATOM   2264  AGP AGP X 385     -68.382  -6.743  51.523  1.00  0.00
ATOM   2265  AGQ AGQ X 386      40.560 -60.374  10.800  1.00  0.00
ATOM   2266  AGR AGR X 387      25.318  -0.105 -81.124  1.00  0.00
ATOM   2267  AGS AGS X 388      76.325  72.879  -0.901  1.00  0.00
ATOM   2268  AGT AGT X 389      -7.845 -75.108  73.411  1.00  0.00
ATOM   2269  AGU AGU X 390     -60.967 -64.336  73.337  1.00  0.00
ATOM   2270  AGV AGV X 391     -45.041  82.583 -61.733  1.00  0.00
ATOM   2271  AGW AGW X 392      34.397 -82.611 -28.647  1.00  0.00
ATOM   2272  AGX AGX X 393     -25.620  37.386 -31.943  1.00  0.00
ATOM   2273  AGY AGY X 394     -11.761   4.949 -38.586  1.00  0.00
ATOM   2274  AGZ AGZ X 395      45.854 -13.125  79.830  1.00  0.00
ATOM   2275  AHA AHA X 396     -56.997  81.433 -84.336  1.00  0.00
ATOM   2276  AHB AHB X 397     -15.050  20.773  30.523  1.00  0.00
ATOM   2277  AHC AHC X 398     -33.416  59.189  36.955  1.00  0.00
ATOM   2278  AHD AHD X 399      63.689 -14.255  10.434  1.00  0.00
ATOM   2279  AHE AHE X 400      59.337 -21.010 -46.218  1.00  0.00
ATOM   2280  AHF AHF X 401     -40.554  67.277 -58.523  1.00  0.00
ATOM   2281  AHG AHG X 402     -77.807 -13.139  18.212  1.00  0.00
ATOM   2282  AHH AHH X 403      40.597  71.339 -34.224  1.00  0.00
ATOM   2283  AHI AHI X 404     -15.955 -81.928  39.094  1.00  0.00
ATOM   2284  AHJ AHJ X 405     -66.192 -72.969 -14.381  1.00  0.00
ATOM   2285  AHK AHK X 406     -75.820  23.818  85.892  1.00  0.00
ATOM   2286  AHL AHL X 407       3.343  81.273 -71.554  1.00  0.00
ATOM   2287  AHM AHM X 408     -40.309  43.035 -65.422  1.00  0.00
ATOM   2288  AHN AHN X 409      69.232 -66.587 -14.633  1.00  0.00
ATOM   2289  AHO AHO X 410      86.928  41.647  41.313  1.00  0.00
ATOM   2290  AHP AHP X 411      18.531  36.681 -25.972  1.00  0.00
ATOM   2291  AHQ AHQ X 412     -79.240   9.076  28.604  1.00  0.00
ATOM   2292  AHR AHR X 413      -9.322  56.687  76.213  1.00  0.00
ATOM   2293  AHS AHS X 414      90.117  42.128   4.178  1.00  0.00
ATOM   2294  AHT AHT X 415     -77.358 -14.077 -49.562  1.00  0.00
ATOM   2295  AHU AHU X 416      62.862 -39.963   9.390  1.00  0.00
ATOM   2296  AHV AHV X 417     -66.320 -33.870  -1.983  1.00  0.00
ATOM   2297  AHW AHW X 418     -76.373   8.740  11.024  1.00  0.00
ATOM   2298  AHX AHX X 419     -26.162 -63.254 -62.124  1.00  0.00
ATOM   2299  AHY AHY X 420      74.355 -21.116 -30.296  1.00  0.00
ATOM   2300  AHZ AHZ X 421     -51.473  44.918  27.950  1.00  0.00
ATOM   2301  AIA AIA X 422      38.927  46.898  37.342  1.00  0.00
ATOM   2302  AIB AIB X 423      37.103  10.497  34.491  1.00  0.00
ATOM   2303  AIC AIC X 424     -83.210   9.311 -48.995  1.00  0.00
ATOM   2304  AID AID X 425       2.093 -59.414 -42.562  1.00  0.00
ATOM   2305  AIE AIE X 426      25.175 -43.487 -48.966  1.00  0.00
ATOM   2306  AIF AIF X 427     -20.203 -65.428  78.672  1.00  0.00
ATOM   2307  AIG AIG X 428      55.043 -59.389 -37.413  1.00  0.00
ATOM   2308  AIH AIH X 429     -47.408  12.074  15.477  1.00  0.00
ATOM   2309  AII AII X 430     -45.273  10.035  -4.918  1.00  0.00
ATOM   2310  AIJ AIJ X 431     -18.301 -40.181  73.580  1.00  0.00
ATOM   2311  AIK AIK X 432      65.263  -2.994 -16.553  1.00  0.00
ATOM   2312  AIL AIL X 433     -25.789 -45.350 -79.843  1.00  0.00
ATOM   2313  AIM AIM X 434     -68.590 -63.761  55.473  1.00  0.00
ATOM   2314  AIN AIN X 435      76.722  30.777  79.551  1.00  0.00
ATOM   2315  AIO AIO X 436     -84.922   2.588 -13.535  1.00  0.00
ATOM   2316  AIP AIP X 437     -68.398  63.435 -65.387  1.00  0.00
ATOM   2317  AIQ AIQ X 438     -56.479 -67.984  -2.363  1.00  0.00
ATOM   2318  AIR AIR X 439      35.461 -10.578 -61.260  1.00  0.00
ATOM   2319  AIS AIS X 440     -29.352  54.648  11.632  1.00  0.00
ATOM   2320  AIT AIT X 441      50.179  34.378  85.219  1.00  0.00
ATOM   2321  AIU AIU X 442      22.465 -64.126  49.517  1.00  0.00
ATOM   2322  AIV AIV X 443      25.841  49.846  80.956  1.00  0.00
ATOM   2323  AIW AIW X 444      19.305 -82.385  63.252  1.00  0.00
ATOM   2324  AIX AIX X 445      68.464 -65.782  12.156  1.00  0.00
ATOM   2325  AIY AIY X 446     -45.115  -0.778 -15.733  1.00  0.00
ATOM   2326  AIZ AIZ X 447     -19.227 -18.281 -80.064  1.00  0.00
ATOM   2327  AJA AJA X 448     -30.758   5.407 -13.917  1.00  0.00
ATOM   2328  AJB AJB X 449     -53.115 -42.668  -6.891  1.00  0.00
ATOM   2329  AJC AJC X 450      82.062 -79.080  37.055  1.00  0.00
ATOM   2330  AJD AJD X 451      -3.288 -10.369 -80.744  1.00  0.00
ATOM   2331  AJE AJE X 452       0.665 -80.627 -28.516  1.00  0.00
ATOM   2332  AJF AJF X 453     -44.528 -46.134  63.788  1.00  0.00
ATOM   2333  AJG AJG X 454      -7.537 -82.979   7.554  1.00  0.00
ATOM   2334  AJH AJH X 455      -9.478 -49.905  19.225  1.00  0.00
ATOM   2335  AJI AJI X 456     -51.037  23.298 -44.509  1.00  0.00
ATOM   2336  AJJ AJJ X 457     -17.704  63.851 -21.470  1.00  0.00
ATOM   2337  AJK AJK X 458      17.547 -75.651 -66.358  1.00  0.00
ATOM   2338  AJL AJL X 459      59.302 -82.952 -11.450  1.00  0.00
ATOM   2339  AJM AJM X 460       9.351  71.099 -48.612  1.00  0.00
ATOM   2340  AJN AJN X 461      84.570  75.717  19.439  1.00  0.00
ATOM   2341  AJO AJO X 462     -28.013  -7.906 -18.886  1.00  0.00
ATOM   2342  AJP AJP X 463      -0.647  45.333  87.158  1.00  0.00
ATOM   2343  AJQ AJQ X 464       3.459 -66.903  53.205  1.00  0.00
ATOM   2344  AJR AJR X 465     -65.079  34.485  66.192  1.00  0.00
ATOM   2345  AJS AJS X 466     -17.538   8.425 -80.522  1.00  0.00
ATOM   2346  AJT AJT X 467     -60.913  34.613 -85.067  1.00  0.00
ATOM   2347  AJU AJU X 468     -20.499 -88.378  81.750  1.00  0.00
ATOM   2348  AJV AJV X 469      -7.284 -30.142  29.483  1.00  0.00
ATOM   2349  AJW AJW X 470      14.425  54.720  73.732  1.00  0.00
ATOM   2350  AJX AJX X 471     -36.144  30.949  17.525  1.00  0.00
ATOM   2351  AJY AJY X 472     -33.792 -65.074 -85.226  1.00  0.00
ATOM   2352  AJZ AJZ X 473      49.419  10.987 -37.947  1.00  0.00
ATOM   2353  AKA AKA X 474     -30.924  49.890 -45.526  1.00  0.00
ATOM   2354  AKB AKB X 475      46.824 -12.291  36.370  1.00  0.00
ATOM   2355  AKC AKC X 476       4.876 -62.882 -81.797  1.00  0.00
ATOM   2356  AKD AKD X 477      34.604 -65.276 -10.966  1.00  0.00
ATOM   2357  AKE AKE X 478     -24.054 -89.656  48.934  1.00  0.00
ATOM   2358  AKF AKF X 479     -44.142  70.604 -78.447  1.00  0.00
ATOM   2359  AKG AKG X 480     -75.146 -70.686  16.121  1.00  0.00
ATOM   2360  AKH AKH X 481       6.677  28.647  60.962  1.00  0.00
ATOM   2361  AKI AKI X 482      26.622 -77.263  33.932  1.00  0.00
ATOM   2362  AKJ AKJ X 483     -29.458  11.048 -34.050  1.00  0.00
ATOM   2363  AKK AKK X 484       9.971 -68.169  76.809  1.00  0.00
ATOM   2364  AKL AKL X 485      77.446  49.176  86.336  1.00  0.00
ATOM   2365  AKM AKM X 486      80.806  29.509 -53.671  1.00  0.00
ATOM   2366  AKN AKN X 487      40.248  29.000 -77.885  1.00  0.00
ATOM   2367  AKO AKO X 488     -31.814  75.482  57.196  1.00  0.00
ATOM   2368  AKP AKP X 489      72.305  72.757  55.885  1.00  0.00
ATOM   2369  AKQ AKQ X 490     -14.791  28.961 -39.800  1.00  0.00
ATOM   2370  AKR AKR X 491       0.314  13.656 -77.421  1.00  0.00
ATOM   2371  AKS AKS X 492      90.213  64.764 -87.215  1.00  0.00
ATOM   2372  AKT AKT X 493     -76.615  83.530  -1.612  1.00  0.00
ATOM   2373  AKU AKU X 494      79.731  54.211  30.034  1.00  0.00
ATOM   2374  AKV AKV X 495     -20.411 -89.528 -62.873  1.00  0.00
ATOM   2375  AKW AKW X 496     -56.597  37.032  89.209  1.00  0.00
ATOM   2376  AKX AKX X 497      85.968  -6.327  59.264  1.00  0.00
ATOM   2377  AKY AKY X 498      83.332  27.174  -3.493  1.00  0.00
ATOM   2378  AKZ AKZ X 499     -35.922 -26.868 -61.295  1.00  0.00
ATOM   2379  ALA ALA X 500      33.992 -20.709 -80.398  1.00  0.00
ATOM   2380  ALB ALB X 501      -7.344  20.652 -50.995  1.00  0.00
ATOM   2381  ALC ALC X 502      31.002  79.828 -77.916  1.00  0.00
ATOM   2382  ALD ALD X 503      60.099  12.440 -27.081  1.00  0.00
ATOM   2383  ALE ALE X 504      53.235  41.540  29.953  1.00  0.00
ATOM   2384  ALF ALF X 505     -22.119  -5.490 -78.700  1.00  0.00
ATOM   2385  ALG ALG X 506     -78.499 -43.772   1.790  1.00  0.00
ATOM   2386  ALH ALH X 507      56.673  36.356 -60.224  1.00  0.00
ATOM   2387  ALI ALI X 508      31.079  74.940  83.797  1.00  0.00
ATOM   2388  ALJ ALJ X 509     -43.899  81.978  13.713  1.00  0.00
ATOM   2389  ALK ALK X 510      -2.369 -39.413  68.882  1.00  0.00
ATOM   2390  ALL ALL X 511      -3.903  18.160  87.228  1.00  0.00
ATOM   2391  ALM ALM X 512      29.960  19.171  -2.815  1.00  0.00
ATOM   2392  ALN ALN X 513     -14.167  83.533  32.324  1.00  0.00
ATOM   2393  ALO ALO X 514     -78.698 -77.095 -43.259  1.00  0.00
ATOM   2394  ALP ALP X 515     -26.405  69.805  16.152  1.00  0.00
ATOM   2395  ALQ ALQ X 516     -12.727  -4.320  50.951  1.00  0.00
ATOM   2396  ALR ALR X 517      51.274  75.977  86.453  1.00  0.00
ATOM   2397  ALS ALS X 518     -16.943 -28.295  12.248  1.00  0.00
ATOM   2398  ALT ALT X 519      81.104  11.299  13.338  1.00  0.00
ATOM   2399  ALU ALU X 520     -58.830   3.030  59.165  1.00  0.00
ATOM   2400  ALV ALV X 521      63.177  54.736   7.998  1.00  0.00
ATOM   2401  ALW ALW X 522     -80.523 -21.506  60.325  1.00  0.00
ATOM   2402  ALX ALX X 523     -64.098 -43.974  16.151  1.00  0.00
ATOM   2403  ALY ALY X 524      89.768  72.197  80.308  1.00  0.00
ATOM   2404  ALZ ALZ X 525      75.790  -4.347  20.106  1.00  0.00
ATOM   2405  AMA AMA X 526     -32.358 -13.132  34.127  1.00  0.00
ATOM   2406  AMB AMB X 527     -41.679 -45.527  37.449  1.00  0.00
ATOM   2407  AMC AMC X 528      51.203 -14.483   0.769  1.00  0.00
ATOM   2408  AMD AMD X 529     -79.289  -0.537 -37.823  1.00  0.00
ATOM   2409  AME AME X 530      23.358  -0.573  39.236  1.00  0.00
ATOM   2410  AMF AMF X 531     -85.134 -56.740 -49.876  1.00  0.00
ATOM   2411  AMG AMG X 532     -53.742 -20.702 -84.931  1.00  0.00
ATOM   2412  AMH AMH X 533      86.967 -46.413 -85.887  1.00  0.00
ATOM   2413  AMI AMI X 534      20.393  15.728 -71.370  1.00  0.00
ATOM   2414  AMJ AMJ X 535      22.125 -27.233  42.301  1.00  0.00
ATOM   2415  AMK AMK X 536     -84.702 -44.163 -55.887  1.00  0.00
ATOM   2416  AML AML X 537      86.485  22.655  85.523  1.00  0.00
ATOM   2417  AMM AMM X 538     -32.640 -77.122  16.386  1.00  0.00
ATOM   2418  AMN AMN X 539      -1.013 -32.300 -85.670  1.00  0.00
ATOM   2419  AMO AMO X 540     -23.917 -35.816 -15.652  1.00  0.00
ATOM   2420  AMP AMP X 541      62.504  77.853   5.033  1.00  0.00
ATOM   2421  AMQ AMQ X 542      40.143  74.717  52.551  1.00  0.00
ATOM   2422  AMR AMR X 543       9.924 -83.831  67.595  1.00  0.00
ATOM   2423  AMS AMS X 544     -14.059  13.703  51.030  1.00  0.00
ATOM   2424  AMT AMT X 545      22.783 -18.625  31.054  1.00  0.00
ATOM   2425  AMU AMU X 546     -75.184 -13.650 -12.118  1.00  0.00
ATOM   2426  AMV AMV X 547     -32.754 -35.624 -71.685  1.00  0.00
ATOM   2427  AMW AMW X 548     -61.551  68.810 -51.265  1.00  0.00
ATOM   2428  AMX AMX X 549     -45.656  81.401 -22.480  1.00  0.00
ATOM   2429  AMY AMY X 550       0.485 -45.278  49.328  1.00  0.00
ATOM   2430  AMZ AMZ X 551     -17.091 -41.052  11.055  1.00  0.00
ATOM   2431  ANA ANA X 552       8.527 -33.175 -17.892  1.00  0.00
ATOM   2432  ANB ANB X 553      78.578  83.271 -82.484  1.00  0.00
ATOM   2433  ANC ANC X 554     -35.257  75.956  79.148  1.00  0.00
ATOM   2434  AND AND X 555     -79.960   1.291  61.074  1.00  0.00
ATOM   2435  ANE ANE X 556      -1.972  26.215  22.592  1.00  0.00
ATOM   2436  ANF ANF X 557      66.949 -75.038 -46.618  1.00  0.00
ATOM   2437  ANG ANG X 558      85.896  32.182 -34.525  1.00  0.00
ATOM   2438  ANH ANH X 559     -41.020  63.746 -25.983  1.00  0.00
ATOM   2439  ANI ANI X 560     -65.887  54.924  31.207  1.00  0.00
ATOM   2440  ANJ ANJ X 561      11.625 -33.256 -45.743  1.00  0.00
ATOM   2441  ANK ANK X 562      86.718 -40.077 -26.788  1.00  0.00
ATOM   2442  ANL ANL X 563      67.248 -48.991 -83.586  1.00  0.00
ATOM   2443  ANM ANM X 564      56.290 -88.317 -82.229  1.00  0.00
ATOM   2444  ANN ANN X 565     -13.962  58.877 -35.385  1.00  0.00
ATOM   2445  ANO ANO X 566     -66.657 -86.441 -20.497  1.00  0.00
ATOM   2446  ANP ANP X 567      88.372  56.400 -41.807  1.00  0.00
ATOM   2447  ANQ ANQ X 568     -47.085  67.740  79.306  1.00  0.00
ATOM   2448  ANR ANR X 569      57.546 -69.607 -21.122  1.00  0.00
ATOM   2449  ANS ANS X 570      57.823 -32.001  -8.449  1.00  0.00
ATOM   2450  ANT ANT X 571     -26.016  20.722 -12.555  1.00  0.00
ATOM   2451  ANU ANU X 572      84.711   2.413  -5.716  1.00  0.00
ATOM   2452  ANV ANV X 573       5.518  60.547 -85.131  1.00  0.00
ATOM   2453  ANW ANW X 574     -20.095  39.685  14.169  1.00  0.00
ATOM   2454  ANX ANX X 575      84.291 -25.630   8.413  1.00  0.00
ATOM   2455  ANY ANY X 576     -57.997 -85.813  18.766  1.00  0.00
ATOM   2456  ANZ ANZ X 577      49.168 -31.499  75.157  1.00  0.00
ATOM   2457  AOA AOA X 578     -49.905 -51.280 -50.636  1.00  0.00
ATOM   2458  AOB AOB X 579     -55.060 -31.157 -22.511  1.00  0.00
ATOM   2459  AOC AOC X 580      78.333 -65.143  50.375  1.00  0.00
ATOM   2460  AOD AOD X 581      10.793 -18.619  57.038  1.00  0.00
ATOM   2461  AOE AOE X 582      55.149  56.660 -17.617  1.00  0.00
ATOM   2462  AOF AOF X 583     -82.675 -43.197  44.052  1.00  0.00
ATOM   2463  AOG AOG X 584      83.945  69.448 -74.184  1.00  0.00
ATOM   2464  AOH AOH X 585      17.094  26.261   9.895  1.00  0.00
ATOM   2465  AOI AOI X 586       3.767  79.926 -36.049  1.00  0.00
ATOM   2466  AOJ AOJ X 587       0.906 -79.510  86.513  1.00  0.00
ATOM   2467  AOK AOK X 588       1.112 -60.586  29.488  1.00  0.00
ATOM   2468  AOL AOL X 589      81.833 -13.989 -48.789  1.00  0.00
ATOM   2469  AOM AOM X 590     -43.454   2.804 -71.613  1.00  0.00
ATOM   2470  AON AON X 591     -81.602  54.879  31.805  1.00  0.00
ATOM   2471  AOO AOO X 592     -10.053 -50.733 -78.020  1.00  0.00
ATOM   2472  AOP AOP X 593      -4.076 -88.403  23.450  1.00  0.00
ATOM   2473  AOQ AOQ X 594     -39.993  44.224 -81.276  1.00  0.00
ATOM   2474  AOR AOR X 595      25.829  80.795 -48.338  1.00  0.00
ATOM   2475  AOS AOS X 596     -82.282  76.524 -23.090  1.00  0.00
ATOM   2476  AOT AOT X 597      37.167  62.822 -59.349  1.00  0.00
ATOM   2477  AOU AOU X 598      44.739 -40.913 -47.887  1.00  0.00
ATOM   2478  AOV AOV X 599     -81.636  24.824 -41.803  1.00  0.00
ATOM   2479  AOW AOW X 600      69.364 -90.783 -77.449  1.00  0.00
ATOM   2480  AOX AOX X 601     -18.056  71.777  -4.610  1.00  0.00
ATOM   2481  AOY AOY X 602      45.803 -56.199  44.956  1.00  0.00
ATOM   2482  AOZ AOZ X 603      77.011 -88.165 -31.697  1.00  0.00
ATOM   2483  APA APA X 604     -17.095   3.233 -22.565  1.00  0.00
ATOM   2484  APB APB X 605      72.004  44.257 -47.284  1.00  0.00
ATOM   2485  APC APC X 606      24.469  11.967 -49.203  1.00  0.00
ATOM   2486  APD APD X 607     -51.959  48.386 -78.693  1.00  0.00
ATOM   2487  APE APE X 608     -86.153  38.847 -46.933  1.00  0.00
ATOM   2488  APF APF X 609     -80.642 -51.982  53.388  1.00  0.00
ATOM   2489  APG APG X 610      46.525  79.400 -84.201  1.00  0.00
ATOM   2490  APH APH X 611     -44.682  80.496  43.323  1.00  0.00
ATOM   2491  API API X 612      32.522  62.357 -76.212  1.00  0.00
ATOM   2492  APJ APJ X 613     -14.712 -17.843 -48.628  1.00  0.00
ATOM   2493  APK APK X 614     -80.277  48.212  82.715  1.00  0.00
ATOM   2494  APL APL X 615      59.695  -3.105  43.249  1.00  0.00
ATOM   2495  APM APM X 616     -26.259  76.200 -44.228  1.00  0.00
ATOM   2496  APN APN X 617      80.797  -1.237 -78.020  1.00  0.00
ATOM   2497  APO APO X 618      46.304 -64.980  26.979  1.00  0.00
ATOM   2498  APP APP X 619      85.883 -34.204 -75.462  1.00  0.00
ATOM   2499  APQ APQ X 620       9.309 -28.302   6.503  1.00  0.00
ATOM   2500  APR APR X 621      62.676  28.010  33.458  1.00  0.00
ATOM   2501  APS APS X 622      84.245 -59.391 -73.236  1.00  0.00
ATOM   2502  APT APT X 623      49.283  65.778  -8.963  1.00  0.00
ATOM   2503  APU APU X 624     -23.265 -85.887  64.315  1.00  0.00
ATOM   2504  APV APV X 625      83.985  27.371  18.769  1.00  0.00
ATOM   2505  APW APW X 626      40.825  27.922  51.971  1.00  0.00
ATOM   2506  APX APX X 627     -46.434  50.354  -0.763  1.00  0.00
ATOM   2507  APY APY X 628      32.398  18.620  48.304  1.00  0.00
ATOM   2508  APZ APZ X 629      80.321 -79.362  67.199  1.00  0.00
ATOM   2509  AQA AQA X 630      68.131  19.859  46.490  1.00  0.00
ATOM   2510  AQB AQB X 631      87.242 -44.252  19.700  1.00  0.00
ATOM   2511  AQC AQC X 632     -46.107  19.609  81.866  1.00  0.00
ATOM   2512  AQD AQD X 633     -79.537  11.439 -79.519  1.00  0.00
ATOM   2513  AQE AQE X 634      77.364 -55.575  32.714  1.00  0.00
ATOM   2514  AQF AQF X 635      55.318  81.847  42.844  1.00  0.00
ATOM   2515  AQG AQG X 636     -79.352  -3.756  28.789  1.00  0.00
ATOM   2516  AQH AQH X 637      46.145  -9.476  58.303  1.00  0.00
ATOM   2517  AQI AQI X 638     -30.947  54.192  88.129  1.00  0.00
ATOM   2518  AQJ AQJ X 639     -40.865 -89.097  47.267  1.00  0.00
ATOM   2519  AQK AQK X 640      82.273 -11.216 -70.730  1.00  0.00
ATOM   2520  AQL AQL X 641      -8.658  40.074 -36.992  1.00  0.00
ATOM   2521  AQM AQM X 642      78.669 -16.498  -9.588  1.00  0.00
ATOM   2522  AQN AQN X 643      14.661  59.949  30.761  1.00  0.00
ATOM   2523  AQO AQO X 644      -6.871 -34.073  83.491  1.00  0.00
ATOM   2524  AQP AQP X 645       3.674  61.273  83.573  1.00  0.00
ATOM   2525  AQQ AQQ X 646     -66.225   3.592  29.423  1.00  0.00
ATOM   2526  AQR AQR X 647      -2.415 -88.995  42.418  1.00  0.00
ATOM   2527  AQS AQS X 648      -2.713 -86.218  57.167  1.00  0.00
ATOM   2528  AQT AQT X 649     -32.886 -78.075 -52.350  1.00  0.00
ATOM   2529  AQU AQU X 650     -10.452  85.319 -28.646  1.00  0.00
ATOM   2530  AQV AQV X 651     -25.100  21.871 -39.695  1.00  0.00
ATOM   2531  AQW AQW X 652      51.880 -46.873 -83.449  1.00  0.00
ATOM   2532  AQX AQX X 653      27.122  81.518  20.517  1.00  0.00
ATOM   2533  AQY AQY X 654      23.127 -60.890  -3.371  1.00  0.00
ATOM   2534  AQZ AQZ X 655     -22.193 -26.496 -27.962  1.00  0.00
ATOM   2535  ARA ARA X 656      40.798  -0.473  17.395  1.00  0.00
ATOM   2536  ARB ARB X 657      29.326 -64.905 -46.436  1.00  0.00
ATOM   2537  ARC ARC X 658     -41.750 -15.415 -65.525  1.00  0.00
ATOM   2538  ARD ARD X 659     -28.547 -36.483  42.511  1.00  0.00
ATOM   2539  ARE ARE X 660     -40.770  -1.741 -32.826  1.00  0.00
ATOM   2540  ARF ARF X 661      39.511 -10.374   3.003  1.00  0.00
ATOM   2541  ARG ARG X 662      55.609 -54.880  -8.968  1.00  0.00
ATOM   2542  ARH ARH X 663      12.778 -49.047 -80.638  1.00  0.00
ATOM   2543  ARI ARI X 664     -65.042  83.888 -60.638  1.00  0.00
ATOM   2544  ARJ ARJ X 665      88.216   6.094  32.574  1.00  0.00
ATOM   2545  ARK ARK X 666     -14.033 -51.280  82.277  1.00  0.00
ATOM   2546  ARL ARL X 667      53.708 -90.772  56.049  1.00  0.00
ATOM   2547  ARM ARM X 668     -79.081 -33.119 -50.660  1.00  0.00
ATOM   2548  ARN ARN X 669      26.905  40.261  65.039  1.00  0.00
ATOM   2549  ARO ARO X 670       8.606 -82.437 -84.164  1.00  0.00
ATOM   2550  ARP ARP X 671     -24.675  74.047  35.340  1.00  0.00
ATOM   2551  ARQ ARQ X 672       5.687 -35.642  19.057  1.00  0.00
ATOM   2552  ARR ARR X 673      46.908 -39.457  52.176  1.00  0.00
ATOM   2553  ARS ARS X 674      71.047 -88.870 -58.695  1.00  0.00
ATOM   2554  ART ART X 675      45.776  77.872  -3.182  1.00  0.00
ATOM   2555  ARU ARU X 676     -58.161 -88.324 -41.544  1.00  0.00
ATOM   2556  ARV ARV X 677     -36.741 -88.969  75.717  1.00  0.00
ATOM   2557  ARW ARW X 678      25.633  36.160   3.560  1.00  0.00
ATOM   2558  ARX ARX X 679     -57.380  34.870 -39.924  1.00  0.00
ATOM   2559  ARY ARY X 680     -58.673  32.567 -62.732  1.00  0.00
ATOM   2560  ARZ ARZ X 681      89.020 -83.155 -34.345  1.00  0.00
ATOM   2561  ASA ASA X 682     -52.436  46.928 -41.596  1.00  0.00
ATOM   2562  ASB ASB X 683      69.871 -15.256  83.309  1.00  0.00
ATOM   2563  ASC ASC X 684      52.968  85.157  60.260  1.00  0.00
ATOM   2564  ASD ASD X 685     -12.994 -81.299 -11.129  1.00  0.00
ATOM   2565  ASE ASE X 686     -63.884  81.406  88.062  1.00  0.00
ATOM   2566  ASF ASF X 687       6.144  30.389 -18.326  1.00  0.00
ATOM   2567  ASG ASG X 688      16.498  30.229  80.799  1.00  0.00
ATOM   2568  ASH ASH X 689      -3.976  15.188 -65.207  1.00  0.00
ATOM   2569  ASI ASI X 690      54.698 -62.190  85.497  1.00  0.00
ATOM   2570  ASJ ASJ X 691      54.512  44.050 -32.900  1.00  0.00
ATOM   2571  ASK ASK X 692      28.877 -82.517 -62.025  1.00  0.00
ATOM   2572  ASL ASL X 693     -31.747 -21.622  49.762  1.00  0.00
ATOM   2573  ASM ASM X 694     -37.213 -22.946 -23.724  1.00  0.00
ATOM   2574  ASN ASN X 695      44.110  23.820 -51.424  1.00  0.00
ATOM   2575  ASO ASO X 696      40.836 -56.011  82.395  1.00  0.00
ATOM   2576  ASP ASP X 697      59.331  11.474 -70.853  1.00  0.00
ATOM   2577  ASQ ASQ X 698       6.653  11.286 -56.613  1.00  0.00
ATOM   2578  ASR ASR X 699     -20.888  -4.515 -61.156  1.00  0.00
ATOM   2579  ASS ASS X 700     -32.899  65.217 -42.161  1.00  0.00
ATOM   2580  AST AST X 701     -71.539  46.385  43.638  1.00  0.00
ATOM   2581  ASU ASU X 702       6.421  31.787 -76.087  1.00  0.00
ATOM   2582  ASV ASV X 703     -45.739  -7.687  41.600  1.00  0.00
ATOM   2583  ASW ASW X 704     -17.219  42.670  74.065  1.00  0.00
ATOM   2584  ASX ASX X 705     -27.612  59.770  74.420  1.00  0.00
ATOM   2585  ASY ASY X 706      -3.322  66.313 -78.323  1.00  0.00
ATOM   2586  ASZ ASZ X 707      37.081  49.316  20.442  1.00  0.00
ATOM   2587  ATA ATA X 708     -82.080  32.863  71.267  1.00  0.00
ATOM   2588  ATB ATB X 709     -40.179 -76.964  70.914  1.00  0.00
ATOM   2589  ATC ATC X 710     -83.060 -85.173  85.933  1.00  0.00
ATOM   2590  ATD ATD X 711      71.049  84.607  17.978  1.00  0.00
ATOM   2591  ATE ATE X 712     -48.208  72.950 -41.232  1.00  0.00
ATOM   2592  ATF ATF X 713     -81.283  75.621 -77.054  1.00  0.00
ATOM   2593  ATG ATG X 714     -78.774 -20.084 -86.148  1.00  0.00
ATOM   2594  ATH ATH X 715      23.840  79.259  36.328  1.00  0.00
ATOM   2595  ATI ATI X 716     -29.149  26.116  33.229  1.00  0.00
ATOM   2596  ATJ ATJ X 717      23.121 -87.841 -79.841  1.00  0.00
ATOM   2597  ATK ATK X 718      86.962 -55.726 -36.794  1.00  0.00
ATOM   2598  ATL ATL X 719     -66.525  52.543 -74.610  1.00  0.00
ATOM   2599  ATM ATM X 720      20.353 -63.004 -76.671  1.00  0.00
ATOM   2600  ATN ATN X 721     -71.797 -51.910 -58.363  1.00  0.00
ATOM   2601  ATO ATO X 722      23.015 -82.412  17.676  1.00  0.00
ATOM   2602  ATP ATP X 723      24.154 -88.607   0.376  1.00  0.00
ATOM   2603  ATQ ATQ X 724      38.785  -3.149 -44.875  1.00  0.00
ATOM   2604  ATR ATR X 725     -53.322 -44.132  39.172  1.00  0.00
ATOM   2605  ATS ATS X 726      71.739 -40.300  56.438  1.00  0.00
ATOM   2606  ATT ATT X 727     -60.882  10.625 -73.623  1.00  0.00
ATOM   2607  ATU ATU X 728     -80.321  69.352   3.282  1.00  0.00
ATOM   2608  ATV ATV X 729      -4.484 -27.445 -13.630  1.00  0.00
ATOM   2609  ATW ATW X 730      85.235  80.283  59.585  1.00  0.00
ATOM   2610  ATX ATX X 731     -20.755  37.485  31.927  1.00  0.00
ATOM   2611  ATY ATY X 732     -78.244  82.138 -41.863  1.00  0.00
ATOM   2612  ATZ ATZ X 733      89.330  13.369  57.691  1.00  0.00
ATOM   2613  AUA AUA X 734     -58.127  55.725  21.399  1.00  0.00
ATOM   2614  AUB AUB X 735      46.299  15.326   3.632  1.00  0.00
ATOM   2615  AUC AUC X 736     -27.221   7.232  60.618  1.00  0.00
ATOM   2616  AUD AUD X 737      49.192 -88.515 -15.477  1.00  0.00
ATOM   2617  AUE AUE X 738     -50.857  55.236  34.615  1.00  0.00
ATOM   2618  AUF AUF X 739     -51.335 -41.422 -30.341  1.00  0.00
ATOM   2619  AUG AUG X 740     -56.698 -84.288  -0.963  1.00  0.00
ATOM   2620  AUH AUH X 741     -35.024  12.031 -84.647  1.00  0.00
ATOM   2621  AUI AUI X 742      87.335  50.533  71.124  1.00  0.00
ATOM   2622  AUJ AUJ X 743      -5.054 -85.050 -78.289  1.00  0.00
ATOM   2623  AUK AUK X 744       2.245  66.869 -66.678  1.00  0.00
ATOM   2624  AUL AUL X 745     -18.886  49.803  20.548  1.00  0.00
ATOM   2625  AUM AUM X 746      79.340 -52.698  84.734  1.00  0.00
ATOM   2626  AUN AUN X 747     -34.361 -81.946  88.555  1.00  0.00
ATOM   2627  AUO AUO X 748     -81.946 -78.316 -81.140  1.00  0.00
ATOM   2628  AUP AUP X 749     -36.656  70.697  -3.766  1.00  0.00
ATOM   2629  AUQ AUQ X 750      74.182 -82.212 -17.414  1.00  0.00
ATOM   2630  AUR AUR X 751     -27.663   6.519  71.811  1.00  0.00
ATOM   2631  AUS AUS X 752     -10.680 -66.860 -45.326  1.00  0.00
ATOM   2632  AUT AUT X 753      62.924  14.903  26.875  1.00  0.00
ATOM   2633  AUU AUU X 754     -66.006 -31.602 -31.355  1.00  0.00
ATOM   2634  AUV AUV X 755     -51.862  28.162 -78.703  1.00  0.00
ATOM   2635  AUW AUW X 756      68.550  28.370  -5.775  1.00  0.00
ATOM   2636  AUX AUX X 757      46.981  -4.591 -66.588  1.00  0.00
ATOM   2637  AUY AUY X 758     -38.549  71.302  66.310  1.00  0.00
ATOM   2638  AUZ AUZ X 759      35.032 -11.986  -8.208  1.00  0.00
ATOM   2639  AVA AVA X 760     -81.061 -22.349   3.607  1.00  0.00
ATOM   2640  AVB AVB X 761     -39.595  42.047  88.324  1.00  0.00
ATOM   2641  AVC AVC X 762       3.780   8.613  29.604  1.00  0.00
ATOM   2642  AVD AVD X 763      -7.250  40.334  35.026  1.00  0.00
ATOM   2643  AVE AVE X 764     -53.273 -68.914  61.364  1.00  0.00
ATOM   2644  AVF AVF X 765      72.726  83.775  66.276  1.00  0.00
ATOM   2645  AVG AVG X 766      72.924  72.387  82.570  1.00  0.00
ATOM   2646  AVH AVH X 767     -60.334 -82.446  85.360  1.00  0.00
ATOM   2647  AVI AVI X 768      15.011 -24.844  21.429  1.00  0.00
ATOM   2648  AVJ AVJ X 769       3.240   7.431  70.655  1.00  0.00
ATOM   2649  AVK AVK X 770     -13.199  31.634 -86.808  1.00  0.00
ATOM   2650  AVL AVL X 771      -9.022  63.704  22.434  1.00  0.00
ATOM   2651  AVM AVM X 772       8.143  84.337 -50.908  1.00  0.00
ATOM   2652  AVN AVN X 773     -62.089 -13.026 -22.410  1.00  0.00
ATOM   2653  AVO AVO X 774      -3.803  48.156  27.693  1.00  0.00
ATOM   2654  AVP AVP X 775      88.672  67.211  50.801  1.00  0.00
ATOM   2655  AVQ AVQ X 776      58.621 -43.478 -44.754  1.00  0.00
ATOM   2656  AVR AVR X 777      84.955 -27.206 -58.563  1.00  0.00
ATOM   2657  AVS AVS X 778      13.488 -30.617  -2.592  1.00  0.00
ATOM   2658  AVT AVT X 779     -82.183  25.563  11.530  1.00  0.00
ATOM   2659  AVU AVU X 780      82.819  13.537 -13.844  1.00  0.00
ATOM   2660  AVV AVV X 781     -85.224 -19.482 -40.714  1.00  0.00
ATOM   2661  AVW AVW X 782      23.074 -82.585  52.242  1.00  0.00
ATOM   2662  AVX AVX X 783      60.328 -21.761  62.091  1.00  0.00
ATOM   2663  AVY AVY X 784     -70.666 -66.813 -28.153  1.00  0.00
ATOM   2664  AVZ AVZ X 785     -34.459 -37.674  26.288  1.00  0.00
ATOM   2665  AWA AWA X 786     -51.350  63.313  13.416  1.00  0.00
ATOM   2666  AWB AWB X 787      48.788  36.883 -47.106  1.00  0.00
ATOM   2667  AWC AWC X 788      17.751 -55.844 -29.966  1.00  0.00
ATOM   2668  AWD AWD X 789      86.939 -42.373  64.721  1.00  0.00
ATOM   2669  AWE AWE X 790      85.947  50.502 -26.976  1.00  0.00
ATOM   2670  AWF AWF X 791     -18.296 -28.461  41.050  1.00  0.00
ATOM   2671  AWG AWG X 792     -84.278  56.175 -13.940  1.00  0.00
ATOM   2672  AWH AWH X 793      88.930 -45.043 -61.832  1.00  0.00
ATOM   2673  AWI AWI X 794      58.155 -23.517 -27.863  1.00  0.00
ATOM   2674  AWJ AWJ X 795     -60.454   5.180   5.889  1.00  0.00
ATOM   2675  AWK AWK X 796      29.266  63.577  54.978  1.00  0.00
ATOM   2676  AWL AWL X 797      36.106 -87.640  36.675  1.00  0.00
ATOM   2677  AWM AWM X 798     -27.518 -35.135 -42.735  1.00  0.00
ATOM   2678  AWN AWN X 799     -80.124  66.076 -60.456  1.00  0.00
ATOM   2679  AWO AWO X 800      71.148 -32.675  86.966  1.00  0.00
ATOM   2680  AWP AWP X 801      64.769  37.294  46.352  1.00  0.00
ATOM   2681  AWQ AWQ X 802      22.942  -9.758  13.533  1.00  0.00
ATOM   2682  AWR AWR X 803      76.469  34.735 -81.018  1.00  0.00
ATOM   2683  AWS AWS X 804     -33.038 -17.791 -48.660  1.00  0.00
ATOM   2684  AWT AWT X 805      -8.706  80.058 -48.315  1.00  0.00
ATOM   2685  AWU AWU X 806     -16.235 -13.799   3.343  1.00  0.00
ATOM   2686  AWV AWV X 807     -39.101  20.036  66.284  1.00  0.00
ATOM   2687  AWW AWW X 808      44.671  50.995 -64.596  1.00  0.00
ATOM   2688  AWX AWX X 809      29.237 -64.039  28.922  1.00  0.00
ATOM   2689  AWY AWY X 810      90.442  34.282 -63.929  1.00  0.00
ATOM   2690  AWZ AWZ X 811     -77.982  33.711 -53.623  1.00  0.00
ATOM   2691  AXA AXA X 812     -68.856 -54.743  47.074  1.00  0.00
ATOM   2692  AXB AXB X 813      62.426 -73.908  84.721  1.00  0.00
ATOM   2693  AXC AXC X 814     -38.373  24.580 -15.726  1.00  0.00
ATOM   2694  AXD AXD X 815      13.183 -14.712  81.251  1.00  0.00
ATOM   2695  AXE AXE X 816      83.907 -58.691  59.282  1.00  0.00
ATOM   2696  AXF AXF X 817     -13.015  83.115  18.396  1.00  0.00
ATOM   2697  AXG AXG X 818     -77.934 -39.944  57.089  1.00  0.00
ATOM   2698  AXH AXH X 819     -76.048 -62.216  74.323  1.00  0.00
ATOM   2699  AXI AXI X 820      62.130 -39.487 -34.309  1.00  0.00
ATOM   2700  AXJ AXJ X 821      27.424 -23.101 -59.899  1.00  0.00
ATOM   2701  AXK AXK X 822     -39.315 -63.386  86.352  1.00  0.00
ATOM   2702  AXL AXL X 823     -80.641  49.078 -62.264  1.00  0.00
ATOM   2703  AXM AXM X 824     -50.136 -33.645  30.022  1.00  0.00
ATOM   2704  AXN AXN X 825     -33.052 -82.350 -76.366  1.00  0.00
ATOM   2705  AXO AXO X 826      87.512  -3.071  45.262  1.00  0.00
ATOM   2706  AXP AXP X 827     -80.293 -46.060 -77.629  1.00  0.00
ATOM   2707  AXQ AXQ X 828      49.904  17.562  76.351  1.00  0.00
ATOM   2708  AXR AXR X 829     -21.853  46.636 -39.906  1.00  0.00
ATOM   2709  AXS AXS X 830     -82.000   1.460  38.640  1.00  0.00
ATOM   2710  AXT AXT X 831     -16.263 -77.977  56.283  1.00  0.00
ATOM   2711  AXU AXU X 832      67.383 -83.410  10.897  1.00  0.00
ATOM   2712  AXV AXV X 833      47.903  29.812  -2.252  1.00  0.00
ATOM   2713  AXW AXW X 834      37.968  33.081  79.482  1.00  0.00
ATOM   2714  AXX AXX X 835     -16.728  49.516 -21.726  1.00  0.00
ATOM   2715  AXY AXY X 836      59.133  -6.791  22.891  1.00  0.00
ATOM   2716  AXZ AXZ X 837     -74.438  41.317 -84.296  1.00  0.00
ATOM   2717  AYA AYA X 838      46.659 -25.337   5.066  1.00  0.00
ATOM   2718  AYB AYB X 839      -8.405  64.361  86.649  1.00  0.00
ATOM   2719  AYC AYC X 840     -53.246 -19.734 -35.097  1.00  0.00
ATOM   2720  AYD AYD X 841     -31.249   5.987  11.356  1.00  0.00
ATOM   2721  AYE AYE X 842      50.551 -45.021  87.064  1.00  0.00
ATOM   2722  AYF AYF X 843      -1.831  46.633 -86.282  1.00  0.00
ATOM   2723  AYG AYG X 844     -27.633 -89.563  -8.726  1.00  0.00
ATOM   2724  AYH AYH X 845      23.685 -84.684  86.726  1.00  0.00
ATOM   2725  AYI AYI X 846      68.654 -84.105  51.904  1.00  0.00
ATOM   2726  AYJ AYJ X 847       9.167  40.685 -86.007  1.00  0.00
ATOM   2727  AYK AYK X 848      62.364 -45.426 -23.952  1.00  0.00
ATOM   2728  AYL AYL X 849      59.570  68.439  41.821  1.00  0.00
ATOM   2729  AYM AYM X 850      89.096  12.799 -83.399  1.00  0.00
ATOM   2730  AYN AYN X 851      61.988 -41.278  87.082  1.00  0.00
ATOM   2731  AYO AYO X 852      21.471  75.706 -25.136  1.00  0.00
ATOM   2732  AYP AYP X 853      86.015  64.524   8.235  1.00  0.00
ATOM   2733  AYQ AYQ X 854      60.837 -40.886  51.108  1.00  0.00
ATOM   2734  AYR AYR X 855       7.444  57.481 -50.844  1.00  0.00
ATOM   2735  AYS AYS X 856       9.696 -61.945 -60.566  1.00  0.00
ATOM   2736  AYT AYT X 857     -77.264 -79.122  74.189  1.00  0.00
ATOM   2737  AYU AYU X 858     -22.732 -40.597  53.523  1.00  0.00
ATOM   2738  AYV AYV X 859     -44.849  -5.355  60.688  1.00  0.00
ATOM   2739  AYW AYW X 860      -8.168 -70.330  39.500  1.00  0.00
ATOM   2740  AYX AYX X 861      81.912  55.105  46.410  1.00  0.00
ATOM   2741  AYY AYY X 862      19.410  58.138 -36.181  1.00  0.00
ATOM   2742  AYZ AYZ X 863      40.767  75.390  64.997  1.00  0.00
ATOM   2743  AZA AZA X 864     -33.320  50.514 -33.512  1.00  0.00
ATOM   2744  AZB AZB X 865     -70.876  38.128 -67.434  1.00  0.00
ATOM   2745  AZC AZC X 866      88.274  -7.947 -24.464  1.00  0.00
ATOM   2746  AZD AZD X 867      18.320 -64.310 -17.168  1.00  0.00
ATOM   2747  AZE AZE X 868     -18.840  -3.616  32.068  1.00  0.00
ATOM   2748  AZF AZF X 869      88.814 -70.963 -11.456  1.00  0.00
ATOM   2749  AZG AZG X 870      48.628   7.340  33.743  1.00  0.00
ATOM   2750  AZH AZH X 871     -49.624 -87.816  59.778  1.00  0.00
ATOM   2751  AZI AZI X 872      -4.606 -64.372  85.814  1.00  0.00
ATOM   2752  AZJ AZJ X 873     -75.070  83.702 -53.524  1.00  0.00
ATOM   2753  AZK AZK X 874     -58.088 -63.942 -43.513  1.00  0.00
ATOM   2754  AZL AZL X 875     -27.105 -68.886  66.479  1.00  0.00
ATOM   2755  AZM AZM X 876      47.383   9.203  50.464  1.00  0.00
ATOM   2756  AZN AZN X 877      72.603 -56.833  56.478  1.00  0.00
ATOM   2757  AZO AZO X 878      75.277 -40.426 -58.845  1.00  0.00
ATOM   2758  AZP AZP X 879     -75.834 -88.465 -55.574  1.00  0.00
ATOM   2759  AZQ AZQ X 880      80.711  57.908 -55.757  1.00  0.00
ATOM   2760  AZR AZR X 881     -80.469  20.643  -1.398  1.00  0.00
ATOM   2761  AZS AZS X 882      45.510   0.406 -81.323  1.00  0.00
ATOM   2762  AZT AZT X 883     -80.096 -55.937 -37.445  1.00  0.00
ATOM   2763  AZU AZU X 884       0.391 -90.574 -45.970  1.00  0.00
ATOM   2764  AZV AZV X 885      86.959 -31.902 -46.235  1.00  0.00
ATOM   2765  AZW AZW X 886     -47.069  82.483  58.320  1.00  0.00
ATOM   2766  AZX AZX X 887      55.205  19.619  52.259  1.00  0.00
ATOM   2767  AZY AZY X 888      89.086 -85.225  20.903  1.00  0.00
ATOM   2768  AZZ AZZ X 889     -56.712  25.021  15.617  1.00  0.00
ATOM   2769  BAA BAA X 890      13.779  -1.831 -53.765  1.00  0.00
ATOM   2770  BAB BAB X 891      71.413 -25.875 -10.621  1.00  0.00
ATOM   2771  BAC BAC X 892     -43.454 -44.981 -66.224  1.00  0.00
ATOM   2772  BAD BAD X 893     -23.744 -15.149  42.493  1.00  0.00
ATOM   2773  BAE BAE X 894      75.672  48.788   3.520  1.00  0.00
ATOM   2774  BAF BAF X 895     -85.038 -36.420  67.210  1.00  0.00
ATOM   2775  BAG BAG X 896     -44.968  85.004 -75.340  1.00  0.00
ATOM   2776  BAH BAH X 897       6.776 -74.070  14.308  1.00  0.00
ATOM   2777  BAI BAI X 898       6.829  47.197  63.424  1.00  0.00
ATOM   2778  BAJ BAJ X 899     -85.084 -55.282  34.802  1.00  0.00
ATOM   2779  BAK BAK X 900      71.602 -56.332 -24.554  1.00  0.00
ATOM   2780  BAL BAL X 901       8.425  18.548  -8.129  1.00  0.00
ATOM   2781  BAM BAM X 902      19.247  54.391  43.705  1.00  0.00
ATOM   2782  BAN BAN X 903      83.850  68.824 -46.103  1.00  0.00
ATOM   2783  BAO BAO X 904     -17.198 -33.089  -0.363  1.00  0.00
ATOM   2784  BAP BAP X 905     -61.699  18.332  76.490  1.00  0.00
ATOM   2785  BAQ BAQ X 906     -36.204  -6.764 -80.830  1.00  0.00
ATOM   2786  BAR BAR X 907     -28.356 -13.922 -62.264  1.00  0.00
ATOM   2787  BAS BAS X 908     -24.158 -48.409  67.731  1.00  0.00
ATOM   2788  BAT BAT X 909      36.710  42.941  -2.809  1.00  0.00
ATOM   2789  BAU BAU X 910      68.159  -4.475 -53.192  1.00  0.00
ATOM   2790  BAV BAV X 911      79.068  60.958  -4.115  1.00  0.00
ATOM   2791  BAW BAW X 912      -9.661   3.840  37.892  1.00  0.00
ATOM   2792  BAX BAX X 913       2.426  -9.937 -36.336  1.00  0.00
ATOM   2793  BAY BAY X 914      13.948 -44.409 -36.781  1.00  0.00
ATOM   2794  BAZ BAZ X 915     -68.253  36.345  80.454  1.00  0.00
ATOM   2795  BBA BBA X 916     -63.152  -3.958  74.238  1.00  0.00
ATOM   2796  BBB BBB X 917     -33.004  81.378  14.402  1.00  0.00
ATOM   2797  BBC BBC X 918      44.931 -79.285  90.039  1.00  0.00
ATOM   2798  BBD BBD X 919      54.005  16.309 -54.510  1.00  0.00
ATOM   2799  BBE BBE X 920      62.347  24.270 -23.848  1.00  0.00
ATOM   2800  BBF BBF X 921      63.899 -65.576 -82.259  1.00  0.00
ATOM   2801  BBG BBG X 922      35.789 -71.052  41.901  1.00  0.00
ATOM   2802  BBH BBH X 923     -17.846  36.312 -49.699  1.00  0.00
ATOM   2803  BBI BBI X 924     -76.948 -54.266  19.896  1.00  0.00
ATOM   2804  BBJ BBJ X 925     -51.465  -2.560 -84.395  1.00  0.00
ATOM   2805  BBK BBK X 926      -7.666  21.153 -13.684  1.00  0.00
ATOM   2806  BBL BBL X 927      11.728 -28.853 -29.152  1.00  0.00
ATOM   2807  BBM BBM X 928      67.876  33.982 -34.284  1.00  0.00
ATOM   2808  BBN BBN X 929     -71.241  11.898  66.548  1.00  0.00
ATOM   2809  BBO BBO X 930     -50.424 -17.091  86.312  1.00  0.00
ATOM   2810  BBP BBP X 931      43.602  -5.683 -25.235  1.00  0.00
ATOM   2811  BBQ BBQ X 932      89.510  39.542 -11.004  1.00  0.00
ATOM   2812  BBR BBR X 933     -10.180  82.601  -6.401  1.00  0.00
ATOM   2813  BBS BBS X 934     -22.923  16.000 -64.772  1.00  0.00
ATOM   2814  BBT BBT X 935      58.174  17.921  84.521  1.00  0.00
ATOM   2815  BBU BBU X 936     -32.531 -24.609  88.463  1.00  0.00
ATOM   2816  BBV BBV X 937     -39.547  49.995  15.622  1.00  0.00
ATOM   2817  BBW BBW X 938      85.609  84.628  -9.162  1.00  0.00
ATOM   2818  BBX BBX X 939      54.094 -76.928 -29.903  1.00  0.00
ATOM   2819  BBY BBY X 940       7.183  82.526  27.065  1.00  0.00
ATOM   2820  BBZ BBZ X 941     -83.486  29.936 -26.510  1.00  0.00
ATOM   2821  BCA BCA X 942      25.590 -67.654  13.865  1.00  0.00
ATOM   2822  BCB BCB X 943      77.285 -87.020  86.999  1.00  0.00
ATOM   2823  BCC BCC X 944      28.085 -12.387  55.082  1.00  0.00
ATOM   2824  BCD BCD X 945      82.445  21.893  67.711  1.00  0.00
ATOM   2825  BCE BCE X 946     -17.067 -85.474 -40.968  1.00  0.00
ATOM   2826  BCF BCF X 947     -82.607 -56.344  66.607  1.00  0.00
ATOM   2827  BCG BCG X 948     -40.155 -63.166  74.148  1.00  0.00
ATOM   2828  BCH BCH X 949      -3.960  67.391 -32.382  1.00  0.00
ATOM   2829  BCI BCI X 950      82.375  53.389 -14.318  1.00  0.00
ATOM   2830  BCJ BCJ X 951      85.247 -30.250 -12.116  1.00  0.00
ATOM   2831  BCK BCK X 952      60.559  31.093  80.659  1.00  0.00
ATOM   2832  BCL BCL X 953      -3.200 -58.707 -65.781  1.00  0.00
ATOM   2833  BCM BCM X 954     -11.499  75.727 -60.798  1.00  0.00
ATOM   2834  BCN BCN X 955      73.508 -45.024 -68.958  1.00  0.00
ATOM   2835  BCO BCO X 956      -9.270  25.387 -62.394  1.00  0.00
ATOM   2836  BCP BCP X 957      88.557 -14.865  80.796  1.00  0.00
ATOM   2837  BCQ BCQ X 958      24.905  23.548 -26.697  1.00  0.00
ATOM   2838  BCR BCR X 959      61.007 -63.471  48.780  1.00  0.00
ATOM   2839  BCS BCS X 960      39.900  53.852 -86.143  1.00  0.00
ATOM   2840  BCT BCT X 961     -37.666 -44.805  87.216  1.00  0.00
ATOM   2841  BCU BCU X 962     -42.317  56.812 -69.937  1.00  0.00
ATOM   2842  BCV BCV X 963      44.748 -61.227 -62.694  1.00  0.00
ATOM   2843  BCW BCW X 964     -67.639 -89.083   4.811  1.00  0.00
ATOM   2844  BCX BCX X 965      51.599  56.277   0.289  1.00  0.00
ATOM   2845  BCY BCY X 966      14.997  47.437 -59.547  1.00  0.00
ATOM   2846  BCZ BCZ X 967      62.413  19.239 -35.926  1.00  0.00
ATOM   2847  BDA BDA X 968     -83.440 -81.120   4.908  1.00  0.00
ATOM   2848  BDB BDB X 969       2.289 -50.528  83.231  1.00  0.00
ATOM   2849  BDC BDC X 970     -84.414 -26.986 -29.552  1.00  0.00
ATOM   2850  BDD BDD X 971     -23.088  -3.360  -6.174  1.00  0.00
ATOM   2851  BDE BDE X 972     -85.257 -15.164 -73.128  1.00  0.00
ATOM   2852  BDF BDF X 973     -28.079  15.295  29.918  1.00  0.00
ATOM   2853  BDG BDG X 974     -29.196 -37.606  79.287  1.00  0.00
ATOM   2854  BDH BDH X 975     -48.956  48.662 -28.499  1.00  0.00
ATOM   2855  BDI BDI X 976      24.611 -16.739   0.934  1.00  0.00
ATOM   2856  BDJ BDJ X 977       9.512  78.361  81.002  1.00  0.00
ATOM   2857  BDK BDK X 978      40.087 -82.055 -48.061  1.00  0.00
ATOM   2858  BDL BDL X 979     -17.179  17.187 -33.472  1.00  0.00
ATOM   2859  BDM BDM X 980     -47.448  84.319  85.916  1.00  0.00
ATOM   2860  BDN BDN X 981     -79.109  69.903  87.001  1.00  0.00
ATOM   2861  BDO BDO X 982      10.940 -53.898  43.859  1.00  0.00
ATOM   2862  BDP BDP X 983     -21.586 -11.885 -32.911  1.00  0.00
ATOM   2863  BDQ BDQ X 984     -33.719  63.321 -78.342  1.00  0.00
ATOM   2864  BDR BDR X 985     -14.655  68.508 -45.241  1.00  0.00
ATOM   2865  BDS BDS X 986     -44.173 -89.266 -52.922  1.00  0.00
ATOM   2866  BDT BDT X 987      -8.532 -34.212  58.110  1.00  0.00
ATOM   2867  BDU BDU X 988      -3.700  11.607  62.662  1.00  0.00
ATOM   2868  BDV BDV X 989      -9.919 -89.017  86.807  1.00  0.00
ATOM   2869  BDW BDW X 990     -41.395  55.489 -44.034  1.00  0.00
ATOM   2870  BDX BDX X 991      50.717   0.652 -49.850  1.00  0.00
ATOM   2871  BDY BDY X 992       7.438  34.209 -58.358  1.00  0.00
ATOM   2872  BDZ BDZ X 993      47.064 -59.945 -19.543  1.00  0.00
ATOM   2873  BEA BEA X 994      72.832 -42.922 -12.834  1.00  0.00
ATOM   2874  BEB BEB X 995     -82.080 -68.280 -25.015  1.00  0.00
ATOM   2875  BEC BEC X 996      36.865  80.853 -59.630  1.00  0.00
ATOM   2876  BED BED X 997      25.389  50.650  53.908  1.00  0.00
ATOM   2877  BEE BEE X 998     -85.259  52.119 -42.250  1.00  0.00
ATOM   2878  BEF BEF X 999      19.621  39.452  20.719  1.00  0.00
ATOM   2879  BEG BEG X1000      46.892   8.229 -70.654  1.00  0.00
ATOM   2880  BEH BEH X1001      27.491 -60.605 -63.062  1.00  0.00
ATOM   2881  BEI BEI X1002      13.759  18.374  54.733  1.00  0.00
ATOM   2882  BEJ BEJ Y1003     -77.402  44.027 -72.613  1.00  0.00
ATOM   2883  BEK BEK Y1004      -4.195 -71.917   3.097  1.00  0.00
ATOM   2884  BEL BEL Y1005      71.502  23.780  -4.703  1.00  0.00
ATOM   2885  BEM BEM Y1006      33.846   5.302  38.431  1.00  0.00
ATOM   2886  BEN BEN Y1007      33.262 -81.796  80.205  1.00  0.00
ATOM   2887  BEO BEO Y1008      83.551 -68.620  85.301  1.00  0.00
ATOM   2888  BEP BEP Y1009     -52.771   9.567  29.677  1.00  0.00
ATOM   2889  BEQ BEQ Y1010       7.288  47.925  36.800  1.00  0.00
ATOM   2890  BER BER Y1011      37.806  -2.653 -52.575  1.00  0.00
ATOM   2891  BES BES Y1012      86.365  16.818  13.185  1.00  0.00
ATOM   2892  BET BET Y1013     -51.331 -38.779 -10.089  1.00  0.00
ATOM   2893  BEU BEU Y1014     -51.379  47.677 -59.936  1.00  0.00
ATOM   2894  BEV BEV Y1015      -7.636   9.365  71.064  1.00  0.00
ATOM   2895  BEW BEW Y1016      65.552 -83.120  22.893  1.00  0.00
ATOM   2896  BEX BEX Y1017      46.691  48.108 -19.302  1.00  0.00
ATOM   2897  BEY BEY Y1018     -27.229 -30.579  28.139  1.00  0.00
ATOM   2898  BEZ BEZ Y1019     -48.174  81.518 -48.588  1.00  0.00
ATOM   2899  BFA BFA Y1020      36.682 -11.508  -0.486  1.00  0.00
ATOM   2900  BFB BFB Y1021      19.506  39.577 -57.072  1.00  0.00
ATOM   2901  BFC BFC Y1022      23.259 -38.791 -38.355  1.00  0.00
ATOM   2902  BFD BFD Y1023      15.533  34.339  85.655  1.00  0.00
ATOM   2903  BFE BFE Y1024      73.854  -3.104  19.527  1.00  0.00
ATOM   2904  BFF BFF Y1025      51.775  63.907  53.492  1.00  0.00
ATOM   2905  BFG BFG Y1026      19.755  -8.962  68.809  1.00  0.00
ATOM   2906  BFH BFH Y1027      -8.946  70.491 -27.371  1.00  0.00
ATOM   2907  BFI BFI Y1028      62.354 -38.646 -15.556  1.00  0.00
ATOM   2908  BFJ BFJ Y1029      68.923  46.058  72.866  1.00  0.00
ATOM   2909  BFK BFK Y1030     -14.460  83.676 -57.193  1.00  0.00
ATOM   2910  BFL BFL Y1031     -41.603  13.724 -51.058  1.00  0.00
ATOM   2911  BFM BFM Y1032     -26.135 -62.988  68.931  1.00  0.00
ATOM   2912  BFN BFN Y1033     -35.197 -61.108 -49.574  1.00  0.00
ATOM   2913  BFO BFO Y1034      23.571 -73.918  50.881  1.00  0.00
ATOM   2914  BFP BFP Y1035     -64.094  59.323  62.761  1.00  0.00
ATOM   2915  BFQ BFQ Y1036      -6.638  14.730 -42.852  1.00  0.00
ATOM   2916  BFR BFR Y1037     -48.806 -37.150  65.288  1.00  0.00
ATOM   2917  BFS BFS Y1038      -6.708 -42.186  47.975  1.00  0.00
ATOM   2918  BFT BFT Y1039     -69.163  23.574  70.168  1.00  0.00
ATOM   2919  BFU BFU Y1040     -58.578 -21.454 -67.697  1.00  0.00
ATOM   2920  BFV BFV Y1041      13.359  61.794   2.716  1.00  0.00
ATOM   2921  BFW BFW Y1042      22.790  76.025  -3.846  1.00  0.00
ATOM   2922  BFX BFX Y1043      26.677 -74.480 -41.486  1.00  0.00
ATOM   2923  BFY BFY Y1044     -54.966 -12.007 -12.269  1.00  0.00
ATOM   2924  BFZ BFZ Y1045     -31.910  80.683 -12.924  1.00  0.00
ATOM   2925  BGA BGA Y1046      82.890 -80.231 -14.297  1.00  0.00
ATOM   2926  BGB BGB Y1047     -80.682 -32.790 -19.091  1.00  0.00
ATOM   2927  BGC BGC Y1048     -74.777  32.809 -21.459  1.00  0.00
ATOM   2928  BGD BGD Y1049      54.109 -28.333  77.312  1.00  0.00
ATOM   2929  BGE BGE Y1050      67.099  60.846 -11.118  1.00  0.00
ATOM   2930  BGF BGF Y1051      65.153 -19.108   7.820  1.00  0.00
ATOM   2931  BGG BGG Y1052      -4.906  50.302 -80.226  1.00  0.00
ATOM   2932  BGH BGH Y1053      21.613  26.267  65.037  1.00  0.00
ATOM   2933  BGI BGI Y1054     -64.739  -8.113   5.005  1.00  0.00
ATOM   2934  BGJ BGJ Y1055     -58.244  41.341 -16.079  1.00  0.00
ATOM   2935  BGK BGK Y1056     -10.140  52.192   4.584  1.00  0.00
ATOM   2936  BGL BGL Y1057      45.541 -40.759  -2.778  1.00  0.00
ATOM   2937  BGM BGM Y1058     -25.488 -25.154 -40.631  1.00  0.00
ATOM   2938  BGN BGN Y1059      60.460 -76.491 -23.524  1.00  0.00
ATOM   2939  BGO BGO Y1060      78.426  64.504 -44.325  1.00  0.00
ATOM   2940  BGP BGP Y1061      67.421   6.306 -53.447  1.00  0.00
ATOM   2941  BGQ BGQ Y1062      79.586  76.111  39.875  1.00  0.00
ATOM   2942  BGR BGR Y1063       3.064  70.242  53.569  1.00  0.00
ATOM   2943  BGS BGS Y1064     -35.798 -31.127 -71.907  1.00  0.00
ATOM   2944  BGT BGT Y1065      65.970 -28.027 -73.775  1.00  0.00
ATOM   2945  BGU BGU Y1066      73.377  -6.067  66.512  1.00  0.00
ATOM   2946  BGV BGV Y1067     -21.414  -6.360  -7.520  1.00  0.00
ATOM   2947  BGW BGW Y1068     -56.622  64.148 -22.886  1.00  0.00
ATOM   2948  BGX BGX Y1069     -42.327  46.301  11.670  1.00  0.00
ATOM   2949  BGY BGY Y1070     -70.603 -29.494 -79.701  1.00  0.00
ATOM   2950  BGZ BGZ Y1071      39.801  73.930 -25.680  1.00  0.00
ATOM   2951  BHA BHA Y1072      25.904  -3.744 -70.602  1.00  0.00
ATOM   2952  BHB BHB Y1073     -10.020 -41.648 -46.721  1.00  0.00
ATOM   2953  BHC BHC Y1074      66.528  28.785 -73.267  1.00  0.00
ATOM   2954  BHD BHD Y1075      40.307 -72.410 -64.416  1.00  0.00
ATOM   2955  BHE BHE Y1076      -3.013  81.404 -71.356  1.00  0.00
ATOM   2956  BHF BHF Y1077     -23.663  76.785  35.210  1.00  0.00
ATOM   2957  BHG BHG Y1078      68.087 -40.200  40.436  1.00  0.00
ATOM   2958  BHH BHH Y1079     -69.493 -31.777 -51.249  1.00  0.00
ATOM   2959  BHI BHI Y1080      77.278  26.390 -52.757  1.00  0.00
ATOM   2960  BHJ BHJ Y1081      52.926 -64.862  45.389  1.00  0.00
ATOM   2961  BHK BHK Y1082     -19.496  48.252  75.416  1.00  0.00
ATOM   2962  BHL BHL Y1083      -1.777   8.546 -75.728  1.00  0.00
ATOM   2963  BHM BHM Y1084      13.397 -42.106  53.249  1.00  0.00
ATOM   2964  BHN BHN Y1085      76.612 -23.002 -29.698  1.00  0.00
ATOM   2965  BHO BHO Y1086     -38.860  11.278  79.740  1.00  0.00
ATOM   2966  BHP BHP Y1087     -75.193 -84.946  57.797  1.00  0.00
ATOM   2967  BHQ BHQ Y1088      74.713 -65.593  57.568  1.00  0.00
ATOM   2968  BHR BHR Y1089      42.672 -58.554  84.158  1.00  0.00
ATOM   2969  BHS BHS Y1090     -42.332 -84.844   5.294  1.00  0.00
ATOM   2970  BHT BHT Y1091      -8.528 -58.123 -26.020  1.00  0.00
ATOM   2971  BHU BHU Y1092      78.761  66.552  17.810  1.00  0.00
ATOM   2972  BHV BHV Y1093     -65.324 -49.510  55.510  1.00  0.00
ATOM   2973  BHW BHW Y1094      68.744 -58.543 -43.084  1.00  0.00
ATOM   2974  BHX BHX Y1095      74.270 -38.756  64.918  1.00  0.00
ATOM   2975  BHY BHY Y1096      82.201 -27.387  68.535  1.00  0.00
ATOM   2976  BHZ BHZ Y1097     -74.476 -50.133  23.220  1.00  0.00
ATOM   2977  BIA BIA Y1098     -76.260  -8.313 -39.485  1.00  0.00
ATOM   2978  BIB BIB Y1099      10.228  82.511 -46.496  1.00  0.00
ATOM   2979  BIC BIC Y1100      48.897  18.496 -23.021  1.00  0.00
ATOM   2980  BID BID Y1101     -82.232  76.025   2.746  1.00  0.00
ATOM   2981  BIE BIE Y1102     -66.192 -35.677  11.357  1.00  0.00
ATOM   2982  BIF BIF Y1103      35.231 -59.847   8.938  1.00  0.00
ATOM   2983  BIG BIG Y1104      11.660 -43.350  76.685  1.00  0.00
ATOM   2984  BIH BIH Y1105      -4.976 -17.851  75.200  1.00  0.00
ATOM   2985  BII BII Y1106      11.074 -81.395  81.636  1.00  0.00
ATOM   2986  BIJ BIJ Y1107      68.666 -82.881  63.576  1.00  0.00
ATOM   2987  BIK BIK Y1108      76.797 -41.955 -83.863  1.00  0.00
ATOM   2988  BIL BIL Y1109      60.785  34.725  42.933  1.00  0.00
ATOM   2989  BIM BIM Y1110     -74.753  51.112  16.126  1.00  0.00
ATOM   2990  BIN BIN Y1111      67.541  55.618 -65.815  1.00  0.00
ATOM   2991  BIO BIO Y1112      51.231 -58.568  23.664  1.00  0.00
ATOM   2992  BIP BIP Y1113      20.409   7.618 -10.541  1.00  0.00
ATOM   2993  BIQ BIQ Y1114      36.748 -46.017  65.587  1.00  0.00
ATOM   2994  BIR BIR Y1115      81.757 -42.447   9.586  1.00  0.00
ATOM   2995  BIS BIS Y1116      39.984 -25.983  23.600  1.00  0.00
ATOM   2996  BIT BIT Y1117      47.919  53.531 -78.592  1.00  0.00
ATOM   2997  BIU BIU Y1118      55.948 -42.623  51.397  1.00  0.00
ATOM   2998  BIV BIV Y1119     -79.371 -60.187 -72.267  1.00  0.00
ATOM   2999  BIW BIW Y1120     -42.668  76.529   3.072  1.00  0.00
ATOM   3000  BIX BIX Y1121      42.792  41.338   9.101  1.00  0.00
ATOM   3001  BIY BIY Y1122     -62.770  82.168 -17.712  1.00  0.00
ATOM   3002  BIZ BIZ Y1123      73.585 -62.495 -74.637  1.00  0.00
ATOM   3003  BJA BJA Y1124     -79.361  75.087 -65.511  1.00  0.00
ATOM   3004  BJB BJB Y1125     -34.797 -86.013 -69.482  1.00  0.00
ATOM   3005  BJC BJC Y1126     -68.168 -60.930 -11.088  1.00  0.00
ATOM   3006  BJD BJD Y1127     -31.621  54.313 -18.165  1.00  0.00
ATOM   3007  BJE BJE Y1128     -43.721  23.703 -84.483  1.00  0.00
ATOM   3008  BJF BJF Y1129       8.840 -58.634 -58.531  1.00  0.00
ATOM   3009  BJG BJG Y1130     -35.061  71.071 -48.284  1.00  0.00
ATOM   3010  BJH BJH Y1131     -73.671  -7.356  58.812  1.00  0.00
ATOM   3011  BJI BJI Y1132       6.870 -25.061  43.225  1.00  0.00
ATOM   3012  BJJ BJJ Y1133      86.733 -72.639  47.259  1.00  0.00
ATOM   3013  BJK BJK Y1134     -23.627  59.263  43.058  1.00  0.00
ATOM   3014  BJL BJL Y1135     -19.921 -86.729  53.508  1.00  0.00
ATOM   3015  BJM BJM Y1136      13.882  65.547  76.713  1.00  0.00
ATOM   3016  BJN BJN Y1137      28.725  38.950  25.419  1.00  0.00
ATOM   3017  BJO BJO Y1138      57.379 -75.267  89.022  1.00  0.00
ATOM   3018  BJP BJP Y1139      33.393 -68.274  -7.606  1.00  0.00
ATOM   3019  BJQ BJQ Y1140     -54.953 -80.924  55.863  1.00  0.00
ATOM   3020  BJR BJR Y1141     -42.377  54.024 -42.923  1.00  0.00
ATOM   3021  BJS BJS Y1142     -50.222 -16.085  12.930  1.00  0.00
ATOM   3022  BJT BJT Y1143     -19.030 -74.612  37.587  1.00  0.00
ATOM   3023  BJU BJU Y1144      12.675 -77.197 -17.418  1.00  0.00
ATOM   3024  BJV BJV Y1145      47.382 -26.960 -27.562  1.00  0.00
ATOM   3025  BJW BJW Y1146     -28.624  25.390 -13.840  1.00  0.00
ATOM   3026  BJX BJX Y1147       8.807 -19.875  -2.639  1.00  0.00
ATOM   3027  BJY BJY Y1148     -11.547 -35.464  -3.469  1.00  0.00
ATOM   3028  BJZ BJZ Y1149     -64.968  40.629 -42.931  1.00  0.00
ATOM   3029  BKA BKA Y1150      58.483  14.467  83.379  1.00  0.00
ATOM   3030  BKB BKB Y1151      82.114 -39.799 -50.909  1.00  0.00
ATOM   3031  BKC BKC Y1152      17.326 -42.213  20.797  1.00  0.00
ATOM   3032  BKD BKD Y1153     -18.752  44.842  51.847  1.00  0.00
ATOM   3033  BKE BKE Y1154      36.312  65.899  20.270  1.00  0.00
ATOM   3034  BKF BKF Y1155      73.115  -8.598 -15.395  1.00  0.00
ATOM   3035  BKG BKG Y1156     -64.071 -78.052 -53.957  1.00  0.00
ATOM   3036  BKH BKH Y1157      81.704 -67.757  30.591  1.00  0.00
ATOM   3037  BKI BKI Y1158      24.416  47.915  12.177  1.00  0.00
ATOM   3038  BKJ BKJ Y1159     -71.970 -53.573 -57.631  1.00  0.00
ATOM   3039  BKK BKK Y1160     -19.000  72.077 -78.602  1.00  0.00
ATOM   3040  BKL BKL Y1161      86.801 -86.847  33.862  1.00  0.00
ATOM   3041  BKM BKM Y1162      83.792  10.362  72.828  1.00  0.00
ATOM   3042  BKN BKN Y1163      24.454 -76.874   8.471  1.00  0.00
ATOM   3043  BKO BKO Y1164     -80.794 -15.135  27.232  1.00  0.00
ATOM   3044  BKP BKP Y1165     -80.464  -3.923  -8.191  1.00  0.00
ATOM   3045  BKQ BKQ Y1166     -60.481 -58.657  32.989  1.00  0.00
ATOM   3046  BKR BKR Y1167      -1.351 -80.638 -54.882  1.00  0.00
ATOM   3047  BKS BKS Y1168     -77.084 -80.932  31.391  1.00  0.00
ATOM   3048  BKT BKT Y1169      13.174 -11.931  24.842  1.00  0.00
ATOM   3049  BKU BKU Y1170      57.447  41.384 -53.780  1.00  0.00
ATOM   3050  BKV BKV Y1171       1.579 -62.286  64.729  1.00  0.00
ATOM   3051  BKW BKW Y1172      79.934  -2.778  41.623  1.00  0.00
ATOM   3052  BKX BKX Y1173      82.097 -85.443 -59.417  1.00  0.00
ATOM   3053  BKY BKY Y1174      77.416  32.359 -37.324  1.00  0.00
ATOM   3054  BKZ BKZ Y1175     -32.412  65.844  81.147  1.00  0.00
ATOM   3055  BLA BLA Y1176     -57.119 -67.886 -21.200  1.00  0.00
ATOM   3056  BLB BLB Y1177      29.254 -45.673   1.193  1.00  0.00
ATOM   3057  BLC BLC Y1178      43.838 -42.177 -62.801  1.00  0.00
ATOM   3058  BLD BLD Y1179      18.967  54.470  -8.869  1.00  0.00
ATOM   3059  BLE BLE Y1180      58.846 -84.520 -72.377  1.00  0.00
ATOM   3060  BLF BLF Y1181     -20.407  35.101 -63.839  1.00  0.00
ATOM   3061  BLG BLG Y1182     -54.804 -68.900 -79.473  1.00  0.00
ATOM   3062  BLH BLH Y1183      27.540  83.909 -69.500  1.00  0.00
ATOM   3063  BLI BLI Y1184      10.726  75.533  64.209  1.00  0.00
ATOM   3064  BLJ BLJ Y1185     -13.905   9.396  40.104  1.00  0.00
ATOM   3065  BLK BLK Y1186     -66.111  11.516 -45.528  1.00  0.00
ATOM   3066  BLL BLL Y1187     -42.595 -65.601  16.817  1.00  0.00
ATOM   3067  BLM BLM Y1188      28.663 -56.446  34.174  1.00  0.00
ATOM   3068  BLN BLN Y1189      59.041 -21.154 -49.149  1.00  0.00
ATOM   3069  BLO BLO Y1190       8.230 -55.845 -31.599  1.00  0.00
ATOM   3070  BLP BLP Y1191      89.881 -43.506 -26.275  1.00  0.00
ATOM   3071  BLQ BLQ Y1192     -76.533  83.906 -43.637  1.00  0.00
ATOM   3072  BLR BLR Y1193      -6.780 -28.280  85.871  1.00  0.00
ATOM   3073  BLS BLS Y1194      87.777  85.169  52.957  1.00  0.00
ATOM   3074  BLT BLT Y1195      88.369 -42.421  20.938  1.00  0.00
ATOM   3075  BLU BLU Y1196      85.482  63.882 -80.774  1.00  0.00
ATOM   3076  BLV BLV Y1197     -59.286 -81.398   6.611  1.00  0.00
ATOM   3077  BLW BLW Y1198      15.769 -13.158 -28.072  1.00  0.00
ATOM   3078  BLX BLX Y1199       8.645 -21.569  68.951  1.00  0.00
ATOM   3079  BLY BLY Y1200      58.331  42.750 -70.952  1.00  0.00
ATOM   3080  BLZ BLZ Y1201      45.384  69.223  -0.491  1.00  0.00
ATOM   3081  BMA BMA Y1202      74.970 -53.674  -9.926  1.00  0.00
ATOM   3082  BMB BMB Y1203     -53.809   4.983   3.918  1.00  0.00
ATOM   3083  BMC BMC Y1204      66.156  25.729 -33.564  1.00  0.00
ATOM   3084  BMD BMD Y1205     -76.627  15.193  -4.171  1.00  0.00
ATOM   3085  BME BME Y1206      -3.006 -18.217 -66.220  1.00  0.00
ATOM   3086  BMF BMF Y1207      88.538  25.964 -83.344  1.00  0.00
ATOM   3087  BMG BMG Y1208      23.165  83.650  29.296  1.00  0.00
ATOM   3088  BMH BMH Y1209     -13.286 -34.406 -58.987  1.00  0.00
ATOM   3089  BMI BMI Y1210     -37.355  30.806  66.203  1.00  0.00
ATOM   3090  BMJ BMJ Y1211     -10.972  38.711 -32.829  1.00  0.00
ATOM   3091  BMK BMK Y1212     -33.953  79.060  57.982  1.00  0.00
ATOM   3092  BML BML Y1213      86.361  53.886  33.672  1.00  0.00
ATOM   3093  BMM BMM Y1214      36.703  33.964  49.017  1.00  0.00
ATOM   3094  BMN BMN Y1215      67.334 -80.115  78.800  1.00  0.00
ATOM   3095  BMO BMO Y1216     -66.066 -26.669  43.725  1.00  0.00
ATOM   3096  BMP BMP Y1217      38.680  70.869 -79.173  1.00  0.00
ATOM   3097  BMQ BMQ Y1218      -1.753 -84.996 -28.143  1.00  0.00
ATOM   3098  BMR BMR Y1219      12.716 -37.029 -81.103  1.00  0.00
ATOM   3099  BMS BMS Y1220      29.839 -17.710 -82.513  1.00  0.00
ATOM   3100  BMT BMT Y1221      80.821  33.363  27.038  1.00  0.00
ATOM   3101  BMU BMU Y1222      82.783  22.077  59.386  1.00  0.00
ATOM   3102  BMV BMV Y1223      53.117  79.017 -57.354  1.00  0.00
ATOM   3103  BMW BMW Y1224     -73.286 -66.951   5.880  1.00  0.00
ATOM   3104  BMX BMX Y1225     -54.426 -48.116  82.217  1.00  0.00
ATOM   3105  BMY BMY Y1226     -65.747  -3.668 -78.044  1.00  0.00
ATOM   3106  BMZ BMZ Y1227     -78.666 -36.006  76.187  1.00  0.00
ATOM   3107  BNA BNA Y1228     -26.095  34.059  24.412  1.00  0.00
ATOM   3108  BNB BNB Y1229      10.040  24.074 -22.067  1.00  0.00
ATOM   3109  BNC BNC Y1230      82.330 -53.081  40.406  1.00  0.00
ATOM   3110  BND BND Y1231     -62.733  -2.038  68.738  1.00  0.00
ATOM   3111  BNE BNE Y1232      42.578  16.025 -42.433  1.00  0.00
ATOM   3112  BNF BNF Y1233     -35.905 -83.332 -29.908  1.00  0.00
ATOM   3113  BNG BNG Y1234     -77.722 -58.639  57.280  1.00  0.00
ATOM   3114  BNH BNH Y1235      51.372 -58.118 -29.915  1.00  0.00
ATOM   3115  BNI BNI Y1236       3.558   0.373 -50.760  1.00  0.00
ATOM   3116  BNJ BNJ Y1237      34.539 -53.606 -31.119  1.00  0.00
ATOM   3117  BNK BNK Y1238      23.338 -55.663 -75.690  1.00  0.00
ATOM   3118  BNL BNL Y1239     -31.126 -87.632  79.461  1.00  0.00
ATOM   3119  BNM BNM Y1240      59.077 -16.333  46.319  1.00  0.00
ATOM   3120  BNN BNN Y1241      87.896 -68.752 -43.913  1.00  0.00
ATOM   3121  BNO BNO Y1242      52.901  26.091 -81.078  1.00  0.00
ATOM   3122  BNP BNP Y1243     -55.910  78.919  38.106  1.00  0.00
ATOM   3123  BNQ BNQ Y1244     -82.773  78.080  26.917  1.00  0.00
ATOM   3124  BNR BNR Y1245     -15.500 -63.658 -73.401  1.00  0.00
ATOM   3125  BNS BNS Y1246      83.882 -59.709 -34.995  1.00  0.00
ATOM   3126  BNT BNT Y1247      51.790  60.231 -43.665  1.00  0.00
ATOM   3127  BNU BNU Y1248     -68.253  66.857   0.866  1.00  0.00
ATOM   3128  BNV BNV Y1249       8.347  40.412  14.417  1.00  0.00
ATOM   3129  BNW BNW Y1250     -10.753 -44.380 -84.327  1.00  0.00
ATOM   3130  BNX BNX Y1251      45.507 -45.272 -16.175  1.00  0.00
ATOM   3131  BNY BNY Y1252     -28.180  78.104  76.831  1.00  0.00
ATOM   3132  BNZ BNZ Y1253      55.935  -9.273 -81.898  1.00  0.00
ATOM   3133  BOA BOA Y1254     -68.462 -65.112 -44.820  1.00  0.00
ATOM   3134  BOB BOB Y1255      -7.799  -3.028 -35.339  1.00  0.00
ATOM   3135  BOC BOC Y1256      52.706  50.414  87.805  1.00  0.00
ATOM   3136  BOD BOD Y1257      -4.482  79.901   5.670  1.00  0.00
ATOM   3137  BOE BOE Y1258      32.773  21.338 -30.708  1.00  0.00
ATOM   3138  BOF BOF Y1259      25.639 -21.085 -60.749  1.00  0.00
ATOM   3139  BOG BOG Y1260      26.764  65.247 -37.087  1.00  0.00
ATOM   3140  BOH BOH Y1261     -81.988 -50.624 -49.044  1.00  0.00
ATOM   3141  BOI BOI Y1262      54.357 -85.216  59.892  1.00  0.00
ATOM   3142  BOJ BOJ Y1263     -12.764  70.189  86.606  1.00  0.00
ATOM   3143  BOK BOK Y1264      88.140  53.085  61.471  1.00  0.00
ATOM   3144  BOL BOL Y1265     -42.201  53.908  52.435  1.00  0.00
ATOM   3145  BOM BOM Y1266      21.066 -82.707  27.285  1.00  0.00
ATOM   3146  BON BON Y1267      -1.247 -46.639 -25.679  1.00  0.00
ATOM   3147  BOO BOO Y1268     -72.249 -71.628  75.424  1.00  0.00
ATOM   3148  BOP BOP Y1269      55.186 -11.676 -20.563  1.00  0.00
ATOM   3149  BOQ BOQ Y1270      47.396   6.269  66.432  1.00  0.00
ATOM   3150  BOR BOR Y1271      21.538  62.481  62.163  1.00  0.00
ATOM   3151  BOS BOS Y1272      32.101 -21.124  59.133  1.00  0.00
ATOM   3152  BOT BOT Y1273      64.494 -59.920  84.700  1.00  0.00
ATOM   3153  BOU BOU Y1274      47.977 -82.365   9.190  1.00  0.00
ATOM   3154  BOV BOV Y1275      86.200  83.023 -70.488  1.00  0.00
ATOM   3155  BOW BOW Y1276      69.731  83.779  26.175  1.00  0.00
ATOM   3156  BOX BOX Y1277     -34.291 -10.709  45.219  1.00  0.00
ATOM   3157  BOY BOY Y1278     -18.686  65.640 -45.430  1.00  0.00
ATOM   3158  BOZ BOZ Y1279      81.411 -25.391  88.236  1.00  0.00
ATOM   3159  BPA BPA Y1280      71.652 -79.600  36.993  1.00  0.00
ATOM   3160  BPB BPB Y1281      63.763  81.253  83.204  1.00  0.00
ATOM   3161  BPC BPC Y1282      76.558  82.105 -10.614  1.00  0.00
ATOM   3162  BPD BPD Y1283     -39.951  56.677  33.858  1.00  0.00
ATOM   3163  BPE BPE Y1284      28.135  22.692  -6.946  1.00  0.00
ATOM   3164  BPF BPF Y1285      86.651 -16.008   5.978  1.00  0.00
ATOM   3165  BPG BPG Y1286      24.854  42.936  78.795  1.00  0.00
ATOM   3166  BPH BPH Y1287      29.763 -35.381 -75.732  1.00  0.00
ATOM   3167  BPI BPI Y1288     -61.688  58.448 -70.617  1.00  0.00
ATOM   3168  BPJ BPJ Y1289     -79.248  24.101 -43.963  1.00  0.00
ATOM   3169  BPK BPK Y1290      46.121   1.412 -22.313  1.00  0.00
ATOM   3170  BPL BPL Y1291     -84.722  41.149  44.331  1.00  0.00
ATOM   3171  BPM BPM Y1292     -82.251  -0.643 -60.038  1.00  0.00
ATOM   3172  BPN BPN Y1293      -5.919  41.482 -18.994  1.00  0.00
ATOM   3173  BPO BPO Y1294       8.583  18.726  41.031  1.00  0.00
ATOM   3174  BPP BPP Y1295     -76.896  81.664  45.957  1.00  0.00
ATOM   3175  BPQ BPQ Y1296     -65.673  31.424  -2.253  1.00  0.00
ATOM   3176  BPR BPR Y1297      76.201 -30.139  49.488  1.00  0.00
ATOM   3177  BPS BPS Y1298      41.466 -43.425  13.865  1.00  0.00
ATOM   3178  BPT BPT Y1299      82.011 -82.269  14.765  1.00  0.00
ATOM   3179  BPU BPU Y1300      37.018  68.994  84.330  1.00  0.00
ATOM   3180  BPV BPV Y1301       3.931  71.323  -6.670  1.00  0.00
ATOM   3181  BPW BPW Y1302     -42.034 -14.357  61.870  1.00  0.00
ATOM   3182  BPX BPX Y1303     -10.639 -18.241 -52.439  1.00  0.00
ATOM   3183  BPY BPY Y1304     -58.331   8.229 -20.832  1.00  0.00
ATOM   3184  BPZ BPZ Y1305      11.470 -25.920 -53.606  1.00  0.00
ATOM   3185  BQA BQA Y1306     -33.623 -36.997  85.285  1.00  0.00
ATOM   3186  BQB BQB Y1307     -40.033 -63.938  -1.260  1.00  0.00
ATOM   3187  BQC BQC Y1308     -12.480 -26.680  57.478  1.00  0.00
ATOM   3188  BQD BQD Y1309      37.008   7.757  82.546  1.00  0.00
ATOM   3189  BQE BQE Y1310      58.894  80.622 -29.645  1.00  0.00
ATOM   3190  BQF BQF Y1311      24.699 -70.125  25.341  1.00  0.00
ATOM   3191  BQG BQG Y1312      15.632   3.677  85.492  1.00  0.00
ATOM   3192  BQH BQH Y1313      56.707   9.284   9.700  1.00  0.00
ATOM   3193  BQI BQI Y1314     -27.502   2.359  12.191  1.00  0.00
ATOM   3194  BQJ BQJ Y1315     -41.858 -18.191  79.226  1.00  0.00
ATOM   3195  BQK BQK Y1316      76.068  20.495 -84.901  1.00  0.00
ATOM   3196  BQL BQL Y1317      15.614  59.902  19.430  1.00  0.00
ATOM   3197  BQM BQM Y1318     -34.230   5.122  60.709  1.00  0.00
ATOM   3198  BQN BQN Y1319      14.582  72.680  44.690  1.00  0.00
ATOM   3199  BQO BQO Y1320      81.691   3.581  -2.518  1.00  0.00
ATOM   3200  BQP BQP Y1321     -80.824  61.782 -49.052  1.00  0.00
ATOM   3201  BQQ BQQ Y1322     -82.848  12.405  15.055  1.00  0.00
ATOM   3202  BQR BQR Y1323     -52.968  38.894  41.248  1.00  0.00
ATOM   3203  BQS BQS Y1324      77.794  53.361  51.113  1.00  0.00
ATOM   3204  BQT BQT Y1325      15.770 -65.529  87.700  1.00  0.00
ATOM   3205  BQU BQU Y1326      75.349 -82.927 -31.543  1.00  0.00
ATOM   3206  BQV BQV Y1327      -8.898 -55.133  33.004  1.00  0.00
ATOM   3207  BQW BQW Y1328     -29.914 -20.404  79.111  1.00  0.00
ATOM   3208  BQX BQX Y1329     -81.358 -19.406  50.435  1.00  0.00
ATOM   3209  BQY BQY Y1330     -33.562 -62.789 -78.868  1.00  0.00
ATOM   3210  BQZ BQZ Y1331     -80.568 -40.939  51.340  1.00  0.00
ATOM   3211  BRA BRA Y1332     -25.324   5.622 -78.564  1.00  0.00
ATOM   3212  BRB BRB Y1333      66.936  56.720   2.495  1.00  0.00
ATOM   3213  BRC BRC Y1334      -4.675  73.094  40.959  1.00  0.00
ATOM   3214  BRD BRD Y1335       5.413 -88.225  34.059  1.00  0.00
ATOM   3215  BRE BRE Y1336     -54.793  78.835  74.561  1.00  0.00
ATOM   3216  BRF BRF Y1337      78.744  42.915 -20.996  1.00  0.00
ATOM   3217  BRG BRG Y1338     -49.891 -50.887 -81.685  1.00  0.00
ATOM   3218  BRH BRH Y1339      75.353 -23.723 -52.847  1.00  0.00
ATOM   3219  BRI BRI Y1340     -41.172  69.843  23.455  1.00  0.00
ATOM   3220  BRJ BRJ Y1341       4.672  83.362 -85.040  1.00  0.00
ATOM   3221  BRK BRK Y1342      80.888 -87.127  64.825  1.00  0.00
ATOM   3222  BRL BRL Y1343       5.170 -41.447 -68.353  1.00  0.00
ATOM   3223  BRM BRM Y1344     -76.948 -75.815 -27.533  1.00  0.00
ATOM   3224  BRN BRN Y1345     -67.460 -21.829  70.495  1.00  0.00
ATOM   3225  BRO BRO Y1346     -82.490 -56.669 -83.333  1.00  0.00
ATOM   3226  BRP BRP Y1347     -67.174 -80.070  -8.588  1.00  0.00
ATOM   3227  BRQ BRQ Y1348      52.651 -83.920  43.245  1.00  0.00
ATOM   3228  BRR BRR Y1349     -40.831  31.098 -70.567  1.00  0.00
ATOM   3229  BRS BRS Y1350     -65.677  36.285 -76.043  1.00  0.00
ATOM   3230  BRT BRT Y1351      40.766  -6.546  81.711  1.00  0.00
ATOM   3231  BRU BRU Y1352      50.380  69.886  79.968  1.00  0.00
ATOM   3232  BRV BRV Y1353       4.473  -9.131  55.382  1.00  0.00
ATOM   3233  BRW BRW Y1354      -3.717 -78.172  47.659  1.00  0.00
ATOM   3234  BRX BRX Y1355      -2.709 -32.990 -24.688  1.00  0.00
ATOM   3235  BRY BRY Y1356     -54.442 -54.606   8.827  1.00  0.00
ATOM   3236  BRZ BRZ Y1357     -27.754  68.321 -63.975  1.00  0.00
ATOM   3237  BSA BSA Y1358       2.434 -65.728  78.696  1.00  0.00
ATOM   3238  BSB BSB Y1359      64.413 -42.529  -3.935  1.00  0.00
ATOM   3239  BSC BSC Y1360      44.692  13.714  -2.934  1.00  0.00
ATOM   3240  BSD BSD Y1361     -28.174  -5.936 -69.832  1.00  0.00
ATOM   3241  BSE BSE Y1362      46.916  -8.321 -32.595  1.00  0.00
ATOM   3242  BSF BSF Y1363      82.565  -3.339 -84.698  1.00  0.00
ATOM   3243  BSG BSG Y1364      76.757  84.338 -62.058  1.00  0.00
ATOM   3244  BSH BSH Y1365     -63.587 -59.286 -86.292  1.00  0.00
ATOM   3245  BSI BSI Y1366      35.267  84.469  31.030  1.00  0.00
ATOM   3246  BSJ BSJ Y1367      31.277  80.924 -52.431  1.00  0.00
ATOM   3247  BSK BSK Y1368      55.108  32.891  82.362  1.00  0.00
ATOM   3248  BSL BSL Y1369     -70.739  73.473  87.293  1.00  0.00
ATOM   3249  BSM BSM Y1370     -45.943  -5.351 -76.767  1.00  0.00
ATOM   3250  BSN BSN Y1371      -9.916 -41.749  87.462  1.00  0.00
ATOM   3251  BSO BSO Y1372      57.217  76.092 -70.116  1.00  0.00
ATOM   3252  BSP BSP Y1373     -39.715  53.959  67.868  1.00  0.00
ATOM   3253  BSQ BSQ Y1374     -64.084 -21.715 -25.083  1.00  0.00
ATOM   3254  BSR BSR Y1375      -5.722 -83.892 -81.641  1.00  0.00
ATOM   3255  BSS BSS Y1376      -6.499  63.499  73.052  1.00  0.00
ATOM   3256  BST BST Y1377      55.806  22.025  59.921  1.00  0.00
ATOM   3257  BSU BSU Y1378      87.151 -58.815  72.845  1.00  0.00
ATOM   3258  BSV BSV Y1379      43.262  83.417  80.212  1.00  0.00
ATOM   3259  BSW BSW Y1380     -27.166  48.547 -73.397  1.00  0.00
ATOM   3260  BSX BSX Y1381     -23.635 -82.022 -60.022  1.00  0.00
ATOM   3261  BSY BSY Y1382      28.230  83.415  79.296  1.00  0.00
ATOM   3262  BSZ BSZ Y1383      68.348  81.714 -76.346  1.00  0.00
ATOM   3263  BTA BTA Y1384      72.541 -71.365   2.609  1.00  0.00
ATOM   3264  BTB BTB Y1385      85.342  83.256 -49.157  1.00  0.00
ATOM   3265  BTC BTC Y1386      60.022 -51.976  62.570  1.00  0.00
ATOM   3266  BTD BTD Y1387     -77.803 -18.615 -60.812  1.00  0.00
ATOM   3267  BTE BTE Y1388      11.934  -9.916 -58.455  1.00  0.00
ATOM   3268  BTF BTF Y1389     -23.925 -57.709  22.463  1.00  0.00
ATOM   3269  BTG BTG Y1390     -15.478  81.779  -7.243  1.00  0.00
ATOM   3270  BTH BTH Y1391      46.362 -22.341 -80.001  1.00  0.00
ATOM   3271  BTI BTI Y1392      85.657  48.075  16.849  1.00  0.00
ATOM   3272  BTJ BTJ Y1393     -81.664 -82.931 -42.662  1.00  0.00
ATOM   3273  BTK BTK Y1394      25.627  11.596  12.043  1.00  0.00
ATOM   3274  BTL BTL Y1395     -78.909  43.599 -56.974  1.00  0.00
ATOM   3275  BTM BTM Y1396      59.804 -87.122 -44.583  1.00  0.00
ATOM   3276  BTN BTN Y1397     -57.172  65.437 -56.294  1.00  0.00
ATOM   3277  BTO BTO Y1398      24.179  17.043  85.215  1.00  0.00
ATOM   3278  BTP BTP Y1399     -20.364  65.226  62.365  1.00  0.00
ATOM   3279  BTQ BTQ Y1400     -47.396 -57.696  45.992  1.00  0.00
ATOM   3280  BTR BTR Y1401     -23.849  83.019   9.606  1.00  0.00
ATOM   3281  BTS BTS Y1402     -55.757 -88.099  27.459  1.00  0.00
ATOM   3282  BTT BTT Y1403     -11.660  48.265 -40.959  1.00  0.00
ATOM   3283  BTU BTU Y1404      79.253  57.550 -15.751  1.00  0.00
ATOM   3284  BTV BTV Y1405      70.292 -47.000   9.327  1.00  0.00
ATOM   3285  BTW BTW Y1406      87.532  34.889  49.847  1.00  0.00
ATOM   3286  BTX BTX Y1407     -82.683 -57.300 -22.879  1.00  0.00
ATOM   3287  BTY BTY Y1408      29.344 -26.362 -24.488  1.00  0.00
ATOM   3288  BTZ BTZ Y1409      73.531  55.338 -83.978  1.00  0.00
ATOM   3289  BUA BUA Y1410     -76.873  52.765  -6.296  1.00  0.00
ATOM   3290  BUB BUB Y1411     -72.815 -49.458 -38.189  1.00  0.00
ATOM   3291  BUC BUC Y1412     -14.037  70.652  21.510  1.00  0.00
ATOM   3292  BUD BUD Y1413      58.198  79.930  -6.747  1.00  0.00
ATOM   3293  BUE BUE Y1414     -25.723  -8.600 -28.620  1.00  0.00
ATOM   3294  BUF BUF Y1415     -42.206  14.560   4.781  1.00  0.00
ATOM   3295  BUG BUG Y1416      51.244 -30.192   8.705  1.00  0.00
ATOM   3296  BUH BUH Y1417      61.396  18.634  24.286  1.00  0.00
ATOM   3297  BUI BUI Y1418     -48.032 -35.129 -46.425  1.00  0.00
ATOM   3298  BUJ BUJ Y1419     -30.527 -25.042 -23.213  1.00  0.00
ATOM   3299  BUK BUK Y1420     -73.831  64.277 -79.276  1.00  0.00
ATOM   3300  BUL BUL Y1421     -28.678  85.793 -75.533  1.00  0.00
ATOM   3301  BUM BUM Y1422     -77.381  82.942  68.445  1.00  0.00
ATOM   3302  BUN BUN Y1423      75.322  46.362 -74.337  1.00  0.00
ATOM   3303  BUO BUO Y1424     -28.031  77.910 -52.761  1.00  0.00
ATOM   3304  BUP BUP Y1425      -1.136   0.260 -20.656  1.00  0.00
ATOM   3305  BUQ BUQ Y1426     -27.057  34.206 -47.742  1.00  0.00
ATOM   3306  BUR BUR Y1427     -42.641  81.446 -74.823  1.00  0.00
ATOM   3307  BUS BUS Y1428      61.133 -31.770  27.790  1.00  0.00
ATOM   3308  BUT BUT Y1429      75.699  79.062 -27.483  1.00  0.00
ATOM   3309  BUU BUU Y1430     -84.228  35.713  26.189  1.00  0.00
ATOM   3310  BUV BUV Y1431      89.123  21.426  86.239  1.00  0.00
ATOM   3311  BUW BUW Y1432      -4.942  80.375  67.163  1.00  0.00
ATOM   3312  BUX BUX Y1433     -51.701 -15.349 -84.902  1.00  0.00
ATOM   3313  BUY BUY Y1434     -61.881 -80.385 -28.375  1.00  0.00
ATOM   3314  BUZ BUZ Y1435      27.212  61.540 -20.281  1.00  0.00
ATOM   3315  BVA BVA Y1436     -57.412   2.393  89.530  1.00  0.00
ATOM   3316  BVB BVB Y1437      27.214 -61.635  77.567  1.00  0.00
ATOM   3317  BVC BVC Y1438     -57.894  46.004  86.282  1.00  0.00
ATOM   3318  BVD BVD Y1439     -56.899  82.420 -77.551  1.00  0.00
ATOM   3319  BVE BVE Y1440     -27.247  27.228 -77.396  1.00  0.00
ATOM   3320  BVF BVF Y1441      53.738 -31.158  -5.829  1.00  0.00
ATOM   3321  BVG BVG Y1442      25.704 -48.501 -10.851  1.00  0.00
ATOM   3322  BVH BVH Y1443     -81.159 -24.128   1.862  1.00  0.00
ATOM   3323  BVI BVI Y1444     -74.133 -31.537  34.212  1.00  0.00
ATOM   3324  BVJ BVJ Y1445      12.315  81.122  82.424  1.00  0.00
ATOM   3325  BVK BVK Y1446     -41.599 -72.285 -25.804  1.00  0.00
ATOM   3326  BVL BVL Y1447      17.602  22.643  13.998  1.00  0.00
ATOM   3327  BVM BVM Y1448      44.462 -76.796  25.678  1.00  0.00
ATOM   3328  BVN BVN Y1449      41.769  32.620  77.297  1.00  0.00
ATOM   3329  BVO BVO Y1450       8.584  73.585  24.966  1.00  0.00
ATOM   3330  BVP BVP Y1451       6.210  48.109 -17.776  1.00  0.00
ATOM   3331  BVQ BVQ Y1452      89.323 -14.343 -38.011  1.00  0.00
ATOM   3332  BVR BVR Y1453      20.775 -74.780 -79.233  1.00  0.00
ATOM   3333  BVS BVS Y1454      85.014  46.571 -31.246  1.00  0.00
ATOM   3334  BVT BVT Y1455     -63.598 -54.213 -70.613  1.00  0.00
ATOM   3335  BVU BVU Y1456     -49.600 -89.075  77.557  1.00  0.00
ATOM   3336  BVV BVV Y1457     -59.719 -37.870  28.381  1.00  0.00
ATOM   3337  BVW BVW Y1458      60.235   6.549  -9.147  1.00  0.00
ATOM   3338  BVX BVX Y1459     -31.350  -5.115  53.726  1.00  0.00
ATOM   3339  BVY BVY Y1460      77.556  61.934  -3.954  1.00  0.00
ATOM   3340  BVZ BVZ Y1461      51.362 -71.279  71.182  1.00  0.00
ATOM   3341  BWA BWA Y1462       4.396  61.776 -36.175  1.00  0.00
ATOM   3342  BWB BWB Y1463     -15.601 -25.842 -27.020  1.00  0.00
ATOM   3343  BWC BWC Y1464      68.469   7.687  57.982  1.00  0.00
ATOM   3344  BWD BWD Y1465       8.674  82.235 -18.331  1.00  0.00
ATOM   3345  BWE BWE Y1466     -47.155 -71.473  38.096  1.00  0.00
ATOM   3346  BWF BWF Y1467      22.875  85.195  55.102  1.00  0.00
ATOM   3347  BWG BWG Y1468     -78.415 -77.913 -78.444  1.00  0.00
ATOM   3348  BWH BWH Y1469     -24.394 -46.508 -27.772  1.00  0.00
ATOM   3349  BWI BWI Y1470     -71.874  15.930 -71.193  1.00  0.00
ATOM   3350  BWJ BWJ Y1471      13.963 -80.145 -29.795  1.00  0.00
ATOM   3351  BWK BWK Y1472      12.852  70.717 -68.892  1.00  0.00
ATOM   3352  BWL BWL Y1473      -8.592  26.817   5.194  1.00  0.00
ATOM   3353  BWM BWM Y1474      11.425  50.928  72.596  1.00  0.00
ATOM   3354  BWN BWN Y1475      56.115 -59.883   7.344  1.00  0.00
ATOM   3355  BWO BWO Y1476     -75.528  60.215 -35.280  1.00  0.00
ATOM   3356  BWP BWP Y1477     -81.398   6.288  55.184  1.00  0.00
ATOM   3357  BWQ BWQ Y1478      89.410  31.091 -57.734  1.00  0.00
ATOM   3358  BWR BWR Y1479      25.112 -54.155 -57.890  1.00  0.00
ATOM   3359  BWS BWS Y1480     -55.923 -15.261  46.851  1.00  0.00
ATOM   3360  BWT BWT Y1481      13.276  55.152 -84.372  1.00  0.00
ATOM   3361  BWU BWU Y1482      42.411 -84.639 -26.742  1.00  0.00
ATOM   3362  BWV BWV Y1483      82.242 -16.983  80.262  1.00  0.00
ATOM   3363  BWW BWW Y1484     -72.476  26.799 -83.426  1.00  0.00
ATOM   3364  BWX BWX Y1485     -61.136 -18.359  84.163  1.00  0.00
ATOM   3365  BWY BWY Y1486      80.074  14.350  87.163  1.00  0.00
ATOM   3366  BWZ BWZ Y1487      51.292  41.687  60.514  1.00  0.00
ATOM   3367  BXA BXA Y1488     -17.202 -83.150 -40.921  1.00  0.00
ATOM   3368  BXB BXB Y1489      52.512   5.648 -86.204  1.00  0.00
ATOM   3369  BXC BXC Y1490      60.008 -43.551  28.843  1.00  0.00
ATOM   3370  BXD BXD Y1491      72.380 -31.216  -3.594  1.00  0.00
ATOM   3371  BXE BXE Y1492      50.659  64.674 -66.912  1.00  0.00
ATOM   3372  BXF BXF Y1493      -5.635  59.794 -48.214  1.00  0.00
ATOM   3373  BXG BXG Y1494      20.597  29.239  42.372  1.00  0.00
ATOM   3374  BXH BXH Y1495      11.162 -20.468 -81.928  1.00  0.00
ATOM   3375  BXI BXI Y1496       1.369 -29.713  76.989  1.00  0.00
ATOM   3376  BXJ BXJ Y1497     -72.714 -89.824  12.969  1.00  0.00
ATOM   3377  BXK BXK Y1498     -33.114  31.222  45.765  1.00  0.00
ATOM   3378  BXL BXL Y1499     -83.692   4.793  24.917  1.00  0.00
ATOM   3379  BXM BXM Y1500       6.419 -10.394  67.029  1.00  0.00
ATOM   3380  BXN BXN Y1501     -61.045 -86.605 -82.790  1.00  0.00
ATOM   3381  BXO BXO Y1502      60.270  76.891   9.401  1.00  0.00
ATOM   3382  BXP BXP Y1503     -35.650   9.963 -86.000  1.00  0.00
ATOM   3383  BXQ BXQ Y1504     -80.760  69.968 -18.617  1.00  0.00
ATOM   3384  BXR BXR Y1505     -58.207  22.832 -78.081  1.00  0.00
ATOM   3385  BXS BXS Y1506     -18.564  83.339  50.224  1.00  0.00
ATOM   3386  BXT BXT Y1507     -12.721  28.829 -40.257  1.00  0.00
ATOM   3387  BXU BXU Y1508     -82.261 -45.482 -73.026  1.00  0.00
ATOM   3388  BXV BXV Y1509      17.450  69.077  11.100  1.00  0.00
ATOM   3389  BXW BXW Y1510     -47.755  47.032 -14.072  1.00  0.00
ATOM   3390  BXX BXX Y1511     -44.721 -58.315 -24.280  1.00  0.00
ATOM   3391  BXY BXY Y1512      57.832 -24.287 -33.032  1.00  0.00
ATOM   3392  BXZ BXZ Y1513      20.527  -8.666  -8.185  1.00  0.00
ATOM   3393  BYA BYA Y1514      17.409  46.575  62.638  1.00  0.00
ATOM   3394  BYB BYB Y1515      58.542   1.463 -32.964  1.00  0.00
ATOM   3395  BYC BYC Y1516      40.304  20.056  83.259  1.00  0.00
ATOM   3396  BYD BYD Y1517     -34.317  82.059 -85.355  1.00  0.00
ATOM   3397  BYE BYE Y1518      44.944  82.673 -72.275  1.00  0.00
ATOM   3398  BYF BYF Y1519      61.894  18.221  47.441  1.00  0.00
ATOM   3399  BYG BYG Y1520      -8.874 -62.322 -47.401  1.00  0.00
ATOM   3400  BYH BYH Y1521     -81.502  43.700 -41.862  1.00  0.00
ATOM   3401  BYI BYI Y1522     -13.470  -9.636  18.419  1.00  0.00
ATOM   3402  BYJ BYJ Y1523       4.264  -0.644  32.304  1.00  0.00
ATOM   3403  BYK BYK Y1524     -69.080   7.493  88.071  1.00  0.00
ATOM   3404  BYL BYL Y1525      87.449 -81.079  75.926  1.00  0.00
ATOM   3405  BYM BYM Y1526       4.612  85.507 -59.192  1.00  0.00
ATOM   3406  BYN BYN Y1527     -81.178 -88.686 -66.749  1.00  0.00
ATOM   3407  BYO BYO Y1528      10.394  29.314  -0.545  1.00  0.00
ATOM   3408  BYP BYP Y1529     -43.573 -86.633  -8.748  1.00  0.00
ATOM   3409  BYQ BYQ Y1530     -58.368 -21.990  26.485  1.00  0.00
ATOM   3410  BYR BYR Y1531      69.489 -16.678  80.371  1.00  0.00
ATOM   3411  BYS BYS Y1532      65.495  83.596 -53.458  1.00  0.00
ATOM   3412  BYT BYT Y1533     -30.797  62.768 -74.490  1.00  0.00
ATOM   3413  BYU BYU Y1534      74.841  42.827  -8.735  1.00  0.00
ATOM   3414  BYV BYV Y1535      27.293  63.184  39.310  1.00  0.00
ATOM   3415  BYW BYW Y1536      31.677 -87.983  14.625  1.00  0.00
ATOM   3416  BYX BYX Y1537      73.641  68.506  76.270  1.00  0.00
ATOM   3417  BYY BYY Y1538      13.497   8.210 -41.378  1.00  0.00
ATOM   3418  BYZ BYZ Y1539      45.522 -41.815  36.148  1.00  0.00
ATOM   3419  BZA BZA Y1540     -12.212  36.533  60.345  1.00  0.00
ATOM   3420  BZB BZB Y1541     -11.734 -73.140 -28.390  1.00  0.00
ATOM   3421  BZC BZC Y1542     -55.013  59.508  38.524  1.00  0.00
ATOM   3422  BZD BZD Y1543      21.212 -66.788  -2.993  1.00  0.00
ATOM   3423  BZE BZE Y1544     -57.674 -51.971 -34.624  1.00  0.00
ATOM   3424  BZF BZF Y1545     -47.215 -78.701 -36.146  1.00  0.00
ATOM   3425  BZG BZG Y1546      29.412 -24.263  78.891  1.00  0.00
ATOM   3426  BZH BZH Y1547     -45.332  71.389 -66.100  1.00  0.00
ATOM   3427  BZI BZI Y1548      82.608 -42.493  79.320  1.00  0.00
ATOM   3428  BZJ BZJ Y1549      -8.694 -82.773  80.771  1.00  0.00
ATOM   3429  BZK BZK Y1550     -62.869  79.567  13.785  1.00  0.00
ATOM   3430  BZL BZL Y1551     -51.292  38.864  73.863  1.00  0.00
ATOM   3431  BZM BZM Y1552     -56.688 -73.942  21.724  1.00  0.00
ATOM   3432  BZN BZN Y1553     -20.399 -12.255  45.226  1.00  0.00
ATOM   3433  BZO BZO Y1554     -29.580  15.166  56.824  1.00  0.00
ATOM   3434  BZP BZP Y1555     -44.327 -27.555 -30.822  1.00  0.00
ATOM   3435  BZQ BZQ Y1556     -82.053  -2.398  67.223  1.00  0.00
ATOM   3436  BZR BZR Y1557     -46.771 -76.026  82.571  1.00  0.00
ATOM   3437  BZS BZS Y1558     -72.214  -9.687  40.705  1.00  0.00
ATOM   3438  BZT BZT Y1559      79.600  81.808  69.323  1.00  0.00
ATOM   3439  BZU BZU Y1560      61.817 -37.991 -52.313  1.00  0.00
ATOM   3440  BZV BZV Y1561      -3.975 -21.521  21.510  1.00  0.00
ATOM   3441  BZW BZW Y1562      20.033 -39.997 -57.421  1.00  0.00
ATOM   3442  BZX BZX Y1563     -77.457  82.695 -31.157  1.00  0.00
ATOM   3443  BZY BZY Y1564      65.362  69.682 -84.004  1.00  0.00
ATOM   3444  BZZ BZZ Y1565      22.659  39.793 -21.204  1.00  0.00
ATOM   3445  CAA CAA Y1566      20.013 -35.511 -15.019  1.00  0.00
ATOM   3446  CAB CAB Y1567      -3.763 -65.813  46.643  1.00  0.00
ATOM   3447  CAC CAC Y1568     -47.873 -88.979  41.607  1.00  0.00
ATOM   3448  CAD CAD Y1569     -43.798  63.862   7.056  1.00  0.00
ATOM   3449  CAE CAE Y1570       8.302 -69.382 -86.906  1.00  0.00
ATOM   3450  CAF CAF Y1571     -29.941  -5.757  79.450  1.00  0.00
ATOM   3451  CAG CAG Y1572      59.307  30.500  15.591  1.00  0.00
ATOM   3452  CAH CAH Y1573      -6.336 -56.553  53.867  1.00  0.00
ATOM   3453  CAI CAI Y1574      67.800  83.879  64.113  1.00  0.00
ATOM   3454  CAJ CAJ Y1575     -18.006 -82.089 -16.810  1.00  0.00
ATOM   3455  CAK CAK Y1576      75.854 -71.687  75.054  1.00  0.00
ATOM   3456  CAL CAL Y1577     -66.807  44.250  79.622  1.00  0.00
ATOM   3457  CAM CAM Y1578      23.478  73.104  85.471  1.00  0.00
ATOM   3458  CAN CAN Y1579      71.485  39.658 -60.598  1.00  0.00
ATOM   3459  CAO CAO Y1580     -53.232  17.007  85.390  1.00  0.00
ATOM   3460  CAP CAP Y1581      85.139 -31.204 -80.956  1.00  0.00
ATOM   3461  CAQ CAQ Y1582      86.492 -21.975 -13.092  1.00  0.00
ATOM   3462  CAR CAR Y1583      29.436  53.395  51.000  1.00  0.00
ATOM   3463  CAS CAS Y1584     -59.128 -63.949 -58.901  1.00  0.00
ATOM   3464  CAT CAT Y1585     -45.090  -3.815  -1.160  1.00  0.00
ATOM   3465  CAU CAU Y1586      67.728 -52.858 -25.843  1.00  0.00
ATOM   3466  CAV CAV Y1587     -31.687 -85.526 -45.792  1.00  0.00
ATOM   3467  CAW CAW Y1588     -58.481  70.815 -86.008  1.00  0.00
ATOM   3468  CAX CAX Y1589     -79.414  84.865 -79.665  1.00  0.00
ATOM   3469  CAY CAY Y1590      45.512 -39.445 -34.382  1.00  0.00
ATOM   3470  CAZ CAZ Y1591      66.706  48.546  15.401  1.00  0.00
ATOM   3471  CBA CBA Y1592     -16.337  49.883 -66.817  1.00  0.00
ATOM   3472  CBB CBB Y1593     -84.719 -39.188  -0.794  1.00  0.00
ATOM   3473  CBC CBC Y1594     -79.694  -8.111  87.856  1.00  0.00
ATOM   3474  CBD CBD Y1595      -6.501  77.787 -47.416  1.00  0.00
ATOM   3475  CBE CBE Y1596      30.549  58.155  76.936  1.00  0.00
ATOM   3476  CBF CBF Y1597      67.858  31.881  88.737  1.00  0.00
ATOM   3477  CBG CBG Y1598       3.589 -14.894  13.413  1.00  0.00
ATOM   3478  CBH CBH Y1599     -67.754 -37.818 -31.194  1.00  0.00
ATOM   3479  CBI CBI Y1600      70.625  -0.104  -7.289  1.00  0.00
ATOM   3480  CBJ CBJ Y1601      84.486 -43.116 -73.121  1.00  0.00
ATOM   3481  CBK CBK Y1602     -64.657  24.434 -25.423  1.00  0.00
ATOM   3482  CBL CBL Y1603      89.017 -71.685 -30.060  1.00  0.00
ATOM   3483  CBM CBM Y1604      52.086  79.981 -80.822  1.00  0.00
ATOM   3484  CBN CBN Y1605     -79.943 -51.343   4.480  1.00  0.00
ATOM   3485  CBO CBO Y1606       9.881 -88.752  69.411  1.00  0.00
ATOM   3486  CBP CBP Y1607       8.207  71.533 -54.918  1.00  0.00
ATOM   3487  CBQ CBQ Y1608     -37.274 -83.635  65.689  1.00  0.00
ATOM   3488  CBR CBR Y1609      53.867 -49.696  80.250  1.00  0.00
ATOM   3489  CBS CBS Y1610     -79.898 -68.176 -37.793  1.00  0.00
ATOM   3490  CBT CBT Y1611      38.303 -90.075  -4.093  1.00  0.00
ATOM   3491  CBU CBU Y1612     -22.952  79.351 -42.365  1.00  0.00
ATOM   3492  CBV CBV Y1613      79.331  17.667 -33.091  1.00  0.00
ATOM   3493  CBW CBW Y1614      76.792  -8.177  81.008  1.00  0.00
ATOM   3494  CBX CBX Y1615      38.409 -30.394 -14.440  1.00  0.00
ATOM   3495  CBY CBY Y1616      -4.649 -89.975  46.233  1.00  0.00
ATOM   3496  CBZ CBZ Y1617      83.406 -66.965  15.968  1.00  0.00
ATOM   3497  CCA CCA Y1618      52.827  23.630   5.766  1.00  0.00
ATOM   3498  CCB CCB Y1619      38.898 -90.801 -69.386  1.00  0.00
ATOM   3499  CCC CCC Y1620     -28.224 -30.249 -14.245  1.00  0.00
ATOM   3500  CCD CCD Y1621     -62.043  35.222  22.574  1.00  0.00
ATOM   3501  CCE CCE Y1622      36.631  15.192 -74.487  1.00  0.00
ATOM   3502  CCF CCF Y1623       3.677 -54.147 -81.761  1.00  0.00
ATOM   3503  CCG CCG Y1624     -52.048  18.770  -6.432  1.00  0.00
ATOM   3504  CCH CCH Y1625       7.017  11.290 -53.436  1.00  0.00
ATOM   3505  CCI CCI Y1626      85.347  52.669  -0.829  1.00  0.00
ATOM   3506  CCJ CCJ Y1627     -50.021  44.598 -81.688  1.00  0.00
ATOM   3507  CCK CCK Y1628      20.980 -83.348  -4.892  1.00  0.00
ATOM   3508  CCL CCL Y1629      31.240  -0.007 -31.321  1.00  0.00
ATOM   3509  CCM CCM Y1630      88.410  35.158  12.171  1.00  0.00
ATOM   3510  CCN CCN Y1631     -29.076 -53.792  39.095  1.00  0.00
ATOM   3511  CCO CCO Y1632     -46.474  86.179  19.756  1.00  0.00
ATOM   3512  CCP CCP Y1633      87.276  62.387  43.895  1.00  0.00
ATOM   3513  CCQ CCQ Y1634     -38.858  79.109 -33.671  1.00  0.00
ATOM   3514  CCR CCR Y1635      56.490 -20.699  30.368  1.00  0.00
ATOM   3515  CCS CCS Y1636     -45.316  64.627 -84.267  1.00  0.00
ATOM   3516  CCT CCT Y1637      39.127 -27.292  90.070  1.00  0.00
ATOM   3517  CCU CCU Y1638     -70.931  35.890  41.903  1.00  0.00
ATOM   3518  CCV CCV Y1639     -32.117 -86.776  28.074  1.00  0.00
ATOM   3519  CCW CCW Y1640     -78.639  24.188  13.633  1.00  0.00
ATOM   3520  CCX CCX Y1641       2.926  47.054  77.937  1.00  0.00
ATOM   3521  CCY CCY Y1642     -27.817 -47.650  -9.220  1.00  0.00
ATOM   3522  CCZ CCZ Y1643     -74.420  10.283 -29.287  1.00  0.00
ATOM   3523  CDA CDA Y1644     -17.449  86.185  28.076  1.00  0.00
ATOM   3524  CDB CDB Y1645     -82.524 -46.578 -32.396  1.00  0.00
ATOM   3525  CDC CDC Y1646      64.906  39.632 -29.439  1.00  0.00
ATOM   3526  CDD CDD Y1647      18.202  43.133   0.259  1.00  0.00
ATOM   3527  CDE CDE Y1648      76.832  17.237  39.148  1.00  0.00
ATOM   3528  CDF CDF Y1649      84.314  57.850 -63.742  1.00  0.00
ATOM   3529  CDG CDG Y1650     -46.549  83.567 -21.407  1.00  0.00
ATOM   3530  CDH CDH Y1651      88.338  49.600 -74.014  1.00  0.00
ATOM   3531  CDI CDI Y1652     -65.951  35.831 -60.107  1.00  0.00
ATOM   3532  CDJ CDJ Y1653     -18.697  84.566 -22.887  1.00  0.00
ATOM   3533  CDK CDK Y1654     -64.702  81.177  -3.428  1.00  0.00
ATOM   3534  CDL CDL Y1655      -0.543 -24.901 -75.178  1.00  0.00
ATOM   3535  CDM CDM Y1656     -71.758 -37.283  -3.440  1.00  0.00
ATOM   3536  CDN CDN Y1657      85.890 -80.312  88.416  1.00  0.00
ATOM   3537  CDO CDO Y1658     -23.919  -7.100 -53.152  1.00  0.00
ATOM   3538  CDP CDP Y1659      71.619 -20.402  26.320  1.00  0.00
ATOM   3539  CDQ CDQ Y1660      55.245  26.081 -66.086  1.00  0.00
ATOM   3540  CDR CDR Y1661     -11.185  54.261  57.344  1.00  0.00
ATOM   3541  CDS CDS Y1662     -19.352   5.749 -65.929  1.00  0.00
ATOM   3542  CDT CDT Y1663      49.052 -67.917 -11.976  1.00  0.00
ATOM   3543  CDU CDU Y1664      60.136  45.761  -3.004  1.00  0.00
ATOM   3544  CDV CDV Y1665     -18.717  30.408  46.515  1.00  0.00
ATOM   3545  CDW CDW Y1666      28.573  26.134 -85.388  1.00  0.00
ATOM   3546  CDX CDX Y1667      44.972 -55.785 -82.210  1.00  0.00
ATOM   3547  CDY CDY Y1668     -60.636 -38.364  88.268  1.00  0.00
ATOM   3548  CDZ CDZ Y1669     -63.294  75.719 -68.204  1.00  0.00
ATOM   3549  CEA CEA Y1670     -46.344  62.468  80.862  1.00  0.00
ATOM   3550  CEB CEB Y1671      51.067  82.922  22.656  1.00  0.00
ATOM   3551  CEC CEC Y1672      40.940 -16.424 -41.004  1.00  0.00
ATOM   3552  CED CED Y1673     -85.874 -31.720 -72.917  1.00  0.00
ATOM   3553  CEE CEE Y1674      76.631 -40.737 -30.877  1.00  0.00
ATOM   3554  CEF CEF Y1675      85.574  75.169 -14.557  1.00  0.00
ATOM   3555  CEG CEG Y1676     -66.102 -23.531  56.726  1.00  0.00
ATOM   3556  CEH CEH Y1677      89.520  58.063 -20.130  1.00  0.00
ATOM   3557  CEI CEI Y1678     -40.464 -11.428 -61.659  1.00  0.00
ATOM   3558  CEJ CEJ Y1679      86.408  10.033 -19.553  1.00  0.00
ATOM   3559  CEK CEK Y1680      26.162  81.498 -36.808  1.00  0.00
ATOM   3560  CEL CEL Y1681     -82.367  47.384 -17.569  1.00  0.00
ATOM   3561  CEM CEM Y1682      55.504  26.448 -44.813  1.00  0.00
ATOM   3562  CEN CEN Y1683      86.728  17.122 -59.989  1.00  0.00
ATOM   3563  CEO CEO Y1684      55.329 -89.088  72.321  1.00  0.00
ATOM   3564  CEP CEP Y1685     -65.925  83.592  78.969  1.00  0.00
ATOM   3565  CEQ CEQ Y1686     -42.973  -4.278 -26.071  1.00  0.00
ATOM   3566  CER CER Y1687      71.733 -64.537 -22.316  1.00  0.00
ATOM   3567  CES CES Y1688     -22.798 -89.825 -28.284  1.00  0.00
ATOM   3568  CET CET Y1689     -48.219   7.007  60.567  1.00  0.00
ATOM   3569  CEU CEU Y1690     -25.245 -35.738  61.122  1.00  0.00
ATOM   3570  CEV CEV Y1691      45.872 -10.076  17.930  1.00  0.00
ATOM   3571  CEW CEW Y1692     -80.897 -54.319  87.268  1.00  0.00
ATOM   3572  CEX CEX Y1693     -42.357 -31.998   8.159  1.00  0.00
ATOM   3573  CEY CEY Y1694     -17.493  -0.656 -85.875  1.00  0.00
ATOM   3574  CEZ CEZ Y1695     -81.456  27.585  39.426  1.00  0.00
ATOM   3575  CFA CFA Y1696     -58.020 -41.481 -66.351  1.00  0.00
ATOM   3576  CFB CFB Y1697      61.019 -83.764  -3.833  1.00  0.00
ATOM   3577  CFC CFC Y1698     -27.899 -16.333  60.895  1.00  0.00
ATOM   3578  CFD CFD Y1699     -83.297  57.480 -63.806  1.00  0.00
ATOM   3579  CFE CFE Y1700      90.252  71.963  57.235  1.00  0.00
ATOM   3580  CFF CFF Y1701      73.436 -46.670  55.104  1.00  0.00
ATOM   3581  CFG CFG Y1702      13.283  37.796 -10.605  1.00  0.00
ATOM   3582  CFH CFH Y1703     -29.221 -77.698 -19.399  1.00  0.00
ATOM   3583  CFI CFI Y1704       2.412 -69.486 -38.884  1.00  0.00
ATOM   3584  CFJ CFJ Y1705     -74.368 -55.910  36.974  1.00  0.00
ATOM   3585  CFK CFK Y1706      36.350  -3.748  70.617  1.00  0.00
ATOM   3586  CFL CFL Y1707     -47.006 -21.177 -41.381  1.00  0.00
ATOM   3587  CFM CFM Y1708      31.607  73.365  71.417  1.00  0.00
ATOM   3588  CFN CFN Y1709       8.823 -48.952  44.096  1.00  0.00
ATOM   3589  CFO CFO Y1710      87.323 -60.990  -0.460  1.00  0.00
ATOM   3590  CFP CFP Y1711     -57.132  -8.178 -52.575  1.00  0.00
ATOM   3591  CFQ CFQ Y1712      25.918 -35.187  43.816  1.00  0.00
ATOM   3592  CFR CFR Y1713     -38.348  58.010 -63.063  1.00  0.00
ATOM   3593  CFS CFS Y1714      77.958  21.525  73.714  1.00  0.00
ATOM   3594  CFT CFT Y1715      20.217  27.878  27.441  1.00  0.00
ATOM   3595  CFU CFU Y1716     -35.556  83.376  40.095  1.00  0.00
ATOM   3596  CFV CFV Y1717      83.838   0.956 -38.922  1.00  0.00
ATOM   3597  CFW CFW Y1718     -62.891  21.081 -37.256  1.00  0.00
ATOM   3598  CFX CFX Y1719     -65.142  80.874 -55.603  1.00  0.00
ATOM   3599  CFY CFY Y1720      -4.327  31.660  82.536  1.00  0.00
ATOM   3600  CFZ CFZ Y1721      33.678  50.712  89.335  1.00  0.00
ATOM   3601  CGA CGA Y1722      86.553 -45.038  62.369  1.00  0.00
ATOM   3602  CGB CGB Y1723      28.764  11.852 -45.615  1.00  0.00
ATOM   3603  CGC CGC Y1724     -24.043  52.829 -37.393  1.00  0.00
ATOM   3604  CGD CGD Y1725     -44.847  29.421  88.552  1.00  0.00
ATOM   3605  CGE CGE Y1726      11.891 -52.772 -10.877  1.00  0.00
ATOM   3606  CGF CGF Y1727      76.961  36.599   8.741  1.00  0.00
ATOM   3607  CGG CGG Y1728      72.767  60.113  35.839  1.00  0.00
ATOM   3608  CGH CGH Y1729      56.049  -7.194  74.393  1.00  0.00
ATOM   3609  CGI CGI Y1730     -26.497  28.888  89.429  1.00  0.00
ATOM   3610  CGJ CGJ Y1731      25.211 -70.192 -23.116  1.00  0.00
ATOM   3611  CGK CGK Y1732      29.688  28.118  83.369  1.00  0.00
ATOM   3612  CGL CGL Y1733      -1.631 -16.125 -86.497  1.00  0.00
ATOM   3613  CGM CGM Y1734      18.632  86.218 -81.551  1.00  0.00
ATOM   3614  CGN CGN Y1735      46.294   5.476 -11.585  1.00  0.00
ATOM   3615  CGO CGO Y1736     -41.729 -89.301 -50.195  1.00  0.00
ATOM   3616  CGP CGP Y1737     -27.506 -76.754 -81.817  1.00  0.00
ATOM   3617  CGQ CGQ Y1738     -30.965  70.598  -6.032  1.00  0.00
ATOM   3618  CGR CGR Y1739     -16.379 -12.716  86.319  1.00  0.00
ATOM   3619  CGS CGS Y1740      64.672  49.054 -80.714  1.00  0.00
ATOM   3620  CGT CGT Y1741     -34.290 -81.125  16.663  1.00  0.00
ATOM   3621  CGU CGU Y1742      11.850  -8.498  80.043  1.00  0.00
ATOM   3622  CGV CGV Y1743     -72.592   1.568  79.735  1.00  0.00
ATOM   3623  CGW CGW Y1744      -2.738  22.171  -6.590  1.00  0.00
ATOM   3624  CGX CGX Y1745      74.177  17.842 -74.113  1.00  0.00
ATOM   3625  CGY CGY Y1746      -7.734  34.234 -80.884  1.00  0.00
ATOM   3626  CGZ CGZ Y1747      40.854  37.913 -82.230  1.00  0.00
ATOM   3627  CHA CHA Y1748     -25.346 -81.530  85.963  1.00  0.00
ATOM   3628  CHB CHB Y1749     -17.701  44.280 -77.668  1.00  0.00
ATOM   3629  CHC CHC Y1750     -80.724 -47.363  65.341  1.00  0.00
ATOM   3630  CHD CHD Y1751      21.965   0.805  74.825  1.00  0.00
ATOM   3631  CHE CHE Y1752     -78.502  60.864  42.170  1.00  0.00
ATOM   3632  CHF CHF Y1753     -38.454  84.091  87.283  1.00  0.00
ATOM   3633  CHG CHG Y1754     -80.285  -9.038  75.801  1.00  0.00
ATOM   3634  CHH CHH Y1755      85.090 -33.473   2.869  1.00  0.00
ATOM   3635  CHI CHI Y1756     -71.190  40.929  54.535  1.00  0.00
ATOM   3636  CHJ CHJ Y1757     -44.448  -6.659  85.710  1.00  0.00
ATOM   3637  CHK CHK Y1758     -21.465 -89.275  14.435  1.00  0.00
ATOM   3638  CHL CHL Y1759     -47.141 -81.715 -62.144  1.00  0.00
ATOM   3639  CHM CHM Y1760      88.508  16.177  28.511  1.00  0.00
ATOM   3640  CHN CHN Y1761     -33.869  59.735 -84.115  1.00  0.00
ATOM   3641  CHO CHO Y1762     -48.944 -81.364 -23.598  1.00  0.00
ATOM   3642  CHP CHP Y1763     -57.409  49.098  -4.574  1.00  0.00
ATOM   3643  CHQ CHQ Y1764      14.145 -60.203  68.379  1.00  0.00
ATOM   3644  CHR CHR Y1765     -37.995  46.784  80.074  1.00  0.00
ATOM   3645  CHS CHS Y1766      57.731 -68.489 -49.407  1.00  0.00
ATOM   3646  CHT CHT Y1767      72.362   1.307 -22.330  1.00  0.00
ATOM   3647  CHU CHU Y1768      47.574   5.655 -70.211  1.00  0.00
ATOM   3648  CHV CHV Y1769     -82.032  48.502  85.672  1.00  0.00
ATOM   3649  CHW CHW Z1770      37.941  -0.076  43.270  1.00  0.00
ATOM   3650  CHX CHX Z1771      84.154 -12.561   5.955  1.00  0.00
ATOM   3651  CHY CHY Z1772     -47.779  14.711  -8.357  1.00  0.00
ATOM   3652  CHZ CHZ Z1773     -45.055  49.249 -56.227  1.00  0.00
ATOM   3653  CIA CIA Z1774     -60.276  54.453  31.449  1.00  0.00
ATOM   3654  CIB CIB Z1775     -53.767 -27.676  19.814  1.00  0.00
ATOM   3655  CIC CIC Z1776     -38.721 -35.133 -28.129  1.00  0.00
ATOM   3656  CID CID Z1777      -4.342  50.508  70.526  1.00  0.00
ATOM   3657  CIE CIE Z1778      -7.239  -2.453 -52.143  1.00  0.00
ATOM   3658  CIF CIF Z1779      41.670  43.075 -69.697  1.00  0.00
ATOM   3659  CIG CIG Z1780       2.092   6.836  46.435  1.00  0.00
ATOM   3660  CIH CIH Z1781     -38.123 -74.563  73.441  1.00  0.00
ATOM   3661  CII CII Z1782      59.689 -78.313  47.055  1.00  0.00
ATOM   3662  CIJ CIJ Z1783     -60.758  17.308  41.377  1.00  0.00
ATOM   3663  CIK CIK Z1784      10.592  32.310 -63.021  1.00  0.00
ATOM   3664  CIL CIL Z1785      17.778  64.646  59.709  1.00  0.00
ATOM   3665  CIM CIM Z1786      54.055 -56.932 -34.355  1.00  0.00
ATOM   3666  CIN CIN Z1787      41.493 -15.392   0.039  1.00  0.00
ATOM   3667  CIO CIO Z1788     -71.661  26.098 -56.846  1.00  0.00
ATOM   3668  CIP CIP Z1789      -7.010  36.357 -45.817  1.00  0.00
ATOM   3669  CIQ CIQ Z1790      85.490  47.224 -72.320  1.00  0.00
ATOM   3670  CIR CIR Z1791     -32.067 -71.748  41.503  1.00  0.00
ATOM   3671  CIS CIS Z1792     -23.232   0.864  11.338  1.00  0.00
ATOM   3672  CIT CIT Z1793      43.318  71.779  30.805  1.00  0.00
ATOM   3673  CIU CIU Z1794      25.426   6.726  79.537  1.00  0.00
ATOM   3674  CIV CIV Z1795      83.855  49.249 -21.710  1.00  0.00
ATOM   3675  CIW CIW Z1796      14.089  47.999 -72.724  1.00  0.00
ATOM   3676  CIX CIX Z1797      59.821 -16.801  79.022  1.00  0.00
ATOM   3677  CIY CIY Z1798     -42.418 -57.838  -0.247  1.00  0.00
ATOM   3678  CIZ CIZ Z1799     -47.388 -60.882 -50.762  1.00  0.00
ATOM   3679  CJA CJA Z1800      40.259 -46.207  29.102  1.00  0.00
ATOM   3680  CJB CJB Z1801       0.911 -78.834   0.290  1.00  0.00
ATOM   3681  CJC CJC Z1802      11.441  34.287  25.746  1.00  0.00
ATOM   3682  CJD CJD Z1803      29.526 -81.256 -56.897  1.00  0.00
ATOM   3683  CJE CJE Z1804     -77.340 -36.228 -45.934  1.00  0.00
ATOM   3684  CJF CJF Z1805     -13.494 -51.757  73.514  1.00  0.00
ATOM   3685  CJG CJG Z1806      63.387  37.402 -49.393  1.00  0.00
ATOM   3686  CJH CJH Z1807       0.634 -53.205   1.077  1.00  0.00
ATOM   3687  CJI CJI Z1808      -6.588  48.756  30.490  1.00  0.00
ATOM   3688  CJJ CJJ Z1809      77.882 -33.940 -56.201  1.00  0.00
ATOM   3689  CJK CJK Z1810      16.265  61.190 -61.547  1.00  0.00
ATOM   3690  CJL CJL Z1811       2.770  16.711 -26.060  1.00  0.00
ATOM   3691  CJM CJM Z1812      20.924 -57.889  86.801  1.00  0.00
ATOM   3692  CJN CJN Z1813      73.392  64.425  35.746  1.00  0.00
ATOM   3693  CJO CJO Z1814      30.408 -28.240 -22.477  1.00  0.00
ATOM   3694  CJP CJP Z1815      75.997 -45.108  41.251  1.00  0.00
ATOM   3695  CJQ CJQ Z1816      63.694  10.434  47.333  1.00  0.00
ATOM   3696  CJR CJR Z1817      83.246  16.363  81.476  1.00  0.00
ATOM   3697  CJS CJS Z1818     -68.633  72.957  56.243  1.00  0.00
ATOM   3698  CJT CJT Z1819     -11.234 -56.433  42.818  1.00  0.00
ATOM   3699  CJU CJU Z1820      77.893  20.726 -40.449  1.00  0.00
ATOM   3700  CJV CJV Z1821      17.123 -43.883  12.798  1.00  0.00
ATOM   3701  CJW CJW Z1822       1.986 -44.680  22.477  1.00  0.00
ATOM   3702  CJX CJX Z1823      22.828  45.875 -45.015  1.00  0.00
ATOM   3703  CJY CJY Z1824      44.824  13.978  -2.189  1.00  0.00
ATOM   3704  CJZ CJZ Z1825      37.886 -75.325  40.363  1.00  0.00
ATOM   3705  CKA CKA Z1826      21.743 -72.349  75.626  1.00  0.00
ATOM   3706  CKB CKB Z1827      87.186   3.888 -60.377  1.00  0.00
ATOM   3707  CKC CKC Z1828      39.008  75.529 -34.090  1.00  0.00
ATOM   3708  CKD CKD Z1829     -60.482  63.551 -27.962  1.00  0.00
ATOM   3709  CKE CKE Z1830      23.961 -55.429  65.539  1.00  0.00
ATOM   3710  CKF CKF Z1831     -19.424 -50.606 -51.698  1.00  0.00
ATOM   3711  CKG CKG Z1832      14.393 -56.297 -51.932  1.00  0.00
ATOM   3712  CKH CKH Z1833     -53.205 -66.004 -81.306  1.00  0.00
ATOM   3713  CKI CKI Z1834     -53.903 -39.256 -17.649  1.00  0.00
ATOM   3714  CKJ CKJ Z1835     -82.471 -51.092 -24.938  1.00  0.00
ATOM   3715  CKK CKK Z1836      -1.418  67.761   5.113  1.00  0.00
ATOM   3716  CKL CKL Z1837     -36.900  68.557   5.475  1.00  0.00
ATOM   3717  CKM CKM Z1838      29.565  56.261  -2.417  1.00  0.00
ATOM   3718  CKN CKN Z1839       1.435  48.837 -65.491  1.00  0.00
ATOM   3719  CKO CKO Z1840     -57.698 -64.560  -1.236  1.00  0.00
ATOM   3720  CKP CKP Z1841     -15.676 -13.023  14.162  1.00  0.00
ATOM   3721  CKQ CKQ Z1842     -80.969  19.602 -23.649  1.00  0.00
ATOM   3722  CKR CKR Z1843     -46.164 -12.083 -48.376  1.00  0.00
ATOM   3723  CKS CKS Z1844      19.445 -63.921  18.254  1.00  0.00
ATOM   3724  CKT CKT Z1845      28.879 -48.978   3.769  1.00  0.00
ATOM   3725  CKU CKU Z1846     -25.356  40.609   5.336  1.00  0.00
ATOM   3726  CKV CKV Z1847      46.148 -78.271 -70.978  1.00  0.00
ATOM   3727  CKW CKW Z1848      42.449 -21.105 -36.257  1.00  0.00
ATOM   3728  CKX CKX Z1849     -32.617 -27.954   5.441  1.00  0.00
ATOM   3729  CKY CKY Z1850      20.413  69.769  25.060  1.00  0.00
ATOM   3730  CKZ CKZ Z1851       5.058 -33.340 -69.821  1.00  0.00
ATOM   3731  CLA CLA Z1852     -51.693  36.787  79.593  1.00  0.00
ATOM   3732  CLB CLB Z1853      28.355  27.519 -13.639  1.00  0.00
ATOM   3733  CLC CLC Z1854      25.144 -34.399  40.023  1.00  0.00
ATOM   3734  CLD CLD Z1855      10.361  75.425 -10.094  1.00  0.00
ATOM   3735  CLE CLE Z1856     -65.237 -73.904  82.549  1.00  0.00
ATOM   3736  CLF CLF Z1857      49.684 -46.634  56.090  1.00  0.00
ATOM   3737  CLG CLG Z1858      24.942 -68.959 -37.464  1.00  0.00
ATOM   3738  CLH CLH Z1859     -66.817   1.207 -61.391  1.00  0.00
ATOM   3739  CLI CLI Z1860     -70.826  67.336  39.284  1.00  0.00
ATOM   3740  CLJ CLJ Z1861     -27.348 -17.010  49.129  1.00  0.00
ATOM   3741  CLK CLK Z1862     -63.396 -11.768  74.779  1.00  0.00
ATOM   3742  CLL CLL Z1863      62.943  -4.897 -76.219  1.00  0.00
ATOM   3743  CLM CLM Z1864      -0.868 -22.024  29.189  1.00  0.00
ATOM   3744  CLN CLN Z1865     -42.364  82.080  27.895  1.00  0.00
ATOM   3745  CLO CLO Z1866      68.729 -66.253 -74.956  1.00  0.00
ATOM   3746  CLP CLP Z1867      51.258 -74.060  83.409  1.00  0.00
ATOM   3747  CLQ CLQ Z1868     -30.471  73.920 -72.388  1.00  0.00
ATOM   3748  CLR CLR Z1869     -78.312 -79.460 -53.897  1.00  0.00
ATOM   3749  CLS CLS Z1870      18.379 -74.385 -17.452  1.00  0.00
ATOM   3750  CLT CLT Z1871     -68.075  69.621  87.530  1.00  0.00
ATOM   3751  CLU CLU Z1872     -21.521 -18.972 -16.665  1.00  0.00
ATOM   3752  CLV CLV Z1873      64.577  41.696 -12.134  1.00  0.00
ATOM   3753  CLW CLW Z1874     -72.379  55.572 -66.728  1.00  0.00
ATOM   3754  CLX CLX Z1875      80.384 -80.722  -9.020  1.00  0.00
ATOM   3755  CLY CLY Z1876      54.753  24.921 -26.763  1.00  0.00
ATOM   3756  CLZ CLZ Z1877      52.705  14.550 -78.263  1.00  0.00
ATOM   3757  CMA CMA Z1878      10.264 -14.262  77.761  1.00  0.00
ATOM   3758  CMB CMB Z1879      19.360  -3.179 -67.259  1.00  0.00
ATOM   3759  CMC CMC Z1880     -36.733  31.776 -65.351  1.00  0.00
ATOM   3760  CMD CMD Z1881      75.229  61.329 -40.573  1.00  0.00
ATOM   3761  CME CME Z1882      68.532  51.074   4.904  1.00  0.00
ATOM   3762  CMF CMF Z1883      12.739  55.755 -10.678  1.00  0.00
ATOM   3763  CMG CMG Z1884      28.974  11.351 -46.670  1.00  0.00
ATOM   3764  CMH CMH Z1885     -71.239 -68.592 -81.122  1.00  0.00
ATOM   3765  CMI CMI Z1886      64.349   4.588 -48.550  1.00  0.00
ATOM   3766  CMJ CMJ Z1887     -75.801 -48.712  42.498  1.00  0.00
ATOM   3767  CMK CMK Z1888     -33.743  48.600  61.171  1.00  0.00
ATOM   3768  CML CML Z1889     -18.389 -34.030  33.657  1.00  0.00
ATOM   3769  CMM CMM Z1890       4.843 -31.598 -35.159  1.00  0.00
ATOM   3770  CMN CMN Z1891      73.226  65.172  87.998  1.00  0.00
ATOM   3771  CMO CMO Z1892      43.965  48.986  -6.181  1.00  0.00
ATOM   3772  CMP CMP Z1893     -13.140 -27.541 -64.761  1.00  0.00
ATOM   3773  CMQ CMQ Z1894      46.920  42.124  57.972  1.00  0.00
ATOM   3774  CMR CMR Z1895      64.133 -85.237  68.089  1.00  0.00
ATOM   3775  CMS CMS Z1896      19.335  48.651  42.344  1.00  0.00
ATOM   3776  CMT CMT Z1897      66.429  21.230  -9.479  1.00  0.00
ATOM   3777  CMU CMU Z1898      19.530 -79.503  61.667  1.00  0.00
ATOM   3778  CMV CMV Z1899     -12.307 -26.321  66.937  1.00  0.00
ATOM   3779  CMW CMW Z1900      54.181 -60.400   4.416  1.00  0.00
ATOM   3780  CMX CMX Z1901     -38.157  38.950 -34.812  1.00  0.00
ATOM   3781  CMY CMY Z1902     -20.726  56.870 -15.647  1.00  0.00
ATOM   3782  CMZ CMZ Z1903      13.761  -0.919 -33.360  1.00  0.00
ATOM   3783  CNA CNA Z1904      65.429 -21.898  47.502  1.00  0.00
ATOM   3784  CNB CNB Z1905      -0.396 -75.308  63.160  1.00  0.00
ATOM   3785  CNC CNC Z1906     -34.144  68.512  81.239  1.00  0.00
ATOM   3786  CND CND Z1907      69.784  72.135 -19.591  1.00  0.00
ATOM   3787  CNE CNE Z1908      66.389  83.482  75.629  1.00  0.00
ATOM   3788  CNF CNF Z1909     -41.105  60.912 -80.265  1.00  0.00
ATOM   3789  CNG CNG Z1910     -83.155  40.114   4.615  1.00  0.00
ATOM   3790  CNH CNH Z1911      85.204   2.166  24.153  1.00  0.00
ATOM   3791  CNI CNI Z1912     -56.561 -31.841  46.523  1.00  0.00
ATOM   3792  CNJ CNJ Z1913       0.199  72.618  51.095  1.00  0.00
ATOM   3793  CNK CNK Z1914     -23.506  65.837  29.303  1.00  0.00
ATOM   3794  CNL CNL Z1915      -8.612  76.598 -62.817  1.00  0.00
ATOM   3795  CNM CNM Z1916     -79.303  49.555  75.360  1.00  0.00
ATOM   3796  CNN CNN Z1917     -51.886 -76.060 -25.626  1.00  0.00
ATOM   3797  CNO CNO Z1918      88.045 -19.019  39.888  1.00  0.00
ATOM   3798  CNP CNP Z1919      58.057  66.153 -67.321  1.00  0.00
ATOM   3799  CNQ CNQ Z1920      78.392 -74.178  19.041  1.00  0.00
ATOM   3800  CNR CNR Z1921     -58.651 -35.615 -72.972  1.00  0.00
ATOM   3801  CNS CNS Z1922      47.821   4.752  19.215  1.00  0.00
ATOM   3802  CNT CNT Z1923       0.541 -70.687 -32.321  1.00  0.00
ATOM   3803  CNU CNU Z1924      66.879  -0.307 -16.159  1.00  0.00
ATOM   3804  CNV CNV Z1925      47.827   0.078  68.182  1.00  0.00
ATOM   3805  CNW CNW Z1926      23.473  54.256  13.390  1.00  0.00
ATOM   3806  CNX CNX Z1927      79.760 -22.229 -34.053  1.00  0.00
ATOM   3807  CNY CNY Z1928      18.749 -15.104 -80.020  1.00  0.00
ATOM   3808  CNZ CNZ Z1929     -63.159  34.263  15.311  1.00  0.00
ATOM   3809  COA COA Z1930     -38.017 -21.664  -5.406  1.00  0.00
ATOM   3810  COB COB Z1931      77.103  17.774 -58.338  1.00  0.00
ATOM   3811  COC COC Z1932       2.369  82.987 -86.341  1.00  0.00
ATOM   3812  COD COD Z1933     -62.793 -65.298 -61.933  1.00  0.00
ATOM   3813  COE COE Z1934      -4.439 -78.747 -73.743  1.00  0.00
ATOM   3814  COF COF Z1935      89.338 -88.598  64.340  1.00  0.00
ATOM   3815  COG COG Z1936     -21.292 -41.671 -12.699  1.00  0.00
ATOM   3816  COH COH Z1937      57.769 -13.242  31.678  1.00  0.00
ATOM   3817  COI COI Z1938      11.793 -51.865 -19.495  1.00  0.00
ATOM   3818  COJ COJ Z1939      49.502  30.379  82.582  1.00  0.00
ATOM   3819  COK COK Z1940      65.768 -87.885 -51.396  1.00  0.00
ATOM   3820  COL COL Z1941     -76.318 -82.535   2.681  1.00  0.00
ATOM   3821  COM COM Z1942      66.683  30.037  34.280  1.00  0.00
ATOM   3822  CON CON Z1943       5.083  73.448  28.467  1.00  0.00
ATOM   3823  COO COO Z1944     -79.114  57.796  -7.087  1.00  0.00
ATOM   3824  COP COP Z1945      29.930  73.490 -77.142  1.00  0.00
ATOM   3825  COQ COQ Z1946      75.824 -39.985  72.477  1.00  0.00
ATOM   3826  COR COR Z1947      61.962  84.293  23.383  1.00  0.00
ATOM   3827  COS COS Z1948     -14.567  -7.006 -24.736  1.00  0.00
ATOM   3828  COT COT Z1949     -25.060  31.248  82.319  1.00  0.00
ATOM   3829  COU COU Z1950      -0.269  73.126  85.290  1.00  0.00
ATOM   3830  COV COV Z1951     -70.718 -51.492   1.722  1.00  0.00
ATOM   3831  COW COW Z1952     -29.403 -40.090  47.332  1.00  0.00
ATOM   3832  COX COX Z1953     -53.782 -70.843  15.618  1.00  0.00
ATOM   3833  COY COY Z1954     -27.701  59.053  45.915  1.00  0.00
ATOM   3834  COZ COZ Z1955      36.876 -64.476  30.555  1.00  0.00
ATOM   3835  CPA CPA Z1956     -49.538  45.746  16.365  1.00  0.00
ATOM   3836  CPB CPB Z1957      78.350 -36.529  19.663  1.00  0.00
ATOM   3837  CPC CPC Z1958     -77.353  80.866 -42.876  1.00  0.00
ATOM   3838  CPD CPD Z1959     -29.302  21.945  61.626  1.00  0.00
ATOM   3839  CPE CPE Z1960     -53.526  70.940  29.887  1.00  0.00
ATOM   3840  CPF CPF Z1961     -53.297  72.808 -19.395  1.00  0.00
ATOM   3841  CPG CPG Z1962      11.400 -72.231  42.204  1.00  0.00
ATOM   3842  CPH CPH Z1963      76.047  48.000  70.719  1.00  0.00
ATOM   3843  CPI CPI Z1964      -6.826  84.635 -37.536  1.00  0.00
ATOM   3844  CPJ CPJ Z1965     -64.542   8.472  68.060  1.00  0.00
ATOM   3845  CPK CPK Z1966       5.850  69.670 -24.527  1.00  0.00
ATOM   3846  CPL CPL Z1967     -57.211 -49.598  41.785  1.00  0.00
ATOM   3847  CPM CPM Z1968     -60.048 -68.837  34.867  1.00  0.00
ATOM   3848  CPN CPN Z1969     -68.973 -37.255  65.119  1.00  0.00
ATOM   3849  CPO CPO Z1970      67.478 -60.857  68.747  1.00  0.00
ATOM   3850  CPP CPP Z1971      50.765  68.082  75.293  1.00  0.00
ATOM   3851  CPQ CPQ Z1972     -18.492  65.365  57.395  1.00  0.00
ATOM   3852  CPR CPR Z1973      47.289  77.327  57.817  1.00  0.00
ATOM   3853  CPS CPS Z1974      84.807  57.837 -62.821  1.00  0.00
ATOM   3854  CPT CPT Z1975      88.355  21.757  48.047  1.00  0.00
ATOM   3855  CPU CPU Z1976     -27.496 -79.904 -81.921  1.00  0.00
ATOM   3856  CPV CPV Z1977      35.318 -49.737  78.263  1.00  0.00
ATOM   3857  CPW CPW Z1978     -83.130  61.961 -43.010  1.00  0.00
ATOM   3858  CPX CPX Z1979     -10.695  17.387 -62.706  1.00  0.00
ATOM   3859  CPY CPY Z1980     -32.046   6.885 -44.666  1.00  0.00
ATOM   3860  CPZ CPZ Z1981      41.230  22.893 -57.449  1.00  0.00
ATOM   3861  CQA CQA Z1982     -77.924 -12.630  18.044  1.00  0.00
ATOM   3862  CQB CQB Z1983      57.245  54.359  22.251  1.00  0.00
ATOM   3863  CQC CQC Z1984     -35.397 -13.469  77.398  1.00  0.00
ATOM   3864  CQD CQD Z1985     -45.850 -38.635  76.024  1.00  0.00
ATOM   3865  CQE CQE Z1986      -0.986  15.544  79.917  1.00  0.00
ATOM   3866  CQF CQF Z1987     -16.503  28.920 -76.270  1.00  0.00
ATOM   3867  CQG CQG Z1988     -47.258  75.836  60.406  1.00  0.00
ATOM   3868  CQH CQH Z1989     -21.863 -65.587  12.028  1.00  0.00
ATOM   3869  CQI CQI Z1990      60.464 -37.315  34.778  1.00  0.00
ATOM   3870  CQJ CQJ Z1991     -11.549  42.139 -64.290  1.00  0.00
ATOM   3871  CQK CQK Z1992      79.453 -33.438  58.499  1.00  0.00
ATOM   3872  CQL CQL Z1993     -40.768 -36.832 -75.591  1.00  0.00
ATOM   3873  CQM CQM Z1994      85.095  20.599  -2.553  1.00  0.00
ATOM   3874  CQN CQN Z1995      20.774  -8.107  37.000  1.00  0.00
ATOM   3875  CQO CQO Z1996      -1.557 -57.948  22.342  1.00  0.00
ATOM   3876  CQP CQP Z1997     -83.745  13.146  25.981  1.00  0.00
ATOM   3877  CQQ CQQ Z1998     -71.084  48.057 -36.392  1.00  0.00
ATOM   3878  CQR CQR Z1999      19.737  36.080  62.285  1.00  0.00
ATOM   3879  CQS CQS Z2000     -71.094  -4.925 -24.461  1.00  0.00
ATOM   3880  CQT CQT Z2001     -51.244 -29.294  -6.085  1.00  0.00
ATOM   3881  CQU CQU Z2002      53.380  69.289  18.255  1.00  0.00
ATOM   3882  CQV CQV Z2003      -5.155  15.253   4.776  1.00  0.00
ATOM   3883  CQW CQW Z2004      42.579 -27.238  87.145  1.00  0.00
ATOM   3884  CQX CQX Z2005      52.633 -17.779 -76.881  1.00  0.00
ATOM   3885  CQY CQY Z2006     -51.291  -7.657 -76.967  1.00  0.00
ATOM   3886  CQZ CQZ Z2007     -27.155   7.498 -68.208  1.00  0.00
ATOM   3887  CRA CRA Z2008     -43.691  81.855 -52.048  1.00  0.00
ATOM   3888  CRB CRB Z2009      81.881  81.524 -74.865  1.00  0.00
ATOM   3889  CRC CRC Z2010     -69.836  40.516  85.281  1.00  0.00
ATOM   3890  CRD CRD Z2011     -46.478 -51.243 -82.771  1.00  0.00
ATOM   3891  CRE CRE Z2012     -84.941 -71.091 -15.072  1.00  0.00
ATOM   3892  CRF CRF Z2013      87.746  13.277 -31.739  1.00  0.00
ATOM   3893  CRG CRG Z2014      60.466  23.087 -53.796  1.00  0.00
ATOM   3894  CRH CRH Z2015      78.876 -55.920  84.124  1.00  0.00
ATOM   3895  CRI CRI Z2016     -78.259  75.462 -74.376  1.00  0.00
ATOM   3896  CRJ CRJ Z2017      12.094  13.272 -51.051  1.00  0.00
ATOM   3897  CRK CRK Z2018     -73.643  64.372   6.384  1.00  0.00
ATOM   3898  CRL CRL Z2019      59.250 -21.061 -64.770  1.00  0.00
ATOM   3899  CRM CRM Z2020     -43.890  31.752  30.797  1.00  0.00
ATOM   3900  CRN CRN Z2021      19.352 -81.764   0.603  1.00  0.00
ATOM   3901  CRO CRO Z2022      72.342   3.740  83.812  1.00  0.00
ATOM   3902  CRP CRP Z2023     -28.991 -10.024  20.377  1.00  0.00
ATOM   3903  CRQ CRQ Z2024     -11.484 -60.414 -79.528  1.00  0.00
ATOM   3904  CRR CRR Z2025      20.429 -38.156 -64.657  1.00  0.00
ATOM   3905  CRS CRS Z2026     -12.487 -40.161  13.783  1.00  0.00
ATOM   3906  CRT CRT Z2027      63.716 -25.914   3.979  1.00  0.00
ATOM   3907  CRU CRU Z2028     -17.344 -68.851  62.257  1.00  0.00
ATOM   3908  CRV CRV Z2029     -35.824  85.933 -13.350  1.00  0.00
ATOM   3909  CRW CRW Z2030     -69.131  80.476  -2.666  1.00  0.00
ATOM   3910  CRX CRX Z2031      84.757  16.497  67.326  1.00  0.00
ATOM   3911  CRY CRY Z2032     -28.109   5.401  30.466  1.00  0.00
ATOM   3912  CRZ CRZ Z2033      21.983  78.233  14.378  1.00  0.00
ATOM   3913  CSA CSA Z2034      14.449  44.013   3.040  1.00  0.00
ATOM   3914  CSB CSB Z2035     -68.141 -17.171  51.895  1.00  0.00
ATOM   3915  CSC CSC Z2036     -57.342  75.392 -75.400  1.00  0.00
ATOM   3916  CSD CSD Z2037     -36.471  46.648 -75.199  1.00  0.00
ATOM   3917  CSE CSE Z2038     -77.701  27.805  75.924  1.00  0.00
ATOM   3918  CSF CSF Z2039     -45.908 -86.629  51.693  1.00  0.00
ATOM   3919  CSG CSG Z2040      48.402  -4.648 -62.242  1.00  0.00
ATOM   3920  CSH CSH Z2041     -80.702 -31.965  35.411  1.00  0.00
ATOM   3921  CSI CSI Z2042      20.981  18.008 -64.376  1.00  0.00
ATOM   3922  CSJ CSJ Z2043      45.589 -41.716 -75.914  1.00  0.00
ATOM   3923  CSK CSK Z2044     -20.451 -64.261  80.393  1.00  0.00
ATOM   3924  CSL CSL Z2045      20.321 -84.984  26.926  1.00  0.00
ATOM   3925  CSM CSM Z2046     -78.958  42.239  33.434  1.00  0.00
ATOM   3926  CSN CSN Z2047     -82.380 -37.360 -80.791  1.00  0.00
ATOM   3927  CSO CSO Z2048      31.258  43.853   0.510  1.00  0.00
ATOM   3928  CSP CSP Z2049     -45.925 -47.660  25.437  1.00  0.00
ATOM   3929  CSQ CSQ Z2050     -73.824  78.245  27.172  1.00  0.00
ATOM   3930  CSR CSR Z2051     -74.178 -75.706  44.252  1.00  0.00
ATOM   3931  CSS CSS Z2052       0.972 -44.521  80.961  1.00  0.00
ATOM   3932  CST CST Z2053     -12.347   2.518  84.392  1.00  0.00
ATOM   3933  CSU CSU Z2054      85.575   9.118 -44.702  1.00  0.00
ATOM   3934  CSV CSV Z2055     -36.147 -46.768  13.589  1.00  0.00
ATOM   3935  CSW CSW Z2056      22.401 -26.857  13.559  1.00  0.00
ATOM   3936  CSX CSX Z2057     -84.933 -27.095 -84.638  1.00  0.00
ATOM   3937  CSY CSY Z2058     -39.904 -20.087 -24.779  1.00  0.00
ATOM   3938  CSZ CSZ Z2059      12.790 -14.835 -55.221  1.00  0.00
ATOM   3939  CTA CTA Z2060      45.280  46.323 -25.227  1.00  0.00
ATOM   3940  CTB CTB Z2061      82.151  -7.619 -39.753  1.00  0.00
ATOM   3941  CTC CTC Z2062      60.310 -26.507 -35.583  1.00  0.00
ATOM   3942  CTD CTD Z2063      75.957  71.922   5.086  1.00  0.00
ATOM   3943  CTE CTE Z2064      -3.807 -31.628 -56.203  1.00  0.00
ATOM   3944  CTF CTF Z2065     -39.396 -42.886  61.571  1.00  0.00
ATOM   3945  CTG CTG Z2066     -46.140  48.414 -11.779  1.00  0.00
ATOM   3946  CTH CTH Z2067      60.690 -38.374   4.689  1.00  0.00
ATOM   3947  CTI CTI Z2068      38.096 -19.619  57.013  1.00  0.00
ATOM   3948  CTJ CTJ Z2069     -10.118  32.112  81.367  1.00  0.00
ATOM   3949  CTK CTK Z2070      87.679 -81.988 -30.312  1.00  0.00
ATOM   3950  CTL CTL Z2071     -51.194  39.411 -72.950  1.00  0.00
ATOM   3951  CTM CTM Z2072     -42.939  21.470 -47.370  1.00  0.00
ATOM   3952  CTN CTN Z2073      -8.890 -25.956 -78.350  1.00  0.00
ATOM   3953  CTO CTO Z2074     -58.075 -65.952  49.238  1.00  0.00
ATOM   3954  CTP CTP Z2075       1.406  -0.646  85.422  1.00  0.00
ATOM   3955  CTQ CTQ Z2076       2.040 -79.522 -55.448  1.00  0.00
ATOM   3956  CTR CTR Z2077      45.024  51.440 -84.087  1.00  0.00
ATOM   3957  CTS CTS Z2078     -70.618 -40.238  83.057  1.00  0.00
ATOM   3958  CTT CTT Z2079      31.701 -54.468  47.653  1.00  0.00
ATOM   3959  CTU CTU Z2080     -66.019   2.009  53.554  1.00  0.00
ATOM   3960  CTV CTV Z2081     -34.475 -84.214 -43.630  1.00  0.00
ATOM   3961  CTW CTW Z2082      38.154  19.310  66.015  1.00  0.00
ATOM   3962  CTX CTX Z2083      82.919 -55.801 -70.180  1.00  0.00
ATOM   3963  CTY CTY Z2084      16.529  74.064 -57.776  1.00  0.00
ATOM   3964  CTZ CTZ Z2085     -48.931  73.558  43.349  1.00  0.00
ATOM   3965  CUA CUA Z2086     -60.031 -46.475 -50.700  1.00  0.00
ATOM   3966  CUB CUB Z2087     -61.224  14.243 -77.176  1.00  0.00
ATOM   3967  CUC CUC Z2088     -76.309  36.580  56.121  1.00  0.00
ATOM   3968  CUD CUD Z2089      11.082  51.456  84.028  1.00  0.00
ATOM   3969  CUE CUE Z2090      87.483  46.615   3.642  1.00  0.00
ATOM   3970  CUF CUF Z2091     -35.681  68.834 -40.213  1.00  0.00
ATOM   3971  CUG CUG Z2092     -50.187 -12.305  37.695  1.00  0.00
ATOM   3972  CUH CUH Z2093     -73.541  47.482 -17.551  1.00  0.00
ATOM   3973  CUI CUI Z2094      84.484  41.675 -39.193  1.00  0.00
ATOM   3974  CUJ CUJ Z2095      -9.360  48.072   7.343  1.00  0.00
ATOM   3975  CUK CUK Z2096      41.598  40.249  20.503  1.00  0.00
ATOM   3976  CUL CUL Z2097      21.198  21.340  18.956  1.00  0.00
ATOM   3977  CUM CUM Z2098      47.550 -85.381  -0.273  1.00  0.00
ATOM   3978  CUN CUN Z2099     -39.026  -0.998  49.825  1.00  0.00
ATOM   3979  CUO CUO Z2100     -58.413  -7.086  22.518  1.00  0.00
ATOM   3980  CUP CUP Z2101     -58.434  13.996  21.766  1.00  0.00
ATOM   3981  CUQ CUQ Z2102      44.013  53.473 -40.906  1.00  0.00
ATOM   3982  CUR CUR Z2103      89.882 -35.250  40.970  1.00  0.00
ATOM   3983  CUS CUS Z2104     -77.157 -14.721  -7.176  1.00  0.00
ATOM   3984  CUT CUT Z2105       0.218  -5.307 -86.562  1.00  0.00
ATOM   3985  CUU CUU Z2106      51.003  66.006 -11.385  1.00  0.00
ATOM   3986  CUV CUV Z2107      75.698  -7.713  38.233  1.00  0.00
ATOM   3987  CUW CUW Z2108      69.496  48.356 -67.788  1.00  0.00
ATOM   3988  CUX CUX Z2109      77.810 -32.545  -7.181  1.00  0.00
ATOM   3989  CUY CUY Z2110      33.810 -72.798  -5.949  1.00  0.00
ATOM   3990  CUZ CUZ Z2111      20.091 -33.155 -77.582  1.00  0.00
ATOM   3991  CVA CVA Z2112     -21.071  55.208 -81.302  1.00  0.00
ATOM   3992  CVB CVB Z2113      54.532  50.178   3.229  1.00  0.00
ATOM   3993  CVC CVC Z2114      17.428 -80.306 -79.704  1.00  0.00
ATOM   3994  CVD CVD Z2115      68.400  50.481 -81.610  1.00  0.00
ATOM   3995  CVE CVE Z2116      38.538 -10.048 -81.309  1.00  0.00
ATOM   3996  CVF CVF Z2117     -22.574 -71.943 -14.186  1.00  0.00
ATOM   3997  CVG CVG Z2118      58.231  42.124 -74.897  1.00  0.00
ATOM   3998  CVH CVH Z2119      -2.951  40.693  52.818  1.00  0.00
ATOM   3999  CVI CVI Z2120     -64.934  76.012  75.207  1.00  0.00
ATOM   4000  CVJ CVJ Z2121     -58.592  64.983  19.084  1.00  0.00
ATOM   4001  CVK CVK Z2122      33.319 -85.059 -33.935  1.00  0.00
ATOM   4002  CVL CVL Z2123      21.729  40.499 -24.993  1.00  0.00
ATOM   4003  CVM CVM Z2124      51.528   1.425 -26.677  1.00  0.00
ATOM   4004  CVN CVN Z2125      11.076  31.070  79.122  1.00  0.00
ATOM   4005  CVO CVO Z2126      50.405 -49.070  82.813  1.00  0.00
ATOM   4006  CVP CVP Z2127      32.014 -25.168  29.379  1.00  0.00
ATOM   4007  CVQ CVQ Z2128     -42.328 -68.550 -63.076  1.00  0.00
ATOM   4008  CVR CVR Z2129     -60.790 -55.365  80.654  1.00  0.00
ATOM   4009  CVS CVS Z2130     -76.940 -52.754  17.844  1.00  0.00
ATOM   4010  CVT CVT Z2131      68.563 -27.707  17.536  1.00  0.00
ATOM   4011  CVU CVU Z2132     -45.453  17.568 -70.934  1.00  0.00
ATOM   4012  CVV CVV Z2133     -21.013  15.513 -42.393  1.00  0.00
ATOM   4013  CVW CVW Z2134      55.313 -86.583  16.472  1.00  0.00
ATOM   4014  CVX CVX Z2135      30.968 -13.885  31.161  1.00  0.00
ATOM   4015  CVY CVY Z2136      35.974  25.649  16.063  1.00  0.00
ATOM   4016  CVZ CVZ Z2137     -82.884  57.192  33.160  1.00  0.00
ATOM   4017  CWA CWA Z2138     -20.266  30.949  27.289  1.00  0.00
ATOM   4018  CWB CWB Z2139     -82.206  41.769 -82.710  1.00  0.00
ATOM   4019  CWC CWC Z2140      83.989  83.687  17.589  1.00  0.00
ATOM   4020  CWD CWD Z2141      80.986  80.952 -50.580  1.00  0.00
ATOM   4021  CWE CWE Z2142     -49.120  57.528   2.865  1.00  0.00
ATOM   4022  CWF CWF Z2143     -62.729 -15.025 -72.277  1.00  0.00
ATOM   4023  CWG CWG Z2144     -80.615 -67.170  20.114  1.00  0.00
ATOM   4024  CWH CWH Z2145     -15.909 -83.481  78.139  1.00  0.00
ATOM   4025  CWI CWI Z2146     -79.698 -57.312 -66.532  1.00  0.00
ATOM   4026  CWJ CWJ Z2147     -57.964  57.684  81.528  1.00  0.00
ATOM   4027  CWK CWK Z2148     -53.988 -32.218  66.232  1.00  0.00
ATOM   4028  CWL CWL Z2149      34.700   3.331 -66.359  1.00  0.00
ATOM   4029  CWM CWM Z2150     -83.621 -72.245   1.815  1.00  0.00
ATOM   4030  CWN CWN Z2151     -33.669 -56.846 -14.028  1.00  0.00
ATOM   4031  CWO CWO Z2152      -7.609  35.768 -21.206  1.00  0.00
ATOM   4032  CWP CWP Z2153     -35.895   0.089  82.630  1.00  0.00
ATOM   4033  CWQ CWQ Z2154     -80.938  13.911 -77.882  1.00  0.00
ATOM   4034  CWR CWR Z2155      12.889  79.067  81.598  1.00  0.00
ATOM   4035  CWS CWS Z2156       0.965 -61.184  66.560  1.00  0.00
ATOM   4036  CWT CWT Z2157      26.203   9.617 -20.314  1.00  0.00
ATOM   4037  CWU CWU Z2158     -19.848 -81.837 -55.746  1.00  0.00
ATOM   4038  CWV CWV Z2159     -34.515 -28.462 -84.710  1.00  0.00
ATOM   4039  CWW CWW Z2160     -43.826  -8.530  68.344  1.00  0.00
ATOM   4040  CWX CWX Z2161      51.333  61.738   6.548  1.00  0.00
ATOM   4041  CWY CWY Z2162      30.152 -87.683  13.931  1.00  0.00
ATOM   4042  CWZ CWZ Z2163       3.917  85.047   3.416  1.00  0.00
ATOM   4043  CXA CXA Z2164      71.813  32.118  15.185  1.00  0.00
ATOM   4044  CXB CXB Z2165     -76.788 -12.544 -36.644  1.00  0.00
ATOM   4045  CXC CXC Z2166      81.985 -51.402  22.513  1.00  0.00
ATOM   4046  CXD CXD Z2167     -61.920 -84.311 -58.190  1.00  0.00
ATOM   4047  CXE CXE Z2168     -78.581  83.162 -23.991  1.00  0.00
ATOM   4048  CXF CXF Z2169     -67.830 -86.990 -73.708  1.00  0.00
ATOM   4049  CXG CXG Z2170      30.064  79.335  -2.204  1.00  0.00
ATOM   4050  CXH CXH Z2171     -27.380  -2.376  67.878  1.00  0.00
ATOM   4051  CXI CXI Z2172       3.481  14.602 -81.743  1.00  0.00
ATOM   4052  CXJ CXJ Z2173      43.693 -25.708 -57.548  1.00  0.00
ATOM   4053  CXK CXK Z2174      33.211 -80.874  80.121  1.00  0.00
ATOM   4054  CXL CXL Z2175      19.186 -48.118 -84.490  1.00  0.00
ATOM   4055  CXM CXM Z2176      31.375 -88.631  52.049  1.00  0.00
ATOM   4056  CXN CXN Z2177     -70.670  28.982 -71.203  1.00  0.00
ATOM   4057  CXO CXO Z2178      18.503  82.638 -48.975  1.00  0.00
ATOM   4058  CXP CXP Z2179      15.000 -56.352  30.972  1.00  0.00
ATOM   4059  CXQ CXQ Z2180      77.006 -12.973 -81.324  1.00  0.00
ATOM   4060  CXR CXR Z2181      12.148 -45.620 -72.173  1.00  0.00
ATOM   4061  CXS CXS Z2182     -56.128 -25.149 -28.072  1.00  0.00
ATOM   4062  CXT CXT Z2183      36.342  65.495 -55.094  1.00  0.00
ATOM   4063  CXU CXU Z2184     -12.713  50.569  49.074  1.00  0.00
ATOM   4064  CXV CXV Z2185     -62.185  29.751 -35.154  1.00  0.00
ATOM   4065  CXW CXW Z2186      15.622 -35.240  78.477  1.00  0.00
ATOM   4066  CXX CXX Z2187     -62.417  38.145 -83.554  1.00  0.00
ATOM   4067  CXY CXY Z2188      85.234 -57.081  -0.367  1.00  0.00
ATOM   4068  CXZ CXZ Z2189     -34.796 -86.955   0.616  1.00  0.00
ATOM   4069  CYA CYA Z2190     -58.497 -50.500  14.335  1.00  0.00
ATOM   4070  CYB CYB Z2191     -77.456  10.563 -44.310  1.00  0.00
ATOM   4071  CYC CYC Z2192      89.675 -14.225 -85.123  1.00  0.00
ATOM   4072  CYD CYD Z2193      81.124  34.876 -67.431  1.00  0.00
ATOM   4073  CYE CYE Z2194      28.174  52.229  83.502  1.00  0.00
ATOM   4074  CYF CYF Z2195      80.701 -81.500 -82.033  1.00  0.00
ATOM   4075  CYG CYG Z2196     -61.779  75.821  -9.159  1.00  0.00
ATOM   4076  CYH CYH Z2197     -82.498 -77.669  69.031  1.00  0.00
ATOM   4077  CYI CYI Z2198      29.532 -50.852 -14.813  1.00  0.00
ATOM   4078  CYJ CYJ Z2199     -50.520 -82.603  33.054  1.00  0.00
ATOM   4079  CYK CYK Z2200     -22.264  23.371  40.698  1.00  0.00
ATOM   4080  CYL CYL Z2201     -62.054 -88.809  41.679  1.00  0.00
ATOM   4081  CYM CYM Z2202     -42.678 -77.563 -80.049  1.00  0.00
ATOM   4082  CYN CYN Z2203     -42.288  63.297 -17.934  1.00  0.00
ATOM   4083  CYO CYO Z2204     -56.346   2.485 -36.531  1.00  0.00
ATOM   4084  CYP CYP Z2205     -82.871 -86.072 -33.593  1.00  0.00
ATOM   4085  CYQ CYQ Z2206     -60.475  82.529  27.715  1.00  0.00
ATOM   4086  CYR CYR Z2207     -27.539  -4.876  38.806  1.00  0.00
ATOM   4087  CYS CYS Z2208     -34.433 -30.125 -16.883  1.00  0.00
ATOM   4088  CYT CYT Z2209      12.981  57.204 -48.259  1.00  0.00
ATOM   4089  CYU CYU Z2210     -28.360 -38.235  85.829  1.00  0.00
ATOM   4090  CYV CYV Z2211     -58.284  26.474  60.491  1.00  0.00
ATOM   4091  CYW CYW Z2212      -7.461 -37.426  88.103  1.00  0.00
ATOM   4092  CYX CYX Z2213      42.139 -10.434  80.117  1.00  0.00
ATOM   4093  CYY CYY Z2214     -80.501 -39.464 -58.762  1.00  0.00
ATOM   4094  CYZ CYZ Z2215      -8.709 -18.004 -31.165  1.00  0.00
ATOM   4095  CZA CZA Z2216      63.438 -88.541  80.464  1.00  0.00
ATOM   4096  CZB CZB Z2217      27.435  82.884  30.364  1.00  0.00
ATOM   4097  CZC CZC Z2218      69.517 -83.001 -34.942  1.00  0.00
ATOM   4098  CZD CZD Z2219     -44.636 -47.642 -67.534  1.00  0.00
ATOM   4099  CZE CZE Z2220     -63.367  77.988 -52.390  1.00  0.00
ATOM   4100  CZF CZF Z2221     -40.665 -84.148 -61.060  1.00  0.00
ATOM   4101  CZG CZG Z2222      66.084 -83.601 -77.537  1.00  0.00
ATOM   4102  CZH CZH Z2223      62.926 -38.795  81.514  1.00  0.00
ATOM   4103  CZI CZI Z2224       9.703 -14.234  12.468  1.00  0.00
ATOM   4104  CZJ CZJ Z2225      87.670  33.859  86.499  1.00  0.00
ATOM   4105  CZK CZK Z2226     -28.779 -59.090 -79.678  1.00  0.00
ATOM   4106  CZL CZL Z2227     -76.977 -24.403 -58.359  1.00  0.00
ATOM   4107  CZM CZM Z2228     -38.222 -33.191  34.581  1.00  0.00
ATOM   4108  CZN CZN Z2229      21.319 -84.256 -26.113  1.00  0.00
ATOM   4109  CZO CZO Z2230      14.405  27.764  -6.652  1.00  0.00
ATOM   4110  CZP CZP Z2231      78.016 -10.659  82.508  1.00  0.00
ATOM   4111  CZQ CZQ Z2232      34.713  42.016  38.872  1.00  0.00
ATOM   4112  CZR CZR Z2233      80.068 -50.329  61.106  1.00  0.00
ATOM   4113  CZS CZS Z2234      62.522 -22.436 -14.698  1.00  0.00
ATOM   4114  CZT CZT Z2235      -4.644  40.834 -86.585  1.00  0.00
ATOM   4115  CZU CZU Z2236      21.141  30.424 -71.519  1.00  0.00
ATOM   4116  CZV CZV Z2237     -53.591  62.770 -46.649  1.00  0.00
ATOM   4117  CZW CZW Z2238       7.634 -78.635  79.221  1.00  0.00
ATOM   4118  CZX CZX Z2239     -23.363  20.285  12.652  1.00  0.00
ATOM   4119  CZY CZY Z2240     -61.875 -78.294  63.646  1.00  0.00
ATOM   4120  CZZ CZZ Z2241     -83.904  25.033   6.760  1.00  0.00
ATOM   4121  DAA DAA Z2242     -17.010 -53.472 -21.513  1.00  0.00
ATOM   4122  DAB DAB Z2243     -74.226   6.942  78.049  1.00  0.00
ATOM   4123  DAC DAC Z2244     -19.862  19.417 -84.515  1.00  0.00
ATOM   4124  DAD DAD Z2245     -39.850 -65.370 -76.198  1.00  0.00
ATOM   4125  DAE DAE Z2246     -58.149 -53.249 -15.951  1.00  0.00
ATOM   4126  DAF DAF Z2247      85.987  -2.246  59.495  1.00  0.00
ATOM   4127  DAG DAG Z2248       5.321  39.907 -24.669  1.00  0.00
ATOM   4128  DAH DAH Z2249      89.799 -40.855  66.796  1.00  0.00
ATOM   4129  DAI DAI Z2250      90.096 -60.485  38.686  1.00  0.00
ATOM   4130  DAJ DAJ Z2251      51.779  72.475  47.125  1.00  0.00
ATOM   4131  DAK DAK Z2252      33.568  81.478  41.490  1.00  0.00
ATOM   4132  DAL DAL Z2253      69.507  -3.645  19.514  1.00  0.00
ATOM   4133  DAM DAM Z2254       5.703  33.426  43.079  1.00  0.00
ATOM   4134  DAN DAN Z2255     -49.368  54.830 -27.364  1.00  0.00
ATOM   4135  DAO DAO Z2256      29.578  36.906 -85.954  1.00  0.00
ATOM   4136  DAP DAP Z2257      28.902  24.958  29.914  1.00  0.00
ATOM   4137  DAQ DAQ Z2258      85.156 -63.175  72.505  1.00  0.00
ATOM   4138  DAR DAR Z2259      43.262 -76.270  24.084  1.00  0.00
ATOM   4139  DAS DAS Z2260      86.824 -74.362 -40.531  1.00  0.00
ATOM   4140  DAT DAT Z2261      10.324 -48.343  51.036  1.00  0.00
ATOM   4141  DAU DAU Z2262     -25.839   2.288 -25.206  1.00  0.00
ATOM   4142  DAV DAV Z2263      -9.210 -28.904 -20.501  1.00  0.00
ATOM   4143  DAW DAW Z2264     -47.754  10.006  84.454  1.00  0.00
ATOM   4144  DAX DAX Z2265     -17.586  78.787  75.866  1.00  0.00
ATOM   4145  DAY DAY Z2266     -75.520 -53.082 -40.219  1.00  0.00
ATOM   4146  DAZ DAZ Z2267     -37.533 -39.779  -5.898  1.00  0.00
ATOM   4147  DBA DBA Z2268      -1.127 -87.197 -20.241  1.00  0.00
ATOM   4148  DBB DBB Z2269      51.372  69.228 -47.713  1.00  0.00
ATOM   4149  DBC DBC Z2270     -20.338 -85.143  -1.384  1.00  0.00
ATOM   4150  DBD DBD Z2271       6.137 -25.633  44.108  1.00  0.00
ATOM   4151  DBE DBE Z2272     -38.173 -22.658  59.502  1.00  0.00
ATOM   4152  DBF DBF Z2273      -0.587 -16.659  10.394  1.00  0.00
ATOM   4153  DBG DBG Z2274      74.654  46.718 -55.819  1.00  0.00
ATOM   4154  DBH DBH Z2275     -54.268  55.229  64.414  1.00  0.00
ATOM   4155  DBI DBI Z2276      86.055  65.897 -81.929  1.00  0.00
ATOM   4156  DBJ DBJ Z2277      22.194  -5.618 -42.355  1.00  0.00
ATOM   4157  DBK DBK Z2278     -57.392  36.324  46.493  1.00  0.00
ATOM   4158  DBL DBL Z2279      68.495 -43.684  54.845  1.00  0.00
ATOM   4159  DBM DBM Z2280      34.062   7.791  55.988  1.00  0.00
ATOM   4160  DBN DBN Z2281     -15.335  57.862 -53.344  1.00  0.00
ATOM   4161  DBO DBO Z2282      50.434  28.247  40.052  1.00  0.00
ATOM   4162  DBP DBP Z2283      65.812  85.416 -47.190  1.00  0.00
ATOM   4163  DBQ DBQ Z2284      55.750 -61.126  23.970  1.00  0.00
ATOM   4164  DBR DBR Z2285      28.704   8.158   8.866  1.00  0.00
ATOM   4165  DBS DBS Z2286     -23.848  -8.028 -83.887  1.00  0.00
ATOM   4166  DBT DBT Z2287      33.916  18.745 -84.992  1.00  0.00
ATOM   4167  DBU DBU Z2288      72.333  17.875 -77.353  1.00  0.00
ATOM   4168  DBV DBV Z2289      16.359 -75.825  13.590  1.00  0.00
ATOM   4169  DBW DBW Z2290     -15.852  22.350 -52.552  1.00  0.00
ATOM   4170  DBX DBX Z2291      -9.356 -22.836  85.925  1.00  0.00
ATOM   4171  DBY DBY Z2292      69.214 -67.637  85.822  1.00  0.00
ATOM   4172  DBZ DBZ Z2293      14.391   0.967  22.577  1.00  0.00
ATOM   4173  DCA DCA Z2294      61.083  85.034 -80.902  1.00  0.00
ATOM   4174  DCB DCB Z2295      77.544  81.797  60.911  1.00  0.00
ATOM   4175  DCC DCC Z2296     -50.070  41.006  64.361  1.00  0.00
ATOM   4176  DCD DCD Z2297      43.035  63.901  55.658  1.00  0.00
ATOM   4177  DCE DCE Z2298      -6.701 -84.836  37.130  1.00  0.00
ATOM   4178  DCF DCF Z2299      25.506 -40.003 -44.784  1.00  0.00
ATOM   4179  DCG DCG Z2300      19.895 -20.330  36.030  1.00  0.00
ATOM   4180  DCH DCH Z2301     -52.637 -85.845 -67.514  1.00  0.00
ATOM   4181  DCI DCI Z2302      89.091 -42.732  -0.648  1.00  0.00
ATOM   4182  DCJ DCJ Z2303     -79.075 -60.467  59.851  1.00  0.00
ATOM   4183  DCK DCK Z2304      76.884   1.446 -72.918  1.00  0.00
ATOM   4184  DCL DCL Z2305     -11.522   8.938 -12.105  1.00  0.00
ATOM   4185  DCM DCM Z2306     -19.704  30.685 -21.347  1.00  0.00
ATOM   4186  DCN DCN Z2307     -35.608  81.830  68.959  1.00  0.00
ATOM   4187  DCO DCO Z2308     -67.778 -72.819  -2.914  1.00  0.00
ATOM   4188  DCP DCP Z2309      32.714 -23.245 -46.945  1.00  0.00
ATOM   4189  DCQ DCQ Z2310      73.807   1.171  71.183  1.00  0.00
ATOM   4190  DCR DCR Z2311      29.240 -18.406 -66.011  1.00  0.00
ATOM   4191  DCS DCS Z2312     -77.467 -33.684 -22.679  1.00  0.00
ATOM   4192  DCT DCT Z2313      86.986 -20.516  60.920  1.00  0.00
ATOM   4193  DCU DCU Z2314     -83.817  -5.627  58.034  1.00  0.00
ATOM   4194  DCV DCV Z2315     -20.387 -42.002 -80.891  1.00  0.00
ATOM   4195  DCW DCW Z2316      41.224   6.152 -34.318  1.00  0.00
ATOM   4196  DCX DCX Z2317      23.215 -27.211 -38.793  1.00  0.00
ATOM   4197  DCY DCY Z2318      64.480  53.909 -48.955  1.00  0.00
ATOM   4198  DCZ DCZ Z2319      69.236  14.204  21.646  1.00  0.00
ATOM   4199  DDA DDA Z2320     -23.531 -41.592   3.872  1.00  0.00
ATOM   4200  DDB DDB Z2321     -51.057  44.954  38.670  1.00  0.00
ATOM   4201  DDC DDC Z2322      33.719 -37.350  -6.126  1.00  0.00
ATOM   4202  DDD DDD Z2323     -31.411 -84.012  16.472  1.00  0.00
ATOM   4203  DDE DDE Z2324     -48.605  -2.352  30.249  1.00  0.00
ATOM   4204  DDF DDF Z2325      81.747 -39.487 -23.486  1.00  0.00
ATOM   4205  DDG DDG Z2326     -63.737   8.166  87.815  1.00  0.00
ATOM   4206  DDH DDH Z2327     -70.078  85.996 -64.040  1.00  0.00
ATOM   4207  DDI DDI Z2328     -58.731 -89.108  84.415  1.00  0.00
ATOM   4208  DDJ DDJ Z2329     -23.365 -18.185 -53.950  1.00  0.00
ATOM   4209  DDK DDK Z2330      22.860  66.854  88.419  1.00  0.00
ATOM   4210  DDL DDL Z2331     -11.726 -26.024 -41.582  1.00  0.00
ATOM   4211  DDM DDM Z2332     -26.322  54.129 -44.847  1.00  0.00
ATOM   4212  DDN DDN Z2333       5.498   3.541  12.340  1.00  0.00
ATOM   4213  DDO DDO Z2334     -14.467 -15.602  49.544  1.00  0.00
ATOM   4214  DDP DDP Z2335      64.247  46.869 -30.845  1.00  0.00
ATOM   4215  DDQ DDQ Z2336     -28.317 -53.101  82.806  1.00  0.00
ATOM   4216  DDR DDR Z2337      31.267  53.336 -28.848  1.00  0.00
ATOM   4217  DDS DDS Z2338     -79.168  12.696  11.306  1.00  0.00
ATOM   4218  DDT DDT Z2339     -77.706 -50.945  72.000  1.00  0.00
ATOM   4219  DDU DDU Z2340      62.517 -17.113 -85.542  1.00  0.00
ATOM   4220  DDV DDV Z2341      18.368 -60.867 -12.310  1.00  0.00
ATOM   4221  DDW DDW Z2342     -77.236  30.337 -82.816  1.00  0.00
ATOM   4222  DDX DDX Z2343     -12.984 -81.436  19.713  1.00  0.00
ATOM   4223  DDY DDY Z2344      50.331 -31.816 -17.192  1.00  0.00
ATOM   4224  DDZ DDZ Z2345      86.972 -83.585  81.836  1.00  0.00
ATOM   4225  DEA DEA Z2346     -25.965 -82.945  53.404  1.00  0.00
ATOM   4226  DEB DEB Z2347      40.421   2.627 -11.104  1.00  0.00
ATOM   4227  DEC DEC Z2348      41.538  32.302  -4.679  1.00  0.00
ATOM   4228  DED DED Z2349      37.679  82.610  20.632  1.00  0.00
ATOM   4229  DEE DEE Z2350       1.114  47.981 -14.016  1.00  0.00
ATOM   4230  DEF DEF Z2351      44.518 -43.431  73.304  1.00  0.00
ATOM   4231  DEG DEG Z2352      27.688  78.962  78.192  1.00  0.00
ATOM   4232  DEH DEH Z2353     -28.159 -14.426 -27.612  1.00  0.00
ATOM   4233  DEI DEI Z2354     -82.802   1.428  -3.036  1.00  0.00
ATOM   4234  DEJ DEJ Z2355     -16.518 -83.590 -13.982  1.00  0.00
ATOM   4235  DEK DEK Z2356     -54.781  79.604 -43.210  1.00  0.00
ATOM   4236  DEL DEL Z2357      76.576  28.952  27.098  1.00  0.00
ATOM   4237  DEM DEM Z2358     -25.066  83.181  61.832  1.00  0.00
ATOM   4238  DEN DEN Z2359     -49.715 -40.158   3.809  1.00  0.00
ATOM   4239  DEO DEO Z2360     -26.919 -14.673  -2.620  1.00  0.00
ATOM   4240  DEP DEP Z2361     -75.326  70.973  -7.595  1.00  0.00
ATOM   4241  DEQ DEQ Z2362      19.743  64.081  38.090  1.00  0.00
ATOM   4242  DER DER Z2363      71.646  66.618 -86.419  1.00  0.00
ATOM   4243  DES DES Z2364      52.488 -31.570  70.119  1.00  0.00
ATOM   4244  DET DET Z2365      -0.631  20.204 -46.458  1.00  0.00
ATOM   4245  DEU DEU Z2366       1.296  55.325 -36.582  1.00  0.00
ATOM   4246  DEV DEV Z2367       2.022 -12.152 -31.467  1.00  0.00
ATOM   4247  DEW DEW Z2368     -66.161  51.833  42.635  1.00  0.00
ATOM   4248  DEX DEX Z2369     -74.912 -44.903 -11.938  1.00  0.00
ATOM   4249  DEY DEY Z2370      39.108  24.871  33.882  1.00  0.00
ATOM   4250  DEZ DEZ Z2371      14.064 -88.071  44.058  1.00  0.00
ATOM   4251  DFA DFA Z2372     -36.445 -62.371  56.826  1.00  0.00
ATOM   4252  DFB DFB Z2373      11.243  69.308 -41.231  1.00  0.00
ATOM   4253  DFC DFC Z2374     -36.750  -5.756  12.129  1.00  0.00
ATOM   4254  DFD DFD Z2375      48.201 -45.773  16.902  1.00  0.00
ATOM   4255  DFE DFE Z2376     -84.359 -88.557 -67.786  1.00  0.00
ATOM   4256  DFF DFF Z2377      17.920 -84.216  89.068  1.00  0.00
ATOM   4257  DFG DFG Z2378     -82.697 -37.650   2.850  1.00  0.00
ATOM   4258  DFH DFH Z2379     -20.740 -14.427  89.514  1.00  0.00
ATOM   4259  DFI DFI Z2380     -74.800 -83.669  26.511  1.00  0.00
ATOM   4260  DFJ DFJ Z2381      73.864 -56.787 -57.303  1.00  0.00
ATOM   4261  DFK DFK Z2382     -76.232  74.989 -57.004  1.00  0.00
ATOM   4262  DFL DFL Z2383      49.411  81.128 -86.293  1.00  0.00
ATOM   4263  DFM DFM Z2384      86.173  -7.741 -11.239  1.00  0.00
ATOM   4264  DFN DFN Z2385      56.707   2.223  88.582  1.00  0.00
ATOM   4265  DFO DFO Z2386      74.521  70.188  75.425  1.00  0.00
ATOM   4266  DFP DFP Z2387     -32.127 -81.720  28.584  1.00  0.00
ATOM   4267  DFQ DFQ Z2388      51.847  25.664 -43.844  1.00  0.00
ATOM   4268  DFR DFR Z2389      24.667 -61.504   6.875  1.00  0.00
ATOM   4269  DFS DFS Z2390      -6.409  81.115  38.120  1.00  0.00
ATOM   4270  DFT DFT Z2391     -81.130 -54.266 -81.925  1.00  0.00
ATOM   4271  DFU DFU Z2392     -39.766  64.543  24.351  1.00  0.00
ATOM   4272  DFV DFV Z2393      84.171   1.915 -23.190  1.00  0.00
ATOM   4273  DFW DFW Z2394      58.554 -13.067 -43.481  1.00  0.00
ATOM   4274  DFX DFX Z2395     -59.161  36.989  32.346  1.00  0.00
ATOM   4275  DFY DFY Z2396      11.810 -27.921  55.967  1.00  0.00
ATOM   4276  DFZ DFZ Z2397     -76.058 -50.987 -53.389  1.00  0.00
ATOM   4277  DGA DGA Z2398     -54.330  79.284  86.187  1.00  0.00
ATOM   4278  DGB DGB Z2399     -46.160 -88.694 -79.259  1.00  0.00
ATOM   4279  DGC DGC Z2400      75.133  12.531 -31.505  1.00  0.00
ATOM   4280  DGD DGD Z2401     -50.676   9.944  58.217  1.00  0.00
ATOM   4281  DGE DGE Z2402     -57.455 -56.624  59.727  1.00  0.00
ATOM   4282  DGF DGF Z2403     -44.337 -21.268 -80.536  1.00  0.00
ATOM   4283  DGG DGG Z2404      -4.101 -55.676 -22.595  1.00  0.00
ATOM   4284  DGH DGH Z2405       3.605  31.603 -81.825  1.00  0.00
ATOM   4285  DGI DGI Z2406     -55.073 -14.865  51.490  1.00  0.00
ATOM   4286  DGJ DGJ Z2407     -79.935  67.827  84.156  1.00  0.00
ATOM   4287  DGK DGK Z2408     -83.538  83.396  -3.946  1.00  0.00
ATOM   4288  DGL DGL Z2409     -56.417  33.821 -56.465  1.00  0.00
ATOM   4289  DGM DGM Z2410      89.332  84.166 -86.292  1.00  0.00
ATOM   4290  DGN DGN Z2411      87.996  34.677  53.340  1.00  0.00
ATOM   4291  DGO DGO Z2412      51.711  81.361 -54.980  1.00  0.00
ATOM   4292  DGP DGP Z2413      29.860  -7.194  15.844  1.00  0.00
ATOM   4293  DGQ DGQ Z2414      57.229  40.476  10.137  1.00  0.00
ATOM   4294  DGR DGR Z2415     -80.014 -63.638  74.125  1.00  0.00
ATOM   4295  DGS DGS Z2416     -83.887   6.389  41.711  1.00  0.00
ATOM   4296  DGT DGT Z2417      -4.438  27.997  25.141  1.00  0.00
ATOM   4297  DGU DGU Z2418      88.572  62.950  11.673  1.00  0.00
ATOM   4298  DGV DGV Z2419      48.579  84.394 -16.229  1.00  0.00
ATOM   4299  DGW DGW Z2420     -64.039 -57.746 -77.247  1.00  0.00
ATOM   4300  DGX DGX Z2421       4.195 -40.925 -19.057  1.00  0.00
ATOM   4301  DGY DGY Z2422     -54.207  67.898 -61.974  1.00  0.00
ATOM   4302  DGZ DGZ Z2423     -23.546  49.788 -60.737  1.00  0.00
ATOM   4303  DHA DHA Z2424      84.019  47.595  -7.888  1.00  0.00
ATOM   4304  DHB DHB Z2425     -79.739  17.216  62.431  1.00  0.00
ATOM   4305  DHC DHC Z2426      66.379  21.821  71.041  1.00  0.00
ATOM   4306  DHD DHD Z2427      12.501  64.203  78.775  1.00  0.00
ATOM   4307  DHE DHE Z2428      32.213  62.388 -41.017  1.00  0.00
ATOM   4308  DHF DHF Z2429      34.134 -86.013  -7.970  1.00  0.00
ATOM   4309  DHG DHG Z2430     -21.485 -50.401  62.144  1.00  0.00
ATOM   4310  DHH DHH Z2431       5.662 -75.165  23.112  1.00  0.00
ATOM   4311  DHI DHI Z2432      35.674 -60.933  -6.449  1.00  0.00
ATOM   4312  DHJ DHJ Z2433      20.508 -14.370  47.002  1.00  0.00
ATOM   4313  DHK DHK Z2434     -24.817  42.045  41.378  1.00  0.00
ATOM   4314  DHL DHL Z2435      75.370 -83.938  74.032  1.00  0.00
ATOM   4315  DHM DHM Z2436     -63.695 -82.521  15.949  1.00  0.00
ATOM   4316  DHN DHN Z2437      23.833  28.238  43.546  1.00  0.00
ATOM   4317  DHO DHO Z2438     -49.343  59.568  50.392  1.00  0.00
ATOM   4318  DHP DHP Z2439      22.376  60.210 -31.467  1.00  0.00
ATOM   4319  DHQ DHQ Z2440      86.432 -65.528  50.876  1.00  0.00
ATOM   4320  DHR DHR Z2441      60.070   6.336  -0.626  1.00  0.00
ATOM   4321  DHS DHS Z2442       7.094  64.130 -83.895  1.00  0.00
ATOM   4322  DHT DHT Z2443     -47.289  84.800 -12.211  1.00  0.00
ATOM   4323  DHU DHU Z2444      87.636  22.233 -19.699  1.00  0.00
ATOM   4324  DHV DHV Z2445      86.535  34.605   5.020  1.00  0.00
ATOM   4325  DHW DHW Z2446     -61.144  42.987 -22.915  1.00  0.00
ATOM   4326  DHX DHX Z2447     -74.227  81.274  87.565  1.00  0.00
ATOM   4327  DHY DHY Z2448      90.031  11.527  55.021  1.00  0.00
ATOM   4328  DHZ DHZ Z2449     -80.198 -20.405  49.589  1.00  0.00
ATOM   4329  DIA DIA Z2450      32.809  85.704 -43.566  1.00  0.00
ATOM   4330  DIB DIB Z2451      40.926 -79.905  62.081  1.00  0.00
ATOM   4331  DIC DIC Z2452      10.493  45.434 -38.137  1.00  0.00
ATOM   4332  DID DID Z2453      53.822  84.692 -37.333  1.00  0.00
ATOM   4333  DIE DIE Z2454      35.890  54.150 -18.716  1.00  0.00
ATOM   4334  DIF DIF Z2455      68.839 -21.912 -77.375  1.00  0.00
ATOM   4335  DIG DIG Z2456      67.622  69.793  60.704  1.00  0.00
ATOM   4336  DIH DIH Z2457      85.224  11.257 -78.942  1.00  0.00
ATOM   4337  DII DII Z2458       4.824  85.088 -10.689  1.00  0.00
ATOM   4338  DIJ DIJ Z2459     -65.054 -16.013 -46.776  1.00  0.00
ATOM   4339  DIK DIK Z2460     -77.053  65.726 -20.857  1.00  0.00
ATOM   4340  DIL DIL Z2461     -57.617  27.204  22.535  1.00  0.00
ATOM   4341  DIM DIM Z2462     -41.019  12.459  27.029  1.00  0.00
ATOM   4342  DIN DIN Z2463      88.947 -23.144 -13.553  1.00  0.00
ATOM   4343  DIO DIO Z2464     -66.181 -20.033 -86.582  1.00  0.00
ATOM   4344  DIP DIP Z2465     -73.072  77.974 -85.262  1.00  0.00
ATOM   4345  DIQ DIQ Z2466      12.230  82.662 -69.912  1.00  0.00
ATOM   4346  DIR DIR Z2467     -40.026 -55.979  42.569  1.00  0.00
ATOM   4347  DIS DIS Z2468      86.408  20.798  15.659  1.00  0.00
ATOM   4348  DIT DIT Z2469      59.322  23.522  21.345  1.00  0.00
ATOM   4349  DIU DIU Z2470      27.145 -25.186  76.473  1.00  0.00
ATOM   4350  DIV DIV Z2471     -47.077 -84.739  -3.400  1.00  0.00
ATOM   4351  DIW DIW Z2472     -18.408 -23.875   0.303  1.00  0.00
ATOM   4352  DIX DIX Z2473     -74.951 -64.466 -17.259  1.00  0.00
ATOM   4353  DIY DIY Z2474      87.725  84.320  75.910  1.00  0.00
ATOM   4354  DIZ DIZ Z2475     -46.023  77.851 -67.027  1.00  0.00
ATOM   4355  DJA DJA Z2476      56.851 -78.045 -12.240  1.00  0.00
ATOM   4356  DJB DJB Z2477     -50.652   7.712 -70.323  1.00  0.00
ATOM   4357  DJC DJC Z2478     -83.074  77.178  71.594  1.00  0.00
ATOM   4358  DJD DJD Z2479     -11.204   8.420 -76.747  1.00  0.00
ATOM   4359  DJE DJE Z2480      34.064  85.473 -19.582  1.00  0.00
ATOM   4360  DJF DJF Z2481     -13.404  84.037  49.975  1.00  0.00
ATOM   4361  DJG DJG Z2482      60.655   4.188  74.176  1.00  0.00
ATOM   4362  DJH DJH Z2483      83.736 -41.449  85.975  1.00  0.00
ATOM   4363  DJI DJI Z2484      85.390 -58.739 -15.960  1.00  0.00
ATOM   4364  DJJ DJJ Z2485     -21.355  44.619  19.249  1.00  0.00
ATOM   4365  DJK DJK Z2486      73.858 -58.327  49.952  1.00  0.00
ATOM   4366  DJL DJL Z2487      21.611  81.021 -32.704  1.00  0.00
ATOM   4367  DJM DJM Z2488      88.561  35.144 -77.001  1.00  0.00
ATOM   4368  DJN DJN Z2489      33.226  -5.546 -33.275  1.00  0.00
ATOM   4369  DJO DJO Z2490      28.873  18.577  58.134  1.00  0.00
ATOM   4370  DJP DJP Z2491     -61.536  62.502 -13.088  1.00  0.00
ATOM   4371  DJQ DJQ Z2492     -31.578  82.139  17.567  1.00  0.00
ATOM   4372  DJR DJR Z2493      74.300 -20.844  28.039  1.00  0.00
ATOM   4373  DJS DJS Z2494      88.502 -81.714  48.420  1.00  0.00
ATOM   4374  DJT DJT Z2495      27.031   0.306  28.717  1.00  0.00
ATOM   4375  DJU DJU Z2496     -26.012 -63.650 -29.596  1.00  0.00
ATOM   4376  DJV DJV Z2497      88.191 -18.665 -68.946  1.00  0.00
ATOM   4377  DJW DJW Z2498     -20.993  17.046 -25.784  1.00  0.00
ATOM   4378  DJX DJX Z2499      -9.929 -71.276 -15.845  1.00  0.00
ATOM   4379  DJY DJY Z2500     -16.370 -39.260  78.944  1.00  0.00
ATOM   4380  DJZ DJZ Z2501       5.611  35.933  66.774  1.00  0.00
ATOM   4381  DKA DKA Z2502      49.010  48.753  32.786  1.00  0.00
ATOM   4382  DKB DKB Z2503     -62.160  41.388   1.795  1.00  0.00
ATOM   4383  DKC DKC Z2504     -62.749  52.234  52.988  1.00  0.00
ATOM   4384  DKD DKD Z2505      15.562  70.676   1.575  1.00  0.00
ATOM   4385  DKE DKE Z2506      17.179 -68.575   1.386  1.00  0.00
ATOM   4386  DKF DKF Z2507     -73.256  80.820  13.716  1.00  0.00
ATOM   4387  DKG DKG Z2508      25.759  45.294 -59.925  1.00  0.00
ATOM   4388  DKH DKH Z2509     -55.231  20.658  78.234  1.00  0.00
ATOM   4389  DKI DKI Z2510      60.561  40.237  43.190  1.00  0.00
ATOM   4390  DKJ DKJ Z2511      10.501  -0.751 -75.206  1.00  0.00
ATOM   4391  DKK DKK Z2512     -68.121  48.014  15.850  1.00  0.00
ATOM   4392  DKL DKL Z2513      76.177  37.572 -25.174  1.00  0.00
ATOM   4393  DKM DKM Z2514       8.930 -28.421 -58.074  1.00  0.00
ATOM   4394  DKN DKN Z2515     -47.779 -51.530 -22.521  1.00  0.00
ATOM   4395  DKO DKO Z2516      17.969 -35.919 -10.203  1.00  0.00
ATOM   4396  DKP DKP Z2517     -47.147 -34.153 -54.137  1.00  0.00
ATOM   4397  DKQ DKQ Z2518      89.205 -10.945 -58.586  1.00  0.00
ATOM   4398  DKR DKR Z2519       5.013  39.566  -6.811  1.00  0.00
ATOM   4399  DKS DKS Z2520      -1.003 -89.781  55.765  1.00  0.00
ATOM   4400  DKT DKT Z2521       7.866  84.006  14.663  1.00  0.00
ATOM   4401  DKU DKU Z2522      81.877 -81.962 -50.908  1.00  0.00
ATOM   4402  DKV DKV Z2523     -83.222  35.755  -9.879  1.00  0.00
ATOM   4403  DKW DKW Z2524      20.346  44.398 -12.527  1.00  0.00
ATOM   4404  DKX DKX Z2525      54.399  27.342   2.227  1.00  0.00
ATOM   4405  DKY DKY Z2526     -23.347  46.227  82.502  1.00  0.00
ATOM   4406  DKZ DKZ Z2527     -64.919  -3.804  34.634  1.00  0.00
ATOM   4407  DLA DLA Z2528      86.724 -53.596 -39.701  1.00  0.00
ATOM   4408  DLB DLB Z2529      41.932 -57.502 -83.968  1.00  0.00
ATOM   4409  DLC DLC Z2530     -62.014  -1.052 -82.765  1.00  0.00
ATOM   4410  DLD DLD Z2531     -34.589 -13.532 -68.504  1.00  0.00
ATOM   4411  DLE DLE Z2532      38.692  21.158  48.199  1.00  0.00
ATOM   4412  DLF DLF Z2533      29.579 -43.172  17.995  1.00  0.00
ATOM   4413  DLG DLG Z2534      83.322  73.082  88.635  1.00  0.00
ATOM   4414  DLH DLH Z2535      83.386 -28.415 -81.432  1.00  0.00
ATOM   4415  DLI DLI Z2536     -21.861 -85.195 -34.500  1.00  0.00
ATOM   4416  DLJ DLJ Z2537      88.092  18.371  30.491  1.00  0.00
ATOM   4417  DLK DLK Z2538      -1.777  68.109  37.335  1.00  0.00
ATOM   4418  DLL DLL Z2539     -82.159 -10.760  35.190  1.00  0.00
ATOM   4419  DLM DLM Z2540      54.905  82.435  -1.391  1.00  0.00
ATOM   4420  DLN DLN Z2541      36.441  40.331 -43.168  1.00  0.00
ATOM   4421  DLO DLO Z2542      83.905  60.020  -7.433  1.00  0.00
ATOM   4422  DLP DLP Z2543      61.826 -33.623  57.598  1.00  0.00
ATOM   4423  DLQ DLQ Z2544     -62.027 -74.840 -47.390  1.00  0.00
ATOM   4424  DLR DLR Z2545      78.181 -46.462 -81.064  1.00  0.00
ATOM   4425  DLS DLS Z2546      66.056 -34.561 -86.100  1.00  0.00
ATOM   4426  DLT DLT Z2547      48.094  75.520   3.657  1.00  0.00
ATOM   4427  DLU DLU Z2548     -68.586 -30.806  -4.333  1.00  0.00
ATOM   4428  DLV DLV Z2549      56.864 -12.999  12.703  1.00  0.00
ATOM   4429  DLW DLW Z2550      31.588  51.883  53.158  1.00  0.00
ATOM   4430  DLX DLX Z2551     -85.582 -55.802  83.804  1.00  0.00
ATOM   4431  DLY DLY Z2552      24.324 -61.147 -80.911  1.00  0.00
ATOM   4432  DLZ DLZ Z2553     -71.727 -58.250  30.076  1.00  0.00
ATOM   4433  DMA DMA Z2554       0.023 -62.994  81.321  1.00  0.00
ATOM   4434  DMB DMB Z2555      63.767  31.160 -83.717  1.00  0.00
ATOM   4435  DMC DMC Z2556      73.647  -6.342 -52.463  1.00  0.00
ATOM   4436  DMD DMD Z2557     -80.808  82.689  40.105  1.00  0.00
ATOM   4437  DME DME Z2558      16.936   3.442 -84.864  1.00  0.00
ATOM   4438  DMF DMF Z2559     -78.637  86.109  58.861  1.00  0.00
ATOM   4439  DMG DMG Z2560     -80.338  35.472 -30.987  1.00  0.00
ATOM   4440  DMH DMH Z2561      87.058   0.382  76.183  1.00  0.00
ATOM   4441  DMI DMI Z2562      24.055  28.179 -40.245  1.00  0.00
ATOM   4442  DMJ DMJ Z2563     -54.383 -48.954  69.676  1.00  0.00
ATOM   4443  DMK DMK Z2564     -47.755 -86.511  10.816  1.00  0.00
ATOM   4444  DML DML Z2565     -21.482  71.843   2.712  1.00  0.00
ATOM   4445  DMM DMM Z2566     -55.640  62.848  38.885  1.00  0.00
ATOM   4446  DMN DMN Z2567      17.837 -80.420 -52.092  1.00  0.00
ATOM   4447  DMO DMO Z2568     -27.008 -23.392  83.363  1.00  0.00
ATOM   4448  DMP DMP Z2569       5.272 -64.110 -73.258  1.00  0.00
ATOM   4449  DMQ DMQ Z2570      39.954  51.232 -52.971  1.00  0.00
ATOM   4450  DMR DMR Z2571      35.038  70.440 -16.326  1.00  0.00
ATOM   4451  DMS DMS Z2572     -84.592  21.772 -60.240  1.00  0.00
ATOM   4452  DMT DMT Z2573      78.025  -7.785 -63.800  1.00  0.00
ATOM   4453  DMU DMU Z2574      78.035  28.655  40.125  1.00  0.00
ATOM   4454  DMV DMV Z2575      29.735 -40.301  82.960  1.00  0.00
ATOM   4455  DMW DMW Z2576     -59.309  80.541   9.535  1.00  0.00
ATOM   4456  DMX DMX Z2577     -33.504  79.553  47.729  1.00  0.00
ATOM   4457  DMY DMY Z2578      41.929 -15.396  27.759  1.00  0.00
ATOM   4458  DMZ DMZ Z2579       5.229  80.422 -43.532  1.00  0.00
ATOM   4459  DNA DNA Z2580     -61.829 -43.153 -30.207  1.00  0.00
ATOM   4460  DNB DNB Z2581     -17.073 -49.583  88.426  1.00  0.00
ATOM   4461  DNC DNC Z2582     -41.550  74.184  -7.823  1.00  0.00
ATOM   4462  DND DND Z2583      74.450 -80.673  85.989  1.00  0.00
ATOM   4463  DNE DNE Z2584     -17.264  75.425 -36.327  1.00  0.00
ATOM   4464  DNF DNF Z2585      32.792 -67.314 -62.925  1.00  0.00
ATOM   4465  DNG DNG Z2586      33.560  -1.833 -44.959  1.00  0.00
ATOM   4466  DNH DNH Z2587     -70.173  57.324  86.520  1.00  0.00
ATOM   4467  DNI DNI Z2588      39.765 -34.928  36.945  1.00  0.00
ATOM   4468  DNJ DNJ Z2589     -34.848  69.026  59.525  1.00  0.00
ATOM   4469  DNK DNK Z2590     -69.977  18.796  84.529  1.00  0.00
ATOM   4470  DNL DNL Z2591      64.418 -20.324  65.250  1.00  0.00
ATOM   4471  DNM DNM Z2592     -13.508  84.309   0.067  1.00  0.00
ATOM   4472  DNN DNN Z2593       8.633 -18.202 -68.859  1.00  0.00
ATOM   4473  DNO DNO Z2594      63.731   8.908 -32.833  1.00  0.00
ATOM   4474  DNP DNP Z2595     -36.588  50.068  87.630  1.00  0.00
ATOM   4475  DNQ DNQ Z2596      67.132  27.953  86.271  1.00  0.00
ATOM   4476  DNR DNR Z2597     -67.909  30.402 -23.487  1.00  0.00
ATOM   4477  DNS DNS Z2598      61.746 -84.836   4.034  1.00  0.00
ATOM   4478  DNT DNT Z2599     -49.377  74.632 -85.032  1.00  0.00
ATOM   4479  DNU DNU Z2600     -14.261 -13.848  31.225  1.00  0.00
ATOM   4480  DNV DNV Z2601      -1.024  80.492  18.801  1.00  0.00
ATOM   4481  DNW DNW Z2602      48.113 -43.727  -3.668  1.00  0.00
ATOM   4482  DNX DNX Z2603     -76.846   0.827  65.695  1.00  0.00
ATOM   4483  DNY DNY Z2604     -77.332  64.031 -31.151  1.00  0.00
ATOM   4484  DNZ DNZ Z2605      20.741  81.642  46.191  1.00  0.00
ATOM   4485  DOA DOA Z2606       4.387  19.114 -64.261  1.00  0.00
ATOM   4486  DOB DOB Z2607      77.067 -87.269  35.417  1.00  0.00
ATOM   4487  DOC DOC Z2608      53.121 -59.522 -76.601  1.00  0.00
ATOM   4488  DOD DOD Z2609     -24.733 -22.920  17.808  1.00  0.00
ATOM   4489  DOE DOE Z2610     -43.402 -61.758  21.224  1.00  0.00
ATOM   4490  DOF DOF Z2611     -63.042  66.284 -81.497  1.00  0.00
ATOM   4491  DOG DOG Z2612      38.080  25.618 -36.534  1.00  0.00
ATOM   4492  DOH DOH Z2613     -42.030   3.258 -82.558  1.00  0.00
ATOM   4493  DOI DOI Z2614     -40.017  -5.547 -31.624  1.00  0.00
ATOM   4494  DOJ DOJ Z2615     -45.431  45.978 -85.427  1.00  0.00
ATOM   4495  DOK DOK Z2616     -79.042  56.318  62.526  1.00  0.00
ATOM   4496  DOL DOL Z2617       1.341  69.567  70.126  1.00  0.00
ATOM   4497  DOM DOM Z2618     -25.796  -7.839 -40.625  1.00  0.00
ATOM   4498  DON DON Z2619      43.424  14.482 -47.751  1.00  0.00
ATOM   4499  DOO DOO Z2620      52.951 -87.153  74.307  1.00  0.00
ATOM   4500  DOP DOP Z2621     -45.323   2.010  72.741  1.00  0.00
ATOM   4501  DOQ DOQ Z2622      88.260  79.590  51.878  1.00  0.00
ATOM   4502  DOR DOR Z2623      39.394 -88.948 -53.862  1.00  0.00
ATOM   4503  DOS DOS Z2624      83.636 -18.808  20.547  1.00  0.00
ATOM   4504  DOT DOT Z2625      66.686 -54.198  19.111  1.00  0.00
ATOM   4505  DOU DOU Z2626     -59.908 -31.288  80.051  1.00  0.00
ATOM   4506  DOV DOV Z2627     -43.288  30.238  17.258  1.00  0.00
ATOM   4507  DOW DOW Z2628     -70.233  30.786   3.391  1.00  0.00
ATOM   4508  DOX DOX Z2629     -42.699 -49.347  85.389  1.00  0.00
ATOM   4509  DOY DOY Z2630      77.316 -24.000  71.680  1.00  0.00
ATOM   4510  DOZ DOZ Z2631     -80.948  -2.217 -77.134  1.00  0.00
ATOM   4511  DPA DPA Z2632      60.299 -87.861 -18.468  1.00  0.00
ATOM   4512  DPB DPB Z2633      76.367 -89.528 -63.948  1.00  0.00
ATOM   4513  DPC DPC Z2634     -32.669 -57.960  25.504  1.00  0.00
ATOM   4514  DPD DPD Z2635     -68.953 -54.435  55.329  1.00  0.00
ATOM   4515  DPE DPE Z2636      86.457 -73.148  63.610  1.00  0.00
ATOM   4516  DPF DPF Z2637      -9.019  70.085 -83.228  1.00  0.00
ATOM   4517  DPG DPG Z2638     -12.180  68.458  41.875  1.00  0.00
ATOM   4518  DPH DPH Z2639      83.399   5.626   9.295  1.00  0.00
ATOM   4519  DPI DPI Z2640      56.761  56.331 -26.962  1.00  0.00
ATOM   4520  DPJ DPJ Z2641     -12.471 -10.191  75.995  1.00  0.00
ATOM   4521  DPK DPK Z2642      37.723  -9.359 -20.211  1.00  0.00
ATOM   4522  DPL DPL Z2643     -10.605  82.167 -24.339  1.00  0.00
ATOM   4523  DPM DPM Z2644     -58.278 -15.322 -11.543  1.00  0.00
ATOM   4524  DPN DPN Z2645     -51.884  53.803 -75.707  1.00  0.00
ATOM   4525  DPO DPO Z2646     -54.042 -42.912  87.647  1.00  0.00
ATOM   4526  DPP DPP Z2647      -1.064 -48.254  65.072  1.00  0.00
ATOM   4527  DPQ DPQ Z2648     -41.678  21.058 -85.025  1.00  0.00
ATOM   4528  DPR DPR Z2649      19.305 -33.823 -53.684  1.00  0.00
ATOM   4529  DPS DPS Z2650     -73.945   5.182  18.283  1.00  0.00
ATOM   4530  DPT DPT Z2651      47.375 -89.970 -11.989  1.00  0.00
ATOM   4531  DPU DPU Z2652     -25.084  82.345 -84.082  1.00  0.00
ATOM   4532  DPV DPV Z2653       1.668  33.399   8.833  1.00  0.00
ATOM   4533  DPW DPW Z2654      50.372  38.387 -45.303  1.00  0.00
ATOM   4534  DPX DPX Z2655      89.502  56.189  87.897  1.00  0.00
ATOM   4535  DPY DPY Z2656     -61.589 -31.031 -57.543  1.00  0.00
ATOM   4536  DPZ DPZ Z2657      38.810  63.471  41.922  1.00  0.00
ATOM   4537  DQA DQA Z2658       5.782 -89.173 -34.525  1.00  0.00
ATOM   4538  DQB DQB Z2659     -78.541   1.542 -33.688  1.00  0.00
ATOM   4539  DQC DQC Z2660     -85.291  70.969 -12.462  1.00  0.00
ATOM   4540  DQD DQD Z2661     -24.393  84.141 -17.020  1.00  0.00
ATOM   4541  DQE DQE Z2662     -17.456  63.987  85.817  1.00  0.00
ATOM   4542  DQF DQF Z2663      31.803 -41.610  65.904  1.00  0.00
ATOM   4543  DQG DQG Z2664      35.067  25.646 -69.615  1.00  0.00
ATOM   4544  DQH DQH Z2665     -83.733  -3.291  77.947  1.00  0.00
ATOM   4545  DQI DQI Z2666     -69.087  60.992  25.870  1.00  0.00
ATOM   4546  DQJ DQJ Z2667     -59.774  64.640   0.819  1.00  0.00
ATOM   4547  DQK DQK Z2668      14.174   0.475 -55.095  1.00  0.00
ATOM   4548  DQL DQL Z2669      37.389  11.962  35.199  1.00  0.00
ATOM   4549  DQM DQM Z2670      23.943  24.344   1.028  1.00  0.00
ATOM   4550  DQN DQN Z2671      29.757  32.432  76.485  1.00  0.00
ATOM   4551  DQO DQO Z2672      66.858  12.852   8.943  1.00  0.00
ATOM   4552  DQP DQP Z2673      52.711  -1.939 -81.365  1.00  0.00
ATOM   4553  DQQ DQQ Z2674     -30.194  84.385   1.415  1.00  0.00
ATOM   4554  DQR DQR Z2675     -47.007 -24.863  84.942  1.00  0.00
ATOM   4555  DQS DQS Z2676     -24.095  85.593 -44.033  1.00  0.00
ATOM   4556  DQT DQT Z2677     -38.772 -14.069  37.825  1.00  0.00
ATOM   4557  DQU DQU Z2678      -7.268 -47.636 -14.491  1.00  0.00
ATOM   4558  DQV DQV Z2679      31.569 -31.114 -84.751  1.00  0.00
ATOM   4559  DQW DQW Z2680      23.551  66.336 -52.473  1.00  0.00
ATOM   4560  DQX DQX Z2681      27.226 -70.920  52.531  1.00  0.00
ATOM   4561  DQY DQY Z2682     -67.234  -8.749   3.947  1.00  0.00
ATOM   4562  DQZ DQZ Z2683     -49.952 -64.425  87.787  1.00  0.00
ATOM   4563  DRA DRA Z2684     -77.884 -75.734 -24.862  1.00  0.00
ATOM   4564  DRB DRB Z2685     -79.472  30.413  21.695  1.00  0.00
ATOM   4565  DRC DRC Z2686       3.939 -35.345  11.971  1.00  0.00
ATOM   4566  DRD DRD Z2687       3.721 -24.941  15.721  1.00  0.00
ATOM   4567  DRE DRE Z2688      53.324 -56.650  37.105  1.00  0.00
ATOM   4568  DRF DRF Z2689      87.822  -3.737  44.499  1.00  0.00
ATOM   4569  DRG DRG Z2690      85.141  70.669  66.819  1.00  0.00
ATOM   4570  DRH DRH Z2691     -21.592  12.853  87.306  1.00  0.00
ATOM   4571  DRI DRI Z2692      -7.627 -14.425 -86.159  1.00  0.00
ATOM   4572  DRJ DRJ Z2693     -35.448  47.733   0.709  1.00  0.00
ATOM   4573  DRK DRK Z2694     -18.650  29.951   3.066  1.00  0.00
ATOM   4574  DRL DRL Z2695      69.263 -45.124  -4.648  1.00  0.00
ATOM   4575  DRM DRM Z2696      23.451  29.376 -52.661  1.00  0.00
ATOM   4576  DRN DRN Z2697      -3.165  56.707  49.237  1.00  0.00
ATOM   4577  DRO DRO Z2698      67.534 -88.735  24.306  1.00  0.00
ATOM   4578  DRP DRP Z2699      29.786 -72.966  25.597  1.00  0.00
ATOM   4579  DRQ DRQ Z2700      88.818 -71.070 -68.063  1.00  0.00
ATOM   4580  DRR DRR Z2701      87.696   7.260  88.166  1.00  0.00
ATOM   4581  DRS DRS Z2702     -36.803 -72.446  -0.491  1.00  0.00
ATOM   4582  DRT DRT Z2703     -65.622 -15.361  28.549  1.00  0.00
ATOM   4583  DRU DRU Z2704     -81.498 -77.749  87.960  1.00  0.00
ATOM   4584  DRV DRV Z2705     -80.971  24.773  87.270  1.00  0.00
ATOM   4585  DRW DRW Z2706      46.182  11.875  69.765  1.00  0.00
ATOM   4586  DRX DRX Z2707       1.193 -49.332 -34.412  1.00  0.00
ATOM   4587  DRY DRY Z2708      41.425 -41.032   6.052  1.00  0.00
ATOM   4588  DRZ DRZ Z2709       8.441  32.827 -51.082  1.00  0.00
ATOM   4589  DSA DSA Z2710     -28.816  38.990 -53.046  1.00  0.00
ATOM   4590  DSB DSB Z2711      68.667 -48.889   8.140  1.00  0.00
ATOM   4591  DSC DSC Z2712     -68.171  61.682  74.147  1.00  0.00
ATOM   4592  DSD DSD Z2713     -66.769 -88.802  73.307  1.00  0.00
ATOM   4593  DSE DSE Z2714      33.272 -73.940 -23.528  1.00  0.00
ATOM   4594  DSF DSF Z2715     -84.192 -53.324  -8.804  1.00  0.00
ATOM   4595  DSG DSG Z2716     -82.468 -67.663 -35.984  1.00  0.00
ATOM   4596  DSH DSH Z2717      49.644  37.608 -15.885  1.00  0.00
ATOM   4597  DSI DSI Z2718     -65.218  78.488 -28.229  1.00  0.00
ATOM   4598  DSJ DSJ Z2719      19.579  32.492  12.431  1.00  0.00
ATOM   4599  DSK DSK Z2720     -29.784  37.330 -83.012  1.00  0.00
ATOM   4600  DSL DSL Z2721       8.106 -24.119  -1.104  1.00  0.00
ATOM   4601  DSM DSM Z2722     -22.710 -22.038  37.734  1.00  0.00
ATOM   4602  DSN DSN Z2723      89.499  39.569 -60.154  1.00  0.00
ATOM   4603  DSO DSO Z2724      61.497  32.014 -70.413  1.00  0.00
ATOM   4604  DSP DSP Z2725     -24.893 -87.051  38.680  1.00  0.00
ATOM   4605  DSQ DSQ Z2726     -17.789 -74.082 -27.337  1.00  0.00
ATOM   4606  DSR DSR Z2727      12.233 -16.504  24.811  1.00  0.00
ATOM   4607  DSS DSS Z2728     -81.099 -69.679 -68.562  1.00  0.00
ATOM   4608  DST DST Z2729      48.967 -34.436  10.771  1.00  0.00
ATOM   4609  DSU DSU Z2730     -51.086  83.295 -25.187  1.00  0.00
ATOM   4610  DSV DSV Z2731      46.991 -59.690  74.458  1.00  0.00
ATOM   4611  DSW DSW Z2732     -84.464  40.638  84.946  1.00  0.00
ATOM   4612  DSX DSX Z2733     -71.670  63.047 -87.102  1.00  0.00
ATOM   4613  DSY DSY Z2734       0.482  -7.268  21.516  1.00  0.00
ATOM   4614  DSZ DSZ Z2735     -85.398  52.910 -16.637  1.00  0.00
ATOM   4615  DTA DTA Z2736      -6.565  68.252 -43.758  1.00  0.00
ATOM   4616  DTB DTB Z2737      47.970 -26.211  28.263  1.00  0.00
ATOM   4617  DTC DTC Z2738     -75.772 -84.840 -14.940  1.00  0.00
ATOM   4618  DTD DTD Z2739      89.032  36.258 -12.963  1.00  0.00
ATOM   4619  DTE DTE Z2740      -1.104 -54.346 -72.964  1.00  0.00
ATOM   4620  DTF DTF Z2741     -38.390 -37.590 -41.940  1.00  0.00
ATOM   4621  DTG DTG Z2742      60.966 -89.580 -37.091  1.00  0.00
ATOM   4622  DTH DTH Z2743      33.873 -72.406   8.992  1.00  0.00
ATOM   4623  DTI DTI Z2744      89.416 -49.556  75.220  1.00  0.00
ATOM   4624  DTJ DTJ Z2745      88.445 -88.837  14.389  1.00  0.00
ATOM   4625  DTK DTK Z2746      32.870 -73.194 -48.704  1.00  0.00
ATOM   4626  DTL DTL Z2747      72.124 -59.941  33.842  1.00  0.00
ATOM   4627  DTM DTM Z2748      74.124  33.754   0.558  1.00  0.00
ATOM   4628  DTN DTN Z2749      70.928  -5.639 -32.593  1.00  0.00
ATOM   4629  DTO DTO Z2750      -7.898  35.353  -7.434  1.00  0.00
ATOM   4630  DTP DTP Z2751     -80.358  41.646 -49.372  1.00  0.00
ATOM   4631  DTQ DTQ Z2752      71.415 -21.904  82.888  1.00  0.00
ATOM   4632  DTR DTR Z2753     -24.179 -28.129 -72.082  1.00  0.00
END
