# Supplementary material for: The Effect of Macromolecular Crowding on the Electrostatic Component of Barnase–Barstar Binding: A Computational, Implicit Solvent-Based Study
Source: PLoS One. 2014 Jun 10;9(6):e98618. doi: 10.1371/journal.pone.0098618 (PMC4051634; doi:10.1371/journal.pone.0098618)
Supplement: File S1 — Contains sample pdb files used in our analyses; each contains the barnase/barstar complex with a specific random placement of crowders of varying radii at 30% crowding density. Also included are files specifying, for each pdb file, the radii of each atom and model crowder. (TAR) [file pone.0098618.s005.tar › vary30percent_pdb/with_crowders-48.pdb]

ATOM      1  CAY VAL A   3      18.329  -9.767 -18.786  1.00  0.00
ATOM      2  CY  VAL A   3      17.463  -9.299 -17.665  1.00  0.55
ATOM      3  OY  VAL A   3      17.203 -10.038 -16.718  1.00 -0.55
ATOM      4  N   VAL A   3      16.993  -8.037 -17.760  1.00 -0.40
ATOM      5  H   VAL A   3      17.222  -7.453 -18.535  1.00  0.40
ATOM      6  CA  VAL A   3      16.107  -7.419 -16.733  1.00  0.00
ATOM      7  CB  VAL A   3      16.269  -5.903 -16.535  1.00  0.00
ATOM      8  CG1 VAL A   3      15.283  -5.404 -15.502  1.00  0.00
ATOM      9  CG2 VAL A   3      17.666  -5.466 -16.113  1.00  0.00
ATOM     10  C   VAL A   3      14.669  -7.755 -17.123  1.00  0.55
ATOM     11  O   VAL A   3      14.125  -7.204 -18.095  1.00 -0.55
ATOM     12  N   ILE A   4      14.072  -8.639 -16.383  1.00 -0.40
ATOM     13  H   ILE A   4      14.512  -9.101 -15.616  1.00  0.40
ATOM     14  CA  ILE A   4      12.656  -8.995 -16.677  1.00  0.00
ATOM     15  CB  ILE A   4      12.546 -10.506 -16.596  1.00  0.00
ATOM     16  CG2 ILE A   4      11.132 -11.017 -16.786  1.00  0.00
ATOM     17  CG1 ILE A   4      13.586 -11.052 -17.616  1.00  0.00
ATOM     18  CD1 ILE A   4      13.725 -12.568 -17.376  1.00  0.00
ATOM     19  C   ILE A   4      11.850  -8.257 -15.632  1.00  0.55
ATOM     20  O   ILE A   4      11.950  -8.686 -14.487  1.00 -0.55
ATOM     21  N   ASN A   5      11.188  -7.189 -15.991  1.00 -0.40
ATOM     22  H   ASN A   5      11.172  -6.861 -16.933  1.00  0.40
ATOM     23  CA  ASN A   5      10.424  -6.409 -15.014  1.00  0.00
ATOM     24  CB  ASN A   5      11.345  -5.293 -14.478  1.00  0.00
ATOM     25  CG  ASN A   5      11.507  -4.197 -15.497  1.00  0.55
ATOM     26  OD1 ASN A   5      11.426  -4.466 -16.699  1.00 -0.55
ATOM     27  ND2 ASN A   5      11.717  -2.929 -15.181  1.00 -0.78
ATOM     28 HD21 ASN A   5      11.776  -2.656 -14.221  1.00  0.39
ATOM     29 HD22 ASN A   5      11.817  -2.244 -15.903  1.00  0.39
ATOM     30  C   ASN A   5       9.146  -5.812 -15.561  1.00  0.55
ATOM     31  O   ASN A   5       8.660  -4.755 -15.093  1.00 -0.55
ATOM     32  N   THR A   6       8.573  -6.475 -16.564  1.00 -0.40
ATOM     33  H   THR A   6       8.954  -7.320 -16.930  1.00  0.40
ATOM     34  CA  THR A   6       7.336  -5.993 -17.193  1.00  0.00
ATOM     35  CB  THR A   6       7.495  -6.026 -18.718  1.00  0.00
ATOM     36  OG1 THR A   6       7.625  -7.403 -19.111  1.00 -0.49
ATOM     37  HG1 THR A   6       7.563  -7.412 -20.069  1.00  0.49
ATOM     38  CG2 THR A   6       8.740  -5.225 -19.136  1.00  0.00
ATOM     39  C   THR A   6       6.232  -6.939 -16.733  1.00  0.55
ATOM     40  O   THR A   6       6.611  -8.029 -16.299  1.00 -0.55
ATOM     41  N   PHE A   7       4.972  -6.560 -16.843  1.00 -0.40
ATOM     42  H   PHE A   7       4.688  -5.677 -17.207  1.00  0.40
ATOM     43  CA  PHE A   7       3.912  -7.502 -16.400  1.00  0.00
ATOM     44  CB  PHE A   7       2.545  -6.816 -16.648  1.00  0.12
ATOM     45  CG  PHE A   7       2.234  -5.716 -15.659  1.00 -0.12
ATOM     46  CD1 PHE A   7       2.080  -6.016 -14.292  1.00 -0.12
ATOM     47  HD1 PHE A   7       2.188  -7.032 -13.942  1.00  0.12
ATOM     48  CE1 PHE A   7       1.787  -4.996 -13.396  1.00 -0.12
ATOM     49  HE1 PHE A   7       1.638  -5.215 -12.349  1.00  0.12
ATOM     50  CZ  PHE A   7       1.687  -3.671 -13.868  1.00 -0.12
ATOM     51  HZ  PHE A   7       1.486  -2.873 -13.169  1.00  0.12
ATOM     52  CD2 PHE A   7       2.089  -4.405 -16.107  1.00 -0.12
ATOM     53  HD2 PHE A   7       2.168  -4.189 -17.162  1.00  0.12
ATOM     54  CE2 PHE A   7       1.843  -3.376 -15.212  1.00 -0.12
ATOM     55  HE2 PHE A   7       1.773  -2.355 -15.558  1.00  0.12
ATOM     56  C   PHE A   7       3.988  -8.873 -17.043  1.00  0.55
ATOM     57  O   PHE A   7       3.930  -9.931 -16.338  1.00 -0.55
ATOM     58  N   ASP A   8       4.076  -8.953 -18.383  1.00 -0.40
ATOM     59  H   ASP A   8       4.106  -8.140 -18.960  1.00  0.40
ATOM     60  CA  ASP A   8       4.135 -10.249 -19.088  1.00  0.00
ATOM     61  CB  ASP A   8       4.031 -10.089 -20.627  1.00  0.00
ATOM     62  CG  ASP A   8       2.588  -9.770 -20.943  1.00  0.10
ATOM     63  OD1 ASP A   8       1.754 -10.653 -20.640  1.00 -0.55
ATOM     64  OD2 ASP A   8       2.462  -8.627 -21.418  1.00 -0.55
ATOM     65  C   ASP A   8       5.421 -11.049 -18.947  1.00  0.55
ATOM     66  O   ASP A   8       5.378 -12.269 -18.851  1.00 -0.55
ATOM     67  N   GLY A   9       6.548 -10.322 -19.006  1.00 -0.40
ATOM     68  H   GLY A   9       6.591  -9.338 -19.155  1.00  0.40
ATOM     69  CA  GLY A   9       7.803 -11.083 -18.828  1.00  0.00
ATOM     70  C   GLY A   9       7.792 -11.756 -17.443  1.00  0.55
ATOM     71  O   GLY A   9       8.086 -12.963 -17.360  1.00 -0.55
ATOM     72  N   VAL A  10       7.485 -11.016 -16.366  1.00 -0.40
ATOM     73  H   VAL A  10       7.259 -10.048 -16.433  1.00  0.40
ATOM     74  CA  VAL A  10       7.464 -11.599 -15.010  1.00  0.00
ATOM     75  CB  VAL A  10       7.388 -10.553 -13.892  1.00  0.00
ATOM     76  CG1 VAL A  10       7.386 -11.181 -12.494  1.00  0.00
ATOM     77  CG2 VAL A  10       8.560  -9.576 -13.991  1.00  0.00
ATOM     78  C   VAL A  10       6.322 -12.605 -14.848  1.00  0.55
ATOM     79  O   VAL A  10       6.519 -13.655 -14.242  1.00 -0.55
ATOM     80  N   ALA A  11       5.167 -12.365 -15.417  1.00 -0.40
ATOM     81  H   ALA A  11       5.009 -11.540 -15.953  1.00  0.40
ATOM     82  CA  ALA A  11       4.038 -13.274 -15.314  1.00  0.00
ATOM     83  CB  ALA A  11       2.713 -12.733 -15.889  1.00  0.00
ATOM     84  C   ALA A  11       4.389 -14.583 -16.026  1.00  0.55
ATOM     85  O   ALA A  11       4.042 -15.634 -15.517  1.00 -0.55
ATOM     86  N   ASP A  12       5.050 -14.457 -17.191  1.00 -0.40
ATOM     87  H   ASP A  12       5.317 -13.590 -17.603  1.00  0.40
ATOM     88  CA  ASP A  12       5.392 -15.710 -17.887  1.00  0.00
ATOM     89  CB  ASP A  12       5.950 -15.433 -19.272  1.00  0.00
ATOM     90  CG  ASP A  12       4.809 -15.091 -20.202  1.00  0.10
ATOM     91  OD1 ASP A  12       3.608 -15.246 -19.848  1.00 -0.55
ATOM     92  OD2 ASP A  12       5.220 -14.674 -21.315  1.00 -0.55
ATOM     93  C   ASP A  12       6.440 -16.470 -17.120  1.00  0.55
ATOM     94  O   ASP A  12       6.401 -17.688 -17.034  1.00 -0.55
ATOM     95  N   TYR A  13       7.400 -15.716 -16.618  1.00 -0.40
ATOM     96  H   TYR A  13       7.421 -14.726 -16.734  1.00  0.40
ATOM     97  CA  TYR A  13       8.517 -16.321 -15.838  1.00  0.00
ATOM     98  CB  TYR A  13       9.528 -15.218 -15.495  1.00  0.12
ATOM     99  CG  TYR A  13      10.857 -15.763 -15.081  1.00 -0.12
ATOM    100  CD1 TYR A  13      11.025 -16.287 -13.802  1.00 -0.12
ATOM    101  HD1 TYR A  13      10.183 -16.269 -13.127  1.00  0.12
ATOM    102  CE1 TYR A  13      12.217 -16.831 -13.348  1.00 -0.12
ATOM    103  HE1 TYR A  13      12.310 -17.255 -12.360  1.00  0.12
ATOM    104  CZ  TYR A  13      13.280 -16.800 -14.232  1.00  0.06
ATOM    105  OH  TYR A  13      14.503 -17.285 -13.795  1.00 -0.49
ATOM    106  HH  TYR A  13      14.497 -17.283 -12.835  1.00  0.43
ATOM    107  CD2 TYR A  13      11.943 -15.767 -15.969  1.00 -0.12
ATOM    108  HD2 TYR A  13      11.846 -15.372 -16.969  1.00  0.12
ATOM    109  CE2 TYR A  13      13.153 -16.297 -15.519  1.00 -0.12
ATOM    110  HE2 TYR A  13      14.005 -16.316 -16.183  1.00  0.12
ATOM    111  C   TYR A  13       8.019 -17.119 -14.644  1.00  0.55
ATOM    112  O   TYR A  13       8.424 -18.276 -14.395  1.00 -0.55
ATOM    113  N   LEU A  14       7.100 -16.494 -13.897  1.00 -0.40
ATOM    114  H   LEU A  14       6.793 -15.571 -14.114  1.00  0.40
ATOM    115  CA  LEU A  14       6.466 -17.116 -12.696  1.00  0.00
ATOM    116  CB  LEU A  14       5.439 -16.167 -12.076  1.00  0.00
ATOM    117  CG  LEU A  14       6.026 -14.992 -11.281  1.00  0.00
ATOM    118  CD1 LEU A  14       4.925 -13.953 -11.038  1.00  0.00
ATOM    119  CD2 LEU A  14       6.608 -15.537  -9.993  1.00  0.00
ATOM    120  C   LEU A  14       5.759 -18.417 -13.020  1.00  0.55
ATOM    121  O   LEU A  14       5.887 -19.465 -12.365  1.00 -0.55
ATOM    122  N   GLN A  15       4.997 -18.320 -14.103  1.00 -0.40
ATOM    123  H   GLN A  15       4.886 -17.492 -14.647  1.00  0.40
ATOM    124  CA  GLN A  15       4.271 -19.539 -14.511  1.00  0.00
ATOM    125  CB  GLN A  15       3.242 -19.235 -15.560  1.00  0.00
ATOM    126  CG  GLN A  15       1.993 -18.450 -15.209  1.00  0.00
ATOM    127  CD  GLN A  15       1.053 -18.699 -16.416  1.00  0.55
ATOM    128  OE1 GLN A  15       1.315 -18.171 -17.517  1.00 -0.55
ATOM    129  NE2 GLN A  15       0.048 -19.519 -16.139  1.00 -0.78
ATOM    130 HE21 GLN A  15      -0.620 -19.749 -16.847  1.00  0.39
ATOM    131 HE22 GLN A  15      -0.043 -19.908 -15.222  1.00  0.39
ATOM    132  C   GLN A  15       5.193 -20.634 -15.081  1.00  0.55
ATOM    133  O   GLN A  15       4.839 -21.802 -14.957  1.00 -0.55
ATOM    134  N   THR A  16       6.284 -20.233 -15.716  1.00 -0.40
ATOM    135  H   THR A  16       6.514 -19.270 -15.831  1.00  0.40
ATOM    136  CA  THR A  16       7.211 -21.195 -16.283  1.00  0.00
ATOM    137  CB  THR A  16       8.108 -20.626 -17.410  1.00  0.00
ATOM    138  OG1 THR A  16       7.259 -19.900 -18.296  1.00 -0.49
ATOM    139  HG1 THR A  16       6.981 -19.117 -17.815  1.00  0.49
ATOM    140  CG2 THR A  16       8.810 -21.765 -18.173  1.00  0.00
ATOM    141  C   THR A  16       8.162 -21.733 -15.234  1.00  0.55
ATOM    142  O   THR A  16       8.299 -22.967 -15.218  1.00 -0.55
ATOM    143  N   TYR A  17       8.773 -20.886 -14.447  1.00 -0.40
ATOM    144  H   TYR A  17       8.625 -19.901 -14.488  1.00  0.40
ATOM    145  CA  TYR A  17       9.721 -21.377 -13.449  1.00  0.00
ATOM    146  CB  TYR A  17      11.033 -20.515 -13.591  1.00  0.12
ATOM    147  CG  TYR A  17      11.478 -20.514 -15.040  1.00 -0.12
ATOM    148  CD1 TYR A  17      12.130 -21.636 -15.596  1.00 -0.12
ATOM    149  HD1 TYR A  17      12.305 -22.500 -14.973  1.00  0.12
ATOM    150  CE1 TYR A  17      12.555 -21.666 -16.925  1.00 -0.12
ATOM    151  HE1 TYR A  17      13.056 -22.528 -17.340  1.00  0.12
ATOM    152  CZ  TYR A  17      12.302 -20.532 -17.687  1.00  0.06
ATOM    153  OH  TYR A  17      12.619 -20.477 -19.033  1.00 -0.49
ATOM    154  HH  TYR A  17      12.363 -19.613 -19.363  1.00  0.43
ATOM    155  CD2 TYR A  17      11.256 -19.401 -15.851  1.00 -0.12
ATOM    156  HD2 TYR A  17      10.767 -18.530 -15.440  1.00  0.12
ATOM    157  CE2 TYR A  17      11.655 -19.401 -17.171  1.00 -0.12
ATOM    158  HE2 TYR A  17      11.471 -18.541 -17.798  1.00  0.12
ATOM    159  C   TYR A  17       9.234 -21.420 -12.010  1.00  0.55
ATOM    160  O   TYR A  17      10.026 -21.911 -11.202  1.00 -0.55
ATOM    161  N   HSD A  18       8.058 -20.995 -11.640  1.00 -0.40
ATOM    162  H   HSD A  18       7.420 -20.623 -12.308  1.00  0.40
ATOM    163  CA  HSD A  18       7.567 -21.013 -10.282  1.00  0.00
ATOM    164  CB  HSD A  18       7.255 -22.412  -9.742  1.00  0.12
ATOM    165  ND1 HSD A  18       5.350 -22.085 -11.391  1.00 -0.40
ATOM    166  HD1 HSD A  18       5.522 -21.119 -11.582  1.00  0.40
ATOM    167  CG  HSD A  18       6.073 -22.863 -10.532  1.00 -0.12
ATOM    168  CE1 HSD A  18       4.387 -22.849 -11.917  1.00  0.15
ATOM    169  HE1 HSD A  18       3.667 -22.489 -12.652  1.00  0.12
ATOM    170  NE2 HSD A  18       4.445 -24.074 -11.420  1.00 -0.56
ATOM    171  CD2 HSD A  18       5.512 -24.100 -10.552  1.00  0.15
ATOM    172  HD2 HSD A  18       5.776 -25.007 -10.022  1.00  0.12
ATOM    173  C   HSD A  18       8.486 -20.307  -9.289  1.00  0.55
ATOM    174  O   HSD A  18       8.646 -20.775  -8.185  1.00 -0.55
ATOM    175  N   LYS A  19       8.996 -19.177  -9.676  1.00 -0.40
ATOM    176  H   LYS A  19       8.837 -18.844 -10.601  1.00  0.40
ATOM    177  CA  LYS A  19       9.813 -18.307  -8.860  1.00  0.00
ATOM    178  CB  LYS A  19      11.113 -19.018  -8.541  1.00  0.00
ATOM    179  CG  LYS A  19      11.991 -19.124  -9.779  1.00  0.00
ATOM    180  CD  LYS A  19      13.185 -20.018  -9.647  1.00  0.00
ATOM    181  CE  LYS A  19      14.249 -19.494 -10.618  1.00  0.33
ATOM    182  NZ  LYS A  19      15.420 -20.420 -10.717  1.00 -0.32
ATOM    183  HZ1 LYS A  19      15.100 -21.350 -11.056  1.00  0.33
ATOM    184  HZ2 LYS A  19      15.859 -20.525  -9.780  1.00  0.33
ATOM    185  HZ3 LYS A  19      16.116 -20.029 -11.384  1.00  0.33
ATOM    186  C   LYS A  19       9.993 -17.020  -9.667  1.00  0.55
ATOM    187  O   LYS A  19       9.771 -16.952 -10.895  1.00 -0.55
ATOM    188  N   LEU A  20      10.378 -15.979  -8.953  1.00 -0.40
ATOM    189  H   LEU A  20      10.494 -16.018  -7.964  1.00  0.40
ATOM    190  CA  LEU A  20      10.655 -14.702  -9.595  1.00  0.00
ATOM    191  CB  LEU A  20      10.775 -13.519  -8.588  1.00  0.00
ATOM    192  CG  LEU A  20       9.470 -12.962  -7.959  1.00  0.00
ATOM    193  CD1 LEU A  20       9.842 -11.945  -6.902  1.00  0.00
ATOM    194  CD2 LEU A  20       8.540 -12.320  -8.967  1.00  0.00
ATOM    195  C   LEU A  20      12.022 -14.693 -10.299  1.00  0.55
ATOM    196  O   LEU A  20      12.918 -15.398  -9.815  1.00 -0.55
ATOM    197  N   PRO A  21      12.156 -13.855 -11.321  1.00 -0.20
ATOM    198  CD  PRO A  21      11.077 -13.073 -11.927  1.00  0.10
ATOM    199  CA  PRO A  21      13.437 -13.676 -12.023  1.00  0.10
ATOM    200  CB  PRO A  21      13.188 -12.626 -13.078  1.00  0.00
ATOM    201  CG  PRO A  21      11.739 -12.352 -13.069  1.00  0.00
ATOM    202  C   PRO A  21      14.474 -13.211 -11.006  1.00  0.55
ATOM    203  O   PRO A  21      14.181 -12.619  -9.964  1.00 -0.55
ATOM    204  N   ASP A  22      15.740 -13.397 -11.342  1.00 -0.40
ATOM    205  H   ASP A  22      15.985 -13.802 -12.219  1.00  0.40
ATOM    206  CA  ASP A  22      16.859 -13.044 -10.498  1.00  0.00
ATOM    207  CB  ASP A  22      18.200 -13.555 -11.095  1.00  0.00
ATOM    208  CG  ASP A  22      18.099 -15.082 -11.055  1.00  0.10
ATOM    209  OD1 ASP A  22      17.236 -15.690 -10.347  1.00 -0.55
ATOM    210  OD2 ASP A  22      18.916 -15.723 -11.777  1.00 -0.55
ATOM    211  C   ASP A  22      17.038 -11.587 -10.209  1.00  0.55
ATOM    212  O   ASP A  22      17.916 -11.326  -9.369  1.00 -0.55
ATOM    213  N   ASN A  23      16.341 -10.659 -10.820  1.00 -0.40
ATOM    214  H   ASN A  23      15.639 -10.870 -11.497  1.00  0.40
ATOM    215  CA  ASN A  23      16.571  -9.236 -10.524  1.00  0.00
ATOM    216  CB  ASN A  23      16.326  -8.442 -11.803  1.00  0.00
ATOM    217  CG  ASN A  23      14.973  -8.757 -12.424  1.00  0.55
ATOM    218  OD1 ASN A  23      14.761  -9.889 -12.907  1.00 -0.55
ATOM    219  ND2 ASN A  23      14.083  -7.761 -12.405  1.00 -0.78
ATOM    220 HD21 ASN A  23      14.327  -6.880 -12.000  1.00  0.39
ATOM    221 HD22 ASN A  23      13.173  -7.897 -12.796  1.00  0.39
ATOM    222  C   ASN A  23      15.722  -8.732  -9.359  1.00  0.55
ATOM    223  O   ASN A  23      15.748  -7.539  -9.060  1.00 -0.55
ATOM    224  N   TYR A  24      14.997  -9.618  -8.725  1.00 -0.40
ATOM    225  H   TYR A  24      14.985 -10.578  -8.994  1.00  0.40
ATOM    226  CA  TYR A  24      14.162  -9.268  -7.591  1.00  0.00
ATOM    227  CB  TYR A  24      12.841 -10.106  -7.635  1.00  0.12
ATOM    228  CG  TYR A  24      11.971  -9.391  -8.629  1.00 -0.12
ATOM    229  CD1 TYR A  24      11.299  -8.220  -8.263  1.00 -0.12
ATOM    230  HD1 TYR A  24      11.365  -7.877  -7.242  1.00  0.12
ATOM    231  CE1 TYR A  24      10.553  -7.490  -9.169  1.00 -0.12
ATOM    232  HE1 TYR A  24      10.056  -6.578  -8.872  1.00  0.12
ATOM    233  CZ  TYR A  24      10.462  -7.963 -10.476  1.00  0.06
ATOM    234  OH  TYR A  24       9.680  -7.287 -11.405  1.00 -0.49
ATOM    235  HH  TYR A  24       9.165  -6.627 -10.936  1.00  0.43
ATOM    236  CD2 TYR A  24      11.913  -9.820  -9.940  1.00 -0.12
ATOM    237  HD2 TYR A  24      12.470 -10.692 -10.252  1.00  0.12
ATOM    238  CE2 TYR A  24      11.130  -9.119 -10.862  1.00 -0.12
ATOM    239  HE2 TYR A  24      11.043  -9.477 -11.878  1.00  0.12
ATOM    240  C   TYR A  24      14.764  -9.534  -6.232  1.00  0.55
ATOM    241  O   TYR A  24      15.365 -10.597  -6.153  1.00 -0.55
ATOM    242  N   ILE A  25      14.561  -8.696  -5.232  1.00 -0.40
ATOM    243  H   ILE A  25      14.067  -7.840  -5.361  1.00  0.40
ATOM    244  CA  ILE A  25      15.038  -8.950  -3.877  1.00  0.00
ATOM    245  CB  ILE A  25      16.326  -8.192  -3.481  1.00  0.00
ATOM    246  CG2 ILE A  25      17.566  -8.889  -4.056  1.00  0.00
ATOM    247  CG1 ILE A  25      16.322  -6.709  -3.870  1.00  0.00
ATOM    248  CD1 ILE A  25      17.601  -6.045  -3.346  1.00  0.00
ATOM    249  C   ILE A  25      13.950  -8.515  -2.886  1.00  0.55
ATOM    250  O   ILE A  25      13.309  -7.552  -3.241  1.00 -0.55
ATOM    251  N   THR A  26      13.773  -9.140  -1.750  1.00 -0.40
ATOM    252  H   THR A  26      14.311  -9.942  -1.503  1.00  0.40
ATOM    253  CA  THR A  26      12.783  -8.716  -0.770  1.00  0.00
ATOM    254  CB  THR A  26      12.528  -9.786   0.303  1.00  0.00
ATOM    255  OG1 THR A  26      13.694  -9.881   1.116  1.00 -0.49
ATOM    256  HG1 THR A  26      13.504 -10.554   1.773  1.00  0.49
ATOM    257  CG2 THR A  26      12.324 -11.127  -0.344  1.00  0.00
ATOM    258  C   THR A  26      13.224  -7.400  -0.140  1.00  0.55
ATOM    259  O   THR A  26      14.357  -6.901  -0.315  1.00 -0.55
ATOM    260  N   LYS A  27      12.287  -6.769   0.542  1.00 -0.40
ATOM    261  H   LYS A  27      11.367  -7.146   0.596  1.00  0.40
ATOM    262  CA  LYS A  27      12.460  -5.526   1.257  1.00  0.00
ATOM    263  CB  LYS A  27      11.181  -4.959   1.855  1.00  0.00
ATOM    264  CG  LYS A  27      10.102  -4.405   0.945  1.00  0.00
ATOM    265  CD  LYS A  27       8.750  -4.452   1.677  1.00  0.00
ATOM    266  CE  LYS A  27       7.559  -4.131   0.800  1.00  0.33
ATOM    267  NZ  LYS A  27       6.252  -4.452   1.438  1.00 -0.32
ATOM    268  HZ1 LYS A  27       6.150  -3.905   2.316  1.00  0.33
ATOM    269  HZ2 LYS A  27       6.214  -5.468   1.657  1.00  0.33
ATOM    270  HZ3 LYS A  27       5.479  -4.210   0.786  1.00  0.33
ATOM    271  C   LYS A  27      13.546  -5.724   2.363  1.00  0.55
ATOM    272  O   LYS A  27      14.371  -4.798   2.524  1.00 -0.55
ATOM    273  N   SER A  28      13.524  -6.835   3.061  1.00 -0.40
ATOM    274  H   SER A  28      12.843  -7.551   2.929  1.00  0.40
ATOM    275  CA  SER A  28      14.554  -7.060   4.102  1.00  0.00
ATOM    276  CB  SER A  28      14.180  -8.226   4.985  1.00  0.00
ATOM    277  OG  SER A  28      14.628  -9.515   4.622  1.00 -0.49
ATOM    278  HG  SER A  28      14.293 -10.111   5.296  1.00  0.49
ATOM    279  C   SER A  28      15.937  -7.179   3.452  1.00  0.55
ATOM    280  O   SER A  28      16.867  -6.489   3.907  1.00 -0.55
ATOM    281  N   GLU A  29      16.051  -7.999   2.392  1.00 -0.40
ATOM    282  H   GLU A  29      15.287  -8.547   2.061  1.00  0.40
ATOM    283  CA  GLU A  29      17.290  -8.135   1.672  1.00  0.00
ATOM    284  CB  GLU A  29      17.101  -8.912   0.350  1.00  0.00
ATOM    285  CG  GLU A  29      17.067 -10.380   0.712  1.00  0.00
ATOM    286  CD  GLU A  29      16.359 -11.242  -0.303  1.00  0.10
ATOM    287  OE1 GLU A  29      16.171 -10.866  -1.480  1.00 -0.55
ATOM    288  OE2 GLU A  29      15.927 -12.350   0.128  1.00 -0.55
ATOM    289  C   GLU A  29      17.900  -6.827   1.208  1.00  0.55
ATOM    290  O   GLU A  29      19.127  -6.597   1.301  1.00 -0.55
ATOM    291  N   ALA A  30      17.009  -6.004   0.662  1.00 -0.40
ATOM    292  H   ALA A  30      16.044  -6.240   0.586  1.00  0.40
ATOM    293  CA  ALA A  30      17.400  -4.684   0.135  1.00  0.00
ATOM    294  CB  ALA A  30      16.185  -4.078  -0.557  1.00  0.00
ATOM    295  C   ALA A  30      18.008  -3.761   1.193  1.00  0.55
ATOM    296  O   ALA A  30      19.015  -3.059   1.036  1.00 -0.55
ATOM    297  N   GLN A  31      17.328  -3.779   2.338  1.00 -0.40
ATOM    298  H   GLN A  31      16.515  -4.344   2.445  1.00  0.40
ATOM    299  CA  GLN A  31      17.698  -2.998   3.511  1.00  0.00
ATOM    300  CB  GLN A  31      16.700  -3.141   4.643  1.00  0.00
ATOM    301  CG  GLN A  31      15.300  -2.718   4.234  1.00  0.00
ATOM    302  CD  GLN A  31      14.294  -2.788   5.368  1.00  0.55
ATOM    303  OE1 GLN A  31      13.963  -1.687   5.817  1.00 -0.55
ATOM    304  NE2 GLN A  31      13.796  -3.926   5.881  1.00 -0.78
ATOM    305 HE21 GLN A  31      13.134  -3.889   6.630  1.00  0.39
ATOM    306 HE22 GLN A  31      14.086  -4.810   5.513  1.00  0.39
ATOM    307  C   GLN A  31      19.099  -3.444   3.943  1.00  0.55
ATOM    308  O   GLN A  31      19.888  -2.569   4.269  1.00 -0.55
ATOM    309  N   ALA A  32      19.253  -4.754   3.872  1.00 -0.40
ATOM    310  H   ALA A  32      18.510  -5.349   3.577  1.00  0.40
ATOM    311  CA  ALA A  32      20.500  -5.431   4.211  1.00  0.00
ATOM    312  CB  ALA A  32      20.493  -6.930   4.090  1.00  0.00
ATOM    313  C   ALA A  32      21.607  -4.845   3.322  1.00  0.55
ATOM    314  O   ALA A  32      22.731  -4.739   3.833  1.00 -0.55
ATOM    315  N   LEU A  33      21.311  -4.450   2.092  1.00 -0.40
ATOM    316  H   LEU A  33      20.398  -4.519   1.698  1.00  0.40
ATOM    317  CA  LEU A  33      22.357  -3.884   1.258  1.00  0.00
ATOM    318  CB  LEU A  33      22.135  -4.136  -0.238  1.00  0.00
ATOM    319  CG  LEU A  33      21.779  -5.612  -0.475  1.00  0.00
ATOM    320  CD1 LEU A  33      21.481  -5.834  -1.940  1.00  0.00
ATOM    321  CD2 LEU A  33      22.911  -6.488   0.024  1.00  0.00
ATOM    322  C   LEU A  33      22.450  -2.396   1.468  1.00  0.55
ATOM    323  O   LEU A  33      23.265  -1.801   0.764  1.00 -0.55
ATOM    324  N   GLY A  34      21.641  -1.829   2.330  1.00 -0.40
ATOM    325  H   GLY A  34      20.958  -2.311   2.872  1.00  0.40
ATOM    326  CA  GLY A  34      21.774  -0.373   2.490  1.00  0.00
ATOM    327  C   GLY A  34      20.646   0.455   1.912  1.00  0.55
ATOM    328  O   GLY A  34      20.850   1.663   1.794  1.00 -0.55
ATOM    329  N   TRP A  35      19.542  -0.227   1.591  1.00 -0.40
ATOM    330  H   TRP A  35      19.459  -1.214   1.705  1.00  0.40
ATOM    331  CA  TRP A  35      18.395   0.472   1.052  1.00  0.00
ATOM    332  CB  TRP A  35      17.413  -0.521   0.459  1.00  0.12
ATOM    333  CG  TRP A  35      16.126   0.047  -0.111  1.00 -0.12
ATOM    334  CD1 TRP A  35      15.966   1.059  -1.031  1.00 -0.12
ATOM    335  HD1 TRP A  35      16.756   1.653  -1.465  1.00  0.12
ATOM    336  NE1 TRP A  35      14.618   1.180  -1.300  1.00 -0.40
ATOM    337  HE1 TRP A  35      14.236   1.815  -1.935  1.00  0.40
ATOM    338  CE2 TRP A  35      13.885   0.291  -0.560  1.00  0.00
ATOM    339  CD2 TRP A  35      14.793  -0.438   0.202  1.00  0.00
ATOM    340  CE3 TRP A  35      14.327  -1.408   1.089  1.00 -0.12
ATOM    341  HE3 TRP A  35      14.989  -1.960   1.741  1.00  0.12
ATOM    342  CZ3 TRP A  35      12.972  -1.648   1.111  1.00 -0.12
ATOM    343  HZ3 TRP A  35      12.582  -2.429   1.748  1.00  0.12
ATOM    344  CZ2 TRP A  35      12.492   0.088  -0.535  1.00 -0.12
ATOM    345  HZ2 TRP A  35      11.788   0.648  -1.131  1.00  0.12
ATOM    346  CH2 TRP A  35      12.092  -0.902   0.328  1.00 -0.12
ATOM    347  HH2 TRP A  35      11.036  -1.115   0.404  1.00  0.12
ATOM    348  C   TRP A  35      17.652   1.229   2.157  1.00  0.55
ATOM    349  O   TRP A  35      17.319   0.631   3.180  1.00 -0.55
ATOM    350  N   VAL A  36      17.398   2.503   1.833  1.00 -0.40
ATOM    351  H   VAL A  36      17.709   2.885   0.966  1.00  0.40
ATOM    352  CA  VAL A  36      16.660   3.433   2.691  1.00  0.00
ATOM    353  CB  VAL A  36      17.450   4.649   3.192  1.00  0.00
ATOM    354  CG1 VAL A  36      16.648   5.384   4.245  1.00  0.00
ATOM    355  CG2 VAL A  36      18.811   4.283   3.760  1.00  0.00
ATOM    356  C   VAL A  36      15.551   3.940   1.762  1.00  0.55
ATOM    357  O   VAL A  36      15.938   4.746   0.898  1.00 -0.55
ATOM    358  N   ALA A  37      14.332   3.417   1.956  1.00 -0.40
ATOM    359  H   ALA A  37      14.129   2.772   2.689  1.00  0.40
ATOM    360  CA  ALA A  37      13.223   3.787   1.069  1.00  0.00
ATOM    361  CB  ALA A  37      11.904   3.144   1.465  1.00  0.00
ATOM    362  C   ALA A  37      13.120   5.297   0.914  1.00  0.55
ATOM    363  O   ALA A  37      12.985   5.735  -0.250  1.00 -0.55
ATOM    364  N   SER A  38      13.155   6.050   1.998  1.00 -0.40
ATOM    365  H   SER A  38      13.251   5.705   2.928  1.00  0.40
ATOM    366  CA  SER A  38      13.042   7.494   1.789  1.00  0.00
ATOM    367  CB  SER A  38      12.904   8.310   3.079  1.00  0.00
ATOM    368  OG  SER A  38      13.873   7.799   3.987  1.00 -0.49
ATOM    369  HG  SER A  38      13.492   7.000   4.359  1.00  0.49
ATOM    370  C   SER A  38      14.220   8.080   1.002  1.00  0.55
ATOM    371  O   SER A  38      14.056   9.224   0.533  1.00 -0.55
ATOM    372  N   LYS A  39      15.343   7.430   0.811  1.00 -0.40
ATOM    373  H   LYS A  39      15.518   6.513   1.164  1.00  0.40
ATOM    374  CA  LYS A  39      16.410   8.079   0.036  1.00  0.00
ATOM    375  CB  LYS A  39      17.766   7.511   0.382  1.00  0.00
ATOM    376  CG  LYS A  39      17.926   6.529   1.525  1.00  0.00
ATOM    377  CD  LYS A  39      19.285   6.772   2.215  1.00  0.00
ATOM    378  CE  LYS A  39      19.281   8.268   2.589  1.00  0.33
ATOM    379  NZ  LYS A  39      18.012   8.835   1.990  1.00 -0.32
ATOM    380  HZ1 LYS A  39      17.341   8.063   1.802  1.00  0.33
ATOM    381  HZ2 LYS A  39      18.236   9.324   1.100  1.00  0.33
ATOM    382  HZ3 LYS A  39      17.585   9.510   2.658  1.00  0.33
ATOM    383  C   LYS A  39      16.149   7.836  -1.458  1.00  0.55
ATOM    384  O   LYS A  39      16.607   8.608  -2.310  1.00 -0.55
ATOM    385  N   GLY A  40      15.420   6.748  -1.705  1.00 -0.40
ATOM    386  H   GLY A  40      15.044   6.158  -0.995  1.00  0.40
ATOM    387  CA  GLY A  40      15.152   6.388  -3.115  1.00  0.00
ATOM    388  C   GLY A  40      16.499   5.869  -3.682  1.00  0.55
ATOM    389  O   GLY A  40      16.691   6.012  -4.881  1.00 -0.55
ATOM    390  N   ASN A  41      17.345   5.248  -2.879  1.00 -0.40
ATOM    391  H   ASN A  41      17.125   5.077  -1.923  1.00  0.40
ATOM    392  CA  ASN A  41      18.656   4.768  -3.321  1.00  0.00
ATOM    393  CB  ASN A  41      19.660   5.137  -2.190  1.00  0.00
ATOM    394  CG  ASN A  41      19.415   4.159  -1.063  1.00  0.55
ATOM    395  OD1 ASN A  41      18.331   3.582  -0.908  1.00 -0.55
ATOM    396  ND2 ASN A  41      20.429   3.913  -0.227  1.00 -0.78
ATOM    397 HD21 ASN A  41      20.307   3.273   0.532  1.00  0.39
ATOM    398 HD22 ASN A  41      21.308   4.370  -0.359  1.00  0.39
ATOM    399  C   ASN A  41      18.791   3.299  -3.673  1.00  0.55
ATOM    400  O   ASN A  41      19.893   2.721  -3.645  1.00 -0.55
ATOM    401  N   LEU A  42      17.706   2.602  -4.035  1.00 -0.40
ATOM    402  H   LEU A  42      16.800   3.014  -4.097  1.00  0.40
ATOM    403  CA  LEU A  42      17.801   1.167  -4.366  1.00  0.00
ATOM    404  CB  LEU A  42      16.422   0.571  -4.646  1.00  0.00
ATOM    405  CG  LEU A  42      16.306  -0.921  -4.883  1.00  0.00
ATOM    406  CD1 LEU A  42      16.789  -1.705  -3.667  1.00  0.00
ATOM    407  CD2 LEU A  42      14.872  -1.264  -5.270  1.00  0.00
ATOM    408  C   LEU A  42      18.772   0.859  -5.524  1.00  0.55
ATOM    409  O   LEU A  42      19.554  -0.096  -5.416  1.00 -0.55
ATOM    410  N   ALA A  43      18.691   1.648  -6.583  1.00 -0.40
ATOM    411  H   ALA A  43      18.078   2.431  -6.657  1.00  0.40
ATOM    412  CA  ALA A  43      19.569   1.338  -7.721  1.00  0.00
ATOM    413  CB  ALA A  43      18.966   2.065  -8.911  1.00  0.00
ATOM    414  C   ALA A  43      21.023   1.663  -7.424  1.00  0.55
ATOM    415  O   ALA A  43      21.910   1.165  -8.140  1.00 -0.55
ATOM    416  N   ASP A  44      21.277   2.449  -6.389  1.00 -0.40
ATOM    417  H   ASP A  44      20.549   2.839  -5.831  1.00  0.40
ATOM    418  CA  ASP A  44      22.631   2.795  -6.000  1.00  0.00
ATOM    419  CB  ASP A  44      22.782   3.960  -5.026  1.00  0.00
ATOM    420  CG  ASP A  44      21.953   5.126  -5.520  1.00  0.10
ATOM    421  OD1 ASP A  44      22.010   5.282  -6.761  1.00 -0.55
ATOM    422  OD2 ASP A  44      21.287   5.844  -4.743  1.00 -0.55
ATOM    423  C   ASP A  44      23.228   1.635  -5.195  1.00  0.55
ATOM    424  O   ASP A  44      24.440   1.429  -5.311  1.00 -0.55
ATOM    425  N   VAL A  45      22.369   0.991  -4.428  1.00 -0.40
ATOM    426  H   VAL A  45      21.396   1.201  -4.378  1.00  0.40
ATOM    427  CA  VAL A  45      22.884  -0.101  -3.600  1.00  0.00
ATOM    428  CB  VAL A  45      22.219   0.010  -2.191  1.00  0.00
ATOM    429  CG1 VAL A  45      22.421   1.426  -1.646  1.00  0.00
ATOM    430  CG2 VAL A  45      20.743  -0.327  -2.180  1.00  0.00
ATOM    431  C   VAL A  45      22.741  -1.504  -4.160  1.00  0.55
ATOM    432  O   VAL A  45      23.317  -2.484  -3.636  1.00 -0.55
ATOM    433  N   ALA A  46      21.930  -1.649  -5.197  1.00 -0.40
ATOM    434  H   ALA A  46      21.481  -0.861  -5.608  1.00  0.40
ATOM    435  CA  ALA A  46      21.617  -2.936  -5.830  1.00  0.00
ATOM    436  CB  ALA A  46      20.573  -3.708  -5.029  1.00  0.00
ATOM    437  C   ALA A  46      21.151  -2.620  -7.241  1.00  0.55
ATOM    438  O   ALA A  46      19.974  -2.679  -7.582  1.00 -0.55
ATOM    439  N   PRO A  47      22.177  -2.290  -8.036  1.00 -0.20
ATOM    440  CD  PRO A  47      23.616  -2.206  -7.719  1.00  0.10
ATOM    441  CA  PRO A  47      21.898  -1.931  -9.444  1.00  0.10
ATOM    442  CB  PRO A  47      23.244  -1.460  -9.974  1.00  0.00
ATOM    443  CG  PRO A  47      24.088  -1.185  -8.761  1.00  0.00
ATOM    444  C   PRO A  47      21.214  -3.138 -10.098  1.00  0.55
ATOM    445  O   PRO A  47      21.542  -4.317  -9.806  1.00 -0.55
ATOM    446  N   GLY A  48      20.258  -2.779 -10.942  1.00 -0.40
ATOM    447  H   GLY A  48      20.020  -1.826 -11.115  1.00  0.40
ATOM    448  CA  GLY A  48      19.500  -3.787 -11.667  1.00  0.00
ATOM    449  C   GLY A  48      18.460  -4.570 -10.889  1.00  0.55
ATOM    450  O   GLY A  48      17.785  -5.350 -11.547  1.00 -0.55
ATOM    451  N   LYS A  49      18.335  -4.351  -9.587  1.00 -0.40
ATOM    452  H   LYS A  49      18.914  -3.687  -9.122  1.00  0.40
ATOM    453  CA  LYS A  49      17.375  -5.032  -8.729  1.00  0.00
ATOM    454  CB  LYS A  49      17.926  -5.170  -7.312  1.00  0.00
ATOM    455  CG  LYS A  49      19.054  -6.088  -7.059  1.00  0.00
ATOM    456  CD  LYS A  49      18.842  -7.363  -7.836  1.00  0.00
ATOM    457  CE  LYS A  49      20.240  -7.929  -8.118  1.00  0.33
ATOM    458  NZ  LYS A  49      20.148  -9.389  -8.459  1.00 -0.32
ATOM    459  HZ1 LYS A  49      19.554  -9.511  -9.304  1.00  0.33
ATOM    460  HZ2 LYS A  49      19.725  -9.906  -7.661  1.00  0.33
ATOM    461  HZ3 LYS A  49      21.100  -9.762  -8.648  1.00  0.33
ATOM    462  C   LYS A  49      16.086  -4.197  -8.577  1.00  0.55
ATOM    463  O   LYS A  49      16.107  -2.958  -8.682  1.00 -0.55
ATOM    464  N   SER A  50      15.029  -4.926  -8.243  1.00 -0.40
ATOM    465  H   SER A  50      15.101  -5.913  -8.135  1.00  0.40
ATOM    466  CA  SER A  50      13.711  -4.380  -8.011  1.00  0.00
ATOM    467  CB  SER A  50      12.781  -4.725  -9.188  1.00  0.00
ATOM    468  OG  SER A  50      12.867  -4.002 -10.390  1.00 -0.49
ATOM    469  HG  SER A  50      12.033  -4.143 -10.844  1.00  0.49
ATOM    470  C   SER A  50      13.192  -5.095  -6.760  1.00  0.55
ATOM    471  O   SER A  50      13.549  -6.266  -6.525  1.00 -0.55
ATOM    472  N   ILE A  51      12.381  -4.448  -5.965  1.00 -0.40
ATOM    473  H   ILE A  51      12.132  -3.499  -6.138  1.00  0.40
ATOM    474  CA  ILE A  51      11.777  -5.049  -4.775  1.00  0.00
ATOM    475  CB  ILE A  51      11.084  -3.944  -3.913  1.00  0.00
ATOM    476  CG2 ILE A  51      10.270  -4.546  -2.766  1.00  0.00
ATOM    477  CG1 ILE A  51      12.133  -2.913  -3.492  1.00  0.00
ATOM    478  CD1 ILE A  51      13.226  -3.409  -2.600  1.00  0.00
ATOM    479  C   ILE A  51      10.739  -6.054  -5.232  1.00  0.55
ATOM    480  O   ILE A  51       9.897  -5.770  -6.131  1.00 -0.55
ATOM    481  N   GLY A  52      10.688  -7.239  -4.682  1.00 -0.40
ATOM    482  H   GLY A  52      11.340  -7.517  -3.981  1.00  0.40
ATOM    483  CA  GLY A  52       9.696  -8.229  -5.038  1.00  0.00
ATOM    484  C   GLY A  52       9.954  -9.502  -4.256  1.00  0.55
ATOM    485  O   GLY A  52      11.108  -9.792  -3.885  1.00 -0.55
ATOM    486  N   GLY A  53       8.846 -10.212  -4.027  1.00 -0.40
ATOM    487  H   GLY A  53       7.963  -9.891  -4.357  1.00  0.40
ATOM    488  CA  GLY A  53       8.797 -11.458  -3.317  1.00  0.00
ATOM    489  C   GLY A  53       8.214 -11.485  -1.916  1.00  0.55
ATOM    490  O   GLY A  53       7.977 -12.598  -1.430  1.00 -0.55
ATOM    491  N   ASP A  54       7.920 -10.323  -1.341  1.00 -0.40
ATOM    492  H   ASP A  54       8.103  -9.451  -1.788  1.00  0.40
ATOM    493  CA  ASP A  54       7.303 -10.247   0.001  1.00  0.00
ATOM    494  CB  ASP A  54       7.322  -8.786   0.474  1.00  0.00
ATOM    495  CG  ASP A  54       8.784  -8.444   0.755  1.00  0.10
ATOM    496  OD1 ASP A  54       9.238  -9.072   1.746  1.00 -0.55
ATOM    497  OD2 ASP A  54       9.364  -7.643  -0.019  1.00 -0.55
ATOM    498  C   ASP A  54       5.869 -10.753   0.005  1.00  0.55
ATOM    499  O   ASP A  54       5.163 -10.704  -1.011  1.00 -0.55
ATOM    500  N   ILE A  55       5.396 -11.225   1.127  1.00 -0.40
ATOM    501  H   ILE A  55       5.969 -11.292   1.940  1.00  0.40
ATOM    502  CA  ILE A  55       4.013 -11.689   1.300  1.00  0.00
ATOM    503  CB  ILE A  55       3.725 -12.284   2.698  1.00  0.00
ATOM    504  CG2 ILE A  55       2.232 -12.551   2.971  1.00  0.00
ATOM    505  CG1 ILE A  55       4.558 -13.587   2.828  1.00  0.00
ATOM    506  CD1 ILE A  55       3.737 -14.705   2.189  1.00  0.00
ATOM    507  C   ILE A  55       3.134 -10.440   1.118  1.00  0.55
ATOM    508  O   ILE A  55       3.504  -9.331   1.510  1.00 -0.55
ATOM    509  N   PHE A  56       2.000 -10.681   0.522  1.00 -0.40
ATOM    510  H   PHE A  56       1.791 -11.609   0.231  1.00  0.40
ATOM    511  CA  PHE A  56       0.953  -9.735   0.210  1.00  0.00
ATOM    512  CB  PHE A  56       0.565  -9.717  -1.293  1.00  0.12
ATOM    513  CG  PHE A  56      -0.506  -8.676  -1.530  1.00 -0.12
ATOM    514  CD1 PHE A  56      -0.206  -7.327  -1.368  1.00 -0.12
ATOM    515  HD1 PHE A  56       0.798  -7.040  -1.093  1.00  0.12
ATOM    516  CE1 PHE A  56      -1.158  -6.350  -1.549  1.00 -0.12
ATOM    517  HE1 PHE A  56      -0.909  -5.309  -1.405  1.00  0.12
ATOM    518  CZ  PHE A  56      -2.424  -6.716  -1.915  1.00 -0.12
ATOM    519  HZ  PHE A  56      -3.172  -5.952  -2.069  1.00  0.12
ATOM    520  CD2 PHE A  56      -1.807  -9.048  -1.893  1.00 -0.12
ATOM    521  HD2 PHE A  56      -2.067 -10.089  -2.017  1.00  0.12
ATOM    522  CE2 PHE A  56      -2.764  -8.044  -2.091  1.00 -0.12
ATOM    523  HE2 PHE A  56      -3.770  -8.308  -2.383  1.00  0.12
ATOM    524  C   PHE A  56      -0.213 -10.175   1.079  1.00  0.55
ATOM    525  O   PHE A  56      -0.703 -11.289   0.808  1.00 -0.55
ATOM    526  N   SER A  57      -0.570  -9.300   2.033  1.00 -0.40
ATOM    527  H   SER A  57      -0.160  -8.405   2.184  1.00  0.40
ATOM    528  CA  SER A  57      -1.681  -9.759   2.914  1.00  0.00
ATOM    529  CB  SER A  57      -1.460  -9.230   4.340  1.00  0.00
ATOM    530  OG  SER A  57      -0.176  -9.733   4.729  1.00 -0.49
ATOM    531  HG  SER A  57      -0.024  -9.410   5.620  1.00  0.49
ATOM    532  C   SER A  57      -3.088  -9.504   2.431  1.00  0.55
ATOM    533  O   SER A  57      -3.984  -9.914   3.203  1.00 -0.55
ATOM    534  N   ASN A  58      -3.285  -8.888   1.254  1.00 -0.40
ATOM    535  H   ASN A  58      -2.529  -8.536   0.708  1.00  0.40
ATOM    536  CA  ASN A  58      -4.616  -8.693   0.703  1.00  0.00
ATOM    537  CB  ASN A  58      -5.010 -10.107   0.212  1.00  0.00
ATOM    538  CG  ASN A  58      -6.288 -10.275  -0.572  1.00  0.55
ATOM    539  OD1 ASN A  58      -6.557  -9.283  -1.273  1.00 -0.55
ATOM    540  ND2 ASN A  58      -7.075 -11.330  -0.604  1.00 -0.78
ATOM    541 HD21 ASN A  58      -7.901 -11.320  -1.166  1.00  0.39
ATOM    542 HD22 ASN A  58      -6.846 -12.140  -0.065  1.00  0.39
ATOM    543  C   ASN A  58      -5.583  -8.193   1.776  1.00  0.55
ATOM    544  O   ASN A  58      -6.665  -8.769   2.054  1.00 -0.55
ATOM    545  N   ARG A  59      -5.176  -7.077   2.340  1.00 -0.40
ATOM    546  H   ARG A  59      -4.348  -6.625   2.019  1.00  0.40
ATOM    547  CA  ARG A  59      -5.845  -6.392   3.447  1.00  0.00
ATOM    548  CB  ARG A  59      -4.946  -5.301   4.041  1.00  0.00
ATOM    549  CG  ARG A  59      -3.604  -5.874   4.524  1.00  0.00
ATOM    550  CD  ARG A  59      -2.601  -4.742   4.785  1.00  0.35
ATOM    551  NE  ARG A  59      -1.233  -5.331   4.940  1.00 -0.35
ATOM    552  HE  ARG A  59      -0.623  -5.392   4.150  1.00  0.45
ATOM    553  CZ  ARG A  59      -0.828  -5.775   6.128  1.00  0.35
ATOM    554  NH1 ARG A  59      -1.603  -5.671   7.203  1.00 -0.70
ATOM    555 HH11 ARG A  59      -2.509  -5.253   7.129  1.00  0.40
ATOM    556 HH12 ARG A  59      -1.281  -6.011   8.087  1.00  0.40
ATOM    557  NH2 ARG A  59       0.344  -6.329   6.307  1.00 -0.70
ATOM    558 HH21 ARG A  59       0.972  -6.431   5.536  1.00  0.40
ATOM    559 HH22 ARG A  59       0.611  -6.650   7.216  1.00  0.40
ATOM    560  C   ARG A  59      -7.222  -5.897   3.110  1.00  0.55
ATOM    561  O   ARG A  59      -8.036  -5.881   4.032  1.00 -0.55
ATOM    562  N   GLU A  60      -7.547  -5.491   1.914  1.00 -0.40
ATOM    563  H   GLU A  60      -6.864  -5.461   1.190  1.00  0.40
ATOM    564  CA  GLU A  60      -8.873  -5.052   1.506  1.00  0.00
ATOM    565  CB  GLU A  60      -8.790  -4.022   0.385  1.00  0.00
ATOM    566  CG  GLU A  60      -8.003  -2.794   0.795  1.00  0.00
ATOM    567  CD  GLU A  60      -8.842  -1.911   1.675  1.00  0.10
ATOM    568  OE1 GLU A  60     -10.028  -2.229   1.907  1.00 -0.55
ATOM    569  OE2 GLU A  60      -8.438  -0.880   2.210  1.00 -0.55
ATOM    570  C   GLU A  60      -9.672  -6.237   1.029  1.00  0.55
ATOM    571  O   GLU A  60     -10.820  -6.034   0.703  1.00 -0.55
ATOM    572  N   GLY A  61      -9.182  -7.448   0.933  1.00 -0.40
ATOM    573  H   GLY A  61      -8.238  -7.601   1.205  1.00  0.40
ATOM    574  CA  GLY A  61      -9.823  -8.650   0.476  1.00  0.00
ATOM    575  C   GLY A  61     -10.221  -8.623  -1.000  1.00  0.55
ATOM    576  O   GLY A  61     -11.150  -9.354  -1.387  1.00 -0.55
ATOM    577  N   LYS A  62      -9.558  -7.847  -1.837  1.00 -0.40
ATOM    578  H   LYS A  62      -8.801  -7.280  -1.524  1.00  0.40
ATOM    579  CA  LYS A  62      -9.862  -7.746  -3.271  1.00  0.00
ATOM    580  CB  LYS A  62      -9.299  -6.428  -3.823  1.00  0.00
ATOM    581  CG  LYS A  62      -9.955  -5.251  -3.095  1.00  0.00
ATOM    582  CD  LYS A  62      -9.833  -4.014  -3.951  1.00  0.00
ATOM    583  CE  LYS A  62     -10.111  -2.726  -3.163  1.00  0.33
ATOM    584  NZ  LYS A  62      -8.855  -1.875  -3.145  1.00 -0.32
ATOM    585  HZ1 LYS A  62      -8.583  -1.636  -4.120  1.00  0.33
ATOM    586  HZ2 LYS A  62      -8.084  -2.403  -2.690  1.00  0.33
ATOM    587  HZ3 LYS A  62      -9.036  -1.000  -2.612  1.00  0.33
ATOM    588  C   LYS A  62      -9.403  -8.959  -4.069  1.00  0.55
ATOM    589  O   LYS A  62     -10.074  -9.230  -5.090  1.00 -0.55
ATOM    590  N   LEU A  63      -8.368  -9.681  -3.706  1.00 -0.40
ATOM    591  H   LEU A  63      -7.811  -9.440  -2.915  1.00  0.40
ATOM    592  CA  LEU A  63      -7.960 -10.884  -4.430  1.00  0.00
ATOM    593  CB  LEU A  63      -6.432 -11.095  -4.423  1.00  0.00
ATOM    594  CG  LEU A  63      -5.644  -9.882  -4.989  1.00  0.00
ATOM    595  CD1 LEU A  63      -4.143  -9.996  -4.817  1.00  0.00
ATOM    596  CD2 LEU A  63      -6.001  -9.806  -6.465  1.00  0.00
ATOM    597  C   LEU A  63      -8.704 -12.067  -3.791  1.00  0.55
ATOM    598  O   LEU A  63      -8.974 -12.112  -2.583  1.00 -0.55
ATOM    599  N   PRO A  64      -8.946 -13.064  -4.635  1.00 -0.20
ATOM    600  CD  PRO A  64      -8.616 -13.098  -6.071  1.00  0.10
ATOM    601  CA  PRO A  64      -9.680 -14.243  -4.193  1.00  0.10
ATOM    602  CB  PRO A  64     -10.035 -14.971  -5.498  1.00  0.00
ATOM    603  CG  PRO A  64      -8.896 -14.535  -6.437  1.00  0.00
ATOM    604  C   PRO A  64      -8.932 -15.036  -3.169  1.00  0.55
ATOM    605  O   PRO A  64      -7.748 -15.314  -3.329  1.00 -0.55
ATOM    606  N   GLY A  65      -9.622 -15.448  -2.114  1.00 -0.40
ATOM    607  H   GLY A  65     -10.591 -15.258  -1.979  1.00  0.40
ATOM    608  CA  GLY A  65      -8.929 -16.230  -1.079  1.00  0.00
ATOM    609  C   GLY A  65      -9.336 -17.673  -1.158  1.00  0.55
ATOM    610  O   GLY A  65     -10.357 -17.964  -1.787  1.00 -0.55
ATOM    611  N   LYS A  66      -8.598 -18.534  -0.512  1.00 -0.40
ATOM    612  H   LYS A  66      -7.799 -18.218  -0.010  1.00  0.40
ATOM    613  CA  LYS A  66      -8.804 -19.969  -0.429  1.00  0.00
ATOM    614  CB  LYS A  66      -8.493 -20.623  -1.763  1.00  0.00
ATOM    615  CG  LYS A  66      -8.773 -22.095  -1.893  1.00  0.00
ATOM    616  CD  LYS A  66      -8.151 -22.739  -3.120  1.00  0.00
ATOM    617  CE  LYS A  66      -8.794 -24.090  -3.404  1.00  0.33
ATOM    618  NZ  LYS A  66     -10.320 -24.058  -3.435  1.00 -0.32
ATOM    619  HZ1 LYS A  66     -10.639 -23.405  -4.178  1.00  0.33
ATOM    620  HZ2 LYS A  66     -10.678 -23.737  -2.513  1.00  0.33
ATOM    621  HZ3 LYS A  66     -10.682 -25.013  -3.633  1.00  0.33
ATOM    622  C   LYS A  66      -7.904 -20.498   0.687  1.00  0.55
ATOM    623  O   LYS A  66      -6.818 -19.964   0.929  1.00 -0.55
ATOM    624  N   SER A  67      -8.376 -21.555   1.351  1.00 -0.40
ATOM    625  H   SER A  67      -9.266 -21.959   1.159  1.00  0.40
ATOM    626  CA  SER A  67      -7.582 -22.179   2.419  1.00  0.00
ATOM    627  CB  SER A  67      -8.465 -23.182   3.180  1.00  0.00
ATOM    628  OG  SER A  67      -7.609 -23.855   4.133  1.00 -0.49
ATOM    629  HG  SER A  67      -8.171 -24.477   4.600  1.00  0.49
ATOM    630  C   SER A  67      -6.353 -22.792   1.744  1.00  0.55
ATOM    631  O   SER A  67      -6.455 -23.458   0.714  1.00 -0.55
ATOM    632  N   GLY A  68      -5.187 -22.444   2.261  1.00 -0.40
ATOM    633  H   GLY A  68      -5.171 -21.843   3.053  1.00  0.40
ATOM    634  CA  GLY A  68      -3.857 -22.835   1.817  1.00  0.00
ATOM    635  C   GLY A  68      -3.157 -21.869   0.859  1.00  0.55
ATOM    636  O   GLY A  68      -1.969 -21.990   0.526  1.00 -0.55
ATOM    637  N   ARG A  69      -3.898 -20.897   0.347  1.00 -0.40
ATOM    638  H   ARG A  69      -4.852 -20.788   0.614  1.00  0.40
ATOM    639  CA  ARG A  69      -3.420 -19.922  -0.618  1.00  0.00
ATOM    640  CB  ARG A  69      -4.593 -19.453  -1.539  1.00  0.00
ATOM    641  CG  ARG A  69      -3.949 -18.459  -2.558  1.00  0.00
ATOM    642  CD  ARG A  69      -5.020 -17.790  -3.423  1.00  0.35
ATOM    643  NE  ARG A  69      -5.569 -18.845  -4.263  1.00 -0.35
ATOM    644  HE  ARG A  69      -4.930 -19.576  -4.487  1.00  0.45
ATOM    645  CZ  ARG A  69      -6.773 -18.987  -4.771  1.00  0.35
ATOM    646  NH1 ARG A  69      -7.723 -18.092  -4.526  1.00 -0.70
ATOM    647 HH11 ARG A  69      -7.525 -17.299  -3.949  1.00  0.40
ATOM    648 HH12 ARG A  69      -8.635 -18.210  -4.918  1.00  0.40
ATOM    649  NH2 ARG A  69      -7.106 -20.029  -5.527  1.00 -0.70
ATOM    650 HH21 ARG A  69      -6.430 -20.739  -5.726  1.00  0.40
ATOM    651 HH22 ARG A  69      -8.032 -20.103  -5.897  1.00  0.40
ATOM    652  C   ARG A  69      -2.755 -18.741   0.004  1.00  0.55
ATOM    653  O   ARG A  69      -3.392 -18.094   0.829  1.00 -0.55
ATOM    654  N   THR A  70      -1.512 -18.467  -0.352  1.00 -0.40
ATOM    655  H   THR A  70      -0.984 -19.053  -0.962  1.00  0.40
ATOM    656  CA  THR A  70      -0.845 -17.260   0.147  1.00  0.00
ATOM    657  CB  THR A  70       0.375 -17.431   1.060  1.00  0.00
ATOM    658  OG1 THR A  70       1.278 -18.350   0.481  1.00 -0.49
ATOM    659  HG1 THR A  70       2.081 -18.298   1.005  1.00  0.49
ATOM    660  CG2 THR A  70      -0.077 -17.997   2.412  1.00  0.00
ATOM    661  C   THR A  70      -0.515 -16.414  -1.109  1.00  0.55
ATOM    662  O   THR A  70      -0.403 -16.961  -2.240  1.00 -0.55
ATOM    663  N   TRP A  71      -0.442 -15.093  -0.917  1.00 -0.40
ATOM    664  H   TRP A  71      -0.595 -14.693  -0.017  1.00  0.40
ATOM    665  CA  TRP A  71      -0.142 -14.139  -1.974  1.00  0.00
ATOM    666  CB  TRP A  71      -1.236 -13.052  -2.114  1.00  0.12
ATOM    667  CG  TRP A  71      -2.573 -13.520  -2.599  1.00 -0.12
ATOM    668  CD1 TRP A  71      -3.654 -13.963  -1.879  1.00 -0.12
ATOM    669  HD1 TRP A  71      -3.679 -14.015  -0.801  1.00  0.12
ATOM    670  NE1 TRP A  71      -4.709 -14.335  -2.695  1.00 -0.40
ATOM    671  HE1 TRP A  71      -5.582 -14.660  -2.405  1.00  0.40
ATOM    672  CE2 TRP A  71      -4.290 -14.158  -3.995  1.00  0.00
ATOM    673  CD2 TRP A  71      -2.951 -13.683  -3.979  1.00  0.00
ATOM    674  CE3 TRP A  71      -2.286 -13.434  -5.189  1.00 -0.12
ATOM    675  HE3 TRP A  71      -1.264 -13.085  -5.203  1.00  0.12
ATOM    676  CZ3 TRP A  71      -2.943 -13.635  -6.387  1.00 -0.12
ATOM    677  HZ3 TRP A  71      -2.463 -13.385  -7.322  1.00  0.12
ATOM    678  CZ2 TRP A  71      -4.942 -14.452  -5.192  1.00 -0.12
ATOM    679  HZ2 TRP A  71      -5.935 -14.875  -5.217  1.00  0.12
ATOM    680  CH2 TRP A  71      -4.270 -14.181  -6.377  1.00 -0.12
ATOM    681  HH2 TRP A  71      -4.760 -14.386  -7.317  1.00  0.12
ATOM    682  C   TRP A  71       1.190 -13.494  -1.627  1.00  0.55
ATOM    683  O   TRP A  71       1.667 -13.324  -0.489  1.00 -0.55
ATOM    684  N   ARG A  72       1.831 -13.074  -2.687  1.00 -0.40
ATOM    685  H   ARG A  72       1.451 -13.261  -3.587  1.00  0.40
ATOM    686  CA  ARG A  72       3.100 -12.324  -2.739  1.00  0.00
ATOM    687  CB  ARG A  72       4.302 -13.264  -2.989  1.00  0.00
ATOM    688  CG  ARG A  72       4.494 -14.152  -1.772  1.00  0.00
ATOM    689  CD  ARG A  72       5.720 -15.003  -2.058  1.00  0.35
ATOM    690  NE  ARG A  72       5.747 -16.081  -1.063  1.00 -0.35
ATOM    691  HE  ARG A  72       5.221 -16.921  -1.193  1.00  0.45
ATOM    692  CZ  ARG A  72       6.503 -15.894   0.024  1.00  0.35
ATOM    693  NH1 ARG A  72       7.212 -14.795   0.222  1.00 -0.70
ATOM    694 HH11 ARG A  72       7.196 -14.061  -0.458  1.00  0.40
ATOM    695 HH12 ARG A  72       7.764 -14.698   1.050  1.00  0.40
ATOM    696  NH2 ARG A  72       6.483 -16.901   0.903  1.00 -0.70
ATOM    697 HH21 ARG A  72       5.930 -17.714   0.720  1.00  0.40
ATOM    698 HH22 ARG A  72       7.021 -16.842   1.744  1.00  0.40
ATOM    699  C   ARG A  72       3.036 -11.243  -3.820  1.00  0.55
ATOM    700  O   ARG A  72       2.191 -11.355  -4.728  1.00 -0.55
ATOM    701  N   GLU A  73       3.936 -10.264  -3.747  1.00 -0.40
ATOM    702  H   GLU A  73       4.656 -10.222  -3.058  1.00  0.40
ATOM    703  CA  GLU A  73       3.873  -9.186  -4.728  1.00  0.00
ATOM    704  CB  GLU A  73       3.262  -7.930  -4.072  1.00  0.00
ATOM    705  CG  GLU A  73       3.925  -7.446  -2.787  1.00  0.00
ATOM    706  CD  GLU A  73       3.393  -6.054  -2.446  1.00  0.10
ATOM    707  OE1 GLU A  73       3.359  -5.139  -3.333  1.00 -0.55
ATOM    708  OE2 GLU A  73       2.988  -5.860  -1.259  1.00 -0.55
ATOM    709  C   GLU A  73       5.237  -8.767  -5.225  1.00  0.55
ATOM    710  O   GLU A  73       6.147  -9.124  -4.472  1.00 -0.55
ATOM    711  N   ALA A  74       5.340  -8.078  -6.346  1.00 -0.40
ATOM    712  H   ALA A  74       4.554  -7.833  -6.908  1.00  0.40
ATOM    713  CA  ALA A  74       6.661  -7.638  -6.813  1.00  0.00
ATOM    714  CB  ALA A  74       7.345  -8.552  -7.808  1.00  0.00
ATOM    715  C   ALA A  74       6.452  -6.318  -7.536  1.00  0.55
ATOM    716  O   ALA A  74       5.351  -6.256  -8.102  1.00 -0.55
ATOM    717  N   ASP A  75       7.435  -5.465  -7.492  1.00 -0.40
ATOM    718  H   ASP A  75       8.271  -5.635  -6.976  1.00  0.40
ATOM    719  CA  ASP A  75       7.355  -4.202  -8.207  1.00  0.00
ATOM    720  CB  ASP A  75       8.469  -3.255  -7.795  1.00  0.00
ATOM    721  CG  ASP A  75       8.228  -2.602  -6.463  1.00  0.10
ATOM    722  OD1 ASP A  75       7.365  -3.160  -5.733  1.00 -0.55
ATOM    723  OD2 ASP A  75       8.891  -1.609  -6.198  1.00 -0.55
ATOM    724  C   ASP A  75       7.536  -4.453  -9.705  1.00  0.55
ATOM    725  O   ASP A  75       8.358  -5.336 -10.033  1.00 -0.55
ATOM    726  N   ILE A  76       6.809  -3.715 -10.509  1.00 -0.40
ATOM    727  H   ILE A  76       6.172  -3.036 -10.152  1.00  0.40
ATOM    728  CA  ILE A  76       6.860  -3.816 -11.972  1.00  0.00
ATOM    729  CB  ILE A  76       5.529  -4.362 -12.506  1.00  0.00
ATOM    730  CG2 ILE A  76       5.432  -4.066 -14.023  1.00  0.00
ATOM    731  CG1 ILE A  76       5.271  -5.825 -12.139  1.00  0.00
ATOM    732  CD1 ILE A  76       6.091  -6.968 -12.724  1.00  0.00
ATOM    733  C   ILE A  76       7.239  -2.425 -12.523  1.00  0.55
ATOM    734  O   ILE A  76       6.950  -1.332 -11.965  1.00 -0.55
ATOM    735  N   ASN A  77       7.960  -2.449 -13.657  1.00 -0.40
ATOM    736  H   ASN A  77       8.202  -3.326 -14.059  1.00  0.40
ATOM    737  CA  ASN A  77       8.457  -1.322 -14.407  1.00  0.00
ATOM    738  CB  ASN A  77       7.333  -0.411 -14.971  1.00  0.00
ATOM    739  CG  ASN A  77       6.344  -1.111 -15.869  1.00  0.55
ATOM    740  OD1 ASN A  77       6.741  -1.975 -16.656  1.00 -0.55
ATOM    741  ND2 ASN A  77       5.006  -0.926 -15.789  1.00 -0.78
ATOM    742 HD21 ASN A  77       4.628  -0.299 -15.108  1.00  0.39
ATOM    743 HD22 ASN A  77       4.396  -1.417 -16.411  1.00  0.39
ATOM    744  C   ASN A  77       9.403  -0.463 -13.600  1.00  0.55
ATOM    745  O   ASN A  77       9.554   0.735 -13.921  1.00 -0.55
ATOM    746  N   TYR A  78      10.054  -1.014 -12.586  1.00 -0.40
ATOM    747  H   TYR A  78       9.953  -1.964 -12.302  1.00  0.40
ATOM    748  CA  TYR A  78      10.987  -0.153 -11.835  1.00  0.00
ATOM    749  CB  TYR A  78      11.114  -0.635 -10.369  1.00  0.12
ATOM    750  CG  TYR A  78      12.127   0.157  -9.553  1.00 -0.12
ATOM    751  CD1 TYR A  78      11.822   1.381  -8.970  1.00 -0.12
ATOM    752  HD1 TYR A  78      10.822   1.770  -9.090  1.00  0.12
ATOM    753  CE1 TYR A  78      12.738   2.130  -8.242  1.00 -0.12
ATOM    754  HE1 TYR A  78      12.455   3.087  -7.829  1.00  0.12
ATOM    755  CZ  TYR A  78      14.026   1.634  -8.049  1.00  0.06
ATOM    756  OH  TYR A  78      14.967   2.306  -7.295  1.00 -0.49
ATOM    757  HH  TYR A  78      14.564   3.114  -6.969  1.00  0.43
ATOM    758  CD2 TYR A  78      13.432  -0.306  -9.349  1.00 -0.12
ATOM    759  HD2 TYR A  78      13.728  -1.265  -9.749  1.00  0.12
ATOM    760  CE2 TYR A  78      14.337   0.446  -8.645  1.00 -0.12
ATOM    761  HE2 TYR A  78      15.349   0.079  -8.557  1.00  0.12
ATOM    762  C   TYR A  78      12.413  -0.178 -12.438  1.00  0.55
ATOM    763  O   TYR A  78      12.862  -1.299 -12.778  1.00 -0.55
ATOM    764  N   THR A  79      13.055   0.967 -12.505  1.00 -0.40
ATOM    765  H   THR A  79      12.647   1.843 -12.260  1.00  0.40
ATOM    766  CA  THR A  79      14.483   0.970 -12.976  1.00  0.00
ATOM    767  CB  THR A  79      14.803   1.592 -14.328  1.00  0.00
ATOM    768  OG1 THR A  79      14.385   2.971 -14.262  1.00 -0.49
ATOM    769  HG1 THR A  79      14.733   3.391 -15.052  1.00  0.49
ATOM    770  CG2 THR A  79      14.002   0.959 -15.436  1.00  0.00
ATOM    771  C   THR A  79      15.351   1.637 -11.894  1.00  0.55
ATOM    772  O   THR A  79      16.349   1.032 -11.473  1.00 -0.55
ATOM    773  N   SER A  80      14.989   2.808 -11.405  1.00 -0.40
ATOM    774  H   SER A  80      14.188   3.302 -11.733  1.00  0.40
ATOM    775  CA  SER A  80      15.764   3.450 -10.337  1.00  0.00
ATOM    776  CB  SER A  80      17.074   3.985 -10.954  1.00  0.00
ATOM    777  OG  SER A  80      16.689   5.130 -11.727  1.00 -0.49
ATOM    778  HG  SER A  80      17.498   5.471 -12.116  1.00  0.49
ATOM    779  C   SER A  80      14.995   4.586  -9.689  1.00  0.55
ATOM    780  O   SER A  80      13.962   4.988 -10.246  1.00 -0.55
ATOM    781  N   GLY A  81      15.469   5.095  -8.565  1.00 -0.40
ATOM    782  H   GLY A  81      16.296   4.761  -8.118  1.00  0.40
ATOM    783  CA  GLY A  81      14.744   6.232  -7.911  1.00  0.00
ATOM    784  C   GLY A  81      13.677   5.692  -6.949  1.00  0.55
ATOM    785  O   GLY A  81      13.793   4.526  -6.518  1.00 -0.55
ATOM    786  N   PHE A  82      12.681   6.519  -6.644  1.00 -0.40
ATOM    787  H   PHE A  82      12.620   7.452  -6.989  1.00  0.40
ATOM    788  CA  PHE A  82      11.607   6.060  -5.759  1.00  0.00
ATOM    789  CB  PHE A  82      10.687   7.209  -5.302  1.00  0.12
ATOM    790  CG  PHE A  82      11.526   8.242  -4.598  1.00 -0.12
ATOM    791  CD1 PHE A  82      11.807   8.097  -3.257  1.00 -0.12
ATOM    792  HD1 PHE A  82      11.405   7.252  -2.718  1.00  0.12
ATOM    793  CE1 PHE A  82      12.593   9.014  -2.594  1.00 -0.12
ATOM    794  HE1 PHE A  82      12.797   8.896  -1.541  1.00  0.12
ATOM    795  CZ  PHE A  82      13.119  10.090  -3.292  1.00 -0.12
ATOM    796  HZ  PHE A  82      13.742  10.812  -2.785  1.00  0.12
ATOM    797  CD2 PHE A  82      12.054   9.308  -5.287  1.00 -0.12
ATOM    798  HD2 PHE A  82      11.848   9.417  -6.341  1.00  0.12
ATOM    799  CE2 PHE A  82      12.843  10.237  -4.648  1.00 -0.12
ATOM    800  HE2 PHE A  82      13.245  11.076  -5.197  1.00  0.12
ATOM    801  C   PHE A  82      10.689   5.067  -6.458  1.00  0.55
ATOM    802  O   PHE A  82      10.541   5.028  -7.685  1.00 -0.55
ATOM    803  N   ARG A  83      10.019   4.261  -5.655  1.00 -0.40
ATOM    804  H   ARG A  83      10.149   4.295  -4.667  1.00  0.40
ATOM    805  CA  ARG A  83       9.043   3.261  -6.122  1.00  0.00
ATOM    806  CB  ARG A  83       8.697   2.313  -4.945  1.00  0.00
ATOM    807  CG  ARG A  83       9.990   1.615  -4.482  1.00  0.00
ATOM    808  CD  ARG A  83       9.798   0.556  -3.425  1.00  0.35
ATOM    809  NE  ARG A  83       8.754  -0.437  -3.613  1.00 -0.35
ATOM    810  HE  ARG A  83       8.876  -1.054  -4.388  1.00  0.45
ATOM    811  CZ  ARG A  83       7.655  -0.631  -2.887  1.00  0.35
ATOM    812  NH1 ARG A  83       7.369   0.129  -1.831  1.00 -0.70
ATOM    813 HH11 ARG A  83       7.986   0.870  -1.566  1.00  0.40
ATOM    814 HH12 ARG A  83       6.536  -0.040  -1.304  1.00  0.40
ATOM    815  NH2 ARG A  83       6.774  -1.594  -3.154  1.00 -0.70
ATOM    816 HH21 ARG A  83       6.925  -2.208  -3.929  1.00  0.40
ATOM    817 HH22 ARG A  83       5.962  -1.702  -2.580  1.00  0.40
ATOM    818  C   ARG A  83       7.834   3.943  -6.767  1.00  0.55
ATOM    819  O   ARG A  83       7.395   5.065  -6.449  1.00 -0.55
ATOM    820  N   ASN A  84       7.340   3.188  -7.727  1.00 -0.40
ATOM    821  H   ASN A  84       7.763   2.313  -7.946  1.00  0.40
ATOM    822  CA  ASN A  84       6.178   3.516  -8.546  1.00  0.00
ATOM    823  CB  ASN A  84       6.461   3.215 -10.027  1.00  0.00
ATOM    824  CG  ASN A  84       6.530   1.715 -10.328  1.00  0.55
ATOM    825  OD1 ASN A  84       6.118   0.808  -9.561  1.00 -0.55
ATOM    826  ND2 ASN A  84       7.092   1.413 -11.499  1.00 -0.78
ATOM    827 HD21 ASN A  84       7.180   0.457 -11.780  1.00  0.39
ATOM    828 HD22 ASN A  84       7.426   2.142 -12.097  1.00  0.39
ATOM    829  C   ASN A  84       4.912   2.804  -8.005  1.00  0.55
ATOM    830  O   ASN A  84       4.898   2.211  -6.893  1.00 -0.55
ATOM    831  N   SER A  85       3.849   2.897  -8.803  1.00 -0.40
ATOM    832  H   SER A  85       3.863   3.364  -9.684  1.00  0.40
ATOM    833  CA  SER A  85       2.600   2.296  -8.389  1.00  0.00
ATOM    834  CB  SER A  85       1.400   3.258  -8.610  1.00  0.00
ATOM    835  OG  SER A  85       1.363   3.519 -10.013  1.00 -0.49
ATOM    836  HG  SER A  85       0.933   2.759 -10.412  1.00  0.49
ATOM    837  C   SER A  85       2.221   0.984  -9.053  1.00  0.55
ATOM    838  O   SER A  85       1.044   0.610  -8.845  1.00 -0.55
ATOM    839  N   ASP A  86       3.146   0.340  -9.755  1.00 -0.40
ATOM    840  H   ASP A  86       4.082   0.672  -9.841  1.00  0.40
ATOM    841  CA  ASP A  86       2.827  -0.907 -10.449  1.00  0.00
ATOM    842  CB  ASP A  86       3.455  -1.040 -11.864  1.00  0.00
ATOM    843  CG  ASP A  86       3.076   0.125 -12.755  1.00  0.10
ATOM    844  OD1 ASP A  86       2.013   0.732 -12.592  1.00 -0.55
ATOM    845  OD2 ASP A  86       3.874   0.510 -13.633  1.00 -0.55
ATOM    846  C   ASP A  86       3.309  -2.123  -9.685  1.00  0.55
ATOM    847  O   ASP A  86       4.450  -2.136  -9.298  1.00 -0.55
ATOM    848  N   ARG A  87       2.418  -3.073  -9.560  1.00 -0.40
ATOM    849  H   ARG A  87       1.495  -2.973  -9.923  1.00  0.40
ATOM    850  CA  ARG A  87       2.695  -4.322  -8.898  1.00  0.00
ATOM    851  CB  ARG A  87       2.186  -4.266  -7.449  1.00  0.00
ATOM    852  CG  ARG A  87       2.501  -3.028  -6.643  1.00  0.00
ATOM    853  CD  ARG A  87       3.927  -3.018  -6.062  1.00  0.35
ATOM    854  NE  ARG A  87       4.185  -1.826  -5.266  1.00 -0.35
ATOM    855  HE  ARG A  87       3.949  -1.886  -4.299  1.00  0.45
ATOM    856  CZ  ARG A  87       4.695  -0.674  -5.669  1.00  0.35
ATOM    857  NH1 ARG A  87       5.029  -0.598  -6.963  1.00 -0.70
ATOM    858 HH11 ARG A  87       4.888  -1.385  -7.563  1.00  0.40
ATOM    859 HH12 ARG A  87       5.420   0.247  -7.330  1.00  0.40
ATOM    860  NH2 ARG A  87       4.911   0.384  -4.927  1.00 -0.70
ATOM    861 HH21 ARG A  87       4.684   0.367  -3.954  1.00  0.40
ATOM    862 HH22 ARG A  87       5.303   1.209  -5.335  1.00  0.40
ATOM    863  C   ARG A  87       2.048  -5.511  -9.595  1.00  0.55
ATOM    864  O   ARG A  87       0.994  -5.440 -10.212  1.00 -0.55
ATOM    865  N   ILE A  88       2.744  -6.631  -9.463  1.00 -0.40
ATOM    866  H   ILE A  88       3.645  -6.618  -9.039  1.00  0.40
ATOM    867  CA  ILE A  88       2.297  -7.968  -9.903  1.00  0.00
ATOM    868  CB  ILE A  88       3.279  -8.666 -10.869  1.00  0.00
ATOM    869  CG2 ILE A  88       4.568  -9.025 -10.151  1.00  0.00
ATOM    870  CG1 ILE A  88       2.604  -9.907 -11.470  1.00  0.00
ATOM    871  CD1 ILE A  88       3.230 -10.387 -12.771  1.00  0.00
ATOM    872  C   ILE A  88       2.014  -8.740  -8.581  1.00  0.55
ATOM    873  O   ILE A  88       2.796  -8.689  -7.605  1.00 -0.55
ATOM    874  N   LEU A  89       0.906  -9.435  -8.514  1.00 -0.40
ATOM    875  H   LEU A  89       0.301  -9.474  -9.304  1.00  0.40
ATOM    876  CA  LEU A  89       0.422 -10.198  -7.370  1.00  0.00
ATOM    877  CB  LEU A  89      -0.936  -9.722  -6.850  1.00  0.00
ATOM    878  CG  LEU A  89      -1.060  -8.282  -6.388  1.00  0.00
ATOM    879  CD1 LEU A  89       0.068  -7.958  -5.417  1.00  0.00
ATOM    880  CD2 LEU A  89      -0.990  -7.185  -7.456  1.00  0.00
ATOM    881  C   LEU A  89       0.316 -11.659  -7.794  1.00  0.55
ATOM    882  O   LEU A  89      -0.360 -11.902  -8.797  1.00 -0.55
ATOM    883  N   TYR A  90       0.908 -12.566  -7.023  1.00 -0.40
ATOM    884  H   TYR A  90       1.371 -12.347  -6.168  1.00  0.40
ATOM    885  CA  TYR A  90       0.884 -13.963  -7.441  1.00  0.00
ATOM    886  CB  TYR A  90       2.172 -14.422  -8.208  1.00  0.12
ATOM    887  CG  TYR A  90       3.446 -14.287  -7.438  1.00 -0.12
ATOM    888  CD1 TYR A  90       4.100 -13.045  -7.404  1.00 -0.12
ATOM    889  HD1 TYR A  90       3.669 -12.221  -7.953  1.00  0.12
ATOM    890  CE1 TYR A  90       5.273 -12.827  -6.699  1.00 -0.12
ATOM    891  HE1 TYR A  90       5.736 -11.854  -6.635  1.00  0.12
ATOM    892  CZ  TYR A  90       5.813 -13.953  -6.078  1.00  0.06
ATOM    893  OH  TYR A  90       6.969 -13.746  -5.370  1.00 -0.49
ATOM    894  HH  TYR A  90       7.197 -12.816  -5.440  1.00  0.43
ATOM    895  CD2 TYR A  90       4.026 -15.368  -6.790  1.00 -0.12
ATOM    896  HD2 TYR A  90       3.552 -16.338  -6.801  1.00  0.12
ATOM    897  CE2 TYR A  90       5.253 -15.170  -6.113  1.00 -0.12
ATOM    898  HE2 TYR A  90       5.739 -16.001  -5.624  1.00  0.12
ATOM    899  C   TYR A  90       0.581 -14.892  -6.289  1.00  0.55
ATOM    900  O   TYR A  90       1.215 -14.626  -5.262  1.00 -0.55
ATOM    901  N   SER A  91      -0.266 -15.872  -6.538  1.00 -0.40
ATOM    902  H   SER A  91      -0.685 -16.009  -7.432  1.00  0.40
ATOM    903  CA  SER A  91      -0.626 -16.802  -5.505  1.00  0.00
ATOM    904  CB  SER A  91      -2.109 -17.180  -5.662  1.00  0.00
ATOM    905  OG  SER A  91      -2.301 -18.070  -6.727  1.00 -0.49
ATOM    906  HG  SER A  91      -2.954 -18.706  -6.426  1.00  0.49
ATOM    907  C   SER A  91       0.272 -18.036  -5.528  1.00  0.55
ATOM    908  O   SER A  91       0.994 -18.317  -6.485  1.00 -0.55
ATOM    909  N   SER A  92       0.154 -18.722  -4.378  1.00 -0.40
ATOM    910  H   SER A  92      -0.432 -18.414  -3.633  1.00  0.40
ATOM    911  CA  SER A  92       0.884 -19.964  -4.154  1.00  0.00
ATOM    912  CB  SER A  92       0.831 -20.353  -2.679  1.00  0.00
ATOM    913  OG  SER A  92      -0.513 -20.530  -2.278  1.00 -0.49
ATOM    914  HG  SER A  92      -0.479 -20.922  -1.403  1.00  0.49
ATOM    915  C   SER A  92       0.390 -21.039  -5.129  1.00  0.55
ATOM    916  O   SER A  92       1.127 -21.989  -5.426  1.00 -0.55
ATOM    917  N   ASP A  93      -0.778 -20.906  -5.732  1.00 -0.40
ATOM    918  H   ASP A  93      -1.379 -20.138  -5.530  1.00  0.40
ATOM    919  CA  ASP A  93      -1.287 -21.848  -6.726  1.00  0.00
ATOM    920  CB  ASP A  93      -2.691 -22.343  -6.453  1.00  0.00
ATOM    921  CG  ASP A  93      -3.671 -21.242  -6.076  1.00  0.10
ATOM    922  OD1 ASP A  93      -3.367 -20.079  -5.749  1.00 -0.55
ATOM    923  OD2 ASP A  93      -4.855 -21.640  -6.131  1.00 -0.55
ATOM    924  C   ASP A  93      -1.232 -21.182  -8.105  1.00  0.55
ATOM    925  O   ASP A  93      -1.992 -21.530  -8.982  1.00 -0.55
ATOM    926  N   TRP A  94      -0.371 -20.179  -8.258  1.00 -0.40
ATOM    927  H   TRP A  94       0.151 -19.850  -7.476  1.00  0.40
ATOM    928  CA  TRP A  94      -0.086 -19.468  -9.499  1.00  0.00
ATOM    929  CB  TRP A  94       0.615 -20.545 -10.450  1.00  0.12
ATOM    930  CG  TRP A  94       1.720 -21.194  -9.659  1.00 -0.12
ATOM    931  CD1 TRP A  94       1.734 -22.469  -9.143  1.00 -0.12
ATOM    932  HD1 TRP A  94       0.961 -23.208  -9.296  1.00  0.12
ATOM    933  NE1 TRP A  94       2.881 -22.665  -8.398  1.00 -0.40
ATOM    934  HE1 TRP A  94       3.133 -23.493  -7.948  1.00  0.40
ATOM    935  CE2 TRP A  94       3.608 -21.503  -8.399  1.00  0.00
ATOM    936  CD2 TRP A  94       2.905 -20.559  -9.166  1.00  0.00
ATOM    937  CE3 TRP A  94       3.447 -19.269  -9.311  1.00 -0.12
ATOM    938  HE3 TRP A  94       2.939 -18.513  -9.892  1.00  0.12
ATOM    939  CZ3 TRP A  94       4.640 -18.954  -8.708  1.00 -0.12
ATOM    940  HZ3 TRP A  94       5.055 -17.962  -8.810  1.00  0.12
ATOM    941  CZ2 TRP A  94       4.831 -21.206  -7.801  1.00 -0.12
ATOM    942  HZ2 TRP A  94       5.388 -21.936  -7.234  1.00  0.12
ATOM    943  CH2 TRP A  94       5.320 -19.930  -7.957  1.00 -0.12
ATOM    944  HH2 TRP A  94       6.256 -19.669  -7.487  1.00  0.12
ATOM    945  C   TRP A  94      -1.135 -18.672 -10.216  1.00  0.55
ATOM    946  O   TRP A  94      -1.172 -18.617 -11.466  1.00 -0.55
ATOM    947  N   LEU A  95      -2.045 -17.991  -9.476  1.00 -0.40
ATOM    948  H   LEU A  95      -2.087 -18.102  -8.487  1.00  0.40
ATOM    949  CA  LEU A  95      -3.019 -17.059 -10.033  1.00  0.00
ATOM    950  CB  LEU A  95      -4.249 -16.736  -9.215  1.00  0.00
ATOM    951  CG  LEU A  95      -4.981 -17.956  -8.647  1.00  0.00
ATOM    952  CD1 LEU A  95      -6.141 -17.489  -7.795  1.00  0.00
ATOM    953  CD2 LEU A  95      -5.394 -18.804  -9.822  1.00  0.00
ATOM    954  C   LEU A  95      -2.183 -15.767 -10.115  1.00  0.55
ATOM    955  O   LEU A  95      -1.391 -15.526  -9.183  1.00 -0.55
ATOM    956  N   ILE A  96      -2.350 -14.969 -11.173  1.00 -0.40
ATOM    957  H   ILE A  96      -3.004 -15.148 -11.904  1.00  0.40
ATOM    958  CA  ILE A  96      -1.528 -13.756 -11.274  1.00  0.00
ATOM    959  CB  ILE A  96      -0.381 -13.880 -12.300  1.00  0.00
ATOM    960  CG2 ILE A  96       0.434 -12.570 -12.326  1.00  0.00
ATOM    961  CG1 ILE A  96       0.552 -15.049 -11.966  1.00  0.00
ATOM    962  CD1 ILE A  96       1.359 -15.644 -13.094  1.00  0.00
ATOM    963  C   ILE A  96      -2.428 -12.567 -11.569  1.00  0.55
ATOM    964  O   ILE A  96      -3.256 -12.702 -12.456  1.00 -0.55
ATOM    965  N   TYR A  97      -2.273 -11.523 -10.806  1.00 -0.40
ATOM    966  H   TYR A  97      -1.616 -11.511 -10.057  1.00  0.40
ATOM    967  CA  TYR A  97      -3.044 -10.308 -10.991  1.00  0.00
ATOM    968  CB  TYR A  97      -3.919 -10.043  -9.792  1.00  0.12
ATOM    969  CG  TYR A  97      -5.226 -10.809  -9.750  1.00 -0.12
ATOM    970  CD1 TYR A  97      -5.196 -12.184  -9.444  1.00 -0.12
ATOM    971  HD1 TYR A  97      -4.236 -12.645  -9.267  1.00  0.12
ATOM    972  CE1 TYR A  97      -6.317 -12.973  -9.357  1.00 -0.12
ATOM    973  HE1 TYR A  97      -6.276 -14.023  -9.115  1.00  0.12
ATOM    974  CZ  TYR A  97      -7.511 -12.304  -9.608  1.00  0.06
ATOM    975  OH  TYR A  97      -8.676 -13.049  -9.514  1.00 -0.49
ATOM    976  HH  TYR A  97      -9.416 -12.470  -9.709  1.00  0.43
ATOM    977  CD2 TYR A  97      -6.428 -10.195  -9.968  1.00 -0.12
ATOM    978  HD2 TYR A  97      -6.474  -9.138 -10.182  1.00  0.12
ATOM    979  CE2 TYR A  97      -7.590 -10.956  -9.909  1.00 -0.12
ATOM    980  HE2 TYR A  97      -8.549 -10.497 -10.098  1.00  0.12
ATOM    981  C   TYR A  97      -2.040  -9.171 -11.080  1.00  0.55
ATOM    982  O   TYR A  97      -0.864  -9.320 -10.775  1.00 -0.55
ATOM    983  N   LYS A  98      -2.511  -8.023 -11.528  1.00 -0.40
ATOM    984  H   LYS A  98      -3.458  -7.922 -11.824  1.00  0.40
ATOM    985  CA  LYS A  98      -1.682  -6.823 -11.623  1.00  0.00
ATOM    986  CB  LYS A  98      -1.267  -6.397 -13.030  1.00  0.00
ATOM    987  CG  LYS A  98      -2.423  -6.238 -14.033  1.00  0.00
ATOM    988  CD  LYS A  98      -1.763  -5.578 -15.243  1.00  0.00
ATOM    989  CE  LYS A  98      -2.779  -5.455 -16.388  1.00  0.33
ATOM    990  NZ  LYS A  98      -1.989  -4.690 -17.428  1.00 -0.32
ATOM    991  HZ1 LYS A  98      -1.142  -5.234 -17.690  1.00  0.33
ATOM    992  HZ2 LYS A  98      -1.702  -3.770 -17.038  1.00  0.33
ATOM    993  HZ3 LYS A  98      -2.579  -4.540 -18.271  1.00  0.33
ATOM    994  C   LYS A  98      -2.508  -5.646 -11.076  1.00  0.55
ATOM    995  O   LYS A  98      -3.746  -5.754 -11.079  1.00 -0.55
ATOM    996  N   THR A  99      -1.767  -4.637 -10.656  1.00 -0.40
ATOM    997  H   THR A  99      -0.772  -4.688 -10.623  1.00  0.40
ATOM    998  CA  THR A  99      -2.365  -3.374 -10.209  1.00  0.00
ATOM    999  CB  THR A  99      -2.539  -3.181  -8.693  1.00  0.00
ATOM   1000  OG1 THR A  99      -3.186  -1.925  -8.521  1.00 -0.49
ATOM   1001  HG1 THR A  99      -4.083  -2.043  -8.841  1.00  0.49
ATOM   1002  CG2 THR A  99      -1.269  -3.233  -7.864  1.00  0.00
ATOM   1003  C   THR A  99      -1.510  -2.252 -10.854  1.00  0.55
ATOM   1004  O   THR A  99      -0.297  -2.457 -10.902  1.00 -0.55
ATOM   1005  N   THR A 100      -2.091  -1.180 -11.357  1.00 -0.40
ATOM   1006  H   THR A 100      -3.081  -1.066 -11.390  1.00  0.40
ATOM   1007  CA  THR A 100      -1.275  -0.078 -11.905  1.00  0.00
ATOM   1008  CB  THR A 100      -1.430   0.155 -13.401  1.00  0.00
ATOM   1009  OG1 THR A 100      -2.812   0.306 -13.700  1.00 -0.49
ATOM   1010  HG1 THR A 100      -3.074   1.149 -13.324  1.00  0.49
ATOM   1011  CG2 THR A 100      -0.849  -1.057 -14.127  1.00  0.00
ATOM   1012  C   THR A 100      -1.677   1.166 -11.130  1.00  0.55
ATOM   1013  O   THR A 100      -1.249   2.298 -11.334  1.00 -0.55
ATOM   1014  N   ASP A 101      -2.578   0.927 -10.160  1.00 -0.40
ATOM   1015  H   ASP A 101      -2.957   0.032  -9.941  1.00  0.40
ATOM   1016  CA  ASP A 101      -3.013   2.086  -9.389  1.00  0.00
ATOM   1017  CB  ASP A 101      -4.462   2.336  -9.813  1.00  0.00
ATOM   1018  CG  ASP A 101      -5.432   1.228  -9.484  1.00  0.10
ATOM   1019  OD1 ASP A 101      -5.078   0.282  -8.737  1.00 -0.55
ATOM   1020  OD2 ASP A 101      -6.560   1.342 -10.035  1.00 -0.55
ATOM   1021  C   ASP A 101      -2.837   1.999  -7.888  1.00  0.55
ATOM   1022  O   ASP A 101      -3.689   2.473  -7.088  1.00 -0.55
ATOM   1023  N   HSE A 102      -1.733   1.427  -7.449  1.00 -0.40
ATOM   1024  H   HSE A 102      -1.066   1.018  -8.067  1.00  0.40
ATOM   1025  CA  HSE A 102      -1.411   1.355  -6.008  1.00  0.00
ATOM   1026  CB  HSE A 102      -1.004   2.754  -5.489  1.00  0.12
ATOM   1027  ND1 HSE A 102      -0.079   3.321  -3.194  1.00 -0.56
ATOM   1028  CG  HSE A 102      -0.007   2.658  -4.394  1.00  0.15
ATOM   1029  CE1 HSE A 102       0.996   3.010  -2.457  1.00  0.15
ATOM   1030  HE1 HSE A 102       1.265   3.434  -1.490  1.00  0.12
ATOM   1031  NE2 HSE A 102       1.719   2.077  -3.095  1.00 -0.40
ATOM   1032  HE2 HSE A 102       2.540   1.617  -2.759  1.00  0.40
ATOM   1033  CD2 HSE A 102       1.122   1.859  -4.317  1.00 -0.12
ATOM   1034  HD2 HSE A 102       1.517   1.167  -5.051  1.00  0.12
ATOM   1035  C   HSE A 102      -2.487   0.687  -5.182  1.00  0.55
ATOM   1036  O   HSE A 102      -2.957   1.161  -4.174  1.00 -0.55
ATOM   1037  N   TYR A 103      -2.809  -0.480  -5.671  1.00 -0.40
ATOM   1038  H   TYR A 103      -2.386  -0.756  -6.526  1.00  0.40
ATOM   1039  CA  TYR A 103      -3.710  -1.487  -5.170  1.00  0.00
ATOM   1040  CB  TYR A 103      -3.181  -1.946  -3.773  1.00  0.12
ATOM   1041  CG  TYR A 103      -1.698  -2.158  -3.566  1.00 -0.12
ATOM   1042  CD1 TYR A 103      -0.815  -1.152  -3.187  1.00 -0.12
ATOM   1043  HD1 TYR A 103      -1.192  -0.155  -3.018  1.00  0.12
ATOM   1044  CE1 TYR A 103       0.563  -1.407  -3.020  1.00 -0.12
ATOM   1045  HE1 TYR A 103       1.249  -0.612  -2.768  1.00  0.12
ATOM   1046  CZ  TYR A 103       1.011  -2.711  -3.188  1.00  0.06
ATOM   1047  OH  TYR A 103       2.357  -2.992  -3.007  1.00 -0.49
ATOM   1048  HH  TYR A 103       2.487  -3.931  -3.161  1.00  0.43
ATOM   1049  CD2 TYR A 103      -1.190  -3.460  -3.722  1.00 -0.12
ATOM   1050  HD2 TYR A 103      -1.860  -4.262  -3.996  1.00  0.12
ATOM   1051  CE2 TYR A 103       0.164  -3.734  -3.529  1.00 -0.12
ATOM   1052  HE2 TYR A 103       0.541  -4.739  -3.648  1.00  0.12
ATOM   1053  C   TYR A 103      -5.166  -1.089  -5.069  1.00  0.55
ATOM   1054  O   TYR A 103      -5.859  -1.746  -4.266  1.00 -0.55
ATOM   1055  N   GLN A 104      -5.632  -0.111  -5.829  1.00 -0.40
ATOM   1056  H   GLN A 104      -5.066   0.419  -6.455  1.00  0.40
ATOM   1057  CA  GLN A 104      -7.080   0.227  -5.753  1.00  0.00
ATOM   1058  CB  GLN A 104      -7.348   1.631  -6.269  1.00  0.00
ATOM   1059  CG  GLN A 104      -6.927   2.641  -5.216  1.00  0.00
ATOM   1060  CD  GLN A 104      -7.058   4.059  -5.769  1.00  0.55
ATOM   1061  OE1 GLN A 104      -8.170   4.586  -5.679  1.00 -0.55
ATOM   1062  NE2 GLN A 104      -6.008   4.655  -6.288  1.00 -0.78
ATOM   1063 HE21 GLN A 104      -5.128   4.181  -6.319  1.00  0.39
ATOM   1064 HE22 GLN A 104      -6.089   5.583  -6.651  1.00  0.39
ATOM   1065  C   GLN A 104      -7.845  -0.793  -6.558  1.00  0.55
ATOM   1066  O   GLN A 104      -8.872  -1.301  -6.125  1.00 -0.55
ATOM   1067  N   THR A 105      -7.273  -1.130  -7.714  1.00 -0.40
ATOM   1068  H   THR A 105      -6.421  -0.729  -8.043  1.00  0.40
ATOM   1069  CA  THR A 105      -7.907  -2.131  -8.550  1.00  0.00
ATOM   1070  CB  THR A 105      -8.713  -1.535  -9.742  1.00  0.00
ATOM   1071  OG1 THR A 105      -7.857  -0.796 -10.621  1.00 -0.49
ATOM   1072  HG1 THR A 105      -7.475  -0.094 -10.089  1.00  0.49
ATOM   1073  CG2 THR A 105      -9.790  -0.563  -9.261  1.00  0.00
ATOM   1074  C   THR A 105      -6.882  -3.151  -9.067  1.00  0.55
ATOM   1075  O   THR A 105      -5.715  -2.810  -9.239  1.00 -0.55
ATOM   1076  N   PHE A 106      -7.417  -4.346  -9.310  1.00 -0.40
ATOM   1077  H   PHE A 106      -8.386  -4.536  -9.172  1.00  0.40
ATOM   1078  CA  PHE A 106      -6.610  -5.441  -9.792  1.00  0.00
ATOM   1079  CB  PHE A 106      -6.643  -6.591  -8.717  1.00  0.12
ATOM   1080  CG  PHE A 106      -6.053  -6.076  -7.438  1.00 -0.12
ATOM   1081  CD1 PHE A 106      -4.666  -6.044  -7.288  1.00 -0.12
ATOM   1082  HD1 PHE A 106      -4.036  -6.392  -8.093  1.00  0.12
ATOM   1083  CE1 PHE A 106      -4.083  -5.569  -6.117  1.00 -0.12
ATOM   1084  HE1 PHE A 106      -3.009  -5.587  -6.007  1.00  0.12
ATOM   1085  CZ  PHE A 106      -4.873  -5.075  -5.093  1.00 -0.12
ATOM   1086  HZ  PHE A 106      -4.426  -4.714  -4.179  1.00  0.12
ATOM   1087  CD2 PHE A 106      -6.822  -5.539  -6.412  1.00 -0.12
ATOM   1088  HD2 PHE A 106      -7.896  -5.503  -6.519  1.00  0.12
ATOM   1089  CE2 PHE A 106      -6.244  -5.053  -5.265  1.00 -0.12
ATOM   1090  HE2 PHE A 106      -6.871  -4.648  -4.485  1.00  0.12
ATOM   1091  C   PHE A 106      -7.134  -6.040 -11.062  1.00  0.55
ATOM   1092  O   PHE A 106      -8.385  -6.061 -11.138  1.00 -0.55
ATOM   1093  N   THR A 107      -6.265  -6.594 -11.897  1.00 -0.40
ATOM   1094  H   THR A 107      -5.278  -6.577 -11.762  1.00  0.40
ATOM   1095  CA  THR A 107      -6.784  -7.276 -13.100  1.00  0.00
ATOM   1096  CB  THR A 107      -6.359  -6.514 -14.394  1.00  0.00
ATOM   1097  OG1 THR A 107      -6.932  -5.207 -14.335  1.00 -0.49
ATOM   1098  HG1 THR A 107      -6.576  -4.798 -13.543  1.00  0.49
ATOM   1099  CG2 THR A 107      -6.738  -7.243 -15.665  1.00  0.00
ATOM   1100  C   THR A 107      -6.238  -8.704 -13.152  1.00  0.55
ATOM   1101  O   THR A 107      -4.999  -8.820 -12.996  1.00 -0.55
ATOM   1102  N   LYS A 108      -6.966  -9.752 -13.395  1.00 -0.40
ATOM   1103  H   LYS A 108      -7.953  -9.679 -13.518  1.00  0.40
ATOM   1104  CA  LYS A 108      -6.426 -11.092 -13.506  1.00  0.00
ATOM   1105  CB  LYS A 108      -7.484 -12.168 -13.326  1.00  0.00
ATOM   1106  CG  LYS A 108      -7.063 -13.599 -13.637  1.00  0.00
ATOM   1107  CD  LYS A 108      -8.260 -14.480 -13.254  1.00  0.00
ATOM   1108  CE  LYS A 108      -8.052 -15.924 -13.565  1.00  0.33
ATOM   1109  NZ  LYS A 108      -6.830 -16.338 -12.806  1.00 -0.32
ATOM   1110  HZ1 LYS A 108      -6.987 -16.192 -11.789  1.00  0.33
ATOM   1111  HZ2 LYS A 108      -6.018 -15.767 -13.117  1.00  0.33
ATOM   1112  HZ3 LYS A 108      -6.634 -17.344 -12.986  1.00  0.33
ATOM   1113  C   LYS A 108      -5.738 -11.176 -14.879  1.00  0.55
ATOM   1114  O   LYS A 108      -6.340 -10.805 -15.914  1.00 -0.55
ATOM   1115  N   ILE A 109      -4.491 -11.648 -14.792  1.00 -0.40
ATOM   1116  H   ILE A 109      -4.065 -11.936 -13.938  1.00  0.40
ATOM   1117  CA  ILE A 109      -3.692 -11.752 -16.036  1.00  0.00
ATOM   1118  CB  ILE A 109      -2.569 -10.700 -16.179  1.00  0.00
ATOM   1119  CG2 ILE A 109      -3.217  -9.306 -16.363  1.00  0.00
ATOM   1120  CG1 ILE A 109      -1.537 -10.718 -15.039  1.00  0.00
ATOM   1121  CD1 ILE A 109      -0.333  -9.817 -15.258  1.00  0.00
ATOM   1122  C   ILE A 109      -3.218 -13.164 -16.336  1.00  0.55
ATOM   1123  O   ILE A 109      -2.784 -13.384 -17.466  1.00 -0.55
ATOM   1124  N   ARG A 110      -3.316 -14.101 -15.439  1.00 -0.40
ATOM   1125  H   ARG A 110      -3.640 -13.891 -14.521  1.00  0.40
ATOM   1126  CA  ARG A 110      -2.973 -15.527 -15.662  1.00  0.00
ATOM   1127  CB  ARG A 110      -1.579 -16.054 -15.438  1.00  0.00
ATOM   1128  CG  ARG A 110      -0.500 -15.290 -16.203  1.00  0.00
ATOM   1129  CD  ARG A 110      -0.667 -15.630 -17.709  1.00  0.35
ATOM   1130  NE  ARG A 110       0.476 -14.972 -18.415  1.00 -0.35
ATOM   1131  HE  ARG A 110       1.215 -15.591 -18.660  1.00  0.45
ATOM   1132  CZ  ARG A 110       0.680 -13.724 -18.768  1.00  0.35
ATOM   1133  NH1 ARG A 110      -0.226 -12.764 -18.506  1.00 -0.70
ATOM   1134 HH11 ARG A 110      -1.077 -12.994 -18.033  1.00  0.40
ATOM   1135 HH12 ARG A 110      -0.049 -11.820 -18.785  1.00  0.40
ATOM   1136  NH2 ARG A 110       1.829 -13.302 -19.392  1.00 -0.70
ATOM   1137 HH21 ARG A 110       2.557 -13.957 -19.596  1.00  0.40
ATOM   1138 HH22 ARG A 110       1.938 -12.340 -19.642  1.00  0.40
ATOM   1139  C   ARG A 110      -3.979 -16.223 -14.705  1.00  0.10
ATOM   1140  O   ARG A 110      -4.428 -15.785 -13.298  1.00 -0.55
ATOM   1141  OXT ARG A 110      -4.544 -17.244 -15.111  1.00 -0.55
ATOM   1142  N   LYS D   1      10.837  12.720  11.813  1.00 -0.32
ATOM   1143  HT1 LYS D   1      10.799  13.407  12.592  1.00  0.33
ATOM   1144  HT2 LYS D   1      11.532  13.034  11.107  1.00  0.33
ATOM   1145  HT3 LYS D   1      11.116  11.790  12.184  1.00  0.33
ATOM   1146  CA  LYS D   1       9.479  12.615  11.168  1.00  0.33
ATOM   1147  CB  LYS D   1       9.550  11.600  10.046  1.00  0.00
ATOM   1148  CG  LYS D   1       8.410  11.229   9.168  1.00  0.00
ATOM   1149  CD  LYS D   1       7.464  12.307   8.723  1.00  0.00
ATOM   1150  CE  LYS D   1       7.915  13.001   7.442  1.00  0.33
ATOM   1151  NZ  LYS D   1       6.956  14.060   6.992  1.00 -0.32
ATOM   1152  HZ1 LYS D   1       6.866  14.784   7.733  1.00  0.33
ATOM   1153  HZ2 LYS D   1       6.026  13.631   6.812  1.00  0.33
ATOM   1154  HZ3 LYS D   1       7.309  14.500   6.119  1.00  0.33
ATOM   1155  C   LYS D   1       8.330  12.375  12.151  1.00  0.55
ATOM   1156  O   LYS D   1       8.082  11.329  12.791  1.00 -0.55
ATOM   1157  N   LYS D   2       7.512  13.385  12.320  1.00 -0.40
ATOM   1158  H   LYS D   2       7.662  14.232  11.818  1.00  0.40
ATOM   1159  CA  LYS D   2       6.350  13.422  13.196  1.00  0.00
ATOM   1160  CB  LYS D   2       6.583  14.659  14.071  1.00  0.00
ATOM   1161  CG  LYS D   2       5.341  15.027  14.844  1.00  0.00
ATOM   1162  CD  LYS D   2       5.217  14.081  16.018  1.00  0.00
ATOM   1163  CE  LYS D   2       4.223  14.621  17.023  1.00  0.33
ATOM   1164  NZ  LYS D   2       4.836  15.648  17.904  1.00 -0.32
ATOM   1165  HZ1 LYS D   2       5.181  16.440  17.325  1.00  0.33
ATOM   1166  HZ2 LYS D   2       5.632  15.227  18.424  1.00  0.33
ATOM   1167  HZ3 LYS D   2       4.126  15.995  18.579  1.00  0.33
ATOM   1168  C   LYS D   2       5.072  13.653  12.418  1.00  0.55
ATOM   1169  O   LYS D   2       5.136  14.615  11.627  1.00 -0.55
ATOM   1170  N   ALA D   3       4.036  12.908  12.578  1.00 -0.40
ATOM   1171  H   ALA D   3       4.117  12.166  13.230  1.00  0.40
ATOM   1172  CA  ALA D   3       2.736  12.926  11.989  1.00  0.00
ATOM   1173  CB  ALA D   3       2.495  11.628  11.241  1.00  0.00
ATOM   1174  C   ALA D   3       1.691  13.094  13.111  1.00  0.55
ATOM   1175  O   ALA D   3       1.698  12.458  14.184  1.00 -0.55
ATOM   1176  N   VAL D   4       0.770  14.023  12.964  1.00 -0.40
ATOM   1177  H   VAL D   4       0.734  14.589  12.145  1.00  0.40
ATOM   1178  CA  VAL D   4      -0.264  14.307  13.961  1.00  0.00
ATOM   1179  CB  VAL D   4      -0.179  15.755  14.505  1.00  0.00
ATOM   1180  CG1 VAL D   4      -1.321  16.050  15.500  1.00  0.00
ATOM   1181  CG2 VAL D   4       1.139  16.046  15.203  1.00  0.00
ATOM   1182  C   VAL D   4      -1.637  14.087  13.326  1.00  0.55
ATOM   1183  O   VAL D   4      -1.881  14.568  12.212  1.00 -0.55
ATOM   1184  N   ILE D   5      -2.484  13.340  14.017  1.00 -0.40
ATOM   1185  H   ILE D   5      -2.237  12.892  14.873  1.00  0.40
ATOM   1186  CA  ILE D   5      -3.860  13.139  13.534  1.00  0.00
ATOM   1187  CB  ILE D   5      -4.279  11.661  13.403  1.00  0.00
ATOM   1188  CG2 ILE D   5      -5.753  11.531  13.027  1.00  0.00
ATOM   1189  CG1 ILE D   5      -3.329  10.955  12.397  1.00  0.00
ATOM   1190  CD1 ILE D   5      -3.510   9.444  12.356  1.00  0.00
ATOM   1191  C   ILE D   5      -4.824  13.844  14.512  1.00  0.55
ATOM   1192  O   ILE D   5      -4.788  13.413  15.684  1.00 -0.55
ATOM   1193  N   ASN D   6      -5.591  14.855  14.172  1.00 -0.40
ATOM   1194  H   ASN D   6      -5.567  15.264  13.263  1.00  0.40
ATOM   1195  CA  ASN D   6      -6.558  15.453  15.150  1.00  0.00
ATOM   1196  CB  ASN D   6      -6.694  16.948  14.996  1.00  0.00
ATOM   1197  CG  ASN D   6      -5.359  17.590  15.377  1.00  0.55
ATOM   1198  OD1 ASN D   6      -4.932  17.661  16.539  1.00 -0.55
ATOM   1199  ND2 ASN D   6      -4.610  18.120  14.422  1.00 -0.78
ATOM   1200 HD21 ASN D   6      -3.734  18.544  14.650  1.00  0.39
ATOM   1201 HD22 ASN D   6      -4.920  18.095  13.471  1.00  0.39
ATOM   1202  C   ASN D   6      -7.840  14.650  14.939  1.00  0.55
ATOM   1203  O   ASN D   6      -8.655  14.949  14.052  1.00 -0.55
ATOM   1204  N   GLY D   7      -8.008  13.565  15.683  1.00 -0.40
ATOM   1205  H   GLY D   7      -7.361  13.324  16.402  1.00  0.40
ATOM   1206  CA  GLY D   7      -9.099  12.675  15.524  1.00  0.00
ATOM   1207  C   GLY D   7     -10.448  13.371  15.424  1.00  0.55
ATOM   1208  O   GLY D   7     -11.304  12.800  14.751  1.00 -0.55
ATOM   1209  N   GLU D   8     -10.629  14.510  16.096  1.00 -0.40
ATOM   1210  H   GLU D   8      -9.927  14.956  16.645  1.00  0.40
ATOM   1211  CA  GLU D   8     -11.950  15.135  16.015  1.00  0.00
ATOM   1212  CB  GLU D   8     -12.154  16.061  17.221  1.00  0.00
ATOM   1213  CG  GLU D   8     -11.491  17.399  16.944  1.00  0.00
ATOM   1214  CD  GLU D   8      -9.990  17.441  17.055  1.00  0.10
ATOM   1215  OE1 GLU D   8      -9.327  16.430  17.336  1.00 -0.55
ATOM   1216  OE2 GLU D   8      -9.482  18.567  16.827  1.00 -0.55
ATOM   1217  C   GLU D   8     -12.160  15.786  14.653  1.00  0.55
ATOM   1218  O   GLU D   8     -13.340  15.975  14.300  1.00 -0.55
ATOM   1219  N   GLN D   9     -11.168  16.081  13.856  1.00 -0.40
ATOM   1220  H   GLN D   9     -10.216  15.936  14.118  1.00  0.40
ATOM   1221  CA  GLN D   9     -11.393  16.649  12.517  1.00  0.00
ATOM   1222  CB  GLN D   9     -10.188  17.547  12.194  1.00  0.00
ATOM   1223  CG  GLN D   9     -10.158  18.792  13.073  1.00  0.00
ATOM   1224  CD  GLN D   9      -8.817  19.470  13.106  1.00  0.55
ATOM   1225  OE1 GLN D   9      -8.038  19.565  12.140  1.00 -0.55
ATOM   1226  NE2 GLN D   9      -8.474  20.041  14.268  1.00 -0.78
ATOM   1227 HE21 GLN D   9      -9.097  20.000  15.048  1.00  0.39
ATOM   1228 HE22 GLN D   9      -7.594  20.508  14.354  1.00  0.39
ATOM   1229  C   GLN D   9     -11.628  15.597  11.449  1.00  0.55
ATOM   1230  O   GLN D   9     -11.897  15.909  10.281  1.00 -0.55
ATOM   1231  N   ILE D  10     -11.585  14.301  11.710  1.00 -0.40
ATOM   1232  H   ILE D  10     -11.418  13.989  12.640  1.00  0.40
ATOM   1233  CA  ILE D  10     -11.762  13.223  10.752  1.00  0.00
ATOM   1234  CB  ILE D  10     -10.929  11.970  11.118  1.00  0.00
ATOM   1235  CG2 ILE D  10     -11.143  10.867  10.071  1.00  0.00
ATOM   1236  CG1 ILE D  10      -9.445  12.202  11.385  1.00  0.00
ATOM   1237  CD1 ILE D  10      -8.725  13.026  10.376  1.00  0.00
ATOM   1238  C   ILE D  10     -13.256  12.868  10.671  1.00  0.55
ATOM   1239  O   ILE D  10     -13.879  12.271  11.557  1.00 -0.55
ATOM   1240  N   ARG D  11     -13.843  13.231   9.533  1.00 -0.40
ATOM   1241  H   ARG D  11     -13.336  13.672   8.796  1.00  0.40
ATOM   1242  CA  ARG D  11     -15.272  13.007   9.283  1.00  0.00
ATOM   1243  CB  ARG D  11     -15.988  14.282   8.861  1.00  0.00
ATOM   1244  CG  ARG D  11     -15.557  15.597   9.460  1.00  0.00
ATOM   1245  CD  ARG D  11     -16.060  16.033  10.821  1.00  0.35
ATOM   1246  NE  ARG D  11     -17.517  16.059  10.865  1.00 -0.35
ATOM   1247  HE  ARG D  11     -17.955  15.635  10.079  1.00  0.45
ATOM   1248  CZ  ARG D  11     -18.374  16.550  11.767  1.00  0.35
ATOM   1249  NH1 ARG D  11     -17.832  17.119  12.840  1.00 -0.70
ATOM   1250 HH11 ARG D  11     -16.837  17.160  12.936  1.00  0.40
ATOM   1251 HH12 ARG D  11     -18.419  17.505  13.552  1.00  0.40
ATOM   1252  NH2 ARG D  11     -19.697  16.398  11.598  1.00 -0.70
ATOM   1253 HH21 ARG D  11     -20.047  15.916  10.795  1.00  0.40
ATOM   1254 HH22 ARG D  11     -20.333  16.767  12.276  1.00  0.40
ATOM   1255  C   ARG D  11     -15.545  11.831   8.355  1.00  0.55
ATOM   1256  O   ARG D  11     -16.760  11.500   8.277  1.00 -0.55
ATOM   1257  N   SER D  12     -14.518  11.171   7.794  1.00 -0.40
ATOM   1258  H   SER D  12     -13.577  11.470   7.927  1.00  0.40
ATOM   1259  CA  SER D  12     -14.682   9.987   6.962  1.00  0.00
ATOM   1260  CB  SER D  12     -15.166  10.289   5.540  1.00  0.00
ATOM   1261  OG  SER D  12     -14.238  11.149   4.909  1.00 -0.49
ATOM   1262  HG  SER D  12     -14.325  11.999   5.347  1.00  0.49
ATOM   1263  C   SER D  12     -13.353   9.253   6.799  1.00  0.55
ATOM   1264  O   SER D  12     -12.334   9.885   7.137  1.00 -0.55
ATOM   1265  N   ILE D  13     -13.435   8.080   6.215  1.00 -0.40
ATOM   1266  H   ILE D  13     -14.299   7.677   5.925  1.00  0.40
ATOM   1267  CA  ILE D  13     -12.213   7.295   5.961  1.00  0.00
ATOM   1268  CB  ILE D  13     -12.530   5.855   5.565  1.00  0.00
ATOM   1269  CG2 ILE D  13     -13.201   5.817   4.198  1.00  0.00
ATOM   1270  CG1 ILE D  13     -11.269   4.992   5.580  1.00  0.00
ATOM   1271  CD1 ILE D  13     -10.409   5.043   6.837  1.00  0.00
ATOM   1272  C   ILE D  13     -11.318   8.032   4.977  1.00  0.55
ATOM   1273  O   ILE D  13     -10.089   8.069   5.122  1.00 -0.55
ATOM   1274  N   SER D  14     -11.855   8.701   3.993  1.00 -0.40
ATOM   1275  H   SER D  14     -12.841   8.689   3.854  1.00  0.40
ATOM   1276  CA  SER D  14     -11.115   9.512   3.017  1.00  0.00
ATOM   1277  CB  SER D  14     -12.075  10.103   1.974  1.00  0.00
ATOM   1278  OG  SER D  14     -12.908   9.125   1.375  1.00 -0.49
ATOM   1279  HG  SER D  14     -13.460   9.597   0.747  1.00  0.49
ATOM   1280  C   SER D  14     -10.339  10.614   3.718  1.00  0.55
ATOM   1281  O   SER D  14      -9.217  10.944   3.352  1.00 -0.55
ATOM   1282  N   ASP D  15     -10.958  11.217   4.734  1.00 -0.40
ATOM   1283  H   ASP D  15     -11.884  10.971   5.010  1.00  0.40
ATOM   1284  CA  ASP D  15     -10.320  12.272   5.508  1.00  0.00
ATOM   1285  CB  ASP D  15     -11.100  12.753   6.737  1.00  0.00
ATOM   1286  CG  ASP D  15     -12.145  13.769   6.401  1.00  0.10
ATOM   1287  OD1 ASP D  15     -12.184  14.173   5.221  1.00 -0.55
ATOM   1288  OD2 ASP D  15     -12.941  14.177   7.254  1.00 -0.55
ATOM   1289  C   ASP D  15      -9.032  11.708   6.129  1.00  0.55
ATOM   1290  O   ASP D  15      -7.992  12.349   6.118  1.00 -0.55
ATOM   1291  N   LEU D  16      -9.231  10.526   6.699  1.00 -0.40
ATOM   1292  H   LEU D  16     -10.118  10.072   6.723  1.00  0.40
ATOM   1293  CA  LEU D  16      -8.104   9.835   7.332  1.00  0.00
ATOM   1294  CB  LEU D  16      -8.588   8.543   8.013  1.00  0.00
ATOM   1295  CG  LEU D  16      -7.610   7.814   8.959  1.00  0.00
ATOM   1296  CD1 LEU D  16      -6.826   8.788   9.833  1.00  0.00
ATOM   1297  CD2 LEU D  16      -8.334   6.699   9.743  1.00  0.00
ATOM   1298  C   LEU D  16      -7.001   9.633   6.293  1.00  0.55
ATOM   1299  O   LEU D  16      -5.911  10.068   6.640  1.00 -0.55
ATOM   1300  N   HSE D  17      -7.271   9.016   5.151  1.00 -0.40
ATOM   1301  H   HSE D  17      -8.176   8.662   4.931  1.00  0.40
ATOM   1302  CA  HSE D  17      -6.228   8.825   4.142  1.00  0.00
ATOM   1303  CB  HSE D  17      -6.773   7.987   2.971  1.00  0.12
ATOM   1304  ND1 HSE D  17      -5.799   5.763   3.648  1.00 -0.56
ATOM   1305  CG  HSE D  17      -6.915   6.551   3.394  1.00  0.15
ATOM   1306  CE1 HSE D  17      -6.216   4.544   4.024  1.00  0.15
ATOM   1307  HE1 HSE D  17      -5.591   3.698   4.305  1.00  0.12
ATOM   1308  NE2 HSE D  17      -7.546   4.520   4.002  1.00 -0.40
ATOM   1309  HE2 HSE D  17      -8.133   3.742   4.228  1.00  0.40
ATOM   1310  CD2 HSE D  17      -7.996   5.770   3.609  1.00 -0.12
ATOM   1311  HD2 HSE D  17      -9.046   6.016   3.510  1.00  0.12
ATOM   1312  C   HSE D  17      -5.568  10.106   3.624  1.00  0.55
ATOM   1313  O   HSE D  17      -4.363  10.167   3.255  1.00 -0.55
ATOM   1314  N   GLN D  18      -6.406  11.142   3.561  1.00 -0.40
ATOM   1315  H   GLN D  18      -7.365  11.084   3.827  1.00  0.40
ATOM   1316  CA  GLN D  18      -5.917  12.454   3.079  1.00  0.00
ATOM   1317  CB  GLN D  18      -6.982  13.480   2.748  1.00  0.00
ATOM   1318  CG  GLN D  18      -7.927  13.254   1.589  1.00  0.00
ATOM   1319  CD  GLN D  18      -7.165  12.708   0.398  1.00  0.55
ATOM   1320  OE1 GLN D  18      -6.291  13.388  -0.164  1.00 -0.55
ATOM   1321  NE2 GLN D  18      -7.463  11.461   0.031  1.00 -0.78
ATOM   1322 HE21 GLN D  18      -6.994  11.045  -0.748  1.00  0.39
ATOM   1323 HE22 GLN D  18      -8.154  10.943   0.535  1.00  0.39
ATOM   1324  C   GLN D  18      -4.921  13.010   4.118  1.00  0.55
ATOM   1325  O   GLN D  18      -3.843  13.531   3.743  1.00 -0.55
ATOM   1326  N   THR D  19      -5.270  12.914   5.402  1.00 -0.40
ATOM   1327  H   THR D  19      -6.145  12.540   5.700  1.00  0.40
ATOM   1328  CA  THR D  19      -4.347  13.370   6.452  1.00  0.00
ATOM   1329  CB  THR D  19      -5.040  13.198   7.826  1.00  0.00
ATOM   1330  OG1 THR D  19      -6.162  14.064   7.645  1.00 -0.49
ATOM   1331  HG1 THR D  19      -6.802  13.565   7.133  1.00  0.49
ATOM   1332  CG2 THR D  19      -4.222  13.673   8.990  1.00  0.00
ATOM   1333  C   THR D  19      -3.004  12.641   6.491  1.00  0.55
ATOM   1334  O   THR D  19      -1.975  13.266   6.707  1.00 -0.55
ATOM   1335  N   LEU D  20      -3.112  11.331   6.313  1.00 -0.40
ATOM   1336  H   LEU D  20      -4.001  10.900   6.184  1.00  0.40
ATOM   1337  CA  LEU D  20      -1.970  10.416   6.289  1.00  0.00
ATOM   1338  CB  LEU D  20      -2.341   8.934   6.164  1.00  0.00
ATOM   1339  CG  LEU D  20      -3.009   8.220   7.311  1.00  0.00
ATOM   1340  CD1 LEU D  20      -3.243   6.729   7.128  1.00  0.00
ATOM   1341  CD2 LEU D  20      -2.235   8.405   8.583  1.00  0.00
ATOM   1342  C   LEU D  20      -1.068  10.816   5.110  1.00  0.55
ATOM   1343  O   LEU D  20       0.142  10.861   5.301  1.00 -0.55
ATOM   1344  N   LYS D  21      -1.739  11.059   3.977  1.00 -0.40
ATOM   1345  H   LYS D  21      -2.731  10.994   3.903  1.00  0.40
ATOM   1346  CA  LYS D  21      -0.998  11.442   2.770  1.00  0.00
ATOM   1347  CB  LYS D  21      -2.022  11.607   1.633  1.00  0.00
ATOM   1348  CG  LYS D  21      -1.215  11.770   0.314  1.00  0.00
ATOM   1349  CD  LYS D  21      -2.152  12.065  -0.827  1.00  0.00
ATOM   1350  CE  LYS D  21      -1.385  12.442  -2.122  1.00  0.33
ATOM   1351  NZ  LYS D  21      -2.280  11.990  -3.242  1.00 -0.32
ATOM   1352  HZ1 LYS D  21      -3.193  12.483  -3.177  1.00  0.33
ATOM   1353  HZ2 LYS D  21      -2.434  10.964  -3.170  1.00  0.33
ATOM   1354  HZ3 LYS D  21      -1.831  12.209  -4.154  1.00  0.33
ATOM   1355  C   LYS D  21      -0.121  12.651   3.003  1.00  0.55
ATOM   1356  O   LYS D  21       1.053  12.680   2.615  1.00 -0.55
ATOM   1357  N   LYS D  22      -0.633  13.684   3.622  1.00 -0.40
ATOM   1358  H   LYS D  22      -1.588  13.682   3.906  1.00  0.40
ATOM   1359  CA  LYS D  22       0.095  14.903   3.954  1.00  0.00
ATOM   1360  CB  LYS D  22      -0.969  15.931   4.371  1.00  0.00
ATOM   1361  CG  LYS D  22      -0.269  17.074   5.058  1.00  0.00
ATOM   1362  CD  LYS D  22       0.682  17.752   4.021  1.00  0.00
ATOM   1363  CE  LYS D  22       1.736  18.520   4.810  1.00  0.33
ATOM   1364  NZ  LYS D  22       2.606  19.302   3.911  1.00 -0.32
ATOM   1365  HZ1 LYS D  22       2.031  19.982   3.375  1.00  0.33
ATOM   1366  HZ2 LYS D  22       3.089  18.659   3.250  1.00  0.33
ATOM   1367  HZ3 LYS D  22       3.315  19.815   4.474  1.00  0.33
ATOM   1368  C   LYS D  22       1.089  14.693   5.087  1.00  0.55
ATOM   1369  O   LYS D  22       2.316  14.902   4.956  1.00 -0.55
ATOM   1370  N   GLU D  23       0.575  14.210   6.231  1.00 -0.40
ATOM   1371  H   GLU D  23      -0.396  14.006   6.324  1.00  0.40
ATOM   1372  CA  GLU D  23       1.402  13.945   7.429  1.00  0.00
ATOM   1373  CB  GLU D  23       0.482  13.445   8.572  1.00  0.00
ATOM   1374  CG  GLU D  23      -0.445  14.498   9.175  1.00  0.00
ATOM   1375  CD  GLU D  23       0.257  15.735   9.708  1.00  0.10
ATOM   1376  OE1 GLU D  23       1.109  15.746  10.618  1.00 -0.55
ATOM   1377  OE2 GLU D  23       0.015  16.877   9.247  1.00 -0.55
ATOM   1378  C   GLU D  23       2.578  12.990   7.203  1.00  0.55
ATOM   1379  O   GLU D  23       3.647  13.220   7.798  1.00 -0.55
ATOM   1380  N   LEU D  24       2.455  11.985   6.349  1.00 -0.40
ATOM   1381  H   LEU D  24       1.609  11.815   5.851  1.00  0.40
ATOM   1382  CA  LEU D  24       3.556  11.059   6.082  1.00  0.00
ATOM   1383  CB  LEU D  24       3.032   9.626   6.048  1.00  0.00
ATOM   1384  CG  LEU D  24       2.305   9.080   7.293  1.00  0.00
ATOM   1385  CD1 LEU D  24       1.749   7.653   7.103  1.00  0.00
ATOM   1386  CD2 LEU D  24       3.197   9.076   8.537  1.00  0.00
ATOM   1387  C   LEU D  24       4.285  11.384   4.788  1.00  0.55
ATOM   1388  O   LEU D  24       5.180  10.597   4.470  1.00 -0.55
ATOM   1389  N   ALA D  25       3.894  12.440   4.088  1.00 -0.40
ATOM   1390  H   ALA D  25       3.161  13.043   4.395  1.00  0.40
ATOM   1391  CA  ALA D  25       4.534  12.787   2.797  1.00  0.00
ATOM   1392  CB  ALA D  25       5.925  13.295   3.143  1.00  0.00
ATOM   1393  C   ALA D  25       4.500  11.585   1.870  1.00  0.55
ATOM   1394  O   ALA D  25       5.453  11.073   1.292  1.00 -0.55
ATOM   1395  N   LEU D  26       3.314  10.981   1.741  1.00 -0.40
ATOM   1396  H   LEU D  26       2.510  11.309   2.231  1.00  0.40
ATOM   1397  CA  LEU D  26       3.092   9.817   0.892  1.00  0.00
ATOM   1398  CB  LEU D  26       1.747   9.175   1.246  1.00  0.00
ATOM   1399  CG  LEU D  26       1.648   8.611   2.663  1.00  0.00
ATOM   1400  CD1 LEU D  26       0.402   7.757   2.931  1.00  0.00
ATOM   1401  CD2 LEU D  26       2.850   7.722   2.990  1.00  0.00
ATOM   1402  C   LEU D  26       3.156  10.205  -0.591  1.00  0.55
ATOM   1403  O   LEU D  26       2.960  11.376  -0.928  1.00 -0.55
ATOM   1404  N   PRO D  27       3.428   9.230  -1.459  1.00 -0.20
ATOM   1405  CD  PRO D  27       3.648   7.825  -1.075  1.00  0.10
ATOM   1406  CA  PRO D  27       3.483   9.456  -2.903  1.00  0.10
ATOM   1407  CB  PRO D  27       3.743   8.043  -3.473  1.00  0.00
ATOM   1408  CG  PRO D  27       3.349   7.085  -2.374  1.00  0.00
ATOM   1409  C   PRO D  27       2.191  10.036  -3.461  1.00  0.55
ATOM   1410  O   PRO D  27       1.088   9.718  -2.938  1.00 -0.55
ATOM   1411  N   GLU D  28       2.304  10.810  -4.541  1.00 -0.40
ATOM   1412  H   GLU D  28       3.172  11.032  -4.977  1.00  0.40
ATOM   1413  CA  GLU D  28       1.074  11.373  -5.127  1.00  0.00
ATOM   1414  CB  GLU D  28       1.350  12.306  -6.280  1.00  0.00
ATOM   1415  CG  GLU D  28       0.990  13.782  -6.213  1.00  0.00
ATOM   1416  CD  GLU D  28       0.328  14.403  -4.996  1.00  0.10
ATOM   1417  OE1 GLU D  28       1.056  14.702  -4.000  1.00 -0.55
ATOM   1418  OE2 GLU D  28      -0.926  14.612  -4.974  1.00 -0.55
ATOM   1419  C   GLU D  28       0.118  10.296  -5.616  1.00  0.55
ATOM   1420  O   GLU D  28      -1.104  10.558  -5.638  1.00 -0.55
ATOM   1421  N   TYR D  29       0.629   9.101  -5.967  1.00 -0.40
ATOM   1422  H   TYR D  29       1.607   8.914  -5.918  1.00  0.40
ATOM   1423  CA  TYR D  29      -0.215   7.989  -6.445  1.00  0.00
ATOM   1424  CB  TYR D  29       0.585   7.023  -7.353  1.00  0.12
ATOM   1425  CG  TYR D  29       1.847   6.428  -6.773  1.00 -0.12
ATOM   1426  CD1 TYR D  29       1.754   5.407  -5.806  1.00 -0.12
ATOM   1427  HD1 TYR D  29       0.774   5.072  -5.504  1.00  0.12
ATOM   1428  CE1 TYR D  29       2.865   4.812  -5.225  1.00 -0.12
ATOM   1429  HE1 TYR D  29       2.756   4.024  -4.495  1.00  0.12
ATOM   1430  CZ  TYR D  29       4.119   5.259  -5.609  1.00  0.06
ATOM   1431  OH  TYR D  29       5.205   4.686  -5.003  1.00 -0.49
ATOM   1432  HH  TYR D  29       5.992   4.973  -5.471  1.00  0.43
ATOM   1433  CD2 TYR D  29       3.145   6.852  -7.127  1.00 -0.12
ATOM   1434  HD2 TYR D  29       3.258   7.634  -7.863  1.00  0.12
ATOM   1435  CE2 TYR D  29       4.291   6.291  -6.554  1.00 -0.12
ATOM   1436  HE2 TYR D  29       5.277   6.637  -6.827  1.00  0.12
ATOM   1437  C   TYR D  29      -0.840   7.206  -5.295  1.00  0.55
ATOM   1438  O   TYR D  29      -1.552   6.249  -5.622  1.00 -0.55
ATOM   1439  N   TYR D  30      -0.556   7.619  -4.077  1.00 -0.40
ATOM   1440  H   TYR D  30       0.015   8.420  -3.913  1.00  0.40
ATOM   1441  CA  TYR D  30      -1.057   6.932  -2.879  1.00  0.00
ATOM   1442  CB  TYR D  30      -0.895   7.796  -1.635  1.00  0.12
ATOM   1443  CG  TYR D  30      -1.474   7.164  -0.387  1.00 -0.12
ATOM   1444  CD1 TYR D  30      -1.006   5.928   0.042  1.00 -0.12
ATOM   1445  HD1 TYR D  30      -0.208   5.435  -0.493  1.00  0.12
ATOM   1446  CE1 TYR D  30      -1.564   5.331   1.152  1.00 -0.12
ATOM   1447  HE1 TYR D  30      -1.198   4.364   1.463  1.00  0.12
ATOM   1448  CZ  TYR D  30      -2.579   5.927   1.882  1.00  0.06
ATOM   1449  OH  TYR D  30      -3.019   5.254   2.986  1.00 -0.49
ATOM   1450  HH  TYR D  30      -3.814   5.690   3.302  1.00  0.43
ATOM   1451  CD2 TYR D  30      -2.498   7.771   0.358  1.00 -0.12
ATOM   1452  HD2 TYR D  30      -2.864   8.738   0.048  1.00  0.12
ATOM   1453  CE2 TYR D  30      -3.064   7.167   1.488  1.00 -0.12
ATOM   1454  HE2 TYR D  30      -3.856   7.653   2.038  1.00  0.12
ATOM   1455  C   TYR D  30      -2.467   6.405  -3.054  1.00  0.55
ATOM   1456  O   TYR D  30      -3.510   7.046  -3.256  1.00 -0.55
ATOM   1457  N   GLY D  31      -2.543   5.073  -2.925  1.00 -0.40
ATOM   1458  H   GLY D  31      -1.745   4.512  -2.717  1.00  0.40
ATOM   1459  CA  GLY D  31      -3.818   4.356  -3.085  1.00  0.00
ATOM   1460  C   GLY D  31      -4.931   4.531  -2.105  1.00  0.55
ATOM   1461  O   GLY D  31      -6.026   4.033  -2.409  1.00 -0.55
ATOM   1462  N   GLU D  32      -4.777   5.128  -0.940  1.00 -0.40
ATOM   1463  H   GLU D  32      -3.887   5.481  -0.663  1.00  0.40
ATOM   1464  CA  GLU D  32      -5.852   5.333   0.044  1.00  0.00
ATOM   1465  CB  GLU D  32      -6.847   6.440  -0.414  1.00  0.00
ATOM   1466  CG  GLU D  32      -6.028   7.711  -0.695  1.00  0.00
ATOM   1467  CD  GLU D  32      -6.721   8.917  -1.265  1.00  0.10
ATOM   1468  OE1 GLU D  32      -7.959   8.936  -1.336  1.00 -0.55
ATOM   1469  OE2 GLU D  32      -6.182   9.963  -1.665  1.00 -0.55
ATOM   1470  C   GLU D  32      -6.635   4.097   0.373  1.00  0.55
ATOM   1471  O   GLU D  32      -7.859   4.115   0.373  1.00 -0.55
ATOM   1472  N   ASN D  33      -5.881   3.021   0.627  1.00 -0.40
ATOM   1473  H   ASN D  33      -4.887   3.047   0.564  1.00  0.40
ATOM   1474  CA  ASN D  33      -6.463   1.736   1.011  1.00  0.00
ATOM   1475  CB  ASN D  33      -6.904   0.940  -0.193  1.00  0.00
ATOM   1476  CG  ASN D  33      -5.723   0.589  -1.081  1.00  0.55
ATOM   1477  OD1 ASN D  33      -4.915  -0.237  -0.662  1.00 -0.55
ATOM   1478  ND2 ASN D  33      -5.540   1.220  -2.251  1.00 -0.78
ATOM   1479 HD21 ASN D  33      -4.760   0.983  -2.831  1.00  0.39
ATOM   1480 HD22 ASN D  33      -6.184   1.927  -2.544  1.00  0.39
ATOM   1481  C   ASN D  33      -5.448   1.119   1.989  1.00  0.55
ATOM   1482  O   ASN D  33      -4.329   1.686   2.113  1.00 -0.55
ATOM   1483  N   LEU D  34      -5.798   0.046   2.674  1.00 -0.40
ATOM   1484  H   LEU D  34      -6.687  -0.396   2.577  1.00  0.40
ATOM   1485  CA  LEU D  34      -4.848  -0.552   3.639  1.00  0.00
ATOM   1486  CB  LEU D  34      -5.653  -1.573   4.455  1.00  0.00
ATOM   1487  CG  LEU D  34      -6.878  -1.111   5.280  1.00  0.00
ATOM   1488  CD1 LEU D  34      -7.530  -2.306   5.981  1.00  0.00
ATOM   1489  CD2 LEU D  34      -6.390  -0.057   6.274  1.00  0.00
ATOM   1490  C   LEU D  34      -3.576  -1.186   3.044  1.00  0.55
ATOM   1491  O   LEU D  34      -2.509  -1.127   3.689  1.00 -0.55
ATOM   1492  N   ASP D  35      -3.721  -1.747   1.830  1.00 -0.40
ATOM   1493  H   ASP D  35      -4.606  -1.773   1.373  1.00  0.40
ATOM   1494  CA  ASP D  35      -2.591  -2.368   1.074  1.00  0.00
ATOM   1495  CB  ASP D  35      -2.988  -3.218  -0.140  1.00  0.00
ATOM   1496  CG  ASP D  35      -3.871  -4.390   0.287  1.00  0.10
ATOM   1497  OD1 ASP D  35      -3.376  -5.195   1.116  1.00 -0.55
ATOM   1498  OD2 ASP D  35      -5.033  -4.572  -0.142  1.00 -0.55
ATOM   1499  C   ASP D  35      -1.637  -1.267   0.634  1.00  0.55
ATOM   1500  O   ASP D  35      -0.406  -1.479   0.755  1.00 -0.55
ATOM   1501  N   ALA D  36      -2.150  -0.139   0.194  1.00 -0.40
ATOM   1502  H   ALA D  36      -3.136  -0.023   0.118  1.00  0.40
ATOM   1503  CA  ALA D  36      -1.370   1.013  -0.213  1.00  0.00
ATOM   1504  CB  ALA D  36      -2.154   2.147  -0.822  1.00  0.00
ATOM   1505  C   ALA D  36      -0.690   1.552   1.056  1.00  0.55
ATOM   1506  O   ALA D  36       0.487   1.935   0.924  1.00 -0.55
ATOM   1507  N   LEU D  37      -1.398   1.542   2.181  1.00 -0.40
ATOM   1508  H   LEU D  37      -2.333   1.203   2.247  1.00  0.40
ATOM   1509  CA  LEU D  37      -0.762   2.065   3.413  1.00  0.00
ATOM   1510  CB  LEU D  37      -1.778   2.238   4.552  1.00  0.00
ATOM   1511  CG  LEU D  37      -1.137   2.789   5.844  1.00  0.00
ATOM   1512  CD1 LEU D  37      -0.428   4.154   5.720  1.00  0.00
ATOM   1513  CD2 LEU D  37      -2.230   2.845   6.916  1.00  0.00
ATOM   1514  C   LEU D  37       0.423   1.212   3.869  1.00  0.55
ATOM   1515  O   LEU D  37       1.480   1.693   4.256  1.00 -0.55
ATOM   1516  N   TRP D  38       0.209  -0.116   3.840  1.00 -0.40
ATOM   1517  H   TRP D  38      -0.673  -0.506   3.586  1.00  0.40
ATOM   1518  CA  TRP D  38       1.263  -1.072   4.181  1.00  0.00
ATOM   1519  CB  TRP D  38       0.720  -2.493   4.073  1.00  0.12
ATOM   1520  CG  TRP D  38       1.805  -3.513   4.292  1.00 -0.12
ATOM   1521  CD1 TRP D  38       2.450  -4.198   3.298  1.00 -0.12
ATOM   1522  HD1 TRP D  38       2.257  -4.097   2.240  1.00  0.12
ATOM   1523  NE1 TRP D  38       3.384  -5.033   3.864  1.00 -0.40
ATOM   1524  HE1 TRP D  38       3.958  -5.643   3.363  1.00  0.40
ATOM   1525  CE2 TRP D  38       3.400  -4.897   5.210  1.00  0.00
ATOM   1526  CD2 TRP D  38       2.411  -3.932   5.514  1.00  0.00
ATOM   1527  CE3 TRP D  38       2.241  -3.567   6.849  1.00 -0.12
ATOM   1528  HE3 TRP D  38       1.539  -2.807   7.159  1.00  0.12
ATOM   1529  CZ3 TRP D  38       3.027  -4.234   7.790  1.00 -0.12
ATOM   1530  HZ3 TRP D  38       2.886  -3.987   8.831  1.00  0.12
ATOM   1531  CZ2 TRP D  38       4.214  -5.532   6.152  1.00 -0.12
ATOM   1532  HZ2 TRP D  38       4.980  -6.240   5.873  1.00  0.12
ATOM   1533  CH2 TRP D  38       4.002  -5.219   7.464  1.00 -0.12
ATOM   1534  HH2 TRP D  38       4.566  -5.711   8.242  1.00  0.12
ATOM   1535  C   TRP D  38       2.519  -0.879   3.305  1.00  0.55
ATOM   1536  O   TRP D  38       3.670  -0.929   3.790  1.00 -0.55
ATOM   1537  N   ASP D  39       2.293  -0.718   1.985  1.00 -0.40
ATOM   1538  H   ASP D  39       1.367  -0.723   1.618  1.00  0.40
ATOM   1539  CA  ASP D  39       3.344  -0.529   1.000  1.00  0.00
ATOM   1540  CB  ASP D  39       2.801  -0.475  -0.445  1.00  0.00
ATOM   1541  CG  ASP D  39       3.950  -0.444  -1.449  1.00  0.10
ATOM   1542  OD1 ASP D  39       4.875  -1.308  -1.558  1.00 -0.55
ATOM   1543  OD2 ASP D  39       3.903   0.568  -2.188  1.00 -0.55
ATOM   1544  C   ASP D  39       4.147   0.720   1.341  1.00  0.55
ATOM   1545  O   ASP D  39       5.375   0.701   1.287  1.00 -0.55
ATOM   1546  N   ALA D  40       3.425   1.781   1.670  1.00 -0.40
ATOM   1547  H   ALA D  40       2.429   1.780   1.701  1.00  0.40
ATOM   1548  CA  ALA D  40       4.098   3.008   2.005  1.00  0.00
ATOM   1549  CB  ALA D  40       3.108   4.192   2.046  1.00  0.00
ATOM   1550  C   ALA D  40       4.847   2.945   3.326  1.00  0.55
ATOM   1551  O   ALA D  40       5.942   3.565   3.414  1.00 -0.55
ATOM   1552  N   LEU D  41       4.279   2.302   4.337  1.00 -0.40
ATOM   1553  H   LEU D  41       3.398   1.839   4.287  1.00  0.40
ATOM   1554  CA  LEU D  41       5.018   2.279   5.625  1.00  0.00
ATOM   1555  CB  LEU D  41       4.104   1.734   6.716  1.00  0.00
ATOM   1556  CG  LEU D  41       2.933   2.617   7.138  1.00  0.00
ATOM   1557  CD1 LEU D  41       2.060   1.972   8.183  1.00  0.00
ATOM   1558  CD2 LEU D  41       3.429   3.981   7.603  1.00  0.00
ATOM   1559  C   LEU D  41       6.320   1.472   5.499  1.00  0.55
ATOM   1560  O   LEU D  41       7.373   1.764   6.055  1.00 -0.55
ATOM   1561  N   THR D  42       6.293   0.426   4.701  1.00 -0.40
ATOM   1562  H   THR D  42       5.460   0.203   4.203  1.00  0.40
ATOM   1563  CA  THR D  42       7.387  -0.483   4.450  1.00  0.00
ATOM   1564  CB  THR D  42       6.874  -1.938   4.297  1.00  0.00
ATOM   1565  OG1 THR D  42       5.911  -2.164   3.266  1.00 -0.49
ATOM   1566  HG1 THR D  42       5.104  -1.733   3.558  1.00  0.49
ATOM   1567  CG2 THR D  42       6.164  -2.300   5.617  1.00  0.00
ATOM   1568  C   THR D  42       8.225  -0.153   3.239  1.00  0.55
ATOM   1569  O   THR D  42       9.248  -0.869   3.171  1.00 -0.55
ATOM   1570  N   GLY D  43       7.890   0.727   2.339  1.00 -0.40
ATOM   1571  H   GLY D  43       7.055   1.270   2.390  1.00  0.40
ATOM   1572  CA  GLY D  43       8.758   0.948   1.196  1.00  0.00
ATOM   1573  C   GLY D  43       8.665   2.366   0.674  1.00  0.55
ATOM   1574  O   GLY D  43       8.721   2.567  -0.555  1.00 -0.55
ATOM   1575  N   TRP D  44       8.490   3.341   1.571  1.00 -0.40
ATOM   1576  H   TRP D  44       8.410   3.177   2.551  1.00  0.40
ATOM   1577  CA  TRP D  44       8.409   4.732   1.110  1.00  0.00
ATOM   1578  CB  TRP D  44       7.004   5.048   0.545  1.00  0.12
ATOM   1579  CG  TRP D  44       6.933   6.467   0.075  1.00 -0.12
ATOM   1580  CD1 TRP D  44       6.740   7.637   0.790  1.00 -0.12
ATOM   1581  HD1 TRP D  44       6.566   7.678   1.855  1.00  0.12
ATOM   1582  NE1 TRP D  44       6.797   8.735  -0.026  1.00 -0.40
ATOM   1583  HE1 TRP D  44       6.692   9.666   0.248  1.00  0.40
ATOM   1584  CE2 TRP D  44       7.035   8.275  -1.323  1.00  0.00
ATOM   1585  CD2 TRP D  44       7.122   6.855  -1.288  1.00  0.00
ATOM   1586  CE3 TRP D  44       7.348   6.145  -2.457  1.00 -0.12
ATOM   1587  HE3 TRP D  44       7.395   5.066  -2.470  1.00  0.12
ATOM   1588  CZ3 TRP D  44       7.515   6.851  -3.622  1.00 -0.12
ATOM   1589  HZ3 TRP D  44       7.702   6.315  -4.541  1.00  0.12
ATOM   1590  CZ2 TRP D  44       7.195   9.000  -2.513  1.00 -0.12
ATOM   1591  HZ2 TRP D  44       7.126  10.077  -2.558  1.00  0.12
ATOM   1592  CH2 TRP D  44       7.449   8.258  -3.651  1.00 -0.12
ATOM   1593  HH2 TRP D  44       7.602   8.771  -4.588  1.00  0.12
ATOM   1594  C   TRP D  44       8.786   5.747   2.198  1.00  0.55
ATOM   1595  O   TRP D  44       9.672   6.603   2.086  1.00 -0.55
ATOM   1596  N   VAL D  45       8.005   5.604   3.279  1.00 -0.40
ATOM   1597  H   VAL D  45       7.311   4.890   3.312  1.00  0.40
ATOM   1598  CA  VAL D  45       8.075   6.430   4.464  1.00  0.00
ATOM   1599  CB  VAL D  45       6.953   5.970   5.438  1.00  0.00
ATOM   1600  CG1 VAL D  45       7.110   6.443   6.852  1.00  0.00
ATOM   1601  CG2 VAL D  45       5.606   6.537   4.950  1.00  0.00
ATOM   1602  C   VAL D  45       9.460   6.454   5.114  1.00  0.55
ATOM   1603  O   VAL D  45      10.276   5.517   5.166  1.00 -0.55
ATOM   1604  N   GLU D  46       9.732   7.643   5.654  1.00 -0.40
ATOM   1605  H   GLU D  46       9.093   8.405   5.581  1.00  0.40
ATOM   1606  CA  GLU D  46      10.952   7.922   6.378  1.00  0.00
ATOM   1607  CB  GLU D  46      11.231   9.411   6.216  1.00  0.00
ATOM   1608  CG  GLU D  46      11.733   9.969   7.551  1.00  0.00
ATOM   1609  CD  GLU D  46      12.329  11.292   7.061  1.00  0.10
ATOM   1610  OE1 GLU D  46      11.753  11.888   6.109  1.00 -0.55
ATOM   1611  OE2 GLU D  46      13.376  11.685   7.570  1.00 -0.55
ATOM   1612  C   GLU D  46      10.875   7.591   7.862  1.00  0.55
ATOM   1613  O   GLU D  46       9.865   7.851   8.528  1.00 -0.55
ATOM   1614  N   TYR D  47      11.920   6.996   8.374  1.00 -0.40
ATOM   1615  H   TYR D  47      12.708   6.741   7.820  1.00  0.40
ATOM   1616  CA  TYR D  47      11.998   6.663   9.802  1.00  0.00
ATOM   1617  CB  TYR D  47      12.083   5.131  10.011  1.00  0.12
ATOM   1618  CG  TYR D  47      10.832   4.440   9.490  1.00 -0.12
ATOM   1619  CD1 TYR D  47       9.648   4.560  10.219  1.00 -0.12
ATOM   1620  HD1 TYR D  47       9.660   5.101  11.154  1.00  0.12
ATOM   1621  CE1 TYR D  47       8.467   4.009   9.782  1.00 -0.12
ATOM   1622  HE1 TYR D  47       7.557   4.135  10.350  1.00  0.12
ATOM   1623  CZ  TYR D  47       8.467   3.293   8.607  1.00  0.06
ATOM   1624  OH  TYR D  47       7.260   2.729   8.196  1.00 -0.49
ATOM   1625  HH  TYR D  47       7.444   2.139   7.461  1.00  0.43
ATOM   1626  CD2 TYR D  47      10.810   3.746   8.302  1.00 -0.12
ATOM   1627  HD2 TYR D  47      11.700   3.672   7.694  1.00  0.12
ATOM   1628  CE2 TYR D  47       9.624   3.142   7.895  1.00 -0.12
ATOM   1629  HE2 TYR D  47       9.617   2.541   6.998  1.00  0.12
ATOM   1630  C   TYR D  47      13.186   7.368  10.451  1.00  0.55
ATOM   1631  O   TYR D  47      14.047   7.815   9.694  1.00 -0.55
ATOM   1632  N   PRO D  48      13.294   7.505  11.762  1.00 -0.20
ATOM   1633  CD  PRO D  48      14.470   8.151  12.386  1.00  0.10
ATOM   1634  CA  PRO D  48      12.284   7.055  12.730  1.00  0.10
ATOM   1635  CB  PRO D  48      12.919   7.270  14.080  1.00  0.00
ATOM   1636  CG  PRO D  48      14.271   7.889  13.861  1.00  0.00
ATOM   1637  C   PRO D  48      11.047   7.941  12.524  1.00  0.55
ATOM   1638  O   PRO D  48      11.081   9.081  12.063  1.00 -0.55
ATOM   1639  N   LEU D  49       9.912   7.361  12.877  1.00 -0.40
ATOM   1640  H   LEU D  49       9.887   6.430  13.232  1.00  0.40
ATOM   1641  CA  LEU D  49       8.621   8.033  12.774  1.00  0.00
ATOM   1642  CB  LEU D  49       7.784   7.318  11.695  1.00  0.00
ATOM   1643  CG  LEU D  49       6.285   7.624  11.556  1.00  0.00
ATOM   1644  CD1 LEU D  49       6.170   8.993  10.909  1.00  0.00
ATOM   1645  CD2 LEU D  49       5.534   6.587  10.745  1.00  0.00
ATOM   1646  C   LEU D  49       7.856   8.067  14.095  1.00  0.55
ATOM   1647  O   LEU D  49       7.833   7.093  14.840  1.00 -0.55
ATOM   1648  N   VAL D  50       7.237   9.202  14.328  1.00 -0.40
ATOM   1649  H   VAL D  50       7.338   9.990  13.726  1.00  0.40
ATOM   1650  CA  VAL D  50       6.360   9.389  15.485  1.00  0.00
ATOM   1651  CB  VAL D  50       6.864  10.392  16.505  1.00  0.00
ATOM   1652  CG1 VAL D  50       5.976  10.585  17.728  1.00  0.00
ATOM   1653  CG2 VAL D  50       8.289   9.908  16.835  1.00  0.00
ATOM   1654  C   VAL D  50       4.957   9.722  14.982  1.00  0.55
ATOM   1655  O   VAL D  50       4.694  10.693  14.290  1.00 -0.55
ATOM   1656  N   LEU D  51       4.022   8.814  15.295  1.00 -0.40
ATOM   1657  H   LEU D  51       4.266   7.972  15.768  1.00  0.40
ATOM   1658  CA  LEU D  51       2.617   8.954  14.992  1.00  0.00
ATOM   1659  CB  LEU D  51       1.964   7.666  14.508  1.00  0.00
ATOM   1660  CG  LEU D  51       0.431   7.899  14.255  1.00  0.00
ATOM   1661  CD1 LEU D  51       0.344   8.946  13.166  1.00  0.00
ATOM   1662  CD2 LEU D  51      -0.313   6.653  13.870  1.00  0.00
ATOM   1663  C   LEU D  51       1.850   9.395  16.268  1.00  0.55
ATOM   1664  O   LEU D  51       1.715   8.557  17.200  1.00 -0.55
ATOM   1665  N   GLU D  52       1.399  10.648  16.303  1.00 -0.40
ATOM   1666  H   GLU D  52       1.576  11.296  15.567  1.00  0.40
ATOM   1667  CA  GLU D  52       0.603  11.155  17.441  1.00  0.00
ATOM   1668  CB  GLU D  52       1.049  12.512  17.974  1.00  0.00
ATOM   1669  CG  GLU D  52       0.120  12.881  19.125  1.00  0.00
ATOM   1670  CD  GLU D  52       0.505  14.125  19.876  1.00  0.10
ATOM   1671  OE1 GLU D  52       1.453  14.804  19.421  1.00 -0.55
ATOM   1672  OE2 GLU D  52      -0.122  14.438  20.921  1.00 -0.55
ATOM   1673  C   GLU D  52      -0.851  11.240  16.971  1.00  0.55
ATOM   1674  O   GLU D  52      -1.195  12.071  16.136  1.00 -0.55
ATOM   1675  N   TRP D  53      -1.679  10.348  17.439  1.00 -0.40
ATOM   1676  H   TRP D  53      -1.353   9.670  18.090  1.00  0.40
ATOM   1677  CA  TRP D  53      -3.079  10.211  17.117  1.00  0.00
ATOM   1678  CB  TRP D  53      -3.360   8.765  16.698  1.00  0.12
ATOM   1679  CG  TRP D  53      -4.647   8.560  15.930  1.00 -0.12
ATOM   1680  CD1 TRP D  53      -5.830   9.254  16.037  1.00 -0.12
ATOM   1681  HD1 TRP D  53      -5.990  10.091  16.700  1.00  0.12
ATOM   1682  NE1 TRP D  53      -6.779   8.743  15.192  1.00 -0.40
ATOM   1683  HE1 TRP D  53      -7.701   9.054  15.116  1.00  0.40
ATOM   1684  CE2 TRP D  53      -6.220   7.726  14.472  1.00  0.00
ATOM   1685  CD2 TRP D  53      -4.896   7.559  14.926  1.00  0.00
ATOM   1686  CE3 TRP D  53      -4.097   6.557  14.345  1.00 -0.12
ATOM   1687  HE3 TRP D  53      -3.072   6.398  14.648  1.00  0.12
ATOM   1688  CZ3 TRP D  53      -4.656   5.760  13.355  1.00 -0.12
ATOM   1689  HZ3 TRP D  53      -4.053   5.001  12.880  1.00  0.12
ATOM   1690  CZ2 TRP D  53      -6.798   6.909  13.491  1.00 -0.12
ATOM   1691  HZ2 TRP D  53      -7.817   7.029  13.153  1.00  0.12
ATOM   1692  CH2 TRP D  53      -5.987   5.924  12.965  1.00 -0.12
ATOM   1693  HH2 TRP D  53      -6.397   5.254  12.225  1.00  0.12
ATOM   1694  C   TRP D  53      -3.992  10.680  18.260  1.00  0.55
ATOM   1695  O   TRP D  53      -4.260   9.961  19.231  1.00 -0.55
ATOM   1696  N   ARG D  54      -4.509  11.889  18.138  1.00 -0.40
ATOM   1697  H   ARG D  54      -4.297  12.469  17.356  1.00  0.40
ATOM   1698  CA  ARG D  54      -5.423  12.471  19.124  1.00  0.00
ATOM   1699  CB  ARG D  54      -5.277  13.968  19.169  1.00  0.00
ATOM   1700  CG  ARG D  54      -3.840  14.366  19.208  1.00  0.00
ATOM   1701  CD  ARG D  54      -3.763  15.882  19.059  1.00  0.35
ATOM   1702  NE  ARG D  54      -2.370  16.200  19.424  1.00 -0.35
ATOM   1703  HE  ARG D  54      -1.843  15.590  20.014  1.00  0.45
ATOM   1704  CZ  ARG D  54      -1.827  17.333  18.943  1.00  0.35
ATOM   1705  NH1 ARG D  54      -2.595  18.101  18.159  1.00 -0.70
ATOM   1706 HH11 ARG D  54      -3.533  17.824  17.951  1.00  0.40
ATOM   1707 HH12 ARG D  54      -2.229  18.952  17.780  1.00  0.40
ATOM   1708  NH2 ARG D  54      -0.573  17.686  19.232  1.00 -0.70
ATOM   1709 HH21 ARG D  54      -0.013  17.103  19.820  1.00  0.40
ATOM   1710 HH22 ARG D  54      -0.194  18.534  18.861  1.00  0.40
ATOM   1711  C   ARG D  54      -6.883  12.189  18.811  1.00  0.55
ATOM   1712  O   ARG D  54      -7.318  12.067  17.663  1.00 -0.55
ATOM   1713  N   GLN D  55      -7.648  12.139  19.909  1.00 -0.40
ATOM   1714  H   GLN D  55      -7.251  12.312  20.806  1.00  0.40
ATOM   1715  CA  GLN D  55      -9.090  11.838  19.932  1.00  0.00
ATOM   1716  CB  GLN D  55      -9.990  12.899  19.315  1.00  0.00
ATOM   1717  CG  GLN D  55      -9.701  14.322  19.634  1.00  0.00
ATOM   1718  CD  GLN D  55      -9.928  14.596  21.112  1.00  0.55
ATOM   1719  OE1 GLN D  55     -10.852  14.070  21.754  1.00 -0.55
ATOM   1720  NE2 GLN D  55      -8.987  15.444  21.557  1.00 -0.78
ATOM   1721 HE21 GLN D  55      -8.987  15.733  22.514  1.00  0.39
ATOM   1722 HE22 GLN D  55      -8.286  15.786  20.931  1.00  0.39
ATOM   1723  C   GLN D  55      -9.358  10.579  19.102  1.00  0.55
ATOM   1724  O   GLN D  55     -10.206  10.650  18.206  1.00 -0.55
ATOM   1725  N   PHE D  56      -8.638   9.514  19.326  1.00 -0.40
ATOM   1726  H   PHE D  56      -7.951   9.489  20.048  1.00  0.40
ATOM   1727  CA  PHE D  56      -8.780   8.290  18.548  1.00  0.00
ATOM   1728  CB  PHE D  56      -7.884   7.117  19.070  1.00  0.12
ATOM   1729  CG  PHE D  56      -8.059   5.866  18.234  1.00 -0.12
ATOM   1730  CD1 PHE D  56      -7.308   5.644  17.095  1.00 -0.12
ATOM   1731  HD1 PHE D  56      -6.549   6.362  16.823  1.00  0.12
ATOM   1732  CE1 PHE D  56      -7.495   4.539  16.295  1.00 -0.12
ATOM   1733  HE1 PHE D  56      -6.903   4.414  15.401  1.00  0.12
ATOM   1734  CZ  PHE D  56      -8.437   3.593  16.637  1.00 -0.12
ATOM   1735  HZ  PHE D  56      -8.574   2.713  16.027  1.00  0.12
ATOM   1736  CD2 PHE D  56      -9.016   4.915  18.567  1.00 -0.12
ATOM   1737  HD2 PHE D  56      -9.616   5.057  19.453  1.00  0.12
ATOM   1738  CE2 PHE D  56      -9.215   3.789  17.786  1.00 -0.12
ATOM   1739  HE2 PHE D  56      -9.967   3.064  18.062  1.00  0.12
ATOM   1740  C   PHE D  56     -10.235   7.888  18.459  1.00  0.55
ATOM   1741  O   PHE D  56     -10.788   7.583  17.403  1.00 -0.55
ATOM   1742  N   GLU D  57     -10.875   7.847  19.613  1.00 -0.40
ATOM   1743  H   GLU D  57     -10.450   8.088  20.482  1.00  0.40
ATOM   1744  CA  GLU D  57     -12.286   7.428  19.647  1.00  0.00
ATOM   1745  CB  GLU D  57     -12.731   7.447  21.119  1.00  0.00
ATOM   1746  CG  GLU D  57     -11.827   6.468  21.903  1.00  0.00
ATOM   1747  CD  GLU D  57     -12.309   5.086  21.422  1.00  0.10
ATOM   1748  OE1 GLU D  57     -13.539   4.903  21.167  1.00 -0.55
ATOM   1749  OE2 GLU D  57     -11.350   4.280  21.344  1.00 -0.55
ATOM   1750  C   GLU D  57     -13.226   8.238  18.785  1.00  0.55
ATOM   1751  O   GLU D  57     -14.159   7.640  18.238  1.00 -0.55
ATOM   1752  N   GLN D  58     -13.059   9.541  18.646  1.00 -0.40
ATOM   1753  H   GLN D  58     -12.314  10.041  19.082  1.00  0.40
ATOM   1754  CA  GLN D  58     -13.991  10.327  17.818  1.00  0.00
ATOM   1755  CB  GLN D  58     -13.777  11.833  17.959  1.00  0.00
ATOM   1756  CG  GLN D  58     -14.045  12.422  19.347  1.00  0.00
ATOM   1757  CD  GLN D  58     -14.151  13.951  19.313  1.00  0.55
ATOM   1758  OE1 GLN D  58     -13.373  14.649  19.970  1.00 -0.55
ATOM   1759  NE2 GLN D  58     -15.159  14.475  18.554  1.00 -0.78
ATOM   1760 HE21 GLN D  58     -15.276  15.466  18.494  1.00  0.39
ATOM   1761 HE22 GLN D  58     -15.779  13.867  18.058  1.00  0.39
ATOM   1762  C   GLN D  58     -13.871   9.932  16.352  1.00  0.55
ATOM   1763  O   GLN D  58     -14.823   9.873  15.599  1.00 -0.55
ATOM   1764  N   SER D  59     -12.600   9.707  15.980  1.00 -0.40
ATOM   1765  H   SER D  59     -11.840   9.789  16.619  1.00  0.40
ATOM   1766  CA  SER D  59     -12.252   9.329  14.618  1.00  0.00
ATOM   1767  CB  SER D  59     -10.742   9.419  14.380  1.00  0.00
ATOM   1768  OG  SER D  59      -9.985   8.432  15.041  1.00 -0.49
ATOM   1769  HG  SER D  59     -10.278   8.443  15.956  1.00  0.49
ATOM   1770  C   SER D  59     -12.830   7.960  14.320  1.00  0.55
ATOM   1771  O   SER D  59     -13.230   7.743  13.205  1.00 -0.55
ATOM   1772  N   LYS D  60     -12.866   7.106  15.304  1.00 -0.40
ATOM   1773  H   LYS D  60     -12.537   7.370  16.206  1.00  0.40
ATOM   1774  CA  LYS D  60     -13.365   5.724  15.227  1.00  0.00
ATOM   1775  CB  LYS D  60     -13.110   4.995  16.529  1.00  0.00
ATOM   1776  CG  LYS D  60     -13.121   3.478  16.440  1.00  0.00
ATOM   1777  CD  LYS D  60     -12.430   2.997  17.729  1.00  0.00
ATOM   1778  CE  LYS D  60     -13.148   1.784  18.292  1.00  0.33
ATOM   1779  NZ  LYS D  60     -12.399   1.290  19.472  1.00 -0.32
ATOM   1780  HZ1 LYS D  60     -12.355   2.038  20.193  1.00  0.33
ATOM   1781  HZ2 LYS D  60     -11.435   1.026  19.185  1.00  0.33
ATOM   1782  HZ3 LYS D  60     -12.883   0.457  19.865  1.00  0.33
ATOM   1783  C   LYS D  60     -14.840   5.709  14.855  1.00  0.55
ATOM   1784  O   LYS D  60     -15.294   4.964  13.999  1.00 -0.55
ATOM   1785  N   GLN D  61     -15.563   6.587  15.514  1.00 -0.40
ATOM   1786  H   GLN D  61     -15.147   7.174  16.202  1.00  0.40
ATOM   1787  CA  GLN D  61     -16.974   6.791  15.323  1.00  0.00
ATOM   1788  CB  GLN D  61     -17.413   8.029  16.136  1.00  0.00
ATOM   1789  CG  GLN D  61     -18.944   8.176  16.256  1.00  0.00
ATOM   1790  CD  GLN D  61     -19.297   9.331  17.201  1.00  0.55
ATOM   1791  OE1 GLN D  61     -19.913   9.119  18.251  1.00 -0.55
ATOM   1792  NE2 GLN D  61     -18.898  10.577  16.812  1.00 -0.78
ATOM   1793 HE21 GLN D  61     -19.100  11.369  17.388  1.00  0.39
ATOM   1794 HE22 GLN D  61     -18.403  10.698  15.951  1.00  0.39
ATOM   1795  C   GLN D  61     -17.233   7.100  13.848  1.00  0.55
ATOM   1796  O   GLN D  61     -17.981   6.445  13.120  1.00 -0.55
ATOM   1797  N   LEU D  62     -16.547   8.148  13.427  1.00 -0.40
ATOM   1798  H   LEU D  62     -15.919   8.610  14.046  1.00  0.40
ATOM   1799  CA  LEU D  62     -16.601   8.738  12.101  1.00  0.00
ATOM   1800  CB  LEU D  62     -15.842  10.101  12.247  1.00  0.00
ATOM   1801  CG  LEU D  62     -16.854  11.115  12.832  1.00  0.00
ATOM   1802  CD1 LEU D  62     -17.240  12.196  11.827  1.00  0.00
ATOM   1803  CD2 LEU D  62     -18.114  10.377  13.286  1.00  0.00
ATOM   1804  C   LEU D  62     -16.118   7.892  10.956  1.00  0.55
ATOM   1805  O   LEU D  62     -16.510   8.045   9.779  1.00 -0.55
ATOM   1806  N   THR D  63     -15.268   6.909  11.229  1.00 -0.40
ATOM   1807  H   THR D  63     -14.924   6.703  12.141  1.00  0.40
ATOM   1808  CA  THR D  63     -14.809   6.078  10.112  1.00  0.00
ATOM   1809  CB  THR D  63     -13.275   6.049  10.159  1.00  0.00
ATOM   1810  OG1 THR D  63     -12.968   5.535  11.475  1.00 -0.49
ATOM   1811  HG1 THR D  63     -13.062   6.277  12.078  1.00  0.49
ATOM   1812  CG2 THR D  63     -12.700   7.428   9.897  1.00  0.00
ATOM   1813  C   THR D  63     -15.493   4.720  10.164  1.00  0.55
ATOM   1814  O   THR D  63     -14.992   4.004   9.273  1.00 -0.55
ATOM   1815  NT  THR D  63     -16.459   4.412  11.052  1.00 -0.40
ATOM   1816  HNT THR D  63     -16.796   5.070  11.721  1.00  0.40
ATOM   1817  CAT THR D  63     -17.059   3.109  11.084  1.00  0.00
ATOM   1818  CAY GLY G  66     -12.960  -1.116  11.692  1.00  0.00
ATOM   1819  CY  GLY G  66     -12.513  -0.187  10.615  1.00  0.55
ATOM   1820  OY  GLY G  66     -12.282  -0.603   9.482  1.00 -0.55
ATOM   1821  N   GLY G  66     -12.378   1.109  10.964  1.00 -0.40
ATOM   1822  H   GLY G  66     -12.595   1.425  11.884  1.00  0.40
ATOM   1823  CA  GLY G  66     -11.909   2.150  10.033  1.00  0.00
ATOM   1824  C   GLY G  66     -10.541   2.627  10.581  1.00  0.55
ATOM   1825  O   GLY G  66      -9.479   2.186  10.140  1.00 -0.55
ATOM   1826  N   ALA G  67     -10.644   3.517  11.543  1.00 -0.40
ATOM   1827  H   ALA G  67     -11.543   3.858  11.799  1.00  0.40
ATOM   1828  CA  ALA G  67      -9.576   4.090  12.313  1.00  0.00
ATOM   1829  CB  ALA G  67     -10.169   4.921  13.447  1.00  0.00
ATOM   1830  C   ALA G  67      -8.761   2.939  12.931  1.00  0.55
ATOM   1831  O   ALA G  67      -7.522   2.967  13.050  1.00 -0.55
ATOM   1832  N   GLU G  68      -9.525   1.909  13.351  1.00 -0.40
ATOM   1833  H   GLU G  68     -10.518   1.886  13.256  1.00  0.40
ATOM   1834  CA  GLU G  68      -8.876   0.746  13.986  1.00  0.00
ATOM   1835  CB  GLU G  68      -9.983  -0.057  14.687  1.00  0.00
ATOM   1836  CG  GLU G  68      -9.472  -1.035  15.701  1.00  0.00
ATOM   1837  CD  GLU G  68      -8.727  -0.387  16.879  1.00  0.10
ATOM   1838  OE1 GLU G  68      -9.359   0.488  17.513  1.00 -0.55
ATOM   1839  OE2 GLU G  68      -7.592  -0.906  17.014  1.00 -0.55
ATOM   1840  C   GLU G  68      -8.033  -0.111  13.048  1.00  0.55
ATOM   1841  O   GLU G  68      -6.927  -0.547  13.412  1.00 -0.55
ATOM   1842  N   SER G  69      -8.527  -0.352  11.857  1.00 -0.40
ATOM   1843  H   SER G  69      -9.436  -0.021  11.628  1.00  0.40
ATOM   1844  CA  SER G  69      -7.888  -1.074  10.777  1.00  0.00
ATOM   1845  CB  SER G  69      -8.774  -0.979   9.511  1.00  0.00
ATOM   1846  OG  SER G  69      -9.593  -2.109   9.552  1.00 -0.49
ATOM   1847  HG  SER G  69     -10.252  -1.983   8.865  1.00  0.49
ATOM   1848  C   SER G  69      -6.558  -0.395  10.368  1.00  0.55
ATOM   1849  O   SER G  69      -5.604  -1.113  10.134  1.00 -0.55
ATOM   1850  N   VAL G  70      -6.605   0.929  10.302  1.00 -0.40
ATOM   1851  H   VAL G  70      -7.448   1.425  10.493  1.00  0.40
ATOM   1852  CA  VAL G  70      -5.467   1.763   9.956  1.00  0.00
ATOM   1853  CB  VAL G  70      -5.878   3.215   9.666  1.00  0.00
ATOM   1854  CG1 VAL G  70      -4.593   4.063   9.684  1.00  0.00
ATOM   1855  CG2 VAL G  70      -6.650   3.348   8.374  1.00  0.00
ATOM   1856  C   VAL G  70      -4.416   1.703  11.050  1.00  0.55
ATOM   1857  O   VAL G  70      -3.219   1.521  10.780  1.00 -0.55
ATOM   1858  N   LEU G  71      -4.823   1.827  12.294  1.00 -0.40
ATOM   1859  H   LEU G  71      -5.783   1.989  12.505  1.00  0.40
ATOM   1860  CA  LEU G  71      -3.941   1.743  13.460  1.00  0.00
ATOM   1861  CB  LEU G  71      -4.709   1.896  14.781  1.00  0.00
ATOM   1862  CG  LEU G  71      -3.916   1.706  16.088  1.00  0.00
ATOM   1863  CD1 LEU G  71      -2.763   2.700  16.152  1.00  0.00
ATOM   1864  CD2 LEU G  71      -4.773   1.843  17.339  1.00  0.00
ATOM   1865  C   LEU G  71      -3.216   0.371  13.430  1.00  0.55
ATOM   1866  O   LEU G  71      -2.013   0.270  13.737  1.00 -0.55
ATOM   1867  N   GLN G  72      -3.966  -0.653  13.113  1.00 -0.40
ATOM   1868  H   GLN G  72      -4.931  -0.518  12.912  1.00  0.40
ATOM   1869  CA  GLN G  72      -3.532  -2.041  13.016  1.00  0.00
ATOM   1870  CB  GLN G  72      -4.764  -2.898  12.742  1.00  0.00
ATOM   1871  CG  GLN G  72      -4.505  -4.377  12.508  1.00  0.00
ATOM   1872  CD  GLN G  72      -5.823  -5.164  12.367  1.00  0.55
ATOM   1873  OE1 GLN G  72      -6.871  -4.943  13.028  1.00 -0.55
ATOM   1874  NE2 GLN G  72      -5.884  -6.188  11.485  1.00 -0.78
ATOM   1875 HE21 GLN G  72      -6.731  -6.709  11.381  1.00  0.39
ATOM   1876 HE22 GLN G  72      -5.081  -6.424  10.937  1.00  0.39
ATOM   1877  C   GLN G  72      -2.402  -2.187  11.996  1.00  0.55
ATOM   1878  O   GLN G  72      -1.461  -2.936  12.285  1.00 -0.55
ATOM   1879  N   VAL G  73      -2.455  -1.510  10.866  1.00 -0.40
ATOM   1880  H   VAL G  73      -3.245  -0.950  10.630  1.00  0.40
ATOM   1881  CA  VAL G  73      -1.376  -1.526   9.881  1.00  0.00
ATOM   1882  CB  VAL G  73      -1.773  -0.826   8.592  1.00  0.00
ATOM   1883  CG1 VAL G  73      -0.577  -0.684   7.662  1.00  0.00
ATOM   1884  CG2 VAL G  73      -2.900  -1.681   7.986  1.00  0.00
ATOM   1885  C   VAL G  73      -0.110  -0.909  10.458  1.00  0.55
ATOM   1886  O   VAL G  73       1.014  -1.391  10.272  1.00 -0.55
ATOM   1887  N   PHE G  74      -0.235   0.192  11.184  1.00 -0.40
ATOM   1888  H   PHE G  74      -1.115   0.639  11.325  1.00  0.40
ATOM   1889  CA  PHE G  74       0.915   0.819  11.822  1.00  0.00
ATOM   1890  CB  PHE G  74       0.508   2.100  12.543  1.00  0.12
ATOM   1891  CG  PHE G  74       0.485   3.308  11.662  1.00 -0.12
ATOM   1892  CD1 PHE G  74       1.627   4.021  11.375  1.00 -0.12
ATOM   1893  HD1 PHE G  74       2.570   3.712  11.802  1.00  0.12
ATOM   1894  CE1 PHE G  74       1.584   5.136  10.543  1.00 -0.12
ATOM   1895  HE1 PHE G  74       2.486   5.690  10.331  1.00  0.12
ATOM   1896  CZ  PHE G  74       0.363   5.535   9.984  1.00 -0.12
ATOM   1897  HZ  PHE G  74       0.324   6.400   9.339  1.00  0.12
ATOM   1898  CD2 PHE G  74      -0.730   3.707  11.100  1.00 -0.12
ATOM   1899  HD2 PHE G  74      -1.628   3.149  11.321  1.00  0.12
ATOM   1900  CE2 PHE G  74      -0.797   4.819  10.257  1.00 -0.12
ATOM   1901  HE2 PHE G  74      -1.740   5.119   9.823  1.00  0.12
ATOM   1902  C   PHE G  74       1.531  -0.165  12.819  1.00  0.55
ATOM   1903  O   PHE G  74       2.754  -0.281  12.934  1.00 -0.55
ATOM   1904  N   ARG G  75       0.737  -0.869  13.575  1.00 -0.40
ATOM   1905  H   ARG G  75      -0.255  -0.805  13.506  1.00  0.40
ATOM   1906  CA  ARG G  75       1.263  -1.817  14.592  1.00  0.00
ATOM   1907  CB  ARG G  75       0.127  -2.208  15.541  1.00  0.00
ATOM   1908  CG  ARG G  75      -0.181  -0.900  16.312  1.00  0.00
ATOM   1909  CD  ARG G  75      -0.113  -1.130  17.786  1.00  0.35
ATOM   1910  NE  ARG G  75      -1.036  -2.075  18.265  1.00 -0.35
ATOM   1911  HE  ARG G  75      -1.940  -1.843  17.953  1.00  0.45
ATOM   1912  CZ  ARG G  75      -1.085  -3.168  18.993  1.00  0.35
ATOM   1913  NH1 ARG G  75      -0.052  -3.761  19.550  1.00 -0.70
ATOM   1914 HH11 ARG G  75       0.866  -3.381  19.433  1.00  0.40
ATOM   1915 HH12 ARG G  75      -0.183  -4.592  20.089  1.00  0.40
ATOM   1916  NH2 ARG G  75      -2.308  -3.705  19.156  1.00 -0.70
ATOM   1917 HH21 ARG G  75      -3.105  -3.272  18.734  1.00  0.40
ATOM   1918 HH22 ARG G  75      -2.421  -4.537  19.698  1.00  0.40
ATOM   1919  C   ARG G  75       1.977  -3.000  13.985  1.00  0.55
ATOM   1920  O   ARG G  75       3.032  -3.351  14.563  1.00 -0.55
ATOM   1921  N   GLU G  76       1.495  -3.530  12.860  1.00 -0.40
ATOM   1922  H   GLU G  76       0.657  -3.196  12.436  1.00  0.40
ATOM   1923  CA  GLU G  76       2.161  -4.633  12.176  1.00  0.00
ATOM   1924  CB  GLU G  76       1.411  -5.141  10.964  1.00  0.00
ATOM   1925  CG  GLU G  76      -0.014  -5.502  11.262  1.00  0.00
ATOM   1926  CD  GLU G  76      -0.574  -6.428  10.170  1.00  0.10
ATOM   1927  OE1 GLU G  76       0.212  -6.826   9.244  1.00 -0.55
ATOM   1928  OE2 GLU G  76      -1.781  -6.717  10.403  1.00 -0.55
ATOM   1929  C   GLU G  76       3.495  -4.204  11.555  1.00  0.55
ATOM   1930  O   GLU G  76       4.452  -4.972  11.483  1.00 -0.55
ATOM   1931  N   ALA G  77       3.440  -2.964  11.113  1.00 -0.40
ATOM   1932  H   ALA G  77       2.638  -2.376  11.172  1.00  0.40
ATOM   1933  CA  ALA G  77       4.669  -2.427  10.486  1.00  0.00
ATOM   1934  CB  ALA G  77       4.400  -1.145   9.729  1.00  0.00
ATOM   1935  C   ALA G  77       5.746  -2.313  11.570  1.00  0.55
ATOM   1936  O   ALA G  77       6.948  -2.589  11.381  1.00 -0.55
ATOM   1937  N   LYS G  78       5.325  -1.900  12.747  1.00 -0.40
ATOM   1938  H   LYS G  78       4.372  -1.665  12.921  1.00  0.40
ATOM   1939  CA  LYS G  78       6.230  -1.765  13.862  1.00  0.00
ATOM   1940  CB  LYS G  78       5.574  -1.070  15.047  1.00  0.00
ATOM   1941  CG  LYS G  78       6.523  -0.801  16.189  1.00  0.00
ATOM   1942  CD  LYS G  78       5.895  -0.261  17.443  1.00  0.00
ATOM   1943  CE  LYS G  78       6.865   0.463  18.370  1.00  0.33
ATOM   1944  NZ  LYS G  78       8.325   0.396  18.074  1.00 -0.32
ATOM   1945  HZ1 LYS G  78       8.508   0.801  17.134  1.00  0.33
ATOM   1946  HZ2 LYS G  78       8.637  -0.596  18.091  1.00  0.33
ATOM   1947  HZ3 LYS G  78       8.850   0.935  18.792  1.00  0.33
ATOM   1948  C   LYS G  78       6.640  -3.190  14.279  1.00  0.55
ATOM   1949  O   LYS G  78       7.845  -3.410  14.482  1.00 -0.55
ATOM   1950  N   ALA G  79       5.695  -4.098  14.415  1.00 -0.40
ATOM   1951  H   ALA G  79       4.738  -3.902  14.214  1.00  0.40
ATOM   1952  CA  ALA G  79       5.992  -5.457  14.875  1.00  0.00
ATOM   1953  CB  ALA G  79       4.819  -6.381  14.762  1.00  0.00
ATOM   1954  C   ALA G  79       7.169  -5.998  14.080  1.00  0.55
ATOM   1955  O   ALA G  79       8.109  -6.576  14.609  1.00 -0.55
ATOM   1956  N   GLU G  80       7.032  -5.746  12.794  1.00 -0.40
ATOM   1957  H   GLU G  80       6.244  -5.251  12.436  1.00  0.40
ATOM   1958  CA  GLU G  80       8.014  -6.168  11.811  1.00  0.00
ATOM   1959  CB  GLU G  80       7.380  -6.019  10.421  1.00  0.00
ATOM   1960  CG  GLU G  80       6.445  -7.204  10.122  1.00  0.00
ATOM   1961  CD  GLU G  80       6.491  -7.524   8.632  1.00  0.10
ATOM   1962  OE1 GLU G  80       7.419  -7.057   7.921  1.00 -0.55
ATOM   1963  OE2 GLU G  80       5.564  -8.231   8.176  1.00 -0.55
ATOM   1964  C   GLU G  80       9.295  -5.394  11.884  1.00  0.55
ATOM   1965  O   GLU G  80      10.083  -5.640  10.966  1.00 -0.55
ATOM   1966  N   GLY G  81       9.579  -4.506  12.807  1.00 -0.40
ATOM   1967  H   GLY G  81       8.929  -4.298  13.533  1.00  0.40
ATOM   1968  CA  GLY G  81      10.801  -3.770  12.868  1.00  0.00
ATOM   1969  C   GLY G  81      10.933  -2.318  12.522  1.00  0.55
ATOM   1970  O   GLY G  81      12.002  -1.736  12.861  1.00 -0.55
ATOM   1971  N   ALA G  82       9.966  -1.695  11.857  1.00 -0.40
ATOM   1972  H   ALA G  82       9.147  -2.181  11.564  1.00  0.40
ATOM   1973  CA  ALA G  82      10.009  -0.266  11.498  1.00  0.00
ATOM   1974  CB  ALA G  82       8.849   0.132  10.625  1.00  0.00
ATOM   1975  C   ALA G  82       9.959   0.484  12.824  1.00  0.55
ATOM   1976  O   ALA G  82       9.249   0.068  13.753  1.00 -0.55
ATOM   1977  N   ASP G  83      10.738   1.516  12.867  1.00 -0.40
ATOM   1978  H   ASP G  83      11.292   1.754  12.075  1.00  0.40
ATOM   1979  CA  ASP G  83      10.905   2.421  14.005  1.00  0.00
ATOM   1980  CB  ASP G  83      12.284   3.089  13.972  1.00  0.00
ATOM   1981  CG  ASP G  83      12.602   3.800  15.278  1.00  0.10
ATOM   1982  OD1 ASP G  83      11.694   3.935  16.136  1.00 -0.55
ATOM   1983  OD2 ASP G  83      13.758   4.251  15.473  1.00 -0.55
ATOM   1984  C   ASP G  83       9.802   3.502  14.064  1.00  0.55
ATOM   1985  O   ASP G  83       9.939   4.665  13.652  1.00 -0.55
ATOM   1986  N   ILE G  84       8.688   3.016  14.606  1.00 -0.40
ATOM   1987  H   ILE G  84       8.629   2.072  14.921  1.00  0.40
ATOM   1988  CA  ILE G  84       7.490   3.812  14.780  1.00  0.00
ATOM   1989  CB  ILE G  84       6.274   3.175  14.036  1.00  0.00
ATOM   1990  CG2 ILE G  84       4.984   3.976  14.218  1.00  0.00
ATOM   1991  CG1 ILE G  84       6.656   3.114  12.558  1.00  0.00
ATOM   1992  CD1 ILE G  84       5.693   2.333  11.708  1.00  0.00
ATOM   1993  C   ILE G  84       7.063   3.937  16.236  1.00  0.55
ATOM   1994  O   ILE G  84       6.835   2.864  16.847  1.00 -0.55
ATOM   1995  N   THR G  85       6.993   5.171  16.703  1.00 -0.40
ATOM   1996  H   THR G  85       7.276   5.971  16.180  1.00  0.40
ATOM   1997  CA  THR G  85       6.475   5.399  18.054  1.00  0.00
ATOM   1998  CB  THR G  85       7.217   6.462  18.836  1.00  0.00
ATOM   1999  OG1 THR G  85       8.511   5.902  18.938  1.00 -0.49
ATOM   2000  HG1 THR G  85       8.941   6.075  18.097  1.00  0.49
ATOM   2001  CG2 THR G  85       6.576   6.611  20.210  1.00  0.00
ATOM   2002  C   THR G  85       4.997   5.803  17.919  1.00  0.55
ATOM   2003  O   THR G  85       4.675   6.727  17.167  1.00 -0.55
ATOM   2004  N   ILE G  86       4.078   5.148  18.570  1.00 -0.40
ATOM   2005  H   ILE G  86       4.309   4.387  19.170  1.00  0.40
ATOM   2006  CA  ILE G  86       2.637   5.469  18.479  1.00  0.00
ATOM   2007  CB  ILE G  86       1.859   4.226  18.078  1.00  0.00
ATOM   2008  CG2 ILE G  86       0.377   4.422  17.914  1.00  0.00
ATOM   2009  CG1 ILE G  86       2.429   3.665  16.757  1.00  0.00
ATOM   2010  CD1 ILE G  86       1.787   2.267  16.571  1.00  0.00
ATOM   2011  C   ILE G  86       2.132   6.026  19.794  1.00  0.55
ATOM   2012  O   ILE G  86       2.241   5.386  20.845  1.00 -0.55
ATOM   2013  N   ILE G  87       1.599   7.224  19.769  1.00 -0.40
ATOM   2014  H   ILE G  87       1.546   7.740  18.919  1.00  0.40
ATOM   2015  CA  ILE G  87       1.044   7.911  20.939  1.00  0.00
ATOM   2016  CB  ILE G  87       1.652   9.299  21.168  1.00  0.00
ATOM   2017  CG2 ILE G  87       1.021   9.964  22.386  1.00  0.00
ATOM   2018  CG1 ILE G  87       3.175   9.136  21.237  1.00  0.00
ATOM   2019  CD1 ILE G  87       3.880  10.454  20.993  1.00  0.00
ATOM   2020  C   ILE G  87      -0.451   8.061  20.692  1.00  0.55
ATOM   2021  O   ILE G  87      -0.907   8.575  19.679  1.00 -0.55
ATOM   2022  N   LEU G  88      -1.191   7.480  21.604  1.00 -0.40
ATOM   2023  H   LEU G  88      -0.783   7.018  22.387  1.00  0.40
ATOM   2024  CA  LEU G  88      -2.651   7.457  21.552  1.00  0.00
ATOM   2025  CB  LEU G  88      -3.173   6.041  21.669  1.00  0.00
ATOM   2026  CG  LEU G  88      -2.883   5.096  20.508  1.00  0.00
ATOM   2027  CD1 LEU G  88      -3.165   3.672  20.943  1.00  0.00
ATOM   2028  CD2 LEU G  88      -3.762   5.443  19.307  1.00  0.00
ATOM   2029  C   LEU G  88      -3.136   8.384  22.664  1.00  0.55
ATOM   2030  O   LEU G  88      -3.051   8.033  23.837  1.00 -0.55
ATOM   2031  N   SER G  89      -3.544   9.564  22.223  1.00 -0.40
ATOM   2032  H   SER G  89      -3.506   9.841  21.266  1.00  0.40
ATOM   2033  CA  SER G  89      -4.097  10.545  23.216  1.00  0.00
ATOM   2034  CB  SER G  89      -3.200  11.750  23.349  1.00  0.00
ATOM   2035  OG  SER G  89      -2.458  12.041  22.184  1.00 -0.49
ATOM   2036  HG  SER G  89      -1.933  12.818  22.391  1.00  0.49
ATOM   2037  C   SER G  89      -5.548  10.818  22.817  1.00  0.10
ATOM   2038  O   SER G  89      -6.176   9.872  22.206  1.00 -0.55
ATOM   2039  OXT SER G  89      -6.064  11.936  23.072  1.00 -0.55
ATOM   2040  OH2 OH2 R 111       8.502   0.276  -8.217  1.00 -0.83
ATOM   2041  H1  OH2 R 111       8.689  -0.355  -7.522  1.00  0.42
ATOM   2042  H2  OH2 R 111       7.573   0.153  -8.410  1.00  0.42
ATOM   2043  OH2 OH2 R 113      10.492  -3.800 -11.608  1.00 -0.83
ATOM   2044  H1  OH2 R 113       9.830  -3.548 -12.252  1.00  0.42
ATOM   2045  H2  OH2 R 113      10.016  -4.329 -10.968  1.00  0.42
ATOM   2046  OH2 OH2 R 116      14.846  -5.228 -11.862  1.00 -0.83
ATOM   2047  H1  OH2 R 116      15.761  -5.150 -11.593  1.00  0.42
ATOM   2048  H2  OH2 R 116      14.359  -4.727 -11.207  1.00  0.42
ATOM   2049  OH2 OH2 R 117      -4.838  -1.322 -11.603  1.00 -0.83
ATOM   2050  H1  OH2 R 117      -5.439  -0.718 -12.039  1.00  0.42
ATOM   2051  H2  OH2 R 117      -5.344  -1.680 -10.873  1.00  0.42
ATOM   2052  OH2 OH2 R 119      -6.721  -6.520  -1.235  1.00 -0.83
ATOM   2053  H1  OH2 R 119      -6.037  -6.006  -0.806  1.00  0.42
ATOM   2054  H2  OH2 R 119      -6.447  -7.430  -1.117  1.00  0.42
ATOM   2055  OH2 OH2 R 121       4.286  -3.705  -0.445  1.00 -0.83
ATOM   2056  H1  OH2 R 121       4.373  -2.950  -1.027  1.00  0.42
ATOM   2057  H2  OH2 R 121       3.788  -4.344  -0.954  1.00  0.42
ATOM   2058  OH2 OH2 R 122       7.999  -7.454  -2.394  1.00 -0.83
ATOM   2059  H1  OH2 R 122       8.515  -7.360  -1.594  1.00  0.42
ATOM   2060  H2  OH2 R 122       8.052  -6.596  -2.815  1.00  0.42
ATOM   2061  OH2 OH2 R 125       3.756  -6.702   1.167  1.00 -0.83
ATOM   2062  H1  OH2 R 125       3.469  -6.457   0.287  1.00  0.42
ATOM   2063  H2  OH2 R 125       3.634  -7.650   1.205  1.00  0.42
ATOM   2064  OH2 OH2 R 130      15.071 -16.819 -11.114  1.00 -0.83
ATOM   2065  H1  OH2 R 130      15.917 -16.390 -10.990  1.00  0.42
ATOM   2066  H2  OH2 R 130      14.725 -16.930 -10.228  1.00  0.42
ATOM   2067  OH2 OH2 R 150      17.614   4.363  -7.037  1.00 -0.83
ATOM   2068  H1  OH2 R 150      17.306   4.913  -6.317  1.00  0.42
ATOM   2069  H2  OH2 R 150      18.477   4.715  -7.256  1.00  0.42
ATOM   2070  OH2 OH2 R 151      11.838   3.422 -12.105  1.00 -0.83
ATOM   2071  H1  OH2 R 151      12.195   3.913 -11.364  1.00  0.42
ATOM   2072  H2  OH2 R 151      10.916   3.290 -11.882  1.00  0.42
ATOM   2073  OH2 OH2 L  90      10.339   6.177  16.690  1.00 -0.83
ATOM   2074  H1  OH2 L  90      10.739   5.310  16.620  1.00  0.42
ATOM   2075  H2  OH2 L  90      10.745   6.686  15.988  1.00  0.42
ATOM   2076  OH2 OH2 L  92       9.532   2.896   4.459  1.00 -0.83
ATOM   2077  H1  OH2 L  92       8.821   2.594   5.025  1.00  0.42
ATOM   2078  H2  OH2 L  92       9.720   3.784   4.764  1.00  0.42
ATOM   2079  OH2 OH2 R  94      12.915   5.185   4.604  1.00 -0.83
ATOM   2080  H1  OH2 R  94      11.986   5.302   4.802  1.00  0.42
ATOM   2081  H2  OH2 R  94      13.066   4.246   4.711  1.00  0.42
ATOM   2082  OH2 OH2 L  97      -3.661   9.823  -2.989  1.00 -0.83
ATOM   2083  H1  OH2 L  97      -4.505   9.902  -2.544  1.00  0.42
ATOM   2084  H2  OH2 L  97      -3.542   8.882  -3.114  1.00  0.42
ATOM   2085  OH2 OH2 R 105      -6.339  -3.423  -2.182  1.00 -0.83
ATOM   2086  H1  OH2 R 105      -5.737  -2.879  -2.691  1.00  0.42
ATOM   2087  H2  OH2 R 105      -5.797  -3.790  -1.483  1.00  0.42
ATOM   2088  OH2 OH2 L 110     -14.375  12.579  14.012  1.00 -0.83
ATOM   2089  H1  OH2 L 110     -13.437  12.641  14.194  1.00  0.42
ATOM   2090  H2  OH2 L 110     -14.428  12.451  13.065  1.00  0.42
ATOM   2091 DUM1 DUM W 214      95.840  91.508  95.237  1.00  0.00
ATOM   2092 DUM2 DUM W 214     -91.333 -96.013 -92.818  1.00  0.00
ATOM   2093  AAA AAA X 214      -0.676  52.010  32.049  1.00  0.00
ATOM   2094  AAB AAB X 215      26.965 -35.959  51.875  1.00  0.00
ATOM   2095  AAC AAC X 216      55.463  -6.243  52.372  1.00  0.00
ATOM   2096  AAD AAD X 217     -45.132  57.771 -14.429  1.00  0.00
ATOM   2097  AAE AAE X 218      36.807 -34.409 -62.577  1.00  0.00
ATOM   2098  AAF AAF X 219      30.357  18.740  88.128  1.00  0.00
ATOM   2099  AAG AAG X 220     -17.725 -56.837 -12.385  1.00  0.00
ATOM   2100  AAH AAH X 221      37.517  35.549 -36.170  1.00  0.00
ATOM   2101  AAI AAI X 222      76.028 -53.467  45.947  1.00  0.00
ATOM   2102  AAJ AAJ X 223      58.546 -57.604 -13.756  1.00  0.00
ATOM   2103  AAK AAK X 224      34.880  73.555   9.170  1.00  0.00
ATOM   2104  AAL AAL X 225     -16.453 -78.780  20.054  1.00  0.00
ATOM   2105  AAM AAM X 226      42.945  33.795  52.630  1.00  0.00
ATOM   2106  AAN AAN X 227      57.251 -78.055 -77.420  1.00  0.00
ATOM   2107  AAO AAO X 228       3.943  56.586 -46.073  1.00  0.00
ATOM   2108  AAP AAP X 229      26.047 -16.758 -36.100  1.00  0.00
ATOM   2109  AAQ AAQ X 230     -71.073  47.008  67.113  1.00  0.00
ATOM   2110  AAR AAR X 231      73.239  26.259  35.034  1.00  0.00
ATOM   2111  AAS AAS X 232       5.604 -49.191  68.454  1.00  0.00
ATOM   2112  AAT AAT X 233      41.443   6.398  13.696  1.00  0.00
ATOM   2113  AAU AAU X 234      14.894 -10.027  41.483  1.00  0.00
ATOM   2114  AAV AAV X 235      70.557 -85.294  28.978  1.00  0.00
ATOM   2115  AAW AAW X 236       5.615   0.157 -74.498  1.00  0.00
ATOM   2116  AAX AAX X 237      12.357  78.013  57.744  1.00  0.00
ATOM   2117  AAY AAY X 238     -46.141   3.431  52.802  1.00  0.00
ATOM   2118  AAZ AAZ X 239     -23.804 -58.047  60.421  1.00  0.00
ATOM   2119  ABA ABA X 240     -71.115   1.396 -43.788  1.00  0.00
ATOM   2120  ABB ABB X 241     -59.442 -25.487 -36.338  1.00  0.00
ATOM   2121  ABC ABC X 242      15.904 -71.928  -3.529  1.00  0.00
ATOM   2122  ABD ABD X 243      63.175 -62.807 -70.471  1.00  0.00
ATOM   2123  ABE ABE X 244     -79.993 -28.338 -17.559  1.00  0.00
ATOM   2124  ABF ABF X 245     -76.753 -61.472  51.155  1.00  0.00
ATOM   2125  ABG ABG X 246       0.047  73.471 -19.817  1.00  0.00
ATOM   2126  ABH ABH X 247      34.422 -35.821 -33.571  1.00  0.00
ATOM   2127  ABI ABI X 248      68.540  68.816 -31.602  1.00  0.00
ATOM   2128  ABJ ABJ X 249     -42.589   2.253 -46.448  1.00  0.00
ATOM   2129  ABK ABK X 250     -73.828  -7.115  21.903  1.00  0.00
ATOM   2130  ABL ABL X 251      64.681  14.133  78.485  1.00  0.00
ATOM   2131  ABM ABM X 252     -53.646 -31.205  35.132  1.00  0.00
ATOM   2132  ABN ABN X 253      51.627 -65.341  72.452  1.00  0.00
ATOM   2133  ABO ABO X 254      21.951 -44.063 -49.142  1.00  0.00
ATOM   2134  ABP ABP X 255      35.017  82.256 -35.109  1.00  0.00
ATOM   2135  ABQ ABQ X 256      -5.518 -67.755  58.589  1.00  0.00
ATOM   2136  ABR ABR X 257      28.606  65.689 -67.503  1.00  0.00
ATOM   2137  ABS ABS X 258     -18.732 -18.118  26.954  1.00  0.00
ATOM   2138  ABT ABT X 259      73.802  41.401 -63.205  1.00  0.00
ATOM   2139  ABU ABU X 260     -37.974  58.680 -61.317  1.00  0.00
ATOM   2140  ABV ABV X 261      13.876 -68.633 -77.378  1.00  0.00
ATOM   2141  ABW ABW X 262     -77.041  22.380 -24.927  1.00  0.00
ATOM   2142  ABX ABX X 263      35.642   8.787 -54.240  1.00  0.00
ATOM   2143  ABY ABY X 264     -14.255  54.236  16.095  1.00  0.00
ATOM   2144  ABZ ABZ X 265      -4.074 -39.877  13.528  1.00  0.00
ATOM   2145  ACA ACA X 266     -62.068 -58.318 -58.132  1.00  0.00
ATOM   2146  ACB ACB X 267      55.903  46.075  -6.253  1.00  0.00
ATOM   2147  ACC ACC X 268     -44.327  55.539  47.521  1.00  0.00
ATOM   2148  ACD ACD X 269     -33.358  15.380  -2.417  1.00  0.00
ATOM   2149  ACE ACE X 270      -8.504  67.169  64.161  1.00  0.00
ATOM   2150  ACF ACF X 271     -16.110 -45.680 -56.208  1.00  0.00
ATOM   2151  ACG ACG X 272      18.863 -45.874  17.039  1.00  0.00
ATOM   2152  ACH ACH X 273      58.990 -29.430   7.405  1.00  0.00
ATOM   2153  ACI ACI X 274      55.788 -71.107  39.487  1.00  0.00
ATOM   2154  ACJ ACJ X 275      47.985 -33.232 -26.516  1.00  0.00
ATOM   2155  ACK ACK X 276     -61.221  27.101  17.698  1.00  0.00
ATOM   2156  ACL ACL X 277     -60.145 -11.197 -78.776  1.00  0.00
ATOM   2157  ACM ACM X 278      57.784 -81.354 -30.315  1.00  0.00
ATOM   2158  ACN ACN X 279       9.918  57.452  30.960  1.00  0.00
ATOM   2159  ACO ACO X 280      34.749 -68.745 -38.385  1.00  0.00
ATOM   2160  ACP ACP X 281     -64.267 -68.650  15.118  1.00  0.00
ATOM   2161  ACQ ACQ X 282     -59.822  56.577 -75.407  1.00  0.00
ATOM   2162  ACR ACR X 283     -71.467 -52.125 -75.241  1.00  0.00
ATOM   2163  ACS ACS X 284     -76.074 -77.087 -17.447  1.00  0.00
ATOM   2164  ACT ACT X 285     -13.561 -34.986  40.650  1.00  0.00
ATOM   2165  ACU ACU X 286     -36.752 -17.569 -83.182  1.00  0.00
ATOM   2166  ACV ACV X 287     -23.083  12.152 -26.833  1.00  0.00
ATOM   2167  ACW ACW X 288     -11.227  77.851  27.778  1.00  0.00
ATOM   2168  ACX ACX X 289      82.625  -4.282 -57.965  1.00  0.00
ATOM   2169  ACY ACY X 290       0.992  53.318  65.753  1.00  0.00
ATOM   2170  ACZ ACZ X 291      50.773  71.231  24.001  1.00  0.00
ATOM   2171  ADA ADA X 292     -45.975 -68.668 -75.060  1.00  0.00
ATOM   2172  ADB ADB X 293       5.133  58.549 -82.716  1.00  0.00
ATOM   2173  ADC ADC X 294       8.904  17.756  63.825  1.00  0.00
ATOM   2174  ADD ADD X 295     -78.596  -7.586  -6.225  1.00  0.00
ATOM   2175  ADE ADE X 296      25.444  35.153  73.739  1.00  0.00
ATOM   2176  ADF ADF X 297     -31.403 -10.419 -57.456  1.00  0.00
ATOM   2177  ADG ADG X 298     -38.097  -1.095 -22.360  1.00  0.00
ATOM   2178  ADH ADH X 299      62.645 -11.854 -71.321  1.00  0.00
ATOM   2179  ADI ADI X 300      12.909  38.844  41.760  1.00  0.00
ATOM   2180  ADJ ADJ X 301     -62.420 -43.111  62.373  1.00  0.00
ATOM   2181  ADK ADK X 302      33.748 -81.804  47.767  1.00  0.00
ATOM   2182  ADL ADL X 303     -63.829  67.829 -57.888  1.00  0.00
ATOM   2183  ADM ADM X 304      64.411 -28.412  68.378  1.00  0.00
ATOM   2184  ADN ADN X 305      85.596 -11.324  12.767  1.00  0.00
ATOM   2185  ADO ADO X 306      21.677 -74.428  75.114  1.00  0.00
ATOM   2186  ADP ADP X 307      69.311  34.248 -40.268  1.00  0.00
ATOM   2187  ADQ ADQ X 308     -69.550 -80.874 -34.994  1.00  0.00
ATOM   2188  ADR ADR X 309      82.808 -69.364 -72.625  1.00  0.00
ATOM   2189  ADS ADS X 310      70.284 -76.549  70.139  1.00  0.00
ATOM   2190  ADT ADT X 311      70.644  76.046  71.626  1.00  0.00
ATOM   2191  ADU ADU X 312     -46.353  77.374 -74.196  1.00  0.00
ATOM   2192  ADV ADV X 313      48.145  54.274  58.155  1.00  0.00
ATOM   2193  ADW ADW X 314       7.755 -85.810  12.305  1.00  0.00
ATOM   2194  ADX ADX X 315      45.430  13.296 -15.838  1.00  0.00
ATOM   2195  ADY ADY X 316     -12.053 -72.887  79.816  1.00  0.00
ATOM   2196  ADZ ADZ X 317     -82.429 -70.643  69.695  1.00  0.00
ATOM   2197  AEA AEA X 318     -54.563   0.230   0.248  1.00  0.00
ATOM   2198  AEB AEB X 319      64.422  30.469 -80.283  1.00  0.00
ATOM   2199  AEC AEC X 320     -69.866 -62.642  74.925  1.00  0.00
ATOM   2200  AED AED X 321      -2.550  80.048  60.421  1.00  0.00
ATOM   2201  AEE AEE X 322      -6.697   0.120 -37.439  1.00  0.00
ATOM   2202  AEF AEF X 323     -64.479 -38.124  84.551  1.00  0.00
ATOM   2203  AEG AEG X 324      11.744  -7.076  78.634  1.00  0.00
ATOM   2204  AEH AEH X 325      25.417  66.879  34.880  1.00  0.00
ATOM   2205  AEI AEI X 326       4.843  28.312 -41.649  1.00  0.00
ATOM   2206  AEJ AEJ X 327      72.172   2.224 -24.378  1.00  0.00
ATOM   2207  AEK AEK X 328     -65.712  -6.321  77.015  1.00  0.00
ATOM   2208  AEL AEL X 329     -78.243  21.693 -49.392  1.00  0.00
ATOM   2209  AEM AEM X 330      62.854 -40.595 -40.318  1.00  0.00
ATOM   2210  AEN AEN X 331      14.458  -7.713 -44.763  1.00  0.00
ATOM   2211  AEO AEO X 332     -32.022  73.638  82.636  1.00  0.00
ATOM   2212  AEP AEP X 333      44.976 -84.625   9.364  1.00  0.00
ATOM   2213  AEQ AEQ X 334     -69.244 -21.519 -56.239  1.00  0.00
ATOM   2214  AER AER X 335      27.513  20.879  -4.519  1.00  0.00
ATOM   2215  AES AES X 336     -48.983 -62.593 -17.667  1.00  0.00
ATOM   2216  AET AET X 337      69.360 -30.844 -65.049  1.00  0.00
ATOM   2217  AEU AEU X 338     -38.319 -34.578  83.783  1.00  0.00
ATOM   2218  AEV AEV X 339     -67.000  27.400  63.197  1.00  0.00
ATOM   2219  AEW AEW X 340      26.075  25.206  13.212  1.00  0.00
ATOM   2220  AEX AEX X 341      65.782   4.979 -50.970  1.00  0.00
ATOM   2221  AEY AEY X 342      84.431  56.093 -44.376  1.00  0.00
ATOM   2222  AEZ AEZ X 343      -7.650  28.336   6.100  1.00  0.00
ATOM   2223  AFA AFA X 344      68.232  52.211  70.236  1.00  0.00
ATOM   2224  AFB AFB X 345     -50.114 -18.975  -5.817  1.00  0.00
ATOM   2225  AFC AFC X 346     -80.441  83.797  13.592  1.00  0.00
ATOM   2226  AFD AFD X 347      23.895 -20.038  -2.920  1.00  0.00
ATOM   2227  AFE AFE X 348      65.613  -8.735  13.757  1.00  0.00
ATOM   2228  AFF AFF X 349     -48.112 -49.620 -32.229  1.00  0.00
ATOM   2229  AFG AFG X 350      16.838 -64.336 -34.564  1.00  0.00
ATOM   2230  AFH AFH X 351      77.434   7.393  59.212  1.00  0.00
ATOM   2231  AFI AFI X 352     -52.771 -75.645  53.156  1.00  0.00
ATOM   2232  AFJ AFJ X 353      13.721 -68.974  35.796  1.00  0.00
ATOM   2233  AFK AFK X 354      67.891  62.109 -55.012  1.00  0.00
ATOM   2234  AFL AFL X 355     -84.003  76.509  43.449  1.00  0.00
ATOM   2235  AFM AFM X 356      27.868 -18.287  32.299  1.00  0.00
ATOM   2236  AFN AFN X 357      18.539  -5.633 -82.926  1.00  0.00
ATOM   2237  AFO AFO X 358     -57.845   6.485 -27.360  1.00  0.00
ATOM   2238  AFP AFP X 359      28.716 -77.331 -22.384  1.00  0.00
ATOM   2239  AFQ AFQ X 360       0.344  39.884   3.991  1.00  0.00
ATOM   2240  AFR AFR X 361     -64.991  82.741 -11.167  1.00  0.00
ATOM   2241  AFS AFS X 362      -7.964   4.791 -77.207  1.00  0.00
ATOM   2242  AFT AFT X 363     -53.934 -43.363  46.289  1.00  0.00
ATOM   2243  AFU AFU X 364      41.090 -15.653 -19.213  1.00  0.00
ATOM   2244  AFV AFV X 365     -38.775 -46.242  14.084  1.00  0.00
ATOM   2245  AFW AFW X 366     -16.510  68.890 -58.068  1.00  0.00
ATOM   2246  AFX AFX X 367     -27.582  74.731  22.444  1.00  0.00
ATOM   2247  AFY AFY X 368     -14.586 -13.431  65.069  1.00  0.00
ATOM   2248  AFZ AFZ X 369      38.869  55.551  81.323  1.00  0.00
ATOM   2249  AGA AGA X 370     -73.391  48.756 -17.068  1.00  0.00
ATOM   2250  AGB AGB X 371       4.387 -23.413 -40.011  1.00  0.00
ATOM   2251  AGC AGC X 372      72.837 -58.317  79.982  1.00  0.00
ATOM   2252  AGD AGD X 373     -38.754 -72.235 -52.789  1.00  0.00
ATOM   2253  AGE AGE X 374     -25.851 -31.293  15.301  1.00  0.00
ATOM   2254  AGF AGF X 375     -23.197 -75.785  47.999  1.00  0.00
ATOM   2255  AGG AGG X 376       4.493  78.010   6.845  1.00  0.00
ATOM   2256  AGH AGH X 377      19.126 -44.931 -77.460  1.00  0.00
ATOM   2257  AGI AGI X 378      -1.534  15.051  82.230  1.00  0.00
ATOM   2258  AGJ AGJ X 379     -72.159  70.725  78.755  1.00  0.00
ATOM   2259  AGK AGK X 380      36.838 -37.212  10.951  1.00  0.00
ATOM   2260  AGL AGL X 381     -84.840 -11.224  25.111  1.00  0.00
ATOM   2261  AGM AGM X 382      78.056 -78.214  34.611  1.00  0.00
ATOM   2262  AGN AGN X 383       3.925  73.236  86.761  1.00  0.00
ATOM   2263  AGO AGO X 384      69.049 -36.561  31.238  1.00  0.00
ATOM   2264  AGP AGP X 385     -75.385  58.380  10.550  1.00  0.00
ATOM   2265  AGQ AGQ X 386     -84.335 -29.663  29.725  1.00  0.00
ATOM   2266  AGR AGR X 387      81.312 -49.086   6.609  1.00  0.00
ATOM   2267  AGS AGS X 388     -77.762  11.890 -75.770  1.00  0.00
ATOM   2268  AGT AGT X 389      33.502  68.142  60.199  1.00  0.00
ATOM   2269  AGU AGU X 390      30.629  11.306  55.711  1.00  0.00
ATOM   2270  AGV AGV X 391      35.521 -65.611  30.886  1.00  0.00
ATOM   2271  AGW AGW X 392      51.906 -45.148  34.887  1.00  0.00
ATOM   2272  AGX AGX X 393      65.565  72.463 -74.472  1.00  0.00
ATOM   2273  AGY AGY X 394      -6.257  42.643 -14.822  1.00  0.00
ATOM   2274  AGZ AGZ X 395      11.879  35.276 -71.718  1.00  0.00
ATOM   2275  AHA AHA X 396     -83.060 -16.249  70.747  1.00  0.00
ATOM   2276  AHB AHB X 397     -81.605 -16.214  86.977  1.00  0.00
ATOM   2277  AHC AHC X 398      80.832  82.668  30.243  1.00  0.00
ATOM   2278  AHD AHD X 399     -49.225 -51.287  29.675  1.00  0.00
ATOM   2279  AHE AHE X 400      77.153 -48.292 -81.721  1.00  0.00
ATOM   2280  AHF AHF X 401     -32.165  44.399  77.316  1.00  0.00
ATOM   2281  AHG AHG X 402     -39.517  22.964 -77.715  1.00  0.00
ATOM   2282  AHH AHH X 403     -44.882 -49.071 -83.311  1.00  0.00
ATOM   2283  AHI AHI X 404     -22.847 -13.780 -39.875  1.00  0.00
ATOM   2284  AHJ AHJ X 405     -78.527 -72.011 -73.429  1.00  0.00
ATOM   2285  AHK AHK X 406     -29.257  24.532  84.212  1.00  0.00
ATOM   2286  AHL AHL X 407      85.896 -16.880  -6.246  1.00  0.00
ATOM   2287  AHM AHM X 408      43.432 -55.893   6.585  1.00  0.00
ATOM   2288  AHN AHN X 409     -75.506  29.877  82.221  1.00  0.00
ATOM   2289  AHO AHO X 410     -67.349 -28.398  -0.902  1.00  0.00
ATOM   2290  AHP AHP X 411      59.614 -50.922 -62.392  1.00  0.00
ATOM   2291  AHQ AHQ X 412     -12.034   5.551  48.134  1.00  0.00
ATOM   2292  AHR AHR X 413     -11.902  66.213 -72.833  1.00  0.00
ATOM   2293  AHS AHS X 414      82.934  21.165  -1.035  1.00  0.00
ATOM   2294  AHT AHT X 415     -72.176  66.685 -78.518  1.00  0.00
ATOM   2295  AHU AHU X 416      44.320 -60.984  83.983  1.00  0.00
ATOM   2296  AHV AHV X 417      88.451  43.967 -32.045  1.00  0.00
ATOM   2297  AHW AHW X 418       7.404 -60.152  60.425  1.00  0.00
ATOM   2298  AHX AHX X 419     -70.538  72.512 -39.210  1.00  0.00
ATOM   2299  AHY AHY X 420     -19.636  34.696 -55.787  1.00  0.00
ATOM   2300  AHZ AHZ X 421      63.130  10.709 -81.577  1.00  0.00
ATOM   2301  AIA AIA X 422      62.589  80.030  46.716  1.00  0.00
ATOM   2302  AIB AIB X 423      77.258 -86.029 -62.503  1.00  0.00
ATOM   2303  AIC AIC X 424     -60.263  39.270 -66.571  1.00  0.00
ATOM   2304  AID AID X 425     -40.532  11.189 -13.952  1.00  0.00
ATOM   2305  AIE AIE X 426      81.865  20.694 -58.227  1.00  0.00
ATOM   2306  AIF AIF X 427     -33.042  78.042 -41.377  1.00  0.00
ATOM   2307  AIG AIG X 428      34.123 -17.375  84.188  1.00  0.00
ATOM   2308  AIH AIH X 429     -70.890 -41.135  12.755  1.00  0.00
ATOM   2309  AII AII X 430     -34.367 -84.448 -44.013  1.00  0.00
ATOM   2310  AIJ AIJ X 431      15.864 -42.827  77.476  1.00  0.00
ATOM   2311  AIK AIK X 432     -33.424 -30.554 -22.819  1.00  0.00
ATOM   2312  AIL AIL X 433     -13.890  32.845  60.195  1.00  0.00
ATOM   2313  AIM AIM X 434      62.755 -70.477   8.077  1.00  0.00
ATOM   2314  AIN AIN X 435     -44.391  26.638 -33.830  1.00  0.00
ATOM   2315  AIO AIO X 436     -40.116  31.225  14.604  1.00  0.00
ATOM   2316  AIP AIP X 437      -7.537 -43.861  71.534  1.00  0.00
ATOM   2317  AIQ AIQ X 438      -9.669  68.578  83.429  1.00  0.00
ATOM   2318  AIR AIR X 439      88.968  60.409  73.475  1.00  0.00
ATOM   2319  AIS AIS X 440     -59.615  19.947 -10.509  1.00  0.00
ATOM   2320  AIT AIT X 441      -0.601  -5.755 -57.657  1.00  0.00
ATOM   2321  AIU AIU X 442      22.804 -44.097  -2.849  1.00  0.00
ATOM   2322  AIV AIV X 443     -73.556 -39.617  49.298  1.00  0.00
ATOM   2323  AIW AIW X 444      17.307  13.364  34.769  1.00  0.00
ATOM   2324  AIX AIX X 445     -29.624 -52.496  88.603  1.00  0.00
ATOM   2325  AIY AIY X 446      32.575  38.557  18.334  1.00  0.00
ATOM   2326  AIZ AIZ X 447      40.114 -13.483 -77.806  1.00  0.00
ATOM   2327  AJA AJA X 448      -0.440 -43.699  47.707  1.00  0.00
ATOM   2328  AJB AJB X 449     -32.996  42.317  12.587  1.00  0.00
ATOM   2329  AJC AJC X 450      83.894  12.995 -78.565  1.00  0.00
ATOM   2330  AJD AJD X 451     -37.847  46.479 -76.608  1.00  0.00
ATOM   2331  AJE AJE X 452     -49.706 -85.361 -37.069  1.00  0.00
ATOM   2332  AJF AJF X 453      31.117 -49.485 -40.983  1.00  0.00
ATOM   2333  AJG AJG X 454      85.113  -8.876 -82.372  1.00  0.00
ATOM   2334  AJH AJH X 455     -48.478 -25.757 -62.991  1.00  0.00
ATOM   2335  AJI AJI X 456     -47.180   3.805 -76.949  1.00  0.00
ATOM   2336  AJJ AJJ X 457     -79.979 -88.751  68.289  1.00  0.00
ATOM   2337  AJK AJK X 458     -27.522 -49.333  42.458  1.00  0.00
ATOM   2338  AJL AJL X 459     -70.610 -27.537 -65.173  1.00  0.00
ATOM   2339  AJM AJM X 460      13.591 -32.901 -15.052  1.00  0.00
ATOM   2340  AJN AJN X 461      71.750  50.262  47.279  1.00  0.00
ATOM   2341  AJO AJO X 462      72.271  -1.464  25.507  1.00  0.00
ATOM   2342  AJP AJP X 463      38.672  75.957  -9.178  1.00  0.00
ATOM   2343  AJQ AJQ X 464     -77.415  37.740  39.517  1.00  0.00
ATOM   2344  AJR AJR X 465     -85.354 -25.786 -55.952  1.00  0.00
ATOM   2345  AJS AJS X 466      51.527  39.820  85.211  1.00  0.00
ATOM   2346  AJT AJT X 467      42.692 -82.483 -47.932  1.00  0.00
ATOM   2347  AJU AJU X 468      38.238   0.322 -30.761  1.00  0.00
ATOM   2348  AJV AJV X 469     -57.456 -88.799  20.424  1.00  0.00
ATOM   2349  AJW AJW X 470      44.668 -47.587  17.370  1.00  0.00
ATOM   2350  AJX AJX X 471     -46.558  11.316  23.573  1.00  0.00
ATOM   2351  AJY AJY X 472     -21.216   7.463  87.297  1.00  0.00
ATOM   2352  AJZ AJZ X 473     -75.134  12.356  25.871  1.00  0.00
ATOM   2353  AKA AKA X 474     -15.718  82.644 -83.374  1.00  0.00
ATOM   2354  AKB AKB X 475      56.633 -88.374  47.787  1.00  0.00
ATOM   2355  AKC AKC X 476       5.548 -29.107 -27.054  1.00  0.00
ATOM   2356  AKD AKD X 477      84.800 -39.468  85.628  1.00  0.00
ATOM   2357  AKE AKE X 478     -80.304  81.165 -18.012  1.00  0.00
ATOM   2358  AKF AKF X 479      78.209  82.527 -55.526  1.00  0.00
ATOM   2359  AKG AKG X 480       7.051  16.041 -80.596  1.00  0.00
ATOM   2360  AKH AKH X 481     -80.911  57.806  50.845  1.00  0.00
ATOM   2361  AKI AKI X 482      78.943  61.206  20.344  1.00  0.00
ATOM   2362  AKJ AKJ X 483     -73.189  -9.636 -62.479  1.00  0.00
ATOM   2363  AKK AKK X 484      46.531  -8.414  42.125  1.00  0.00
ATOM   2364  AKL AKL X 485      71.097  80.381   9.876  1.00  0.00
ATOM   2365  AKM AKM X 486     -19.956 -43.692  82.905  1.00  0.00
ATOM   2366  AKN AKN X 487     -14.433  21.324 -13.729  1.00  0.00
ATOM   2367  AKO AKO X 488     -55.006 -22.990  12.860  1.00  0.00
ATOM   2368  AKP AKP X 489     -29.980  -3.612  12.605  1.00  0.00
ATOM   2369  AKQ AKQ X 490      70.397 -74.637  16.945  1.00  0.00
ATOM   2370  AKR AKR X 491      80.637 -67.523  -8.025  1.00  0.00
ATOM   2371  AKS AKS X 492      19.688  53.414  -6.354  1.00  0.00
ATOM   2372  AKT AKT X 493     -21.763 -33.245  59.668  1.00  0.00
ATOM   2373  AKU AKU X 494     -78.393 -80.088  38.156  1.00  0.00
ATOM   2374  AKV AKV X 495     -24.532 -17.456   0.181  1.00  0.00
ATOM   2375  AKW AKW X 496     -18.491  76.561 -42.214  1.00  0.00
ATOM   2376  AKX AKX X 497      14.645  65.757  16.016  1.00  0.00
ATOM   2377  AKY AKY X 498     -27.801   3.622 -73.223  1.00  0.00
ATOM   2378  AKZ AKZ X 499      79.205 -67.558 -50.894  1.00  0.00
ATOM   2379  ALA ALA X 500      83.765  25.915  78.216  1.00  0.00
ATOM   2380  ALB ALB X 501       7.183 -53.147   0.243  1.00  0.00
ATOM   2381  ALC ALC X 502       4.424 -71.046 -21.912  1.00  0.00
ATOM   2382  ALD ALD X 503     -38.557 -60.615 -39.635  1.00  0.00
ATOM   2383  ALE ALE X 504     -80.614 -27.987  80.356  1.00  0.00
ATOM   2384  ALF ALF X 505      45.668  36.259  27.111  1.00  0.00
ATOM   2385  ALG ALG X 506      65.610 -56.581  25.312  1.00  0.00
ATOM   2386  ALH ALH X 507     -77.842  31.587   5.557  1.00  0.00
ATOM   2387  ALI ALI X 508     -38.226 -86.040  28.027  1.00  0.00
ATOM   2388  ALJ ALJ X 509      83.396 -89.506  36.647  1.00  0.00
ATOM   2389  ALK ALK X 510      85.834 -74.312  59.435  1.00  0.00
ATOM   2390  ALL ALL X 511      65.071 -68.730 -41.339  1.00  0.00
ATOM   2391  ALM ALM X 512      65.345  67.390  86.650  1.00  0.00
ATOM   2392  ALN ALN X 513      30.926  81.876  57.497  1.00  0.00
ATOM   2393  ALO ALO X 514      48.806 -15.690 -60.622  1.00  0.00
ATOM   2394  ALP ALP X 515      75.570 -18.891 -40.706  1.00  0.00
ATOM   2395  ALQ ALQ X 516      79.678   6.983  80.748  1.00  0.00
ATOM   2396  ALR ALR X 517     -12.949 -77.683 -34.297  1.00  0.00
ATOM   2397  ALS ALS X 518     -72.320 -85.439 -59.667  1.00  0.00
ATOM   2398  ALT ALT X 519     -19.692   9.391  68.792  1.00  0.00
ATOM   2399  ALU ALU X 520      84.680  85.440 -86.841  1.00  0.00
ATOM   2400  ALV ALV X 521     -37.057 -84.281 -67.032  1.00  0.00
ATOM   2401  ALW ALW X 522     -82.281 -61.336 -38.121  1.00  0.00
ATOM   2402  ALX ALX X 523     -63.713 -48.839  25.274  1.00  0.00
ATOM   2403  ALY ALY X 524      24.191  58.800 -39.318  1.00  0.00
ATOM   2404  ALZ ALZ X 525      27.555  63.859 -24.073  1.00  0.00
ATOM   2405  AMA AMA X 526      45.496  57.195 -43.928  1.00  0.00
ATOM   2406  AMB AMB X 527     -26.862 -24.392  75.850  1.00  0.00
ATOM   2407  AMC AMC X 528     -82.667  54.987 -50.514  1.00  0.00
ATOM   2408  AMD AMD X 529     -11.823 -54.397  46.567  1.00  0.00
ATOM   2409  AME AME X 530      59.428  53.781 -64.916  1.00  0.00
ATOM   2410  AMF AMF X 531     -19.708 -83.387 -49.184  1.00  0.00
ATOM   2411  AMG AMG X 532     -18.414  19.624 -79.741  1.00  0.00
ATOM   2412  AMH AMH X 533      74.524 -10.212 -74.582  1.00  0.00
ATOM   2413  AMI AMI X 534     -82.077  77.460  63.342  1.00  0.00
ATOM   2414  AMJ AMJ X 535     -15.697 -23.044  86.425  1.00  0.00
ATOM   2415  AMK AMK X 536      50.302  35.554 -60.495  1.00  0.00
ATOM   2416  AML AML X 537      84.987 -35.169 -75.130  1.00  0.00
ATOM   2417  AMM AMM X 538     -35.727 -72.908  40.584  1.00  0.00
ATOM   2418  AMN AMN X 539      62.870 -54.239  11.010  1.00  0.00
ATOM   2419  AMO AMO X 540      78.905  77.335  47.480  1.00  0.00
ATOM   2420  AMP AMP X 541      69.133  13.917  10.250  1.00  0.00
ATOM   2421  AMQ AMQ X 542      28.884 -75.633 -55.374  1.00  0.00
ATOM   2422  AMR AMR X 543      84.565 -58.906  27.942  1.00  0.00
ATOM   2423  AMS AMS X 544      15.605  31.710 -10.005  1.00  0.00
ATOM   2424  AMT AMT X 545      90.036 -29.870  26.434  1.00  0.00
ATOM   2425  AMU AMU X 546      65.603 -76.455  86.917  1.00  0.00
ATOM   2426  AMV AMV X 547      86.038 -45.811 -32.641  1.00  0.00
ATOM   2427  AMW AMW X 548      78.044  80.026 -12.052  1.00  0.00
ATOM   2428  AMX AMX X 549      40.726 -23.684  28.474  1.00  0.00
ATOM   2429  AMY AMY X 550       7.771  79.732 -52.460  1.00  0.00
ATOM   2430  AMZ AMZ X 551     -79.913  10.371  84.689  1.00  0.00
ATOM   2431  ANA ANA X 552      51.585  -2.927 -30.679  1.00  0.00
ATOM   2432  ANB ANB X 553       2.333 -78.852 -51.480  1.00  0.00
ATOM   2433  ANC ANC X 554      -1.703 -20.899 -70.673  1.00  0.00
ATOM   2434  AND AND X 555     -80.065  57.979 -63.162  1.00  0.00
ATOM   2435  ANE ANE X 556       8.773  82.386  27.326  1.00  0.00
ATOM   2436  ANF ANF X 557      85.442  46.463  84.147  1.00  0.00
ATOM   2437  ANG ANG X 558      15.229 -59.694  12.558  1.00  0.00
ATOM   2438  ANH ANH X 559      89.175 -16.650  34.734  1.00  0.00
ATOM   2439  ANI ANI X 560     -78.545  84.286  34.258  1.00  0.00
ATOM   2440  ANJ ANJ X 561      50.609 -30.403  24.620  1.00  0.00
ATOM   2441  ANK ANK X 562      26.203 -71.483  12.423  1.00  0.00
ATOM   2442  ANL ANL X 563      25.297  79.534  83.549  1.00  0.00
ATOM   2443  ANM ANM X 564     -47.863  32.937  73.684  1.00  0.00
ATOM   2444  ANN ANN X 565     -61.143  37.256 -46.570  1.00  0.00
ATOM   2445  ANO ANO X 566      23.409  70.787   1.090  1.00  0.00
ATOM   2446  ANP ANP X 567      31.541  -5.260  35.683  1.00  0.00
ATOM   2447  ANQ ANQ X 568     -16.583 -52.910  15.708  1.00  0.00
ATOM   2448  ANR ANR X 569      73.011 -38.238 -15.856  1.00  0.00
ATOM   2449  ANS ANS X 570     -82.791 -54.387  86.203  1.00  0.00
ATOM   2450  ANT ANT X 571      87.925  77.908 -27.945  1.00  0.00
ATOM   2451  ANU ANU X 572      53.697 -27.862  38.440  1.00  0.00
ATOM   2452  ANV ANV X 573     -68.919 -60.532  87.542  1.00  0.00
ATOM   2453  ANW ANW X 574      87.584  77.434  74.930  1.00  0.00
ATOM   2454  ANX ANX X 575     -22.324  83.083  -1.604  1.00  0.00
ATOM   2455  ANY ANY X 576     -45.350 -54.812  62.620  1.00  0.00
ATOM   2456  ANZ ANZ X 577     -83.413  49.906 -36.341  1.00  0.00
ATOM   2457  AOA AOA X 578       2.364 -26.050   8.260  1.00  0.00
ATOM   2458  AOB AOB X 579     -59.344  54.331 -50.076  1.00  0.00
ATOM   2459  AOC AOC X 580       7.768 -31.944  31.411  1.00  0.00
ATOM   2460  AOD AOD X 581      89.254  49.044  61.434  1.00  0.00
ATOM   2461  AOE AOE X 582      -0.972  79.195  47.089  1.00  0.00
ATOM   2462  AOF AOF X 583      44.077  75.505 -40.186  1.00  0.00
ATOM   2463  AOG AOG X 584      77.784 -87.857 -43.306  1.00  0.00
ATOM   2464  AOH AOH X 585      36.664  82.999  41.884  1.00  0.00
ATOM   2465  AOI AOI X 586     -67.954 -49.614  -4.319  1.00  0.00
ATOM   2466  AOJ AOJ X 587       7.672  10.065 -43.175  1.00  0.00
ATOM   2467  AOK AOK X 588     -32.979  83.390 -24.333  1.00  0.00
ATOM   2468  AOL AOL X 589      85.584 -78.933   5.900  1.00  0.00
ATOM   2469  AOM AOM X 590     -68.769 -68.369 -40.023  1.00  0.00
ATOM   2470  AON AON X 591     -12.334 -28.566 -29.896  1.00  0.00
ATOM   2471  AOO AOO X 592     -84.477 -41.750 -64.433  1.00  0.00
ATOM   2472  AOP AOP X 593     -69.876 -29.683  26.033  1.00  0.00
ATOM   2473  AOQ AOQ X 594      88.968 -52.677  -9.576  1.00  0.00
ATOM   2474  AOR AOR X 595     -63.368  14.078 -61.016  1.00  0.00
ATOM   2475  AOS AOS X 596      52.610 -41.330  -3.168  1.00  0.00
ATOM   2476  AOT AOT X 597      68.813 -88.133   8.730  1.00  0.00
ATOM   2477  AOU AOU X 598     -28.658 -84.385   6.556  1.00  0.00
ATOM   2478  AOV AOV X 599      45.649 -25.462   6.331  1.00  0.00
ATOM   2479  AOW AOW X 600      34.610 -74.535   0.324  1.00  0.00
ATOM   2480  AOX AOX X 601      68.540 -27.859  -9.193  1.00  0.00
ATOM   2481  AOY AOY X 602      14.012  73.931  69.056  1.00  0.00
ATOM   2482  AOZ AOZ X 603     -53.863  48.536  85.859  1.00  0.00
ATOM   2483  APA APA X 604     -80.790  55.149  87.928  1.00  0.00
ATOM   2484  APB APB X 605      -7.307  50.310 -83.104  1.00  0.00
ATOM   2485  APC APC X 606     -27.490  52.563 -72.237  1.00  0.00
ATOM   2486  APD APD X 607      81.843 -75.505 -27.686  1.00  0.00
ATOM   2487  APE APE X 608      37.896 -61.262  58.324  1.00  0.00
ATOM   2488  APF APF X 609      60.803 -56.335  65.913  1.00  0.00
ATOM   2489  APG APG X 610     -49.764  42.206 -83.565  1.00  0.00
ATOM   2490  APH APH X 611     -28.002  78.866 -76.969  1.00  0.00
ATOM   2491  API API X 612      85.946 -13.381  49.205  1.00  0.00
ATOM   2492  APJ APJ X 613     -19.401 -65.771 -81.833  1.00  0.00
ATOM   2493  APK APK X 614     -39.672 -78.924  -0.978  1.00  0.00
ATOM   2494  APL APL X 615     -49.352 -72.497  81.662  1.00  0.00
ATOM   2495  APM APM X 616     -10.113  -5.584  38.605  1.00  0.00
ATOM   2496  APN APN X 617      -9.424 -81.679  51.590  1.00  0.00
ATOM   2497  APO APO X 618      69.887 -10.228  48.654  1.00  0.00
ATOM   2498  APP APP X 619      34.243  49.356  26.948  1.00  0.00
ATOM   2499  APQ APQ X 620      55.791 -85.757 -59.084  1.00  0.00
ATOM   2500  APR APR X 621      -7.405  34.926 -85.807  1.00  0.00
ATOM   2501  APS APS X 622     -82.085  80.805 -82.547  1.00  0.00
ATOM   2502  APT APT X 623     -14.172  28.621  26.887  1.00  0.00
ATOM   2503  APU APU X 624     -83.075 -21.105  10.103  1.00  0.00
ATOM   2504  APV APV X 625      76.349 -68.649  42.436  1.00  0.00
ATOM   2505  APW APW X 626      25.317   7.852 -83.084  1.00  0.00
ATOM   2506  APX APX X 627      33.633 -60.386 -52.594  1.00  0.00
ATOM   2507  APY APY X 628      73.709 -63.048  32.667  1.00  0.00
ATOM   2508  APZ APZ X 629      29.901  32.849 -80.668  1.00  0.00
ATOM   2509  AQA AQA X 630     -15.888 -32.350  -1.991  1.00  0.00
ATOM   2510  AQB AQB X 631     -59.736 -26.848 -82.027  1.00  0.00
ATOM   2511  AQC AQC X 632      21.759 -46.348 -23.698  1.00  0.00
ATOM   2512  AQD AQD X 633      71.557  54.156 -79.082  1.00  0.00
ATOM   2513  AQE AQE X 634     -46.145 -78.954  11.879  1.00  0.00
ATOM   2514  AQF AQF X 635     -50.578  26.091  35.723  1.00  0.00
ATOM   2515  AQG AQG X 636     -66.795  22.875  47.058  1.00  0.00
ATOM   2516  AQH AQH X 637      61.104 -20.735 -83.043  1.00  0.00
ATOM   2517  AQI AQI X 638     -84.744  -4.370  52.047  1.00  0.00
ATOM   2518  AQJ AQJ X 639      54.848 -10.540  31.787  1.00  0.00
ATOM   2519  AQK AQK X 640     -12.918  55.021  43.197  1.00  0.00
ATOM   2520  AQL AQL X 641      51.449 -50.662  69.004  1.00  0.00
ATOM   2521  AQM AQM X 642     -85.178 -11.303 -39.689  1.00  0.00
ATOM   2522  AQN AQN X 643     -48.550  80.163 -46.332  1.00  0.00
ATOM   2523  AQO AQO X 644      29.523 -33.370 -83.770  1.00  0.00
ATOM   2524  AQP AQP X 645      65.561  32.488  78.440  1.00  0.00
ATOM   2525  AQQ AQQ X 646      27.536 -87.796 -69.500  1.00  0.00
ATOM   2526  AQR AQR X 647      -8.785  82.287 -69.222  1.00  0.00
ATOM   2527  AQS AQS X 648      44.602  57.320 -85.449  1.00  0.00
ATOM   2528  AQT AQT X 649     -38.763  73.115 -58.024  1.00  0.00
ATOM   2529  AQU AQU X 650       0.899 -58.028  29.804  1.00  0.00
ATOM   2530  AQV AQV X 651     -82.181 -43.051  76.939  1.00  0.00
ATOM   2531  AQW AQW X 652     -41.055  45.632  85.683  1.00  0.00
ATOM   2532  AQX AQX X 653     -57.324  -6.433  26.397  1.00  0.00
ATOM   2533  AQY AQY X 654     -24.429 -16.898  47.343  1.00  0.00
ATOM   2534  AQZ AQZ X 655      61.607 -18.999 -27.998  1.00  0.00
ATOM   2535  ARA ARA X 656       4.953  -8.155 -84.898  1.00  0.00
ATOM   2536  ARB ARB X 657     -76.182 -28.915  64.700  1.00  0.00
ATOM   2537  ARC ARC X 658      47.711 -80.898  63.562  1.00  0.00
ATOM   2538  ARD ARD X 659      17.132  26.723 -57.942  1.00  0.00
ATOM   2539  ARE ARE X 660     -46.209 -26.991  58.442  1.00  0.00
ATOM   2540  ARF ARF X 661      25.239 -87.145   5.562  1.00  0.00
ATOM   2541  ARG ARG X 662      60.379  -5.173 -85.704  1.00  0.00
ATOM   2542  ARH ARH X 663     -33.842 -34.467  -7.773  1.00  0.00
ATOM   2543  ARI ARI X 664       2.306 -86.246 -33.156  1.00  0.00
ATOM   2544  ARJ ARJ X 665      12.816  43.881 -37.854  1.00  0.00
ATOM   2545  ARK ARK X 666      89.233  62.868 -12.042  1.00  0.00
ATOM   2546  ARL ARL X 667      33.620  53.675  42.987  1.00  0.00
ATOM   2547  ARM ARM X 668      13.776 -11.299  24.467  1.00  0.00
ATOM   2548  ARN ARN X 669     -75.519 -87.164  18.112  1.00  0.00
ATOM   2549  ARO ARO X 670     -47.949  62.549  78.084  1.00  0.00
ATOM   2550  ARP ARP X 671      44.496 -56.886 -65.941  1.00  0.00
ATOM   2551  ARQ ARQ X 672      28.249 -88.598 -38.314  1.00  0.00
ATOM   2552  ARR ARR X 673     -50.385  75.269  17.160  1.00  0.00
ATOM   2553  ARS ARS X 674     -55.125 -83.982 -75.149  1.00  0.00
ATOM   2554  ART ART X 675     -50.946  30.092  88.569  1.00  0.00
ATOM   2555  ARU ARU X 676     -22.144 -12.016 -15.124  1.00  0.00
ATOM   2556  ARV ARV X 677     -52.237 -12.675 -54.659  1.00  0.00
ATOM   2557  ARW ARW X 678     -39.063 -86.404  89.121  1.00  0.00
ATOM   2558  ARX ARX X 679     -12.152 -63.941  31.405  1.00  0.00
ATOM   2559  ARY ARY X 680      90.032  30.036 -27.085  1.00  0.00
ATOM   2560  ARZ ARZ X 681     -70.664 -42.521 -42.726  1.00  0.00
ATOM   2561  ASA ASA X 682      -5.835  35.788  82.048  1.00  0.00
ATOM   2562  ASB ASB X 683     -72.041  49.761 -30.190  1.00  0.00
ATOM   2563  ASC ASC X 684      -3.161 -46.546  32.610  1.00  0.00
ATOM   2564  ASD ASD X 685     -57.814 -37.252   5.803  1.00  0.00
ATOM   2565  ASE ASE X 686      41.410 -44.554 -28.720  1.00  0.00
ATOM   2566  ASF ASF X 687      16.932  45.326 -24.362  1.00  0.00
ATOM   2567  ASG ASG X 688      38.542   5.640  74.368  1.00  0.00
ATOM   2568  ASH ASH X 689     -35.949 -39.131  59.775  1.00  0.00
ATOM   2569  ASI ASI X 690     -39.327 -44.582 -24.975  1.00  0.00
ATOM   2570  ASJ ASJ X 691      -0.157 -67.105  13.091  1.00  0.00
ATOM   2571  ASK ASK X 692      80.865 -28.330  43.280  1.00  0.00
ATOM   2572  ASL ASL X 693     -79.136  -5.974  40.297  1.00  0.00
ATOM   2573  ASM ASM X 694      56.896  -9.460 -39.381  1.00  0.00
ATOM   2574  ASN ASN X 695       2.728  17.571 -15.153  1.00  0.00
ATOM   2575  ASO ASO X 696     -10.891  32.615  39.962  1.00  0.00
ATOM   2576  ASP ASP X 697      81.556  53.086 -23.861  1.00  0.00
ATOM   2577  ASQ ASQ X 698     -34.218 -15.682 -25.997  1.00  0.00
ATOM   2578  ASR ASR X 699      50.135 -78.945  85.384  1.00  0.00
ATOM   2579  ASS ASS X 700      54.891  74.751  63.969  1.00  0.00
ATOM   2580  AST AST X 701     -23.093  32.043  16.154  1.00  0.00
ATOM   2581  ASU ASU X 702      58.452  -9.749  86.487  1.00  0.00
ATOM   2582  ASV ASV X 703      26.921 -13.996 -73.933  1.00  0.00
ATOM   2583  ASW ASW X 704     -36.609 -76.543 -24.787  1.00  0.00
ATOM   2584  ASX ASX X 705     -52.755  -9.254 -14.131  1.00  0.00
ATOM   2585  ASY ASY X 706     -44.491  13.843  79.667  1.00  0.00
ATOM   2586  ASZ ASZ X 707      -2.149 -34.872  -2.351  1.00  0.00
ATOM   2587  ATA ATA X 708      17.517 -24.199 -61.605  1.00  0.00
ATOM   2588  ATB ATB X 709      78.052 -26.953   1.160  1.00  0.00
ATOM   2589  ATC ATC X 710     -19.270  81.484  49.135  1.00  0.00
ATOM   2590  ATD ATD X 711      53.090  12.722  50.362  1.00  0.00
ATOM   2591  ATE ATE X 712       8.206 -65.476 -50.892  1.00  0.00
ATOM   2592  ATF ATF X 713     -52.959 -38.135 -55.699  1.00  0.00
ATOM   2593  ATG ATG X 714      45.825 -39.961  87.733  1.00  0.00
ATOM   2594  ATH ATH X 715     -13.562  81.545  75.508  1.00  0.00
ATOM   2595  ATI ATI X 716      53.982  50.287  38.007  1.00  0.00
ATOM   2596  ATJ ATJ X 717      80.856  52.160  35.353  1.00  0.00
ATOM   2597  ATK ATK X 718      11.875  58.263  47.707  1.00  0.00
ATOM   2598  ATL ATL X 719      68.318  51.066  21.644  1.00  0.00
ATOM   2599  ATM ATM X 720     -62.968  10.255  85.122  1.00  0.00
ATOM   2600  ATN ATN X 721      80.248   3.578   1.060  1.00  0.00
ATOM   2601  ATO ATO X 722     -26.223  30.431  -9.100  1.00  0.00
ATOM   2602  ATP ATP X 723      17.064 -53.217 -60.906  1.00  0.00
ATOM   2603  ATQ ATQ X 724     -49.232 -10.509 -27.921  1.00  0.00
ATOM   2604  ATR ATR X 725      36.398 -41.754  72.610  1.00  0.00
ATOM   2605  ATS ATS X 726      54.140 -62.226 -52.976  1.00  0.00
ATOM   2606  ATT ATT X 727     -17.615  70.865 -85.324  1.00  0.00
ATOM   2607  ATU ATU X 728     -51.605  31.349 -52.481  1.00  0.00
ATOM   2608  ATV ATV X 729       5.635 -36.944 -82.264  1.00  0.00
ATOM   2609  ATW ATW X 730     -30.302 -33.907  33.706  1.00  0.00
ATOM   2610  ATX ATX X 731       2.802 -26.712  70.257  1.00  0.00
ATOM   2611  ATY ATY X 732     -19.877  40.604  32.768  1.00  0.00
ATOM   2612  ATZ ATZ X 733     -43.294 -48.054 -12.759  1.00  0.00
ATOM   2613  AUA AUA X 734      50.672  84.221  85.809  1.00  0.00
ATOM   2614  AUB AUB X 735      16.880  48.847  28.734  1.00  0.00
ATOM   2615  AUC AUC X 736     -84.266  39.045 -86.460  1.00  0.00
ATOM   2616  AUD AUD X 737     -52.528 -85.137 -53.492  1.00  0.00
ATOM   2617  AUE AUE X 738      84.833 -11.029  78.671  1.00  0.00
ATOM   2618  AUF AUF X 739     -37.806   3.596  -4.353  1.00  0.00
ATOM   2619  AUG AUG X 740      37.911  18.304  74.987  1.00  0.00
ATOM   2620  AUH AUH X 741     -65.828 -50.437  81.719  1.00  0.00
ATOM   2621  AUI AUI X 742      78.367 -32.634 -26.737  1.00  0.00
ATOM   2622  AUJ AUJ X 743      15.787  20.741 -22.387  1.00  0.00
ATOM   2623  AUK AUK X 744     -59.686  81.698  88.410  1.00  0.00
ATOM   2624  AUL AUL X 745       9.683 -87.520 -24.530  1.00  0.00
ATOM   2625  AUM AUM X 746      12.052 -54.865 -17.179  1.00  0.00
ATOM   2626  AUN AUN X 747       9.658 -32.984  86.271  1.00  0.00
ATOM   2627  AUO AUO X 748     -75.110  -8.948  61.552  1.00  0.00
ATOM   2628  AUP AUP X 749     -42.715 -18.877  83.525  1.00  0.00
ATOM   2629  AUQ AUQ X 750     -23.090 -82.975 -12.563  1.00  0.00
ATOM   2630  AUR AUR X 751      76.275  45.993 -39.902  1.00  0.00
ATOM   2631  AUS AUS X 752      45.826  -4.863  76.051  1.00  0.00
ATOM   2632  AUT AUT X 753     -69.882 -38.585 -86.989  1.00  0.00
ATOM   2633  AUU AUU X 754      17.829  58.248  67.228  1.00  0.00
ATOM   2634  AUV AUV X 755      -6.664  10.094 -65.458  1.00  0.00
ATOM   2635  AUW AUW X 756     -24.743 -32.358 -85.797  1.00  0.00
ATOM   2636  AUX AUX X 757      88.251  42.390  43.521  1.00  0.00
ATOM   2637  AUY AUY X 758     -49.500  84.949  34.235  1.00  0.00
ATOM   2638  AUZ AUZ X 759      28.821 -41.020  84.626  1.00  0.00
ATOM   2639  AVA AVA X 760     -43.116  32.555 -63.651  1.00  0.00
ATOM   2640  AVB AVB X 761      -9.165  47.828 -33.903  1.00  0.00
ATOM   2641  AVC AVC X 762      88.348  50.380 -58.244  1.00  0.00
ATOM   2642  AVD AVD X 763     -46.621 -13.647  26.424  1.00  0.00
ATOM   2643  AVE AVE X 764     -23.620  43.035 -32.963  1.00  0.00
ATOM   2644  AVF AVF X 765     -67.729 -46.568 -23.877  1.00  0.00
ATOM   2645  AVG AVG X 766      50.397  85.119 -18.350  1.00  0.00
ATOM   2646  AVH AVH X 767     -28.909 -86.120  60.456  1.00  0.00
ATOM   2647  AVI AVI X 768      87.483 -35.493  -5.097  1.00  0.00
ATOM   2648  AVJ AVJ X 769      87.270  69.469 -52.528  1.00  0.00
ATOM   2649  AVK AVK X 770     -56.228  16.799 -41.981  1.00  0.00
ATOM   2650  AVL AVL X 771      53.585 -37.697 -82.893  1.00  0.00
ATOM   2651  AVM AVM X 772     -31.080 -64.273 -80.377  1.00  0.00
ATOM   2652  AVN AVN X 773      39.707  22.056 -78.114  1.00  0.00
ATOM   2653  AVO AVO X 774      70.493 -82.410  49.720  1.00  0.00
ATOM   2654  AVP AVP X 775     -11.869 -80.542 -83.555  1.00  0.00
ATOM   2655  AVQ AVQ X 776      25.233  81.391  21.632  1.00  0.00
ATOM   2656  AVR AVR X 777     -37.497  60.266 -75.840  1.00  0.00
ATOM   2657  AVS AVS X 778      -0.049  66.325  77.120  1.00  0.00
ATOM   2658  AVT AVT X 779      42.779 -60.474 -83.699  1.00  0.00
ATOM   2659  AVU AVU X 780      13.680  25.552   7.810  1.00  0.00
ATOM   2660  AVV AVV X 781      70.887 -85.316  -8.988  1.00  0.00
ATOM   2661  AVW AVW X 782     -51.599  45.624  18.653  1.00  0.00
ATOM   2662  AVX AVX X 783     -21.803  22.573  54.401  1.00  0.00
ATOM   2663  AVY AVY X 784      82.943  66.754  49.166  1.00  0.00
ATOM   2664  AVZ AVZ X 785      64.211  22.869  57.061  1.00  0.00
ATOM   2665  AWA AWA X 786      25.387 -86.854 -85.338  1.00  0.00
ATOM   2666  AWB AWB X 787     -83.625   8.949   3.426  1.00  0.00
ATOM   2667  AWC AWC X 788      57.707 -62.592  84.746  1.00  0.00
ATOM   2668  AWD AWD X 789      26.686 -82.787  27.048  1.00  0.00
ATOM   2669  AWE AWE X 790     -40.982 -20.029 -44.311  1.00  0.00
ATOM   2670  AWF AWF X 791      61.563  83.443 -66.392  1.00  0.00
ATOM   2671  AWG AWG X 792     -81.658  63.508 -11.100  1.00  0.00
ATOM   2672  AWH AWH X 793      58.081  22.054 -43.305  1.00  0.00
ATOM   2673  AWI AWI X 794     -32.548  -7.244  83.251  1.00  0.00
ATOM   2674  AWJ AWJ X 795      55.033  72.138 -52.144  1.00  0.00
ATOM   2675  AWK AWK X 796     -17.785  55.714  75.796  1.00  0.00
ATOM   2676  AWL AWL X 797       9.009  39.582  19.967  1.00  0.00
ATOM   2677  AWM AWM X 798      58.043 -15.146 -15.044  1.00  0.00
ATOM   2678  AWN AWN X 799      21.625 -25.886  21.266  1.00  0.00
ATOM   2679  AWO AWO X 800     -31.062  14.378 -60.664  1.00  0.00
ATOM   2680  AWP AWP X 801      89.648  74.635  61.416  1.00  0.00
ATOM   2681  AWQ AWQ X 802     -70.450  35.488 -37.191  1.00  0.00
ATOM   2682  AWR AWR X 803       5.805 -83.789  49.704  1.00  0.00
ATOM   2683  AWS AWS X 804      12.265  58.214  87.611  1.00  0.00
ATOM   2684  AWT AWT X 805      14.656 -83.399 -46.858  1.00  0.00
ATOM   2685  AWU AWU X 806     -46.346 -40.225 -75.272  1.00  0.00
ATOM   2686  AWV AWV X 807       2.481  70.457  37.804  1.00  0.00
ATOM   2687  AWW AWW X 808      -1.295 -18.332  20.774  1.00  0.00
ATOM   2688  AWX AWX X 809      36.396 -17.558  17.508  1.00  0.00
ATOM   2689  AWY AWY X 810      42.726 -51.953 -50.761  1.00  0.00
ATOM   2690  AWZ AWZ X 811      12.247 -87.945  35.246  1.00  0.00
ATOM   2691  AXA AXA X 812     -32.196 -81.804 -85.042  1.00  0.00
ATOM   2692  AXB AXB X 813      -2.156 -89.808 -83.260  1.00  0.00
ATOM   2693  AXC AXC X 814     -41.268 -83.655 -13.088  1.00  0.00
ATOM   2694  AXD AXD X 815     -71.348 -81.818  79.892  1.00  0.00
ATOM   2695  AXE AXE X 816      84.734  35.529 -77.012  1.00  0.00
ATOM   2696  AXF AXF X 817      85.664  42.527  15.895  1.00  0.00
ATOM   2697  AXG AXG X 818      88.274  45.883  -1.287  1.00  0.00
ATOM   2698  AXH AXH X 819      88.301 -34.707 -35.305  1.00  0.00
ATOM   2699  AXI AXI X 820     -81.265  84.812 -45.772  1.00  0.00
ATOM   2700  AXJ AXJ X 821      43.065 -10.619  65.026  1.00  0.00
ATOM   2701  AXK AXK X 822      71.849  79.754 -66.218  1.00  0.00
ATOM   2702  AXL AXL X 823      48.538  44.353 -76.069  1.00  0.00
ATOM   2703  AXM AXM X 824     -12.229  19.414  43.539  1.00  0.00
ATOM   2704  AXN AXN X 825      33.332  -6.000  56.079  1.00  0.00
ATOM   2705  AXO AXO X 826     -64.167  83.163   6.563  1.00  0.00
ATOM   2706  AXP AXP X 827      85.883  17.828 -40.063  1.00  0.00
ATOM   2707  AXQ AXQ X 828     -51.266 -58.636   6.210  1.00  0.00
ATOM   2708  AXR AXR X 829     -77.873 -56.425   5.245  1.00  0.00
ATOM   2709  AXS AXS X 830     -63.018 -58.728 -83.981  1.00  0.00
ATOM   2710  AXT AXT X 831      47.144 -13.753  -0.526  1.00  0.00
ATOM   2711  AXU AXU X 832     -51.869 -29.743  83.346  1.00  0.00
ATOM   2712  AXV AXV X 833      -6.179 -35.978  58.889  1.00  0.00
ATOM   2713  AXW AXW X 834     -61.141 -24.060  52.523  1.00  0.00
ATOM   2714  AXX AXX X 835     -36.169 -29.527 -34.264  1.00  0.00
ATOM   2715  AXY AXY X 836     -85.215  20.818  72.789  1.00  0.00
ATOM   2716  AXZ AXZ X 837     -70.820  -9.887 -18.059  1.00  0.00
ATOM   2717  AYA AYA X 838     -55.762 -77.598  -6.010  1.00  0.00
ATOM   2718  AYB AYB X 839     -43.057 -22.228 -18.431  1.00  0.00
ATOM   2719  AYC AYC X 840      -4.232 -34.965 -18.907  1.00  0.00
ATOM   2720  AYD AYD X 841     -77.130   8.968 -24.781  1.00  0.00
ATOM   2721  AYE AYE X 842     -85.256 -78.377  19.443  1.00  0.00
ATOM   2722  AYF AYF X 843      48.044   8.841 -85.914  1.00  0.00
ATOM   2723  AYG AYG X 844      37.616 -50.797  35.016  1.00  0.00
ATOM   2724  AYH AYH X 845      69.911  67.129  53.280  1.00  0.00
ATOM   2725  AYI AYI X 846     -81.481 -37.526 -51.342  1.00  0.00
ATOM   2726  AYJ AYJ X 847      63.154 -19.740  29.787  1.00  0.00
ATOM   2727  AYK AYK X 848     -62.228 -32.577 -16.408  1.00  0.00
ATOM   2728  AYL AYL X 849      -3.904 -77.062 -73.831  1.00  0.00
ATOM   2729  AYM AYM X 850      38.250 -39.612 -11.737  1.00  0.00
ATOM   2730  AYN AYN X 851     -46.104  83.453  65.013  1.00  0.00
ATOM   2731  AYO AYO X 852      59.528 -55.300 -81.951  1.00  0.00
ATOM   2732  AYP AYP X 853      59.610  79.434  -7.731  1.00  0.00
ATOM   2733  AYQ AYQ X 854      -3.252  26.287  -7.937  1.00  0.00
ATOM   2734  AYR AYR X 855      57.584 -65.580  60.454  1.00  0.00
ATOM   2735  AYS AYS X 856       0.838  -1.803  40.589  1.00  0.00
ATOM   2736  AYT AYT X 857     -15.003  60.017  -2.611  1.00  0.00
ATOM   2737  AYU AYU X 858      80.893  82.465 -38.743  1.00  0.00
ATOM   2738  AYV AYV X 859      79.677 -48.254 -64.003  1.00  0.00
ATOM   2739  AYW AYW X 860      16.847 -41.003 -34.652  1.00  0.00
ATOM   2740  AYX AYX X 861      83.337 -18.714 -22.274  1.00  0.00
ATOM   2741  AYY AYY X 862      46.920 -81.473  -9.752  1.00  0.00
ATOM   2742  AYZ AYZ X 863      58.466 -88.167  67.428  1.00  0.00
ATOM   2743  AZA AZA X 864      85.501 -55.753  67.085  1.00  0.00
ATOM   2744  AZB AZB X 865     -85.575  10.309 -33.648  1.00  0.00
ATOM   2745  AZC AZC X 866     -36.503 -20.244  33.712  1.00  0.00
ATOM   2746  AZD AZD X 867     -80.567 -26.454 -78.522  1.00  0.00
ATOM   2747  AZE AZE X 868     -83.014 -58.629 -64.512  1.00  0.00
ATOM   2748  AZF AZF X 869     -82.839 -43.812  62.024  1.00  0.00
ATOM   2749  AZG AZG X 870      86.577 -64.552  39.740  1.00  0.00
ATOM   2750  AZH AZH X 871      21.031 -11.313 -62.167  1.00  0.00
ATOM   2751  AZI AZI X 872      52.625  69.274  87.024  1.00  0.00
ATOM   2752  AZJ AZJ X 873     -83.662 -62.324  16.425  1.00  0.00
ATOM   2753  AZK AZK X 874     -64.351 -61.894 -24.381  1.00  0.00
ATOM   2754  AZL AZL X 875     -81.302 -65.194 -53.816  1.00  0.00
ATOM   2755  AZM AZM X 876      -1.501 -84.993 -64.480  1.00  0.00
ATOM   2756  AZN AZN X 877      16.036 -13.984 -72.360  1.00  0.00
ATOM   2757  AZO AZO X 878     -25.332 -71.918   5.178  1.00  0.00
ATOM   2758  AZP AZP X 879     -58.072 -61.716 -36.865  1.00  0.00
ATOM   2759  AZQ AZQ X 880      18.254  41.808 -57.164  1.00  0.00
ATOM   2760  AZR AZR X 881     -62.033 -17.739 -63.439  1.00  0.00
ATOM   2761  AZS AZS X 882      -0.596  62.950 -69.238  1.00  0.00
ATOM   2762  AZT AZT X 883      65.388  28.102 -54.017  1.00  0.00
ATOM   2763  AZU AZU X 884     -11.507  29.333 -32.006  1.00  0.00
ATOM   2764  AZV AZV X 885      12.858 -80.723 -58.910  1.00  0.00
ATOM   2765  AZW AZW X 886     -57.263  -1.995 -66.852  1.00  0.00
ATOM   2766  AZX AZX X 887       8.596   4.704 -30.312  1.00  0.00
ATOM   2767  AZY AZY X 888     -83.762  34.216  18.953  1.00  0.00
ATOM   2768  AZZ AZZ X 889     -24.511 -67.910 -34.385  1.00  0.00
ATOM   2769  BAA BAA X 890      45.368 -54.559 -35.698  1.00  0.00
ATOM   2770  BAB BAB X 891     -56.786 -28.697  69.419  1.00  0.00
ATOM   2771  BAC BAC X 892      -6.146 -66.146 -84.271  1.00  0.00
ATOM   2772  BAD BAD X 893      35.889 -90.321  -7.675  1.00  0.00
ATOM   2773  BAE BAE X 894      59.217  -0.760  39.529  1.00  0.00
ATOM   2774  BAF BAF X 895     -84.727  13.741  35.255  1.00  0.00
ATOM   2775  BAG BAG X 896      82.310 -88.025  49.942  1.00  0.00
ATOM   2776  BAH BAH X 897      13.978  38.518   3.926  1.00  0.00
ATOM   2777  BAI BAI X 898      58.983 -86.565  19.058  1.00  0.00
ATOM   2778  BAJ BAJ X 899      40.476  15.278  35.558  1.00  0.00
ATOM   2779  BAK BAK X 900      24.563 -22.181 -17.135  1.00  0.00
ATOM   2780  BAL BAL X 901      16.296  82.813  39.063  1.00  0.00
ATOM   2781  BAM BAM X 902      16.962 -78.357 -35.223  1.00  0.00
ATOM   2782  BAN BAN X 903     -54.975 -57.873  69.951  1.00  0.00
ATOM   2783  BAO BAO X 904     -78.039  39.096 -57.736  1.00  0.00
ATOM   2784  BAP BAP X 905      54.465  62.972 -70.572  1.00  0.00
ATOM   2785  BAQ BAQ X 906     -32.909 -63.905   8.837  1.00  0.00
ATOM   2786  BAR BAR X 907      55.829 -64.958  17.967  1.00  0.00
ATOM   2787  BAS BAS X 908      73.831  76.238 -86.144  1.00  0.00
ATOM   2788  BAT BAT X 909     -83.501  53.697  30.461  1.00  0.00
ATOM   2789  BAU BAU X 910     -25.966  33.081 -85.804  1.00  0.00
ATOM   2790  BAV BAV X 911     -44.665  24.630   2.345  1.00  0.00
ATOM   2791  BAW BAW X 912       4.547 -83.133  89.599  1.00  0.00
ATOM   2792  BAX BAX X 913      58.745 -78.435 -49.357  1.00  0.00
ATOM   2793  BAY BAY X 914      21.836  14.756  77.498  1.00  0.00
ATOM   2794  BAZ BAZ X 915      86.312 -79.167  44.085  1.00  0.00
ATOM   2795  BBA BBA X 916      77.633  25.336 -22.108  1.00  0.00
ATOM   2796  BBB BBB X 917     -14.704 -50.418  33.042  1.00  0.00
ATOM   2797  BBC BBC X 918      87.828  69.407 -80.515  1.00  0.00
ATOM   2798  BBD BBD X 919     -68.336  77.382  41.651  1.00  0.00
ATOM   2799  BBE BBE X 920     -46.694  11.417 -64.953  1.00  0.00
ATOM   2800  BBF BBF X 921      44.634 -21.531 -37.667  1.00  0.00
ATOM   2801  BBG BBG X 922      51.859 -50.973  50.940  1.00  0.00
ATOM   2802  BBH BBH X 923      84.856  -4.774  39.205  1.00  0.00
ATOM   2803  BBI BBI X 924     -74.310  36.428 -17.848  1.00  0.00
ATOM   2804  BBJ BBJ X 925      28.231  41.996 -18.563  1.00  0.00
ATOM   2805  BBK BBK X 926      21.224  76.571 -41.481  1.00  0.00
ATOM   2806  BBL BBL X 927     -66.088  46.004  26.260  1.00  0.00
ATOM   2807  BBM BBM X 928      42.269  78.819  70.648  1.00  0.00
ATOM   2808  BBN BBN X 929      90.202 -26.830  74.353  1.00  0.00
ATOM   2809  BBO BBO X 930      33.192 -51.961 -86.173  1.00  0.00
ATOM   2810  BBP BBP X 931     -27.455 -77.483 -71.414  1.00  0.00
ATOM   2811  BBQ BBQ X 932     -28.282  61.012 -41.601  1.00  0.00
ATOM   2812  BBR BBR X 933     -51.065  64.899 -47.820  1.00  0.00
ATOM   2813  BBS BBS X 934      -8.155 -85.093  -7.278  1.00  0.00
ATOM   2814  BBT BBT X 935      -8.470 -23.467 -18.164  1.00  0.00
ATOM   2815  BBU BBU X 936     -16.912  -8.623 -57.194  1.00  0.00
ATOM   2816  BBV BBV X 937      88.347  -3.328  68.581  1.00  0.00
ATOM   2817  BBW BBW X 938     -84.808  49.646 -16.085  1.00  0.00
ATOM   2818  BBX BBX X 939      -3.518  16.270 -32.668  1.00  0.00
ATOM   2819  BBY BBY X 940     -80.718 -66.730  31.179  1.00  0.00
ATOM   2820  BBZ BBZ X 941     -26.390  19.519  28.785  1.00  0.00
ATOM   2821  BCA BCA X 942     -81.822  29.877  -8.799  1.00  0.00
ATOM   2822  BCB BCB X 943     -71.134  45.372  86.787  1.00  0.00
ATOM   2823  BCC BCC X 944      52.039  78.929 -81.603  1.00  0.00
ATOM   2824  BCD BCD X 945      39.763  28.338 -64.127  1.00  0.00
ATOM   2825  BCE BCE X 946      -0.209  74.930 -80.367  1.00  0.00
ATOM   2826  BCF BCF X 947      83.889  32.327  66.286  1.00  0.00
ATOM   2827  BCG BCG X 948      87.525  59.564  10.965  1.00  0.00
ATOM   2828  BCH BCH X 949     -69.767  81.661  60.313  1.00  0.00
ATOM   2829  BCI BCI X 950     -42.854 -90.906 -79.620  1.00  0.00
ATOM   2830  BCJ BCJ X 951      13.901  -7.876 -27.048  1.00  0.00
ATOM   2831  BCK BCK X 952      26.544   0.222 -23.619  1.00  0.00
ATOM   2832  BCL BCL X 953     -32.245  64.964 -86.790  1.00  0.00
ATOM   2833  BCM BCM X 954     -22.312   7.256  -5.271  1.00  0.00
ATOM   2834  BCN BCN X 955     -29.458 -86.876  80.057  1.00  0.00
ATOM   2835  BCO BCO X 956     -78.601 -78.741   4.206  1.00  0.00
ATOM   2836  BCP BCP X 957     -27.687 -88.296  40.002  1.00  0.00
ATOM   2837  BCQ BCQ X 958      58.137  14.826 -64.310  1.00  0.00
ATOM   2838  BCR BCR X 959       7.773 -53.093 -35.913  1.00  0.00
ATOM   2839  BCS BCS X 960      88.900 -87.073 -76.277  1.00  0.00
ATOM   2840  BCT BCT X 961     -51.974  23.453 -86.230  1.00  0.00
ATOM   2841  BCU BCU X 962      18.243 -55.775  39.579  1.00  0.00
ATOM   2842  BCV BCV X 963      -1.103 -21.942  43.748  1.00  0.00
ATOM   2843  BCW BCW X 964      18.962  47.867  54.519  1.00  0.00
ATOM   2844  BCX BCX X 965       6.168 -52.380  82.414  1.00  0.00
ATOM   2845  BCY BCY X 966       7.860  84.629  82.046  1.00  0.00
ATOM   2846  BCZ BCZ X 967     -79.080 -55.462 -16.937  1.00  0.00
ATOM   2847  BDA BDA X 968      -2.030 -82.333  39.195  1.00  0.00
ATOM   2848  BDB BDB X 969     -83.033  69.354  26.939  1.00  0.00
ATOM   2849  BDC BDC X 970      28.780 -57.544  15.049  1.00  0.00
ATOM   2850  BDD BDD X 971      67.411   5.237  45.071  1.00  0.00
ATOM   2851  BDE BDE X 972      56.948   0.034 -76.350  1.00  0.00
ATOM   2852  BDF BDF X 973      47.837  83.750 -57.923  1.00  0.00
ATOM   2853  BDG BDG X 974     -77.229 -19.442  46.475  1.00  0.00
ATOM   2854  BDH BDH X 975      77.974 -84.767 -81.258  1.00  0.00
ATOM   2855  BDI BDI X 976     -52.425 -55.561  89.359  1.00  0.00
ATOM   2856  BDJ BDJ X 977      88.069 -30.184 -48.308  1.00  0.00
ATOM   2857  BDK BDK X 978     -82.579  75.625 -65.329  1.00  0.00
ATOM   2858  BDL BDL X 979     -69.756  37.899 -82.976  1.00  0.00
ATOM   2859  BDM BDM X 980     -85.231   7.738  62.019  1.00  0.00
ATOM   2860  BDN BDN X 981     -17.650  -9.604  86.658  1.00  0.00
ATOM   2861  BDO BDO X 982     -41.549 -29.209   5.889  1.00  0.00
ATOM   2862  BDP BDP X 983     -38.145 -19.064  69.107  1.00  0.00
ATOM   2863  BDQ BDQ X 984      15.241   6.027 -69.961  1.00  0.00
ATOM   2864  BDR BDR X 985      87.721 -74.498  75.838  1.00  0.00
ATOM   2865  BDS BDS X 986      89.108  61.681  33.237  1.00  0.00
ATOM   2866  BDT BDT X 987     -82.446  -3.436  76.078  1.00  0.00
ATOM   2867  BDU BDU X 988      69.805  76.379 -49.692  1.00  0.00
ATOM   2868  BDV BDV X 989     -11.679 -18.802 -85.239  1.00  0.00
ATOM   2869  BDW BDW X 990      71.435  28.893  89.685  1.00  0.00
ATOM   2870  BDX BDX X 991     -23.052 -85.548 -27.281  1.00  0.00
ATOM   2871  BDY BDY X 992     -83.693  40.314  71.374  1.00  0.00
ATOM   2872  BDZ BDZ X 993       0.005 -23.757 -86.085  1.00  0.00
ATOM   2873  BEA BEA X 994      41.856 -27.359  -8.003  1.00  0.00
ATOM   2874  BEB BEB X 995      40.519 -12.622 -48.871  1.00  0.00
ATOM   2875  BEC BEC X 996     -73.631   7.399  52.474  1.00  0.00
ATOM   2876  BED BED X 997      60.593 -82.290  -0.872  1.00  0.00
ATOM   2877  BEE BEE X 998     -14.438 -42.778 -85.319  1.00  0.00
ATOM   2878  BEF BEF X 999      42.119  26.627  88.888  1.00  0.00
ATOM   2879  BEG BEG X1000     -67.759  24.816 -84.110  1.00  0.00
ATOM   2880  BEH BEH X1001      21.907  68.905  75.122  1.00  0.00
ATOM   2881  BEI BEI X1002     -33.911  -2.435 -86.214  1.00  0.00
ATOM   2882  BEJ BEJ X1003      71.396  83.082  85.065  1.00  0.00
ATOM   2883  BEK BEK X1004      88.715 -41.370  30.142  1.00  0.00
ATOM   2884  BEL BEL X1005      14.151 -88.768  -3.532  1.00  0.00
ATOM   2885  BEM BEM X1006      55.847  83.590 -41.128  1.00  0.00
ATOM   2886  BEN BEN X1007     -50.678 -74.053  31.363  1.00  0.00
ATOM   2887  BEO BEO X1008      15.710 -26.598 -86.167  1.00  0.00
ATOM   2888  BEP BEP X1009      22.409  85.527   0.686  1.00  0.00
ATOM   2889  BEQ BEQ X1010     -30.506 -52.087 -80.430  1.00  0.00
ATOM   2890  BER BER X1011      87.571  -2.797 -38.841  1.00  0.00
ATOM   2891  BES BES X1012      71.031 -59.358  61.947  1.00  0.00
ATOM   2892  BET BET X1013     -47.244 -41.824 -44.281  1.00  0.00
ATOM   2893  BEU BEU X1014      38.705 -86.553  21.892  1.00  0.00
ATOM   2894  BEV BEV X1015      -6.926   7.823  67.273  1.00  0.00
ATOM   2895  BEW BEW X1016      32.652  25.159  26.003  1.00  0.00
ATOM   2896  BEX BEX X1017     -25.486 -14.039 -70.439  1.00  0.00
ATOM   2897  BEY BEY X1018     -71.185 -41.234 -72.065  1.00  0.00
ATOM   2898  BEZ BEZ X1019       1.023  30.005  53.422  1.00  0.00
ATOM   2899  BFA BFA X1020      -0.189 -64.841 -38.465  1.00  0.00
ATOM   2900  BFB BFB X1021      81.170 -46.414 -22.549  1.00  0.00
ATOM   2901  BFC BFC X1022      48.485  84.459   1.271  1.00  0.00
ATOM   2902  BFD BFD X1023     -60.506  35.078  81.463  1.00  0.00
ATOM   2903  BFE BFE Y1024     -80.250 -30.278  -0.914  1.00  0.00
ATOM   2904  BFF BFF Y1025     -37.297   9.771 -48.918  1.00  0.00
ATOM   2905  BFG BFG Y1026      29.739  53.563 -50.242  1.00  0.00
ATOM   2906  BFH BFH Y1027     -10.354 -53.403 -38.469  1.00  0.00
ATOM   2907  BFI BFI Y1028      57.793 -28.454 -54.209  1.00  0.00
ATOM   2908  BFJ BFJ Y1029     -71.515  62.040  35.624  1.00  0.00
ATOM   2909  BFK BFK Y1030     -29.416 -71.529  74.289  1.00  0.00
ATOM   2910  BFL BFL Y1031      25.377 -33.193  22.688  1.00  0.00
ATOM   2911  BFM BFM Y1032      21.576  44.917  32.417  1.00  0.00
ATOM   2912  BFN BFN Y1033     -57.912  16.744 -74.577  1.00  0.00
ATOM   2913  BFO BFO Y1034     -80.615   5.724 -17.238  1.00  0.00
ATOM   2914  BFP BFP Y1035       4.309 -17.264  29.029  1.00  0.00
ATOM   2915  BFQ BFQ Y1036     -79.985 -14.630  73.347  1.00  0.00
ATOM   2916  BFR BFR Y1037      40.612 -54.102  74.260  1.00  0.00
ATOM   2917  BFS BFS Y1038     -70.693 -81.004  -6.192  1.00  0.00
ATOM   2918  BFT BFT Y1039       6.163  -0.984 -33.513  1.00  0.00
ATOM   2919  BFU BFU Y1040      82.152 -34.805  29.244  1.00  0.00
ATOM   2920  BFV BFV Y1041     -61.851  -0.592  43.535  1.00  0.00
ATOM   2921  BFW BFW Y1042      48.311 -11.635  15.914  1.00  0.00
ATOM   2922  BFX BFX Y1043       8.453  73.595 -38.886  1.00  0.00
ATOM   2923  BFY BFY Y1044     -73.237  85.242  43.189  1.00  0.00
ATOM   2924  BFZ BFZ Y1045     -30.609  74.330 -11.993  1.00  0.00
ATOM   2925  BGA BGA Y1046      48.812  61.197 -26.454  1.00  0.00
ATOM   2926  BGB BGB Y1047       1.070 -40.142  61.207  1.00  0.00
ATOM   2927  BGC BGC Y1048      38.356 -83.353 -33.148  1.00  0.00
ATOM   2928  BGD BGD Y1049      52.062 -44.765  -1.850  1.00  0.00
ATOM   2929  BGE BGE Y1050      72.524  71.042 -62.771  1.00  0.00
ATOM   2930  BGF BGF Y1051      21.813 -55.914 -67.761  1.00  0.00
ATOM   2931  BGG BGG Y1052      -0.129 -72.274  31.191  1.00  0.00
ATOM   2932  BGH BGH Y1053      34.445 -70.217  34.116  1.00  0.00
ATOM   2933  BGI BGI Y1054       1.128  22.331 -39.250  1.00  0.00
ATOM   2934  BGJ BGJ Y1055      -7.266  -0.350 -72.854  1.00  0.00
ATOM   2935  BGK BGK Y1056      78.869 -56.659  84.572  1.00  0.00
ATOM   2936  BGL BGL Y1057     -20.066  12.932  30.584  1.00  0.00
ATOM   2937  BGM BGM Y1058      24.651   8.485  54.008  1.00  0.00
ATOM   2938  BGN BGN Y1059      59.289  48.124  49.133  1.00  0.00
ATOM   2939  BGO BGO Y1060     -52.067  -5.309 -69.018  1.00  0.00
ATOM   2940  BGP BGP Y1061     -52.364 -66.613 -68.925  1.00  0.00
ATOM   2941  BGQ BGQ Y1062      -8.443 -29.135  -6.465  1.00  0.00
ATOM   2942  BGR BGR Y1063     -24.877  41.667 -56.956  1.00  0.00
ATOM   2943  BGS BGS Y1064     -60.468  71.912  10.180  1.00  0.00
ATOM   2944  BGT BGT Y1065     -69.379 -32.690  53.972  1.00  0.00
ATOM   2945  BGU BGU Y1066     -36.013 -55.110  -2.891  1.00  0.00
ATOM   2946  BGV BGV Y1067      26.937  47.377 -86.487  1.00  0.00
ATOM   2947  BGW BGW Y1068      77.630 -76.076  21.079  1.00  0.00
ATOM   2948  BGX BGX Y1069      11.569  74.482 -10.847  1.00  0.00
ATOM   2949  BGY BGY Y1070      61.612  47.741  13.483  1.00  0.00
ATOM   2950  BGZ BGZ Y1071      59.801  33.859 -76.870  1.00  0.00
ATOM   2951  BHA BHA Y1072      76.202  -0.372 -15.843  1.00  0.00
ATOM   2952  BHB BHB Y1073      20.506   9.012 -46.978  1.00  0.00
ATOM   2953  BHC BHC Y1074     -19.901  27.717 -29.003  1.00  0.00
ATOM   2954  BHD BHD Y1075     -67.545  36.030   7.496  1.00  0.00
ATOM   2955  BHE BHE Y1076     -31.051 -34.262  -9.589  1.00  0.00
ATOM   2956  BHF BHF Y1077     -29.993 -74.551  10.795  1.00  0.00
ATOM   2957  BHG BHG Y1078     -50.909 -23.522  89.121  1.00  0.00
ATOM   2958  BHH BHH Y1079     -66.167  14.246  81.885  1.00  0.00
ATOM   2959  BHI BHI Y1080      83.743 -55.244  38.186  1.00  0.00
ATOM   2960  BHJ BHJ Y1081     -35.123  38.787  71.603  1.00  0.00
ATOM   2961  BHK BHK Y1082      83.719  35.177 -62.080  1.00  0.00
ATOM   2962  BHL BHL Y1083       1.099  37.907  -8.629  1.00  0.00
ATOM   2963  BHM BHM Y1084      39.939 -10.285 -73.641  1.00  0.00
ATOM   2964  BHN BHN Y1085     -46.080 -12.915  -3.214  1.00  0.00
ATOM   2965  BHO BHO Y1086      -2.443 -81.504 -24.601  1.00  0.00
ATOM   2966  BHP BHP Y1087     -67.905 -32.264 -32.492  1.00  0.00
ATOM   2967  BHQ BHQ Y1088     -60.603 -46.755  64.935  1.00  0.00
ATOM   2968  BHR BHR Y1089     -36.888  60.416 -75.129  1.00  0.00
ATOM   2969  BHS BHS Y1090      29.003  14.829  13.292  1.00  0.00
ATOM   2970  BHT BHT Y1091     -43.699  30.426  44.866  1.00  0.00
ATOM   2971  BHU BHU Y1092      -6.469  44.060  63.266  1.00  0.00
ATOM   2972  BHV BHV Y1093     -58.066 -40.145  19.599  1.00  0.00
ATOM   2973  BHW BHW Y1094      48.265  28.921  11.690  1.00  0.00
ATOM   2974  BHX BHX Y1095     -80.586  45.764 -50.067  1.00  0.00
ATOM   2975  BHY BHY Y1096      54.531  23.185  38.407  1.00  0.00
ATOM   2976  BHZ BHZ Y1097      45.233  77.368  46.563  1.00  0.00
ATOM   2977  BIA BIA Y1098     -51.279  46.145 -57.020  1.00  0.00
ATOM   2978  BIB BIB Y1099     -74.364   5.718 -41.373  1.00  0.00
ATOM   2979  BIC BIC Y1100      80.410  20.212 -46.538  1.00  0.00
ATOM   2980  BID BID Y1101     -57.046  76.855 -59.368  1.00  0.00
ATOM   2981  BIE BIE Y1102      56.822  14.721 -67.438  1.00  0.00
ATOM   2982  BIF BIF Y1103      65.100  44.240 -63.899  1.00  0.00
ATOM   2983  BIG BIG Y1104      76.199  76.087 -24.789  1.00  0.00
ATOM   2984  BIH BIH Y1105      62.312 -38.779  54.273  1.00  0.00
ATOM   2985  BII BII Y1106     -20.107 -21.743 -80.629  1.00  0.00
ATOM   2986  BIJ BIJ Y1107      -8.389 -75.079 -81.775  1.00  0.00
ATOM   2987  BIK BIK Y1108     -25.382 -21.870 -31.876  1.00  0.00
ATOM   2988  BIL BIL Y1109      70.033  23.669  20.991  1.00  0.00
ATOM   2989  BIM BIM Y1110      81.762  58.503  44.025  1.00  0.00
ATOM   2990  BIN BIN Y1111      17.264   8.959  86.753  1.00  0.00
ATOM   2991  BIO BIO Y1112      47.028  71.713  -0.297  1.00  0.00
ATOM   2992  BIP BIP Y1113     -16.474  -4.848  58.411  1.00  0.00
ATOM   2993  BIQ BIQ Y1114     -19.892  54.644  79.466  1.00  0.00
ATOM   2994  BIR BIR Y1115     -40.971 -82.609 -41.449  1.00  0.00
ATOM   2995  BIS BIS Y1116      39.282  18.438  31.999  1.00  0.00
ATOM   2996  BIT BIT Y1117      39.229  -2.979  66.220  1.00  0.00
ATOM   2997  BIU BIU Y1118     -15.255  73.289  56.435  1.00  0.00
ATOM   2998  BIV BIV Y1119     -66.556   2.681  23.155  1.00  0.00
ATOM   2999  BIW BIW Y1120     -81.000 -86.371 -60.091  1.00  0.00
ATOM   3000  BIX BIX Y1121      30.711  13.806 -10.663  1.00  0.00
ATOM   3001  BIY BIY Y1122      76.839 -17.672  71.069  1.00  0.00
ATOM   3002  BIZ BIZ Y1123     -65.213  -7.272  69.841  1.00  0.00
ATOM   3003  BJA BJA Y1124      13.028  70.148  89.225  1.00  0.00
ATOM   3004  BJB BJB Y1125      -2.247  75.794  16.825  1.00  0.00
ATOM   3005  BJC BJC Y1126      81.882 -11.317 -53.023  1.00  0.00
ATOM   3006  BJD BJD Y1127      78.408   5.911 -77.049  1.00  0.00
ATOM   3007  BJE BJE Y1128     -77.957 -12.431   3.549  1.00  0.00
ATOM   3008  BJF BJF Y1129     -53.556 -18.568  21.403  1.00  0.00
ATOM   3009  BJG BJG Y1130     -54.903 -58.052  45.582  1.00  0.00
ATOM   3010  BJH BJH Y1131      80.727  -9.654  34.086  1.00  0.00
ATOM   3011  BJI BJI Y1132      26.799  75.251  78.537  1.00  0.00
ATOM   3012  BJJ BJJ Y1133     -58.430 -65.159 -29.803  1.00  0.00
ATOM   3013  BJK BJK Y1134      62.177 -74.289 -57.264  1.00  0.00
ATOM   3014  BJL BJL Y1135      58.188 -76.630  -2.489  1.00  0.00
ATOM   3015  BJM BJM Y1136      36.228  -0.477  31.604  1.00  0.00
ATOM   3016  BJN BJN Y1137      38.566  28.535  70.800  1.00  0.00
ATOM   3017  BJO BJO Y1138      68.199  12.735 -31.469  1.00  0.00
ATOM   3018  BJP BJP Y1139      10.775  54.189 -34.610  1.00  0.00
ATOM   3019  BJQ BJQ Y1140     -61.667  69.601 -25.963  1.00  0.00
ATOM   3020  BJR BJR Y1141      39.839 -40.527  53.352  1.00  0.00
ATOM   3021  BJS BJS Y1142     -71.507 -83.795 -32.697  1.00  0.00
ATOM   3022  BJT BJT Y1143     -27.109 -32.859 -49.919  1.00  0.00
ATOM   3023  BJU BJU Y1144       1.125 -54.889  14.966  1.00  0.00
ATOM   3024  BJV BJV Y1145     -12.671  68.896 -71.493  1.00  0.00
ATOM   3025  BJW BJW Y1146     -78.434  17.742  18.248  1.00  0.00
ATOM   3026  BJX BJX Y1147     -14.014 -48.721 -81.249  1.00  0.00
ATOM   3027  BJY BJY Y1148     -66.436  64.162  65.719  1.00  0.00
ATOM   3028  BJZ BJZ Y1149      71.473 -36.210 -65.219  1.00  0.00
ATOM   3029  BKA BKA Y1150      41.719  24.162 -58.700  1.00  0.00
ATOM   3030  BKB BKB Y1151       9.368 -60.777  74.592  1.00  0.00
ATOM   3031  BKC BKC Y1152      82.992  45.688  36.936  1.00  0.00
ATOM   3032  BKD BKD Y1153      79.274 -74.008  -4.802  1.00  0.00
ATOM   3033  BKE BKE Y1154     -53.482  30.241 -26.600  1.00  0.00
ATOM   3034  BKF BKF Y1155     -40.236  70.338  79.618  1.00  0.00
ATOM   3035  BKG BKG Y1156     -11.487 -75.633  52.515  1.00  0.00
ATOM   3036  BKH BKH Y1157     -47.124  45.550  82.871  1.00  0.00
ATOM   3037  BKI BKI Y1158     -38.283  79.592 -81.059  1.00  0.00
ATOM   3038  BKJ BKJ Y1159      70.487 -18.375  28.960  1.00  0.00
ATOM   3039  BKK BKK Y1160      41.158  -1.049 -38.588  1.00  0.00
ATOM   3040  BKL BKL Y1161     -76.872  63.019 -10.472  1.00  0.00
ATOM   3041  BKM BKM Y1162      21.845 -25.648 -66.498  1.00  0.00
ATOM   3042  BKN BKN Y1163      13.222  17.246 -21.199  1.00  0.00
ATOM   3043  BKO BKO Y1164     -76.912   9.698  36.324  1.00  0.00
ATOM   3044  BKP BKP Y1165      62.770 -16.966  88.594  1.00  0.00
ATOM   3045  BKQ BKQ Y1166      67.421 -63.751  64.331  1.00  0.00
ATOM   3046  BKR BKR Y1167     -21.472 -54.472  48.829  1.00  0.00
ATOM   3047  BKS BKS Y1168      84.916 -51.434 -71.712  1.00  0.00
ATOM   3048  BKT BKT Y1169      18.011 -39.656 -39.969  1.00  0.00
ATOM   3049  BKU BKU Y1170     -35.463 -34.432  68.653  1.00  0.00
ATOM   3050  BKV BKV Y1171     -10.605  48.461 -27.876  1.00  0.00
ATOM   3051  BKW BKW Y1172      34.042 -55.652 -37.728  1.00  0.00
ATOM   3052  BKX BKX Y1173     -61.173  27.039  19.832  1.00  0.00
ATOM   3053  BKY BKY Y1174      87.595  22.782   6.575  1.00  0.00
ATOM   3054  BKZ BKZ Y1175      -5.005  83.869 -26.527  1.00  0.00
ATOM   3055  BLA BLA Y1176      30.039 -39.079 -25.126  1.00  0.00
ATOM   3056  BLB BLB Y1177      27.250 -24.085 -45.756  1.00  0.00
ATOM   3057  BLC BLC Y1178     -40.445  33.960   8.495  1.00  0.00
ATOM   3058  BLD BLD Y1179      15.775 -62.623  -5.980  1.00  0.00
ATOM   3059  BLE BLE Y1180      81.304 -18.929  13.718  1.00  0.00
ATOM   3060  BLF BLF Y1181      59.598   9.315  10.812  1.00  0.00
ATOM   3061  BLG BLG Y1182     -46.304  -4.536  25.895  1.00  0.00
ATOM   3062  BLH BLH Y1183      66.996  39.255  80.997  1.00  0.00
ATOM   3063  BLI BLI Y1184     -19.159  73.650 -34.244  1.00  0.00
ATOM   3064  BLJ BLJ Y1185      14.839 -22.854  80.707  1.00  0.00
ATOM   3065  BLK BLK Y1186     -57.892   9.010  -4.257  1.00  0.00
ATOM   3066  BLL BLL Y1187      30.254 -20.408 -24.520  1.00  0.00
ATOM   3067  BLM BLM Y1188      35.681 -81.614 -86.804  1.00  0.00
ATOM   3068  BLN BLN Y1189     -15.294  -9.679  88.060  1.00  0.00
ATOM   3069  BLO BLO Y1190      40.773  40.828 -16.731  1.00  0.00
ATOM   3070  BLP BLP Y1191     -76.394 -59.826  37.602  1.00  0.00
ATOM   3071  BLQ BLQ Y1192      84.507  13.056  36.246  1.00  0.00
ATOM   3072  BLR BLR Y1193      52.765  72.652  73.497  1.00  0.00
ATOM   3073  BLS BLS Y1194      78.335 -57.943 -36.988  1.00  0.00
ATOM   3074  BLT BLT Y1195     -47.005  24.045 -66.937  1.00  0.00
ATOM   3075  BLU BLU Y1196      29.590  11.969 -71.741  1.00  0.00
ATOM   3076  BLV BLV Y1197       8.105  41.511  85.388  1.00  0.00
ATOM   3077  BLW BLW Y1198      52.758  84.707 -82.513  1.00  0.00
ATOM   3078  BLX BLX Y1199     -76.702 -80.235  21.182  1.00  0.00
ATOM   3079  BLY BLY Y1200     -81.978 -89.437  -3.223  1.00  0.00
ATOM   3080  BLZ BLZ Y1201      64.806  46.843 -43.462  1.00  0.00
ATOM   3081  BMA BMA Y1202      12.755 -42.069 -21.065  1.00  0.00
ATOM   3082  BMB BMB Y1203      64.390   6.739 -81.038  1.00  0.00
ATOM   3083  BMC BMC Y1204     -73.231  44.535 -76.592  1.00  0.00
ATOM   3084  BMD BMD Y1205      81.849 -29.483 -16.249  1.00  0.00
ATOM   3085  BME BME Y1206     -35.516   8.727  28.934  1.00  0.00
ATOM   3086  BMF BMF Y1207      66.009  14.868  77.623  1.00  0.00
ATOM   3087  BMG BMG Y1208      -6.818  74.707  86.260  1.00  0.00
ATOM   3088  BMH BMH Y1209      82.287  36.797  81.768  1.00  0.00
ATOM   3089  BMI BMI Y1210     -65.378 -22.585  78.161  1.00  0.00
ATOM   3090  BMJ BMJ Y1211      42.312  79.351 -67.468  1.00  0.00
ATOM   3091  BMK BMK Y1212      83.594 -58.574  55.270  1.00  0.00
ATOM   3092  BML BML Y1213      -5.217 -36.952 -63.097  1.00  0.00
ATOM   3093  BMM BMM Y1214     -30.440  32.130 -69.667  1.00  0.00
ATOM   3094  BMN BMN Y1215       3.741  15.015 -74.802  1.00  0.00
ATOM   3095  BMO BMO Y1216      80.271 -49.138 -21.531  1.00  0.00
ATOM   3096  BMP BMP Y1217     -70.848  81.740 -42.048  1.00  0.00
ATOM   3097  BMQ BMQ Y1218      18.966  76.163  51.096  1.00  0.00
ATOM   3098  BMR BMR Y1219      89.430 -39.820  80.732  1.00  0.00
ATOM   3099  BMS BMS Y1220     -78.721  40.530  29.937  1.00  0.00
ATOM   3100  BMT BMT Y1221     -48.703  27.708  79.484  1.00  0.00
ATOM   3101  BMU BMU Y1222     -71.184 -19.286  35.934  1.00  0.00
ATOM   3102  BMV BMV Y1223      57.956   7.250  46.569  1.00  0.00
ATOM   3103  BMW BMW Y1224     -44.567 -31.397 -22.211  1.00  0.00
ATOM   3104  BMX BMX Y1225      -1.708 -78.557 -57.363  1.00  0.00
ATOM   3105  BMY BMY Y1226      25.823  28.734 -86.016  1.00  0.00
ATOM   3106  BMZ BMZ Y1227     -29.577 -64.375  29.119  1.00  0.00
ATOM   3107  BNA BNA Y1228     -77.024  28.660 -15.327  1.00  0.00
ATOM   3108  BNB BNB Y1229      34.061 -73.272   2.028  1.00  0.00
ATOM   3109  BNC BNC Y1230     -24.781 -25.031  18.130  1.00  0.00
ATOM   3110  BND BND Y1231     -40.003  53.140  64.624  1.00  0.00
ATOM   3111  BNE BNE Y1232      65.367  71.935  56.086  1.00  0.00
ATOM   3112  BNF BNF Y1233     -73.115   1.082  11.159  1.00  0.00
ATOM   3113  BNG BNG Y1234     -42.222  55.674  17.544  1.00  0.00
ATOM   3114  BNH BNH Y1235     -58.332 -40.078 -80.882  1.00  0.00
ATOM   3115  BNI BNI Y1236      29.948  58.953 -16.560  1.00  0.00
ATOM   3116  BNJ BNJ Y1237      68.020 -31.707  15.955  1.00  0.00
ATOM   3117  BNK BNK Y1238     -66.788 -51.349  -1.127  1.00  0.00
ATOM   3118  BNL BNL Y1239     -33.959  -9.687 -74.721  1.00  0.00
ATOM   3119  BNM BNM Y1240      83.161 -60.121 -13.175  1.00  0.00
ATOM   3120  BNN BNN Y1241      32.161 -43.433  41.016  1.00  0.00
ATOM   3121  BNO BNO Y1242      16.246 -90.181 -18.965  1.00  0.00
ATOM   3122  BNP BNP Y1243      -0.107 -26.191 -45.594  1.00  0.00
ATOM   3123  BNQ BNQ Y1244     -19.489  62.940  10.499  1.00  0.00
ATOM   3124  BNR BNR Y1245     -56.485  32.390 -77.391  1.00  0.00
ATOM   3125  BNS BNS Y1246     -15.013 -83.033  34.398  1.00  0.00
ATOM   3126  BNT BNT Y1247      77.619  74.187   8.507  1.00  0.00
ATOM   3127  BNU BNU Y1248       0.618  23.247  54.142  1.00  0.00
ATOM   3128  BNV BNV Y1249     -73.354  10.179 -77.167  1.00  0.00
ATOM   3129  BNW BNW Y1250      19.681 -71.980  82.287  1.00  0.00
ATOM   3130  BNX BNX Y1251     -35.076  60.143 -57.772  1.00  0.00
ATOM   3131  BNY BNY Y1252      62.385 -84.052  51.136  1.00  0.00
ATOM   3132  BNZ BNZ Y1253     -45.652 -84.745  25.874  1.00  0.00
ATOM   3133  BOA BOA Y1254      81.329   3.771   2.767  1.00  0.00
ATOM   3134  BOB BOB Y1255       2.243  31.633 -71.898  1.00  0.00
ATOM   3135  BOC BOC Y1256     -71.191  18.619  63.318  1.00  0.00
ATOM   3136  BOD BOD Y1257      66.725  78.268  38.651  1.00  0.00
ATOM   3137  BOE BOE Y1258     -21.151  39.628  86.018  1.00  0.00
ATOM   3138  BOF BOF Y1259     -75.758 -83.595  44.882  1.00  0.00
ATOM   3139  BOG BOG Y1260     -76.631   1.538  -2.423  1.00  0.00
ATOM   3140  BOH BOH Y1261     -18.307   9.585 -61.014  1.00  0.00
ATOM   3141  BOI BOI Y1262     -46.205  16.700  12.539  1.00  0.00
ATOM   3142  BOJ BOJ Y1263      56.804 -11.886 -32.371  1.00  0.00
ATOM   3143  BOK BOK Y1264      79.296  41.786 -31.164  1.00  0.00
ATOM   3144  BOL BOL Y1265     -73.146  79.885  58.977  1.00  0.00
ATOM   3145  BOM BOM Y1266       9.597 -87.042 -50.207  1.00  0.00
ATOM   3146  BON BON Y1267      38.716  72.372 -36.571  1.00  0.00
ATOM   3147  BOO BOO Y1268     -55.332 -82.715  42.790  1.00  0.00
ATOM   3148  BOP BOP Y1269      57.718 -64.680 -82.303  1.00  0.00
ATOM   3149  BOQ BOQ Y1270     -56.863 -17.905  55.905  1.00  0.00
ATOM   3150  BOR BOR Y1271      68.970   0.913  58.016  1.00  0.00
ATOM   3151  BOS BOS Y1272     -58.281 -78.466  -0.098  1.00  0.00
ATOM   3152  BOT BOT Y1273      61.695 -12.794  56.631  1.00  0.00
ATOM   3153  BOU BOU Y1274     -45.117 -13.903 -22.818  1.00  0.00
ATOM   3154  BOV BOV Y1275      52.851  -5.753  -3.003  1.00  0.00
ATOM   3155  BOW BOW Y1276     -22.999   3.642 -26.861  1.00  0.00
ATOM   3156  BOX BOX Y1277     -79.466 -31.950 -60.516  1.00  0.00
ATOM   3157  BOY BOY Y1278      77.489  72.535  63.281  1.00  0.00
ATOM   3158  BOZ BOZ Y1279     -50.737  71.263  58.074  1.00  0.00
ATOM   3159  BPA BPA Y1280      10.289  21.538  76.698  1.00  0.00
ATOM   3160  BPB BPB Y1281      56.719  32.110 -12.807  1.00  0.00
ATOM   3161  BPC BPC Y1282      20.956  44.558  -6.475  1.00  0.00
ATOM   3162  BPD BPD Y1283     -56.680 -74.661  19.152  1.00  0.00
ATOM   3163  BPE BPE Y1284      67.987  79.195 -42.406  1.00  0.00
ATOM   3164  BPF BPF Y1285     -83.126  74.454  88.326  1.00  0.00
ATOM   3165  BPG BPG Y1286     -83.832  40.616 -14.737  1.00  0.00
ATOM   3166  BPH BPH Y1287      -2.402  75.490 -48.491  1.00  0.00
ATOM   3167  BPI BPI Y1288     -65.947  47.369  80.893  1.00  0.00
ATOM   3168  BPJ BPJ Y1289      70.706 -15.588 -68.255  1.00  0.00
ATOM   3169  BPK BPK Y1290     -83.162  36.618  15.875  1.00  0.00
ATOM   3170  BPL BPL Y1291     -77.269  68.533 -55.295  1.00  0.00
ATOM   3171  BPM BPM Y1292      12.327  31.628 -22.915  1.00  0.00
ATOM   3172  BPN BPN Y1293      42.291  45.548  83.648  1.00  0.00
ATOM   3173  BPO BPO Y1294     -39.957   6.906  12.918  1.00  0.00
ATOM   3174  BPP BPP Y1295     -80.067 -84.336 -80.250  1.00  0.00
ATOM   3175  BPQ BPQ Y1296      -0.113 -28.319 -77.815  1.00  0.00
ATOM   3176  BPR BPR Y1297      48.279   8.749 -86.196  1.00  0.00
ATOM   3177  BPS BPS Y1298     -71.843  66.966 -77.680  1.00  0.00
ATOM   3178  BPT BPT Y1299      30.524 -32.892  70.449  1.00  0.00
ATOM   3179  BPU BPU Y1300      35.322 -14.968  77.948  1.00  0.00
ATOM   3180  BPV BPV Y1301      24.694  77.501 -45.594  1.00  0.00
ATOM   3181  BPW BPW Y1302      66.162 -31.123  87.847  1.00  0.00
ATOM   3182  BPX BPX Y1303     -72.276  38.175  59.215  1.00  0.00
ATOM   3183  BPY BPY Y1304      41.957 -59.277 -23.817  1.00  0.00
ATOM   3184  BPZ BPZ Y1305      11.341 -27.512 -59.923  1.00  0.00
ATOM   3185  BQA BQA Y1306      13.467 -13.207 -78.927  1.00  0.00
ATOM   3186  BQB BQB Y1307     -23.796   8.575  -5.304  1.00  0.00
ATOM   3187  BQC BQC Y1308       0.192  58.032   2.136  1.00  0.00
ATOM   3188  BQD BQD Y1309     -36.537  72.849  26.106  1.00  0.00
ATOM   3189  BQE BQE Y1310      21.658 -73.042 -29.399  1.00  0.00
ATOM   3190  BQF BQF Y1311      86.831 -42.070 -49.265  1.00  0.00
ATOM   3191  BQG BQG Y1312      49.028 -76.716  69.048  1.00  0.00
ATOM   3192  BQH BQH Y1313     -18.803 -27.167 -61.675  1.00  0.00
ATOM   3193  BQI BQI Y1314     -13.255 -71.785  -4.699  1.00  0.00
ATOM   3194  BQJ BQJ Y1315       7.598 -70.033  52.146  1.00  0.00
ATOM   3195  BQK BQK Y1316      73.096  23.235  -9.129  1.00  0.00
ATOM   3196  BQL BQL Y1317     -83.962 -44.119  58.328  1.00  0.00
ATOM   3197  BQM BQM Y1318      13.726 -83.185  67.481  1.00  0.00
ATOM   3198  BQN BQN Y1319      -7.135 -87.034  68.786  1.00  0.00
ATOM   3199  BQO BQO Y1320     -46.515   5.942 -23.380  1.00  0.00
ATOM   3200  BQP BQP Y1321     -23.287 -45.182 -17.057  1.00  0.00
ATOM   3201  BQQ BQQ Y1322      83.101  71.576  76.875  1.00  0.00
ATOM   3202  BQR BQR Y1323      56.588  58.498 -51.301  1.00  0.00
ATOM   3203  BQS BQS Y1324      22.594 -37.511  63.066  1.00  0.00
ATOM   3204  BQT BQT Y1325      85.338 -77.545  73.885  1.00  0.00
ATOM   3205  BQU BQU Y1326      16.964  55.295   4.121  1.00  0.00
ATOM   3206  BQV BQV Y1327       5.421  60.745 -21.831  1.00  0.00
ATOM   3207  BQW BQW Y1328      18.513 -23.945   3.388  1.00  0.00
ATOM   3208  BQX BQX Y1329      -2.950 -48.563  35.974  1.00  0.00
ATOM   3209  BQY BQY Y1330     -56.739 -23.776 -51.155  1.00  0.00
ATOM   3210  BQZ BQZ Y1331      45.099 -16.800  89.410  1.00  0.00
ATOM   3211  BRA BRA Y1332      52.700 -37.579  74.453  1.00  0.00
ATOM   3212  BRB BRB Y1333     -18.024 -35.006  85.579  1.00  0.00
ATOM   3213  BRC BRC Y1334      33.377 -29.554 -13.490  1.00  0.00
ATOM   3214  BRD BRD Y1335     -43.120  46.656  -6.036  1.00  0.00
ATOM   3215  BRE BRE Y1336     -30.076 -67.749 -18.614  1.00  0.00
ATOM   3216  BRF BRF Y1337     -14.737  32.430  18.498  1.00  0.00
ATOM   3217  BRG BRG Y1338      72.591  57.145 -27.829  1.00  0.00
ATOM   3218  BRH BRH Y1339     -44.087 -18.612 -45.502  1.00  0.00
ATOM   3219  BRI BRI Y1340     -30.213 -76.168  42.056  1.00  0.00
ATOM   3220  BRJ BRJ Y1341     -40.129 -50.859  34.841  1.00  0.00
ATOM   3221  BRK BRK Y1342      41.305 -84.263  86.461  1.00  0.00
ATOM   3222  BRL BRL Y1343      17.237  -8.953 -14.832  1.00  0.00
ATOM   3223  BRM BRM Y1344      37.831 -20.242   2.675  1.00  0.00
ATOM   3224  BRN BRN Y1345      -8.415  71.762  -0.481  1.00  0.00
ATOM   3225  BRO BRO Y1346      60.489 -57.266  26.999  1.00  0.00
ATOM   3226  BRP BRP Y1347      56.902 -50.647 -68.827  1.00  0.00
ATOM   3227  BRQ BRQ Y1348     -59.561  73.958  84.981  1.00  0.00
ATOM   3228  BRR BRR Y1349     -72.687 -55.285 -48.466  1.00  0.00
ATOM   3229  BRS BRS Y1350     -53.055 -20.336 -71.843  1.00  0.00
ATOM   3230  BRT BRT Y1351     -12.989  36.594 -41.033  1.00  0.00
ATOM   3231  BRU BRU Y1352     -83.312  29.848 -48.222  1.00  0.00
ATOM   3232  BRV BRV Y1353      78.678   3.419 -47.420  1.00  0.00
ATOM   3233  BRW BRW Y1354      16.962 -77.766  10.949  1.00  0.00
ATOM   3234  BRX BRX Y1355     -80.249 -15.540 -58.302  1.00  0.00
ATOM   3235  BRY BRY Y1356     -50.720  64.179 -70.583  1.00  0.00
ATOM   3236  BRZ BRZ Y1357     -78.599 -12.383  57.962  1.00  0.00
ATOM   3237  BSA BSA Y1358     -17.815  20.698 -75.218  1.00  0.00
ATOM   3238  BSB BSB Y1359     -73.306 -57.936  15.681  1.00  0.00
ATOM   3239  BSC BSC Y1360     -23.249 -83.837 -15.350  1.00  0.00
ATOM   3240  BSD BSD Y1361     -10.151  57.444 -15.392  1.00  0.00
ATOM   3241  BSE BSE Y1362     -79.402  43.776   3.517  1.00  0.00
ATOM   3242  BSF BSF Y1363      87.865  68.148 -85.073  1.00  0.00
ATOM   3243  BSG BSG Y1364      39.640 -13.311 -16.227  1.00  0.00
ATOM   3244  BSH BSH Y1365     -58.115   8.674 -57.608  1.00  0.00
ATOM   3245  BSI BSI Y1366      -1.328  30.878 -57.893  1.00  0.00
ATOM   3246  BSJ BSJ Y1367      -0.818  37.730   9.759  1.00  0.00
ATOM   3247  BSK BSK Y1368      31.479  74.953 -81.668  1.00  0.00
ATOM   3248  BSL BSL Y1369     -63.697  36.264 -58.251  1.00  0.00
ATOM   3249  BSM BSM Y1370     -61.126 -86.735  60.056  1.00  0.00
ATOM   3250  BSN BSN Y1371     -29.426  15.707  82.850  1.00  0.00
ATOM   3251  BSO BSO Y1372     -50.358  47.158 -39.919  1.00  0.00
ATOM   3252  BSP BSP Y1373     -18.503  -4.862 -50.456  1.00  0.00
ATOM   3253  BSQ BSQ Y1374     -60.422 -65.400  80.512  1.00  0.00
ATOM   3254  BSR BSR Y1375      39.810  81.193 -24.959  1.00  0.00
ATOM   3255  BSS BSS Y1376      24.927  38.402 -28.038  1.00  0.00
ATOM   3256  BST BST Y1377     -11.594  43.837 -81.262  1.00  0.00
ATOM   3257  BSU BSU Y1378     -30.026  -9.882 -13.613  1.00  0.00
ATOM   3258  BSV BSV Y1379      51.094  44.097 -32.938  1.00  0.00
ATOM   3259  BSW BSW Y1380     -70.785 -47.065  81.250  1.00  0.00
ATOM   3260  BSX BSX Y1381      66.361  -2.523  22.489  1.00  0.00
ATOM   3261  BSY BSY Y1382     -27.100  49.664 -12.782  1.00  0.00
ATOM   3262  BSZ BSZ Y1383     -58.270 -89.737 -49.887  1.00  0.00
ATOM   3263  BTA BTA Y1384     -80.523  37.452  74.651  1.00  0.00
ATOM   3264  BTB BTB Y1385      55.040 -38.623 -31.570  1.00  0.00
ATOM   3265  BTC BTC Y1386      67.973 -82.271  69.454  1.00  0.00
ATOM   3266  BTD BTD Y1387     -83.389 -78.782  80.432  1.00  0.00
ATOM   3267  BTE BTE Y1388      13.799   0.448  72.228  1.00  0.00
ATOM   3268  BTF BTF Y1389      17.281  81.072 -64.759  1.00  0.00
ATOM   3269  BTG BTG Y1390     -54.996 -29.877   4.913  1.00  0.00
ATOM   3270  BTH BTH Y1391     -58.816 -64.633  64.043  1.00  0.00
ATOM   3271  BTI BTI Y1392      79.545 -31.786  87.289  1.00  0.00
ATOM   3272  BTJ BTJ Y1393      11.562  52.836 -75.741  1.00  0.00
ATOM   3273  BTK BTK Y1394     -11.054  21.558  -9.103  1.00  0.00
ATOM   3274  BTL BTL Y1395     -48.339 -54.679  -6.509  1.00  0.00
ATOM   3275  BTM BTM Y1396      48.233 -54.646 -39.129  1.00  0.00
ATOM   3276  BTN BTN Y1397     -15.295  33.999  43.377  1.00  0.00
ATOM   3277  BTO BTO Y1398      90.280 -86.388  37.308  1.00  0.00
ATOM   3278  BTP BTP Y1399     -37.460  45.575 -66.267  1.00  0.00
ATOM   3279  BTQ BTQ Y1400     -29.410  23.726  20.017  1.00  0.00
ATOM   3280  BTR BTR Y1401     -50.020 -87.222 -28.687  1.00  0.00
ATOM   3281  BTS BTS Y1402     -79.233 -13.397  21.824  1.00  0.00
ATOM   3282  BTT BTT Y1403     -42.920 -74.798 -13.472  1.00  0.00
ATOM   3283  BTU BTU Y1404      81.437 -80.751 -39.463  1.00  0.00
ATOM   3284  BTV BTV Y1405      19.964 -23.676  52.028  1.00  0.00
ATOM   3285  BTW BTW Y1406      86.962  81.919 -42.156  1.00  0.00
ATOM   3286  BTX BTX Y1407      -4.613 -84.493   9.601  1.00  0.00
ATOM   3287  BTY BTY Y1408      70.185 -24.637 -39.199  1.00  0.00
ATOM   3288  BTZ BTZ Y1409     -47.433 -81.004  60.770  1.00  0.00
ATOM   3289  BUA BUA Y1410      14.661 -62.634  61.936  1.00  0.00
ATOM   3290  BUB BUB Y1411     -30.155  75.953 -47.949  1.00  0.00
ATOM   3291  BUC BUC Y1412      23.331 -60.503 -18.183  1.00  0.00
ATOM   3292  BUD BUD Y1413      73.199 -86.998  85.827  1.00  0.00
ATOM   3293  BUE BUE Y1414      49.605  62.910 -73.018  1.00  0.00
ATOM   3294  BUF BUF Y1415      -3.502 -44.368  84.914  1.00  0.00
ATOM   3295  BUG BUG Y1416     -49.215  81.013 -44.540  1.00  0.00
ATOM   3296  BUH BUH Y1417     -56.052 -32.774  77.557  1.00  0.00
ATOM   3297  BUI BUI Y1418       7.865  -1.035  37.119  1.00  0.00
ATOM   3298  BUJ BUJ Y1419       7.445 -20.205  11.541  1.00  0.00
ATOM   3299  BUK BUK Y1420      -6.775  83.287 -10.374  1.00  0.00
ATOM   3300  BUL BUL Y1421       5.723  52.197 -48.424  1.00  0.00
ATOM   3301  BUM BUM Y1422      62.839 -77.890 -20.900  1.00  0.00
ATOM   3302  BUN BUN Y1423     -54.009  -1.954  75.720  1.00  0.00
ATOM   3303  BUO BUO Y1424      19.528  12.351  30.360  1.00  0.00
ATOM   3304  BUP BUP Y1425      78.804 -90.654  50.525  1.00  0.00
ATOM   3305  BUQ BUQ Y1426     -47.327  81.963 -25.074  1.00  0.00
ATOM   3306  BUR BUR Y1427      70.669 -87.185 -84.701  1.00  0.00
ATOM   3307  BUS BUS Y1428     -71.133 -21.508 -80.954  1.00  0.00
ATOM   3308  BUT BUT Y1429      17.867 -45.740   4.346  1.00  0.00
ATOM   3309  BUU BUU Y1430      47.727 -85.752 -11.312  1.00  0.00
ATOM   3310  BUV BUV Y1431      53.638  -0.145  31.520  1.00  0.00
ATOM   3311  BUW BUW Y1432      79.293  50.923 -10.698  1.00  0.00
ATOM   3312  BUX BUX Y1433     -18.806  -9.989 -21.530  1.00  0.00
ATOM   3313  BUY BUY Y1434       4.323  62.292  52.415  1.00  0.00
ATOM   3314  BUZ BUZ Y1435     -34.730 -29.537 -83.454  1.00  0.00
ATOM   3315  BVA BVA Y1436      -5.183 -32.089  29.384  1.00  0.00
ATOM   3316  BVB BVB Y1437      15.532 -84.815 -80.399  1.00  0.00
ATOM   3317  BVC BVC Y1438     -79.652 -59.174  68.232  1.00  0.00
ATOM   3318  BVD BVD Y1439     -30.664  18.225 -15.479  1.00  0.00
ATOM   3319  BVE BVE Y1440      62.737  -9.604 -85.425  1.00  0.00
ATOM   3320  BVF BVF Y1441      18.411 -19.571 -28.052  1.00  0.00
ATOM   3321  BVG BVG Y1442      35.980 -31.627 -77.050  1.00  0.00
ATOM   3322  BVH BVH Y1443     -78.291  81.827  12.235  1.00  0.00
ATOM   3323  BVI BVI Y1444      61.530 -49.988 -86.718  1.00  0.00
ATOM   3324  BVJ BVJ Y1445      25.474  29.854 -64.701  1.00  0.00
ATOM   3325  BVK BVK Y1446     -74.843 -74.090 -39.578  1.00  0.00
ATOM   3326  BVL BVL Y1447     -33.071  47.430 -32.945  1.00  0.00
ATOM   3327  BVM BVM Y1448     -39.216 -53.372 -19.013  1.00  0.00
ATOM   3328  BVN BVN Y1449      82.620 -19.468 -82.479  1.00  0.00
ATOM   3329  BVO BVO Y1450      85.007 -40.423   9.259  1.00  0.00
ATOM   3330  BVP BVP Y1451      81.410  50.183  65.748  1.00  0.00
ATOM   3331  BVQ BVQ Y1452     -64.163  50.592   6.717  1.00  0.00
ATOM   3332  BVR BVR Y1453     -53.845  47.692 -75.243  1.00  0.00
ATOM   3333  BVS BVS Y1454     -13.420  -1.703  29.975  1.00  0.00
ATOM   3334  BVT BVT Y1455     -73.680  49.963  56.438  1.00  0.00
ATOM   3335  BVU BVU Y1456      21.749  -1.564  29.725  1.00  0.00
ATOM   3336  BVV BVV Y1457      19.391  -4.286   3.899  1.00  0.00
ATOM   3337  BVW BVW Y1458      37.684 -84.428 -75.413  1.00  0.00
ATOM   3338  BVX BVX Y1459      82.549  -4.201  47.519  1.00  0.00
ATOM   3339  BVY BVY Y1460      45.737 -14.579  53.490  1.00  0.00
ATOM   3340  BVZ BVZ Y1461      -8.422 -65.359 -66.780  1.00  0.00
ATOM   3341  BWA BWA Y1462      75.183  31.018  66.378  1.00  0.00
ATOM   3342  BWB BWB Y1463      44.640  25.639  50.402  1.00  0.00
ATOM   3343  BWC BWC Y1464      31.481 -78.886 -18.271  1.00  0.00
ATOM   3344  BWD BWD Y1465     -31.982 -18.168  84.598  1.00  0.00
ATOM   3345  BWE BWE Y1466      77.936  -3.117 -34.220  1.00  0.00
ATOM   3346  BWF BWF Y1467      87.290 -86.461 -83.084  1.00  0.00
ATOM   3347  BWG BWG Y1468     -73.025 -52.724 -16.952  1.00  0.00
ATOM   3348  BWH BWH Y1469     -70.679  28.124  29.267  1.00  0.00
ATOM   3349  BWI BWI Y1470     -59.065  77.032  44.038  1.00  0.00
ATOM   3350  BWJ BWJ Y1471       4.863 -87.543 -73.793  1.00  0.00
ATOM   3351  BWK BWK Y1472      65.086  -9.887 -49.979  1.00  0.00
ATOM   3352  BWL BWL Y1473      73.238 -12.721 -20.404  1.00  0.00
ATOM   3353  BWM BWM Y1474      73.105  47.763 -79.977  1.00  0.00
ATOM   3354  BWN BWN Y1475     -17.695  61.640 -44.343  1.00  0.00
ATOM   3355  BWO BWO Y1476      40.849 -87.334  56.387  1.00  0.00
ATOM   3356  BWP BWP Y1477     -82.085  36.875 -65.778  1.00  0.00
ATOM   3357  BWQ BWQ Y1478       4.267  40.822 -21.619  1.00  0.00
ATOM   3358  BWR BWR Y1479      30.933  40.491   2.975  1.00  0.00
ATOM   3359  BWS BWS Y1480     -82.955  44.478 -32.752  1.00  0.00
ATOM   3360  BWT BWT Y1481     -56.945  -2.499 -52.866  1.00  0.00
ATOM   3361  BWU BWU Y1482      -1.837  -6.081 -12.534  1.00  0.00
ATOM   3362  BWV BWV Y1483     -45.494  10.182  70.181  1.00  0.00
ATOM   3363  BWW BWW Y1484      -2.553 -79.551  82.972  1.00  0.00
ATOM   3364  BWX BWX Y1485      52.185  -2.253  85.404  1.00  0.00
ATOM   3365  BWY BWY Y1486     -55.597 -86.732 -14.893  1.00  0.00
ATOM   3366  BWZ BWZ Y1487      34.707  -5.833  -1.878  1.00  0.00
ATOM   3367  BXA BXA Y1488      88.977  83.016 -20.059  1.00  0.00
ATOM   3368  BXB BXB Y1489      25.710  53.150  88.893  1.00  0.00
ATOM   3369  BXC BXC Y1490      54.558   2.883 -14.368  1.00  0.00
ATOM   3370  BXD BXD Y1491      13.239  69.547  71.765  1.00  0.00
ATOM   3371  BXE BXE Y1492     -63.861  40.688  -6.625  1.00  0.00
ATOM   3372  BXF BXF Y1493      68.780  63.294  31.469  1.00  0.00
ATOM   3373  BXG BXG Y1494     -69.127  -8.937 -18.076  1.00  0.00
ATOM   3374  BXH BXH Y1495     -29.046 -38.374  40.448  1.00  0.00
ATOM   3375  BXI BXI Y1496      25.286 -74.979  -8.710  1.00  0.00
ATOM   3376  BXJ BXJ Y1497      66.112 -48.582 -48.561  1.00  0.00
ATOM   3377  BXK BXK Y1498     -37.059  14.768 -85.445  1.00  0.00
ATOM   3378  BXL BXL Y1499     -10.962 -86.530 -62.840  1.00  0.00
ATOM   3379  BXM BXM Y1500     -38.854 -58.855  52.921  1.00  0.00
ATOM   3380  BXN BXN Y1501     -28.843  -7.189  28.005  1.00  0.00
ATOM   3381  BXO BXO Y1502      87.929  15.783  79.142  1.00  0.00
ATOM   3382  BXP BXP Y1503      35.193  77.840  24.270  1.00  0.00
ATOM   3383  BXQ BXQ Y1504     -34.851  14.961 -72.776  1.00  0.00
ATOM   3384  BXR BXR Y1505     -81.672 -54.188 -82.542  1.00  0.00
ATOM   3385  BXS BXS Y1506      45.650  85.582 -35.219  1.00  0.00
ATOM   3386  BXT BXT Y1507     -23.767  41.740  30.993  1.00  0.00
ATOM   3387  BXU BXU Y1508      53.583  17.402 -44.597  1.00  0.00
ATOM   3388  BXV BXV Y1509      85.802  66.159 -35.843  1.00  0.00
ATOM   3389  BXW BXW Y1510      63.365  31.726  -0.258  1.00  0.00
ATOM   3390  BXX BXX Y1511      60.277 -23.363 -78.278  1.00  0.00
ATOM   3391  BXY BXY Y1512     -14.018 -72.286 -53.872  1.00  0.00
ATOM   3392  BXZ BXZ Y1513      88.403  -7.326 -21.236  1.00  0.00
ATOM   3393  BYA BYA Y1514     -68.891 -23.738  -5.009  1.00  0.00
ATOM   3394  BYB BYB Y1515     -78.254  83.607 -20.036  1.00  0.00
ATOM   3395  BYC BYC Y1516      46.218 -76.781   9.441  1.00  0.00
ATOM   3396  BYD BYD Y1517       4.575  15.483 -59.486  1.00  0.00
ATOM   3397  BYE BYE Y1518      87.858 -42.201  64.431  1.00  0.00
ATOM   3398  BYF BYF Y1519       5.029 -63.338  85.668  1.00  0.00
ATOM   3399  BYG BYG Y1520      12.006 -33.770  -2.581  1.00  0.00
ATOM   3400  BYH BYH Y1521     -24.807  25.559  65.854  1.00  0.00
ATOM   3401  BYI BYI Y1522     -32.563  -6.178  86.914  1.00  0.00
ATOM   3402  BYJ BYJ Y1523      87.209  -2.237  77.262  1.00  0.00
ATOM   3403  BYK BYK Y1524     -11.393 -28.885  75.322  1.00  0.00
ATOM   3404  BYL BYL Y1525     -68.834 -88.287 -20.224  1.00  0.00
ATOM   3405  BYM BYM Y1526     -53.988 -63.732  28.598  1.00  0.00
ATOM   3406  BYN BYN Y1527      68.924   0.320 -42.409  1.00  0.00
ATOM   3407  BYO BYO Y1528     -51.586 -24.041  37.736  1.00  0.00
ATOM   3408  BYP BYP Y1529      48.150 -68.140 -35.757  1.00  0.00
ATOM   3409  BYQ BYQ Y1530      54.865 -23.997 -22.027  1.00  0.00
ATOM   3410  BYR BYR Y1531     -78.006  85.359  83.589  1.00  0.00
ATOM   3411  BYS BYS Y1532      16.124 -88.684  27.083  1.00  0.00
ATOM   3412  BYT BYT Y1533      -1.573  79.675  74.403  1.00  0.00
ATOM   3413  BYU BYU Y1534      -9.313 -29.497  44.116  1.00  0.00
ATOM   3414  BYV BYV Y1535      47.651  35.881 -85.808  1.00  0.00
ATOM   3415  BYW BYW Y1536      75.767   5.820 -60.197  1.00  0.00
ATOM   3416  BYX BYX Y1537     -81.019  36.553 -24.461  1.00  0.00
ATOM   3417  BYY BYY Y1538     -42.198  69.423  47.407  1.00  0.00
ATOM   3418  BYZ BYZ Y1539     -70.097  22.842 -57.309  1.00  0.00
ATOM   3419  BZA BZA Y1540     -13.384 -64.534  23.602  1.00  0.00
ATOM   3420  BZB BZB Y1541     -63.231  -1.030 -86.561  1.00  0.00
ATOM   3421  BZC BZC Y1542      41.814 -70.166  84.315  1.00  0.00
ATOM   3422  BZD BZD Y1543     -82.576 -43.835  12.683  1.00  0.00
ATOM   3423  BZE BZE Y1544      18.515  72.340   6.333  1.00  0.00
ATOM   3424  BZF BZF Y1545     -24.799  57.330 -52.021  1.00  0.00
ATOM   3425  BZG BZG Y1546      85.583  70.674  48.021  1.00  0.00
ATOM   3426  BZH BZH Y1547     -23.182 -88.245 -35.491  1.00  0.00
ATOM   3427  BZI BZI Y1548      89.047 -75.801 -52.255  1.00  0.00
ATOM   3428  BZJ BZJ Y1549      66.502  66.499 -85.173  1.00  0.00
ATOM   3429  BZK BZK Y1550     -18.497 -86.716   3.359  1.00  0.00
ATOM   3430  BZL BZL Y1551      85.892  11.938 -16.593  1.00  0.00
ATOM   3431  BZM BZM Y1552      12.507  41.019   3.982  1.00  0.00
ATOM   3432  BZN BZN Y1553      74.960 -70.364 -78.493  1.00  0.00
ATOM   3433  BZO BZO Y1554     -38.475 -52.238 -41.958  1.00  0.00
ATOM   3434  BZP BZP Y1555     -23.780  53.439  36.967  1.00  0.00
ATOM   3435  BZQ BZQ Y1556      77.153  54.288  90.123  1.00  0.00
ATOM   3436  BZR BZR Y1557     -82.817 -34.278  86.034  1.00  0.00
ATOM   3437  BZS BZS Y1558      -7.307  29.486  75.796  1.00  0.00
ATOM   3438  BZT BZT Y1559     -57.216  -6.935 -32.394  1.00  0.00
ATOM   3439  BZU BZU Y1560      87.149  26.986 -75.700  1.00  0.00
ATOM   3440  BZV BZV Y1561      55.222 -42.954 -45.320  1.00  0.00
ATOM   3441  BZW BZW Y1562     -73.804  31.644  85.032  1.00  0.00
ATOM   3442  BZX BZX Y1563     -57.661  78.594  30.309  1.00  0.00
ATOM   3443  BZY BZY Y1564     -82.304  28.217  -3.482  1.00  0.00
ATOM   3444  BZZ BZZ Y1565      84.661  44.670  13.835  1.00  0.00
ATOM   3445  CAA CAA Y1566     -79.440 -36.327  37.883  1.00  0.00
ATOM   3446  CAB CAB Y1567      88.405  25.224  59.572  1.00  0.00
ATOM   3447  CAC CAC Y1568     -42.057  57.588  52.111  1.00  0.00
ATOM   3448  CAD CAD Y1569      86.085   8.186  65.550  1.00  0.00
ATOM   3449  CAE CAE Y1570      17.753  66.013 -69.554  1.00  0.00
ATOM   3450  CAF CAF Y1571     -85.094  51.125  33.617  1.00  0.00
ATOM   3451  CAG CAG Y1572      10.466  40.168 -38.225  1.00  0.00
ATOM   3452  CAH CAH Y1573     -78.330  75.456   1.707  1.00  0.00
ATOM   3453  CAI CAI Y1574      17.806  65.622 -26.228  1.00  0.00
ATOM   3454  CAJ CAJ Y1575      34.568 -86.718   1.971  1.00  0.00
ATOM   3455  CAK CAK Y1576      82.193  51.819 -60.137  1.00  0.00
ATOM   3456  CAL CAL Y1577      30.683  -2.165  88.634  1.00  0.00
ATOM   3457  CAM CAM Y1578     -66.168  -2.258 -65.999  1.00  0.00
ATOM   3458  CAN CAN Y1579       9.121  -7.882 -54.938  1.00  0.00
ATOM   3459  CAO CAO Y1580     -17.230 -22.388  84.754  1.00  0.00
ATOM   3460  CAP CAP Y1581     -54.718  53.432  20.513  1.00  0.00
ATOM   3461  CAQ CAQ Y1582      24.743 -39.638 -12.646  1.00  0.00
ATOM   3462  CAR CAR Y1583     -15.840   9.483 -43.605  1.00  0.00
ATOM   3463  CAS CAS Y1584      78.857  21.766 -65.369  1.00  0.00
ATOM   3464  CAT CAT Y1585     -80.279   3.217  86.125  1.00  0.00
ATOM   3465  CAU CAU Y1586      60.040  31.067 -52.843  1.00  0.00
ATOM   3466  CAV CAV Y1587     -34.481  35.959 -83.827  1.00  0.00
ATOM   3467  CAW CAW Y1588      86.742  50.585 -39.561  1.00  0.00
ATOM   3468  CAX CAX Y1589     -79.487 -35.337 -73.044  1.00  0.00
ATOM   3469  CAY CAY Y1590     -68.321  41.907  19.924  1.00  0.00
ATOM   3470  CAZ CAZ Y1591      -9.897  47.627  12.992  1.00  0.00
ATOM   3471  CBA CBA Y1592      43.800 -63.720  56.408  1.00  0.00
ATOM   3472  CBB CBB Y1593     -20.177 -90.660  49.373  1.00  0.00
ATOM   3473  CBC CBC Y1594     -22.521  78.940  83.588  1.00  0.00
ATOM   3474  CBD CBD Y1595     -28.038 -49.168  86.601  1.00  0.00
ATOM   3475  CBE CBE Y1596      56.434  18.895  -7.068  1.00  0.00
ATOM   3476  CBF CBF Y1597      64.681 -63.630 -28.807  1.00  0.00
ATOM   3477  CBG CBG Y1598     -22.679 -51.569 -61.435  1.00  0.00
ATOM   3478  CBH CBH Y1599      64.063 -17.885   0.142  1.00  0.00
ATOM   3479  CBI CBI Y1600      82.212 -29.604 -72.856  1.00  0.00
ATOM   3480  CBJ CBJ Y1601      -2.935  20.987  85.542  1.00  0.00
ATOM   3481  CBK CBK Y1602      51.268 -16.185  78.981  1.00  0.00
ATOM   3482  CBL CBL Y1603     -59.366 -80.497  86.052  1.00  0.00
ATOM   3483  CBM CBM Y1604      46.421  34.553 -48.461  1.00  0.00
ATOM   3484  CBN CBN Y1605      88.361 -87.718 -28.956  1.00  0.00
ATOM   3485  CBO CBO Y1606     -84.250 -69.684 -14.379  1.00  0.00
ATOM   3486  CBP CBP Y1607     -84.315  82.089  36.148  1.00  0.00
ATOM   3487  CBQ CBQ Y1608     -78.689  64.406 -37.433  1.00  0.00
ATOM   3488  CBR CBR Y1609      59.208 -40.455  31.778  1.00  0.00
ATOM   3489  CBS CBS Y1610     -69.430  55.580 -63.228  1.00  0.00
ATOM   3490  CBT CBT Y1611     -57.416  54.807  -1.968  1.00  0.00
ATOM   3491  CBU CBU Y1612      34.735  50.316 -74.990  1.00  0.00
ATOM   3492  CBV CBV Y1613      75.922 -58.566  11.483  1.00  0.00
ATOM   3493  CBW CBW Y1614     -84.999 -24.797 -41.799  1.00  0.00
ATOM   3494  CBX CBX Y1615     -36.924  -0.766  76.783  1.00  0.00
ATOM   3495  CBY CBY Y1616     -45.633 -84.070  88.166  1.00  0.00
ATOM   3496  CBZ CBZ Y1617      64.205  31.900 -38.888  1.00  0.00
ATOM   3497  CCA CCA Y1618     -38.794 -37.141 -42.730  1.00  0.00
ATOM   3498  CCB CCB Y1619     -34.293 -17.565  39.462  1.00  0.00
ATOM   3499  CCC CCC Y1620     -72.739 -66.772  87.385  1.00  0.00
ATOM   3500  CCD CCD Y1621      71.506  25.916  53.722  1.00  0.00
ATOM   3501  CCE CCE Y1622     -80.647 -63.787 -61.506  1.00  0.00
ATOM   3502  CCF CCF Y1623     -26.608 -83.913 -76.018  1.00  0.00
ATOM   3503  CCG CCG Y1624     -65.497 -37.373  39.131  1.00  0.00
ATOM   3504  CCH CCH Y1625     -26.266 -46.264  23.012  1.00  0.00
ATOM   3505  CCI CCI Y1626     -49.923 -11.562 -83.514  1.00  0.00
ATOM   3506  CCJ CCJ Y1627     -28.924  49.454  14.847  1.00  0.00
ATOM   3507  CCK CCK Y1628     -33.783  49.492  86.020  1.00  0.00
ATOM   3508  CCL CCL Y1629       2.469  12.372  35.135  1.00  0.00
ATOM   3509  CCM CCM Y1630     -49.372   1.566  52.306  1.00  0.00
ATOM   3510  CCN CCN Y1631      84.640  38.731  54.294  1.00  0.00
ATOM   3511  CCO CCO Y1632      42.735 -22.526  27.240  1.00  0.00
ATOM   3512  CCP CCP Y1633     -71.489  40.187  42.433  1.00  0.00
ATOM   3513  CCQ CCQ Y1634     -10.333 -12.408 -34.958  1.00  0.00
ATOM   3514  CCR CCR Y1635      62.988  64.614 -38.737  1.00  0.00
ATOM   3515  CCS CCS Y1636     -38.184 -26.796 -60.705  1.00  0.00
ATOM   3516  CCT CCT Y1637      30.248  61.407  69.788  1.00  0.00
ATOM   3517  CCU CCU Y1638      43.470  25.870 -32.268  1.00  0.00
ATOM   3518  CCV CCV Y1639      88.928  52.611 -71.364  1.00  0.00
ATOM   3519  CCW CCW Y1640     -61.630 -38.585  -4.101  1.00  0.00
ATOM   3520  CCX CCX Y1641     -27.209 -48.019   4.517  1.00  0.00
ATOM   3521  CCY CCY Y1642     -10.374  45.188  -6.133  1.00  0.00
ATOM   3522  CCZ CCZ Y1643     -74.367  16.262   0.535  1.00  0.00
ATOM   3523  CDA CDA Y1644     -14.412 -31.175 -72.677  1.00  0.00
ATOM   3524  CDB CDB Y1645      46.291 -37.107 -61.346  1.00  0.00
ATOM   3525  CDC CDC Y1646      45.460   5.701  -5.503  1.00  0.00
ATOM   3526  CDD CDD Y1647      22.859 -87.778  53.657  1.00  0.00
ATOM   3527  CDE CDE Y1648     -38.835 -85.814 -24.190  1.00  0.00
ATOM   3528  CDF CDF Y1649      65.721  -2.919 -60.490  1.00  0.00
ATOM   3529  CDG CDG Y1650     -82.697 -12.099  88.207  1.00  0.00
ATOM   3530  CDH CDH Y1651      45.013 -27.446  44.505  1.00  0.00
ATOM   3531  CDI CDI Y1652      23.531  84.802   2.410  1.00  0.00
ATOM   3532  CDJ CDJ Y1653     -78.435 -15.510 -15.550  1.00  0.00
ATOM   3533  CDK CDK Y1654       9.869 -46.511 -36.984  1.00  0.00
ATOM   3534  CDL CDL Y1655      55.006 -67.961  86.733  1.00  0.00
ATOM   3535  CDM CDM Y1656      59.399 -11.764 -14.019  1.00  0.00
ATOM   3536  CDN CDN Y1657     -56.513 -38.528  51.919  1.00  0.00
ATOM   3537  CDO CDO Y1658     -85.825  -2.275  26.419  1.00  0.00
ATOM   3538  CDP CDP Y1659      27.489  60.441 -74.990  1.00  0.00
ATOM   3539  CDQ CDQ Y1660      -5.326  15.368 -84.884  1.00  0.00
ATOM   3540  CDR CDR Y1661      62.333  64.710 -19.226  1.00  0.00
ATOM   3541  CDS CDS Y1662      83.952  32.558 -14.624  1.00  0.00
ATOM   3542  CDT CDT Y1663      29.738 -79.167 -51.460  1.00  0.00
ATOM   3543  CDU CDU Y1664      22.651 -46.955  51.553  1.00  0.00
ATOM   3544  CDV CDV Y1665     -47.306  59.996 -42.392  1.00  0.00
ATOM   3545  CDW CDW Y1666      68.144 -83.369 -33.392  1.00  0.00
ATOM   3546  CDX CDX Y1667      86.593 -17.533  42.624  1.00  0.00
ATOM   3547  CDY CDY Y1668     -54.024  73.709  -8.754  1.00  0.00
ATOM   3548  CDZ CDZ Y1669      55.956  50.789  -9.919  1.00  0.00
ATOM   3549  CEA CEA Y1670     -65.350  18.007  13.634  1.00  0.00
ATOM   3550  CEB CEB Y1671     -44.621  31.324 -50.219  1.00  0.00
ATOM   3551  CEC CEC Y1672      31.433   0.656 -53.756  1.00  0.00
ATOM   3552  CED CED Y1673     -77.971  47.782 -22.108  1.00  0.00
ATOM   3553  CEE CEE Y1674      85.697  67.419 -47.502  1.00  0.00
ATOM   3554  CEF CEF Y1675     -59.683  43.314 -86.892  1.00  0.00
ATOM   3555  CEG CEG Y1676      15.580  24.772  -1.654  1.00  0.00
ATOM   3556  CEH CEH Y1677     -45.844 -42.955  -1.494  1.00  0.00
ATOM   3557  CEI CEI Y1678     -69.442 -30.696  66.288  1.00  0.00
ATOM   3558  CEJ CEJ Y1679      50.238   1.954  56.450  1.00  0.00
ATOM   3559  CEK CEK Y1680     -47.514   3.982  87.288  1.00  0.00
ATOM   3560  CEL CEL Y1681     -23.938  29.320 -86.176  1.00  0.00
ATOM   3561  CEM CEM Y1682       8.244 -12.458  -2.438  1.00  0.00
ATOM   3562  CEN CEN Y1683      84.275 -72.268  59.436  1.00  0.00
ATOM   3563  CEO CEO Y1684      88.130  11.261 -28.630  1.00  0.00
ATOM   3564  CEP CEP Y1685       0.908  28.180  23.352  1.00  0.00
ATOM   3565  CEQ CEQ Y1686      71.738  54.978  79.680  1.00  0.00
ATOM   3566  CER CER Y1687     -11.139  25.750  54.506  1.00  0.00
ATOM   3567  CES CES Y1688      56.359 -19.984  32.196  1.00  0.00
ATOM   3568  CET CET Y1689      69.229  81.832 -12.725  1.00  0.00
ATOM   3569  CEU CEU Y1690       3.777  33.716 -86.956  1.00  0.00
ATOM   3570  CEV CEV Y1691     -48.065 -36.409 -53.922  1.00  0.00
ATOM   3571  CEW CEW Y1692     -38.689 -86.942  -7.417  1.00  0.00
ATOM   3572  CEX CEX Y1693     -82.698 -30.255  10.487  1.00  0.00
ATOM   3573  CEY CEY Y1694      12.077 -71.411 -13.568  1.00  0.00
ATOM   3574  CEZ CEZ Y1695      29.561 -84.591  64.738  1.00  0.00
ATOM   3575  CFA CFA Y1696      53.501  70.344  20.187  1.00  0.00
ATOM   3576  CFB CFB Y1697      -0.955 -15.986 -84.724  1.00  0.00
ATOM   3577  CFC CFC Y1698      45.881  21.482  -1.658  1.00  0.00
ATOM   3578  CFD CFD Y1699     -59.685 -59.965  13.924  1.00  0.00
ATOM   3579  CFE CFE Y1700      22.357  83.434 -23.509  1.00  0.00
ATOM   3580  CFF CFF Y1701      -2.494 -28.916  87.697  1.00  0.00
ATOM   3581  CFG CFG Y1702     -76.456 -85.880 -47.781  1.00  0.00
ATOM   3582  CFH CFH Y1703      46.722  44.957 -66.774  1.00  0.00
ATOM   3583  CFI CFI Y1704     -82.329 -62.424 -33.142  1.00  0.00
ATOM   3584  CFJ CFJ Y1705     -83.597  30.099  50.468  1.00  0.00
ATOM   3585  CFK CFK Y1706      53.802  81.111 -22.458  1.00  0.00
ATOM   3586  CFL CFL Y1707      49.294 -80.965 -82.030  1.00  0.00
ATOM   3587  CFM CFM Y1708      76.799 -90.272  61.071  1.00  0.00
ATOM   3588  CFN CFN Y1709      81.982  69.273 -16.722  1.00  0.00
ATOM   3589  CFO CFO Y1710     -10.744  45.832  85.389  1.00  0.00
ATOM   3590  CFP CFP Y1711       4.598 -47.073  -7.369  1.00  0.00
ATOM   3591  CFQ CFQ Y1712      46.248  68.894 -57.585  1.00  0.00
ATOM   3592  CFR CFR Y1713     -33.712  24.795  72.131  1.00  0.00
ATOM   3593  CFS CFS Y1714     -38.603  77.007 -33.769  1.00  0.00
ATOM   3594  CFT CFT Y1715      89.543  55.999  74.963  1.00  0.00
ATOM   3595  CFU CFU Y1716      43.839 -29.433 -32.408  1.00  0.00
ATOM   3596  CFV CFV Y1717     -42.090 -56.349   6.877  1.00  0.00
ATOM   3597  CFW CFW Y1718     -10.160 -55.870  -9.470  1.00  0.00
ATOM   3598  CFX CFX Y1719      82.945  26.495  47.565  1.00  0.00
ATOM   3599  CFY CFY Y1720      88.440 -76.891 -68.589  1.00  0.00
ATOM   3600  CFZ CFZ Y1721     -16.843 -44.521  75.911  1.00  0.00
ATOM   3601  CGA CGA Y1722      24.292  51.518  59.013  1.00  0.00
ATOM   3602  CGB CGB Y1723      47.483   7.876  46.741  1.00  0.00
ATOM   3603  CGC CGC Y1724     -21.622 -65.405 -73.228  1.00  0.00
ATOM   3604  CGD CGD Y1725      89.968  77.113 -66.589  1.00  0.00
ATOM   3605  CGE CGE Y1726      -6.498 -61.379  76.433  1.00  0.00
ATOM   3606  CGF CGF Y1727      -5.111   5.878 -56.095  1.00  0.00
ATOM   3607  CGG CGG Y1728      32.907 -18.613  63.176  1.00  0.00
ATOM   3608  CGH CGH Y1729      51.178 -30.683 -84.864  1.00  0.00
ATOM   3609  CGI CGI Y1730     -72.076 -46.144 -61.712  1.00  0.00
ATOM   3610  CGJ CGJ Y1731       5.160  -6.366  86.452  1.00  0.00
ATOM   3611  CGK CGK Y1732     -79.500  55.383  77.683  1.00  0.00
ATOM   3612  CGL CGL Y1733     -52.688  -8.514  37.572  1.00  0.00
ATOM   3613  CGM CGM Y1734      -3.156 -76.217  63.408  1.00  0.00
ATOM   3614  CGN CGN Y1735       1.129  72.454 -23.611  1.00  0.00
ATOM   3615  CGO CGO Y1736     -38.347  43.176  20.714  1.00  0.00
ATOM   3616  CGP CGP Y1737      18.180  32.514 -52.872  1.00  0.00
ATOM   3617  CGQ CGQ Y1738      90.206 -25.960 -42.013  1.00  0.00
ATOM   3618  CGR CGR Y1739     -33.518  -7.689 -41.804  1.00  0.00
ATOM   3619  CGS CGS Y1740     -75.111 -87.355  63.433  1.00  0.00
ATOM   3620  CGT CGT Y1741      23.744  -9.635  19.661  1.00  0.00
ATOM   3621  CGU CGU Y1742      63.553   8.893  34.733  1.00  0.00
ATOM   3622  CGV CGV Y1743     -11.016   4.754  84.426  1.00  0.00
ATOM   3623  CGW CGW Y1744      40.961 -33.366  84.051  1.00  0.00
ATOM   3624  CGX CGX Y1745      29.715 -86.791 -63.726  1.00  0.00
ATOM   3625  CGY CGY Y1746     -85.418  24.316  30.031  1.00  0.00
ATOM   3626  CGZ CGZ Y1747     -24.381 -58.276  -8.448  1.00  0.00
ATOM   3627  CHA CHA Y1748     -38.654  21.918  -3.564  1.00  0.00
ATOM   3628  CHB CHB Y1749     -62.524 -21.430  89.319  1.00  0.00
ATOM   3629  CHC CHC Y1750     -25.182 -39.188 -75.032  1.00  0.00
ATOM   3630  CHD CHD Y1751     -54.695  28.323   0.306  1.00  0.00
ATOM   3631  CHE CHE Y1752      89.506  28.626 -30.925  1.00  0.00
ATOM   3632  CHF CHF Y1753      -9.473  62.923 -29.989  1.00  0.00
ATOM   3633  CHG CHG Y1754     -69.331 -71.921  56.701  1.00  0.00
ATOM   3634  CHH CHH Y1755     -80.126  23.831 -82.755  1.00  0.00
ATOM   3635  CHI CHI Y1756      57.735  26.070 -31.361  1.00  0.00
ATOM   3636  CHJ CHJ Y1757      58.231  -5.527  70.648  1.00  0.00
ATOM   3637  CHK CHK Y1758       9.564 -58.820 -16.502  1.00  0.00
ATOM   3638  CHL CHL Y1759     -40.193  85.722  52.570  1.00  0.00
ATOM   3639  CHM CHM Y1760     -30.424 -73.936 -31.694  1.00  0.00
ATOM   3640  CHN CHN Y1761      30.121  18.558 -41.547  1.00  0.00
ATOM   3641  CHO CHO Y1762     -13.944  67.538  31.195  1.00  0.00
ATOM   3642  CHP CHP Y1763     -82.734 -52.737 -67.005  1.00  0.00
ATOM   3643  CHQ CHQ Y1764      19.228 -86.428 -38.901  1.00  0.00
ATOM   3644  CHR CHR Y1765      23.317  43.088  82.930  1.00  0.00
ATOM   3645  CHS CHS Y1766     -42.258  49.093 -78.348  1.00  0.00
ATOM   3646  CHT CHT Y1767     -67.106 -46.706  48.302  1.00  0.00
ATOM   3647  CHU CHU Z1768       6.527 -63.672 -77.729  1.00  0.00
ATOM   3648  CHV CHV Z1769      42.494  55.713 -12.898  1.00  0.00
ATOM   3649  CHW CHW Z1770     -33.588 -64.263 -46.702  1.00  0.00
ATOM   3650  CHX CHX Z1771      58.848  20.098  63.989  1.00  0.00
ATOM   3651  CHY CHY Z1772      77.101  48.878  15.481  1.00  0.00
ATOM   3652  CHZ CHZ Z1773     -14.319  72.430  -5.925  1.00  0.00
ATOM   3653  CIA CIA Z1774      42.780 -65.059 -55.646  1.00  0.00
ATOM   3654  CIB CIB Z1775     -72.123  14.532 -65.877  1.00  0.00
ATOM   3655  CIC CIC Z1776      56.262  62.668 -51.961  1.00  0.00
ATOM   3656  CID CID Z1777      -7.597   2.419  62.520  1.00  0.00
ATOM   3657  CIE CIE Z1778      67.036 -75.841 -19.227  1.00  0.00
ATOM   3658  CIF CIF Z1779      84.502  53.786  67.767  1.00  0.00
ATOM   3659  CIG CIG Z1780      50.452   6.891 -48.955  1.00  0.00
ATOM   3660  CIH CIH Z1781      69.732  36.384  79.454  1.00  0.00
ATOM   3661  CII CII Z1782     -41.322 -18.662 -68.615  1.00  0.00
ATOM   3662  CIJ CIJ Z1783      18.078  64.247 -67.382  1.00  0.00
ATOM   3663  CIK CIK Z1784     -63.265 -20.933  -4.634  1.00  0.00
ATOM   3664  CIL CIL Z1785      20.119 -10.081  46.062  1.00  0.00
ATOM   3665  CIM CIM Z1786      34.870 -24.845  59.706  1.00  0.00
ATOM   3666  CIN CIN Z1787      24.320 -38.058 -19.720  1.00  0.00
ATOM   3667  CIO CIO Z1788       1.611  -1.744  28.083  1.00  0.00
ATOM   3668  CIP CIP Z1789      74.283   2.106  43.738  1.00  0.00
ATOM   3669  CIQ CIQ Z1790      38.554 -65.496  14.556  1.00  0.00
ATOM   3670  CIR CIR Z1791     -31.442  75.400  42.054  1.00  0.00
ATOM   3671  CIS CIS Z1792      59.789  28.403  19.088  1.00  0.00
ATOM   3672  CIT CIT Z1793     -63.290  51.486 -57.067  1.00  0.00
ATOM   3673  CIU CIU Z1794      -6.376 -59.636   9.803  1.00  0.00
ATOM   3674  CIV CIV Z1795      63.106  30.145   3.311  1.00  0.00
ATOM   3675  CIW CIW Z1796     -25.282 -33.126  39.588  1.00  0.00
ATOM   3676  CIX CIX Z1797     -65.146  53.970  24.412  1.00  0.00
ATOM   3677  CIY CIY Z1798      82.762 -23.295 -20.060  1.00  0.00
ATOM   3678  CIZ CIZ Z1799     -42.280  64.915  25.658  1.00  0.00
ATOM   3679  CJA CJA Z1800      29.058  77.975 -28.167  1.00  0.00
ATOM   3680  CJB CJB Z1801       3.324  41.049  82.816  1.00  0.00
ATOM   3681  CJC CJC Z1802     -15.100  37.607 -46.935  1.00  0.00
ATOM   3682  CJD CJD Z1803      26.660   6.372  64.198  1.00  0.00
ATOM   3683  CJE CJE Z1804      73.529  10.110 -61.491  1.00  0.00
ATOM   3684  CJF CJF Z1805     -27.488  44.924  17.961  1.00  0.00
ATOM   3685  CJG CJG Z1806     -12.416  -5.363 -75.605  1.00  0.00
ATOM   3686  CJH CJH Z1807     -58.585 -24.683  71.139  1.00  0.00
ATOM   3687  CJI CJI Z1808      11.420   8.160 -60.105  1.00  0.00
ATOM   3688  CJJ CJJ Z1809      12.643 -78.903  39.384  1.00  0.00
ATOM   3689  CJK CJK Z1810      -1.592  46.595 -10.826  1.00  0.00
ATOM   3690  CJL CJL Z1811      72.669 -44.600  23.265  1.00  0.00
ATOM   3691  CJM CJM Z1812     -73.882  18.450  84.895  1.00  0.00
ATOM   3692  CJN CJN Z1813     -32.468   0.407  23.279  1.00  0.00
ATOM   3693  CJO CJO Z1814      37.935   5.398  30.990  1.00  0.00
ATOM   3694  CJP CJP Z1815      81.407 -22.299 -64.545  1.00  0.00
ATOM   3695  CJQ CJQ Z1816     -28.232 -64.538  78.837  1.00  0.00
ATOM   3696  CJR CJR Z1817      51.822 -47.146  50.392  1.00  0.00
ATOM   3697  CJS CJS Z1818      -6.442  76.568  75.224  1.00  0.00
ATOM   3698  CJT CJT Z1819      75.933  54.353 -62.236  1.00  0.00
ATOM   3699  CJU CJU Z1820      47.225 -17.543 -44.616  1.00  0.00
ATOM   3700  CJV CJV Z1821     -37.584 -74.979  17.636  1.00  0.00
ATOM   3701  CJW CJW Z1822     -56.629  11.163  51.659  1.00  0.00
ATOM   3702  CJX CJX Z1823      -2.667  40.772 -86.945  1.00  0.00
ATOM   3703  CJY CJY Z1824      73.928  70.184  58.782  1.00  0.00
ATOM   3704  CJZ CJZ Z1825     -75.727  67.920  85.155  1.00  0.00
ATOM   3705  CKA CKA Z1826      48.648  40.255  30.712  1.00  0.00
ATOM   3706  CKB CKB Z1827     -80.160 -24.990  40.229  1.00  0.00
ATOM   3707  CKC CKC Z1828     -72.368  42.894  55.949  1.00  0.00
ATOM   3708  CKD CKD Z1829       0.526 -31.857 -35.732  1.00  0.00
ATOM   3709  CKE CKE Z1830     -23.241  78.270 -63.715  1.00  0.00
ATOM   3710  CKF CKF Z1831     -35.550 -26.857 -11.735  1.00  0.00
ATOM   3711  CKG CKG Z1832     -21.767 -79.313  39.349  1.00  0.00
ATOM   3712  CKH CKH Z1833     -54.319  11.938  79.659  1.00  0.00
ATOM   3713  CKI CKI Z1834     -50.474 -14.197 -35.518  1.00  0.00
ATOM   3714  CKJ CKJ Z1835      62.389  72.127 -78.280  1.00  0.00
ATOM   3715  CKK CKK Z1836      17.144 -24.496  76.997  1.00  0.00
ATOM   3716  CKL CKL Z1837       4.223 -59.130  67.218  1.00  0.00
ATOM   3717  CKM CKM Z1838      89.874   0.990 -21.499  1.00  0.00
ATOM   3718  CKN CKN Z1839      20.963  68.110   5.944  1.00  0.00
ATOM   3719  CKO CKO Z1840      48.903  53.859  87.015  1.00  0.00
ATOM   3720  CKP CKP Z1841      57.010  10.973   0.856  1.00  0.00
ATOM   3721  CKQ CKQ Z1842      18.981 -61.448 -39.485  1.00  0.00
ATOM   3722  CKR CKR Z1843     -78.487 -26.946 -36.353  1.00  0.00
ATOM   3723  CKS CKS Z1844     -43.577  70.513 -21.458  1.00  0.00
ATOM   3724  CKT CKT Z1845     -33.713 -16.536 -30.462  1.00  0.00
ATOM   3725  CKU CKU Z1846      79.820  34.716 -16.368  1.00  0.00
ATOM   3726  CKV CKV Z1847     -23.560 -45.074 -20.246  1.00  0.00
ATOM   3727  CKW CKW Z1848       7.210 -45.212  -1.759  1.00  0.00
ATOM   3728  CKX CKX Z1849      13.562  37.322  28.320  1.00  0.00
ATOM   3729  CKY CKY Z1850      71.630 -54.584  60.074  1.00  0.00
ATOM   3730  CKZ CKZ Z1851     -33.499 -44.064  73.543  1.00  0.00
ATOM   3731  CLA CLA Z1852      36.087 -28.787  79.739  1.00  0.00
ATOM   3732  CLB CLB Z1853      35.691   0.535  85.655  1.00  0.00
ATOM   3733  CLC CLC Z1854     -31.191  68.381  76.345  1.00  0.00
ATOM   3734  CLD CLD Z1855      79.538  68.096   8.075  1.00  0.00
ATOM   3735  CLE CLE Z1856      48.193 -34.111  36.908  1.00  0.00
ATOM   3736  CLF CLF Z1857     -51.147 -42.387 -21.518  1.00  0.00
ATOM   3737  CLG CLG Z1858     -26.574 -86.576 -19.616  1.00  0.00
ATOM   3738  CLH CLH Z1859     -67.838 -46.625 -57.427  1.00  0.00
ATOM   3739  CLI CLI Z1860     -10.598  73.232 -48.085  1.00  0.00
ATOM   3740  CLJ CLJ Z1861     -54.399  49.205 -24.860  1.00  0.00
ATOM   3741  CLK CLK Z1862     -76.329   3.594  58.298  1.00  0.00
ATOM   3742  CLL CLL Z1863      13.779  55.970  61.810  1.00  0.00
ATOM   3743  CLM CLM Z1864     -51.880  26.759   4.527  1.00  0.00
ATOM   3744  CLN CLN Z1865      20.157 -80.743 -36.677  1.00  0.00
ATOM   3745  CLO CLO Z1866      85.338 -39.466 -41.163  1.00  0.00
ATOM   3746  CLP CLP Z1867     -47.346 -16.208   6.215  1.00  0.00
ATOM   3747  CLQ CLQ Z1868       3.403  63.888 -34.424  1.00  0.00
ATOM   3748  CLR CLR Z1869     -26.311  -3.794   2.304  1.00  0.00
ATOM   3749  CLS CLS Z1870     -61.684 -75.635 -59.957  1.00  0.00
ATOM   3750  CLT CLT Z1871     -80.693  72.958  -9.075  1.00  0.00
ATOM   3751  CLU CLU Z1872     -47.387  -4.889  34.953  1.00  0.00
ATOM   3752  CLV CLV Z1873      85.378 -18.524  83.483  1.00  0.00
ATOM   3753  CLW CLW Z1874      55.286 -40.767 -29.125  1.00  0.00
ATOM   3754  CLX CLX Z1875      20.599 -33.089 -53.844  1.00  0.00
ATOM   3755  CLY CLY Z1876     -67.367 -48.273 -30.520  1.00  0.00
ATOM   3756  CLZ CLZ Z1877     -69.293 -79.025  18.244  1.00  0.00
ATOM   3757  CMA CMA Z1878      47.338  76.320  71.410  1.00  0.00
ATOM   3758  CMB CMB Z1879     -11.255 -51.753 -57.485  1.00  0.00
ATOM   3759  CMC CMC Z1880      69.907  79.892 -62.050  1.00  0.00
ATOM   3760  CMD CMD Z1881     -22.959  40.409  57.240  1.00  0.00
ATOM   3761  CME CME Z1882     -30.831  84.230 -13.852  1.00  0.00
ATOM   3762  CMF CMF Z1883      46.651  23.397 -71.024  1.00  0.00
ATOM   3763  CMG CMG Z1884     -38.903   8.302  75.308  1.00  0.00
ATOM   3764  CMH CMH Z1885      75.364  -9.332 -40.909  1.00  0.00
ATOM   3765  CMI CMI Z1886      76.336 -81.645  36.675  1.00  0.00
ATOM   3766  CMJ CMJ Z1887      10.944 -73.555 -17.103  1.00  0.00
ATOM   3767  CMK CMK Z1888      17.751   0.235 -37.517  1.00  0.00
ATOM   3768  CML CML Z1889      80.672  60.736  36.417  1.00  0.00
ATOM   3769  CMM CMM Z1890     -45.830  75.549   5.584  1.00  0.00
ATOM   3770  CMN CMN Z1891     -13.560 -34.683  82.666  1.00  0.00
ATOM   3771  CMO CMO Z1892     -67.527 -20.112  27.678  1.00  0.00
ATOM   3772  CMP CMP Z1893     -32.281  69.781 -79.521  1.00  0.00
ATOM   3773  CMQ CMQ Z1894     -33.347 -83.866  83.764  1.00  0.00
ATOM   3774  CMR CMR Z1895      34.192   7.130 -20.208  1.00  0.00
ATOM   3775  CMS CMS Z1896      47.548  57.231  60.517  1.00  0.00
ATOM   3776  CMT CMT Z1897     -80.311  75.277  34.055  1.00  0.00
ATOM   3777  CMU CMU Z1898     -40.754   2.221 -31.183  1.00  0.00
ATOM   3778  CMV CMV Z1899      81.978 -75.365 -58.736  1.00  0.00
ATOM   3779  CMW CMW Z1900     -47.087 -46.006  31.562  1.00  0.00
ATOM   3780  CMX CMX Z1901       9.123  24.319 -11.266  1.00  0.00
ATOM   3781  CMY CMY Z1902      37.099 -18.566 -68.655  1.00  0.00
ATOM   3782  CMZ CMZ Z1903      70.911  17.223 -34.832  1.00  0.00
ATOM   3783  CNA CNA Z1904     -12.357 -34.958   8.092  1.00  0.00
ATOM   3784  CNB CNB Z1905     -67.849 -41.657  -3.556  1.00  0.00
ATOM   3785  CNC CNC Z1906      72.521  77.140  77.328  1.00  0.00
ATOM   3786  CND CND Z1907     -19.944  51.543 -33.093  1.00  0.00
ATOM   3787  CNE CNE Z1908      88.589  29.163  23.339  1.00  0.00
ATOM   3788  CNF CNF Z1909     -54.075  73.089  67.972  1.00  0.00
ATOM   3789  CNG CNG Z1910      32.801 -75.331  69.090  1.00  0.00
ATOM   3790  CNH CNH Z1911     -68.554  -4.234 -82.008  1.00  0.00
ATOM   3791  CNI CNI Z1912     -77.559 -60.790 -85.128  1.00  0.00
ATOM   3792  CNJ CNJ Z1913      26.762 -48.848  70.558  1.00  0.00
ATOM   3793  CNK CNK Z1914      20.531  22.904  57.642  1.00  0.00
ATOM   3794  CNL CNL Z1915     -74.551  -9.078 -20.707  1.00  0.00
ATOM   3795  CNM CNM Z1916     -65.311 -46.635  44.113  1.00  0.00
ATOM   3796  CNN CNN Z1917      56.621 -27.574  66.560  1.00  0.00
ATOM   3797  CNO CNO Z1918     -63.192 -40.865  81.726  1.00  0.00
ATOM   3798  CNP CNP Z1919      80.077 -28.691   4.643  1.00  0.00
ATOM   3799  CNQ CNQ Z1920     -70.261   3.433  -4.668  1.00  0.00
ATOM   3800  CNR CNR Z1921     -67.381  65.698 -19.896  1.00  0.00
ATOM   3801  CNS CNS Z1922     -54.069  79.840  43.892  1.00  0.00
ATOM   3802  CNT CNT Z1923     -83.227  80.986 -71.786  1.00  0.00
ATOM   3803  CNU CNU Z1924      28.019  34.076  77.922  1.00  0.00
ATOM   3804  CNV CNV Z1925     -23.666  47.609 -14.573  1.00  0.00
ATOM   3805  CNW CNW Z1926      45.618  39.980 -76.197  1.00  0.00
ATOM   3806  CNX CNX Z1927     -79.755 -49.223   5.426  1.00  0.00
ATOM   3807  CNY CNY Z1928      51.750 -25.683  11.582  1.00  0.00
ATOM   3808  CNZ CNZ Z1929      44.853  75.788  37.563  1.00  0.00
ATOM   3809  COA COA Z1930      16.496 -90.333  86.563  1.00  0.00
ATOM   3810  COB COB Z1931     -19.628 -12.108  79.550  1.00  0.00
ATOM   3811  COC COC Z1932      61.191 -88.193  72.491  1.00  0.00
ATOM   3812  COD COD Z1933      56.757 -74.424  44.741  1.00  0.00
ATOM   3813  COE COE Z1934      85.911 -39.718  32.024  1.00  0.00
ATOM   3814  COF COF Z1935       0.383 -59.688 -29.817  1.00  0.00
ATOM   3815  COG COG Z1936      71.618 -62.065  15.410  1.00  0.00
ATOM   3816  COH COH Z1937     -79.614  -2.021  15.905  1.00  0.00
ATOM   3817  COI COI Z1938     -38.834  43.592  81.811  1.00  0.00
ATOM   3818  COJ COJ Z1939      78.435  69.250 -17.343  1.00  0.00
ATOM   3819  COK COK Z1940     -10.997  81.430  30.215  1.00  0.00
ATOM   3820  COL COL Z1941      74.653  37.281  46.836  1.00  0.00
ATOM   3821  COM COM Z1942     -33.749 -60.022 -82.857  1.00  0.00
ATOM   3822  CON CON Z1943      31.240 -21.330  20.731  1.00  0.00
ATOM   3823  COO COO Z1944     -83.906  32.558  -5.594  1.00  0.00
ATOM   3824  COP COP Z1945      82.750  15.818 -77.132  1.00  0.00
ATOM   3825  COQ COQ Z1946      53.923  -6.005  -6.797  1.00  0.00
ATOM   3826  COR COR Z1947      -7.831  55.222  73.456  1.00  0.00
ATOM   3827  COS COS Z1948     -31.921  41.058 -25.736  1.00  0.00
ATOM   3828  COT COT Z1949      84.546 -44.582 -62.345  1.00  0.00
ATOM   3829  COU COU Z1950     -21.173   5.298 -29.298  1.00  0.00
ATOM   3830  COV COV Z1951      46.975  35.191 -33.522  1.00  0.00
ATOM   3831  COW COW Z1952      29.559 -33.216   7.788  1.00  0.00
ATOM   3832  COX COX Z1953     -45.641 -15.047  62.899  1.00  0.00
ATOM   3833  COY COY Z1954      16.009  78.931  47.601  1.00  0.00
ATOM   3834  COZ COZ Z1955      89.664  67.572 -50.134  1.00  0.00
ATOM   3835  CPA CPA Z1956     -65.397   8.091  21.641  1.00  0.00
ATOM   3836  CPB CPB Z1957       0.668 -15.090 -63.213  1.00  0.00
ATOM   3837  CPC CPC Z1958     -83.440  42.449 -75.214  1.00  0.00
ATOM   3838  CPD CPD Z1959     -38.885  -2.103  54.628  1.00  0.00
ATOM   3839  CPE CPE Z1960     -39.285 -34.917 -29.666  1.00  0.00
ATOM   3840  CPF CPF Z1961      64.249 -23.695  79.259  1.00  0.00
ATOM   3841  CPG CPG Z1962      -7.038  23.421 -23.629  1.00  0.00
ATOM   3842  CPH CPH Z1963      76.350  79.855  32.162  1.00  0.00
ATOM   3843  CPI CPI Z1964     -39.535 -43.151  14.781  1.00  0.00
ATOM   3844  CPJ CPJ Z1965      57.630  29.949 -16.968  1.00  0.00
ATOM   3845  CPK CPK Z1966     -15.737 -13.197  14.664  1.00  0.00
ATOM   3846  CPL CPL Z1967     -49.323  -2.717   1.196  1.00  0.00
ATOM   3847  CPM CPM Z1968      78.948  -7.205 -76.916  1.00  0.00
ATOM   3848  CPN CPN Z1969      74.205 -27.949  49.255  1.00  0.00
ATOM   3849  CPO CPO Z1970      54.590  -9.431  64.412  1.00  0.00
ATOM   3850  CPP CPP Z1971     -75.428  81.103 -31.308  1.00  0.00
ATOM   3851  CPQ CPQ Z1972       9.016 -48.696  33.889  1.00  0.00
ATOM   3852  CPR CPR Z1973       1.427 -15.401  23.257  1.00  0.00
ATOM   3853  CPS CPS Z1974     -53.155 -87.548  41.841  1.00  0.00
ATOM   3854  CPT CPT Z1975     -83.789  -5.298 -61.529  1.00  0.00
ATOM   3855  CPU CPU Z1976      10.624  56.428  -6.900  1.00  0.00
ATOM   3856  CPV CPV Z1977      48.615  72.631 -39.307  1.00  0.00
ATOM   3857  CPW CPW Z1978     -26.855  58.598  38.361  1.00  0.00
ATOM   3858  CPX CPX Z1979     -44.846 -57.234  42.409  1.00  0.00
ATOM   3859  CPY CPY Z1980     -40.116 -69.471 -71.235  1.00  0.00
ATOM   3860  CPZ CPZ Z1981     -40.254  25.673 -48.003  1.00  0.00
ATOM   3861  CQA CQA Z1982      36.175 -64.654 -80.584  1.00  0.00
ATOM   3862  CQB CQB Z1983     -23.796 -77.956  -3.660  1.00  0.00
ATOM   3863  CQC CQC Z1984      13.587 -80.868 -70.489  1.00  0.00
ATOM   3864  CQD CQD Z1985      61.920  33.611 -41.642  1.00  0.00
ATOM   3865  CQE CQE Z1986     -14.356 -23.279 -75.911  1.00  0.00
ATOM   3866  CQF CQF Z1987      50.804  28.431  10.139  1.00  0.00
ATOM   3867  CQG CQG Z1988      87.435  14.087 -30.465  1.00  0.00
ATOM   3868  CQH CQH Z1989     -13.316 -63.571  41.527  1.00  0.00
ATOM   3869  CQI CQI Z1990      -0.817 -83.453  60.701  1.00  0.00
ATOM   3870  CQJ CQJ Z1991      74.084  51.744 -31.521  1.00  0.00
ATOM   3871  CQK CQK Z1992     -61.946 -17.230  45.046  1.00  0.00
ATOM   3872  CQL CQL Z1993     -82.396 -19.772 -74.898  1.00  0.00
ATOM   3873  CQM CQM Z1994      61.749 -86.674 -79.149  1.00  0.00
ATOM   3874  CQN CQN Z1995     -13.292  17.044 -77.132  1.00  0.00
ATOM   3875  CQO CQO Z1996     -45.288  55.181  71.424  1.00  0.00
ATOM   3876  CQP CQP Z1997      39.204  57.322  39.560  1.00  0.00
ATOM   3877  CQQ CQQ Z1998     -13.728  53.794 -74.289  1.00  0.00
ATOM   3878  CQR CQR Z1999      44.655 -13.349 -83.796  1.00  0.00
ATOM   3879  CQS CQS Z2000      -6.091  78.483  41.498  1.00  0.00
ATOM   3880  CQT CQT Z2001      88.323 -53.713  37.044  1.00  0.00
ATOM   3881  CQU CQU Z2002      70.544  36.406 -60.044  1.00  0.00
ATOM   3882  CQV CQV Z2003     -61.115 -39.238 -79.335  1.00  0.00
ATOM   3883  CQW CQW Z2004      -2.813 -23.283  33.004  1.00  0.00
ATOM   3884  CQX CQX Z2005      79.073  72.294  86.548  1.00  0.00
ATOM   3885  CQY CQY Z2006     -72.270  31.545 -20.300  1.00  0.00
ATOM   3886  CQZ CQZ Z2007     -11.562  15.934  -8.516  1.00  0.00
ATOM   3887  CRA CRA Z2008       7.827 -49.167 -65.559  1.00  0.00
ATOM   3888  CRB CRB Z2009     -16.000 -84.306  76.231  1.00  0.00
ATOM   3889  CRC CRC Z2010      85.717 -68.527  67.052  1.00  0.00
ATOM   3890  CRD CRD Z2011     -81.145 -66.554  49.012  1.00  0.00
ATOM   3891  CRE CRE Z2012      30.509  18.225 -78.275  1.00  0.00
ATOM   3892  CRF CRF Z2013     -35.089  56.970 -58.042  1.00  0.00
ATOM   3893  CRG CRG Z2014      78.448  40.853 -77.556  1.00  0.00
ATOM   3894  CRH CRH Z2015      63.968 -47.786  36.558  1.00  0.00
ATOM   3895  CRI CRI Z2016     -50.069 -37.157  66.468  1.00  0.00
ATOM   3896  CRJ CRJ Z2017      56.575  58.188 -84.256  1.00  0.00
ATOM   3897  CRK CRK Z2018     -41.588 -52.413  -6.523  1.00  0.00
ATOM   3898  CRL CRL Z2019     -52.168  79.822 -47.080  1.00  0.00
ATOM   3899  CRM CRM Z2020      35.834 -68.769 -24.104  1.00  0.00
ATOM   3900  CRN CRN Z2021      17.508  79.540  31.495  1.00  0.00
ATOM   3901  CRO CRO Z2022      82.073  28.040   9.186  1.00  0.00
ATOM   3902  CRP CRP Z2023      42.831  70.535  20.904  1.00  0.00
ATOM   3903  CRQ CRQ Z2024       9.481 -37.252 -80.440  1.00  0.00
ATOM   3904  CRR CRR Z2025     -48.047  64.234  80.137  1.00  0.00
ATOM   3905  CRS CRS Z2026      48.695 -49.493  75.308  1.00  0.00
ATOM   3906  CRT CRT Z2027      82.946   5.066   8.047  1.00  0.00
ATOM   3907  CRU CRU Z2028      43.801  27.590  60.381  1.00  0.00
ATOM   3908  CRV CRV Z2029      25.795 -60.922 -86.329  1.00  0.00
ATOM   3909  CRW CRW Z2030      72.481 -87.305 -39.970  1.00  0.00
ATOM   3910  CRX CRX Z2031      17.395 -88.859  11.320  1.00  0.00
ATOM   3911  CRY CRY Z2032      12.051  80.837   9.781  1.00  0.00
ATOM   3912  CRZ CRZ Z2033      62.140 -11.634 -72.298  1.00  0.00
ATOM   3913  CSA CSA Z2034     -71.615 -68.875  67.677  1.00  0.00
ATOM   3914  CSB CSB Z2035     -23.483  70.456  27.505  1.00  0.00
ATOM   3915  CSC CSC Z2036      27.637  14.334  51.378  1.00  0.00
ATOM   3916  CSD CSD Z2037     -15.273  78.407  55.906  1.00  0.00
ATOM   3917  CSE CSE Z2038     -48.460 -55.738  17.952  1.00  0.00
ATOM   3918  CSF CSF Z2039     -69.088  83.551  77.681  1.00  0.00
ATOM   3919  CSG CSG Z2040     -82.723  56.278 -31.544  1.00  0.00
ATOM   3920  CSH CSH Z2041      14.211 -88.145 -83.684  1.00  0.00
ATOM   3921  CSI CSI Z2042     -52.992 -72.567  84.348  1.00  0.00
ATOM   3922  CSJ CSJ Z2043      78.897  54.499  88.646  1.00  0.00
ATOM   3923  CSK CSK Z2044     -19.965  24.313  79.332  1.00  0.00
ATOM   3924  CSL CSL Z2045     -16.470 -73.045 -23.957  1.00  0.00
ATOM   3925  CSM CSM Z2046     -71.924 -81.311 -77.869  1.00  0.00
ATOM   3926  CSN CSN Z2047     -56.639 -28.248 -47.268  1.00  0.00
ATOM   3927  CSO CSO Z2048      23.075 -86.333  42.308  1.00  0.00
ATOM   3928  CSP CSP Z2049     -70.184  79.668  16.204  1.00  0.00
ATOM   3929  CSQ CSQ Z2050     -24.747  33.734 -81.213  1.00  0.00
ATOM   3930  CSR CSR Z2051     -27.231 -75.276  63.856  1.00  0.00
ATOM   3931  CSS CSS Z2052      55.300 -40.641 -82.017  1.00  0.00
ATOM   3932  CST CST Z2053     -46.710 -69.769  64.614  1.00  0.00
ATOM   3933  CSU CSU Z2054      85.014 -63.562  45.367  1.00  0.00
ATOM   3934  CSV CSV Z2055      61.574  58.569  13.319  1.00  0.00
ATOM   3935  CSW CSW Z2056       4.080  34.281 -51.034  1.00  0.00
ATOM   3936  CSX CSX Z2057     -28.656 -89.639 -36.989  1.00  0.00
ATOM   3937  CSY CSY Z2058     -19.111 -56.549  -5.635  1.00  0.00
ATOM   3938  CSZ CSZ Z2059     -52.837  52.622   0.171  1.00  0.00
ATOM   3939  CTA CTA Z2060      -2.373 -84.914 -12.527  1.00  0.00
ATOM   3940  CTB CTB Z2061     -36.758  42.774 -75.928  1.00  0.00
ATOM   3941  CTC CTC Z2062     -30.305  -0.808  69.955  1.00  0.00
ATOM   3942  CTD CTD Z2063      18.906 -20.167   5.400  1.00  0.00
ATOM   3943  CTE CTE Z2064     -31.881 -87.048 -84.045  1.00  0.00
ATOM   3944  CTF CTF Z2065      46.186 -10.848 -21.247  1.00  0.00
ATOM   3945  CTG CTG Z2066      65.526 -55.198 -85.804  1.00  0.00
ATOM   3946  CTH CTH Z2067       1.455 -85.663  23.220  1.00  0.00
ATOM   3947  CTI CTI Z2068     -59.787 -56.712 -81.889  1.00  0.00
ATOM   3948  CTJ CTJ Z2069     -40.944  21.207  37.022  1.00  0.00
ATOM   3949  CTK CTK Z2070     -15.605 -84.643 -68.844  1.00  0.00
ATOM   3950  CTL CTL Z2071     -16.431  15.116  11.823  1.00  0.00
ATOM   3951  CTM CTM Z2072     -32.143  -0.938  86.625  1.00  0.00
ATOM   3952  CTN CTN Z2073      -4.925  56.697  14.648  1.00  0.00
ATOM   3953  CTO CTO Z2074      86.380 -89.130  68.311  1.00  0.00
ATOM   3954  CTP CTP Z2075      12.880 -87.510 -13.033  1.00  0.00
ATOM   3955  CTQ CTQ Z2076      11.136  -5.785 -76.829  1.00  0.00
ATOM   3956  CTR CTR Z2077     -82.165   5.823  39.544  1.00  0.00
ATOM   3957  CTS CTS Z2078     -20.785  15.678 -59.584  1.00  0.00
ATOM   3958  CTT CTT Z2079      18.706  -1.705  89.564  1.00  0.00
ATOM   3959  CTU CTU Z2080     -71.894 -72.049 -12.941  1.00  0.00
ATOM   3960  CTV CTV Z2081     -67.156  23.015  48.037  1.00  0.00
ATOM   3961  CTW CTW Z2082      83.225 -83.804  87.454  1.00  0.00
ATOM   3962  CTX CTX Z2083     -11.759 -26.391  64.064  1.00  0.00
ATOM   3963  CTY CTY Z2084     -83.422  27.548  63.346  1.00  0.00
ATOM   3964  CTZ CTZ Z2085      34.176  26.235 -19.459  1.00  0.00
ATOM   3965  CUA CUA Z2086      27.945  -5.809  68.521  1.00  0.00
ATOM   3966  CUB CUB Z2087      73.365 -56.213  81.851  1.00  0.00
ATOM   3967  CUC CUC Z2088      79.439  31.760 -55.914  1.00  0.00
ATOM   3968  CUD CUD Z2089      78.617 -84.181   5.073  1.00  0.00
ATOM   3969  CUE CUE Z2090     -72.039  -3.537  29.467  1.00  0.00
ATOM   3970  CUF CUF Z2091     -59.423  -0.954 -70.628  1.00  0.00
ATOM   3971  CUG CUG Z2092      18.804  26.416 -36.272  1.00  0.00
ATOM   3972  CUH CUH Z2093     -15.610  38.128  83.684  1.00  0.00
ATOM   3973  CUI CUI Z2094      11.143   1.108  14.587  1.00  0.00
ATOM   3974  CUJ CUJ Z2095       8.145  78.304  57.340  1.00  0.00
ATOM   3975  CUK CUK Z2096     -65.799  79.407 -70.401  1.00  0.00
ATOM   3976  CUL CUL Z2097      19.330 -21.199 -83.109  1.00  0.00
ATOM   3977  CUM CUM Z2098     -49.912  62.323  51.687  1.00  0.00
ATOM   3978  CUN CUN Z2099     -12.591  19.047  32.393  1.00  0.00
ATOM   3979  CUO CUO Z2100      50.601 -63.000  42.743  1.00  0.00
ATOM   3980  CUP CUP Z2101      -6.540  54.966  46.422  1.00  0.00
ATOM   3981  CUQ CUQ Z2102      87.392 -18.500  20.648  1.00  0.00
ATOM   3982  CUR CUR Z2103      37.767  -1.632 -81.079  1.00  0.00
ATOM   3983  CUS CUS Z2104      33.187  17.308  -5.225  1.00  0.00
ATOM   3984  CUT CUT Z2105     -47.897  79.824  85.176  1.00  0.00
ATOM   3985  CUU CUU Z2106     -43.805  83.951  73.540  1.00  0.00
ATOM   3986  CUV CUV Z2107      35.566 -55.362  49.688  1.00  0.00
ATOM   3987  CUW CUW Z2108     -14.104  -2.440 -54.941  1.00  0.00
ATOM   3988  CUX CUX Z2109     -82.864  39.441   6.723  1.00  0.00
ATOM   3989  CUY CUY Z2110     -58.093   8.678 -40.657  1.00  0.00
ATOM   3990  CUZ CUZ Z2111     -45.427 -24.912  78.387  1.00  0.00
ATOM   3991  CVA CVA Z2112      83.776 -67.993 -80.649  1.00  0.00
ATOM   3992  CVB CVB Z2113      63.819 -36.954  78.036  1.00  0.00
ATOM   3993  CVC CVC Z2114      13.474  81.382  -5.563  1.00  0.00
ATOM   3994  CVD CVD Z2115      29.852  70.586  82.409  1.00  0.00
ATOM   3995  CVE CVE Z2116     -53.942 -69.263  42.681  1.00  0.00
ATOM   3996  CVF CVF Z2117     -55.205 -22.103  85.116  1.00  0.00
ATOM   3997  CVG CVG Z2118     -66.900  49.915  -7.167  1.00  0.00
ATOM   3998  CVH CVH Z2119      20.888 -11.359 -58.176  1.00  0.00
ATOM   3999  CVI CVI Z2120     -48.839  37.917  62.796  1.00  0.00
ATOM   4000  CVJ CVJ Z2121     -83.060 -84.136  46.295  1.00  0.00
ATOM   4001  CVK CVK Z2122     -49.603 -61.289 -18.321  1.00  0.00
ATOM   4002  CVL CVL Z2123      46.799   3.386 -69.685  1.00  0.00
ATOM   4003  CVM CVM Z2124      17.572 -75.668 -55.728  1.00  0.00
ATOM   4004  CVN CVN Z2125       1.171  38.150 -35.195  1.00  0.00
ATOM   4005  CVO CVO Z2126     -73.352 -20.046 -52.877  1.00  0.00
ATOM   4006  CVP CVP Z2127     -51.900  45.913 -82.210  1.00  0.00
ATOM   4007  CVQ CVQ Z2128      71.512   0.934  70.478  1.00  0.00
ATOM   4008  CVR CVR Z2129      59.165  80.619  19.481  1.00  0.00
ATOM   4009  CVS CVS Z2130     -31.593   2.040 -81.546  1.00  0.00
ATOM   4010  CVT CVT Z2131     -80.385 -85.799 -58.414  1.00  0.00
ATOM   4011  CVU CVU Z2132     -23.807  34.378  -1.323  1.00  0.00
ATOM   4012  CVV CVV Z2133     -35.941 -43.121 -62.559  1.00  0.00
ATOM   4013  CVW CVW Z2134      48.261 -83.446  86.838  1.00  0.00
ATOM   4014  CVX CVX Z2135      14.663  81.411 -38.152  1.00  0.00
ATOM   4015  CVY CVY Z2136      47.479  19.898  42.995  1.00  0.00
ATOM   4016  CVZ CVZ Z2137      30.249  33.838 -51.505  1.00  0.00
ATOM   4017  CWA CWA Z2138      68.153 -78.751  61.659  1.00  0.00
ATOM   4018  CWB CWB Z2139     -21.897 -81.541 -35.077  1.00  0.00
ATOM   4019  CWC CWC Z2140      -3.886 -86.741 -35.664  1.00  0.00
ATOM   4020  CWD CWD Z2141       3.553  13.687  12.419  1.00  0.00
ATOM   4021  CWE CWE Z2142     -22.933 -33.513 -55.603  1.00  0.00
ATOM   4022  CWF CWF Z2143      33.815   4.404   6.969  1.00  0.00
ATOM   4023  CWG CWG Z2144     -84.097  57.281  66.858  1.00  0.00
ATOM   4024  CWH CWH Z2145      40.381  52.806 -46.996  1.00  0.00
ATOM   4025  CWI CWI Z2146      84.782 -29.447  40.002  1.00  0.00
ATOM   4026  CWJ CWJ Z2147      37.099 -34.199 -80.014  1.00  0.00
ATOM   4027  CWK CWK Z2148     -79.397 -46.708 -19.431  1.00  0.00
ATOM   4028  CWL CWL Z2149     -26.598 -88.971  55.815  1.00  0.00
ATOM   4029  CWM CWM Z2150     -84.086 -68.930  84.744  1.00  0.00
ATOM   4030  CWN CWN Z2151      70.524  45.610  -2.715  1.00  0.00
ATOM   4031  CWO CWO Z2152     -29.984 -55.734   5.663  1.00  0.00
ATOM   4032  CWP CWP Z2153      65.835  -1.985 -22.421  1.00  0.00
ATOM   4033  CWQ CWQ Z2154      45.998  17.968  76.061  1.00  0.00
ATOM   4034  CWR CWR Z2155     -66.768  48.809  89.171  1.00  0.00
ATOM   4035  CWS CWS Z2156     -48.678  13.468 -75.507  1.00  0.00
ATOM   4036  CWT CWT Z2157     -77.182  72.843  55.803  1.00  0.00
ATOM   4037  CWU CWU Z2158      36.860 -23.318 -10.201  1.00  0.00
ATOM   4038  CWV CWV Z2159     -60.378  78.094 -83.830  1.00  0.00
ATOM   4039  CWW CWW Z2160      65.220  54.126  61.380  1.00  0.00
ATOM   4040  CWX CWX Z2161      48.518 -36.545 -65.967  1.00  0.00
ATOM   4041  CWY CWY Z2162      -4.254  83.312 -84.811  1.00  0.00
ATOM   4042  CWZ CWZ Z2163     -52.497 -74.680 -75.847  1.00  0.00
ATOM   4043  CXA CXA Z2164     -80.537  44.941  -6.416  1.00  0.00
ATOM   4044  CXB CXB Z2165     -74.470  32.910  22.871  1.00  0.00
ATOM   4045  CXC CXC Z2166     -81.435  67.358   3.477  1.00  0.00
ATOM   4046  CXD CXD Z2167     -48.758 -38.049 -58.960  1.00  0.00
ATOM   4047  CXE CXE Z2168     -77.059  55.297 -85.724  1.00  0.00
ATOM   4048  CXF CXF Z2169      78.087  14.230  -6.084  1.00  0.00
ATOM   4049  CXG CXG Z2170      15.407  11.559 -23.682  1.00  0.00
ATOM   4050  CXH CXH Z2171      68.073  62.052  84.494  1.00  0.00
ATOM   4051  CXI CXI Z2172      44.163  10.666  59.381  1.00  0.00
ATOM   4052  CXJ CXJ Z2173      48.650 -86.379  46.678  1.00  0.00
ATOM   4053  CXK CXK Z2174     -75.319 -14.622  82.817  1.00  0.00
ATOM   4054  CXL CXL Z2175     -40.231 -82.144  45.852  1.00  0.00
ATOM   4055  CXM CXM Z2176     -22.039 -19.353  -6.020  1.00  0.00
ATOM   4056  CXN CXN Z2177     -65.856  31.943 -36.852  1.00  0.00
ATOM   4057  CXO CXO Z2178      65.105  18.053 -75.020  1.00  0.00
ATOM   4058  CXP CXP Z2179      21.590  46.600 -25.621  1.00  0.00
ATOM   4059  CXQ CXQ Z2180     -57.021 -76.888   0.491  1.00  0.00
ATOM   4060  CXR CXR Z2181     -59.685  -3.865  12.213  1.00  0.00
ATOM   4061  CXS CXS Z2182     -20.602  79.311  71.571  1.00  0.00
ATOM   4062  CXT CXT Z2183     -74.081 -69.824 -44.216  1.00  0.00
ATOM   4063  CXU CXU Z2184      88.442  34.552 -33.055  1.00  0.00
ATOM   4064  CXV CXV Z2185     -41.762  18.936  69.646  1.00  0.00
ATOM   4065  CXW CXW Z2186      68.752 -12.626   1.496  1.00  0.00
ATOM   4066  CXX CXX Z2187     -26.114   1.859  41.596  1.00  0.00
ATOM   4067  CXY CXY Z2188       5.718  26.879  59.825  1.00  0.00
ATOM   4068  CXZ CXZ Z2189       4.292  70.378  31.235  1.00  0.00
ATOM   4069  CYA CYA Z2190      84.635  81.357  17.723  1.00  0.00
ATOM   4070  CYB CYB Z2191      31.907  84.810  12.072  1.00  0.00
ATOM   4071  CYC CYC Z2192     -16.769 -43.694 -76.991  1.00  0.00
ATOM   4072  CYD CYD Z2193     -64.196 -81.950  80.489  1.00  0.00
ATOM   4073  CYE CYE Z2194      32.129  40.981  59.654  1.00  0.00
ATOM   4074  CYF CYF Z2195      -3.451 -75.470 -59.658  1.00  0.00
ATOM   4075  CYG CYG Z2196     -44.834  -1.375 -50.511  1.00  0.00
ATOM   4076  CYH CYH Z2197     -42.043  -7.493 -18.621  1.00  0.00
ATOM   4077  CYI CYI Z2198     -81.814 -47.072  81.105  1.00  0.00
ATOM   4078  CYJ CYJ Z2199      77.978 -86.906 -81.832  1.00  0.00
ATOM   4079  CYK CYK Z2200     -63.004 -26.903 -71.027  1.00  0.00
ATOM   4080  CYL CYL Z2201     -83.565 -47.927 -72.521  1.00  0.00
ATOM   4081  CYM CYM Z2202      69.725  75.076  -5.302  1.00  0.00
ATOM   4082  CYN CYN Z2203      83.177  -4.071 -58.437  1.00  0.00
ATOM   4083  CYO CYO Z2204     -53.898  83.497  55.630  1.00  0.00
ATOM   4084  CYP CYP Z2205     -79.976  -1.464 -31.971  1.00  0.00
ATOM   4085  CYQ CYQ Z2206     -51.950 -71.402 -29.363  1.00  0.00
ATOM   4086  CYR CYR Z2207     -11.205 -76.368  22.918  1.00  0.00
ATOM   4087  CYS CYS Z2208      43.289 -51.755 -80.063  1.00  0.00
ATOM   4088  CYT CYT Z2209     -37.050 -38.040 -46.241  1.00  0.00
ATOM   4089  CYU CYU Z2210     -54.287 -69.400 -12.218  1.00  0.00
ATOM   4090  CYV CYV Z2211      80.396 -54.517  -5.931  1.00  0.00
ATOM   4091  CYW CYW Z2212     -80.695 -43.765  30.753  1.00  0.00
ATOM   4092  CYX CYX Z2213     -36.065   6.297 -68.242  1.00  0.00
ATOM   4093  CYY CYY Z2214      55.413  28.572 -59.986  1.00  0.00
ATOM   4094  CYZ CYZ Z2215      16.262 -19.356  30.854  1.00  0.00
ATOM   4095  CZA CZA Z2216      85.057  20.626  71.807  1.00  0.00
ATOM   4096  CZB CZB Z2217      37.700  41.043  46.757  1.00  0.00
ATOM   4097  CZC CZC Z2218      33.119 -41.595  35.737  1.00  0.00
ATOM   4098  CZD CZD Z2219      66.813 -88.995 -67.951  1.00  0.00
ATOM   4099  CZE CZE Z2220      10.141 -77.335  79.143  1.00  0.00
ATOM   4100  CZF CZF Z2221     -13.584  64.405  36.624  1.00  0.00
ATOM   4101  CZG CZG Z2222     -85.239 -31.215 -66.322  1.00  0.00
ATOM   4102  CZH CZH Z2223     -44.797  81.310 -66.140  1.00  0.00
ATOM   4103  CZI CZI Z2224      69.736 -74.149   7.919  1.00  0.00
ATOM   4104  CZJ CZJ Z2225     -65.495  72.918  -0.653  1.00  0.00
ATOM   4105  CZK CZK Z2226      77.914 -51.203 -30.091  1.00  0.00
ATOM   4106  CZL CZL Z2227     -67.374 -49.978  22.945  1.00  0.00
ATOM   4107  CZM CZM Z2228      18.316  14.958  86.012  1.00  0.00
ATOM   4108  CZN CZN Z2229     -43.901  68.218 -38.071  1.00  0.00
ATOM   4109  CZO CZO Z2230     -62.731  51.656  71.870  1.00  0.00
ATOM   4110  CZP CZP Z2231      -2.669 -82.719  41.797  1.00  0.00
ATOM   4111  CZQ CZQ Z2232      88.424  49.626 -85.766  1.00  0.00
ATOM   4112  CZR CZR Z2233      60.560 -19.553  -7.274  1.00  0.00
ATOM   4113  CZS CZS Z2234      66.853  39.984  30.444  1.00  0.00
ATOM   4114  CZT CZT Z2235      79.121  -8.059  -8.330  1.00  0.00
ATOM   4115  CZU CZU Z2236     -54.117 -87.697 -19.501  1.00  0.00
ATOM   4116  CZV CZV Z2237      69.033 -82.353  85.599  1.00  0.00
ATOM   4117  CZW CZW Z2238     -39.314 -88.603 -27.923  1.00  0.00
ATOM   4118  CZX CZX Z2239      46.333  59.601 -68.727  1.00  0.00
ATOM   4119  CZY CZY Z2240      37.827 -85.514 -10.751  1.00  0.00
ATOM   4120  CZZ CZZ Z2241     -69.001  14.045  33.696  1.00  0.00
ATOM   4121  DAA DAA Z2242      41.033 -18.174  85.324  1.00  0.00
ATOM   4122  DAB DAB Z2243     -56.478  35.156  80.133  1.00  0.00
ATOM   4123  DAC DAC Z2244     -56.948 -54.144 -43.372  1.00  0.00
ATOM   4124  DAD DAD Z2245      29.731  16.088 -34.119  1.00  0.00
ATOM   4125  DAE DAE Z2246     -35.055  54.816 -23.238  1.00  0.00
ATOM   4126  DAF DAF Z2247      74.454 -32.400 -81.520  1.00  0.00
ATOM   4127  DAG DAG Z2248     -20.057  61.694  64.097  1.00  0.00
ATOM   4128  DAH DAH Z2249      28.864 -61.649  84.708  1.00  0.00
ATOM   4129  DAI DAI Z2250     -65.850 -83.485  61.800  1.00  0.00
ATOM   4130  DAJ DAJ Z2251     -80.227  15.926   1.925  1.00  0.00
ATOM   4131  DAK DAK Z2252      36.810  84.688 -40.262  1.00  0.00
ATOM   4132  DAL DAL Z2253      23.543 -40.061  87.476  1.00  0.00
ATOM   4133  DAM DAM Z2254     -16.357  19.597 -43.426  1.00  0.00
ATOM   4134  DAN DAN Z2255      61.941 -25.440 -62.944  1.00  0.00
ATOM   4135  DAO DAO Z2256     -32.947   7.842 -10.537  1.00  0.00
ATOM   4136  DAP DAP Z2257       2.730  29.480 -78.322  1.00  0.00
ATOM   4137  DAQ DAQ Z2258     -48.728  26.740 -24.475  1.00  0.00
ATOM   4138  DAR DAR Z2259     -16.363 -57.248 -74.146  1.00  0.00
ATOM   4139  DAS DAS Z2260     -65.782  -1.110 -31.075  1.00  0.00
ATOM   4140  DAT DAT Z2261       8.072 -29.852  59.484  1.00  0.00
ATOM   4141  DAU DAU Z2262     -63.375  -5.268  77.544  1.00  0.00
ATOM   4142  DAV DAV Z2263      85.992  70.153  70.483  1.00  0.00
ATOM   4143  DAW DAW Z2264      50.774 -43.287  -2.676  1.00  0.00
ATOM   4144  DAX DAX Z2265     -32.074  41.598 -42.508  1.00  0.00
ATOM   4145  DAY DAY Z2266     -35.731  69.843 -59.040  1.00  0.00
ATOM   4146  DAZ DAZ Z2267      47.722 -34.114 -52.837  1.00  0.00
ATOM   4147  DBA DBA Z2268     -37.947   5.478   6.502  1.00  0.00
ATOM   4148  DBB DBB Z2269     -83.845 -67.652 -75.779  1.00  0.00
ATOM   4149  DBC DBC Z2270     -82.529 -62.699 -23.145  1.00  0.00
ATOM   4150  DBD DBD Z2271      22.266 -71.480  55.265  1.00  0.00
ATOM   4151  DBE DBE Z2272      88.073 -78.104  52.592  1.00  0.00
ATOM   4152  DBF DBF Z2273      83.855  -8.633  64.379  1.00  0.00
ATOM   4153  DBG DBG Z2274     -39.455  82.366  32.189  1.00  0.00
ATOM   4154  DBH DBH Z2275      42.078  -0.653  50.395  1.00  0.00
ATOM   4155  DBI DBI Z2276     -28.366  28.266 -64.779  1.00  0.00
ATOM   4156  DBJ DBJ Z2277     -57.037 -35.767  17.238  1.00  0.00
ATOM   4157  DBK DBK Z2278     -57.650  16.489 -55.958  1.00  0.00
ATOM   4158  DBL DBL Z2279      61.154  64.011  47.850  1.00  0.00
ATOM   4159  DBM DBM Z2280      26.715 -88.270 -72.508  1.00  0.00
ATOM   4160  DBN DBN Z2281     -46.384  51.463  16.011  1.00  0.00
ATOM   4161  DBO DBO Z2282      58.466  38.969  56.275  1.00  0.00
ATOM   4162  DBP DBP Z2283      86.178 -87.013  19.396  1.00  0.00
ATOM   4163  DBQ DBQ Z2284       2.505   8.722 -23.955  1.00  0.00
ATOM   4164  DBR DBR Z2285     -82.749 -44.670 -44.087  1.00  0.00
ATOM   4165  DBS DBS Z2286     -84.765   9.376 -50.059  1.00  0.00
ATOM   4166  DBT DBT Z2287      36.810  84.148 -79.168  1.00  0.00
ATOM   4167  DBU DBU Z2288     -72.232  47.620 -21.514  1.00  0.00
ATOM   4168  DBV DBV Z2289      10.928 -32.805  17.417  1.00  0.00
ATOM   4169  DBW DBW Z2290      -5.925 -66.044 -10.254  1.00  0.00
ATOM   4170  DBX DBX Z2291      70.051 -15.366  19.705  1.00  0.00
ATOM   4171  DBY DBY Z2292     -77.809 -25.667  55.239  1.00  0.00
ATOM   4172  DBZ DBZ Z2293     -25.957 -60.827  17.604  1.00  0.00
ATOM   4173  DCA DCA Z2294      29.937  81.522  56.408  1.00  0.00
ATOM   4174  DCB DCB Z2295      56.133 -87.117 -45.866  1.00  0.00
ATOM   4175  DCC DCC Z2296     -13.982 -72.336  57.067  1.00  0.00
ATOM   4176  DCD DCD Z2297     -80.610   0.003 -76.810  1.00  0.00
ATOM   4177  DCE DCE Z2298      82.616  77.970 -82.294  1.00  0.00
ATOM   4178  DCF DCF Z2299     -79.796  38.470  83.424  1.00  0.00
ATOM   4179  DCG DCG Z2300     -18.407  56.095  86.673  1.00  0.00
ATOM   4180  DCH DCH Z2301     -10.631  73.654  15.709  1.00  0.00
ATOM   4181  DCI DCI Z2302     -81.720  54.082  85.956  1.00  0.00
ATOM   4182  DCJ DCJ Z2303     -61.432 -10.264 -51.289  1.00  0.00
ATOM   4183  DCK DCK Z2304     -30.348 -39.526   5.349  1.00  0.00
ATOM   4184  DCL DCL Z2305      47.710  83.102  47.304  1.00  0.00
ATOM   4185  DCM DCM Z2306     -28.297 -12.253 -51.825  1.00  0.00
ATOM   4186  DCN DCN Z2307     -77.914  27.172  76.824  1.00  0.00
ATOM   4187  DCO DCO Z2308      32.069 -88.337 -56.028  1.00  0.00
ATOM   4188  DCP DCP Z2309      -7.741 -74.541  88.712  1.00  0.00
ATOM   4189  DCQ DCQ Z2310      37.947  38.807  10.788  1.00  0.00
ATOM   4190  DCR DCR Z2311       8.859  68.778 -13.922  1.00  0.00
ATOM   4191  DCS DCS Z2312      11.688  -8.390  72.859  1.00  0.00
ATOM   4192  DCT DCT Z2313     -40.747 -18.957  18.816  1.00  0.00
ATOM   4193  DCU DCU Z2314      65.608 -51.129   9.805  1.00  0.00
ATOM   4194  DCV DCV Z2315      85.425  40.748  35.717  1.00  0.00
ATOM   4195  DCW DCW Z2316     -29.466 -62.187  65.134  1.00  0.00
ATOM   4196  DCX DCX Z2317      76.061  80.636 -44.071  1.00  0.00
ATOM   4197  DCY DCY Z2318      53.794  67.434  77.432  1.00  0.00
ATOM   4198  DCZ DCZ Z2319      50.698   1.013   9.700  1.00  0.00
ATOM   4199  DDA DDA Z2320      58.657  39.120 -85.297  1.00  0.00
ATOM   4200  DDB DDB Z2321      -0.956 -29.158 -12.152  1.00  0.00
ATOM   4201  DDC DDC Z2322     -52.636  78.070 -33.729  1.00  0.00
ATOM   4202  DDD DDD Z2323     -82.014 -34.973 -82.403  1.00  0.00
ATOM   4203  DDE DDE Z2324     -70.859 -16.689 -78.167  1.00  0.00
ATOM   4204  DDF DDF Z2325      87.113  68.592 -66.465  1.00  0.00
ATOM   4205  DDG DDG Z2326      78.241  11.481  85.285  1.00  0.00
ATOM   4206  DDH DDH Z2327      86.809  81.583 -14.178  1.00  0.00
ATOM   4207  DDI DDI Z2328      63.218 -49.507 -55.726  1.00  0.00
ATOM   4208  DDJ DDJ Z2329      84.728  -2.374  77.528  1.00  0.00
ATOM   4209  DDK DDK Z2330      23.099  82.290 -15.875  1.00  0.00
ATOM   4210  DDL DDL Z2331      88.508  44.005  -5.705  1.00  0.00
ATOM   4211  DDM DDM Z2332     -11.815 -13.841 -26.190  1.00  0.00
ATOM   4212  DDN DDN Z2333      67.085 -65.314 -68.076  1.00  0.00
ATOM   4213  DDO DDO Z2334      41.552  84.323  -3.158  1.00  0.00
ATOM   4214  DDP DDP Z2335       0.200 -26.174  86.590  1.00  0.00
ATOM   4215  DDQ DDQ Z2336       1.278 -26.873   8.549  1.00  0.00
ATOM   4216  DDR DDR Z2337     -71.036 -79.578  43.978  1.00  0.00
ATOM   4217  DDS DDS Z2338     -83.112  36.000 -36.980  1.00  0.00
ATOM   4218  DDT DDT Z2339      26.043  -5.748  16.401  1.00  0.00
ATOM   4219  DDU DDU Z2340      63.544  18.489 -87.325  1.00  0.00
ATOM   4220  DDV DDV Z2341      31.369  61.670  16.132  1.00  0.00
ATOM   4221  DDW DDW Z2342      26.902 -80.796 -19.883  1.00  0.00
ATOM   4222  DDX DDX Z2343     -57.982 -21.332 -84.512  1.00  0.00
ATOM   4223  DDY DDY Z2344      42.622 -71.740  85.572  1.00  0.00
ATOM   4224  DDZ DDZ Z2345     -85.607 -45.870 -28.979  1.00  0.00
ATOM   4225  DEA DEA Z2346      88.851  20.230  88.860  1.00  0.00
ATOM   4226  DEB DEB Z2347      -5.719 -50.046 -14.900  1.00  0.00
ATOM   4227  DEC DEC Z2348      52.290 -74.612  71.852  1.00  0.00
ATOM   4228  DED DED Z2349     -62.969  29.972 -81.489  1.00  0.00
ATOM   4229  DEE DEE Z2350      67.663  -3.326  88.064  1.00  0.00
ATOM   4230  DEF DEF Z2351      88.286  26.659 -44.399  1.00  0.00
ATOM   4231  DEG DEG Z2352     -40.298 -45.833 -81.913  1.00  0.00
ATOM   4232  DEH DEH Z2353      64.243 -47.767 -68.973  1.00  0.00
ATOM   4233  DEI DEI Z2354     -85.453 -71.391   7.643  1.00  0.00
ATOM   4234  DEJ DEJ Z2355      86.038  80.263  49.258  1.00  0.00
ATOM   4235  DEK DEK Z2356      25.595 -43.418 -68.303  1.00  0.00
ATOM   4236  DEL DEL Z2357     -83.606 -16.883 -17.412  1.00  0.00
ATOM   4237  DEM DEM Z2358      31.400 -14.833 -18.045  1.00  0.00
ATOM   4238  DEN DEN Z2359     -48.940  -5.944  81.773  1.00  0.00
ATOM   4239  DEO DEO Z2360     -69.311  -1.857 -55.391  1.00  0.00
ATOM   4240  DEP DEP Z2361     -83.847  27.612  35.943  1.00  0.00
ATOM   4241  DEQ DEQ Z2362      85.401 -38.372  85.215  1.00  0.00
ATOM   4242  DER DER Z2363      57.713  -3.460  18.902  1.00  0.00
ATOM   4243  DES DES Z2364      84.635  69.260 -37.887  1.00  0.00
ATOM   4244  DET DET Z2365      60.533 -31.075  -7.012  1.00  0.00
ATOM   4245  DEU DEU Z2366      -3.733 -89.113 -83.750  1.00  0.00
ATOM   4246  DEV DEV Z2367      89.659 -49.318 -27.680  1.00  0.00
ATOM   4247  DEW DEW Z2368     -34.930 -14.950   9.826  1.00  0.00
ATOM   4248  DEX DEX Z2369      22.730 -49.181 -51.396  1.00  0.00
ATOM   4249  DEY DEY Z2370     -31.473  44.159 -63.593  1.00  0.00
ATOM   4250  DEZ DEZ Z2371     -46.634 -87.561  -1.188  1.00  0.00
ATOM   4251  DFA DFA Z2372     -45.134  23.031 -87.281  1.00  0.00
ATOM   4252  DFB DFB Z2373     -80.660  17.604 -33.051  1.00  0.00
ATOM   4253  DFC DFC Z2374      88.492 -31.965  71.887  1.00  0.00
ATOM   4254  DFD DFD Z2375     -57.878  -5.424  54.509  1.00  0.00
ATOM   4255  DFE DFE Z2376      49.770 -33.525  54.088  1.00  0.00
ATOM   4256  DFF DFF Z2377     -53.867 -10.716 -21.383  1.00  0.00
ATOM   4257  DFG DFG Z2378      85.562  41.789  86.828  1.00  0.00
ATOM   4258  DFH DFH Z2379      39.866 -43.699  88.836  1.00  0.00
ATOM   4259  DFI DFI Z2380     -72.682  82.148 -55.896  1.00  0.00
ATOM   4260  DFJ DFJ Z2381     -52.437  73.421  33.155  1.00  0.00
ATOM   4261  DFK DFK Z2382     -50.951 -19.828  29.560  1.00  0.00
ATOM   4262  DFL DFL Z2383      -9.838  77.262 -27.234  1.00  0.00
ATOM   4263  DFM DFM Z2384       5.882  37.471  67.854  1.00  0.00
ATOM   4264  DFN DFN Z2385     -79.425 -85.888  58.574  1.00  0.00
ATOM   4265  DFO DFO Z2386     -81.800 -30.029   3.600  1.00  0.00
ATOM   4266  DFP DFP Z2387     -63.859 -43.326 -16.859  1.00  0.00
ATOM   4267  DFQ DFQ Z2388      78.633  37.920  61.384  1.00  0.00
ATOM   4268  DFR DFR Z2389     -50.994  42.225  43.879  1.00  0.00
ATOM   4269  DFS DFS Z2390      37.522 -45.300 -71.015  1.00  0.00
ATOM   4270  DFT DFT Z2391     -44.497 -36.872  87.300  1.00  0.00
ATOM   4271  DFU DFU Z2392      47.212  74.126 -71.630  1.00  0.00
ATOM   4272  DFV DFV Z2393      74.171 -51.342 -47.081  1.00  0.00
ATOM   4273  DFW DFW Z2394      -4.519 -84.433   6.224  1.00  0.00
ATOM   4274  DFX DFX Z2395      74.163  56.293 -80.957  1.00  0.00
ATOM   4275  DFY DFY Z2396      57.592 -65.045 -81.250  1.00  0.00
ATOM   4276  DFZ DFZ Z2397      66.590 -61.810  33.516  1.00  0.00
ATOM   4277  DGA DGA Z2398      86.774  -0.991 -47.061  1.00  0.00
ATOM   4278  DGB DGB Z2399      83.900  82.674  79.887  1.00  0.00
ATOM   4279  DGC DGC Z2400     -27.486  66.210 -49.941  1.00  0.00
ATOM   4280  DGD DGD Z2401     -53.682  47.024  84.278  1.00  0.00
ATOM   4281  DGE DGE Z2402     -82.741 -81.235 -24.818  1.00  0.00
ATOM   4282  DGF DGF Z2403     -31.064 -87.025 -69.349  1.00  0.00
ATOM   4283  DGG DGG Z2404      19.884  42.638  -1.000  1.00  0.00
ATOM   4284  DGH DGH Z2405     -12.085  74.274 -77.475  1.00  0.00
ATOM   4285  DGI DGI Z2406     -17.801 -44.851  66.148  1.00  0.00
ATOM   4286  DGJ DGJ Z2407      51.164 -20.675  78.697  1.00  0.00
ATOM   4287  DGK DGK Z2408     -11.505 -40.152  -7.516  1.00  0.00
ATOM   4288  DGL DGL Z2409     -51.154 -50.589  81.596  1.00  0.00
ATOM   4289  DGM DGM Z2410      43.622  82.792  11.061  1.00  0.00
ATOM   4290  DGN DGN Z2411     -56.625 -59.023   2.288  1.00  0.00
ATOM   4291  DGO DGO Z2412      10.177  -7.230  84.414  1.00  0.00
ATOM   4292  DGP DGP Z2413      34.965  70.802   7.833  1.00  0.00
ATOM   4293  DGQ DGQ Z2414      65.310  17.037  83.091  1.00  0.00
ATOM   4294  DGR DGR Z2415      65.724  19.973 -51.527  1.00  0.00
ATOM   4295  DGS DGS Z2416     -52.499 -64.705  28.790  1.00  0.00
ATOM   4296  DGT DGT Z2417      60.985  82.867  -0.039  1.00  0.00
ATOM   4297  DGU DGU Z2418      88.228 -21.695  -9.414  1.00  0.00
ATOM   4298  DGV DGV Z2419     -14.346  71.587  87.323  1.00  0.00
ATOM   4299  DGW DGW Z2420      -4.803  36.777   3.169  1.00  0.00
ATOM   4300  DGX DGX Z2421     -33.114  79.443 -42.571  1.00  0.00
ATOM   4301  DGY DGY Z2422       0.830   4.179 -79.926  1.00  0.00
ATOM   4302  DGZ DGZ Z2423      46.410  17.474 -32.142  1.00  0.00
ATOM   4303  DHA DHA Z2424     -30.989  62.230  52.525  1.00  0.00
ATOM   4304  DHB DHB Z2425      87.557  52.255  49.669  1.00  0.00
ATOM   4305  DHC DHC Z2426     -67.111  20.432  70.751  1.00  0.00
ATOM   4306  DHD DHD Z2427     -82.095 -37.350  66.524  1.00  0.00
ATOM   4307  DHE DHE Z2428       8.384 -84.364 -47.692  1.00  0.00
ATOM   4308  DHF DHF Z2429     -32.505 -13.156  66.758  1.00  0.00
ATOM   4309  DHG DHG Z2430     -55.665  10.473  64.883  1.00  0.00
ATOM   4310  DHH DHH Z2431     -16.190 -59.366 -87.084  1.00  0.00
ATOM   4311  DHI DHI Z2432      39.250 -73.032  47.748  1.00  0.00
ATOM   4312  DHJ DHJ Z2433     -19.802 -59.381  52.437  1.00  0.00
ATOM   4313  DHK DHK Z2434     -45.477  31.255 -74.303  1.00  0.00
ATOM   4314  DHL DHL Z2435     -84.144  -0.481  87.009  1.00  0.00
ATOM   4315  DHM DHM Z2436     -24.971 -12.014 -80.965  1.00  0.00
ATOM   4316  DHN DHN Z2437     -49.277  -5.396 -10.627  1.00  0.00
ATOM   4317  DHO DHO Z2438       0.154  12.763 -40.620  1.00  0.00
ATOM   4318  DHP DHP Z2439      43.439  85.623 -30.793  1.00  0.00
ATOM   4319  DHQ DHQ Z2440     -76.792  17.936 -85.771  1.00  0.00
ATOM   4320  DHR DHR Z2441     -17.863 -70.217 -69.377  1.00  0.00
ATOM   4321  DHS DHS Z2442     -80.620 -12.728 -39.706  1.00  0.00
ATOM   4322  DHT DHT Z2443     -13.864  30.404   9.965  1.00  0.00
ATOM   4323  DHU DHU Z2444      86.510 -35.214 -84.126  1.00  0.00
ATOM   4324  DHV DHV Z2445     -24.314  80.689  84.088  1.00  0.00
ATOM   4325  DHW DHW Z2446     -31.390  -0.184 -46.879  1.00  0.00
ATOM   4326  DHX DHX Z2447     -66.699  79.064  34.367  1.00  0.00
ATOM   4327  DHY DHY Z2448      44.923 -61.128  73.461  1.00  0.00
ATOM   4328  DHZ DHZ Z2449      26.752 -18.020 -42.128  1.00  0.00
ATOM   4329  DIA DIA Z2450      49.465  11.007  87.618  1.00  0.00
ATOM   4330  DIB DIB Z2451      70.384  59.247 -10.788  1.00  0.00
ATOM   4331  DIC DIC Z2452      44.878  47.299 -87.743  1.00  0.00
ATOM   4332  DID DID Z2453     -12.202  60.379  25.143  1.00  0.00
ATOM   4333  DIE DIE Z2454     -72.858 -30.816 -47.141  1.00  0.00
ATOM   4334  DIF DIF Z2455     -29.224 -11.266 -15.891  1.00  0.00
ATOM   4335  DIG DIG Z2456     -67.962 -53.753  -9.323  1.00  0.00
ATOM   4336  DIH DIH Z2457      56.592  59.800  33.462  1.00  0.00
ATOM   4337  DII DII Z2458      -2.379  13.455  89.436  1.00  0.00
ATOM   4338  DIJ DIJ Z2459      71.502 -29.457  21.300  1.00  0.00
ATOM   4339  DIK DIK Z2460      51.165 -33.170  81.590  1.00  0.00
ATOM   4340  DIL DIL Z2461       8.817 -49.568 -50.583  1.00  0.00
ATOM   4341  DIM DIM Z2462      60.725  71.279 -24.701  1.00  0.00
ATOM   4342  DIN DIN Z2463     -24.607 -24.218  12.250  1.00  0.00
ATOM   4343  DIO DIO Z2464       2.222 -13.744  41.913  1.00  0.00
ATOM   4344  DIP DIP Z2465      25.594 -14.547  87.612  1.00  0.00
ATOM   4345  DIQ DIQ Z2466      51.848  82.919  89.002  1.00  0.00
ATOM   4346  DIR DIR Z2467      86.849  32.044 -65.005  1.00  0.00
ATOM   4347  DIS DIS Z2468       7.908  72.112  80.253  1.00  0.00
ATOM   4348  DIT DIT Z2469      71.200 -30.295 -46.991  1.00  0.00
ATOM   4349  DIU DIU Z2470     -73.768 -30.245 -23.346  1.00  0.00
ATOM   4350  DIV DIV Z2471      24.342  40.814  52.612  1.00  0.00
ATOM   4351  DIW DIW Z2472      25.748 -55.981 -75.351  1.00  0.00
ATOM   4352  DIX DIX Z2473     -59.602 -82.280 -35.914  1.00  0.00
ATOM   4353  DIY DIY Z2474      70.877  -8.784 -55.176  1.00  0.00
ATOM   4354  DIZ DIZ Z2475     -37.210  74.433  59.263  1.00  0.00
ATOM   4355  DJA DJA Z2476      24.566  53.671  89.296  1.00  0.00
ATOM   4356  DJB DJB Z2477      38.782 -12.094  44.873  1.00  0.00
ATOM   4357  DJC DJC Z2478     -82.474  24.404 -52.971  1.00  0.00
ATOM   4358  DJD DJD Z2479       9.259 -63.818  86.720  1.00  0.00
ATOM   4359  DJE DJE Z2480      17.407  39.956 -83.946  1.00  0.00
ATOM   4360  DJF DJF Z2481     -55.381   6.787 -12.151  1.00  0.00
ATOM   4361  DJG DJG Z2482     -28.314 -33.466 -84.626  1.00  0.00
ATOM   4362  DJH DJH Z2483      27.094  74.843  22.405  1.00  0.00
ATOM   4363  DJI DJI Z2484       2.999  69.985  14.259  1.00  0.00
ATOM   4364  DJJ DJJ Z2485     -35.879  14.873 -22.016  1.00  0.00
ATOM   4365  DJK DJK Z2486      50.103 -14.270 -62.975  1.00  0.00
ATOM   4366  DJL DJL Z2487      31.402  61.606  67.500  1.00  0.00
ATOM   4367  DJM DJM Z2488      69.929 -44.931  -3.292  1.00  0.00
ATOM   4368  DJN DJN Z2489      85.731  23.048  57.699  1.00  0.00
ATOM   4369  DJO DJO Z2490      89.149  34.053  77.819  1.00  0.00
ATOM   4370  DJP DJP Z2491     -28.746 -26.918 -43.743  1.00  0.00
ATOM   4371  DJQ DJQ Z2492      24.183  -5.063 -80.782  1.00  0.00
ATOM   4372  DJR DJR Z2493     -82.606 -78.967  -2.705  1.00  0.00
ATOM   4373  DJS DJS Z2494     -41.277 -14.482 -47.438  1.00  0.00
ATOM   4374  DJT DJT Z2495     -78.024 -88.960  36.675  1.00  0.00
ATOM   4375  DJU DJU Z2496      80.279 -21.206  60.677  1.00  0.00
ATOM   4376  DJV DJV Z2497      31.878  37.531 -29.853  1.00  0.00
ATOM   4377  DJW DJW Z2498       2.764 -14.909  76.476  1.00  0.00
ATOM   4378  DJX DJX Z2499      87.282 -53.472  20.430  1.00  0.00
ATOM   4379  DJY DJY Z2500     -59.309 -90.169  -5.336  1.00  0.00
ATOM   4380  DJZ DJZ Z2501       6.292  22.178  77.922  1.00  0.00
ATOM   4381  DKA DKA Z2502     -37.107  58.142  63.636  1.00  0.00
ATOM   4382  DKB DKB Z2503      27.188  -4.826 -18.266  1.00  0.00
ATOM   4383  DKC DKC Z2504      47.355   1.221 -16.047  1.00  0.00
ATOM   4384  DKD DKD Z2505      62.326  74.546  69.686  1.00  0.00
ATOM   4385  DKE DKE Z2506     -11.608   0.668  15.902  1.00  0.00
ATOM   4386  DKF DKF Z2507      27.306 -30.536  38.087  1.00  0.00
ATOM   4387  DKG DKG Z2508       9.546   8.908  45.759  1.00  0.00
ATOM   4388  DKH DKH Z2509      16.756  81.184  89.470  1.00  0.00
ATOM   4389  DKI DKI Z2510      51.661  44.269  76.306  1.00  0.00
ATOM   4390  DKJ DKJ Z2511      -8.187 -35.423 -57.800  1.00  0.00
ATOM   4391  DKK DKK Z2512     -50.108   4.929 -60.322  1.00  0.00
ATOM   4392  DKL DKL Z2513     -80.440  56.750  40.855  1.00  0.00
ATOM   4393  DKM DKM Z2514      42.951  82.629 -53.206  1.00  0.00
ATOM   4394  DKN DKN Z2515      15.005   7.295  27.483  1.00  0.00
ATOM   4395  DKO DKO Z2516     -45.770 -50.512 -66.800  1.00  0.00
ATOM   4396  DKP DKP Z2517      -9.436  52.980 -50.224  1.00  0.00
ATOM   4397  DKQ DKQ Z2518     -81.716  83.656  85.360  1.00  0.00
ATOM   4398  DKR DKR Z2519      46.294 -90.672 -70.225  1.00  0.00
ATOM   4399  DKS DKS Z2520      69.646  65.133  24.913  1.00  0.00
ATOM   4400  DKT DKT Z2521      23.347  67.508 -39.515  1.00  0.00
ATOM   4401  DKU DKU Z2522     -83.087  58.938 -11.116  1.00  0.00
ATOM   4402  DKV DKV Z2523     -15.916 -85.297  14.599  1.00  0.00
ATOM   4403  DKW DKW Z2524      29.364  81.925  38.896  1.00  0.00
ATOM   4404  DKX DKX Z2525      47.587 -81.841  62.325  1.00  0.00
ATOM   4405  DKY DKY Z2526      37.782 -87.825 -35.663  1.00  0.00
ATOM   4406  DKZ DKZ Z2527     -16.146  -8.759 -13.083  1.00  0.00
ATOM   4407  DLA DLA Z2528      87.512 -88.569 -43.110  1.00  0.00
ATOM   4408  DLB DLB Z2529      88.056 -21.921 -45.247  1.00  0.00
ATOM   4409  DLC DLC Z2530     -84.001 -10.501  26.504  1.00  0.00
ATOM   4410  DLD DLD Z2531     -63.677  72.946 -36.698  1.00  0.00
ATOM   4411  DLE DLE Z2532      23.883 -16.375  -6.160  1.00  0.00
ATOM   4412  DLF DLF Z2533      24.202 -89.811   0.051  1.00  0.00
ATOM   4413  DLG DLG Z2534     -11.625  34.476 -69.859  1.00  0.00
ATOM   4414  DLH DLH Z2535      -4.176 -37.457 -72.794  1.00  0.00
ATOM   4415  DLI DLI Z2536      17.102 -83.661  53.842  1.00  0.00
ATOM   4416  DLJ DLJ Z2537       3.052  52.104   3.150  1.00  0.00
ATOM   4417  DLK DLK Z2538      80.523 -81.869  75.296  1.00  0.00
ATOM   4418  DLL DLL Z2539      58.928  61.913 -68.111  1.00  0.00
ATOM   4419  DLM DLM Z2540      56.364  -1.646 -87.581  1.00  0.00
ATOM   4420  DLN DLN Z2541      -6.658  27.476  85.079  1.00  0.00
ATOM   4421  DLO DLO Z2542      10.178 -29.433  40.655  1.00  0.00
ATOM   4422  DLP DLP Z2543      69.252 -39.692  46.710  1.00  0.00
ATOM   4423  DLQ DLQ Z2544      87.545 -49.679 -85.132  1.00  0.00
ATOM   4424  DLR DLR Z2545     -59.643 -32.368 -28.902  1.00  0.00
ATOM   4425  DLS DLS Z2546     -45.241 -27.895  56.981  1.00  0.00
ATOM   4426  DLT DLT Z2547      58.707  39.165  12.779  1.00  0.00
ATOM   4427  DLU DLU Z2548     -69.996  69.397 -79.027  1.00  0.00
ATOM   4428  DLV DLV Z2549      30.262 -21.932 -28.290  1.00  0.00
ATOM   4429  DLW DLW Z2550     -79.043 -32.738  24.402  1.00  0.00
ATOM   4430  DLX DLX Z2551     -83.222  84.731   0.920  1.00  0.00
ATOM   4431  DLY DLY Z2552      58.315 -26.253  48.407  1.00  0.00
ATOM   4432  DLZ DLZ Z2553     -34.249 -69.912 -21.777  1.00  0.00
ATOM   4433  DMA DMA Z2554     -31.455 -53.160  23.638  1.00  0.00
ATOM   4434  DMB DMB Z2555      87.782 -76.331 -32.660  1.00  0.00
ATOM   4435  DMC DMC Z2556     -82.445  26.829 -76.295  1.00  0.00
ATOM   4436  DMD DMD Z2557     -83.642 -39.090  46.233  1.00  0.00
ATOM   4437  DME DME Z2558       8.582 -67.287   1.572  1.00  0.00
ATOM   4438  DMF DMF Z2559      50.326  11.938 -11.793  1.00  0.00
ATOM   4439  DMG DMG Z2560     -22.125  62.857 -62.500  1.00  0.00
ATOM   4440  DMH DMH Z2561      18.689   4.623  54.682  1.00  0.00
ATOM   4441  DMI DMI Z2562     -42.051  48.578  52.647  1.00  0.00
ATOM   4442  DMJ DMJ Z2563      37.809  -6.038 -34.774  1.00  0.00
ATOM   4443  DMK DMK Z2564     -41.694  -4.907  71.320  1.00  0.00
ATOM   4444  DML DML Z2565      85.112 -65.079 -40.680  1.00  0.00
ATOM   4445  DMM DMM Z2566      -1.425   9.581   1.799  1.00  0.00
ATOM   4446  DMN DMN Z2567      45.525  48.643  16.974  1.00  0.00
ATOM   4447  DMO DMO Z2568      66.552 -76.835  19.227  1.00  0.00
ATOM   4448  DMP DMP Z2569     -67.593 -13.399  63.901  1.00  0.00
ATOM   4449  DMQ DMQ Z2570     -30.289  21.808  -9.692  1.00  0.00
ATOM   4450  DMR DMR Z2571      56.780  50.150 -37.424  1.00  0.00
ATOM   4451  DMS DMS Z2572     -54.277 -42.366 -43.585  1.00  0.00
ATOM   4452  DMT DMT Z2573     -38.546 -84.267 -11.775  1.00  0.00
ATOM   4453  DMU DMU Z2574     -22.489  63.710  14.007  1.00  0.00
ATOM   4454  DMV DMV Z2575     -37.946  46.450  -4.514  1.00  0.00
ATOM   4455  DMW DMW Z2576      88.185 -50.791  73.590  1.00  0.00
ATOM   4456  DMX DMX Z2577      47.918  22.816  -7.493  1.00  0.00
ATOM   4457  DMY DMY Z2578     -21.464 -42.436 -37.632  1.00  0.00
ATOM   4458  DMZ DMZ Z2579     -48.397  -0.047 -83.337  1.00  0.00
ATOM   4459  DNA DNA Z2580       2.978  40.012  55.301  1.00  0.00
ATOM   4460  DNB DNB Z2581      16.891  62.095  83.332  1.00  0.00
ATOM   4461  DNC DNC Z2582     -70.207  36.758  -6.346  1.00  0.00
ATOM   4462  DND DND Z2583      64.153 -67.150  71.488  1.00  0.00
ATOM   4463  DNE DNE Z2584      53.281 -88.217  -2.093  1.00  0.00
ATOM   4464  DNF DNF Z2585     -34.112  18.929  20.303  1.00  0.00
ATOM   4465  DNG DNG Z2586      -5.429  61.236 -83.565  1.00  0.00
ATOM   4466  DNH DNH Z2587      49.418 -76.686 -76.828  1.00  0.00
ATOM   4467  DNI DNI Z2588     -81.287  66.201  18.864  1.00  0.00
ATOM   4468  DNJ DNJ Z2589       6.976  84.285  70.424  1.00  0.00
ATOM   4469  DNK DNK Z2590     -67.643 -69.111  89.958  1.00  0.00
END
