# Supplementary material for: The Effect of Macromolecular Crowding on the Electrostatic Component of Barnase–Barstar Binding: A Computational, Implicit Solvent-Based Study
Source: PLoS One. 2014 Jun 10;9(6):e98618. doi: 10.1371/journal.pone.0098618 (PMC4051634; doi:10.1371/journal.pone.0098618)
Supplement: File S1 — Contains sample pdb files used in our analyses; each contains the barnase/barstar complex with a specific random placement of crowders of varying radii at 30% crowding density. Also included are files specifying, for each pdb file, the radii of each atom and model crowder. (TAR) [file pone.0098618.s005.tar › vary30percent_pdb/with_crowders-49.pdb]

ATOM      1  CAY VAL A   3      18.329  -9.767 -18.786  1.00  0.00
ATOM      2  CY  VAL A   3      17.463  -9.299 -17.665  1.00  0.55
ATOM      3  OY  VAL A   3      17.203 -10.038 -16.718  1.00 -0.55
ATOM      4  N   VAL A   3      16.993  -8.037 -17.760  1.00 -0.40
ATOM      5  H   VAL A   3      17.222  -7.453 -18.535  1.00  0.40
ATOM      6  CA  VAL A   3      16.107  -7.419 -16.733  1.00  0.00
ATOM      7  CB  VAL A   3      16.269  -5.903 -16.535  1.00  0.00
ATOM      8  CG1 VAL A   3      15.283  -5.404 -15.502  1.00  0.00
ATOM      9  CG2 VAL A   3      17.666  -5.466 -16.113  1.00  0.00
ATOM     10  C   VAL A   3      14.669  -7.755 -17.123  1.00  0.55
ATOM     11  O   VAL A   3      14.125  -7.204 -18.095  1.00 -0.55
ATOM     12  N   ILE A   4      14.072  -8.639 -16.383  1.00 -0.40
ATOM     13  H   ILE A   4      14.512  -9.101 -15.616  1.00  0.40
ATOM     14  CA  ILE A   4      12.656  -8.995 -16.677  1.00  0.00
ATOM     15  CB  ILE A   4      12.546 -10.506 -16.596  1.00  0.00
ATOM     16  CG2 ILE A   4      11.132 -11.017 -16.786  1.00  0.00
ATOM     17  CG1 ILE A   4      13.586 -11.052 -17.616  1.00  0.00
ATOM     18  CD1 ILE A   4      13.725 -12.568 -17.376  1.00  0.00
ATOM     19  C   ILE A   4      11.850  -8.257 -15.632  1.00  0.55
ATOM     20  O   ILE A   4      11.950  -8.686 -14.487  1.00 -0.55
ATOM     21  N   ASN A   5      11.188  -7.189 -15.991  1.00 -0.40
ATOM     22  H   ASN A   5      11.172  -6.861 -16.933  1.00  0.40
ATOM     23  CA  ASN A   5      10.424  -6.409 -15.014  1.00  0.00
ATOM     24  CB  ASN A   5      11.345  -5.293 -14.478  1.00  0.00
ATOM     25  CG  ASN A   5      11.507  -4.197 -15.497  1.00  0.55
ATOM     26  OD1 ASN A   5      11.426  -4.466 -16.699  1.00 -0.55
ATOM     27  ND2 ASN A   5      11.717  -2.929 -15.181  1.00 -0.78
ATOM     28 HD21 ASN A   5      11.776  -2.656 -14.221  1.00  0.39
ATOM     29 HD22 ASN A   5      11.817  -2.244 -15.903  1.00  0.39
ATOM     30  C   ASN A   5       9.146  -5.812 -15.561  1.00  0.55
ATOM     31  O   ASN A   5       8.660  -4.755 -15.093  1.00 -0.55
ATOM     32  N   THR A   6       8.573  -6.475 -16.564  1.00 -0.40
ATOM     33  H   THR A   6       8.954  -7.320 -16.930  1.00  0.40
ATOM     34  CA  THR A   6       7.336  -5.993 -17.193  1.00  0.00
ATOM     35  CB  THR A   6       7.495  -6.026 -18.718  1.00  0.00
ATOM     36  OG1 THR A   6       7.625  -7.403 -19.111  1.00 -0.49
ATOM     37  HG1 THR A   6       7.563  -7.412 -20.069  1.00  0.49
ATOM     38  CG2 THR A   6       8.740  -5.225 -19.136  1.00  0.00
ATOM     39  C   THR A   6       6.232  -6.939 -16.733  1.00  0.55
ATOM     40  O   THR A   6       6.611  -8.029 -16.299  1.00 -0.55
ATOM     41  N   PHE A   7       4.972  -6.560 -16.843  1.00 -0.40
ATOM     42  H   PHE A   7       4.688  -5.677 -17.207  1.00  0.40
ATOM     43  CA  PHE A   7       3.912  -7.502 -16.400  1.00  0.00
ATOM     44  CB  PHE A   7       2.545  -6.816 -16.648  1.00  0.12
ATOM     45  CG  PHE A   7       2.234  -5.716 -15.659  1.00 -0.12
ATOM     46  CD1 PHE A   7       2.080  -6.016 -14.292  1.00 -0.12
ATOM     47  HD1 PHE A   7       2.188  -7.032 -13.942  1.00  0.12
ATOM     48  CE1 PHE A   7       1.787  -4.996 -13.396  1.00 -0.12
ATOM     49  HE1 PHE A   7       1.638  -5.215 -12.349  1.00  0.12
ATOM     50  CZ  PHE A   7       1.687  -3.671 -13.868  1.00 -0.12
ATOM     51  HZ  PHE A   7       1.486  -2.873 -13.169  1.00  0.12
ATOM     52  CD2 PHE A   7       2.089  -4.405 -16.107  1.00 -0.12
ATOM     53  HD2 PHE A   7       2.168  -4.189 -17.162  1.00  0.12
ATOM     54  CE2 PHE A   7       1.843  -3.376 -15.212  1.00 -0.12
ATOM     55  HE2 PHE A   7       1.773  -2.355 -15.558  1.00  0.12
ATOM     56  C   PHE A   7       3.988  -8.873 -17.043  1.00  0.55
ATOM     57  O   PHE A   7       3.930  -9.931 -16.338  1.00 -0.55
ATOM     58  N   ASP A   8       4.076  -8.953 -18.383  1.00 -0.40
ATOM     59  H   ASP A   8       4.106  -8.140 -18.960  1.00  0.40
ATOM     60  CA  ASP A   8       4.135 -10.249 -19.088  1.00  0.00
ATOM     61  CB  ASP A   8       4.031 -10.089 -20.627  1.00  0.00
ATOM     62  CG  ASP A   8       2.588  -9.770 -20.943  1.00  0.10
ATOM     63  OD1 ASP A   8       1.754 -10.653 -20.640  1.00 -0.55
ATOM     64  OD2 ASP A   8       2.462  -8.627 -21.418  1.00 -0.55
ATOM     65  C   ASP A   8       5.421 -11.049 -18.947  1.00  0.55
ATOM     66  O   ASP A   8       5.378 -12.269 -18.851  1.00 -0.55
ATOM     67  N   GLY A   9       6.548 -10.322 -19.006  1.00 -0.40
ATOM     68  H   GLY A   9       6.591  -9.338 -19.155  1.00  0.40
ATOM     69  CA  GLY A   9       7.803 -11.083 -18.828  1.00  0.00
ATOM     70  C   GLY A   9       7.792 -11.756 -17.443  1.00  0.55
ATOM     71  O   GLY A   9       8.086 -12.963 -17.360  1.00 -0.55
ATOM     72  N   VAL A  10       7.485 -11.016 -16.366  1.00 -0.40
ATOM     73  H   VAL A  10       7.259 -10.048 -16.433  1.00  0.40
ATOM     74  CA  VAL A  10       7.464 -11.599 -15.010  1.00  0.00
ATOM     75  CB  VAL A  10       7.388 -10.553 -13.892  1.00  0.00
ATOM     76  CG1 VAL A  10       7.386 -11.181 -12.494  1.00  0.00
ATOM     77  CG2 VAL A  10       8.560  -9.576 -13.991  1.00  0.00
ATOM     78  C   VAL A  10       6.322 -12.605 -14.848  1.00  0.55
ATOM     79  O   VAL A  10       6.519 -13.655 -14.242  1.00 -0.55
ATOM     80  N   ALA A  11       5.167 -12.365 -15.417  1.00 -0.40
ATOM     81  H   ALA A  11       5.009 -11.540 -15.953  1.00  0.40
ATOM     82  CA  ALA A  11       4.038 -13.274 -15.314  1.00  0.00
ATOM     83  CB  ALA A  11       2.713 -12.733 -15.889  1.00  0.00
ATOM     84  C   ALA A  11       4.389 -14.583 -16.026  1.00  0.55
ATOM     85  O   ALA A  11       4.042 -15.634 -15.517  1.00 -0.55
ATOM     86  N   ASP A  12       5.050 -14.457 -17.191  1.00 -0.40
ATOM     87  H   ASP A  12       5.317 -13.590 -17.603  1.00  0.40
ATOM     88  CA  ASP A  12       5.392 -15.710 -17.887  1.00  0.00
ATOM     89  CB  ASP A  12       5.950 -15.433 -19.272  1.00  0.00
ATOM     90  CG  ASP A  12       4.809 -15.091 -20.202  1.00  0.10
ATOM     91  OD1 ASP A  12       3.608 -15.246 -19.848  1.00 -0.55
ATOM     92  OD2 ASP A  12       5.220 -14.674 -21.315  1.00 -0.55
ATOM     93  C   ASP A  12       6.440 -16.470 -17.120  1.00  0.55
ATOM     94  O   ASP A  12       6.401 -17.688 -17.034  1.00 -0.55
ATOM     95  N   TYR A  13       7.400 -15.716 -16.618  1.00 -0.40
ATOM     96  H   TYR A  13       7.421 -14.726 -16.734  1.00  0.40
ATOM     97  CA  TYR A  13       8.517 -16.321 -15.838  1.00  0.00
ATOM     98  CB  TYR A  13       9.528 -15.218 -15.495  1.00  0.12
ATOM     99  CG  TYR A  13      10.857 -15.763 -15.081  1.00 -0.12
ATOM    100  CD1 TYR A  13      11.025 -16.287 -13.802  1.00 -0.12
ATOM    101  HD1 TYR A  13      10.183 -16.269 -13.127  1.00  0.12
ATOM    102  CE1 TYR A  13      12.217 -16.831 -13.348  1.00 -0.12
ATOM    103  HE1 TYR A  13      12.310 -17.255 -12.360  1.00  0.12
ATOM    104  CZ  TYR A  13      13.280 -16.800 -14.232  1.00  0.06
ATOM    105  OH  TYR A  13      14.503 -17.285 -13.795  1.00 -0.49
ATOM    106  HH  TYR A  13      14.497 -17.283 -12.835  1.00  0.43
ATOM    107  CD2 TYR A  13      11.943 -15.767 -15.969  1.00 -0.12
ATOM    108  HD2 TYR A  13      11.846 -15.372 -16.969  1.00  0.12
ATOM    109  CE2 TYR A  13      13.153 -16.297 -15.519  1.00 -0.12
ATOM    110  HE2 TYR A  13      14.005 -16.316 -16.183  1.00  0.12
ATOM    111  C   TYR A  13       8.019 -17.119 -14.644  1.00  0.55
ATOM    112  O   TYR A  13       8.424 -18.276 -14.395  1.00 -0.55
ATOM    113  N   LEU A  14       7.100 -16.494 -13.897  1.00 -0.40
ATOM    114  H   LEU A  14       6.793 -15.571 -14.114  1.00  0.40
ATOM    115  CA  LEU A  14       6.466 -17.116 -12.696  1.00  0.00
ATOM    116  CB  LEU A  14       5.439 -16.167 -12.076  1.00  0.00
ATOM    117  CG  LEU A  14       6.026 -14.992 -11.281  1.00  0.00
ATOM    118  CD1 LEU A  14       4.925 -13.953 -11.038  1.00  0.00
ATOM    119  CD2 LEU A  14       6.608 -15.537  -9.993  1.00  0.00
ATOM    120  C   LEU A  14       5.759 -18.417 -13.020  1.00  0.55
ATOM    121  O   LEU A  14       5.887 -19.465 -12.365  1.00 -0.55
ATOM    122  N   GLN A  15       4.997 -18.320 -14.103  1.00 -0.40
ATOM    123  H   GLN A  15       4.886 -17.492 -14.647  1.00  0.40
ATOM    124  CA  GLN A  15       4.271 -19.539 -14.511  1.00  0.00
ATOM    125  CB  GLN A  15       3.242 -19.235 -15.560  1.00  0.00
ATOM    126  CG  GLN A  15       1.993 -18.450 -15.209  1.00  0.00
ATOM    127  CD  GLN A  15       1.053 -18.699 -16.416  1.00  0.55
ATOM    128  OE1 GLN A  15       1.315 -18.171 -17.517  1.00 -0.55
ATOM    129  NE2 GLN A  15       0.048 -19.519 -16.139  1.00 -0.78
ATOM    130 HE21 GLN A  15      -0.620 -19.749 -16.847  1.00  0.39
ATOM    131 HE22 GLN A  15      -0.043 -19.908 -15.222  1.00  0.39
ATOM    132  C   GLN A  15       5.193 -20.634 -15.081  1.00  0.55
ATOM    133  O   GLN A  15       4.839 -21.802 -14.957  1.00 -0.55
ATOM    134  N   THR A  16       6.284 -20.233 -15.716  1.00 -0.40
ATOM    135  H   THR A  16       6.514 -19.270 -15.831  1.00  0.40
ATOM    136  CA  THR A  16       7.211 -21.195 -16.283  1.00  0.00
ATOM    137  CB  THR A  16       8.108 -20.626 -17.410  1.00  0.00
ATOM    138  OG1 THR A  16       7.259 -19.900 -18.296  1.00 -0.49
ATOM    139  HG1 THR A  16       6.981 -19.117 -17.815  1.00  0.49
ATOM    140  CG2 THR A  16       8.810 -21.765 -18.173  1.00  0.00
ATOM    141  C   THR A  16       8.162 -21.733 -15.234  1.00  0.55
ATOM    142  O   THR A  16       8.299 -22.967 -15.218  1.00 -0.55
ATOM    143  N   TYR A  17       8.773 -20.886 -14.447  1.00 -0.40
ATOM    144  H   TYR A  17       8.625 -19.901 -14.488  1.00  0.40
ATOM    145  CA  TYR A  17       9.721 -21.377 -13.449  1.00  0.00
ATOM    146  CB  TYR A  17      11.033 -20.515 -13.591  1.00  0.12
ATOM    147  CG  TYR A  17      11.478 -20.514 -15.040  1.00 -0.12
ATOM    148  CD1 TYR A  17      12.130 -21.636 -15.596  1.00 -0.12
ATOM    149  HD1 TYR A  17      12.305 -22.500 -14.973  1.00  0.12
ATOM    150  CE1 TYR A  17      12.555 -21.666 -16.925  1.00 -0.12
ATOM    151  HE1 TYR A  17      13.056 -22.528 -17.340  1.00  0.12
ATOM    152  CZ  TYR A  17      12.302 -20.532 -17.687  1.00  0.06
ATOM    153  OH  TYR A  17      12.619 -20.477 -19.033  1.00 -0.49
ATOM    154  HH  TYR A  17      12.363 -19.613 -19.363  1.00  0.43
ATOM    155  CD2 TYR A  17      11.256 -19.401 -15.851  1.00 -0.12
ATOM    156  HD2 TYR A  17      10.767 -18.530 -15.440  1.00  0.12
ATOM    157  CE2 TYR A  17      11.655 -19.401 -17.171  1.00 -0.12
ATOM    158  HE2 TYR A  17      11.471 -18.541 -17.798  1.00  0.12
ATOM    159  C   TYR A  17       9.234 -21.420 -12.010  1.00  0.55
ATOM    160  O   TYR A  17      10.026 -21.911 -11.202  1.00 -0.55
ATOM    161  N   HSD A  18       8.058 -20.995 -11.640  1.00 -0.40
ATOM    162  H   HSD A  18       7.420 -20.623 -12.308  1.00  0.40
ATOM    163  CA  HSD A  18       7.567 -21.013 -10.282  1.00  0.00
ATOM    164  CB  HSD A  18       7.255 -22.412  -9.742  1.00  0.12
ATOM    165  ND1 HSD A  18       5.350 -22.085 -11.391  1.00 -0.40
ATOM    166  HD1 HSD A  18       5.522 -21.119 -11.582  1.00  0.40
ATOM    167  CG  HSD A  18       6.073 -22.863 -10.532  1.00 -0.12
ATOM    168  CE1 HSD A  18       4.387 -22.849 -11.917  1.00  0.15
ATOM    169  HE1 HSD A  18       3.667 -22.489 -12.652  1.00  0.12
ATOM    170  NE2 HSD A  18       4.445 -24.074 -11.420  1.00 -0.56
ATOM    171  CD2 HSD A  18       5.512 -24.100 -10.552  1.00  0.15
ATOM    172  HD2 HSD A  18       5.776 -25.007 -10.022  1.00  0.12
ATOM    173  C   HSD A  18       8.486 -20.307  -9.289  1.00  0.55
ATOM    174  O   HSD A  18       8.646 -20.775  -8.185  1.00 -0.55
ATOM    175  N   LYS A  19       8.996 -19.177  -9.676  1.00 -0.40
ATOM    176  H   LYS A  19       8.837 -18.844 -10.601  1.00  0.40
ATOM    177  CA  LYS A  19       9.813 -18.307  -8.860  1.00  0.00
ATOM    178  CB  LYS A  19      11.113 -19.018  -8.541  1.00  0.00
ATOM    179  CG  LYS A  19      11.991 -19.124  -9.779  1.00  0.00
ATOM    180  CD  LYS A  19      13.185 -20.018  -9.647  1.00  0.00
ATOM    181  CE  LYS A  19      14.249 -19.494 -10.618  1.00  0.33
ATOM    182  NZ  LYS A  19      15.420 -20.420 -10.717  1.00 -0.32
ATOM    183  HZ1 LYS A  19      15.100 -21.350 -11.056  1.00  0.33
ATOM    184  HZ2 LYS A  19      15.859 -20.525  -9.780  1.00  0.33
ATOM    185  HZ3 LYS A  19      16.116 -20.029 -11.384  1.00  0.33
ATOM    186  C   LYS A  19       9.993 -17.020  -9.667  1.00  0.55
ATOM    187  O   LYS A  19       9.771 -16.952 -10.895  1.00 -0.55
ATOM    188  N   LEU A  20      10.378 -15.979  -8.953  1.00 -0.40
ATOM    189  H   LEU A  20      10.494 -16.018  -7.964  1.00  0.40
ATOM    190  CA  LEU A  20      10.655 -14.702  -9.595  1.00  0.00
ATOM    191  CB  LEU A  20      10.775 -13.519  -8.588  1.00  0.00
ATOM    192  CG  LEU A  20       9.470 -12.962  -7.959  1.00  0.00
ATOM    193  CD1 LEU A  20       9.842 -11.945  -6.902  1.00  0.00
ATOM    194  CD2 LEU A  20       8.540 -12.320  -8.967  1.00  0.00
ATOM    195  C   LEU A  20      12.022 -14.693 -10.299  1.00  0.55
ATOM    196  O   LEU A  20      12.918 -15.398  -9.815  1.00 -0.55
ATOM    197  N   PRO A  21      12.156 -13.855 -11.321  1.00 -0.20
ATOM    198  CD  PRO A  21      11.077 -13.073 -11.927  1.00  0.10
ATOM    199  CA  PRO A  21      13.437 -13.676 -12.023  1.00  0.10
ATOM    200  CB  PRO A  21      13.188 -12.626 -13.078  1.00  0.00
ATOM    201  CG  PRO A  21      11.739 -12.352 -13.069  1.00  0.00
ATOM    202  C   PRO A  21      14.474 -13.211 -11.006  1.00  0.55
ATOM    203  O   PRO A  21      14.181 -12.619  -9.964  1.00 -0.55
ATOM    204  N   ASP A  22      15.740 -13.397 -11.342  1.00 -0.40
ATOM    205  H   ASP A  22      15.985 -13.802 -12.219  1.00  0.40
ATOM    206  CA  ASP A  22      16.859 -13.044 -10.498  1.00  0.00
ATOM    207  CB  ASP A  22      18.200 -13.555 -11.095  1.00  0.00
ATOM    208  CG  ASP A  22      18.099 -15.082 -11.055  1.00  0.10
ATOM    209  OD1 ASP A  22      17.236 -15.690 -10.347  1.00 -0.55
ATOM    210  OD2 ASP A  22      18.916 -15.723 -11.777  1.00 -0.55
ATOM    211  C   ASP A  22      17.038 -11.587 -10.209  1.00  0.55
ATOM    212  O   ASP A  22      17.916 -11.326  -9.369  1.00 -0.55
ATOM    213  N   ASN A  23      16.341 -10.659 -10.820  1.00 -0.40
ATOM    214  H   ASN A  23      15.639 -10.870 -11.497  1.00  0.40
ATOM    215  CA  ASN A  23      16.571  -9.236 -10.524  1.00  0.00
ATOM    216  CB  ASN A  23      16.326  -8.442 -11.803  1.00  0.00
ATOM    217  CG  ASN A  23      14.973  -8.757 -12.424  1.00  0.55
ATOM    218  OD1 ASN A  23      14.761  -9.889 -12.907  1.00 -0.55
ATOM    219  ND2 ASN A  23      14.083  -7.761 -12.405  1.00 -0.78
ATOM    220 HD21 ASN A  23      14.327  -6.880 -12.000  1.00  0.39
ATOM    221 HD22 ASN A  23      13.173  -7.897 -12.796  1.00  0.39
ATOM    222  C   ASN A  23      15.722  -8.732  -9.359  1.00  0.55
ATOM    223  O   ASN A  23      15.748  -7.539  -9.060  1.00 -0.55
ATOM    224  N   TYR A  24      14.997  -9.618  -8.725  1.00 -0.40
ATOM    225  H   TYR A  24      14.985 -10.578  -8.994  1.00  0.40
ATOM    226  CA  TYR A  24      14.162  -9.268  -7.591  1.00  0.00
ATOM    227  CB  TYR A  24      12.841 -10.106  -7.635  1.00  0.12
ATOM    228  CG  TYR A  24      11.971  -9.391  -8.629  1.00 -0.12
ATOM    229  CD1 TYR A  24      11.299  -8.220  -8.263  1.00 -0.12
ATOM    230  HD1 TYR A  24      11.365  -7.877  -7.242  1.00  0.12
ATOM    231  CE1 TYR A  24      10.553  -7.490  -9.169  1.00 -0.12
ATOM    232  HE1 TYR A  24      10.056  -6.578  -8.872  1.00  0.12
ATOM    233  CZ  TYR A  24      10.462  -7.963 -10.476  1.00  0.06
ATOM    234  OH  TYR A  24       9.680  -7.287 -11.405  1.00 -0.49
ATOM    235  HH  TYR A  24       9.165  -6.627 -10.936  1.00  0.43
ATOM    236  CD2 TYR A  24      11.913  -9.820  -9.940  1.00 -0.12
ATOM    237  HD2 TYR A  24      12.470 -10.692 -10.252  1.00  0.12
ATOM    238  CE2 TYR A  24      11.130  -9.119 -10.862  1.00 -0.12
ATOM    239  HE2 TYR A  24      11.043  -9.477 -11.878  1.00  0.12
ATOM    240  C   TYR A  24      14.764  -9.534  -6.232  1.00  0.55
ATOM    241  O   TYR A  24      15.365 -10.597  -6.153  1.00 -0.55
ATOM    242  N   ILE A  25      14.561  -8.696  -5.232  1.00 -0.40
ATOM    243  H   ILE A  25      14.067  -7.840  -5.361  1.00  0.40
ATOM    244  CA  ILE A  25      15.038  -8.950  -3.877  1.00  0.00
ATOM    245  CB  ILE A  25      16.326  -8.192  -3.481  1.00  0.00
ATOM    246  CG2 ILE A  25      17.566  -8.889  -4.056  1.00  0.00
ATOM    247  CG1 ILE A  25      16.322  -6.709  -3.870  1.00  0.00
ATOM    248  CD1 ILE A  25      17.601  -6.045  -3.346  1.00  0.00
ATOM    249  C   ILE A  25      13.950  -8.515  -2.886  1.00  0.55
ATOM    250  O   ILE A  25      13.309  -7.552  -3.241  1.00 -0.55
ATOM    251  N   THR A  26      13.773  -9.140  -1.750  1.00 -0.40
ATOM    252  H   THR A  26      14.311  -9.942  -1.503  1.00  0.40
ATOM    253  CA  THR A  26      12.783  -8.716  -0.770  1.00  0.00
ATOM    254  CB  THR A  26      12.528  -9.786   0.303  1.00  0.00
ATOM    255  OG1 THR A  26      13.694  -9.881   1.116  1.00 -0.49
ATOM    256  HG1 THR A  26      13.504 -10.554   1.773  1.00  0.49
ATOM    257  CG2 THR A  26      12.324 -11.127  -0.344  1.00  0.00
ATOM    258  C   THR A  26      13.224  -7.400  -0.140  1.00  0.55
ATOM    259  O   THR A  26      14.357  -6.901  -0.315  1.00 -0.55
ATOM    260  N   LYS A  27      12.287  -6.769   0.542  1.00 -0.40
ATOM    261  H   LYS A  27      11.367  -7.146   0.596  1.00  0.40
ATOM    262  CA  LYS A  27      12.460  -5.526   1.257  1.00  0.00
ATOM    263  CB  LYS A  27      11.181  -4.959   1.855  1.00  0.00
ATOM    264  CG  LYS A  27      10.102  -4.405   0.945  1.00  0.00
ATOM    265  CD  LYS A  27       8.750  -4.452   1.677  1.00  0.00
ATOM    266  CE  LYS A  27       7.559  -4.131   0.800  1.00  0.33
ATOM    267  NZ  LYS A  27       6.252  -4.452   1.438  1.00 -0.32
ATOM    268  HZ1 LYS A  27       6.150  -3.905   2.316  1.00  0.33
ATOM    269  HZ2 LYS A  27       6.214  -5.468   1.657  1.00  0.33
ATOM    270  HZ3 LYS A  27       5.479  -4.210   0.786  1.00  0.33
ATOM    271  C   LYS A  27      13.546  -5.724   2.363  1.00  0.55
ATOM    272  O   LYS A  27      14.371  -4.798   2.524  1.00 -0.55
ATOM    273  N   SER A  28      13.524  -6.835   3.061  1.00 -0.40
ATOM    274  H   SER A  28      12.843  -7.551   2.929  1.00  0.40
ATOM    275  CA  SER A  28      14.554  -7.060   4.102  1.00  0.00
ATOM    276  CB  SER A  28      14.180  -8.226   4.985  1.00  0.00
ATOM    277  OG  SER A  28      14.628  -9.515   4.622  1.00 -0.49
ATOM    278  HG  SER A  28      14.293 -10.111   5.296  1.00  0.49
ATOM    279  C   SER A  28      15.937  -7.179   3.452  1.00  0.55
ATOM    280  O   SER A  28      16.867  -6.489   3.907  1.00 -0.55
ATOM    281  N   GLU A  29      16.051  -7.999   2.392  1.00 -0.40
ATOM    282  H   GLU A  29      15.287  -8.547   2.061  1.00  0.40
ATOM    283  CA  GLU A  29      17.290  -8.135   1.672  1.00  0.00
ATOM    284  CB  GLU A  29      17.101  -8.912   0.350  1.00  0.00
ATOM    285  CG  GLU A  29      17.067 -10.380   0.712  1.00  0.00
ATOM    286  CD  GLU A  29      16.359 -11.242  -0.303  1.00  0.10
ATOM    287  OE1 GLU A  29      16.171 -10.866  -1.480  1.00 -0.55
ATOM    288  OE2 GLU A  29      15.927 -12.350   0.128  1.00 -0.55
ATOM    289  C   GLU A  29      17.900  -6.827   1.208  1.00  0.55
ATOM    290  O   GLU A  29      19.127  -6.597   1.301  1.00 -0.55
ATOM    291  N   ALA A  30      17.009  -6.004   0.662  1.00 -0.40
ATOM    292  H   ALA A  30      16.044  -6.240   0.586  1.00  0.40
ATOM    293  CA  ALA A  30      17.400  -4.684   0.135  1.00  0.00
ATOM    294  CB  ALA A  30      16.185  -4.078  -0.557  1.00  0.00
ATOM    295  C   ALA A  30      18.008  -3.761   1.193  1.00  0.55
ATOM    296  O   ALA A  30      19.015  -3.059   1.036  1.00 -0.55
ATOM    297  N   GLN A  31      17.328  -3.779   2.338  1.00 -0.40
ATOM    298  H   GLN A  31      16.515  -4.344   2.445  1.00  0.40
ATOM    299  CA  GLN A  31      17.698  -2.998   3.511  1.00  0.00
ATOM    300  CB  GLN A  31      16.700  -3.141   4.643  1.00  0.00
ATOM    301  CG  GLN A  31      15.300  -2.718   4.234  1.00  0.00
ATOM    302  CD  GLN A  31      14.294  -2.788   5.368  1.00  0.55
ATOM    303  OE1 GLN A  31      13.963  -1.687   5.817  1.00 -0.55
ATOM    304  NE2 GLN A  31      13.796  -3.926   5.881  1.00 -0.78
ATOM    305 HE21 GLN A  31      13.134  -3.889   6.630  1.00  0.39
ATOM    306 HE22 GLN A  31      14.086  -4.810   5.513  1.00  0.39
ATOM    307  C   GLN A  31      19.099  -3.444   3.943  1.00  0.55
ATOM    308  O   GLN A  31      19.888  -2.569   4.269  1.00 -0.55
ATOM    309  N   ALA A  32      19.253  -4.754   3.872  1.00 -0.40
ATOM    310  H   ALA A  32      18.510  -5.349   3.577  1.00  0.40
ATOM    311  CA  ALA A  32      20.500  -5.431   4.211  1.00  0.00
ATOM    312  CB  ALA A  32      20.493  -6.930   4.090  1.00  0.00
ATOM    313  C   ALA A  32      21.607  -4.845   3.322  1.00  0.55
ATOM    314  O   ALA A  32      22.731  -4.739   3.833  1.00 -0.55
ATOM    315  N   LEU A  33      21.311  -4.450   2.092  1.00 -0.40
ATOM    316  H   LEU A  33      20.398  -4.519   1.698  1.00  0.40
ATOM    317  CA  LEU A  33      22.357  -3.884   1.258  1.00  0.00
ATOM    318  CB  LEU A  33      22.135  -4.136  -0.238  1.00  0.00
ATOM    319  CG  LEU A  33      21.779  -5.612  -0.475  1.00  0.00
ATOM    320  CD1 LEU A  33      21.481  -5.834  -1.940  1.00  0.00
ATOM    321  CD2 LEU A  33      22.911  -6.488   0.024  1.00  0.00
ATOM    322  C   LEU A  33      22.450  -2.396   1.468  1.00  0.55
ATOM    323  O   LEU A  33      23.265  -1.801   0.764  1.00 -0.55
ATOM    324  N   GLY A  34      21.641  -1.829   2.330  1.00 -0.40
ATOM    325  H   GLY A  34      20.958  -2.311   2.872  1.00  0.40
ATOM    326  CA  GLY A  34      21.774  -0.373   2.490  1.00  0.00
ATOM    327  C   GLY A  34      20.646   0.455   1.912  1.00  0.55
ATOM    328  O   GLY A  34      20.850   1.663   1.794  1.00 -0.55
ATOM    329  N   TRP A  35      19.542  -0.227   1.591  1.00 -0.40
ATOM    330  H   TRP A  35      19.459  -1.214   1.705  1.00  0.40
ATOM    331  CA  TRP A  35      18.395   0.472   1.052  1.00  0.00
ATOM    332  CB  TRP A  35      17.413  -0.521   0.459  1.00  0.12
ATOM    333  CG  TRP A  35      16.126   0.047  -0.111  1.00 -0.12
ATOM    334  CD1 TRP A  35      15.966   1.059  -1.031  1.00 -0.12
ATOM    335  HD1 TRP A  35      16.756   1.653  -1.465  1.00  0.12
ATOM    336  NE1 TRP A  35      14.618   1.180  -1.300  1.00 -0.40
ATOM    337  HE1 TRP A  35      14.236   1.815  -1.935  1.00  0.40
ATOM    338  CE2 TRP A  35      13.885   0.291  -0.560  1.00  0.00
ATOM    339  CD2 TRP A  35      14.793  -0.438   0.202  1.00  0.00
ATOM    340  CE3 TRP A  35      14.327  -1.408   1.089  1.00 -0.12
ATOM    341  HE3 TRP A  35      14.989  -1.960   1.741  1.00  0.12
ATOM    342  CZ3 TRP A  35      12.972  -1.648   1.111  1.00 -0.12
ATOM    343  HZ3 TRP A  35      12.582  -2.429   1.748  1.00  0.12
ATOM    344  CZ2 TRP A  35      12.492   0.088  -0.535  1.00 -0.12
ATOM    345  HZ2 TRP A  35      11.788   0.648  -1.131  1.00  0.12
ATOM    346  CH2 TRP A  35      12.092  -0.902   0.328  1.00 -0.12
ATOM    347  HH2 TRP A  35      11.036  -1.115   0.404  1.00  0.12
ATOM    348  C   TRP A  35      17.652   1.229   2.157  1.00  0.55
ATOM    349  O   TRP A  35      17.319   0.631   3.180  1.00 -0.55
ATOM    350  N   VAL A  36      17.398   2.503   1.833  1.00 -0.40
ATOM    351  H   VAL A  36      17.709   2.885   0.966  1.00  0.40
ATOM    352  CA  VAL A  36      16.660   3.433   2.691  1.00  0.00
ATOM    353  CB  VAL A  36      17.450   4.649   3.192  1.00  0.00
ATOM    354  CG1 VAL A  36      16.648   5.384   4.245  1.00  0.00
ATOM    355  CG2 VAL A  36      18.811   4.283   3.760  1.00  0.00
ATOM    356  C   VAL A  36      15.551   3.940   1.762  1.00  0.55
ATOM    357  O   VAL A  36      15.938   4.746   0.898  1.00 -0.55
ATOM    358  N   ALA A  37      14.332   3.417   1.956  1.00 -0.40
ATOM    359  H   ALA A  37      14.129   2.772   2.689  1.00  0.40
ATOM    360  CA  ALA A  37      13.223   3.787   1.069  1.00  0.00
ATOM    361  CB  ALA A  37      11.904   3.144   1.465  1.00  0.00
ATOM    362  C   ALA A  37      13.120   5.297   0.914  1.00  0.55
ATOM    363  O   ALA A  37      12.985   5.735  -0.250  1.00 -0.55
ATOM    364  N   SER A  38      13.155   6.050   1.998  1.00 -0.40
ATOM    365  H   SER A  38      13.251   5.705   2.928  1.00  0.40
ATOM    366  CA  SER A  38      13.042   7.494   1.789  1.00  0.00
ATOM    367  CB  SER A  38      12.904   8.310   3.079  1.00  0.00
ATOM    368  OG  SER A  38      13.873   7.799   3.987  1.00 -0.49
ATOM    369  HG  SER A  38      13.492   7.000   4.359  1.00  0.49
ATOM    370  C   SER A  38      14.220   8.080   1.002  1.00  0.55
ATOM    371  O   SER A  38      14.056   9.224   0.533  1.00 -0.55
ATOM    372  N   LYS A  39      15.343   7.430   0.811  1.00 -0.40
ATOM    373  H   LYS A  39      15.518   6.513   1.164  1.00  0.40
ATOM    374  CA  LYS A  39      16.410   8.079   0.036  1.00  0.00
ATOM    375  CB  LYS A  39      17.766   7.511   0.382  1.00  0.00
ATOM    376  CG  LYS A  39      17.926   6.529   1.525  1.00  0.00
ATOM    377  CD  LYS A  39      19.285   6.772   2.215  1.00  0.00
ATOM    378  CE  LYS A  39      19.281   8.268   2.589  1.00  0.33
ATOM    379  NZ  LYS A  39      18.012   8.835   1.990  1.00 -0.32
ATOM    380  HZ1 LYS A  39      17.341   8.063   1.802  1.00  0.33
ATOM    381  HZ2 LYS A  39      18.236   9.324   1.100  1.00  0.33
ATOM    382  HZ3 LYS A  39      17.585   9.510   2.658  1.00  0.33
ATOM    383  C   LYS A  39      16.149   7.836  -1.458  1.00  0.55
ATOM    384  O   LYS A  39      16.607   8.608  -2.310  1.00 -0.55
ATOM    385  N   GLY A  40      15.420   6.748  -1.705  1.00 -0.40
ATOM    386  H   GLY A  40      15.044   6.158  -0.995  1.00  0.40
ATOM    387  CA  GLY A  40      15.152   6.388  -3.115  1.00  0.00
ATOM    388  C   GLY A  40      16.499   5.869  -3.682  1.00  0.55
ATOM    389  O   GLY A  40      16.691   6.012  -4.881  1.00 -0.55
ATOM    390  N   ASN A  41      17.345   5.248  -2.879  1.00 -0.40
ATOM    391  H   ASN A  41      17.125   5.077  -1.923  1.00  0.40
ATOM    392  CA  ASN A  41      18.656   4.768  -3.321  1.00  0.00
ATOM    393  CB  ASN A  41      19.660   5.137  -2.190  1.00  0.00
ATOM    394  CG  ASN A  41      19.415   4.159  -1.063  1.00  0.55
ATOM    395  OD1 ASN A  41      18.331   3.582  -0.908  1.00 -0.55
ATOM    396  ND2 ASN A  41      20.429   3.913  -0.227  1.00 -0.78
ATOM    397 HD21 ASN A  41      20.307   3.273   0.532  1.00  0.39
ATOM    398 HD22 ASN A  41      21.308   4.370  -0.359  1.00  0.39
ATOM    399  C   ASN A  41      18.791   3.299  -3.673  1.00  0.55
ATOM    400  O   ASN A  41      19.893   2.721  -3.645  1.00 -0.55
ATOM    401  N   LEU A  42      17.706   2.602  -4.035  1.00 -0.40
ATOM    402  H   LEU A  42      16.800   3.014  -4.097  1.00  0.40
ATOM    403  CA  LEU A  42      17.801   1.167  -4.366  1.00  0.00
ATOM    404  CB  LEU A  42      16.422   0.571  -4.646  1.00  0.00
ATOM    405  CG  LEU A  42      16.306  -0.921  -4.883  1.00  0.00
ATOM    406  CD1 LEU A  42      16.789  -1.705  -3.667  1.00  0.00
ATOM    407  CD2 LEU A  42      14.872  -1.264  -5.270  1.00  0.00
ATOM    408  C   LEU A  42      18.772   0.859  -5.524  1.00  0.55
ATOM    409  O   LEU A  42      19.554  -0.096  -5.416  1.00 -0.55
ATOM    410  N   ALA A  43      18.691   1.648  -6.583  1.00 -0.40
ATOM    411  H   ALA A  43      18.078   2.431  -6.657  1.00  0.40
ATOM    412  CA  ALA A  43      19.569   1.338  -7.721  1.00  0.00
ATOM    413  CB  ALA A  43      18.966   2.065  -8.911  1.00  0.00
ATOM    414  C   ALA A  43      21.023   1.663  -7.424  1.00  0.55
ATOM    415  O   ALA A  43      21.910   1.165  -8.140  1.00 -0.55
ATOM    416  N   ASP A  44      21.277   2.449  -6.389  1.00 -0.40
ATOM    417  H   ASP A  44      20.549   2.839  -5.831  1.00  0.40
ATOM    418  CA  ASP A  44      22.631   2.795  -6.000  1.00  0.00
ATOM    419  CB  ASP A  44      22.782   3.960  -5.026  1.00  0.00
ATOM    420  CG  ASP A  44      21.953   5.126  -5.520  1.00  0.10
ATOM    421  OD1 ASP A  44      22.010   5.282  -6.761  1.00 -0.55
ATOM    422  OD2 ASP A  44      21.287   5.844  -4.743  1.00 -0.55
ATOM    423  C   ASP A  44      23.228   1.635  -5.195  1.00  0.55
ATOM    424  O   ASP A  44      24.440   1.429  -5.311  1.00 -0.55
ATOM    425  N   VAL A  45      22.369   0.991  -4.428  1.00 -0.40
ATOM    426  H   VAL A  45      21.396   1.201  -4.378  1.00  0.40
ATOM    427  CA  VAL A  45      22.884  -0.101  -3.600  1.00  0.00
ATOM    428  CB  VAL A  45      22.219   0.010  -2.191  1.00  0.00
ATOM    429  CG1 VAL A  45      22.421   1.426  -1.646  1.00  0.00
ATOM    430  CG2 VAL A  45      20.743  -0.327  -2.180  1.00  0.00
ATOM    431  C   VAL A  45      22.741  -1.504  -4.160  1.00  0.55
ATOM    432  O   VAL A  45      23.317  -2.484  -3.636  1.00 -0.55
ATOM    433  N   ALA A  46      21.930  -1.649  -5.197  1.00 -0.40
ATOM    434  H   ALA A  46      21.481  -0.861  -5.608  1.00  0.40
ATOM    435  CA  ALA A  46      21.617  -2.936  -5.830  1.00  0.00
ATOM    436  CB  ALA A  46      20.573  -3.708  -5.029  1.00  0.00
ATOM    437  C   ALA A  46      21.151  -2.620  -7.241  1.00  0.55
ATOM    438  O   ALA A  46      19.974  -2.679  -7.582  1.00 -0.55
ATOM    439  N   PRO A  47      22.177  -2.290  -8.036  1.00 -0.20
ATOM    440  CD  PRO A  47      23.616  -2.206  -7.719  1.00  0.10
ATOM    441  CA  PRO A  47      21.898  -1.931  -9.444  1.00  0.10
ATOM    442  CB  PRO A  47      23.244  -1.460  -9.974  1.00  0.00
ATOM    443  CG  PRO A  47      24.088  -1.185  -8.761  1.00  0.00
ATOM    444  C   PRO A  47      21.214  -3.138 -10.098  1.00  0.55
ATOM    445  O   PRO A  47      21.542  -4.317  -9.806  1.00 -0.55
ATOM    446  N   GLY A  48      20.258  -2.779 -10.942  1.00 -0.40
ATOM    447  H   GLY A  48      20.020  -1.826 -11.115  1.00  0.40
ATOM    448  CA  GLY A  48      19.500  -3.787 -11.667  1.00  0.00
ATOM    449  C   GLY A  48      18.460  -4.570 -10.889  1.00  0.55
ATOM    450  O   GLY A  48      17.785  -5.350 -11.547  1.00 -0.55
ATOM    451  N   LYS A  49      18.335  -4.351  -9.587  1.00 -0.40
ATOM    452  H   LYS A  49      18.914  -3.687  -9.122  1.00  0.40
ATOM    453  CA  LYS A  49      17.375  -5.032  -8.729  1.00  0.00
ATOM    454  CB  LYS A  49      17.926  -5.170  -7.312  1.00  0.00
ATOM    455  CG  LYS A  49      19.054  -6.088  -7.059  1.00  0.00
ATOM    456  CD  LYS A  49      18.842  -7.363  -7.836  1.00  0.00
ATOM    457  CE  LYS A  49      20.240  -7.929  -8.118  1.00  0.33
ATOM    458  NZ  LYS A  49      20.148  -9.389  -8.459  1.00 -0.32
ATOM    459  HZ1 LYS A  49      19.554  -9.511  -9.304  1.00  0.33
ATOM    460  HZ2 LYS A  49      19.725  -9.906  -7.661  1.00  0.33
ATOM    461  HZ3 LYS A  49      21.100  -9.762  -8.648  1.00  0.33
ATOM    462  C   LYS A  49      16.086  -4.197  -8.577  1.00  0.55
ATOM    463  O   LYS A  49      16.107  -2.958  -8.682  1.00 -0.55
ATOM    464  N   SER A  50      15.029  -4.926  -8.243  1.00 -0.40
ATOM    465  H   SER A  50      15.101  -5.913  -8.135  1.00  0.40
ATOM    466  CA  SER A  50      13.711  -4.380  -8.011  1.00  0.00
ATOM    467  CB  SER A  50      12.781  -4.725  -9.188  1.00  0.00
ATOM    468  OG  SER A  50      12.867  -4.002 -10.390  1.00 -0.49
ATOM    469  HG  SER A  50      12.033  -4.143 -10.844  1.00  0.49
ATOM    470  C   SER A  50      13.192  -5.095  -6.760  1.00  0.55
ATOM    471  O   SER A  50      13.549  -6.266  -6.525  1.00 -0.55
ATOM    472  N   ILE A  51      12.381  -4.448  -5.965  1.00 -0.40
ATOM    473  H   ILE A  51      12.132  -3.499  -6.138  1.00  0.40
ATOM    474  CA  ILE A  51      11.777  -5.049  -4.775  1.00  0.00
ATOM    475  CB  ILE A  51      11.084  -3.944  -3.913  1.00  0.00
ATOM    476  CG2 ILE A  51      10.270  -4.546  -2.766  1.00  0.00
ATOM    477  CG1 ILE A  51      12.133  -2.913  -3.492  1.00  0.00
ATOM    478  CD1 ILE A  51      13.226  -3.409  -2.600  1.00  0.00
ATOM    479  C   ILE A  51      10.739  -6.054  -5.232  1.00  0.55
ATOM    480  O   ILE A  51       9.897  -5.770  -6.131  1.00 -0.55
ATOM    481  N   GLY A  52      10.688  -7.239  -4.682  1.00 -0.40
ATOM    482  H   GLY A  52      11.340  -7.517  -3.981  1.00  0.40
ATOM    483  CA  GLY A  52       9.696  -8.229  -5.038  1.00  0.00
ATOM    484  C   GLY A  52       9.954  -9.502  -4.256  1.00  0.55
ATOM    485  O   GLY A  52      11.108  -9.792  -3.885  1.00 -0.55
ATOM    486  N   GLY A  53       8.846 -10.212  -4.027  1.00 -0.40
ATOM    487  H   GLY A  53       7.963  -9.891  -4.357  1.00  0.40
ATOM    488  CA  GLY A  53       8.797 -11.458  -3.317  1.00  0.00
ATOM    489  C   GLY A  53       8.214 -11.485  -1.916  1.00  0.55
ATOM    490  O   GLY A  53       7.977 -12.598  -1.430  1.00 -0.55
ATOM    491  N   ASP A  54       7.920 -10.323  -1.341  1.00 -0.40
ATOM    492  H   ASP A  54       8.103  -9.451  -1.788  1.00  0.40
ATOM    493  CA  ASP A  54       7.303 -10.247   0.001  1.00  0.00
ATOM    494  CB  ASP A  54       7.322  -8.786   0.474  1.00  0.00
ATOM    495  CG  ASP A  54       8.784  -8.444   0.755  1.00  0.10
ATOM    496  OD1 ASP A  54       9.238  -9.072   1.746  1.00 -0.55
ATOM    497  OD2 ASP A  54       9.364  -7.643  -0.019  1.00 -0.55
ATOM    498  C   ASP A  54       5.869 -10.753   0.005  1.00  0.55
ATOM    499  O   ASP A  54       5.163 -10.704  -1.011  1.00 -0.55
ATOM    500  N   ILE A  55       5.396 -11.225   1.127  1.00 -0.40
ATOM    501  H   ILE A  55       5.969 -11.292   1.940  1.00  0.40
ATOM    502  CA  ILE A  55       4.013 -11.689   1.300  1.00  0.00
ATOM    503  CB  ILE A  55       3.725 -12.284   2.698  1.00  0.00
ATOM    504  CG2 ILE A  55       2.232 -12.551   2.971  1.00  0.00
ATOM    505  CG1 ILE A  55       4.558 -13.587   2.828  1.00  0.00
ATOM    506  CD1 ILE A  55       3.737 -14.705   2.189  1.00  0.00
ATOM    507  C   ILE A  55       3.134 -10.440   1.118  1.00  0.55
ATOM    508  O   ILE A  55       3.504  -9.331   1.510  1.00 -0.55
ATOM    509  N   PHE A  56       2.000 -10.681   0.522  1.00 -0.40
ATOM    510  H   PHE A  56       1.791 -11.609   0.231  1.00  0.40
ATOM    511  CA  PHE A  56       0.953  -9.735   0.210  1.00  0.00
ATOM    512  CB  PHE A  56       0.565  -9.717  -1.293  1.00  0.12
ATOM    513  CG  PHE A  56      -0.506  -8.676  -1.530  1.00 -0.12
ATOM    514  CD1 PHE A  56      -0.206  -7.327  -1.368  1.00 -0.12
ATOM    515  HD1 PHE A  56       0.798  -7.040  -1.093  1.00  0.12
ATOM    516  CE1 PHE A  56      -1.158  -6.350  -1.549  1.00 -0.12
ATOM    517  HE1 PHE A  56      -0.909  -5.309  -1.405  1.00  0.12
ATOM    518  CZ  PHE A  56      -2.424  -6.716  -1.915  1.00 -0.12
ATOM    519  HZ  PHE A  56      -3.172  -5.952  -2.069  1.00  0.12
ATOM    520  CD2 PHE A  56      -1.807  -9.048  -1.893  1.00 -0.12
ATOM    521  HD2 PHE A  56      -2.067 -10.089  -2.017  1.00  0.12
ATOM    522  CE2 PHE A  56      -2.764  -8.044  -2.091  1.00 -0.12
ATOM    523  HE2 PHE A  56      -3.770  -8.308  -2.383  1.00  0.12
ATOM    524  C   PHE A  56      -0.213 -10.175   1.079  1.00  0.55
ATOM    525  O   PHE A  56      -0.703 -11.289   0.808  1.00 -0.55
ATOM    526  N   SER A  57      -0.570  -9.300   2.033  1.00 -0.40
ATOM    527  H   SER A  57      -0.160  -8.405   2.184  1.00  0.40
ATOM    528  CA  SER A  57      -1.681  -9.759   2.914  1.00  0.00
ATOM    529  CB  SER A  57      -1.460  -9.230   4.340  1.00  0.00
ATOM    530  OG  SER A  57      -0.176  -9.733   4.729  1.00 -0.49
ATOM    531  HG  SER A  57      -0.024  -9.410   5.620  1.00  0.49
ATOM    532  C   SER A  57      -3.088  -9.504   2.431  1.00  0.55
ATOM    533  O   SER A  57      -3.984  -9.914   3.203  1.00 -0.55
ATOM    534  N   ASN A  58      -3.285  -8.888   1.254  1.00 -0.40
ATOM    535  H   ASN A  58      -2.529  -8.536   0.708  1.00  0.40
ATOM    536  CA  ASN A  58      -4.616  -8.693   0.703  1.00  0.00
ATOM    537  CB  ASN A  58      -5.010 -10.107   0.212  1.00  0.00
ATOM    538  CG  ASN A  58      -6.288 -10.275  -0.572  1.00  0.55
ATOM    539  OD1 ASN A  58      -6.557  -9.283  -1.273  1.00 -0.55
ATOM    540  ND2 ASN A  58      -7.075 -11.330  -0.604  1.00 -0.78
ATOM    541 HD21 ASN A  58      -7.901 -11.320  -1.166  1.00  0.39
ATOM    542 HD22 ASN A  58      -6.846 -12.140  -0.065  1.00  0.39
ATOM    543  C   ASN A  58      -5.583  -8.193   1.776  1.00  0.55
ATOM    544  O   ASN A  58      -6.665  -8.769   2.054  1.00 -0.55
ATOM    545  N   ARG A  59      -5.176  -7.077   2.340  1.00 -0.40
ATOM    546  H   ARG A  59      -4.348  -6.625   2.019  1.00  0.40
ATOM    547  CA  ARG A  59      -5.845  -6.392   3.447  1.00  0.00
ATOM    548  CB  ARG A  59      -4.946  -5.301   4.041  1.00  0.00
ATOM    549  CG  ARG A  59      -3.604  -5.874   4.524  1.00  0.00
ATOM    550  CD  ARG A  59      -2.601  -4.742   4.785  1.00  0.35
ATOM    551  NE  ARG A  59      -1.233  -5.331   4.940  1.00 -0.35
ATOM    552  HE  ARG A  59      -0.623  -5.392   4.150  1.00  0.45
ATOM    553  CZ  ARG A  59      -0.828  -5.775   6.128  1.00  0.35
ATOM    554  NH1 ARG A  59      -1.603  -5.671   7.203  1.00 -0.70
ATOM    555 HH11 ARG A  59      -2.509  -5.253   7.129  1.00  0.40
ATOM    556 HH12 ARG A  59      -1.281  -6.011   8.087  1.00  0.40
ATOM    557  NH2 ARG A  59       0.344  -6.329   6.307  1.00 -0.70
ATOM    558 HH21 ARG A  59       0.972  -6.431   5.536  1.00  0.40
ATOM    559 HH22 ARG A  59       0.611  -6.650   7.216  1.00  0.40
ATOM    560  C   ARG A  59      -7.222  -5.897   3.110  1.00  0.55
ATOM    561  O   ARG A  59      -8.036  -5.881   4.032  1.00 -0.55
ATOM    562  N   GLU A  60      -7.547  -5.491   1.914  1.00 -0.40
ATOM    563  H   GLU A  60      -6.864  -5.461   1.190  1.00  0.40
ATOM    564  CA  GLU A  60      -8.873  -5.052   1.506  1.00  0.00
ATOM    565  CB  GLU A  60      -8.790  -4.022   0.385  1.00  0.00
ATOM    566  CG  GLU A  60      -8.003  -2.794   0.795  1.00  0.00
ATOM    567  CD  GLU A  60      -8.842  -1.911   1.675  1.00  0.10
ATOM    568  OE1 GLU A  60     -10.028  -2.229   1.907  1.00 -0.55
ATOM    569  OE2 GLU A  60      -8.438  -0.880   2.210  1.00 -0.55
ATOM    570  C   GLU A  60      -9.672  -6.237   1.029  1.00  0.55
ATOM    571  O   GLU A  60     -10.820  -6.034   0.703  1.00 -0.55
ATOM    572  N   GLY A  61      -9.182  -7.448   0.933  1.00 -0.40
ATOM    573  H   GLY A  61      -8.238  -7.601   1.205  1.00  0.40
ATOM    574  CA  GLY A  61      -9.823  -8.650   0.476  1.00  0.00
ATOM    575  C   GLY A  61     -10.221  -8.623  -1.000  1.00  0.55
ATOM    576  O   GLY A  61     -11.150  -9.354  -1.387  1.00 -0.55
ATOM    577  N   LYS A  62      -9.558  -7.847  -1.837  1.00 -0.40
ATOM    578  H   LYS A  62      -8.801  -7.280  -1.524  1.00  0.40
ATOM    579  CA  LYS A  62      -9.862  -7.746  -3.271  1.00  0.00
ATOM    580  CB  LYS A  62      -9.299  -6.428  -3.823  1.00  0.00
ATOM    581  CG  LYS A  62      -9.955  -5.251  -3.095  1.00  0.00
ATOM    582  CD  LYS A  62      -9.833  -4.014  -3.951  1.00  0.00
ATOM    583  CE  LYS A  62     -10.111  -2.726  -3.163  1.00  0.33
ATOM    584  NZ  LYS A  62      -8.855  -1.875  -3.145  1.00 -0.32
ATOM    585  HZ1 LYS A  62      -8.583  -1.636  -4.120  1.00  0.33
ATOM    586  HZ2 LYS A  62      -8.084  -2.403  -2.690  1.00  0.33
ATOM    587  HZ3 LYS A  62      -9.036  -1.000  -2.612  1.00  0.33
ATOM    588  C   LYS A  62      -9.403  -8.959  -4.069  1.00  0.55
ATOM    589  O   LYS A  62     -10.074  -9.230  -5.090  1.00 -0.55
ATOM    590  N   LEU A  63      -8.368  -9.681  -3.706  1.00 -0.40
ATOM    591  H   LEU A  63      -7.811  -9.440  -2.915  1.00  0.40
ATOM    592  CA  LEU A  63      -7.960 -10.884  -4.430  1.00  0.00
ATOM    593  CB  LEU A  63      -6.432 -11.095  -4.423  1.00  0.00
ATOM    594  CG  LEU A  63      -5.644  -9.882  -4.989  1.00  0.00
ATOM    595  CD1 LEU A  63      -4.143  -9.996  -4.817  1.00  0.00
ATOM    596  CD2 LEU A  63      -6.001  -9.806  -6.465  1.00  0.00
ATOM    597  C   LEU A  63      -8.704 -12.067  -3.791  1.00  0.55
ATOM    598  O   LEU A  63      -8.974 -12.112  -2.583  1.00 -0.55
ATOM    599  N   PRO A  64      -8.946 -13.064  -4.635  1.00 -0.20
ATOM    600  CD  PRO A  64      -8.616 -13.098  -6.071  1.00  0.10
ATOM    601  CA  PRO A  64      -9.680 -14.243  -4.193  1.00  0.10
ATOM    602  CB  PRO A  64     -10.035 -14.971  -5.498  1.00  0.00
ATOM    603  CG  PRO A  64      -8.896 -14.535  -6.437  1.00  0.00
ATOM    604  C   PRO A  64      -8.932 -15.036  -3.169  1.00  0.55
ATOM    605  O   PRO A  64      -7.748 -15.314  -3.329  1.00 -0.55
ATOM    606  N   GLY A  65      -9.622 -15.448  -2.114  1.00 -0.40
ATOM    607  H   GLY A  65     -10.591 -15.258  -1.979  1.00  0.40
ATOM    608  CA  GLY A  65      -8.929 -16.230  -1.079  1.00  0.00
ATOM    609  C   GLY A  65      -9.336 -17.673  -1.158  1.00  0.55
ATOM    610  O   GLY A  65     -10.357 -17.964  -1.787  1.00 -0.55
ATOM    611  N   LYS A  66      -8.598 -18.534  -0.512  1.00 -0.40
ATOM    612  H   LYS A  66      -7.799 -18.218  -0.010  1.00  0.40
ATOM    613  CA  LYS A  66      -8.804 -19.969  -0.429  1.00  0.00
ATOM    614  CB  LYS A  66      -8.493 -20.623  -1.763  1.00  0.00
ATOM    615  CG  LYS A  66      -8.773 -22.095  -1.893  1.00  0.00
ATOM    616  CD  LYS A  66      -8.151 -22.739  -3.120  1.00  0.00
ATOM    617  CE  LYS A  66      -8.794 -24.090  -3.404  1.00  0.33
ATOM    618  NZ  LYS A  66     -10.320 -24.058  -3.435  1.00 -0.32
ATOM    619  HZ1 LYS A  66     -10.639 -23.405  -4.178  1.00  0.33
ATOM    620  HZ2 LYS A  66     -10.678 -23.737  -2.513  1.00  0.33
ATOM    621  HZ3 LYS A  66     -10.682 -25.013  -3.633  1.00  0.33
ATOM    622  C   LYS A  66      -7.904 -20.498   0.687  1.00  0.55
ATOM    623  O   LYS A  66      -6.818 -19.964   0.929  1.00 -0.55
ATOM    624  N   SER A  67      -8.376 -21.555   1.351  1.00 -0.40
ATOM    625  H   SER A  67      -9.266 -21.959   1.159  1.00  0.40
ATOM    626  CA  SER A  67      -7.582 -22.179   2.419  1.00  0.00
ATOM    627  CB  SER A  67      -8.465 -23.182   3.180  1.00  0.00
ATOM    628  OG  SER A  67      -7.609 -23.855   4.133  1.00 -0.49
ATOM    629  HG  SER A  67      -8.171 -24.477   4.600  1.00  0.49
ATOM    630  C   SER A  67      -6.353 -22.792   1.744  1.00  0.55
ATOM    631  O   SER A  67      -6.455 -23.458   0.714  1.00 -0.55
ATOM    632  N   GLY A  68      -5.187 -22.444   2.261  1.00 -0.40
ATOM    633  H   GLY A  68      -5.171 -21.843   3.053  1.00  0.40
ATOM    634  CA  GLY A  68      -3.857 -22.835   1.817  1.00  0.00
ATOM    635  C   GLY A  68      -3.157 -21.869   0.859  1.00  0.55
ATOM    636  O   GLY A  68      -1.969 -21.990   0.526  1.00 -0.55
ATOM    637  N   ARG A  69      -3.898 -20.897   0.347  1.00 -0.40
ATOM    638  H   ARG A  69      -4.852 -20.788   0.614  1.00  0.40
ATOM    639  CA  ARG A  69      -3.420 -19.922  -0.618  1.00  0.00
ATOM    640  CB  ARG A  69      -4.593 -19.453  -1.539  1.00  0.00
ATOM    641  CG  ARG A  69      -3.949 -18.459  -2.558  1.00  0.00
ATOM    642  CD  ARG A  69      -5.020 -17.790  -3.423  1.00  0.35
ATOM    643  NE  ARG A  69      -5.569 -18.845  -4.263  1.00 -0.35
ATOM    644  HE  ARG A  69      -4.930 -19.576  -4.487  1.00  0.45
ATOM    645  CZ  ARG A  69      -6.773 -18.987  -4.771  1.00  0.35
ATOM    646  NH1 ARG A  69      -7.723 -18.092  -4.526  1.00 -0.70
ATOM    647 HH11 ARG A  69      -7.525 -17.299  -3.949  1.00  0.40
ATOM    648 HH12 ARG A  69      -8.635 -18.210  -4.918  1.00  0.40
ATOM    649  NH2 ARG A  69      -7.106 -20.029  -5.527  1.00 -0.70
ATOM    650 HH21 ARG A  69      -6.430 -20.739  -5.726  1.00  0.40
ATOM    651 HH22 ARG A  69      -8.032 -20.103  -5.897  1.00  0.40
ATOM    652  C   ARG A  69      -2.755 -18.741   0.004  1.00  0.55
ATOM    653  O   ARG A  69      -3.392 -18.094   0.829  1.00 -0.55
ATOM    654  N   THR A  70      -1.512 -18.467  -0.352  1.00 -0.40
ATOM    655  H   THR A  70      -0.984 -19.053  -0.962  1.00  0.40
ATOM    656  CA  THR A  70      -0.845 -17.260   0.147  1.00  0.00
ATOM    657  CB  THR A  70       0.375 -17.431   1.060  1.00  0.00
ATOM    658  OG1 THR A  70       1.278 -18.350   0.481  1.00 -0.49
ATOM    659  HG1 THR A  70       2.081 -18.298   1.005  1.00  0.49
ATOM    660  CG2 THR A  70      -0.077 -17.997   2.412  1.00  0.00
ATOM    661  C   THR A  70      -0.515 -16.414  -1.109  1.00  0.55
ATOM    662  O   THR A  70      -0.403 -16.961  -2.240  1.00 -0.55
ATOM    663  N   TRP A  71      -0.442 -15.093  -0.917  1.00 -0.40
ATOM    664  H   TRP A  71      -0.595 -14.693  -0.017  1.00  0.40
ATOM    665  CA  TRP A  71      -0.142 -14.139  -1.974  1.00  0.00
ATOM    666  CB  TRP A  71      -1.236 -13.052  -2.114  1.00  0.12
ATOM    667  CG  TRP A  71      -2.573 -13.520  -2.599  1.00 -0.12
ATOM    668  CD1 TRP A  71      -3.654 -13.963  -1.879  1.00 -0.12
ATOM    669  HD1 TRP A  71      -3.679 -14.015  -0.801  1.00  0.12
ATOM    670  NE1 TRP A  71      -4.709 -14.335  -2.695  1.00 -0.40
ATOM    671  HE1 TRP A  71      -5.582 -14.660  -2.405  1.00  0.40
ATOM    672  CE2 TRP A  71      -4.290 -14.158  -3.995  1.00  0.00
ATOM    673  CD2 TRP A  71      -2.951 -13.683  -3.979  1.00  0.00
ATOM    674  CE3 TRP A  71      -2.286 -13.434  -5.189  1.00 -0.12
ATOM    675  HE3 TRP A  71      -1.264 -13.085  -5.203  1.00  0.12
ATOM    676  CZ3 TRP A  71      -2.943 -13.635  -6.387  1.00 -0.12
ATOM    677  HZ3 TRP A  71      -2.463 -13.385  -7.322  1.00  0.12
ATOM    678  CZ2 TRP A  71      -4.942 -14.452  -5.192  1.00 -0.12
ATOM    679  HZ2 TRP A  71      -5.935 -14.875  -5.217  1.00  0.12
ATOM    680  CH2 TRP A  71      -4.270 -14.181  -6.377  1.00 -0.12
ATOM    681  HH2 TRP A  71      -4.760 -14.386  -7.317  1.00  0.12
ATOM    682  C   TRP A  71       1.190 -13.494  -1.627  1.00  0.55
ATOM    683  O   TRP A  71       1.667 -13.324  -0.489  1.00 -0.55
ATOM    684  N   ARG A  72       1.831 -13.074  -2.687  1.00 -0.40
ATOM    685  H   ARG A  72       1.451 -13.261  -3.587  1.00  0.40
ATOM    686  CA  ARG A  72       3.100 -12.324  -2.739  1.00  0.00
ATOM    687  CB  ARG A  72       4.302 -13.264  -2.989  1.00  0.00
ATOM    688  CG  ARG A  72       4.494 -14.152  -1.772  1.00  0.00
ATOM    689  CD  ARG A  72       5.720 -15.003  -2.058  1.00  0.35
ATOM    690  NE  ARG A  72       5.747 -16.081  -1.063  1.00 -0.35
ATOM    691  HE  ARG A  72       5.221 -16.921  -1.193  1.00  0.45
ATOM    692  CZ  ARG A  72       6.503 -15.894   0.024  1.00  0.35
ATOM    693  NH1 ARG A  72       7.212 -14.795   0.222  1.00 -0.70
ATOM    694 HH11 ARG A  72       7.196 -14.061  -0.458  1.00  0.40
ATOM    695 HH12 ARG A  72       7.764 -14.698   1.050  1.00  0.40
ATOM    696  NH2 ARG A  72       6.483 -16.901   0.903  1.00 -0.70
ATOM    697 HH21 ARG A  72       5.930 -17.714   0.720  1.00  0.40
ATOM    698 HH22 ARG A  72       7.021 -16.842   1.744  1.00  0.40
ATOM    699  C   ARG A  72       3.036 -11.243  -3.820  1.00  0.55
ATOM    700  O   ARG A  72       2.191 -11.355  -4.728  1.00 -0.55
ATOM    701  N   GLU A  73       3.936 -10.264  -3.747  1.00 -0.40
ATOM    702  H   GLU A  73       4.656 -10.222  -3.058  1.00  0.40
ATOM    703  CA  GLU A  73       3.873  -9.186  -4.728  1.00  0.00
ATOM    704  CB  GLU A  73       3.262  -7.930  -4.072  1.00  0.00
ATOM    705  CG  GLU A  73       3.925  -7.446  -2.787  1.00  0.00
ATOM    706  CD  GLU A  73       3.393  -6.054  -2.446  1.00  0.10
ATOM    707  OE1 GLU A  73       3.359  -5.139  -3.333  1.00 -0.55
ATOM    708  OE2 GLU A  73       2.988  -5.860  -1.259  1.00 -0.55
ATOM    709  C   GLU A  73       5.237  -8.767  -5.225  1.00  0.55
ATOM    710  O   GLU A  73       6.147  -9.124  -4.472  1.00 -0.55
ATOM    711  N   ALA A  74       5.340  -8.078  -6.346  1.00 -0.40
ATOM    712  H   ALA A  74       4.554  -7.833  -6.908  1.00  0.40
ATOM    713  CA  ALA A  74       6.661  -7.638  -6.813  1.00  0.00
ATOM    714  CB  ALA A  74       7.345  -8.552  -7.808  1.00  0.00
ATOM    715  C   ALA A  74       6.452  -6.318  -7.536  1.00  0.55
ATOM    716  O   ALA A  74       5.351  -6.256  -8.102  1.00 -0.55
ATOM    717  N   ASP A  75       7.435  -5.465  -7.492  1.00 -0.40
ATOM    718  H   ASP A  75       8.271  -5.635  -6.976  1.00  0.40
ATOM    719  CA  ASP A  75       7.355  -4.202  -8.207  1.00  0.00
ATOM    720  CB  ASP A  75       8.469  -3.255  -7.795  1.00  0.00
ATOM    721  CG  ASP A  75       8.228  -2.602  -6.463  1.00  0.10
ATOM    722  OD1 ASP A  75       7.365  -3.160  -5.733  1.00 -0.55
ATOM    723  OD2 ASP A  75       8.891  -1.609  -6.198  1.00 -0.55
ATOM    724  C   ASP A  75       7.536  -4.453  -9.705  1.00  0.55
ATOM    725  O   ASP A  75       8.358  -5.336 -10.033  1.00 -0.55
ATOM    726  N   ILE A  76       6.809  -3.715 -10.509  1.00 -0.40
ATOM    727  H   ILE A  76       6.172  -3.036 -10.152  1.00  0.40
ATOM    728  CA  ILE A  76       6.860  -3.816 -11.972  1.00  0.00
ATOM    729  CB  ILE A  76       5.529  -4.362 -12.506  1.00  0.00
ATOM    730  CG2 ILE A  76       5.432  -4.066 -14.023  1.00  0.00
ATOM    731  CG1 ILE A  76       5.271  -5.825 -12.139  1.00  0.00
ATOM    732  CD1 ILE A  76       6.091  -6.968 -12.724  1.00  0.00
ATOM    733  C   ILE A  76       7.239  -2.425 -12.523  1.00  0.55
ATOM    734  O   ILE A  76       6.950  -1.332 -11.965  1.00 -0.55
ATOM    735  N   ASN A  77       7.960  -2.449 -13.657  1.00 -0.40
ATOM    736  H   ASN A  77       8.202  -3.326 -14.059  1.00  0.40
ATOM    737  CA  ASN A  77       8.457  -1.322 -14.407  1.00  0.00
ATOM    738  CB  ASN A  77       7.333  -0.411 -14.971  1.00  0.00
ATOM    739  CG  ASN A  77       6.344  -1.111 -15.869  1.00  0.55
ATOM    740  OD1 ASN A  77       6.741  -1.975 -16.656  1.00 -0.55
ATOM    741  ND2 ASN A  77       5.006  -0.926 -15.789  1.00 -0.78
ATOM    742 HD21 ASN A  77       4.628  -0.299 -15.108  1.00  0.39
ATOM    743 HD22 ASN A  77       4.396  -1.417 -16.411  1.00  0.39
ATOM    744  C   ASN A  77       9.403  -0.463 -13.600  1.00  0.55
ATOM    745  O   ASN A  77       9.554   0.735 -13.921  1.00 -0.55
ATOM    746  N   TYR A  78      10.054  -1.014 -12.586  1.00 -0.40
ATOM    747  H   TYR A  78       9.953  -1.964 -12.302  1.00  0.40
ATOM    748  CA  TYR A  78      10.987  -0.153 -11.835  1.00  0.00
ATOM    749  CB  TYR A  78      11.114  -0.635 -10.369  1.00  0.12
ATOM    750  CG  TYR A  78      12.127   0.157  -9.553  1.00 -0.12
ATOM    751  CD1 TYR A  78      11.822   1.381  -8.970  1.00 -0.12
ATOM    752  HD1 TYR A  78      10.822   1.770  -9.090  1.00  0.12
ATOM    753  CE1 TYR A  78      12.738   2.130  -8.242  1.00 -0.12
ATOM    754  HE1 TYR A  78      12.455   3.087  -7.829  1.00  0.12
ATOM    755  CZ  TYR A  78      14.026   1.634  -8.049  1.00  0.06
ATOM    756  OH  TYR A  78      14.967   2.306  -7.295  1.00 -0.49
ATOM    757  HH  TYR A  78      14.564   3.114  -6.969  1.00  0.43
ATOM    758  CD2 TYR A  78      13.432  -0.306  -9.349  1.00 -0.12
ATOM    759  HD2 TYR A  78      13.728  -1.265  -9.749  1.00  0.12
ATOM    760  CE2 TYR A  78      14.337   0.446  -8.645  1.00 -0.12
ATOM    761  HE2 TYR A  78      15.349   0.079  -8.557  1.00  0.12
ATOM    762  C   TYR A  78      12.413  -0.178 -12.438  1.00  0.55
ATOM    763  O   TYR A  78      12.862  -1.299 -12.778  1.00 -0.55
ATOM    764  N   THR A  79      13.055   0.967 -12.505  1.00 -0.40
ATOM    765  H   THR A  79      12.647   1.843 -12.260  1.00  0.40
ATOM    766  CA  THR A  79      14.483   0.970 -12.976  1.00  0.00
ATOM    767  CB  THR A  79      14.803   1.592 -14.328  1.00  0.00
ATOM    768  OG1 THR A  79      14.385   2.971 -14.262  1.00 -0.49
ATOM    769  HG1 THR A  79      14.733   3.391 -15.052  1.00  0.49
ATOM    770  CG2 THR A  79      14.002   0.959 -15.436  1.00  0.00
ATOM    771  C   THR A  79      15.351   1.637 -11.894  1.00  0.55
ATOM    772  O   THR A  79      16.349   1.032 -11.473  1.00 -0.55
ATOM    773  N   SER A  80      14.989   2.808 -11.405  1.00 -0.40
ATOM    774  H   SER A  80      14.188   3.302 -11.733  1.00  0.40
ATOM    775  CA  SER A  80      15.764   3.450 -10.337  1.00  0.00
ATOM    776  CB  SER A  80      17.074   3.985 -10.954  1.00  0.00
ATOM    777  OG  SER A  80      16.689   5.130 -11.727  1.00 -0.49
ATOM    778  HG  SER A  80      17.498   5.471 -12.116  1.00  0.49
ATOM    779  C   SER A  80      14.995   4.586  -9.689  1.00  0.55
ATOM    780  O   SER A  80      13.962   4.988 -10.246  1.00 -0.55
ATOM    781  N   GLY A  81      15.469   5.095  -8.565  1.00 -0.40
ATOM    782  H   GLY A  81      16.296   4.761  -8.118  1.00  0.40
ATOM    783  CA  GLY A  81      14.744   6.232  -7.911  1.00  0.00
ATOM    784  C   GLY A  81      13.677   5.692  -6.949  1.00  0.55
ATOM    785  O   GLY A  81      13.793   4.526  -6.518  1.00 -0.55
ATOM    786  N   PHE A  82      12.681   6.519  -6.644  1.00 -0.40
ATOM    787  H   PHE A  82      12.620   7.452  -6.989  1.00  0.40
ATOM    788  CA  PHE A  82      11.607   6.060  -5.759  1.00  0.00
ATOM    789  CB  PHE A  82      10.687   7.209  -5.302  1.00  0.12
ATOM    790  CG  PHE A  82      11.526   8.242  -4.598  1.00 -0.12
ATOM    791  CD1 PHE A  82      11.807   8.097  -3.257  1.00 -0.12
ATOM    792  HD1 PHE A  82      11.405   7.252  -2.718  1.00  0.12
ATOM    793  CE1 PHE A  82      12.593   9.014  -2.594  1.00 -0.12
ATOM    794  HE1 PHE A  82      12.797   8.896  -1.541  1.00  0.12
ATOM    795  CZ  PHE A  82      13.119  10.090  -3.292  1.00 -0.12
ATOM    796  HZ  PHE A  82      13.742  10.812  -2.785  1.00  0.12
ATOM    797  CD2 PHE A  82      12.054   9.308  -5.287  1.00 -0.12
ATOM    798  HD2 PHE A  82      11.848   9.417  -6.341  1.00  0.12
ATOM    799  CE2 PHE A  82      12.843  10.237  -4.648  1.00 -0.12
ATOM    800  HE2 PHE A  82      13.245  11.076  -5.197  1.00  0.12
ATOM    801  C   PHE A  82      10.689   5.067  -6.458  1.00  0.55
ATOM    802  O   PHE A  82      10.541   5.028  -7.685  1.00 -0.55
ATOM    803  N   ARG A  83      10.019   4.261  -5.655  1.00 -0.40
ATOM    804  H   ARG A  83      10.149   4.295  -4.667  1.00  0.40
ATOM    805  CA  ARG A  83       9.043   3.261  -6.122  1.00  0.00
ATOM    806  CB  ARG A  83       8.697   2.313  -4.945  1.00  0.00
ATOM    807  CG  ARG A  83       9.990   1.615  -4.482  1.00  0.00
ATOM    808  CD  ARG A  83       9.798   0.556  -3.425  1.00  0.35
ATOM    809  NE  ARG A  83       8.754  -0.437  -3.613  1.00 -0.35
ATOM    810  HE  ARG A  83       8.876  -1.054  -4.388  1.00  0.45
ATOM    811  CZ  ARG A  83       7.655  -0.631  -2.887  1.00  0.35
ATOM    812  NH1 ARG A  83       7.369   0.129  -1.831  1.00 -0.70
ATOM    813 HH11 ARG A  83       7.986   0.870  -1.566  1.00  0.40
ATOM    814 HH12 ARG A  83       6.536  -0.040  -1.304  1.00  0.40
ATOM    815  NH2 ARG A  83       6.774  -1.594  -3.154  1.00 -0.70
ATOM    816 HH21 ARG A  83       6.925  -2.208  -3.929  1.00  0.40
ATOM    817 HH22 ARG A  83       5.962  -1.702  -2.580  1.00  0.40
ATOM    818  C   ARG A  83       7.834   3.943  -6.767  1.00  0.55
ATOM    819  O   ARG A  83       7.395   5.065  -6.449  1.00 -0.55
ATOM    820  N   ASN A  84       7.340   3.188  -7.727  1.00 -0.40
ATOM    821  H   ASN A  84       7.763   2.313  -7.946  1.00  0.40
ATOM    822  CA  ASN A  84       6.178   3.516  -8.546  1.00  0.00
ATOM    823  CB  ASN A  84       6.461   3.215 -10.027  1.00  0.00
ATOM    824  CG  ASN A  84       6.530   1.715 -10.328  1.00  0.55
ATOM    825  OD1 ASN A  84       6.118   0.808  -9.561  1.00 -0.55
ATOM    826  ND2 ASN A  84       7.092   1.413 -11.499  1.00 -0.78
ATOM    827 HD21 ASN A  84       7.180   0.457 -11.780  1.00  0.39
ATOM    828 HD22 ASN A  84       7.426   2.142 -12.097  1.00  0.39
ATOM    829  C   ASN A  84       4.912   2.804  -8.005  1.00  0.55
ATOM    830  O   ASN A  84       4.898   2.211  -6.893  1.00 -0.55
ATOM    831  N   SER A  85       3.849   2.897  -8.803  1.00 -0.40
ATOM    832  H   SER A  85       3.863   3.364  -9.684  1.00  0.40
ATOM    833  CA  SER A  85       2.600   2.296  -8.389  1.00  0.00
ATOM    834  CB  SER A  85       1.400   3.258  -8.610  1.00  0.00
ATOM    835  OG  SER A  85       1.363   3.519 -10.013  1.00 -0.49
ATOM    836  HG  SER A  85       0.933   2.759 -10.412  1.00  0.49
ATOM    837  C   SER A  85       2.221   0.984  -9.053  1.00  0.55
ATOM    838  O   SER A  85       1.044   0.610  -8.845  1.00 -0.55
ATOM    839  N   ASP A  86       3.146   0.340  -9.755  1.00 -0.40
ATOM    840  H   ASP A  86       4.082   0.672  -9.841  1.00  0.40
ATOM    841  CA  ASP A  86       2.827  -0.907 -10.449  1.00  0.00
ATOM    842  CB  ASP A  86       3.455  -1.040 -11.864  1.00  0.00
ATOM    843  CG  ASP A  86       3.076   0.125 -12.755  1.00  0.10
ATOM    844  OD1 ASP A  86       2.013   0.732 -12.592  1.00 -0.55
ATOM    845  OD2 ASP A  86       3.874   0.510 -13.633  1.00 -0.55
ATOM    846  C   ASP A  86       3.309  -2.123  -9.685  1.00  0.55
ATOM    847  O   ASP A  86       4.450  -2.136  -9.298  1.00 -0.55
ATOM    848  N   ARG A  87       2.418  -3.073  -9.560  1.00 -0.40
ATOM    849  H   ARG A  87       1.495  -2.973  -9.923  1.00  0.40
ATOM    850  CA  ARG A  87       2.695  -4.322  -8.898  1.00  0.00
ATOM    851  CB  ARG A  87       2.186  -4.266  -7.449  1.00  0.00
ATOM    852  CG  ARG A  87       2.501  -3.028  -6.643  1.00  0.00
ATOM    853  CD  ARG A  87       3.927  -3.018  -6.062  1.00  0.35
ATOM    854  NE  ARG A  87       4.185  -1.826  -5.266  1.00 -0.35
ATOM    855  HE  ARG A  87       3.949  -1.886  -4.299  1.00  0.45
ATOM    856  CZ  ARG A  87       4.695  -0.674  -5.669  1.00  0.35
ATOM    857  NH1 ARG A  87       5.029  -0.598  -6.963  1.00 -0.70
ATOM    858 HH11 ARG A  87       4.888  -1.385  -7.563  1.00  0.40
ATOM    859 HH12 ARG A  87       5.420   0.247  -7.330  1.00  0.40
ATOM    860  NH2 ARG A  87       4.911   0.384  -4.927  1.00 -0.70
ATOM    861 HH21 ARG A  87       4.684   0.367  -3.954  1.00  0.40
ATOM    862 HH22 ARG A  87       5.303   1.209  -5.335  1.00  0.40
ATOM    863  C   ARG A  87       2.048  -5.511  -9.595  1.00  0.55
ATOM    864  O   ARG A  87       0.994  -5.440 -10.212  1.00 -0.55
ATOM    865  N   ILE A  88       2.744  -6.631  -9.463  1.00 -0.40
ATOM    866  H   ILE A  88       3.645  -6.618  -9.039  1.00  0.40
ATOM    867  CA  ILE A  88       2.297  -7.968  -9.903  1.00  0.00
ATOM    868  CB  ILE A  88       3.279  -8.666 -10.869  1.00  0.00
ATOM    869  CG2 ILE A  88       4.568  -9.025 -10.151  1.00  0.00
ATOM    870  CG1 ILE A  88       2.604  -9.907 -11.470  1.00  0.00
ATOM    871  CD1 ILE A  88       3.230 -10.387 -12.771  1.00  0.00
ATOM    872  C   ILE A  88       2.014  -8.740  -8.581  1.00  0.55
ATOM    873  O   ILE A  88       2.796  -8.689  -7.605  1.00 -0.55
ATOM    874  N   LEU A  89       0.906  -9.435  -8.514  1.00 -0.40
ATOM    875  H   LEU A  89       0.301  -9.474  -9.304  1.00  0.40
ATOM    876  CA  LEU A  89       0.422 -10.198  -7.370  1.00  0.00
ATOM    877  CB  LEU A  89      -0.936  -9.722  -6.850  1.00  0.00
ATOM    878  CG  LEU A  89      -1.060  -8.282  -6.388  1.00  0.00
ATOM    879  CD1 LEU A  89       0.068  -7.958  -5.417  1.00  0.00
ATOM    880  CD2 LEU A  89      -0.990  -7.185  -7.456  1.00  0.00
ATOM    881  C   LEU A  89       0.316 -11.659  -7.794  1.00  0.55
ATOM    882  O   LEU A  89      -0.360 -11.902  -8.797  1.00 -0.55
ATOM    883  N   TYR A  90       0.908 -12.566  -7.023  1.00 -0.40
ATOM    884  H   TYR A  90       1.371 -12.347  -6.168  1.00  0.40
ATOM    885  CA  TYR A  90       0.884 -13.963  -7.441  1.00  0.00
ATOM    886  CB  TYR A  90       2.172 -14.422  -8.208  1.00  0.12
ATOM    887  CG  TYR A  90       3.446 -14.287  -7.438  1.00 -0.12
ATOM    888  CD1 TYR A  90       4.100 -13.045  -7.404  1.00 -0.12
ATOM    889  HD1 TYR A  90       3.669 -12.221  -7.953  1.00  0.12
ATOM    890  CE1 TYR A  90       5.273 -12.827  -6.699  1.00 -0.12
ATOM    891  HE1 TYR A  90       5.736 -11.854  -6.635  1.00  0.12
ATOM    892  CZ  TYR A  90       5.813 -13.953  -6.078  1.00  0.06
ATOM    893  OH  TYR A  90       6.969 -13.746  -5.370  1.00 -0.49
ATOM    894  HH  TYR A  90       7.197 -12.816  -5.440  1.00  0.43
ATOM    895  CD2 TYR A  90       4.026 -15.368  -6.790  1.00 -0.12
ATOM    896  HD2 TYR A  90       3.552 -16.338  -6.801  1.00  0.12
ATOM    897  CE2 TYR A  90       5.253 -15.170  -6.113  1.00 -0.12
ATOM    898  HE2 TYR A  90       5.739 -16.001  -5.624  1.00  0.12
ATOM    899  C   TYR A  90       0.581 -14.892  -6.289  1.00  0.55
ATOM    900  O   TYR A  90       1.215 -14.626  -5.262  1.00 -0.55
ATOM    901  N   SER A  91      -0.266 -15.872  -6.538  1.00 -0.40
ATOM    902  H   SER A  91      -0.685 -16.009  -7.432  1.00  0.40
ATOM    903  CA  SER A  91      -0.626 -16.802  -5.505  1.00  0.00
ATOM    904  CB  SER A  91      -2.109 -17.180  -5.662  1.00  0.00
ATOM    905  OG  SER A  91      -2.301 -18.070  -6.727  1.00 -0.49
ATOM    906  HG  SER A  91      -2.954 -18.706  -6.426  1.00  0.49
ATOM    907  C   SER A  91       0.272 -18.036  -5.528  1.00  0.55
ATOM    908  O   SER A  91       0.994 -18.317  -6.485  1.00 -0.55
ATOM    909  N   SER A  92       0.154 -18.722  -4.378  1.00 -0.40
ATOM    910  H   SER A  92      -0.432 -18.414  -3.633  1.00  0.40
ATOM    911  CA  SER A  92       0.884 -19.964  -4.154  1.00  0.00
ATOM    912  CB  SER A  92       0.831 -20.353  -2.679  1.00  0.00
ATOM    913  OG  SER A  92      -0.513 -20.530  -2.278  1.00 -0.49
ATOM    914  HG  SER A  92      -0.479 -20.922  -1.403  1.00  0.49
ATOM    915  C   SER A  92       0.390 -21.039  -5.129  1.00  0.55
ATOM    916  O   SER A  92       1.127 -21.989  -5.426  1.00 -0.55
ATOM    917  N   ASP A  93      -0.778 -20.906  -5.732  1.00 -0.40
ATOM    918  H   ASP A  93      -1.379 -20.138  -5.530  1.00  0.40
ATOM    919  CA  ASP A  93      -1.287 -21.848  -6.726  1.00  0.00
ATOM    920  CB  ASP A  93      -2.691 -22.343  -6.453  1.00  0.00
ATOM    921  CG  ASP A  93      -3.671 -21.242  -6.076  1.00  0.10
ATOM    922  OD1 ASP A  93      -3.367 -20.079  -5.749  1.00 -0.55
ATOM    923  OD2 ASP A  93      -4.855 -21.640  -6.131  1.00 -0.55
ATOM    924  C   ASP A  93      -1.232 -21.182  -8.105  1.00  0.55
ATOM    925  O   ASP A  93      -1.992 -21.530  -8.982  1.00 -0.55
ATOM    926  N   TRP A  94      -0.371 -20.179  -8.258  1.00 -0.40
ATOM    927  H   TRP A  94       0.151 -19.850  -7.476  1.00  0.40
ATOM    928  CA  TRP A  94      -0.086 -19.468  -9.499  1.00  0.00
ATOM    929  CB  TRP A  94       0.615 -20.545 -10.450  1.00  0.12
ATOM    930  CG  TRP A  94       1.720 -21.194  -9.659  1.00 -0.12
ATOM    931  CD1 TRP A  94       1.734 -22.469  -9.143  1.00 -0.12
ATOM    932  HD1 TRP A  94       0.961 -23.208  -9.296  1.00  0.12
ATOM    933  NE1 TRP A  94       2.881 -22.665  -8.398  1.00 -0.40
ATOM    934  HE1 TRP A  94       3.133 -23.493  -7.948  1.00  0.40
ATOM    935  CE2 TRP A  94       3.608 -21.503  -8.399  1.00  0.00
ATOM    936  CD2 TRP A  94       2.905 -20.559  -9.166  1.00  0.00
ATOM    937  CE3 TRP A  94       3.447 -19.269  -9.311  1.00 -0.12
ATOM    938  HE3 TRP A  94       2.939 -18.513  -9.892  1.00  0.12
ATOM    939  CZ3 TRP A  94       4.640 -18.954  -8.708  1.00 -0.12
ATOM    940  HZ3 TRP A  94       5.055 -17.962  -8.810  1.00  0.12
ATOM    941  CZ2 TRP A  94       4.831 -21.206  -7.801  1.00 -0.12
ATOM    942  HZ2 TRP A  94       5.388 -21.936  -7.234  1.00  0.12
ATOM    943  CH2 TRP A  94       5.320 -19.930  -7.957  1.00 -0.12
ATOM    944  HH2 TRP A  94       6.256 -19.669  -7.487  1.00  0.12
ATOM    945  C   TRP A  94      -1.135 -18.672 -10.216  1.00  0.55
ATOM    946  O   TRP A  94      -1.172 -18.617 -11.466  1.00 -0.55
ATOM    947  N   LEU A  95      -2.045 -17.991  -9.476  1.00 -0.40
ATOM    948  H   LEU A  95      -2.087 -18.102  -8.487  1.00  0.40
ATOM    949  CA  LEU A  95      -3.019 -17.059 -10.033  1.00  0.00
ATOM    950  CB  LEU A  95      -4.249 -16.736  -9.215  1.00  0.00
ATOM    951  CG  LEU A  95      -4.981 -17.956  -8.647  1.00  0.00
ATOM    952  CD1 LEU A  95      -6.141 -17.489  -7.795  1.00  0.00
ATOM    953  CD2 LEU A  95      -5.394 -18.804  -9.822  1.00  0.00
ATOM    954  C   LEU A  95      -2.183 -15.767 -10.115  1.00  0.55
ATOM    955  O   LEU A  95      -1.391 -15.526  -9.183  1.00 -0.55
ATOM    956  N   ILE A  96      -2.350 -14.969 -11.173  1.00 -0.40
ATOM    957  H   ILE A  96      -3.004 -15.148 -11.904  1.00  0.40
ATOM    958  CA  ILE A  96      -1.528 -13.756 -11.274  1.00  0.00
ATOM    959  CB  ILE A  96      -0.381 -13.880 -12.300  1.00  0.00
ATOM    960  CG2 ILE A  96       0.434 -12.570 -12.326  1.00  0.00
ATOM    961  CG1 ILE A  96       0.552 -15.049 -11.966  1.00  0.00
ATOM    962  CD1 ILE A  96       1.359 -15.644 -13.094  1.00  0.00
ATOM    963  C   ILE A  96      -2.428 -12.567 -11.569  1.00  0.55
ATOM    964  O   ILE A  96      -3.256 -12.702 -12.456  1.00 -0.55
ATOM    965  N   TYR A  97      -2.273 -11.523 -10.806  1.00 -0.40
ATOM    966  H   TYR A  97      -1.616 -11.511 -10.057  1.00  0.40
ATOM    967  CA  TYR A  97      -3.044 -10.308 -10.991  1.00  0.00
ATOM    968  CB  TYR A  97      -3.919 -10.043  -9.792  1.00  0.12
ATOM    969  CG  TYR A  97      -5.226 -10.809  -9.750  1.00 -0.12
ATOM    970  CD1 TYR A  97      -5.196 -12.184  -9.444  1.00 -0.12
ATOM    971  HD1 TYR A  97      -4.236 -12.645  -9.267  1.00  0.12
ATOM    972  CE1 TYR A  97      -6.317 -12.973  -9.357  1.00 -0.12
ATOM    973  HE1 TYR A  97      -6.276 -14.023  -9.115  1.00  0.12
ATOM    974  CZ  TYR A  97      -7.511 -12.304  -9.608  1.00  0.06
ATOM    975  OH  TYR A  97      -8.676 -13.049  -9.514  1.00 -0.49
ATOM    976  HH  TYR A  97      -9.416 -12.470  -9.709  1.00  0.43
ATOM    977  CD2 TYR A  97      -6.428 -10.195  -9.968  1.00 -0.12
ATOM    978  HD2 TYR A  97      -6.474  -9.138 -10.182  1.00  0.12
ATOM    979  CE2 TYR A  97      -7.590 -10.956  -9.909  1.00 -0.12
ATOM    980  HE2 TYR A  97      -8.549 -10.497 -10.098  1.00  0.12
ATOM    981  C   TYR A  97      -2.040  -9.171 -11.080  1.00  0.55
ATOM    982  O   TYR A  97      -0.864  -9.320 -10.775  1.00 -0.55
ATOM    983  N   LYS A  98      -2.511  -8.023 -11.528  1.00 -0.40
ATOM    984  H   LYS A  98      -3.458  -7.922 -11.824  1.00  0.40
ATOM    985  CA  LYS A  98      -1.682  -6.823 -11.623  1.00  0.00
ATOM    986  CB  LYS A  98      -1.267  -6.397 -13.030  1.00  0.00
ATOM    987  CG  LYS A  98      -2.423  -6.238 -14.033  1.00  0.00
ATOM    988  CD  LYS A  98      -1.763  -5.578 -15.243  1.00  0.00
ATOM    989  CE  LYS A  98      -2.779  -5.455 -16.388  1.00  0.33
ATOM    990  NZ  LYS A  98      -1.989  -4.690 -17.428  1.00 -0.32
ATOM    991  HZ1 LYS A  98      -1.142  -5.234 -17.690  1.00  0.33
ATOM    992  HZ2 LYS A  98      -1.702  -3.770 -17.038  1.00  0.33
ATOM    993  HZ3 LYS A  98      -2.579  -4.540 -18.271  1.00  0.33
ATOM    994  C   LYS A  98      -2.508  -5.646 -11.076  1.00  0.55
ATOM    995  O   LYS A  98      -3.746  -5.754 -11.079  1.00 -0.55
ATOM    996  N   THR A  99      -1.767  -4.637 -10.656  1.00 -0.40
ATOM    997  H   THR A  99      -0.772  -4.688 -10.623  1.00  0.40
ATOM    998  CA  THR A  99      -2.365  -3.374 -10.209  1.00  0.00
ATOM    999  CB  THR A  99      -2.539  -3.181  -8.693  1.00  0.00
ATOM   1000  OG1 THR A  99      -3.186  -1.925  -8.521  1.00 -0.49
ATOM   1001  HG1 THR A  99      -4.083  -2.043  -8.841  1.00  0.49
ATOM   1002  CG2 THR A  99      -1.269  -3.233  -7.864  1.00  0.00
ATOM   1003  C   THR A  99      -1.510  -2.252 -10.854  1.00  0.55
ATOM   1004  O   THR A  99      -0.297  -2.457 -10.902  1.00 -0.55
ATOM   1005  N   THR A 100      -2.091  -1.180 -11.357  1.00 -0.40
ATOM   1006  H   THR A 100      -3.081  -1.066 -11.390  1.00  0.40
ATOM   1007  CA  THR A 100      -1.275  -0.078 -11.905  1.00  0.00
ATOM   1008  CB  THR A 100      -1.430   0.155 -13.401  1.00  0.00
ATOM   1009  OG1 THR A 100      -2.812   0.306 -13.700  1.00 -0.49
ATOM   1010  HG1 THR A 100      -3.074   1.149 -13.324  1.00  0.49
ATOM   1011  CG2 THR A 100      -0.849  -1.057 -14.127  1.00  0.00
ATOM   1012  C   THR A 100      -1.677   1.166 -11.130  1.00  0.55
ATOM   1013  O   THR A 100      -1.249   2.298 -11.334  1.00 -0.55
ATOM   1014  N   ASP A 101      -2.578   0.927 -10.160  1.00 -0.40
ATOM   1015  H   ASP A 101      -2.957   0.032  -9.941  1.00  0.40
ATOM   1016  CA  ASP A 101      -3.013   2.086  -9.389  1.00  0.00
ATOM   1017  CB  ASP A 101      -4.462   2.336  -9.813  1.00  0.00
ATOM   1018  CG  ASP A 101      -5.432   1.228  -9.484  1.00  0.10
ATOM   1019  OD1 ASP A 101      -5.078   0.282  -8.737  1.00 -0.55
ATOM   1020  OD2 ASP A 101      -6.560   1.342 -10.035  1.00 -0.55
ATOM   1021  C   ASP A 101      -2.837   1.999  -7.888  1.00  0.55
ATOM   1022  O   ASP A 101      -3.689   2.473  -7.088  1.00 -0.55
ATOM   1023  N   HSE A 102      -1.733   1.427  -7.449  1.00 -0.40
ATOM   1024  H   HSE A 102      -1.066   1.018  -8.067  1.00  0.40
ATOM   1025  CA  HSE A 102      -1.411   1.355  -6.008  1.00  0.00
ATOM   1026  CB  HSE A 102      -1.004   2.754  -5.489  1.00  0.12
ATOM   1027  ND1 HSE A 102      -0.079   3.321  -3.194  1.00 -0.56
ATOM   1028  CG  HSE A 102      -0.007   2.658  -4.394  1.00  0.15
ATOM   1029  CE1 HSE A 102       0.996   3.010  -2.457  1.00  0.15
ATOM   1030  HE1 HSE A 102       1.265   3.434  -1.490  1.00  0.12
ATOM   1031  NE2 HSE A 102       1.719   2.077  -3.095  1.00 -0.40
ATOM   1032  HE2 HSE A 102       2.540   1.617  -2.759  1.00  0.40
ATOM   1033  CD2 HSE A 102       1.122   1.859  -4.317  1.00 -0.12
ATOM   1034  HD2 HSE A 102       1.517   1.167  -5.051  1.00  0.12
ATOM   1035  C   HSE A 102      -2.487   0.687  -5.182  1.00  0.55
ATOM   1036  O   HSE A 102      -2.957   1.161  -4.174  1.00 -0.55
ATOM   1037  N   TYR A 103      -2.809  -0.480  -5.671  1.00 -0.40
ATOM   1038  H   TYR A 103      -2.386  -0.756  -6.526  1.00  0.40
ATOM   1039  CA  TYR A 103      -3.710  -1.487  -5.170  1.00  0.00
ATOM   1040  CB  TYR A 103      -3.181  -1.946  -3.773  1.00  0.12
ATOM   1041  CG  TYR A 103      -1.698  -2.158  -3.566  1.00 -0.12
ATOM   1042  CD1 TYR A 103      -0.815  -1.152  -3.187  1.00 -0.12
ATOM   1043  HD1 TYR A 103      -1.192  -0.155  -3.018  1.00  0.12
ATOM   1044  CE1 TYR A 103       0.563  -1.407  -3.020  1.00 -0.12
ATOM   1045  HE1 TYR A 103       1.249  -0.612  -2.768  1.00  0.12
ATOM   1046  CZ  TYR A 103       1.011  -2.711  -3.188  1.00  0.06
ATOM   1047  OH  TYR A 103       2.357  -2.992  -3.007  1.00 -0.49
ATOM   1048  HH  TYR A 103       2.487  -3.931  -3.161  1.00  0.43
ATOM   1049  CD2 TYR A 103      -1.190  -3.460  -3.722  1.00 -0.12
ATOM   1050  HD2 TYR A 103      -1.860  -4.262  -3.996  1.00  0.12
ATOM   1051  CE2 TYR A 103       0.164  -3.734  -3.529  1.00 -0.12
ATOM   1052  HE2 TYR A 103       0.541  -4.739  -3.648  1.00  0.12
ATOM   1053  C   TYR A 103      -5.166  -1.089  -5.069  1.00  0.55
ATOM   1054  O   TYR A 103      -5.859  -1.746  -4.266  1.00 -0.55
ATOM   1055  N   GLN A 104      -5.632  -0.111  -5.829  1.00 -0.40
ATOM   1056  H   GLN A 104      -5.066   0.419  -6.455  1.00  0.40
ATOM   1057  CA  GLN A 104      -7.080   0.227  -5.753  1.00  0.00
ATOM   1058  CB  GLN A 104      -7.348   1.631  -6.269  1.00  0.00
ATOM   1059  CG  GLN A 104      -6.927   2.641  -5.216  1.00  0.00
ATOM   1060  CD  GLN A 104      -7.058   4.059  -5.769  1.00  0.55
ATOM   1061  OE1 GLN A 104      -8.170   4.586  -5.679  1.00 -0.55
ATOM   1062  NE2 GLN A 104      -6.008   4.655  -6.288  1.00 -0.78
ATOM   1063 HE21 GLN A 104      -5.128   4.181  -6.319  1.00  0.39
ATOM   1064 HE22 GLN A 104      -6.089   5.583  -6.651  1.00  0.39
ATOM   1065  C   GLN A 104      -7.845  -0.793  -6.558  1.00  0.55
ATOM   1066  O   GLN A 104      -8.872  -1.301  -6.125  1.00 -0.55
ATOM   1067  N   THR A 105      -7.273  -1.130  -7.714  1.00 -0.40
ATOM   1068  H   THR A 105      -6.421  -0.729  -8.043  1.00  0.40
ATOM   1069  CA  THR A 105      -7.907  -2.131  -8.550  1.00  0.00
ATOM   1070  CB  THR A 105      -8.713  -1.535  -9.742  1.00  0.00
ATOM   1071  OG1 THR A 105      -7.857  -0.796 -10.621  1.00 -0.49
ATOM   1072  HG1 THR A 105      -7.475  -0.094 -10.089  1.00  0.49
ATOM   1073  CG2 THR A 105      -9.790  -0.563  -9.261  1.00  0.00
ATOM   1074  C   THR A 105      -6.882  -3.151  -9.067  1.00  0.55
ATOM   1075  O   THR A 105      -5.715  -2.810  -9.239  1.00 -0.55
ATOM   1076  N   PHE A 106      -7.417  -4.346  -9.310  1.00 -0.40
ATOM   1077  H   PHE A 106      -8.386  -4.536  -9.172  1.00  0.40
ATOM   1078  CA  PHE A 106      -6.610  -5.441  -9.792  1.00  0.00
ATOM   1079  CB  PHE A 106      -6.643  -6.591  -8.717  1.00  0.12
ATOM   1080  CG  PHE A 106      -6.053  -6.076  -7.438  1.00 -0.12
ATOM   1081  CD1 PHE A 106      -4.666  -6.044  -7.288  1.00 -0.12
ATOM   1082  HD1 PHE A 106      -4.036  -6.392  -8.093  1.00  0.12
ATOM   1083  CE1 PHE A 106      -4.083  -5.569  -6.117  1.00 -0.12
ATOM   1084  HE1 PHE A 106      -3.009  -5.587  -6.007  1.00  0.12
ATOM   1085  CZ  PHE A 106      -4.873  -5.075  -5.093  1.00 -0.12
ATOM   1086  HZ  PHE A 106      -4.426  -4.714  -4.179  1.00  0.12
ATOM   1087  CD2 PHE A 106      -6.822  -5.539  -6.412  1.00 -0.12
ATOM   1088  HD2 PHE A 106      -7.896  -5.503  -6.519  1.00  0.12
ATOM   1089  CE2 PHE A 106      -6.244  -5.053  -5.265  1.00 -0.12
ATOM   1090  HE2 PHE A 106      -6.871  -4.648  -4.485  1.00  0.12
ATOM   1091  C   PHE A 106      -7.134  -6.040 -11.062  1.00  0.55
ATOM   1092  O   PHE A 106      -8.385  -6.061 -11.138  1.00 -0.55
ATOM   1093  N   THR A 107      -6.265  -6.594 -11.897  1.00 -0.40
ATOM   1094  H   THR A 107      -5.278  -6.577 -11.762  1.00  0.40
ATOM   1095  CA  THR A 107      -6.784  -7.276 -13.100  1.00  0.00
ATOM   1096  CB  THR A 107      -6.359  -6.514 -14.394  1.00  0.00
ATOM   1097  OG1 THR A 107      -6.932  -5.207 -14.335  1.00 -0.49
ATOM   1098  HG1 THR A 107      -6.576  -4.798 -13.543  1.00  0.49
ATOM   1099  CG2 THR A 107      -6.738  -7.243 -15.665  1.00  0.00
ATOM   1100  C   THR A 107      -6.238  -8.704 -13.152  1.00  0.55
ATOM   1101  O   THR A 107      -4.999  -8.820 -12.996  1.00 -0.55
ATOM   1102  N   LYS A 108      -6.966  -9.752 -13.395  1.00 -0.40
ATOM   1103  H   LYS A 108      -7.953  -9.679 -13.518  1.00  0.40
ATOM   1104  CA  LYS A 108      -6.426 -11.092 -13.506  1.00  0.00
ATOM   1105  CB  LYS A 108      -7.484 -12.168 -13.326  1.00  0.00
ATOM   1106  CG  LYS A 108      -7.063 -13.599 -13.637  1.00  0.00
ATOM   1107  CD  LYS A 108      -8.260 -14.480 -13.254  1.00  0.00
ATOM   1108  CE  LYS A 108      -8.052 -15.924 -13.565  1.00  0.33
ATOM   1109  NZ  LYS A 108      -6.830 -16.338 -12.806  1.00 -0.32
ATOM   1110  HZ1 LYS A 108      -6.987 -16.192 -11.789  1.00  0.33
ATOM   1111  HZ2 LYS A 108      -6.018 -15.767 -13.117  1.00  0.33
ATOM   1112  HZ3 LYS A 108      -6.634 -17.344 -12.986  1.00  0.33
ATOM   1113  C   LYS A 108      -5.738 -11.176 -14.879  1.00  0.55
ATOM   1114  O   LYS A 108      -6.340 -10.805 -15.914  1.00 -0.55
ATOM   1115  N   ILE A 109      -4.491 -11.648 -14.792  1.00 -0.40
ATOM   1116  H   ILE A 109      -4.065 -11.936 -13.938  1.00  0.40
ATOM   1117  CA  ILE A 109      -3.692 -11.752 -16.036  1.00  0.00
ATOM   1118  CB  ILE A 109      -2.569 -10.700 -16.179  1.00  0.00
ATOM   1119  CG2 ILE A 109      -3.217  -9.306 -16.363  1.00  0.00
ATOM   1120  CG1 ILE A 109      -1.537 -10.718 -15.039  1.00  0.00
ATOM   1121  CD1 ILE A 109      -0.333  -9.817 -15.258  1.00  0.00
ATOM   1122  C   ILE A 109      -3.218 -13.164 -16.336  1.00  0.55
ATOM   1123  O   ILE A 109      -2.784 -13.384 -17.466  1.00 -0.55
ATOM   1124  N   ARG A 110      -3.316 -14.101 -15.439  1.00 -0.40
ATOM   1125  H   ARG A 110      -3.640 -13.891 -14.521  1.00  0.40
ATOM   1126  CA  ARG A 110      -2.973 -15.527 -15.662  1.00  0.00
ATOM   1127  CB  ARG A 110      -1.579 -16.054 -15.438  1.00  0.00
ATOM   1128  CG  ARG A 110      -0.500 -15.290 -16.203  1.00  0.00
ATOM   1129  CD  ARG A 110      -0.667 -15.630 -17.709  1.00  0.35
ATOM   1130  NE  ARG A 110       0.476 -14.972 -18.415  1.00 -0.35
ATOM   1131  HE  ARG A 110       1.215 -15.591 -18.660  1.00  0.45
ATOM   1132  CZ  ARG A 110       0.680 -13.724 -18.768  1.00  0.35
ATOM   1133  NH1 ARG A 110      -0.226 -12.764 -18.506  1.00 -0.70
ATOM   1134 HH11 ARG A 110      -1.077 -12.994 -18.033  1.00  0.40
ATOM   1135 HH12 ARG A 110      -0.049 -11.820 -18.785  1.00  0.40
ATOM   1136  NH2 ARG A 110       1.829 -13.302 -19.392  1.00 -0.70
ATOM   1137 HH21 ARG A 110       2.557 -13.957 -19.596  1.00  0.40
ATOM   1138 HH22 ARG A 110       1.938 -12.340 -19.642  1.00  0.40
ATOM   1139  C   ARG A 110      -3.979 -16.223 -14.705  1.00  0.10
ATOM   1140  O   ARG A 110      -4.428 -15.785 -13.298  1.00 -0.55
ATOM   1141  OXT ARG A 110      -4.544 -17.244 -15.111  1.00 -0.55
ATOM   1142  N   LYS D   1      10.837  12.720  11.813  1.00 -0.32
ATOM   1143  HT1 LYS D   1      10.799  13.407  12.592  1.00  0.33
ATOM   1144  HT2 LYS D   1      11.532  13.034  11.107  1.00  0.33
ATOM   1145  HT3 LYS D   1      11.116  11.790  12.184  1.00  0.33
ATOM   1146  CA  LYS D   1       9.479  12.615  11.168  1.00  0.33
ATOM   1147  CB  LYS D   1       9.550  11.600  10.046  1.00  0.00
ATOM   1148  CG  LYS D   1       8.410  11.229   9.168  1.00  0.00
ATOM   1149  CD  LYS D   1       7.464  12.307   8.723  1.00  0.00
ATOM   1150  CE  LYS D   1       7.915  13.001   7.442  1.00  0.33
ATOM   1151  NZ  LYS D   1       6.956  14.060   6.992  1.00 -0.32
ATOM   1152  HZ1 LYS D   1       6.866  14.784   7.733  1.00  0.33
ATOM   1153  HZ2 LYS D   1       6.026  13.631   6.812  1.00  0.33
ATOM   1154  HZ3 LYS D   1       7.309  14.500   6.119  1.00  0.33
ATOM   1155  C   LYS D   1       8.330  12.375  12.151  1.00  0.55
ATOM   1156  O   LYS D   1       8.082  11.329  12.791  1.00 -0.55
ATOM   1157  N   LYS D   2       7.512  13.385  12.320  1.00 -0.40
ATOM   1158  H   LYS D   2       7.662  14.232  11.818  1.00  0.40
ATOM   1159  CA  LYS D   2       6.350  13.422  13.196  1.00  0.00
ATOM   1160  CB  LYS D   2       6.583  14.659  14.071  1.00  0.00
ATOM   1161  CG  LYS D   2       5.341  15.027  14.844  1.00  0.00
ATOM   1162  CD  LYS D   2       5.217  14.081  16.018  1.00  0.00
ATOM   1163  CE  LYS D   2       4.223  14.621  17.023  1.00  0.33
ATOM   1164  NZ  LYS D   2       4.836  15.648  17.904  1.00 -0.32
ATOM   1165  HZ1 LYS D   2       5.181  16.440  17.325  1.00  0.33
ATOM   1166  HZ2 LYS D   2       5.632  15.227  18.424  1.00  0.33
ATOM   1167  HZ3 LYS D   2       4.126  15.995  18.579  1.00  0.33
ATOM   1168  C   LYS D   2       5.072  13.653  12.418  1.00  0.55
ATOM   1169  O   LYS D   2       5.136  14.615  11.627  1.00 -0.55
ATOM   1170  N   ALA D   3       4.036  12.908  12.578  1.00 -0.40
ATOM   1171  H   ALA D   3       4.117  12.166  13.230  1.00  0.40
ATOM   1172  CA  ALA D   3       2.736  12.926  11.989  1.00  0.00
ATOM   1173  CB  ALA D   3       2.495  11.628  11.241  1.00  0.00
ATOM   1174  C   ALA D   3       1.691  13.094  13.111  1.00  0.55
ATOM   1175  O   ALA D   3       1.698  12.458  14.184  1.00 -0.55
ATOM   1176  N   VAL D   4       0.770  14.023  12.964  1.00 -0.40
ATOM   1177  H   VAL D   4       0.734  14.589  12.145  1.00  0.40
ATOM   1178  CA  VAL D   4      -0.264  14.307  13.961  1.00  0.00
ATOM   1179  CB  VAL D   4      -0.179  15.755  14.505  1.00  0.00
ATOM   1180  CG1 VAL D   4      -1.321  16.050  15.500  1.00  0.00
ATOM   1181  CG2 VAL D   4       1.139  16.046  15.203  1.00  0.00
ATOM   1182  C   VAL D   4      -1.637  14.087  13.326  1.00  0.55
ATOM   1183  O   VAL D   4      -1.881  14.568  12.212  1.00 -0.55
ATOM   1184  N   ILE D   5      -2.484  13.340  14.017  1.00 -0.40
ATOM   1185  H   ILE D   5      -2.237  12.892  14.873  1.00  0.40
ATOM   1186  CA  ILE D   5      -3.860  13.139  13.534  1.00  0.00
ATOM   1187  CB  ILE D   5      -4.279  11.661  13.403  1.00  0.00
ATOM   1188  CG2 ILE D   5      -5.753  11.531  13.027  1.00  0.00
ATOM   1189  CG1 ILE D   5      -3.329  10.955  12.397  1.00  0.00
ATOM   1190  CD1 ILE D   5      -3.510   9.444  12.356  1.00  0.00
ATOM   1191  C   ILE D   5      -4.824  13.844  14.512  1.00  0.55
ATOM   1192  O   ILE D   5      -4.788  13.413  15.684  1.00 -0.55
ATOM   1193  N   ASN D   6      -5.591  14.855  14.172  1.00 -0.40
ATOM   1194  H   ASN D   6      -5.567  15.264  13.263  1.00  0.40
ATOM   1195  CA  ASN D   6      -6.558  15.453  15.150  1.00  0.00
ATOM   1196  CB  ASN D   6      -6.694  16.948  14.996  1.00  0.00
ATOM   1197  CG  ASN D   6      -5.359  17.590  15.377  1.00  0.55
ATOM   1198  OD1 ASN D   6      -4.932  17.661  16.539  1.00 -0.55
ATOM   1199  ND2 ASN D   6      -4.610  18.120  14.422  1.00 -0.78
ATOM   1200 HD21 ASN D   6      -3.734  18.544  14.650  1.00  0.39
ATOM   1201 HD22 ASN D   6      -4.920  18.095  13.471  1.00  0.39
ATOM   1202  C   ASN D   6      -7.840  14.650  14.939  1.00  0.55
ATOM   1203  O   ASN D   6      -8.655  14.949  14.052  1.00 -0.55
ATOM   1204  N   GLY D   7      -8.008  13.565  15.683  1.00 -0.40
ATOM   1205  H   GLY D   7      -7.361  13.324  16.402  1.00  0.40
ATOM   1206  CA  GLY D   7      -9.099  12.675  15.524  1.00  0.00
ATOM   1207  C   GLY D   7     -10.448  13.371  15.424  1.00  0.55
ATOM   1208  O   GLY D   7     -11.304  12.800  14.751  1.00 -0.55
ATOM   1209  N   GLU D   8     -10.629  14.510  16.096  1.00 -0.40
ATOM   1210  H   GLU D   8      -9.927  14.956  16.645  1.00  0.40
ATOM   1211  CA  GLU D   8     -11.950  15.135  16.015  1.00  0.00
ATOM   1212  CB  GLU D   8     -12.154  16.061  17.221  1.00  0.00
ATOM   1213  CG  GLU D   8     -11.491  17.399  16.944  1.00  0.00
ATOM   1214  CD  GLU D   8      -9.990  17.441  17.055  1.00  0.10
ATOM   1215  OE1 GLU D   8      -9.327  16.430  17.336  1.00 -0.55
ATOM   1216  OE2 GLU D   8      -9.482  18.567  16.827  1.00 -0.55
ATOM   1217  C   GLU D   8     -12.160  15.786  14.653  1.00  0.55
ATOM   1218  O   GLU D   8     -13.340  15.975  14.300  1.00 -0.55
ATOM   1219  N   GLN D   9     -11.168  16.081  13.856  1.00 -0.40
ATOM   1220  H   GLN D   9     -10.216  15.936  14.118  1.00  0.40
ATOM   1221  CA  GLN D   9     -11.393  16.649  12.517  1.00  0.00
ATOM   1222  CB  GLN D   9     -10.188  17.547  12.194  1.00  0.00
ATOM   1223  CG  GLN D   9     -10.158  18.792  13.073  1.00  0.00
ATOM   1224  CD  GLN D   9      -8.817  19.470  13.106  1.00  0.55
ATOM   1225  OE1 GLN D   9      -8.038  19.565  12.140  1.00 -0.55
ATOM   1226  NE2 GLN D   9      -8.474  20.041  14.268  1.00 -0.78
ATOM   1227 HE21 GLN D   9      -9.097  20.000  15.048  1.00  0.39
ATOM   1228 HE22 GLN D   9      -7.594  20.508  14.354  1.00  0.39
ATOM   1229  C   GLN D   9     -11.628  15.597  11.449  1.00  0.55
ATOM   1230  O   GLN D   9     -11.897  15.909  10.281  1.00 -0.55
ATOM   1231  N   ILE D  10     -11.585  14.301  11.710  1.00 -0.40
ATOM   1232  H   ILE D  10     -11.418  13.989  12.640  1.00  0.40
ATOM   1233  CA  ILE D  10     -11.762  13.223  10.752  1.00  0.00
ATOM   1234  CB  ILE D  10     -10.929  11.970  11.118  1.00  0.00
ATOM   1235  CG2 ILE D  10     -11.143  10.867  10.071  1.00  0.00
ATOM   1236  CG1 ILE D  10      -9.445  12.202  11.385  1.00  0.00
ATOM   1237  CD1 ILE D  10      -8.725  13.026  10.376  1.00  0.00
ATOM   1238  C   ILE D  10     -13.256  12.868  10.671  1.00  0.55
ATOM   1239  O   ILE D  10     -13.879  12.271  11.557  1.00 -0.55
ATOM   1240  N   ARG D  11     -13.843  13.231   9.533  1.00 -0.40
ATOM   1241  H   ARG D  11     -13.336  13.672   8.796  1.00  0.40
ATOM   1242  CA  ARG D  11     -15.272  13.007   9.283  1.00  0.00
ATOM   1243  CB  ARG D  11     -15.988  14.282   8.861  1.00  0.00
ATOM   1244  CG  ARG D  11     -15.557  15.597   9.460  1.00  0.00
ATOM   1245  CD  ARG D  11     -16.060  16.033  10.821  1.00  0.35
ATOM   1246  NE  ARG D  11     -17.517  16.059  10.865  1.00 -0.35
ATOM   1247  HE  ARG D  11     -17.955  15.635  10.079  1.00  0.45
ATOM   1248  CZ  ARG D  11     -18.374  16.550  11.767  1.00  0.35
ATOM   1249  NH1 ARG D  11     -17.832  17.119  12.840  1.00 -0.70
ATOM   1250 HH11 ARG D  11     -16.837  17.160  12.936  1.00  0.40
ATOM   1251 HH12 ARG D  11     -18.419  17.505  13.552  1.00  0.40
ATOM   1252  NH2 ARG D  11     -19.697  16.398  11.598  1.00 -0.70
ATOM   1253 HH21 ARG D  11     -20.047  15.916  10.795  1.00  0.40
ATOM   1254 HH22 ARG D  11     -20.333  16.767  12.276  1.00  0.40
ATOM   1255  C   ARG D  11     -15.545  11.831   8.355  1.00  0.55
ATOM   1256  O   ARG D  11     -16.760  11.500   8.277  1.00 -0.55
ATOM   1257  N   SER D  12     -14.518  11.171   7.794  1.00 -0.40
ATOM   1258  H   SER D  12     -13.577  11.470   7.927  1.00  0.40
ATOM   1259  CA  SER D  12     -14.682   9.987   6.962  1.00  0.00
ATOM   1260  CB  SER D  12     -15.166  10.289   5.540  1.00  0.00
ATOM   1261  OG  SER D  12     -14.238  11.149   4.909  1.00 -0.49
ATOM   1262  HG  SER D  12     -14.325  11.999   5.347  1.00  0.49
ATOM   1263  C   SER D  12     -13.353   9.253   6.799  1.00  0.55
ATOM   1264  O   SER D  12     -12.334   9.885   7.137  1.00 -0.55
ATOM   1265  N   ILE D  13     -13.435   8.080   6.215  1.00 -0.40
ATOM   1266  H   ILE D  13     -14.299   7.677   5.925  1.00  0.40
ATOM   1267  CA  ILE D  13     -12.213   7.295   5.961  1.00  0.00
ATOM   1268  CB  ILE D  13     -12.530   5.855   5.565  1.00  0.00
ATOM   1269  CG2 ILE D  13     -13.201   5.817   4.198  1.00  0.00
ATOM   1270  CG1 ILE D  13     -11.269   4.992   5.580  1.00  0.00
ATOM   1271  CD1 ILE D  13     -10.409   5.043   6.837  1.00  0.00
ATOM   1272  C   ILE D  13     -11.318   8.032   4.977  1.00  0.55
ATOM   1273  O   ILE D  13     -10.089   8.069   5.122  1.00 -0.55
ATOM   1274  N   SER D  14     -11.855   8.701   3.993  1.00 -0.40
ATOM   1275  H   SER D  14     -12.841   8.689   3.854  1.00  0.40
ATOM   1276  CA  SER D  14     -11.115   9.512   3.017  1.00  0.00
ATOM   1277  CB  SER D  14     -12.075  10.103   1.974  1.00  0.00
ATOM   1278  OG  SER D  14     -12.908   9.125   1.375  1.00 -0.49
ATOM   1279  HG  SER D  14     -13.460   9.597   0.747  1.00  0.49
ATOM   1280  C   SER D  14     -10.339  10.614   3.718  1.00  0.55
ATOM   1281  O   SER D  14      -9.217  10.944   3.352  1.00 -0.55
ATOM   1282  N   ASP D  15     -10.958  11.217   4.734  1.00 -0.40
ATOM   1283  H   ASP D  15     -11.884  10.971   5.010  1.00  0.40
ATOM   1284  CA  ASP D  15     -10.320  12.272   5.508  1.00  0.00
ATOM   1285  CB  ASP D  15     -11.100  12.753   6.737  1.00  0.00
ATOM   1286  CG  ASP D  15     -12.145  13.769   6.401  1.00  0.10
ATOM   1287  OD1 ASP D  15     -12.184  14.173   5.221  1.00 -0.55
ATOM   1288  OD2 ASP D  15     -12.941  14.177   7.254  1.00 -0.55
ATOM   1289  C   ASP D  15      -9.032  11.708   6.129  1.00  0.55
ATOM   1290  O   ASP D  15      -7.992  12.349   6.118  1.00 -0.55
ATOM   1291  N   LEU D  16      -9.231  10.526   6.699  1.00 -0.40
ATOM   1292  H   LEU D  16     -10.118  10.072   6.723  1.00  0.40
ATOM   1293  CA  LEU D  16      -8.104   9.835   7.332  1.00  0.00
ATOM   1294  CB  LEU D  16      -8.588   8.543   8.013  1.00  0.00
ATOM   1295  CG  LEU D  16      -7.610   7.814   8.959  1.00  0.00
ATOM   1296  CD1 LEU D  16      -6.826   8.788   9.833  1.00  0.00
ATOM   1297  CD2 LEU D  16      -8.334   6.699   9.743  1.00  0.00
ATOM   1298  C   LEU D  16      -7.001   9.633   6.293  1.00  0.55
ATOM   1299  O   LEU D  16      -5.911  10.068   6.640  1.00 -0.55
ATOM   1300  N   HSE D  17      -7.271   9.016   5.151  1.00 -0.40
ATOM   1301  H   HSE D  17      -8.176   8.662   4.931  1.00  0.40
ATOM   1302  CA  HSE D  17      -6.228   8.825   4.142  1.00  0.00
ATOM   1303  CB  HSE D  17      -6.773   7.987   2.971  1.00  0.12
ATOM   1304  ND1 HSE D  17      -5.799   5.763   3.648  1.00 -0.56
ATOM   1305  CG  HSE D  17      -6.915   6.551   3.394  1.00  0.15
ATOM   1306  CE1 HSE D  17      -6.216   4.544   4.024  1.00  0.15
ATOM   1307  HE1 HSE D  17      -5.591   3.698   4.305  1.00  0.12
ATOM   1308  NE2 HSE D  17      -7.546   4.520   4.002  1.00 -0.40
ATOM   1309  HE2 HSE D  17      -8.133   3.742   4.228  1.00  0.40
ATOM   1310  CD2 HSE D  17      -7.996   5.770   3.609  1.00 -0.12
ATOM   1311  HD2 HSE D  17      -9.046   6.016   3.510  1.00  0.12
ATOM   1312  C   HSE D  17      -5.568  10.106   3.624  1.00  0.55
ATOM   1313  O   HSE D  17      -4.363  10.167   3.255  1.00 -0.55
ATOM   1314  N   GLN D  18      -6.406  11.142   3.561  1.00 -0.40
ATOM   1315  H   GLN D  18      -7.365  11.084   3.827  1.00  0.40
ATOM   1316  CA  GLN D  18      -5.917  12.454   3.079  1.00  0.00
ATOM   1317  CB  GLN D  18      -6.982  13.480   2.748  1.00  0.00
ATOM   1318  CG  GLN D  18      -7.927  13.254   1.589  1.00  0.00
ATOM   1319  CD  GLN D  18      -7.165  12.708   0.398  1.00  0.55
ATOM   1320  OE1 GLN D  18      -6.291  13.388  -0.164  1.00 -0.55
ATOM   1321  NE2 GLN D  18      -7.463  11.461   0.031  1.00 -0.78
ATOM   1322 HE21 GLN D  18      -6.994  11.045  -0.748  1.00  0.39
ATOM   1323 HE22 GLN D  18      -8.154  10.943   0.535  1.00  0.39
ATOM   1324  C   GLN D  18      -4.921  13.010   4.118  1.00  0.55
ATOM   1325  O   GLN D  18      -3.843  13.531   3.743  1.00 -0.55
ATOM   1326  N   THR D  19      -5.270  12.914   5.402  1.00 -0.40
ATOM   1327  H   THR D  19      -6.145  12.540   5.700  1.00  0.40
ATOM   1328  CA  THR D  19      -4.347  13.370   6.452  1.00  0.00
ATOM   1329  CB  THR D  19      -5.040  13.198   7.826  1.00  0.00
ATOM   1330  OG1 THR D  19      -6.162  14.064   7.645  1.00 -0.49
ATOM   1331  HG1 THR D  19      -6.802  13.565   7.133  1.00  0.49
ATOM   1332  CG2 THR D  19      -4.222  13.673   8.990  1.00  0.00
ATOM   1333  C   THR D  19      -3.004  12.641   6.491  1.00  0.55
ATOM   1334  O   THR D  19      -1.975  13.266   6.707  1.00 -0.55
ATOM   1335  N   LEU D  20      -3.112  11.331   6.313  1.00 -0.40
ATOM   1336  H   LEU D  20      -4.001  10.900   6.184  1.00  0.40
ATOM   1337  CA  LEU D  20      -1.970  10.416   6.289  1.00  0.00
ATOM   1338  CB  LEU D  20      -2.341   8.934   6.164  1.00  0.00
ATOM   1339  CG  LEU D  20      -3.009   8.220   7.311  1.00  0.00
ATOM   1340  CD1 LEU D  20      -3.243   6.729   7.128  1.00  0.00
ATOM   1341  CD2 LEU D  20      -2.235   8.405   8.583  1.00  0.00
ATOM   1342  C   LEU D  20      -1.068  10.816   5.110  1.00  0.55
ATOM   1343  O   LEU D  20       0.142  10.861   5.301  1.00 -0.55
ATOM   1344  N   LYS D  21      -1.739  11.059   3.977  1.00 -0.40
ATOM   1345  H   LYS D  21      -2.731  10.994   3.903  1.00  0.40
ATOM   1346  CA  LYS D  21      -0.998  11.442   2.770  1.00  0.00
ATOM   1347  CB  LYS D  21      -2.022  11.607   1.633  1.00  0.00
ATOM   1348  CG  LYS D  21      -1.215  11.770   0.314  1.00  0.00
ATOM   1349  CD  LYS D  21      -2.152  12.065  -0.827  1.00  0.00
ATOM   1350  CE  LYS D  21      -1.385  12.442  -2.122  1.00  0.33
ATOM   1351  NZ  LYS D  21      -2.280  11.990  -3.242  1.00 -0.32
ATOM   1352  HZ1 LYS D  21      -3.193  12.483  -3.177  1.00  0.33
ATOM   1353  HZ2 LYS D  21      -2.434  10.964  -3.170  1.00  0.33
ATOM   1354  HZ3 LYS D  21      -1.831  12.209  -4.154  1.00  0.33
ATOM   1355  C   LYS D  21      -0.121  12.651   3.003  1.00  0.55
ATOM   1356  O   LYS D  21       1.053  12.680   2.615  1.00 -0.55
ATOM   1357  N   LYS D  22      -0.633  13.684   3.622  1.00 -0.40
ATOM   1358  H   LYS D  22      -1.588  13.682   3.906  1.00  0.40
ATOM   1359  CA  LYS D  22       0.095  14.903   3.954  1.00  0.00
ATOM   1360  CB  LYS D  22      -0.969  15.931   4.371  1.00  0.00
ATOM   1361  CG  LYS D  22      -0.269  17.074   5.058  1.00  0.00
ATOM   1362  CD  LYS D  22       0.682  17.752   4.021  1.00  0.00
ATOM   1363  CE  LYS D  22       1.736  18.520   4.810  1.00  0.33
ATOM   1364  NZ  LYS D  22       2.606  19.302   3.911  1.00 -0.32
ATOM   1365  HZ1 LYS D  22       2.031  19.982   3.375  1.00  0.33
ATOM   1366  HZ2 LYS D  22       3.089  18.659   3.250  1.00  0.33
ATOM   1367  HZ3 LYS D  22       3.315  19.815   4.474  1.00  0.33
ATOM   1368  C   LYS D  22       1.089  14.693   5.087  1.00  0.55
ATOM   1369  O   LYS D  22       2.316  14.902   4.956  1.00 -0.55
ATOM   1370  N   GLU D  23       0.575  14.210   6.231  1.00 -0.40
ATOM   1371  H   GLU D  23      -0.396  14.006   6.324  1.00  0.40
ATOM   1372  CA  GLU D  23       1.402  13.945   7.429  1.00  0.00
ATOM   1373  CB  GLU D  23       0.482  13.445   8.572  1.00  0.00
ATOM   1374  CG  GLU D  23      -0.445  14.498   9.175  1.00  0.00
ATOM   1375  CD  GLU D  23       0.257  15.735   9.708  1.00  0.10
ATOM   1376  OE1 GLU D  23       1.109  15.746  10.618  1.00 -0.55
ATOM   1377  OE2 GLU D  23       0.015  16.877   9.247  1.00 -0.55
ATOM   1378  C   GLU D  23       2.578  12.990   7.203  1.00  0.55
ATOM   1379  O   GLU D  23       3.647  13.220   7.798  1.00 -0.55
ATOM   1380  N   LEU D  24       2.455  11.985   6.349  1.00 -0.40
ATOM   1381  H   LEU D  24       1.609  11.815   5.851  1.00  0.40
ATOM   1382  CA  LEU D  24       3.556  11.059   6.082  1.00  0.00
ATOM   1383  CB  LEU D  24       3.032   9.626   6.048  1.00  0.00
ATOM   1384  CG  LEU D  24       2.305   9.080   7.293  1.00  0.00
ATOM   1385  CD1 LEU D  24       1.749   7.653   7.103  1.00  0.00
ATOM   1386  CD2 LEU D  24       3.197   9.076   8.537  1.00  0.00
ATOM   1387  C   LEU D  24       4.285  11.384   4.788  1.00  0.55
ATOM   1388  O   LEU D  24       5.180  10.597   4.470  1.00 -0.55
ATOM   1389  N   ALA D  25       3.894  12.440   4.088  1.00 -0.40
ATOM   1390  H   ALA D  25       3.161  13.043   4.395  1.00  0.40
ATOM   1391  CA  ALA D  25       4.534  12.787   2.797  1.00  0.00
ATOM   1392  CB  ALA D  25       5.925  13.295   3.143  1.00  0.00
ATOM   1393  C   ALA D  25       4.500  11.585   1.870  1.00  0.55
ATOM   1394  O   ALA D  25       5.453  11.073   1.292  1.00 -0.55
ATOM   1395  N   LEU D  26       3.314  10.981   1.741  1.00 -0.40
ATOM   1396  H   LEU D  26       2.510  11.309   2.231  1.00  0.40
ATOM   1397  CA  LEU D  26       3.092   9.817   0.892  1.00  0.00
ATOM   1398  CB  LEU D  26       1.747   9.175   1.246  1.00  0.00
ATOM   1399  CG  LEU D  26       1.648   8.611   2.663  1.00  0.00
ATOM   1400  CD1 LEU D  26       0.402   7.757   2.931  1.00  0.00
ATOM   1401  CD2 LEU D  26       2.850   7.722   2.990  1.00  0.00
ATOM   1402  C   LEU D  26       3.156  10.205  -0.591  1.00  0.55
ATOM   1403  O   LEU D  26       2.960  11.376  -0.928  1.00 -0.55
ATOM   1404  N   PRO D  27       3.428   9.230  -1.459  1.00 -0.20
ATOM   1405  CD  PRO D  27       3.648   7.825  -1.075  1.00  0.10
ATOM   1406  CA  PRO D  27       3.483   9.456  -2.903  1.00  0.10
ATOM   1407  CB  PRO D  27       3.743   8.043  -3.473  1.00  0.00
ATOM   1408  CG  PRO D  27       3.349   7.085  -2.374  1.00  0.00
ATOM   1409  C   PRO D  27       2.191  10.036  -3.461  1.00  0.55
ATOM   1410  O   PRO D  27       1.088   9.718  -2.938  1.00 -0.55
ATOM   1411  N   GLU D  28       2.304  10.810  -4.541  1.00 -0.40
ATOM   1412  H   GLU D  28       3.172  11.032  -4.977  1.00  0.40
ATOM   1413  CA  GLU D  28       1.074  11.373  -5.127  1.00  0.00
ATOM   1414  CB  GLU D  28       1.350  12.306  -6.280  1.00  0.00
ATOM   1415  CG  GLU D  28       0.990  13.782  -6.213  1.00  0.00
ATOM   1416  CD  GLU D  28       0.328  14.403  -4.996  1.00  0.10
ATOM   1417  OE1 GLU D  28       1.056  14.702  -4.000  1.00 -0.55
ATOM   1418  OE2 GLU D  28      -0.926  14.612  -4.974  1.00 -0.55
ATOM   1419  C   GLU D  28       0.118  10.296  -5.616  1.00  0.55
ATOM   1420  O   GLU D  28      -1.104  10.558  -5.638  1.00 -0.55
ATOM   1421  N   TYR D  29       0.629   9.101  -5.967  1.00 -0.40
ATOM   1422  H   TYR D  29       1.607   8.914  -5.918  1.00  0.40
ATOM   1423  CA  TYR D  29      -0.215   7.989  -6.445  1.00  0.00
ATOM   1424  CB  TYR D  29       0.585   7.023  -7.353  1.00  0.12
ATOM   1425  CG  TYR D  29       1.847   6.428  -6.773  1.00 -0.12
ATOM   1426  CD1 TYR D  29       1.754   5.407  -5.806  1.00 -0.12
ATOM   1427  HD1 TYR D  29       0.774   5.072  -5.504  1.00  0.12
ATOM   1428  CE1 TYR D  29       2.865   4.812  -5.225  1.00 -0.12
ATOM   1429  HE1 TYR D  29       2.756   4.024  -4.495  1.00  0.12
ATOM   1430  CZ  TYR D  29       4.119   5.259  -5.609  1.00  0.06
ATOM   1431  OH  TYR D  29       5.205   4.686  -5.003  1.00 -0.49
ATOM   1432  HH  TYR D  29       5.992   4.973  -5.471  1.00  0.43
ATOM   1433  CD2 TYR D  29       3.145   6.852  -7.127  1.00 -0.12
ATOM   1434  HD2 TYR D  29       3.258   7.634  -7.863  1.00  0.12
ATOM   1435  CE2 TYR D  29       4.291   6.291  -6.554  1.00 -0.12
ATOM   1436  HE2 TYR D  29       5.277   6.637  -6.827  1.00  0.12
ATOM   1437  C   TYR D  29      -0.840   7.206  -5.295  1.00  0.55
ATOM   1438  O   TYR D  29      -1.552   6.249  -5.622  1.00 -0.55
ATOM   1439  N   TYR D  30      -0.556   7.619  -4.077  1.00 -0.40
ATOM   1440  H   TYR D  30       0.015   8.420  -3.913  1.00  0.40
ATOM   1441  CA  TYR D  30      -1.057   6.932  -2.879  1.00  0.00
ATOM   1442  CB  TYR D  30      -0.895   7.796  -1.635  1.00  0.12
ATOM   1443  CG  TYR D  30      -1.474   7.164  -0.387  1.00 -0.12
ATOM   1444  CD1 TYR D  30      -1.006   5.928   0.042  1.00 -0.12
ATOM   1445  HD1 TYR D  30      -0.208   5.435  -0.493  1.00  0.12
ATOM   1446  CE1 TYR D  30      -1.564   5.331   1.152  1.00 -0.12
ATOM   1447  HE1 TYR D  30      -1.198   4.364   1.463  1.00  0.12
ATOM   1448  CZ  TYR D  30      -2.579   5.927   1.882  1.00  0.06
ATOM   1449  OH  TYR D  30      -3.019   5.254   2.986  1.00 -0.49
ATOM   1450  HH  TYR D  30      -3.814   5.690   3.302  1.00  0.43
ATOM   1451  CD2 TYR D  30      -2.498   7.771   0.358  1.00 -0.12
ATOM   1452  HD2 TYR D  30      -2.864   8.738   0.048  1.00  0.12
ATOM   1453  CE2 TYR D  30      -3.064   7.167   1.488  1.00 -0.12
ATOM   1454  HE2 TYR D  30      -3.856   7.653   2.038  1.00  0.12
ATOM   1455  C   TYR D  30      -2.467   6.405  -3.054  1.00  0.55
ATOM   1456  O   TYR D  30      -3.510   7.046  -3.256  1.00 -0.55
ATOM   1457  N   GLY D  31      -2.543   5.073  -2.925  1.00 -0.40
ATOM   1458  H   GLY D  31      -1.745   4.512  -2.717  1.00  0.40
ATOM   1459  CA  GLY D  31      -3.818   4.356  -3.085  1.00  0.00
ATOM   1460  C   GLY D  31      -4.931   4.531  -2.105  1.00  0.55
ATOM   1461  O   GLY D  31      -6.026   4.033  -2.409  1.00 -0.55
ATOM   1462  N   GLU D  32      -4.777   5.128  -0.940  1.00 -0.40
ATOM   1463  H   GLU D  32      -3.887   5.481  -0.663  1.00  0.40
ATOM   1464  CA  GLU D  32      -5.852   5.333   0.044  1.00  0.00
ATOM   1465  CB  GLU D  32      -6.847   6.440  -0.414  1.00  0.00
ATOM   1466  CG  GLU D  32      -6.028   7.711  -0.695  1.00  0.00
ATOM   1467  CD  GLU D  32      -6.721   8.917  -1.265  1.00  0.10
ATOM   1468  OE1 GLU D  32      -7.959   8.936  -1.336  1.00 -0.55
ATOM   1469  OE2 GLU D  32      -6.182   9.963  -1.665  1.00 -0.55
ATOM   1470  C   GLU D  32      -6.635   4.097   0.373  1.00  0.55
ATOM   1471  O   GLU D  32      -7.859   4.115   0.373  1.00 -0.55
ATOM   1472  N   ASN D  33      -5.881   3.021   0.627  1.00 -0.40
ATOM   1473  H   ASN D  33      -4.887   3.047   0.564  1.00  0.40
ATOM   1474  CA  ASN D  33      -6.463   1.736   1.011  1.00  0.00
ATOM   1475  CB  ASN D  33      -6.904   0.940  -0.193  1.00  0.00
ATOM   1476  CG  ASN D  33      -5.723   0.589  -1.081  1.00  0.55
ATOM   1477  OD1 ASN D  33      -4.915  -0.237  -0.662  1.00 -0.55
ATOM   1478  ND2 ASN D  33      -5.540   1.220  -2.251  1.00 -0.78
ATOM   1479 HD21 ASN D  33      -4.760   0.983  -2.831  1.00  0.39
ATOM   1480 HD22 ASN D  33      -6.184   1.927  -2.544  1.00  0.39
ATOM   1481  C   ASN D  33      -5.448   1.119   1.989  1.00  0.55
ATOM   1482  O   ASN D  33      -4.329   1.686   2.113  1.00 -0.55
ATOM   1483  N   LEU D  34      -5.798   0.046   2.674  1.00 -0.40
ATOM   1484  H   LEU D  34      -6.687  -0.396   2.577  1.00  0.40
ATOM   1485  CA  LEU D  34      -4.848  -0.552   3.639  1.00  0.00
ATOM   1486  CB  LEU D  34      -5.653  -1.573   4.455  1.00  0.00
ATOM   1487  CG  LEU D  34      -6.878  -1.111   5.280  1.00  0.00
ATOM   1488  CD1 LEU D  34      -7.530  -2.306   5.981  1.00  0.00
ATOM   1489  CD2 LEU D  34      -6.390  -0.057   6.274  1.00  0.00
ATOM   1490  C   LEU D  34      -3.576  -1.186   3.044  1.00  0.55
ATOM   1491  O   LEU D  34      -2.509  -1.127   3.689  1.00 -0.55
ATOM   1492  N   ASP D  35      -3.721  -1.747   1.830  1.00 -0.40
ATOM   1493  H   ASP D  35      -4.606  -1.773   1.373  1.00  0.40
ATOM   1494  CA  ASP D  35      -2.591  -2.368   1.074  1.00  0.00
ATOM   1495  CB  ASP D  35      -2.988  -3.218  -0.140  1.00  0.00
ATOM   1496  CG  ASP D  35      -3.871  -4.390   0.287  1.00  0.10
ATOM   1497  OD1 ASP D  35      -3.376  -5.195   1.116  1.00 -0.55
ATOM   1498  OD2 ASP D  35      -5.033  -4.572  -0.142  1.00 -0.55
ATOM   1499  C   ASP D  35      -1.637  -1.267   0.634  1.00  0.55
ATOM   1500  O   ASP D  35      -0.406  -1.479   0.755  1.00 -0.55
ATOM   1501  N   ALA D  36      -2.150  -0.139   0.194  1.00 -0.40
ATOM   1502  H   ALA D  36      -3.136  -0.023   0.118  1.00  0.40
ATOM   1503  CA  ALA D  36      -1.370   1.013  -0.213  1.00  0.00
ATOM   1504  CB  ALA D  36      -2.154   2.147  -0.822  1.00  0.00
ATOM   1505  C   ALA D  36      -0.690   1.552   1.056  1.00  0.55
ATOM   1506  O   ALA D  36       0.487   1.935   0.924  1.00 -0.55
ATOM   1507  N   LEU D  37      -1.398   1.542   2.181  1.00 -0.40
ATOM   1508  H   LEU D  37      -2.333   1.203   2.247  1.00  0.40
ATOM   1509  CA  LEU D  37      -0.762   2.065   3.413  1.00  0.00
ATOM   1510  CB  LEU D  37      -1.778   2.238   4.552  1.00  0.00
ATOM   1511  CG  LEU D  37      -1.137   2.789   5.844  1.00  0.00
ATOM   1512  CD1 LEU D  37      -0.428   4.154   5.720  1.00  0.00
ATOM   1513  CD2 LEU D  37      -2.230   2.845   6.916  1.00  0.00
ATOM   1514  C   LEU D  37       0.423   1.212   3.869  1.00  0.55
ATOM   1515  O   LEU D  37       1.480   1.693   4.256  1.00 -0.55
ATOM   1516  N   TRP D  38       0.209  -0.116   3.840  1.00 -0.40
ATOM   1517  H   TRP D  38      -0.673  -0.506   3.586  1.00  0.40
ATOM   1518  CA  TRP D  38       1.263  -1.072   4.181  1.00  0.00
ATOM   1519  CB  TRP D  38       0.720  -2.493   4.073  1.00  0.12
ATOM   1520  CG  TRP D  38       1.805  -3.513   4.292  1.00 -0.12
ATOM   1521  CD1 TRP D  38       2.450  -4.198   3.298  1.00 -0.12
ATOM   1522  HD1 TRP D  38       2.257  -4.097   2.240  1.00  0.12
ATOM   1523  NE1 TRP D  38       3.384  -5.033   3.864  1.00 -0.40
ATOM   1524  HE1 TRP D  38       3.958  -5.643   3.363  1.00  0.40
ATOM   1525  CE2 TRP D  38       3.400  -4.897   5.210  1.00  0.00
ATOM   1526  CD2 TRP D  38       2.411  -3.932   5.514  1.00  0.00
ATOM   1527  CE3 TRP D  38       2.241  -3.567   6.849  1.00 -0.12
ATOM   1528  HE3 TRP D  38       1.539  -2.807   7.159  1.00  0.12
ATOM   1529  CZ3 TRP D  38       3.027  -4.234   7.790  1.00 -0.12
ATOM   1530  HZ3 TRP D  38       2.886  -3.987   8.831  1.00  0.12
ATOM   1531  CZ2 TRP D  38       4.214  -5.532   6.152  1.00 -0.12
ATOM   1532  HZ2 TRP D  38       4.980  -6.240   5.873  1.00  0.12
ATOM   1533  CH2 TRP D  38       4.002  -5.219   7.464  1.00 -0.12
ATOM   1534  HH2 TRP D  38       4.566  -5.711   8.242  1.00  0.12
ATOM   1535  C   TRP D  38       2.519  -0.879   3.305  1.00  0.55
ATOM   1536  O   TRP D  38       3.670  -0.929   3.790  1.00 -0.55
ATOM   1537  N   ASP D  39       2.293  -0.718   1.985  1.00 -0.40
ATOM   1538  H   ASP D  39       1.367  -0.723   1.618  1.00  0.40
ATOM   1539  CA  ASP D  39       3.344  -0.529   1.000  1.00  0.00
ATOM   1540  CB  ASP D  39       2.801  -0.475  -0.445  1.00  0.00
ATOM   1541  CG  ASP D  39       3.950  -0.444  -1.449  1.00  0.10
ATOM   1542  OD1 ASP D  39       4.875  -1.308  -1.558  1.00 -0.55
ATOM   1543  OD2 ASP D  39       3.903   0.568  -2.188  1.00 -0.55
ATOM   1544  C   ASP D  39       4.147   0.720   1.341  1.00  0.55
ATOM   1545  O   ASP D  39       5.375   0.701   1.287  1.00 -0.55
ATOM   1546  N   ALA D  40       3.425   1.781   1.670  1.00 -0.40
ATOM   1547  H   ALA D  40       2.429   1.780   1.701  1.00  0.40
ATOM   1548  CA  ALA D  40       4.098   3.008   2.005  1.00  0.00
ATOM   1549  CB  ALA D  40       3.108   4.192   2.046  1.00  0.00
ATOM   1550  C   ALA D  40       4.847   2.945   3.326  1.00  0.55
ATOM   1551  O   ALA D  40       5.942   3.565   3.414  1.00 -0.55
ATOM   1552  N   LEU D  41       4.279   2.302   4.337  1.00 -0.40
ATOM   1553  H   LEU D  41       3.398   1.839   4.287  1.00  0.40
ATOM   1554  CA  LEU D  41       5.018   2.279   5.625  1.00  0.00
ATOM   1555  CB  LEU D  41       4.104   1.734   6.716  1.00  0.00
ATOM   1556  CG  LEU D  41       2.933   2.617   7.138  1.00  0.00
ATOM   1557  CD1 LEU D  41       2.060   1.972   8.183  1.00  0.00
ATOM   1558  CD2 LEU D  41       3.429   3.981   7.603  1.00  0.00
ATOM   1559  C   LEU D  41       6.320   1.472   5.499  1.00  0.55
ATOM   1560  O   LEU D  41       7.373   1.764   6.055  1.00 -0.55
ATOM   1561  N   THR D  42       6.293   0.426   4.701  1.00 -0.40
ATOM   1562  H   THR D  42       5.460   0.203   4.203  1.00  0.40
ATOM   1563  CA  THR D  42       7.387  -0.483   4.450  1.00  0.00
ATOM   1564  CB  THR D  42       6.874  -1.938   4.297  1.00  0.00
ATOM   1565  OG1 THR D  42       5.911  -2.164   3.266  1.00 -0.49
ATOM   1566  HG1 THR D  42       5.104  -1.733   3.558  1.00  0.49
ATOM   1567  CG2 THR D  42       6.164  -2.300   5.617  1.00  0.00
ATOM   1568  C   THR D  42       8.225  -0.153   3.239  1.00  0.55
ATOM   1569  O   THR D  42       9.248  -0.869   3.171  1.00 -0.55
ATOM   1570  N   GLY D  43       7.890   0.727   2.339  1.00 -0.40
ATOM   1571  H   GLY D  43       7.055   1.270   2.390  1.00  0.40
ATOM   1572  CA  GLY D  43       8.758   0.948   1.196  1.00  0.00
ATOM   1573  C   GLY D  43       8.665   2.366   0.674  1.00  0.55
ATOM   1574  O   GLY D  43       8.721   2.567  -0.555  1.00 -0.55
ATOM   1575  N   TRP D  44       8.490   3.341   1.571  1.00 -0.40
ATOM   1576  H   TRP D  44       8.410   3.177   2.551  1.00  0.40
ATOM   1577  CA  TRP D  44       8.409   4.732   1.110  1.00  0.00
ATOM   1578  CB  TRP D  44       7.004   5.048   0.545  1.00  0.12
ATOM   1579  CG  TRP D  44       6.933   6.467   0.075  1.00 -0.12
ATOM   1580  CD1 TRP D  44       6.740   7.637   0.790  1.00 -0.12
ATOM   1581  HD1 TRP D  44       6.566   7.678   1.855  1.00  0.12
ATOM   1582  NE1 TRP D  44       6.797   8.735  -0.026  1.00 -0.40
ATOM   1583  HE1 TRP D  44       6.692   9.666   0.248  1.00  0.40
ATOM   1584  CE2 TRP D  44       7.035   8.275  -1.323  1.00  0.00
ATOM   1585  CD2 TRP D  44       7.122   6.855  -1.288  1.00  0.00
ATOM   1586  CE3 TRP D  44       7.348   6.145  -2.457  1.00 -0.12
ATOM   1587  HE3 TRP D  44       7.395   5.066  -2.470  1.00  0.12
ATOM   1588  CZ3 TRP D  44       7.515   6.851  -3.622  1.00 -0.12
ATOM   1589  HZ3 TRP D  44       7.702   6.315  -4.541  1.00  0.12
ATOM   1590  CZ2 TRP D  44       7.195   9.000  -2.513  1.00 -0.12
ATOM   1591  HZ2 TRP D  44       7.126  10.077  -2.558  1.00  0.12
ATOM   1592  CH2 TRP D  44       7.449   8.258  -3.651  1.00 -0.12
ATOM   1593  HH2 TRP D  44       7.602   8.771  -4.588  1.00  0.12
ATOM   1594  C   TRP D  44       8.786   5.747   2.198  1.00  0.55
ATOM   1595  O   TRP D  44       9.672   6.603   2.086  1.00 -0.55
ATOM   1596  N   VAL D  45       8.005   5.604   3.279  1.00 -0.40
ATOM   1597  H   VAL D  45       7.311   4.890   3.312  1.00  0.40
ATOM   1598  CA  VAL D  45       8.075   6.430   4.464  1.00  0.00
ATOM   1599  CB  VAL D  45       6.953   5.970   5.438  1.00  0.00
ATOM   1600  CG1 VAL D  45       7.110   6.443   6.852  1.00  0.00
ATOM   1601  CG2 VAL D  45       5.606   6.537   4.950  1.00  0.00
ATOM   1602  C   VAL D  45       9.460   6.454   5.114  1.00  0.55
ATOM   1603  O   VAL D  45      10.276   5.517   5.166  1.00 -0.55
ATOM   1604  N   GLU D  46       9.732   7.643   5.654  1.00 -0.40
ATOM   1605  H   GLU D  46       9.093   8.405   5.581  1.00  0.40
ATOM   1606  CA  GLU D  46      10.952   7.922   6.378  1.00  0.00
ATOM   1607  CB  GLU D  46      11.231   9.411   6.216  1.00  0.00
ATOM   1608  CG  GLU D  46      11.733   9.969   7.551  1.00  0.00
ATOM   1609  CD  GLU D  46      12.329  11.292   7.061  1.00  0.10
ATOM   1610  OE1 GLU D  46      11.753  11.888   6.109  1.00 -0.55
ATOM   1611  OE2 GLU D  46      13.376  11.685   7.570  1.00 -0.55
ATOM   1612  C   GLU D  46      10.875   7.591   7.862  1.00  0.55
ATOM   1613  O   GLU D  46       9.865   7.851   8.528  1.00 -0.55
ATOM   1614  N   TYR D  47      11.920   6.996   8.374  1.00 -0.40
ATOM   1615  H   TYR D  47      12.708   6.741   7.820  1.00  0.40
ATOM   1616  CA  TYR D  47      11.998   6.663   9.802  1.00  0.00
ATOM   1617  CB  TYR D  47      12.083   5.131  10.011  1.00  0.12
ATOM   1618  CG  TYR D  47      10.832   4.440   9.490  1.00 -0.12
ATOM   1619  CD1 TYR D  47       9.648   4.560  10.219  1.00 -0.12
ATOM   1620  HD1 TYR D  47       9.660   5.101  11.154  1.00  0.12
ATOM   1621  CE1 TYR D  47       8.467   4.009   9.782  1.00 -0.12
ATOM   1622  HE1 TYR D  47       7.557   4.135  10.350  1.00  0.12
ATOM   1623  CZ  TYR D  47       8.467   3.293   8.607  1.00  0.06
ATOM   1624  OH  TYR D  47       7.260   2.729   8.196  1.00 -0.49
ATOM   1625  HH  TYR D  47       7.444   2.139   7.461  1.00  0.43
ATOM   1626  CD2 TYR D  47      10.810   3.746   8.302  1.00 -0.12
ATOM   1627  HD2 TYR D  47      11.700   3.672   7.694  1.00  0.12
ATOM   1628  CE2 TYR D  47       9.624   3.142   7.895  1.00 -0.12
ATOM   1629  HE2 TYR D  47       9.617   2.541   6.998  1.00  0.12
ATOM   1630  C   TYR D  47      13.186   7.368  10.451  1.00  0.55
ATOM   1631  O   TYR D  47      14.047   7.815   9.694  1.00 -0.55
ATOM   1632  N   PRO D  48      13.294   7.505  11.762  1.00 -0.20
ATOM   1633  CD  PRO D  48      14.470   8.151  12.386  1.00  0.10
ATOM   1634  CA  PRO D  48      12.284   7.055  12.730  1.00  0.10
ATOM   1635  CB  PRO D  48      12.919   7.270  14.080  1.00  0.00
ATOM   1636  CG  PRO D  48      14.271   7.889  13.861  1.00  0.00
ATOM   1637  C   PRO D  48      11.047   7.941  12.524  1.00  0.55
ATOM   1638  O   PRO D  48      11.081   9.081  12.063  1.00 -0.55
ATOM   1639  N   LEU D  49       9.912   7.361  12.877  1.00 -0.40
ATOM   1640  H   LEU D  49       9.887   6.430  13.232  1.00  0.40
ATOM   1641  CA  LEU D  49       8.621   8.033  12.774  1.00  0.00
ATOM   1642  CB  LEU D  49       7.784   7.318  11.695  1.00  0.00
ATOM   1643  CG  LEU D  49       6.285   7.624  11.556  1.00  0.00
ATOM   1644  CD1 LEU D  49       6.170   8.993  10.909  1.00  0.00
ATOM   1645  CD2 LEU D  49       5.534   6.587  10.745  1.00  0.00
ATOM   1646  C   LEU D  49       7.856   8.067  14.095  1.00  0.55
ATOM   1647  O   LEU D  49       7.833   7.093  14.840  1.00 -0.55
ATOM   1648  N   VAL D  50       7.237   9.202  14.328  1.00 -0.40
ATOM   1649  H   VAL D  50       7.338   9.990  13.726  1.00  0.40
ATOM   1650  CA  VAL D  50       6.360   9.389  15.485  1.00  0.00
ATOM   1651  CB  VAL D  50       6.864  10.392  16.505  1.00  0.00
ATOM   1652  CG1 VAL D  50       5.976  10.585  17.728  1.00  0.00
ATOM   1653  CG2 VAL D  50       8.289   9.908  16.835  1.00  0.00
ATOM   1654  C   VAL D  50       4.957   9.722  14.982  1.00  0.55
ATOM   1655  O   VAL D  50       4.694  10.693  14.290  1.00 -0.55
ATOM   1656  N   LEU D  51       4.022   8.814  15.295  1.00 -0.40
ATOM   1657  H   LEU D  51       4.266   7.972  15.768  1.00  0.40
ATOM   1658  CA  LEU D  51       2.617   8.954  14.992  1.00  0.00
ATOM   1659  CB  LEU D  51       1.964   7.666  14.508  1.00  0.00
ATOM   1660  CG  LEU D  51       0.431   7.899  14.255  1.00  0.00
ATOM   1661  CD1 LEU D  51       0.344   8.946  13.166  1.00  0.00
ATOM   1662  CD2 LEU D  51      -0.313   6.653  13.870  1.00  0.00
ATOM   1663  C   LEU D  51       1.850   9.395  16.268  1.00  0.55
ATOM   1664  O   LEU D  51       1.715   8.557  17.200  1.00 -0.55
ATOM   1665  N   GLU D  52       1.399  10.648  16.303  1.00 -0.40
ATOM   1666  H   GLU D  52       1.576  11.296  15.567  1.00  0.40
ATOM   1667  CA  GLU D  52       0.603  11.155  17.441  1.00  0.00
ATOM   1668  CB  GLU D  52       1.049  12.512  17.974  1.00  0.00
ATOM   1669  CG  GLU D  52       0.120  12.881  19.125  1.00  0.00
ATOM   1670  CD  GLU D  52       0.505  14.125  19.876  1.00  0.10
ATOM   1671  OE1 GLU D  52       1.453  14.804  19.421  1.00 -0.55
ATOM   1672  OE2 GLU D  52      -0.122  14.438  20.921  1.00 -0.55
ATOM   1673  C   GLU D  52      -0.851  11.240  16.971  1.00  0.55
ATOM   1674  O   GLU D  52      -1.195  12.071  16.136  1.00 -0.55
ATOM   1675  N   TRP D  53      -1.679  10.348  17.439  1.00 -0.40
ATOM   1676  H   TRP D  53      -1.353   9.670  18.090  1.00  0.40
ATOM   1677  CA  TRP D  53      -3.079  10.211  17.117  1.00  0.00
ATOM   1678  CB  TRP D  53      -3.360   8.765  16.698  1.00  0.12
ATOM   1679  CG  TRP D  53      -4.647   8.560  15.930  1.00 -0.12
ATOM   1680  CD1 TRP D  53      -5.830   9.254  16.037  1.00 -0.12
ATOM   1681  HD1 TRP D  53      -5.990  10.091  16.700  1.00  0.12
ATOM   1682  NE1 TRP D  53      -6.779   8.743  15.192  1.00 -0.40
ATOM   1683  HE1 TRP D  53      -7.701   9.054  15.116  1.00  0.40
ATOM   1684  CE2 TRP D  53      -6.220   7.726  14.472  1.00  0.00
ATOM   1685  CD2 TRP D  53      -4.896   7.559  14.926  1.00  0.00
ATOM   1686  CE3 TRP D  53      -4.097   6.557  14.345  1.00 -0.12
ATOM   1687  HE3 TRP D  53      -3.072   6.398  14.648  1.00  0.12
ATOM   1688  CZ3 TRP D  53      -4.656   5.760  13.355  1.00 -0.12
ATOM   1689  HZ3 TRP D  53      -4.053   5.001  12.880  1.00  0.12
ATOM   1690  CZ2 TRP D  53      -6.798   6.909  13.491  1.00 -0.12
ATOM   1691  HZ2 TRP D  53      -7.817   7.029  13.153  1.00  0.12
ATOM   1692  CH2 TRP D  53      -5.987   5.924  12.965  1.00 -0.12
ATOM   1693  HH2 TRP D  53      -6.397   5.254  12.225  1.00  0.12
ATOM   1694  C   TRP D  53      -3.992  10.680  18.260  1.00  0.55
ATOM   1695  O   TRP D  53      -4.260   9.961  19.231  1.00 -0.55
ATOM   1696  N   ARG D  54      -4.509  11.889  18.138  1.00 -0.40
ATOM   1697  H   ARG D  54      -4.297  12.469  17.356  1.00  0.40
ATOM   1698  CA  ARG D  54      -5.423  12.471  19.124  1.00  0.00
ATOM   1699  CB  ARG D  54      -5.277  13.968  19.169  1.00  0.00
ATOM   1700  CG  ARG D  54      -3.840  14.366  19.208  1.00  0.00
ATOM   1701  CD  ARG D  54      -3.763  15.882  19.059  1.00  0.35
ATOM   1702  NE  ARG D  54      -2.370  16.200  19.424  1.00 -0.35
ATOM   1703  HE  ARG D  54      -1.843  15.590  20.014  1.00  0.45
ATOM   1704  CZ  ARG D  54      -1.827  17.333  18.943  1.00  0.35
ATOM   1705  NH1 ARG D  54      -2.595  18.101  18.159  1.00 -0.70
ATOM   1706 HH11 ARG D  54      -3.533  17.824  17.951  1.00  0.40
ATOM   1707 HH12 ARG D  54      -2.229  18.952  17.780  1.00  0.40
ATOM   1708  NH2 ARG D  54      -0.573  17.686  19.232  1.00 -0.70
ATOM   1709 HH21 ARG D  54      -0.013  17.103  19.820  1.00  0.40
ATOM   1710 HH22 ARG D  54      -0.194  18.534  18.861  1.00  0.40
ATOM   1711  C   ARG D  54      -6.883  12.189  18.811  1.00  0.55
ATOM   1712  O   ARG D  54      -7.318  12.067  17.663  1.00 -0.55
ATOM   1713  N   GLN D  55      -7.648  12.139  19.909  1.00 -0.40
ATOM   1714  H   GLN D  55      -7.251  12.312  20.806  1.00  0.40
ATOM   1715  CA  GLN D  55      -9.090  11.838  19.932  1.00  0.00
ATOM   1716  CB  GLN D  55      -9.990  12.899  19.315  1.00  0.00
ATOM   1717  CG  GLN D  55      -9.701  14.322  19.634  1.00  0.00
ATOM   1718  CD  GLN D  55      -9.928  14.596  21.112  1.00  0.55
ATOM   1719  OE1 GLN D  55     -10.852  14.070  21.754  1.00 -0.55
ATOM   1720  NE2 GLN D  55      -8.987  15.444  21.557  1.00 -0.78
ATOM   1721 HE21 GLN D  55      -8.987  15.733  22.514  1.00  0.39
ATOM   1722 HE22 GLN D  55      -8.286  15.786  20.931  1.00  0.39
ATOM   1723  C   GLN D  55      -9.358  10.579  19.102  1.00  0.55
ATOM   1724  O   GLN D  55     -10.206  10.650  18.206  1.00 -0.55
ATOM   1725  N   PHE D  56      -8.638   9.514  19.326  1.00 -0.40
ATOM   1726  H   PHE D  56      -7.951   9.489  20.048  1.00  0.40
ATOM   1727  CA  PHE D  56      -8.780   8.290  18.548  1.00  0.00
ATOM   1728  CB  PHE D  56      -7.884   7.117  19.070  1.00  0.12
ATOM   1729  CG  PHE D  56      -8.059   5.866  18.234  1.00 -0.12
ATOM   1730  CD1 PHE D  56      -7.308   5.644  17.095  1.00 -0.12
ATOM   1731  HD1 PHE D  56      -6.549   6.362  16.823  1.00  0.12
ATOM   1732  CE1 PHE D  56      -7.495   4.539  16.295  1.00 -0.12
ATOM   1733  HE1 PHE D  56      -6.903   4.414  15.401  1.00  0.12
ATOM   1734  CZ  PHE D  56      -8.437   3.593  16.637  1.00 -0.12
ATOM   1735  HZ  PHE D  56      -8.574   2.713  16.027  1.00  0.12
ATOM   1736  CD2 PHE D  56      -9.016   4.915  18.567  1.00 -0.12
ATOM   1737  HD2 PHE D  56      -9.616   5.057  19.453  1.00  0.12
ATOM   1738  CE2 PHE D  56      -9.215   3.789  17.786  1.00 -0.12
ATOM   1739  HE2 PHE D  56      -9.967   3.064  18.062  1.00  0.12
ATOM   1740  C   PHE D  56     -10.235   7.888  18.459  1.00  0.55
ATOM   1741  O   PHE D  56     -10.788   7.583  17.403  1.00 -0.55
ATOM   1742  N   GLU D  57     -10.875   7.847  19.613  1.00 -0.40
ATOM   1743  H   GLU D  57     -10.450   8.088  20.482  1.00  0.40
ATOM   1744  CA  GLU D  57     -12.286   7.428  19.647  1.00  0.00
ATOM   1745  CB  GLU D  57     -12.731   7.447  21.119  1.00  0.00
ATOM   1746  CG  GLU D  57     -11.827   6.468  21.903  1.00  0.00
ATOM   1747  CD  GLU D  57     -12.309   5.086  21.422  1.00  0.10
ATOM   1748  OE1 GLU D  57     -13.539   4.903  21.167  1.00 -0.55
ATOM   1749  OE2 GLU D  57     -11.350   4.280  21.344  1.00 -0.55
ATOM   1750  C   GLU D  57     -13.226   8.238  18.785  1.00  0.55
ATOM   1751  O   GLU D  57     -14.159   7.640  18.238  1.00 -0.55
ATOM   1752  N   GLN D  58     -13.059   9.541  18.646  1.00 -0.40
ATOM   1753  H   GLN D  58     -12.314  10.041  19.082  1.00  0.40
ATOM   1754  CA  GLN D  58     -13.991  10.327  17.818  1.00  0.00
ATOM   1755  CB  GLN D  58     -13.777  11.833  17.959  1.00  0.00
ATOM   1756  CG  GLN D  58     -14.045  12.422  19.347  1.00  0.00
ATOM   1757  CD  GLN D  58     -14.151  13.951  19.313  1.00  0.55
ATOM   1758  OE1 GLN D  58     -13.373  14.649  19.970  1.00 -0.55
ATOM   1759  NE2 GLN D  58     -15.159  14.475  18.554  1.00 -0.78
ATOM   1760 HE21 GLN D  58     -15.276  15.466  18.494  1.00  0.39
ATOM   1761 HE22 GLN D  58     -15.779  13.867  18.058  1.00  0.39
ATOM   1762  C   GLN D  58     -13.871   9.932  16.352  1.00  0.55
ATOM   1763  O   GLN D  58     -14.823   9.873  15.599  1.00 -0.55
ATOM   1764  N   SER D  59     -12.600   9.707  15.980  1.00 -0.40
ATOM   1765  H   SER D  59     -11.840   9.789  16.619  1.00  0.40
ATOM   1766  CA  SER D  59     -12.252   9.329  14.618  1.00  0.00
ATOM   1767  CB  SER D  59     -10.742   9.419  14.380  1.00  0.00
ATOM   1768  OG  SER D  59      -9.985   8.432  15.041  1.00 -0.49
ATOM   1769  HG  SER D  59     -10.278   8.443  15.956  1.00  0.49
ATOM   1770  C   SER D  59     -12.830   7.960  14.320  1.00  0.55
ATOM   1771  O   SER D  59     -13.230   7.743  13.205  1.00 -0.55
ATOM   1772  N   LYS D  60     -12.866   7.106  15.304  1.00 -0.40
ATOM   1773  H   LYS D  60     -12.537   7.370  16.206  1.00  0.40
ATOM   1774  CA  LYS D  60     -13.365   5.724  15.227  1.00  0.00
ATOM   1775  CB  LYS D  60     -13.110   4.995  16.529  1.00  0.00
ATOM   1776  CG  LYS D  60     -13.121   3.478  16.440  1.00  0.00
ATOM   1777  CD  LYS D  60     -12.430   2.997  17.729  1.00  0.00
ATOM   1778  CE  LYS D  60     -13.148   1.784  18.292  1.00  0.33
ATOM   1779  NZ  LYS D  60     -12.399   1.290  19.472  1.00 -0.32
ATOM   1780  HZ1 LYS D  60     -12.355   2.038  20.193  1.00  0.33
ATOM   1781  HZ2 LYS D  60     -11.435   1.026  19.185  1.00  0.33
ATOM   1782  HZ3 LYS D  60     -12.883   0.457  19.865  1.00  0.33
ATOM   1783  C   LYS D  60     -14.840   5.709  14.855  1.00  0.55
ATOM   1784  O   LYS D  60     -15.294   4.964  13.999  1.00 -0.55
ATOM   1785  N   GLN D  61     -15.563   6.587  15.514  1.00 -0.40
ATOM   1786  H   GLN D  61     -15.147   7.174  16.202  1.00  0.40
ATOM   1787  CA  GLN D  61     -16.974   6.791  15.323  1.00  0.00
ATOM   1788  CB  GLN D  61     -17.413   8.029  16.136  1.00  0.00
ATOM   1789  CG  GLN D  61     -18.944   8.176  16.256  1.00  0.00
ATOM   1790  CD  GLN D  61     -19.297   9.331  17.201  1.00  0.55
ATOM   1791  OE1 GLN D  61     -19.913   9.119  18.251  1.00 -0.55
ATOM   1792  NE2 GLN D  61     -18.898  10.577  16.812  1.00 -0.78
ATOM   1793 HE21 GLN D  61     -19.100  11.369  17.388  1.00  0.39
ATOM   1794 HE22 GLN D  61     -18.403  10.698  15.951  1.00  0.39
ATOM   1795  C   GLN D  61     -17.233   7.100  13.848  1.00  0.55
ATOM   1796  O   GLN D  61     -17.981   6.445  13.120  1.00 -0.55
ATOM   1797  N   LEU D  62     -16.547   8.148  13.427  1.00 -0.40
ATOM   1798  H   LEU D  62     -15.919   8.610  14.046  1.00  0.40
ATOM   1799  CA  LEU D  62     -16.601   8.738  12.101  1.00  0.00
ATOM   1800  CB  LEU D  62     -15.842  10.101  12.247  1.00  0.00
ATOM   1801  CG  LEU D  62     -16.854  11.115  12.832  1.00  0.00
ATOM   1802  CD1 LEU D  62     -17.240  12.196  11.827  1.00  0.00
ATOM   1803  CD2 LEU D  62     -18.114  10.377  13.286  1.00  0.00
ATOM   1804  C   LEU D  62     -16.118   7.892  10.956  1.00  0.55
ATOM   1805  O   LEU D  62     -16.510   8.045   9.779  1.00 -0.55
ATOM   1806  N   THR D  63     -15.268   6.909  11.229  1.00 -0.40
ATOM   1807  H   THR D  63     -14.924   6.703  12.141  1.00  0.40
ATOM   1808  CA  THR D  63     -14.809   6.078  10.112  1.00  0.00
ATOM   1809  CB  THR D  63     -13.275   6.049  10.159  1.00  0.00
ATOM   1810  OG1 THR D  63     -12.968   5.535  11.475  1.00 -0.49
ATOM   1811  HG1 THR D  63     -13.062   6.277  12.078  1.00  0.49
ATOM   1812  CG2 THR D  63     -12.700   7.428   9.897  1.00  0.00
ATOM   1813  C   THR D  63     -15.493   4.720  10.164  1.00  0.55
ATOM   1814  O   THR D  63     -14.992   4.004   9.273  1.00 -0.55
ATOM   1815  NT  THR D  63     -16.459   4.412  11.052  1.00 -0.40
ATOM   1816  HNT THR D  63     -16.796   5.070  11.721  1.00  0.40
ATOM   1817  CAT THR D  63     -17.059   3.109  11.084  1.00  0.00
ATOM   1818  CAY GLY G  66     -12.960  -1.116  11.692  1.00  0.00
ATOM   1819  CY  GLY G  66     -12.513  -0.187  10.615  1.00  0.55
ATOM   1820  OY  GLY G  66     -12.282  -0.603   9.482  1.00 -0.55
ATOM   1821  N   GLY G  66     -12.378   1.109  10.964  1.00 -0.40
ATOM   1822  H   GLY G  66     -12.595   1.425  11.884  1.00  0.40
ATOM   1823  CA  GLY G  66     -11.909   2.150  10.033  1.00  0.00
ATOM   1824  C   GLY G  66     -10.541   2.627  10.581  1.00  0.55
ATOM   1825  O   GLY G  66      -9.479   2.186  10.140  1.00 -0.55
ATOM   1826  N   ALA G  67     -10.644   3.517  11.543  1.00 -0.40
ATOM   1827  H   ALA G  67     -11.543   3.858  11.799  1.00  0.40
ATOM   1828  CA  ALA G  67      -9.576   4.090  12.313  1.00  0.00
ATOM   1829  CB  ALA G  67     -10.169   4.921  13.447  1.00  0.00
ATOM   1830  C   ALA G  67      -8.761   2.939  12.931  1.00  0.55
ATOM   1831  O   ALA G  67      -7.522   2.967  13.050  1.00 -0.55
ATOM   1832  N   GLU G  68      -9.525   1.909  13.351  1.00 -0.40
ATOM   1833  H   GLU G  68     -10.518   1.886  13.256  1.00  0.40
ATOM   1834  CA  GLU G  68      -8.876   0.746  13.986  1.00  0.00
ATOM   1835  CB  GLU G  68      -9.983  -0.057  14.687  1.00  0.00
ATOM   1836  CG  GLU G  68      -9.472  -1.035  15.701  1.00  0.00
ATOM   1837  CD  GLU G  68      -8.727  -0.387  16.879  1.00  0.10
ATOM   1838  OE1 GLU G  68      -9.359   0.488  17.513  1.00 -0.55
ATOM   1839  OE2 GLU G  68      -7.592  -0.906  17.014  1.00 -0.55
ATOM   1840  C   GLU G  68      -8.033  -0.111  13.048  1.00  0.55
ATOM   1841  O   GLU G  68      -6.927  -0.547  13.412  1.00 -0.55
ATOM   1842  N   SER G  69      -8.527  -0.352  11.857  1.00 -0.40
ATOM   1843  H   SER G  69      -9.436  -0.021  11.628  1.00  0.40
ATOM   1844  CA  SER G  69      -7.888  -1.074  10.777  1.00  0.00
ATOM   1845  CB  SER G  69      -8.774  -0.979   9.511  1.00  0.00
ATOM   1846  OG  SER G  69      -9.593  -2.109   9.552  1.00 -0.49
ATOM   1847  HG  SER G  69     -10.252  -1.983   8.865  1.00  0.49
ATOM   1848  C   SER G  69      -6.558  -0.395  10.368  1.00  0.55
ATOM   1849  O   SER G  69      -5.604  -1.113  10.134  1.00 -0.55
ATOM   1850  N   VAL G  70      -6.605   0.929  10.302  1.00 -0.40
ATOM   1851  H   VAL G  70      -7.448   1.425  10.493  1.00  0.40
ATOM   1852  CA  VAL G  70      -5.467   1.763   9.956  1.00  0.00
ATOM   1853  CB  VAL G  70      -5.878   3.215   9.666  1.00  0.00
ATOM   1854  CG1 VAL G  70      -4.593   4.063   9.684  1.00  0.00
ATOM   1855  CG2 VAL G  70      -6.650   3.348   8.374  1.00  0.00
ATOM   1856  C   VAL G  70      -4.416   1.703  11.050  1.00  0.55
ATOM   1857  O   VAL G  70      -3.219   1.521  10.780  1.00 -0.55
ATOM   1858  N   LEU G  71      -4.823   1.827  12.294  1.00 -0.40
ATOM   1859  H   LEU G  71      -5.783   1.989  12.505  1.00  0.40
ATOM   1860  CA  LEU G  71      -3.941   1.743  13.460  1.00  0.00
ATOM   1861  CB  LEU G  71      -4.709   1.896  14.781  1.00  0.00
ATOM   1862  CG  LEU G  71      -3.916   1.706  16.088  1.00  0.00
ATOM   1863  CD1 LEU G  71      -2.763   2.700  16.152  1.00  0.00
ATOM   1864  CD2 LEU G  71      -4.773   1.843  17.339  1.00  0.00
ATOM   1865  C   LEU G  71      -3.216   0.371  13.430  1.00  0.55
ATOM   1866  O   LEU G  71      -2.013   0.270  13.737  1.00 -0.55
ATOM   1867  N   GLN G  72      -3.966  -0.653  13.113  1.00 -0.40
ATOM   1868  H   GLN G  72      -4.931  -0.518  12.912  1.00  0.40
ATOM   1869  CA  GLN G  72      -3.532  -2.041  13.016  1.00  0.00
ATOM   1870  CB  GLN G  72      -4.764  -2.898  12.742  1.00  0.00
ATOM   1871  CG  GLN G  72      -4.505  -4.377  12.508  1.00  0.00
ATOM   1872  CD  GLN G  72      -5.823  -5.164  12.367  1.00  0.55
ATOM   1873  OE1 GLN G  72      -6.871  -4.943  13.028  1.00 -0.55
ATOM   1874  NE2 GLN G  72      -5.884  -6.188  11.485  1.00 -0.78
ATOM   1875 HE21 GLN G  72      -6.731  -6.709  11.381  1.00  0.39
ATOM   1876 HE22 GLN G  72      -5.081  -6.424  10.937  1.00  0.39
ATOM   1877  C   GLN G  72      -2.402  -2.187  11.996  1.00  0.55
ATOM   1878  O   GLN G  72      -1.461  -2.936  12.285  1.00 -0.55
ATOM   1879  N   VAL G  73      -2.455  -1.510  10.866  1.00 -0.40
ATOM   1880  H   VAL G  73      -3.245  -0.950  10.630  1.00  0.40
ATOM   1881  CA  VAL G  73      -1.376  -1.526   9.881  1.00  0.00
ATOM   1882  CB  VAL G  73      -1.773  -0.826   8.592  1.00  0.00
ATOM   1883  CG1 VAL G  73      -0.577  -0.684   7.662  1.00  0.00
ATOM   1884  CG2 VAL G  73      -2.900  -1.681   7.986  1.00  0.00
ATOM   1885  C   VAL G  73      -0.110  -0.909  10.458  1.00  0.55
ATOM   1886  O   VAL G  73       1.014  -1.391  10.272  1.00 -0.55
ATOM   1887  N   PHE G  74      -0.235   0.192  11.184  1.00 -0.40
ATOM   1888  H   PHE G  74      -1.115   0.639  11.325  1.00  0.40
ATOM   1889  CA  PHE G  74       0.915   0.819  11.822  1.00  0.00
ATOM   1890  CB  PHE G  74       0.508   2.100  12.543  1.00  0.12
ATOM   1891  CG  PHE G  74       0.485   3.308  11.662  1.00 -0.12
ATOM   1892  CD1 PHE G  74       1.627   4.021  11.375  1.00 -0.12
ATOM   1893  HD1 PHE G  74       2.570   3.712  11.802  1.00  0.12
ATOM   1894  CE1 PHE G  74       1.584   5.136  10.543  1.00 -0.12
ATOM   1895  HE1 PHE G  74       2.486   5.690  10.331  1.00  0.12
ATOM   1896  CZ  PHE G  74       0.363   5.535   9.984  1.00 -0.12
ATOM   1897  HZ  PHE G  74       0.324   6.400   9.339  1.00  0.12
ATOM   1898  CD2 PHE G  74      -0.730   3.707  11.100  1.00 -0.12
ATOM   1899  HD2 PHE G  74      -1.628   3.149  11.321  1.00  0.12
ATOM   1900  CE2 PHE G  74      -0.797   4.819  10.257  1.00 -0.12
ATOM   1901  HE2 PHE G  74      -1.740   5.119   9.823  1.00  0.12
ATOM   1902  C   PHE G  74       1.531  -0.165  12.819  1.00  0.55
ATOM   1903  O   PHE G  74       2.754  -0.281  12.934  1.00 -0.55
ATOM   1904  N   ARG G  75       0.737  -0.869  13.575  1.00 -0.40
ATOM   1905  H   ARG G  75      -0.255  -0.805  13.506  1.00  0.40
ATOM   1906  CA  ARG G  75       1.263  -1.817  14.592  1.00  0.00
ATOM   1907  CB  ARG G  75       0.127  -2.208  15.541  1.00  0.00
ATOM   1908  CG  ARG G  75      -0.181  -0.900  16.312  1.00  0.00
ATOM   1909  CD  ARG G  75      -0.113  -1.130  17.786  1.00  0.35
ATOM   1910  NE  ARG G  75      -1.036  -2.075  18.265  1.00 -0.35
ATOM   1911  HE  ARG G  75      -1.940  -1.843  17.953  1.00  0.45
ATOM   1912  CZ  ARG G  75      -1.085  -3.168  18.993  1.00  0.35
ATOM   1913  NH1 ARG G  75      -0.052  -3.761  19.550  1.00 -0.70
ATOM   1914 HH11 ARG G  75       0.866  -3.381  19.433  1.00  0.40
ATOM   1915 HH12 ARG G  75      -0.183  -4.592  20.089  1.00  0.40
ATOM   1916  NH2 ARG G  75      -2.308  -3.705  19.156  1.00 -0.70
ATOM   1917 HH21 ARG G  75      -3.105  -3.272  18.734  1.00  0.40
ATOM   1918 HH22 ARG G  75      -2.421  -4.537  19.698  1.00  0.40
ATOM   1919  C   ARG G  75       1.977  -3.000  13.985  1.00  0.55
ATOM   1920  O   ARG G  75       3.032  -3.351  14.563  1.00 -0.55
ATOM   1921  N   GLU G  76       1.495  -3.530  12.860  1.00 -0.40
ATOM   1922  H   GLU G  76       0.657  -3.196  12.436  1.00  0.40
ATOM   1923  CA  GLU G  76       2.161  -4.633  12.176  1.00  0.00
ATOM   1924  CB  GLU G  76       1.411  -5.141  10.964  1.00  0.00
ATOM   1925  CG  GLU G  76      -0.014  -5.502  11.262  1.00  0.00
ATOM   1926  CD  GLU G  76      -0.574  -6.428  10.170  1.00  0.10
ATOM   1927  OE1 GLU G  76       0.212  -6.826   9.244  1.00 -0.55
ATOM   1928  OE2 GLU G  76      -1.781  -6.717  10.403  1.00 -0.55
ATOM   1929  C   GLU G  76       3.495  -4.204  11.555  1.00  0.55
ATOM   1930  O   GLU G  76       4.452  -4.972  11.483  1.00 -0.55
ATOM   1931  N   ALA G  77       3.440  -2.964  11.113  1.00 -0.40
ATOM   1932  H   ALA G  77       2.638  -2.376  11.172  1.00  0.40
ATOM   1933  CA  ALA G  77       4.669  -2.427  10.486  1.00  0.00
ATOM   1934  CB  ALA G  77       4.400  -1.145   9.729  1.00  0.00
ATOM   1935  C   ALA G  77       5.746  -2.313  11.570  1.00  0.55
ATOM   1936  O   ALA G  77       6.948  -2.589  11.381  1.00 -0.55
ATOM   1937  N   LYS G  78       5.325  -1.900  12.747  1.00 -0.40
ATOM   1938  H   LYS G  78       4.372  -1.665  12.921  1.00  0.40
ATOM   1939  CA  LYS G  78       6.230  -1.765  13.862  1.00  0.00
ATOM   1940  CB  LYS G  78       5.574  -1.070  15.047  1.00  0.00
ATOM   1941  CG  LYS G  78       6.523  -0.801  16.189  1.00  0.00
ATOM   1942  CD  LYS G  78       5.895  -0.261  17.443  1.00  0.00
ATOM   1943  CE  LYS G  78       6.865   0.463  18.370  1.00  0.33
ATOM   1944  NZ  LYS G  78       8.325   0.396  18.074  1.00 -0.32
ATOM   1945  HZ1 LYS G  78       8.508   0.801  17.134  1.00  0.33
ATOM   1946  HZ2 LYS G  78       8.637  -0.596  18.091  1.00  0.33
ATOM   1947  HZ3 LYS G  78       8.850   0.935  18.792  1.00  0.33
ATOM   1948  C   LYS G  78       6.640  -3.190  14.279  1.00  0.55
ATOM   1949  O   LYS G  78       7.845  -3.410  14.482  1.00 -0.55
ATOM   1950  N   ALA G  79       5.695  -4.098  14.415  1.00 -0.40
ATOM   1951  H   ALA G  79       4.738  -3.902  14.214  1.00  0.40
ATOM   1952  CA  ALA G  79       5.992  -5.457  14.875  1.00  0.00
ATOM   1953  CB  ALA G  79       4.819  -6.381  14.762  1.00  0.00
ATOM   1954  C   ALA G  79       7.169  -5.998  14.080  1.00  0.55
ATOM   1955  O   ALA G  79       8.109  -6.576  14.609  1.00 -0.55
ATOM   1956  N   GLU G  80       7.032  -5.746  12.794  1.00 -0.40
ATOM   1957  H   GLU G  80       6.244  -5.251  12.436  1.00  0.40
ATOM   1958  CA  GLU G  80       8.014  -6.168  11.811  1.00  0.00
ATOM   1959  CB  GLU G  80       7.380  -6.019  10.421  1.00  0.00
ATOM   1960  CG  GLU G  80       6.445  -7.204  10.122  1.00  0.00
ATOM   1961  CD  GLU G  80       6.491  -7.524   8.632  1.00  0.10
ATOM   1962  OE1 GLU G  80       7.419  -7.057   7.921  1.00 -0.55
ATOM   1963  OE2 GLU G  80       5.564  -8.231   8.176  1.00 -0.55
ATOM   1964  C   GLU G  80       9.295  -5.394  11.884  1.00  0.55
ATOM   1965  O   GLU G  80      10.083  -5.640  10.966  1.00 -0.55
ATOM   1966  N   GLY G  81       9.579  -4.506  12.807  1.00 -0.40
ATOM   1967  H   GLY G  81       8.929  -4.298  13.533  1.00  0.40
ATOM   1968  CA  GLY G  81      10.801  -3.770  12.868  1.00  0.00
ATOM   1969  C   GLY G  81      10.933  -2.318  12.522  1.00  0.55
ATOM   1970  O   GLY G  81      12.002  -1.736  12.861  1.00 -0.55
ATOM   1971  N   ALA G  82       9.966  -1.695  11.857  1.00 -0.40
ATOM   1972  H   ALA G  82       9.147  -2.181  11.564  1.00  0.40
ATOM   1973  CA  ALA G  82      10.009  -0.266  11.498  1.00  0.00
ATOM   1974  CB  ALA G  82       8.849   0.132  10.625  1.00  0.00
ATOM   1975  C   ALA G  82       9.959   0.484  12.824  1.00  0.55
ATOM   1976  O   ALA G  82       9.249   0.068  13.753  1.00 -0.55
ATOM   1977  N   ASP G  83      10.738   1.516  12.867  1.00 -0.40
ATOM   1978  H   ASP G  83      11.292   1.754  12.075  1.00  0.40
ATOM   1979  CA  ASP G  83      10.905   2.421  14.005  1.00  0.00
ATOM   1980  CB  ASP G  83      12.284   3.089  13.972  1.00  0.00
ATOM   1981  CG  ASP G  83      12.602   3.800  15.278  1.00  0.10
ATOM   1982  OD1 ASP G  83      11.694   3.935  16.136  1.00 -0.55
ATOM   1983  OD2 ASP G  83      13.758   4.251  15.473  1.00 -0.55
ATOM   1984  C   ASP G  83       9.802   3.502  14.064  1.00  0.55
ATOM   1985  O   ASP G  83       9.939   4.665  13.652  1.00 -0.55
ATOM   1986  N   ILE G  84       8.688   3.016  14.606  1.00 -0.40
ATOM   1987  H   ILE G  84       8.629   2.072  14.921  1.00  0.40
ATOM   1988  CA  ILE G  84       7.490   3.812  14.780  1.00  0.00
ATOM   1989  CB  ILE G  84       6.274   3.175  14.036  1.00  0.00
ATOM   1990  CG2 ILE G  84       4.984   3.976  14.218  1.00  0.00
ATOM   1991  CG1 ILE G  84       6.656   3.114  12.558  1.00  0.00
ATOM   1992  CD1 ILE G  84       5.693   2.333  11.708  1.00  0.00
ATOM   1993  C   ILE G  84       7.063   3.937  16.236  1.00  0.55
ATOM   1994  O   ILE G  84       6.835   2.864  16.847  1.00 -0.55
ATOM   1995  N   THR G  85       6.993   5.171  16.703  1.00 -0.40
ATOM   1996  H   THR G  85       7.276   5.971  16.180  1.00  0.40
ATOM   1997  CA  THR G  85       6.475   5.399  18.054  1.00  0.00
ATOM   1998  CB  THR G  85       7.217   6.462  18.836  1.00  0.00
ATOM   1999  OG1 THR G  85       8.511   5.902  18.938  1.00 -0.49
ATOM   2000  HG1 THR G  85       8.941   6.075  18.097  1.00  0.49
ATOM   2001  CG2 THR G  85       6.576   6.611  20.210  1.00  0.00
ATOM   2002  C   THR G  85       4.997   5.803  17.919  1.00  0.55
ATOM   2003  O   THR G  85       4.675   6.727  17.167  1.00 -0.55
ATOM   2004  N   ILE G  86       4.078   5.148  18.570  1.00 -0.40
ATOM   2005  H   ILE G  86       4.309   4.387  19.170  1.00  0.40
ATOM   2006  CA  ILE G  86       2.637   5.469  18.479  1.00  0.00
ATOM   2007  CB  ILE G  86       1.859   4.226  18.078  1.00  0.00
ATOM   2008  CG2 ILE G  86       0.377   4.422  17.914  1.00  0.00
ATOM   2009  CG1 ILE G  86       2.429   3.665  16.757  1.00  0.00
ATOM   2010  CD1 ILE G  86       1.787   2.267  16.571  1.00  0.00
ATOM   2011  C   ILE G  86       2.132   6.026  19.794  1.00  0.55
ATOM   2012  O   ILE G  86       2.241   5.386  20.845  1.00 -0.55
ATOM   2013  N   ILE G  87       1.599   7.224  19.769  1.00 -0.40
ATOM   2014  H   ILE G  87       1.546   7.740  18.919  1.00  0.40
ATOM   2015  CA  ILE G  87       1.044   7.911  20.939  1.00  0.00
ATOM   2016  CB  ILE G  87       1.652   9.299  21.168  1.00  0.00
ATOM   2017  CG2 ILE G  87       1.021   9.964  22.386  1.00  0.00
ATOM   2018  CG1 ILE G  87       3.175   9.136  21.237  1.00  0.00
ATOM   2019  CD1 ILE G  87       3.880  10.454  20.993  1.00  0.00
ATOM   2020  C   ILE G  87      -0.451   8.061  20.692  1.00  0.55
ATOM   2021  O   ILE G  87      -0.907   8.575  19.679  1.00 -0.55
ATOM   2022  N   LEU G  88      -1.191   7.480  21.604  1.00 -0.40
ATOM   2023  H   LEU G  88      -0.783   7.018  22.387  1.00  0.40
ATOM   2024  CA  LEU G  88      -2.651   7.457  21.552  1.00  0.00
ATOM   2025  CB  LEU G  88      -3.173   6.041  21.669  1.00  0.00
ATOM   2026  CG  LEU G  88      -2.883   5.096  20.508  1.00  0.00
ATOM   2027  CD1 LEU G  88      -3.165   3.672  20.943  1.00  0.00
ATOM   2028  CD2 LEU G  88      -3.762   5.443  19.307  1.00  0.00
ATOM   2029  C   LEU G  88      -3.136   8.384  22.664  1.00  0.55
ATOM   2030  O   LEU G  88      -3.051   8.033  23.837  1.00 -0.55
ATOM   2031  N   SER G  89      -3.544   9.564  22.223  1.00 -0.40
ATOM   2032  H   SER G  89      -3.506   9.841  21.266  1.00  0.40
ATOM   2033  CA  SER G  89      -4.097  10.545  23.216  1.00  0.00
ATOM   2034  CB  SER G  89      -3.200  11.750  23.349  1.00  0.00
ATOM   2035  OG  SER G  89      -2.458  12.041  22.184  1.00 -0.49
ATOM   2036  HG  SER G  89      -1.933  12.818  22.391  1.00  0.49
ATOM   2037  C   SER G  89      -5.548  10.818  22.817  1.00  0.10
ATOM   2038  O   SER G  89      -6.176   9.872  22.206  1.00 -0.55
ATOM   2039  OXT SER G  89      -6.064  11.936  23.072  1.00 -0.55
ATOM   2040  OH2 OH2 R 111       8.502   0.276  -8.217  1.00 -0.83
ATOM   2041  H1  OH2 R 111       8.689  -0.355  -7.522  1.00  0.42
ATOM   2042  H2  OH2 R 111       7.573   0.153  -8.410  1.00  0.42
ATOM   2043  OH2 OH2 R 113      10.492  -3.800 -11.608  1.00 -0.83
ATOM   2044  H1  OH2 R 113       9.830  -3.548 -12.252  1.00  0.42
ATOM   2045  H2  OH2 R 113      10.016  -4.329 -10.968  1.00  0.42
ATOM   2046  OH2 OH2 R 116      14.846  -5.228 -11.862  1.00 -0.83
ATOM   2047  H1  OH2 R 116      15.761  -5.150 -11.593  1.00  0.42
ATOM   2048  H2  OH2 R 116      14.359  -4.727 -11.207  1.00  0.42
ATOM   2049  OH2 OH2 R 117      -4.838  -1.322 -11.603  1.00 -0.83
ATOM   2050  H1  OH2 R 117      -5.439  -0.718 -12.039  1.00  0.42
ATOM   2051  H2  OH2 R 117      -5.344  -1.680 -10.873  1.00  0.42
ATOM   2052  OH2 OH2 R 119      -6.721  -6.520  -1.235  1.00 -0.83
ATOM   2053  H1  OH2 R 119      -6.037  -6.006  -0.806  1.00  0.42
ATOM   2054  H2  OH2 R 119      -6.447  -7.430  -1.117  1.00  0.42
ATOM   2055  OH2 OH2 R 121       4.286  -3.705  -0.445  1.00 -0.83
ATOM   2056  H1  OH2 R 121       4.373  -2.950  -1.027  1.00  0.42
ATOM   2057  H2  OH2 R 121       3.788  -4.344  -0.954  1.00  0.42
ATOM   2058  OH2 OH2 R 122       7.999  -7.454  -2.394  1.00 -0.83
ATOM   2059  H1  OH2 R 122       8.515  -7.360  -1.594  1.00  0.42
ATOM   2060  H2  OH2 R 122       8.052  -6.596  -2.815  1.00  0.42
ATOM   2061  OH2 OH2 R 125       3.756  -6.702   1.167  1.00 -0.83
ATOM   2062  H1  OH2 R 125       3.469  -6.457   0.287  1.00  0.42
ATOM   2063  H2  OH2 R 125       3.634  -7.650   1.205  1.00  0.42
ATOM   2064  OH2 OH2 R 130      15.071 -16.819 -11.114  1.00 -0.83
ATOM   2065  H1  OH2 R 130      15.917 -16.390 -10.990  1.00  0.42
ATOM   2066  H2  OH2 R 130      14.725 -16.930 -10.228  1.00  0.42
ATOM   2067  OH2 OH2 R 150      17.614   4.363  -7.037  1.00 -0.83
ATOM   2068  H1  OH2 R 150      17.306   4.913  -6.317  1.00  0.42
ATOM   2069  H2  OH2 R 150      18.477   4.715  -7.256  1.00  0.42
ATOM   2070  OH2 OH2 R 151      11.838   3.422 -12.105  1.00 -0.83
ATOM   2071  H1  OH2 R 151      12.195   3.913 -11.364  1.00  0.42
ATOM   2072  H2  OH2 R 151      10.916   3.290 -11.882  1.00  0.42
ATOM   2073  OH2 OH2 L  90      10.339   6.177  16.690  1.00 -0.83
ATOM   2074  H1  OH2 L  90      10.739   5.310  16.620  1.00  0.42
ATOM   2075  H2  OH2 L  90      10.745   6.686  15.988  1.00  0.42
ATOM   2076  OH2 OH2 L  92       9.532   2.896   4.459  1.00 -0.83
ATOM   2077  H1  OH2 L  92       8.821   2.594   5.025  1.00  0.42
ATOM   2078  H2  OH2 L  92       9.720   3.784   4.764  1.00  0.42
ATOM   2079  OH2 OH2 R  94      12.915   5.185   4.604  1.00 -0.83
ATOM   2080  H1  OH2 R  94      11.986   5.302   4.802  1.00  0.42
ATOM   2081  H2  OH2 R  94      13.066   4.246   4.711  1.00  0.42
ATOM   2082  OH2 OH2 L  97      -3.661   9.823  -2.989  1.00 -0.83
ATOM   2083  H1  OH2 L  97      -4.505   9.902  -2.544  1.00  0.42
ATOM   2084  H2  OH2 L  97      -3.542   8.882  -3.114  1.00  0.42
ATOM   2085  OH2 OH2 R 105      -6.339  -3.423  -2.182  1.00 -0.83
ATOM   2086  H1  OH2 R 105      -5.737  -2.879  -2.691  1.00  0.42
ATOM   2087  H2  OH2 R 105      -5.797  -3.790  -1.483  1.00  0.42
ATOM   2088  OH2 OH2 L 110     -14.375  12.579  14.012  1.00 -0.83
ATOM   2089  H1  OH2 L 110     -13.437  12.641  14.194  1.00  0.42
ATOM   2090  H2  OH2 L 110     -14.428  12.451  13.065  1.00  0.42
ATOM   2091 DUM1 DUM W 214      95.840  91.508  95.237  1.00  0.00
ATOM   2092 DUM2 DUM W 214     -91.333 -96.013 -92.818  1.00  0.00
ATOM   2093  AAA AAA X 214     -19.046  66.010  61.172  1.00  0.00
ATOM   2094  AAB AAB X 215      67.567 -58.706 -36.687  1.00  0.00
ATOM   2095  AAC AAC X 216     -50.084  32.224 -53.914  1.00  0.00
ATOM   2096  AAD AAD X 217      11.070  74.898 -11.474  1.00  0.00
ATOM   2097  AAE AAE X 218     -68.725 -67.958 -27.732  1.00  0.00
ATOM   2098  AAF AAF X 219     -62.022  66.679  27.331  1.00  0.00
ATOM   2099  AAG AAG X 220      79.049 -80.034 -74.726  1.00  0.00
ATOM   2100  AAH AAH X 221     -41.289 -55.063  51.500  1.00  0.00
ATOM   2101  AAI AAI X 222     -77.785 -63.769  48.716  1.00  0.00
ATOM   2102  AAJ AAJ X 223      31.537 -11.614  69.603  1.00  0.00
ATOM   2103  AAK AAK X 224      13.065  45.934 -52.292  1.00  0.00
ATOM   2104  AAL AAL X 225       6.502  81.926  27.168  1.00  0.00
ATOM   2105  AAM AAM X 226       4.070 -57.553  -7.395  1.00  0.00
ATOM   2106  AAN AAN X 227     -55.106 -24.320 -22.824  1.00  0.00
ATOM   2107  AAO AAO X 228      71.741  64.545 -51.710  1.00  0.00
ATOM   2108  AAP AAP X 229     -60.572 -25.644  83.355  1.00  0.00
ATOM   2109  AAQ AAQ X 230      -4.210 -75.718  28.049  1.00  0.00
ATOM   2110  AAR AAR X 231     -49.611  67.482 -63.981  1.00  0.00
ATOM   2111  AAS AAS X 232     -35.725  80.223   7.885  1.00  0.00
ATOM   2112  AAT AAT X 233      69.420  49.990  82.943  1.00  0.00
ATOM   2113  AAU AAU X 234     -31.643 -63.941 -30.938  1.00  0.00
ATOM   2114  AAV AAV X 235     -25.798 -17.306  70.684  1.00  0.00
ATOM   2115  AAW AAW X 236     -56.022 -24.124 -65.173  1.00  0.00
ATOM   2116  AAX AAX X 237      48.944  27.035 -40.111  1.00  0.00
ATOM   2117  AAY AAY X 238      42.478 -43.629  76.967  1.00  0.00
ATOM   2118  AAZ AAZ X 239      10.233   2.165 -71.342  1.00  0.00
ATOM   2119  ABA ABA X 240     -51.035  41.238  21.708  1.00  0.00
ATOM   2120  ABB ABB X 241      80.577 -22.564 -62.825  1.00  0.00
ATOM   2121  ABC ABC X 242      12.860 -76.837  78.521  1.00  0.00
ATOM   2122  ABD ABD X 243     -38.145  41.142   7.178  1.00  0.00
ATOM   2123  ABE ABE X 244     -78.686  43.934  28.854  1.00  0.00
ATOM   2124  ABF ABF X 245      26.606  67.480  65.563  1.00  0.00
ATOM   2125  ABG ABG X 246      54.800  18.018  62.675  1.00  0.00
ATOM   2126  ABH ABH X 247      41.756  27.465 -11.411  1.00  0.00
ATOM   2127  ABI ABI X 248     -70.812  15.024 -32.396  1.00  0.00
ATOM   2128  ABJ ABJ X 249     -37.301  53.027 -32.649  1.00  0.00
ATOM   2129  ABK ABK X 250      72.511  21.157 -28.599  1.00  0.00
ATOM   2130  ABL ABL X 251      21.685 -50.254  63.262  1.00  0.00
ATOM   2131  ABM ABM X 252      64.006  61.005  14.439  1.00  0.00
ATOM   2132  ABN ABN X 253      87.625 -42.817  -4.339  1.00  0.00
ATOM   2133  ABO ABO X 254     -62.664 -80.892  15.938  1.00  0.00
ATOM   2134  ABP ABP X 255      44.249  16.994  31.897  1.00  0.00
ATOM   2135  ABQ ABQ X 256      26.453 -34.195  43.305  1.00  0.00
ATOM   2136  ABR ABR X 257     -34.728 -59.085 -10.949  1.00  0.00
ATOM   2137  ABS ABS X 258      49.905 -14.179  16.804  1.00  0.00
ATOM   2138  ABT ABT X 259     -34.189  83.459 -52.341  1.00  0.00
ATOM   2139  ABU ABU X 260     -86.006 -67.175  62.531  1.00  0.00
ATOM   2140  ABV ABV X 261     -52.761 -72.298  81.237  1.00  0.00
ATOM   2141  ABW ABW X 262     -10.512  -5.878 -25.809  1.00  0.00
ATOM   2142  ABX ABX X 263       5.623  73.195 -72.730  1.00  0.00
ATOM   2143  ABY ABY X 264      73.062 -76.709  73.202  1.00  0.00
ATOM   2144  ABZ ABZ X 265     -12.508  16.696 -44.902  1.00  0.00
ATOM   2145  ACA ACA X 266      78.517 -29.882 -25.845  1.00  0.00
ATOM   2146  ACB ACB X 267      58.421  78.955 -73.294  1.00  0.00
ATOM   2147  ACC ACC X 268     -12.289 -71.117 -74.236  1.00  0.00
ATOM   2148  ACD ACD X 269     -79.615   7.282  33.675  1.00  0.00
ATOM   2149  ACE ACE X 270     -39.779  16.535  26.412  1.00  0.00
ATOM   2150  ACF ACF X 271      68.326  65.610  47.065  1.00  0.00
ATOM   2151  ACG ACG X 272     -19.731  24.719  79.075  1.00  0.00
ATOM   2152  ACH ACH X 273       9.261 -32.939  12.638  1.00  0.00
ATOM   2153  ACI ACI X 274     -53.628 -69.506 -42.316  1.00  0.00
ATOM   2154  ACJ ACJ X 275     -71.805  51.650 -39.681  1.00  0.00
ATOM   2155  ACK ACK X 276     -64.873  32.384  64.379  1.00  0.00
ATOM   2156  ACL ACL X 277     -53.079   5.819  61.499  1.00  0.00
ATOM   2157  ACM ACM X 278      -1.549  -1.023  85.098  1.00  0.00
ATOM   2158  ACN ACN X 279      80.410  74.754  69.879  1.00  0.00
ATOM   2159  ACO ACO X 280     -80.200  36.169   0.656  1.00  0.00
ATOM   2160  ACP ACP X 281      39.107 -15.816 -23.113  1.00  0.00
ATOM   2161  ACQ ACQ X 282     -73.833 -73.794 -80.954  1.00  0.00
ATOM   2162  ACR ACR X 283     -32.144  15.876 -29.939  1.00  0.00
ATOM   2163  ACS ACS X 284      48.173 -46.164 -17.633  1.00  0.00
ATOM   2164  ACT ACT X 285     -47.753  81.532  33.615  1.00  0.00
ATOM   2165  ACU ACU X 286      66.834 -12.040  32.290  1.00  0.00
ATOM   2166  ACV ACV X 287      84.201  37.432  18.268  1.00  0.00
ATOM   2167  ACW ACW X 288      -5.172  73.028 -41.199  1.00  0.00
ATOM   2168  ACX ACX X 289     -45.479 -36.979  11.896  1.00  0.00
ATOM   2169  ACY ACY X 290      44.228 -10.888 -65.465  1.00  0.00
ATOM   2170  ACZ ACZ X 291     -50.101 -25.541  42.066  1.00  0.00
ATOM   2171  ADA ADA X 292     -32.360 -45.183 -62.069  1.00  0.00
ATOM   2172  ADB ADB X 293     -23.112  57.848 -10.071  1.00  0.00
ATOM   2173  ADC ADC X 294     -18.975 -11.513 -75.577  1.00  0.00
ATOM   2174  ADD ADD X 295     -76.156 -34.625  -0.265  1.00  0.00
ATOM   2175  ADE ADE X 296      67.734  11.628  28.523  1.00  0.00
ATOM   2176  ADF ADF X 297     -75.264   4.097 -63.681  1.00  0.00
ATOM   2177  ADG ADG X 298      23.648 -20.730  33.253  1.00  0.00
ATOM   2178  ADH ADH X 299      58.597   2.690 -26.129  1.00  0.00
ATOM   2179  ADI ADI X 300     -68.959 -53.115   8.417  1.00  0.00
ATOM   2180  ADJ ADJ X 301      22.865   9.553 -47.533  1.00  0.00
ATOM   2181  ADK ADK X 302      59.926   4.113 -40.137  1.00  0.00
ATOM   2182  ADL ADL X 303     -55.569  72.933  -5.773  1.00  0.00
ATOM   2183  ADM ADM X 304      36.067   2.633  -6.432  1.00  0.00
ATOM   2184  ADN ADN X 305      29.524 -42.682 -53.959  1.00  0.00
ATOM   2185  ADO ADO X 306      62.252 -15.883 -37.972  1.00  0.00
ATOM   2186  ADP ADP X 307     -25.675 -37.279 -23.478  1.00  0.00
ATOM   2187  ADQ ADQ X 308      49.155 -76.992  53.206  1.00  0.00
ATOM   2188  ADR ADR X 309     -64.864   3.022  21.023  1.00  0.00
ATOM   2189  ADS ADS X 310       0.199 -86.853 -51.411  1.00  0.00
ATOM   2190  ADT ADT X 311      76.322 -79.280  18.286  1.00  0.00
ATOM   2191  ADU ADU X 312       2.376  25.630  31.622  1.00  0.00
ATOM   2192  ADV ADV X 313     -52.979  58.161  51.951  1.00  0.00
ATOM   2193  ADW ADW X 314     -76.771 -43.930 -67.999  1.00  0.00
ATOM   2194  ADX ADX X 315     -11.948 -82.497  82.990  1.00  0.00
ATOM   2195  ADY ADY X 316      -5.580  30.388 -35.295  1.00  0.00
ATOM   2196  ADZ ADZ X 317      32.964 -75.499 -16.944  1.00  0.00
ATOM   2197  AEA AEA X 318      83.208  49.143  87.364  1.00  0.00
ATOM   2198  AEB AEB X 319     -32.236  27.771 -80.151  1.00  0.00
ATOM   2199  AEC AEC X 320      62.175   2.082  -8.261  1.00  0.00
ATOM   2200  AED AED X 321     -79.612 -28.887  22.091  1.00  0.00
ATOM   2201  AEE AEE X 322      12.868  -9.522  22.031  1.00  0.00
ATOM   2202  AEF AEF X 323     -32.715 -16.592  30.391  1.00  0.00
ATOM   2203  AEG AEG X 324     -81.167 -37.679 -40.625  1.00  0.00
ATOM   2204  AEH AEH X 325       5.660  34.093  -9.803  1.00  0.00
ATOM   2205  AEI AEI X 326       9.827 -62.722  56.391  1.00  0.00
ATOM   2206  AEJ AEJ X 327     -55.259   1.229 -26.812  1.00  0.00
ATOM   2207  AEK AEK X 328      22.870  34.595  25.100  1.00  0.00
ATOM   2208  AEL AEL X 329     -36.216 -79.336  33.060  1.00  0.00
ATOM   2209  AEM AEM X 330       6.425  40.669  79.065  1.00  0.00
ATOM   2210  AEN AEN X 331      19.297  11.861  67.683  1.00  0.00
ATOM   2211  AEO AEO X 332      83.024  52.217 -31.509  1.00  0.00
ATOM   2212  AEP AEP X 333     -22.132 -24.838 -52.956  1.00  0.00
ATOM   2213  AEQ AEQ X 334     -28.409 -85.259 -25.712  1.00  0.00
ATOM   2214  AER AER X 335      68.065  46.625 -74.602  1.00  0.00
ATOM   2215  AES AES X 336      -2.839 -22.186 -56.589  1.00  0.00
ATOM   2216  AET AET X 337      53.312 -31.000  -7.331  1.00  0.00
ATOM   2217  AEU AEU X 338      54.887  23.186 -62.618  1.00  0.00
ATOM   2218  AEV AEV X 339       1.979  69.216   8.698  1.00  0.00
ATOM   2219  AEW AEW X 340       4.686 -36.024  73.962  1.00  0.00
ATOM   2220  AEX AEX X 341      52.840 -27.778  85.102  1.00  0.00
ATOM   2221  AEY AEY X 342      65.271  52.367 -22.421  1.00  0.00
ATOM   2222  AEZ AEZ X 343      20.423  75.911  35.616  1.00  0.00
ATOM   2223  AFA AFA X 344      65.728  43.938 -30.476  1.00  0.00
ATOM   2224  AFB AFB X 345      83.479   4.839 -75.077  1.00  0.00
ATOM   2225  AFC AFC X 346      84.670   9.718 -42.686  1.00  0.00
ATOM   2226  AFD AFD X 347       6.833   6.610  35.586  1.00  0.00
ATOM   2227  AFE AFE X 348     -66.872  67.776  62.565  1.00  0.00
ATOM   2228  AFF AFF X 349     -25.964  -3.806   9.741  1.00  0.00
ATOM   2229  AFG AFG X 350     -17.774  31.242 -69.230  1.00  0.00
ATOM   2230  AFH AFH X 351     -73.474 -81.234  -2.260  1.00  0.00
ATOM   2231  AFI AFI X 352      34.010  43.571  29.735  1.00  0.00
ATOM   2232  AFJ AFJ X 353     -43.121  24.937  -4.994  1.00  0.00
ATOM   2233  AFK AFK X 354     -80.606 -49.266 -29.868  1.00  0.00
ATOM   2234  AFL AFL X 355     -76.051  69.846  47.216  1.00  0.00
ATOM   2235  AFM AFM X 356     -39.278 -53.926 -47.591  1.00  0.00
ATOM   2236  AFN AFN X 357      16.135 -67.097  26.119  1.00  0.00
ATOM   2237  AFO AFO X 358     -54.549 -74.691  -2.300  1.00  0.00
ATOM   2238  AFP AFP X 359     -13.429  -1.885  41.236  1.00  0.00
ATOM   2239  AFQ AFQ X 360      37.353 -74.364 -61.994  1.00  0.00
ATOM   2240  AFR AFR X 361      76.122 -12.533  73.777  1.00  0.00
ATOM   2241  AFS AFS X 362      64.140 -41.504  70.106  1.00  0.00
ATOM   2242  AFT AFT X 363      54.351   6.374  88.211  1.00  0.00
ATOM   2243  AFU AFU X 364     -74.719 -14.793  73.318  1.00  0.00
ATOM   2244  AFV AFV X 365     -33.557  45.228  77.547  1.00  0.00
ATOM   2245  AFW AFW X 366     -68.964  84.498  54.382  1.00  0.00
ATOM   2246  AFX AFX X 367      72.386  81.064  54.015  1.00  0.00
ATOM   2247  AFY AFY X 368      64.482 -36.449  39.092  1.00  0.00
ATOM   2248  AFZ AFZ X 369      28.308 -54.333 -34.301  1.00  0.00
ATOM   2249  AGA AGA X 370     -21.650  48.606  19.685  1.00  0.00
ATOM   2250  AGB AGB X 371       4.308 -34.965 -23.497  1.00  0.00
ATOM   2251  AGC AGC X 372     -28.264 -13.258 -15.167  1.00  0.00
ATOM   2252  AGD AGD X 373     -35.307  26.975  60.913  1.00  0.00
ATOM   2253  AGE AGE X 374     -69.303 -53.709  71.709  1.00  0.00
ATOM   2254  AGF AGF X 375      -6.589   3.326 -37.981  1.00  0.00
ATOM   2255  AGG AGG X 376       6.014 -47.270 -46.256  1.00  0.00
ATOM   2256  AGH AGH X 377      45.551  52.942 -79.762  1.00  0.00
ATOM   2257  AGI AGI X 378      15.446 -18.639 -70.395  1.00  0.00
ATOM   2258  AGJ AGJ X 379       9.418  30.551  56.135  1.00  0.00
ATOM   2259  AGK AGK X 380      31.630  32.576  39.415  1.00  0.00
ATOM   2260  AGL AGL X 381     -21.043  78.489  24.603  1.00  0.00
ATOM   2261  AGM AGM X 382     -74.810  37.751  86.942  1.00  0.00
ATOM   2262  AGN AGN X 383      56.212  16.264  15.318  1.00  0.00
ATOM   2263  AGO AGO X 384     -13.652 -56.813  74.714  1.00  0.00
ATOM   2264  AGP AGP X 385      47.442  70.768 -68.914  1.00  0.00
ATOM   2265  AGQ AGQ X 386      81.071  21.326   5.202  1.00  0.00
ATOM   2266  AGR AGR X 387      52.165  69.577 -21.717  1.00  0.00
ATOM   2267  AGS AGS X 388      14.361 -66.221 -29.193  1.00  0.00
ATOM   2268  AGT AGT X 389     -75.599  83.867 -12.074  1.00  0.00
ATOM   2269  AGU AGU X 390      21.939 -69.083 -46.384  1.00  0.00
ATOM   2270  AGV AGV X 391       0.867 -57.034  34.712  1.00  0.00
ATOM   2271  AGW AGW X 392     -12.016 -38.116   1.880  1.00  0.00
ATOM   2272  AGX AGX X 393      43.027 -72.515 -26.861  1.00  0.00
ATOM   2273  AGY AGY X 394     -30.333 -68.086 -47.548  1.00  0.00
ATOM   2274  AGZ AGZ X 395      46.392 -10.210  76.770  1.00  0.00
ATOM   2275  AHA AHA X 396      35.011   4.977  17.279  1.00  0.00
ATOM   2276  AHB AHB X 397      47.605 -80.114  -6.793  1.00  0.00
ATOM   2277  AHC AHC X 398      89.025  64.318  46.126  1.00  0.00
ATOM   2278  AHD AHD X 399      17.942  -5.541  41.437  1.00  0.00
ATOM   2279  AHE AHE X 400      63.258 -35.708 -64.799  1.00  0.00
ATOM   2280  AHF AHF X 401      36.420  52.619 -37.108  1.00  0.00
ATOM   2281  AHG AHG X 402     -80.591  48.786 -59.863  1.00  0.00
ATOM   2282  AHH AHH X 403      52.296 -64.469  81.639  1.00  0.00
ATOM   2283  AHI AHI X 404      25.603  39.274  83.769  1.00  0.00
ATOM   2284  AHJ AHJ X 405      35.842  78.387  23.203  1.00  0.00
ATOM   2285  AHK AHK X 406     -51.495  -0.436   1.632  1.00  0.00
ATOM   2286  AHL AHL X 407     -30.495  80.722 -24.488  1.00  0.00
ATOM   2287  AHM AHM X 408     -42.589  41.681  -6.275  1.00  0.00
ATOM   2288  AHN AHN X 409      29.833  39.528  59.368  1.00  0.00
ATOM   2289  AHO AHO X 410      53.308 -24.505 -53.307  1.00  0.00
ATOM   2290  AHP AHP X 411     -50.567  59.727  70.394  1.00  0.00
ATOM   2291  AHQ AHQ X 412      35.188  60.072  44.196  1.00  0.00
ATOM   2292  AHR AHR X 413      -9.136 -31.275 -38.977  1.00  0.00
ATOM   2293  AHS AHS X 414      10.816 -13.217  61.924  1.00  0.00
ATOM   2294  AHT AHT X 415      10.423  61.503  49.321  1.00  0.00
ATOM   2295  AHU AHU X 416      26.104  -1.162 -83.377  1.00  0.00
ATOM   2296  AHV AHV X 417     -16.632   1.948 -55.032  1.00  0.00
ATOM   2297  AHW AHW X 418      81.817 -56.033  57.658  1.00  0.00
ATOM   2298  AHX AHX X 419     -65.141  56.459   1.541  1.00  0.00
ATOM   2299  AHY AHY X 420      45.721   4.361 -43.551  1.00  0.00
ATOM   2300  AHZ AHZ X 421     -48.186  57.856  87.717  1.00  0.00
ATOM   2301  AIA AIA X 422     -56.887  -7.052  31.348  1.00  0.00
ATOM   2302  AIB AIB X 423      71.944  28.657 -68.236  1.00  0.00
ATOM   2303  AIC AIC X 424      82.691 -19.883  26.898  1.00  0.00
ATOM   2304  AID AID X 425      -8.181 -21.557  49.589  1.00  0.00
ATOM   2305  AIE AIE X 426      81.016   1.882  34.677  1.00  0.00
ATOM   2306  AIF AIF X 427     -75.143  -9.646 -75.535  1.00  0.00
ATOM   2307  AIG AIG X 428      29.791 -81.976   4.275  1.00  0.00
ATOM   2308  AIH AIH X 429     -71.678  26.724  80.059  1.00  0.00
ATOM   2309  AII AII X 430      27.593  49.196  15.491  1.00  0.00
ATOM   2310  AIJ AIJ X 431     -38.490 -50.597  83.596  1.00  0.00
ATOM   2311  AIK AIK X 432      62.719   4.633 -60.756  1.00  0.00
ATOM   2312  AIL AIL X 433     -52.545 -17.869   2.709  1.00  0.00
ATOM   2313  AIM AIM X 434     -26.448 -61.129  26.439  1.00  0.00
ATOM   2314  AIN AIN X 435     -38.477 -44.714 -84.432  1.00  0.00
ATOM   2315  AIO AIO X 436     -80.161 -23.539  48.400  1.00  0.00
ATOM   2316  AIP AIP X 437     -13.202  28.319  -9.449  1.00  0.00
ATOM   2317  AIQ AIQ X 438     -79.318  59.185 -74.063  1.00  0.00
ATOM   2318  AIR AIR X 439      -1.867  62.013  28.354  1.00  0.00
ATOM   2319  AIS AIS X 440      32.678  27.881 -84.923  1.00  0.00
ATOM   2320  AIT AIT X 441     -60.094  82.329 -86.018  1.00  0.00
ATOM   2321  AIU AIU X 442     -15.340  31.493 -43.342  1.00  0.00
ATOM   2322  AIV AIV X 443     -66.220  72.679 -31.626  1.00  0.00
ATOM   2323  AIW AIW X 444     -46.778 -56.319   0.191  1.00  0.00
ATOM   2324  AIX AIX X 445     -82.904  -4.750  47.958  1.00  0.00
ATOM   2325  AIY AIY X 446     -62.681 -37.404  31.076  1.00  0.00
ATOM   2326  AIZ AIZ X 447      83.740 -56.860 -63.669  1.00  0.00
ATOM   2327  AJA AJA X 448     -55.451  43.657  39.885  1.00  0.00
ATOM   2328  AJB AJB X 449      35.658 -54.105  88.387  1.00  0.00
ATOM   2329  AJC AJC X 450     -62.345  44.735 -84.975  1.00  0.00
ATOM   2330  AJD AJD X 451     -68.433  -1.445 -48.528  1.00  0.00
ATOM   2331  AJE AJE X 452      -5.718  57.514  -4.708  1.00  0.00
ATOM   2332  AJF AJF X 453     -42.634 -70.556   1.861  1.00  0.00
ATOM   2333  AJG AJG X 454      74.470 -21.552 -86.045  1.00  0.00
ATOM   2334  AJH AJH X 455      48.276  80.152 -44.953  1.00  0.00
ATOM   2335  AJI AJI X 456      42.709 -63.143 -78.475  1.00  0.00
ATOM   2336  AJJ AJJ X 457     -80.639  78.860   7.933  1.00  0.00
ATOM   2337  AJK AJK X 458     -59.876   5.188  82.339  1.00  0.00
ATOM   2338  AJL AJL X 459      43.824 -43.393  13.219  1.00  0.00
ATOM   2339  AJM AJM X 460     -72.537   7.325  -3.626  1.00  0.00
ATOM   2340  AJN AJN X 461     -22.180 -37.082  14.655  1.00  0.00
ATOM   2341  AJO AJO X 462      59.172   1.830 -74.491  1.00  0.00
ATOM   2342  AJP AJP X 463      81.934  -6.452  54.088  1.00  0.00
ATOM   2343  AJQ AJQ X 464      76.744 -52.878  13.048  1.00  0.00
ATOM   2344  AJR AJR X 465      19.810 -12.362 -40.317  1.00  0.00
ATOM   2345  AJS AJS X 466      24.965 -82.657  25.744  1.00  0.00
ATOM   2346  AJT AJT X 467      28.207 -86.994 -71.539  1.00  0.00
ATOM   2347  AJU AJU X 468      41.940 -55.103  58.176  1.00  0.00
ATOM   2348  AJV AJV X 469     -82.060 -36.311  69.693  1.00  0.00
ATOM   2349  AJW AJW X 470     -15.859 -50.397 -54.239  1.00  0.00
ATOM   2350  AJX AJX X 471     -75.303  81.065 -74.406  1.00  0.00
ATOM   2351  AJY AJY X 472     -63.518  22.325  25.813  1.00  0.00
ATOM   2352  AJZ AJZ X 473      82.748  30.327  67.131  1.00  0.00
ATOM   2353  AKA AKA X 474     -50.263 -42.594 -49.036  1.00  0.00
ATOM   2354  AKB AKB X 475     -83.604 -56.319 -14.543  1.00  0.00
ATOM   2355  AKC AKC X 476      84.988 -54.818 -83.993  1.00  0.00
ATOM   2356  AKD AKD X 477      82.279  76.022  38.821  1.00  0.00
ATOM   2357  AKE AKE X 478      70.773  -9.343 -78.213  1.00  0.00
ATOM   2358  AKF AKF X 479     -84.682   8.552 -48.784  1.00  0.00
ATOM   2359  AKG AKG X 480     -58.460  32.657   7.465  1.00  0.00
ATOM   2360  AKH AKH X 481      37.940 -57.055  -1.230  1.00  0.00
ATOM   2361  AKI AKI X 482      10.970 -16.205  84.856  1.00  0.00
ATOM   2362  AKJ AKJ X 483      -6.694 -72.767  45.696  1.00  0.00
ATOM   2363  AKK AKK X 484      27.729 -33.900 -76.327  1.00  0.00
ATOM   2364  AKL AKL X 485     -37.424  30.921  75.017  1.00  0.00
ATOM   2365  AKM AKM X 486      54.117  74.288  64.833  1.00  0.00
ATOM   2366  AKN AKN X 487      88.567  52.331 -66.919  1.00  0.00
ATOM   2367  AKO AKO X 488      85.279 -46.220  85.281  1.00  0.00
ATOM   2368  AKP AKP X 489      -9.723 -37.567  43.094  1.00  0.00
ATOM   2369  AKQ AKQ X 490      55.718  49.677 -56.992  1.00  0.00
ATOM   2370  AKR AKR X 491      -5.315 -66.988 -51.087  1.00  0.00
ATOM   2371  AKS AKS X 492      41.347  74.976  86.559  1.00  0.00
ATOM   2372  AKT AKT X 493     -82.937  80.428 -58.263  1.00  0.00
ATOM   2373  AKU AKU X 494      87.464  49.164 -20.036  1.00  0.00
ATOM   2374  AKV AKV X 495     -60.785  28.778 -22.064  1.00  0.00
ATOM   2375  AKW AKW X 496      83.509  77.170 -21.293  1.00  0.00
ATOM   2376  AKX AKX X 497       9.915 -85.114  33.721  1.00  0.00
ATOM   2377  AKY AKY X 498     -76.507  55.111  70.279  1.00  0.00
ATOM   2378  AKZ AKZ X 499      46.118 -41.955  50.089  1.00  0.00
ATOM   2379  ALA ALA X 500      32.396  33.615 -51.534  1.00  0.00
ATOM   2380  ALB ALB X 501     -21.202 -78.506  66.565  1.00  0.00
ATOM   2381  ALC ALC X 502      16.274 -71.690 -65.450  1.00  0.00
ATOM   2382  ALD ALD X 503      16.564  21.467 -75.963  1.00  0.00
ATOM   2383  ALE ALE X 504     -32.610 -27.393 -42.871  1.00  0.00
ATOM   2384  ALF ALF X 505      26.828 -87.256 -39.701  1.00  0.00
ATOM   2385  ALG ALG X 506      35.399  62.458   6.396  1.00  0.00
ATOM   2386  ALH ALH X 507     -45.809 -85.049 -14.864  1.00  0.00
ATOM   2387  ALI ALI X 508      75.405  44.143  46.090  1.00  0.00
ATOM   2388  ALJ ALJ X 509      14.809 -84.359  14.766  1.00  0.00
ATOM   2389  ALK ALK X 510     -63.010 -62.975 -54.429  1.00  0.00
ATOM   2390  ALL ALL X 511     -65.445 -11.728  58.995  1.00  0.00
ATOM   2391  ALM ALM X 512      67.310 -67.565 -82.868  1.00  0.00
ATOM   2392  ALN ALN X 513      43.876 -16.579  49.676  1.00  0.00
ATOM   2393  ALO ALO X 514     -84.994 -59.287 -50.419  1.00  0.00
ATOM   2394  ALP ALP X 515     -58.746 -80.805  50.261  1.00  0.00
ATOM   2395  ALQ ALQ X 516      25.050  56.843 -83.976  1.00  0.00
ATOM   2396  ALR ALR X 517     -78.073 -46.976  32.807  1.00  0.00
ATOM   2397  ALS ALS X 518      77.032   3.886 -18.808  1.00  0.00
ATOM   2398  ALT ALT X 519      -6.660 -28.704 -74.020  1.00  0.00
ATOM   2399  ALU ALU X 520      61.206 -87.042 -45.117  1.00  0.00
ATOM   2400  ALV ALV X 521      81.979 -15.120 -31.568  1.00  0.00
ATOM   2401  ALW ALW X 522     -45.253 -11.142  16.852  1.00  0.00
ATOM   2402  ALX ALX X 523     -74.803 -78.117  85.987  1.00  0.00
ATOM   2403  ALY ALY X 524     -31.903 -47.123  15.966  1.00  0.00
ATOM   2404  ALZ ALZ X 525     -36.773  38.108  38.841  1.00  0.00
ATOM   2405  AMA AMA X 526      38.721 -32.073  58.393  1.00  0.00
ATOM   2406  AMB AMB X 527      29.231  12.904  34.756  1.00  0.00
ATOM   2407  AMC AMC X 528      88.850  -9.690  -3.730  1.00  0.00
ATOM   2408  AMD AMD X 529     -45.686  11.713 -71.819  1.00  0.00
ATOM   2409  AME AME X 530     -71.666  30.199 -65.190  1.00  0.00
ATOM   2410  AMF AMF X 531       2.853  43.350 -78.652  1.00  0.00
ATOM   2411  AMG AMG X 532     -79.351  47.031  50.273  1.00  0.00
ATOM   2412  AMH AMH X 533       4.786 -41.623  38.935  1.00  0.00
ATOM   2413  AMI AMI X 534     -33.612   5.854 -54.898  1.00  0.00
ATOM   2414  AMJ AMJ X 535     -55.979  83.351  66.289  1.00  0.00
ATOM   2415  AMK AMK X 536     -21.512 -72.344 -18.446  1.00  0.00
ATOM   2416  AML AML X 537     -26.613  19.630  55.104  1.00  0.00
ATOM   2417  AMM AMM X 538     -76.555  68.099  86.814  1.00  0.00
ATOM   2418  AMN AMN X 539      75.756  29.659  23.382  1.00  0.00
ATOM   2419  AMO AMO X 540     -56.990 -56.823  28.090  1.00  0.00
ATOM   2420  AMP AMP X 541       3.690 -13.197  36.764  1.00  0.00
ATOM   2421  AMQ AMQ X 542      31.541 -60.180  46.854  1.00  0.00
ATOM   2422  AMR AMR X 543     -52.955 -50.970 -34.009  1.00  0.00
ATOM   2423  AMS AMS X 544       1.942   0.597 -56.368  1.00  0.00
ATOM   2424  AMT AMT X 545      23.224  62.500 -62.071  1.00  0.00
ATOM   2425  AMU AMU X 546     -82.730  18.151  60.571  1.00  0.00
ATOM   2426  AMV AMV X 547      20.832 -22.674  47.996  1.00  0.00
ATOM   2427  AMW AMW X 548      11.802 -29.559 -57.171  1.00  0.00
ATOM   2428  AMX AMX X 549      23.657  48.113  -7.195  1.00  0.00
ATOM   2429  AMY AMY X 550      -5.044 -76.261 -35.336  1.00  0.00
ATOM   2430  AMZ AMZ X 551      -2.727 -24.186  85.946  1.00  0.00
ATOM   2431  ANA ANA X 552     -24.247 -77.694   9.504  1.00  0.00
ATOM   2432  ANB ANB X 553      43.562  32.246 -82.007  1.00  0.00
ATOM   2433  ANC ANC X 554     -74.993 -18.953 -53.662  1.00  0.00
ATOM   2434  AND AND X 555     -21.087  62.176 -65.382  1.00  0.00
ATOM   2435  ANE ANE X 556      21.165  72.990 -37.289  1.00  0.00
ATOM   2436  ANF ANF X 557     -21.181  31.855   5.130  1.00  0.00
ATOM   2437  ANG ANG X 558      40.879  -2.778  38.938  1.00  0.00
ATOM   2438  ANH ANH X 559     -25.417  84.914 -79.282  1.00  0.00
ATOM   2439  ANI ANI X 560     -52.406  22.938  80.019  1.00  0.00
ATOM   2440  ANJ ANJ X 561      75.911  -2.658  15.053  1.00  0.00
ATOM   2441  ANK ANK X 562     -54.825  77.600  84.324  1.00  0.00
ATOM   2442  ANL ANL X 563     -23.327   4.446   0.921  1.00  0.00
ATOM   2443  ANM ANM X 564      39.787  84.082  53.545  1.00  0.00
ATOM   2444  ANN ANN X 565     -32.873 -10.332 -56.550  1.00  0.00
ATOM   2445  ANO ANO X 566     -67.047 -83.412 -43.516  1.00  0.00
ATOM   2446  ANP ANP X 567     -51.958 -84.151 -42.951  1.00  0.00
ATOM   2447  ANQ ANQ X 568     -74.750   3.785  86.083  1.00  0.00
ATOM   2448  ANR ANR X 569       6.885 -87.991 -74.854  1.00  0.00
ATOM   2449  ANS ANS X 570      79.273  40.673 -47.918  1.00  0.00
ATOM   2450  ANT ANT X 571     -33.888 -36.165  27.175  1.00  0.00
ATOM   2451  ANU ANU X 572      63.942  65.226  84.927  1.00  0.00
ATOM   2452  ANV ANV X 573      32.721  60.553 -77.105  1.00  0.00
ATOM   2453  ANW ANW X 574      52.613 -61.777   8.605  1.00  0.00
ATOM   2454  ANX ANX X 575      17.339 -40.347 -27.548  1.00  0.00
ATOM   2455  ANY ANY X 576      20.060  23.996   8.567  1.00  0.00
ATOM   2456  ANZ ANZ X 577     -20.698  72.646  -3.283  1.00  0.00
ATOM   2457  AOA AOA X 578      26.416 -37.394  -8.284  1.00  0.00
ATOM   2458  AOB AOB X 579      73.475  -8.359 -45.419  1.00  0.00
ATOM   2459  AOC AOC X 580      89.268  25.661 -62.308  1.00  0.00
ATOM   2460  AOD AOD X 581      -4.910  42.814 -29.103  1.00  0.00
ATOM   2461  AOE AOE X 582      -1.791 -17.108 -72.017  1.00  0.00
ATOM   2462  AOF AOF X 583      71.359  52.672  62.710  1.00  0.00
ATOM   2463  AOG AOG X 584     -51.380  -0.454  79.152  1.00  0.00
ATOM   2464  AOH AOH X 585      27.505  13.152 -25.606  1.00  0.00
ATOM   2465  AOI AOI X 586      -9.732  36.393  68.249  1.00  0.00
ATOM   2466  AOJ AOJ X 587       5.702  21.665 -64.131  1.00  0.00
ATOM   2467  AOK AOK X 588      81.295 -43.713 -66.077  1.00  0.00
ATOM   2468  AOL AOL X 589      26.513  56.643  33.955  1.00  0.00
ATOM   2469  AOM AOM X 590      33.203  84.683  -7.359  1.00  0.00
ATOM   2470  AON AON X 591     -79.130 -66.196  19.511  1.00  0.00
ATOM   2471  AOO AOO X 592     -58.713   6.786  43.164  1.00  0.00
ATOM   2472  AOP AOP X 593      71.375 -85.370  44.913  1.00  0.00
ATOM   2473  AOQ AOQ X 594     -26.045 -84.576  48.205  1.00  0.00
ATOM   2474  AOR AOR X 595     -50.135  44.699  78.494  1.00  0.00
ATOM   2475  AOS AOS X 596      76.774 -73.991  39.105  1.00  0.00
ATOM   2476  AOT AOT X 597      60.933 -41.099  21.247  1.00  0.00
ATOM   2477  AOU AOU X 598     -36.573 -68.019 -81.802  1.00  0.00
ATOM   2478  AOV AOV X 599      42.449 -23.400  74.748  1.00  0.00
ATOM   2479  AOW AOW X 600     -79.281  12.575  73.208  1.00  0.00
ATOM   2480  AOX AOX X 601     -55.049 -57.893 -68.379  1.00  0.00
ATOM   2481  AOY AOY X 602      20.753  80.567   6.960  1.00  0.00
ATOM   2482  AOZ AOZ X 603     -84.355  32.353  61.183  1.00  0.00
ATOM   2483  APA APA X 604     -21.864 -85.990  -6.004  1.00  0.00
ATOM   2484  APB APB X 605      46.723 -32.861 -43.420  1.00  0.00
ATOM   2485  APC APC X 606      68.888  31.318 -51.519  1.00  0.00
ATOM   2486  APD APD X 607     -54.149 -53.644 -20.633  1.00  0.00
ATOM   2487  APE APE X 608      10.625 -48.524  48.500  1.00  0.00
ATOM   2488  APF APF X 609     -13.923  56.203 -28.098  1.00  0.00
ATOM   2489  APG APG X 610      27.867 -51.321 -20.733  1.00  0.00
ATOM   2490  APH APH X 611     -10.623  29.379  40.722  1.00  0.00
ATOM   2491  API API X 612     -46.910 -71.431 -58.551  1.00  0.00
ATOM   2492  APJ APJ X 613      58.790  33.189  32.574  1.00  0.00
ATOM   2493  APK APK X 614      78.597 -82.353 -12.151  1.00  0.00
ATOM   2494  APL APL X 615     -74.749 -10.960   5.149  1.00  0.00
ATOM   2495  APM APM X 616     -39.697  -1.868 -40.730  1.00  0.00
ATOM   2496  APN APN X 617     -81.993 -84.246 -60.286  1.00  0.00
ATOM   2497  APO APO X 618     -64.982 -88.694 -57.525  1.00  0.00
ATOM   2498  APP APP X 619      74.405 -43.732  -5.655  1.00  0.00
ATOM   2499  APQ APQ X 620      11.474 -53.705 -61.868  1.00  0.00
ATOM   2500  APR APR X 621     -77.133 -68.345  -0.543  1.00  0.00
ATOM   2501  APS APS X 622      38.323  52.859 -56.849  1.00  0.00
ATOM   2502  APT APT X 623      23.633 -86.059  43.265  1.00  0.00
ATOM   2503  APU APU X 624       4.678 -32.295 -80.900  1.00  0.00
ATOM   2504  APV APV X 625      54.675 -66.144 -61.944  1.00  0.00
ATOM   2505  APW APW X 626      87.021 -77.247  47.282  1.00  0.00
ATOM   2506  APX APX X 627     -84.799 -11.297 -18.718  1.00  0.00
ATOM   2507  APY APY X 628     -44.611 -11.702 -77.933  1.00  0.00
ATOM   2508  APZ APZ X 629      39.430 -11.433 -84.344  1.00  0.00
ATOM   2509  AQA AQA X 630     -79.743 -43.096  89.198  1.00  0.00
ATOM   2510  AQB AQB X 631      34.854 -22.518 -43.625  1.00  0.00
ATOM   2511  AQC AQC X 632     -81.247 -85.881  35.033  1.00  0.00
ATOM   2512  AQD AQD X 633      54.474 -24.889  61.479  1.00  0.00
ATOM   2513  AQE AQE X 634      62.690 -78.372 -61.808  1.00  0.00
ATOM   2514  AQF AQF X 635     -20.054 -60.448   8.811  1.00  0.00
ATOM   2515  AQG AQG X 636      76.896 -29.492 -46.529  1.00  0.00
ATOM   2516  AQH AQH X 637      40.809 -87.114 -36.036  1.00  0.00
ATOM   2517  AQI AQI X 638     -72.252  15.532 -81.025  1.00  0.00
ATOM   2518  AQJ AQJ X 639     -65.697 -41.925  -9.597  1.00  0.00
ATOM   2519  AQK AQK X 640     -10.757  45.592 -19.162  1.00  0.00
ATOM   2520  AQL AQL X 641     -39.035 -81.939 -40.862  1.00  0.00
ATOM   2521  AQM AQM X 642     -85.290  66.569 -20.541  1.00  0.00
ATOM   2522  AQN AQN X 643      13.612  -4.703  80.188  1.00  0.00
ATOM   2523  AQO AQO X 644      82.311  15.232  77.977  1.00  0.00
ATOM   2524  AQP AQP X 645      60.676   4.861  38.301  1.00  0.00
ATOM   2525  AQQ AQQ X 646     -25.058  38.353 -55.690  1.00  0.00
ATOM   2526  AQR AQR X 647      13.620 -17.594 -53.345  1.00  0.00
ATOM   2527  AQS AQS X 648     -63.803 -48.347 -25.671  1.00  0.00
ATOM   2528  AQT AQT X 649     -56.509 -36.329  74.638  1.00  0.00
ATOM   2529  AQU AQU X 650      75.142  37.713 -84.530  1.00  0.00
ATOM   2530  AQV AQV X 651     -72.491  45.790 -18.872  1.00  0.00
ATOM   2531  AQW AQW X 652      47.676 -44.097 -84.917  1.00  0.00
ATOM   2532  AQX AQX X 653     -82.169 -14.159  29.854  1.00  0.00
ATOM   2533  AQY AQY X 654     -11.349 -25.187 -13.629  1.00  0.00
ATOM   2534  AQZ AQZ X 655      47.334 -80.372  15.467  1.00  0.00
ATOM   2535  ARA ARA X 656       1.125   7.343 -17.172  1.00  0.00
ATOM   2536  ARB ARB X 657      83.474  -5.880 -62.074  1.00  0.00
ATOM   2537  ARC ARC X 658      30.822   2.690 -26.297  1.00  0.00
ATOM   2538  ARD ARD X 659      21.028 -28.176 -28.911  1.00  0.00
ATOM   2539  ARE ARE X 660     -18.589  12.251 -73.433  1.00  0.00
ATOM   2540  ARF ARF X 661      -3.457 -61.021 -28.222  1.00  0.00
ATOM   2541  ARG ARG X 662      68.668  60.840 -79.800  1.00  0.00
ATOM   2542  ARH ARH X 663      76.298 -35.028 -83.999  1.00  0.00
ATOM   2543  ARI ARI X 664      87.471  55.216 -82.227  1.00  0.00
ATOM   2544  ARJ ARJ X 665      72.661  -2.259   2.316  1.00  0.00
ATOM   2545  ARK ARK X 666     -10.449 -10.010  24.015  1.00  0.00
ATOM   2546  ARL ARL X 667      -5.106  15.559  87.509  1.00  0.00
ATOM   2547  ARM ARM X 668      25.093  24.789 -65.782  1.00  0.00
ATOM   2548  ARN ARN X 669      88.625  32.589 -35.414  1.00  0.00
ATOM   2549  ARO ARO X 670     -65.096  55.426  49.852  1.00  0.00
ATOM   2550  ARP ARP X 671      44.938  50.928  57.211  1.00  0.00
ATOM   2551  ARQ ARQ X 672       0.206  16.724  72.417  1.00  0.00
ATOM   2552  ARR ARR X 673       6.304 -80.326 -20.574  1.00  0.00
ATOM   2553  ARS ARS X 674      27.727 -46.781  11.730  1.00  0.00
ATOM   2554  ART ART X 675      31.287 -48.459 -81.563  1.00  0.00
ATOM   2555  ARU ARU X 676      50.335 -89.253  88.406  1.00  0.00
ATOM   2556  ARV ARV X 677     -20.924 -47.416 -81.933  1.00  0.00
ATOM   2557  ARW ARW X 678       9.378 -84.739  -3.836  1.00  0.00
ATOM   2558  ARX ARX X 679      88.241  84.104  19.030  1.00  0.00
ATOM   2559  ARY ARY X 680     -76.918   2.710  61.225  1.00  0.00
ATOM   2560  ARZ ARZ X 681      -6.154 -43.276 -78.518  1.00  0.00
ATOM   2561  ASA ASA X 682     -45.350  25.365  47.299  1.00  0.00
ATOM   2562  ASB ASB X 683      13.683  58.190  11.709  1.00  0.00
ATOM   2563  ASC ASC X 684      55.303 -29.192 -81.369  1.00  0.00
ATOM   2564  ASD ASD X 685      37.295 -81.931 -84.678  1.00  0.00
ATOM   2565  ASE ASE X 686      18.019  29.862 -29.452  1.00  0.00
ATOM   2566  ASF ASF X 687     -19.581 -89.697  18.632  1.00  0.00
ATOM   2567  ASG ASG X 688     -83.370 -43.607 -18.421  1.00  0.00
ATOM   2568  ASH ASH X 689     -41.975  43.147 -73.766  1.00  0.00
ATOM   2569  ASI ASI X 690     -16.310  55.425 -78.064  1.00  0.00
ATOM   2570  ASJ ASJ X 691     -44.482 -56.808 -80.517  1.00  0.00
ATOM   2571  ASK ASK X 692     -53.490 -90.138 -64.674  1.00  0.00
ATOM   2572  ASL ASL X 693     -83.960  22.394  16.458  1.00  0.00
ATOM   2573  ASM ASM X 694     -57.316  84.104 -38.314  1.00  0.00
ATOM   2574  ASN ASN X 695     -19.710 -52.024  -3.481  1.00  0.00
ATOM   2575  ASO ASO X 696       3.089 -60.267  14.977  1.00  0.00
ATOM   2576  ASP ASP X 697      15.360 -57.173 -82.795  1.00  0.00
ATOM   2577  ASQ ASQ X 698      40.580  62.119  82.606  1.00  0.00
ATOM   2578  ASR ASR X 699     -82.128 -23.384 -27.761  1.00  0.00
ATOM   2579  ASS ASS X 700     -84.144  83.386  55.854  1.00  0.00
ATOM   2580  AST AST X 701      53.430  40.887  84.424  1.00  0.00
ATOM   2581  ASU ASU X 702      40.595  72.597  44.545  1.00  0.00
ATOM   2582  ASV ASV X 703     -69.924  71.269 -84.274  1.00  0.00
ATOM   2583  ASW ASW X 704     -53.385  16.795 -21.545  1.00  0.00
ATOM   2584  ASX ASX X 705       3.037  42.834  13.585  1.00  0.00
ATOM   2585  ASY ASY X 706     -63.572 -61.784 -85.568  1.00  0.00
ATOM   2586  ASZ ASZ X 707      80.176 -63.564  -7.421  1.00  0.00
ATOM   2587  ATA ATA X 708     -81.118  63.725 -31.992  1.00  0.00
ATOM   2588  ATB ATB X 709     -76.746  72.828  63.406  1.00  0.00
ATOM   2589  ATC ATC X 710     -43.411 -49.763  21.957  1.00  0.00
ATOM   2590  ATD ATD X 711      -3.823 -41.503 -63.058  1.00  0.00
ATOM   2591  ATE ATE X 712      35.558 -80.113  32.306  1.00  0.00
ATOM   2592  ATF ATF X 713      -3.679  27.586   9.336  1.00  0.00
ATOM   2593  ATG ATG X 714      55.125 -15.790  41.657  1.00  0.00
ATOM   2594  ATH ATH X 715     -36.937 -82.906 -79.176  1.00  0.00
ATOM   2595  ATI ATI X 716      -1.627  43.758  43.319  1.00  0.00
ATOM   2596  ATJ ATJ X 717      29.091  -7.131  24.318  1.00  0.00
ATOM   2597  ATK ATK X 718      81.047 -58.738  34.998  1.00  0.00
ATOM   2598  ATL ATL X 719      88.811 -66.367  83.147  1.00  0.00
ATOM   2599  ATM ATM X 720     -54.259 -88.884  64.628  1.00  0.00
ATOM   2600  ATN ATN X 721      76.568  77.356 -85.093  1.00  0.00
ATOM   2601  ATO ATO X 722     -69.415 -61.768  87.596  1.00  0.00
ATOM   2602  ATP ATP X 723      54.690 -83.316  77.562  1.00  0.00
ATOM   2603  ATQ ATQ X 724     -45.227  62.795   0.146  1.00  0.00
ATOM   2604  ATR ATR X 725     -37.225 -29.607  -6.352  1.00  0.00
ATOM   2605  ATS ATS X 726     -82.723 -81.298  21.283  1.00  0.00
ATOM   2606  ATT ATT X 727      88.749 -33.924 -80.646  1.00  0.00
ATOM   2607  ATU ATU X 728      36.889  50.429  73.697  1.00  0.00
ATOM   2608  ATV ATV X 729     -45.911  85.400  15.614  1.00  0.00
ATOM   2609  ATW ATW X 730      60.283  82.976  -7.372  1.00  0.00
ATOM   2610  ATX ATX X 731     -78.850  36.166 -84.602  1.00  0.00
ATOM   2611  ATY ATY X 732     -56.304  82.726   6.697  1.00  0.00
ATOM   2612  ATZ ATZ X 733     -40.124 -90.011 -67.601  1.00  0.00
ATOM   2613  AUA AUA X 734      37.244  51.260 -18.353  1.00  0.00
ATOM   2614  AUB AUB X 735      69.175  19.252  37.843  1.00  0.00
ATOM   2615  AUC AUC X 736       2.286  15.805 -82.580  1.00  0.00
ATOM   2616  AUD AUD X 737      80.305  17.606 -86.433  1.00  0.00
ATOM   2617  AUE AUE X 738     -69.709 -79.664  65.376  1.00  0.00
ATOM   2618  AUF AUF X 739      35.811   9.745 -83.039  1.00  0.00
ATOM   2619  AUG AUG X 740       9.685 -24.556 -43.653  1.00  0.00
ATOM   2620  AUH AUH X 741     -70.108 -15.090  20.488  1.00  0.00
ATOM   2621  AUI AUI X 742     -32.832 -78.437  84.607  1.00  0.00
ATOM   2622  AUJ AUJ X 743      71.563 -21.701  -2.089  1.00  0.00
ATOM   2623  AUK AUK X 744      90.453  -9.903 -46.182  1.00  0.00
ATOM   2624  AUL AUL X 745      64.789 -15.336 -59.082  1.00  0.00
ATOM   2625  AUM AUM X 746      53.031  80.164  36.399  1.00  0.00
ATOM   2626  AUN AUN X 747      -6.761   4.064  64.364  1.00  0.00
ATOM   2627  AUO AUO X 748     -61.169 -27.902  56.786  1.00  0.00
ATOM   2628  AUP AUP X 749      20.533  56.151 -26.387  1.00  0.00
ATOM   2629  AUQ AUQ X 750      42.401 -83.509  77.510  1.00  0.00
ATOM   2630  AUR AUR X 751      55.427 -84.768 -79.326  1.00  0.00
ATOM   2631  AUS AUS X 752     -73.330 -74.376  74.224  1.00  0.00
ATOM   2632  AUT AUT X 753     -51.649 -12.898 -49.263  1.00  0.00
ATOM   2633  AUU AUU X 754     -19.629 -55.589 -34.097  1.00  0.00
ATOM   2634  AUV AUV X 755     -71.759  39.376  43.028  1.00  0.00
ATOM   2635  AUW AUW X 756     -70.607 -50.414  -5.379  1.00  0.00
ATOM   2636  AUX AUX X 757       3.128  75.978  39.157  1.00  0.00
ATOM   2637  AUY AUY X 758     -12.895   8.235 -11.560  1.00  0.00
ATOM   2638  AUZ AUZ X 759     -27.171  38.346 -14.733  1.00  0.00
ATOM   2639  AVA AVA X 760      83.528  19.763  55.053  1.00  0.00
ATOM   2640  AVB AVB X 761      49.881  39.901  43.400  1.00  0.00
ATOM   2641  AVC AVC X 762     -39.637  67.395  23.992  1.00  0.00
ATOM   2642  AVD AVD X 763      88.121 -33.411  39.855  1.00  0.00
ATOM   2643  AVE AVE X 764      77.538  43.463 -11.907  1.00  0.00
ATOM   2644  AVF AVF X 765     -12.890  21.993  29.182  1.00  0.00
ATOM   2645  AVG AVG X 766     -66.555 -26.891   9.912  1.00  0.00
ATOM   2646  AVH AVH X 767      87.585  39.539   6.941  1.00  0.00
ATOM   2647  AVI AVI X 768     -18.942  31.751  54.911  1.00  0.00
ATOM   2648  AVJ AVJ X 769      40.798  85.060   9.009  1.00  0.00
ATOM   2649  AVK AVK X 770      90.322 -24.069  10.559  1.00  0.00
ATOM   2650  AVL AVL X 771      37.032  80.688 -36.599  1.00  0.00
ATOM   2651  AVM AVM X 772      88.796 -43.050   7.491  1.00  0.00
ATOM   2652  AVN AVN X 773      87.212  84.218 -69.559  1.00  0.00
ATOM   2653  AVO AVO X 774       7.943  48.144  31.325  1.00  0.00
ATOM   2654  AVP AVP X 775     -57.378 -74.912 -72.763  1.00  0.00
ATOM   2655  AVQ AVQ X 776       9.642 -71.989  39.666  1.00  0.00
ATOM   2656  AVR AVR X 777     -11.260 -56.863  25.379  1.00  0.00
ATOM   2657  AVS AVS X 778      41.655  -0.200 -29.642  1.00  0.00
ATOM   2658  AVT AVT X 779       6.593 -24.468  46.309  1.00  0.00
ATOM   2659  AVU AVU X 780     -36.369 -21.129 -85.183  1.00  0.00
ATOM   2660  AVV AVV X 781     -32.082  70.820 -14.425  1.00  0.00
ATOM   2661  AVW AVW X 782     -31.945   9.838  -6.225  1.00  0.00
ATOM   2662  AVX AVX X 783     -41.325  34.387 -18.848  1.00  0.00
ATOM   2663  AVY AVY X 784     -73.188  22.024  50.366  1.00  0.00
ATOM   2664  AVZ AVZ X 785     -70.721 -14.315  87.523  1.00  0.00
ATOM   2665  AWA AWA X 786      20.951   9.840 -80.000  1.00  0.00
ATOM   2666  AWB AWB X 787      63.922   5.411   5.218  1.00  0.00
ATOM   2667  AWC AWC X 788      34.574   7.309   6.049  1.00  0.00
ATOM   2668  AWD AWD X 789     -23.108 -25.869   3.100  1.00  0.00
ATOM   2669  AWE AWE X 790      50.953 -85.848 -23.412  1.00  0.00
ATOM   2670  AWF AWF X 791     -13.103  83.534 -56.224  1.00  0.00
ATOM   2671  AWG AWG X 792     -15.129   4.027  87.269  1.00  0.00
ATOM   2672  AWH AWH X 793      38.796 -37.668  37.551  1.00  0.00
ATOM   2673  AWI AWI X 794      85.605  51.461  27.179  1.00  0.00
ATOM   2674  AWJ AWJ X 795      81.414   6.699  55.729  1.00  0.00
ATOM   2675  AWK AWK X 796     -67.598 -37.095 -40.232  1.00  0.00
ATOM   2676  AWL AWL X 797       1.690  23.671 -48.204  1.00  0.00
ATOM   2677  AWM AWM X 798     -71.009  17.797  12.884  1.00  0.00
ATOM   2678  AWN AWN X 799     -32.011   9.721  66.373  1.00  0.00
ATOM   2679  AWO AWO X 800      13.123 -12.536 -28.053  1.00  0.00
ATOM   2680  AWP AWP X 801     -27.689 -88.356 -42.882  1.00  0.00
ATOM   2681  AWQ AWQ X 802     -34.560  -3.970  18.604  1.00  0.00
ATOM   2682  AWR AWR X 803      58.641  -3.034 -53.104  1.00  0.00
ATOM   2683  AWS AWS X 804      47.119  42.397 -44.280  1.00  0.00
ATOM   2684  AWT AWT X 805      -7.169   2.552 -85.934  1.00  0.00
ATOM   2685  AWU AWU X 806      10.168  81.640  54.765  1.00  0.00
ATOM   2686  AWV AWV X 807     -15.717  69.303 -82.904  1.00  0.00
ATOM   2687  AWW AWW X 808      59.046  54.938  54.687  1.00  0.00
ATOM   2688  AWX AWX X 809      22.304  70.525  18.273  1.00  0.00
ATOM   2689  AWY AWY X 810      88.110 -43.503  23.197  1.00  0.00
ATOM   2690  AWZ AWZ X 811     -12.959 -15.590 -34.702  1.00  0.00
ATOM   2691  AXA AXA X 812     -34.659 -44.163  -2.798  1.00  0.00
ATOM   2692  AXB AXB X 813     -42.880  16.839   4.570  1.00  0.00
ATOM   2693  AXC AXC X 814      40.005 -69.883  73.253  1.00  0.00
ATOM   2694  AXD AXD X 815     -53.446  85.194  48.645  1.00  0.00
ATOM   2695  AXE AXE X 816      35.869  81.602 -85.863  1.00  0.00
ATOM   2696  AXF AXF X 817      74.124  12.257 -60.236  1.00  0.00
ATOM   2697  AXG AXG X 818     -13.030  80.240   9.056  1.00  0.00
ATOM   2698  AXH AXH X 819      -0.793  -9.909 -35.422  1.00  0.00
ATOM   2699  AXI AXI X 820       0.537  14.958 -31.485  1.00  0.00
ATOM   2700  AXJ AXJ X 821      71.499 -88.282 -29.106  1.00  0.00
ATOM   2701  AXK AXK X 822     -57.688  60.134 -35.430  1.00  0.00
ATOM   2702  AXL AXL X 823     -29.068  84.593  -5.940  1.00  0.00
ATOM   2703  AXM AXM X 824     -67.694 -29.058  41.450  1.00  0.00
ATOM   2704  AXN AXN X 825      19.833 -49.944  27.674  1.00  0.00
ATOM   2705  AXO AXO X 826      -9.556 -79.518 -11.295  1.00  0.00
ATOM   2706  AXP AXP X 827     -20.144  25.675  19.864  1.00  0.00
ATOM   2707  AXQ AXQ X 828      36.726  -9.033   1.197  1.00  0.00
ATOM   2708  AXR AXR X 829      -2.744 -28.174  36.307  1.00  0.00
ATOM   2709  AXS AXS X 830     -85.256  31.608  37.980  1.00  0.00
ATOM   2710  AXT AXT X 831      39.324 -64.018  32.351  1.00  0.00
ATOM   2711  AXU AXU X 832     -25.605 -15.157 -43.139  1.00  0.00
ATOM   2712  AXV AXV X 833     -44.308 -68.450 -27.128  1.00  0.00
ATOM   2713  AXW AXW X 834      41.541 -87.167 -49.655  1.00  0.00
ATOM   2714  AXX AXX X 835      29.869 -61.577  24.916  1.00  0.00
ATOM   2715  AXY AXY X 836     -10.839 -26.073  22.172  1.00  0.00
ATOM   2716  AXZ AXZ X 837     -52.198 -32.461 -84.437  1.00  0.00
ATOM   2717  AYA AYA X 838     -64.240  59.072  82.024  1.00  0.00
ATOM   2718  AYB AYB X 839     -43.410  -0.989  46.656  1.00  0.00
ATOM   2719  AYC AYC X 840      16.769  57.902  41.154  1.00  0.00
ATOM   2720  AYD AYD X 841     -35.207  72.106 -84.689  1.00  0.00
ATOM   2721  AYE AYE X 842      24.126  16.193  51.495  1.00  0.00
ATOM   2722  AYF AYF X 843     -80.925  21.635 -47.553  1.00  0.00
ATOM   2723  AYG AYG X 844      89.829   7.157  24.973  1.00  0.00
ATOM   2724  AYH AYH X 845     -84.771 -25.444  -8.883  1.00  0.00
ATOM   2725  AYI AYI X 846     -72.212 -25.808 -82.672  1.00  0.00
ATOM   2726  AYJ AYJ X 847      12.969  68.644 -52.109  1.00  0.00
ATOM   2727  AYK AYK X 848     -12.002  81.313 -17.122  1.00  0.00
ATOM   2728  AYL AYL X 849     -40.310 -85.881  13.312  1.00  0.00
ATOM   2729  AYM AYM X 850     -23.227  22.995 -52.058  1.00  0.00
ATOM   2730  AYN AYN X 851      77.467 -36.034  11.709  1.00  0.00
ATOM   2731  AYO AYO X 852       4.476 -61.833 -41.066  1.00  0.00
ATOM   2732  AYP AYP X 853     -15.567  48.888  86.980  1.00  0.00
ATOM   2733  AYQ AYQ X 854     -31.459  42.153 -84.793  1.00  0.00
ATOM   2734  AYR AYR X 855      59.232 -59.980  32.463  1.00  0.00
ATOM   2735  AYS AYS X 856       8.764  81.967  81.795  1.00  0.00
ATOM   2736  AYT AYT X 857     -84.653  79.376 -41.825  1.00  0.00
ATOM   2737  AYU AYU X 858      24.857  44.634 -73.640  1.00  0.00
ATOM   2738  AYV AYV X 859       2.129  -5.739  58.423  1.00  0.00
ATOM   2739  AYW AYW X 860     -80.731  13.183 -15.661  1.00  0.00
ATOM   2740  AYX AYX X 861      76.910  31.826  86.977  1.00  0.00
ATOM   2741  AYY AYY X 862      -9.750  48.921 -55.779  1.00  0.00
ATOM   2742  AYZ AYZ X 863      18.388 -60.334   9.677  1.00  0.00
ATOM   2743  AZA AZA X 864     -59.423  13.222   7.727  1.00  0.00
ATOM   2744  AZB AZB X 865      86.510  31.980 -81.581  1.00  0.00
ATOM   2745  AZC AZC X 866      -4.468 -54.355  48.621  1.00  0.00
ATOM   2746  AZD AZD X 867      37.816 -89.432  24.858  1.00  0.00
ATOM   2747  AZE AZE X 868      82.665 -39.929 -51.230  1.00  0.00
ATOM   2748  AZF AZF X 869      11.063  64.949  81.499  1.00  0.00
ATOM   2749  AZG AZG X 870     -51.767  70.345  45.024  1.00  0.00
ATOM   2750  AZH AZH X 871     -71.169  33.612 -47.619  1.00  0.00
ATOM   2751  AZI AZI X 872     -69.224 -48.301 -85.977  1.00  0.00
ATOM   2752  AZJ AZJ X 873     -59.320  -5.731 -79.199  1.00  0.00
ATOM   2753  AZK AZK X 874      -8.368 -83.356   1.644  1.00  0.00
ATOM   2754  AZL AZL X 875      27.046 -87.498  61.294  1.00  0.00
ATOM   2755  AZM AZM X 876      23.619  33.882 -79.276  1.00  0.00
ATOM   2756  AZN AZN X 877     -67.891  19.781 -55.632  1.00  0.00
ATOM   2757  AZO AZO X 878      33.504  73.323 -53.994  1.00  0.00
ATOM   2758  AZP AZP X 879      60.106  82.818  84.086  1.00  0.00
ATOM   2759  AZQ AZQ X 880       7.762 -73.005   8.947  1.00  0.00
ATOM   2760  AZR AZR X 881      64.279  78.874 -35.900  1.00  0.00
ATOM   2761  AZS AZS X 882      78.916  44.878 -63.706  1.00  0.00
ATOM   2762  AZT AZT X 883      44.618  64.535  35.570  1.00  0.00
ATOM   2763  AZU AZU X 884     -71.588  82.183  73.313  1.00  0.00
ATOM   2764  AZV AZV X 885     -38.608  50.818  87.501  1.00  0.00
ATOM   2765  AZW AZW X 886      88.334  77.563   5.944  1.00  0.00
ATOM   2766  AZX AZX X 887     -11.498 -40.818  58.733  1.00  0.00
ATOM   2767  AZY AZY X 888      36.594 -67.028  14.204  1.00  0.00
ATOM   2768  AZZ AZZ X 889      14.211  48.903   0.955  1.00  0.00
ATOM   2769  BAA BAA X 890     -52.867 -10.029  71.796  1.00  0.00
ATOM   2770  BAB BAB X 891      47.543  81.023 -61.810  1.00  0.00
ATOM   2771  BAC BAC X 892      73.059 -83.047 -51.511  1.00  0.00
ATOM   2772  BAD BAD X 893      89.708 -30.885 -58.514  1.00  0.00
ATOM   2773  BAE BAE X 894      -9.379 -49.594 -41.154  1.00  0.00
ATOM   2774  BAF BAF X 895     -60.051 -86.617 -30.337  1.00  0.00
ATOM   2775  BAG BAG X 896     -82.703  84.938  42.997  1.00  0.00
ATOM   2776  BAH BAH X 897      82.027 -89.830  66.499  1.00  0.00
ATOM   2777  BAI BAI X 898     -83.615  -5.377  64.435  1.00  0.00
ATOM   2778  BAJ BAJ X 899     -78.872  16.804 -60.224  1.00  0.00
ATOM   2779  BAK BAK X 900     -48.578  71.901  72.466  1.00  0.00
ATOM   2780  BAL BAL X 901     -81.525  64.137 -55.334  1.00  0.00
ATOM   2781  BAM BAM X 902      63.447 -14.779 -85.800  1.00  0.00
ATOM   2782  BAN BAN X 903     -85.823  41.511 -34.381  1.00  0.00
ATOM   2783  BAO BAO X 904      49.411  -2.747  -7.117  1.00  0.00
ATOM   2784  BAP BAP X 905      77.136  57.793 -19.625  1.00  0.00
ATOM   2785  BAQ BAQ X 906      28.410  -0.483  83.994  1.00  0.00
ATOM   2786  BAR BAR X 907     -84.615  77.984 -17.719  1.00  0.00
ATOM   2787  BAS BAS X 908     -78.595 -24.210  83.169  1.00  0.00
ATOM   2788  BAT BAT X 909     -41.675 -45.113 -36.496  1.00  0.00
ATOM   2789  BAU BAU X 910     -71.224  -7.464  35.063  1.00  0.00
ATOM   2790  BAV BAV X 911     -83.270  30.957 -53.011  1.00  0.00
ATOM   2791  BAW BAW X 912      25.015 -23.668  -2.774  1.00  0.00
ATOM   2792  BAX BAX X 913      53.984  51.031  40.862  1.00  0.00
ATOM   2793  BAY BAY X 914      63.613 -45.156 -83.237  1.00  0.00
ATOM   2794  BAZ BAZ X 915     -44.582  46.602  63.677  1.00  0.00
ATOM   2795  BBA BBA X 916      81.952 -13.162   8.019  1.00  0.00
ATOM   2796  BBB BBB X 917      10.636 -31.158  35.895  1.00  0.00
ATOM   2797  BBC BBC X 918     -24.739  14.520  43.204  1.00  0.00
ATOM   2798  BBD BBD X 919     -47.425 -63.819  19.631  1.00  0.00
ATOM   2799  BBE BBE X 920      27.098 -32.001  86.959  1.00  0.00
ATOM   2800  BBF BBF X 921      49.824 -52.426  29.886  1.00  0.00
ATOM   2801  BBG BBG X 922     -17.881  18.660  -3.272  1.00  0.00
ATOM   2802  BBH BBH X 923     -83.409 -69.917 -63.168  1.00  0.00
ATOM   2803  BBI BBI X 924      23.920 -88.089 -20.948  1.00  0.00
ATOM   2804  BBJ BBJ X 925     -65.868 -11.703  45.732  1.00  0.00
ATOM   2805  BBK BBK X 926     -30.050  48.927 -70.485  1.00  0.00
ATOM   2806  BBL BBL X 927      26.133 -27.480  72.497  1.00  0.00
ATOM   2807  BBM BBM X 928      37.846  56.493  -6.199  1.00  0.00
ATOM   2808  BBN BBN X 929     -66.308  68.736 -18.774  1.00  0.00
ATOM   2809  BBO BBO X 930     -40.797 -88.666 -54.657  1.00  0.00
ATOM   2810  BBP BBP X 931      -6.146   1.166 -66.616  1.00  0.00
ATOM   2811  BBQ BBQ X 932      24.050  43.877 -20.610  1.00  0.00
ATOM   2812  BBR BBR X 933      35.554  45.655  46.674  1.00  0.00
ATOM   2813  BBS BBS X 934      29.875 -37.236  26.989  1.00  0.00
ATOM   2814  BBT BBT X 935     -84.955 -60.441  81.899  1.00  0.00
ATOM   2815  BBU BBU X 936     -28.594 -64.862   2.010  1.00  0.00
ATOM   2816  BBV BBV X 937      32.677  34.465   9.877  1.00  0.00
ATOM   2817  BBW BBW X 938     -83.315  74.149  25.148  1.00  0.00
ATOM   2818  BBX BBX X 939      -0.902 -55.627  88.835  1.00  0.00
ATOM   2819  BBY BBY X 940       4.019  -9.852 -80.963  1.00  0.00
ATOM   2820  BBZ BBZ X 941      38.096  34.280  83.272  1.00  0.00
ATOM   2821  BCA BCA X 942      80.207   1.075 -33.266  1.00  0.00
ATOM   2822  BCB BCB X 943      -6.176  26.364 -84.033  1.00  0.00
ATOM   2823  BCC BCC X 944      52.497 -14.424  57.795  1.00  0.00
ATOM   2824  BCD BCD X 945      29.287  80.634 -23.362  1.00  0.00
ATOM   2825  BCE BCE X 946     -56.451  59.633 -85.880  1.00  0.00
ATOM   2826  BCF BCF X 947     -66.312  32.041  36.222  1.00  0.00
ATOM   2827  BCG BCG X 948     -81.263 -19.917   6.176  1.00  0.00
ATOM   2828  BCH BCH X 949      70.109 -55.256 -73.411  1.00  0.00
ATOM   2829  BCI BCI X 950     -40.358  -2.027 -11.117  1.00  0.00
ATOM   2830  BCJ BCJ X 951      89.940 -70.497 -15.776  1.00  0.00
ATOM   2831  BCK BCK X 952      89.984  -1.235  85.311  1.00  0.00
ATOM   2832  BCL BCL X 953      56.299  36.791 -83.536  1.00  0.00
ATOM   2833  BCM BCM X 954       8.507   3.225 -26.036  1.00  0.00
ATOM   2834  BCN BCN X 955      79.269 -13.268 -12.131  1.00  0.00
ATOM   2835  BCO BCO X 956      53.560 -51.683 -68.170  1.00  0.00
ATOM   2836  BCP BCP X 957      18.835  48.511  65.062  1.00  0.00
ATOM   2837  BCQ BCQ X 958      36.883 -36.519 -29.664  1.00  0.00
ATOM   2838  BCR BCR X 959      88.271  23.251 -44.476  1.00  0.00
ATOM   2839  BCS BCS X 960      34.479  37.205 -33.653  1.00  0.00
ATOM   2840  BCT BCT X 961     -83.648 -76.349   3.619  1.00  0.00
ATOM   2841  BCU BCU X 962      89.596  52.708  -0.354  1.00  0.00
ATOM   2842  BCV BCV X 963      16.145 -62.713  40.781  1.00  0.00
ATOM   2843  BCW BCW X 964     -41.552  82.641  75.571  1.00  0.00
ATOM   2844  BCX BCX X 965      32.954 -50.472  25.617  1.00  0.00
ATOM   2845  BCY BCY X 966     -46.472  74.097 -36.650  1.00  0.00
ATOM   2846  BCZ BCZ X 967     -58.556  -8.913  87.703  1.00  0.00
ATOM   2847  BDA BDA X 968      51.493 -87.591 -55.681  1.00  0.00
ATOM   2848  BDB BDB X 969     -16.188 -85.879  33.209  1.00  0.00
ATOM   2849  BDC BDC X 970     -64.076 -63.452  -3.870  1.00  0.00
ATOM   2850  BDD BDD X 971      89.512  20.946 -22.842  1.00  0.00
ATOM   2851  BDE BDE X 972     -52.485 -85.657 -79.933  1.00  0.00
ATOM   2852  BDF BDF X 973     -10.537 -48.093  12.021  1.00  0.00
ATOM   2853  BDG BDG X 974      39.866 -72.202  86.116  1.00  0.00
ATOM   2854  BDH BDH X 975     -14.320  84.784 -67.424  1.00  0.00
ATOM   2855  BDI BDI X 976      55.834  64.988 -75.841  1.00  0.00
ATOM   2856  BDJ BDJ X 977      87.482  52.114  63.662  1.00  0.00
ATOM   2857  BDK BDK X 978      71.715 -23.885  10.300  1.00  0.00
ATOM   2858  BDL BDL X 979     -23.264 -38.570  87.833  1.00  0.00
ATOM   2859  BDM BDM X 980      -9.529  21.392 -25.814  1.00  0.00
ATOM   2860  BDN BDN X 981      42.206   7.871 -56.337  1.00  0.00
ATOM   2861  BDO BDO X 982      -8.898  13.469 -63.240  1.00  0.00
ATOM   2862  BDP BDP X 983     -22.472  70.807 -25.612  1.00  0.00
ATOM   2863  BDQ BDQ X 984      12.328 -53.529  83.631  1.00  0.00
ATOM   2864  BDR BDR X 985     -59.813  21.428  -7.468  1.00  0.00
ATOM   2865  BDS BDS X 986      -5.423  15.599  39.306  1.00  0.00
ATOM   2866  BDT BDT X 987     -47.650  -0.480 -53.440  1.00  0.00
ATOM   2867  BDU BDU X 988      60.273  16.774 -84.520  1.00  0.00
ATOM   2868  BDV BDV X 989     -86.069 -32.817 -49.815  1.00  0.00
ATOM   2869  BDW BDW X 990     -58.302  17.955  68.982  1.00  0.00
ATOM   2870  BDX BDX X 991     -79.759  -8.334 -34.431  1.00  0.00
ATOM   2871  BDY BDY X 992     -86.019  32.678  22.012  1.00  0.00
ATOM   2872  BDZ BDZ X 993     -62.405 -16.138 -47.163  1.00  0.00
ATOM   2873  BEA BEA X 994       9.499  31.869  27.434  1.00  0.00
ATOM   2874  BEB BEB X 995     -40.055 -71.562 -17.112  1.00  0.00
ATOM   2875  BEC BEC X 996     -21.018  38.065 -33.751  1.00  0.00
ATOM   2876  BED BED X 997      22.215   5.348  25.463  1.00  0.00
ATOM   2877  BEE BEE X 998     -25.387  26.614  38.403  1.00  0.00
ATOM   2878  BEF BEF X 999     -27.723  15.386  89.474  1.00  0.00
ATOM   2879  BEG BEG X1000      86.847  31.739  36.933  1.00  0.00
ATOM   2880  BEH BEH X1001     -46.383 -12.187  86.172  1.00  0.00
ATOM   2881  BEI BEI X1002     -82.353  -9.163  15.824  1.00  0.00
ATOM   2882  BEJ BEJ X1003      87.712 -85.800 -37.662  1.00  0.00
ATOM   2883  BEK BEK X1004      89.818  11.846 -63.387  1.00  0.00
ATOM   2884  BEL BEL X1005     -81.494 -88.922  54.307  1.00  0.00
ATOM   2885  BEM BEM X1006     -43.382 -87.173  72.952  1.00  0.00
ATOM   2886  BEN BEN X1007      72.798 -15.443  45.562  1.00  0.00
ATOM   2887  BEO BEO X1008     -47.280  84.821 -81.511  1.00  0.00
ATOM   2888  BEP BEP X1009      -1.035 -86.398  14.736  1.00  0.00
ATOM   2889  BEQ BEQ X1010     -51.509  28.935 -85.101  1.00  0.00
ATOM   2890  BER BER X1011       0.070  10.533  52.982  1.00  0.00
ATOM   2891  BES BES X1012     -79.346 -90.975  87.228  1.00  0.00
ATOM   2892  BET BET Y1013       0.442 -87.843  39.960  1.00  0.00
ATOM   2893  BEU BEU Y1014     -47.760  74.306  31.957  1.00  0.00
ATOM   2894  BEV BEV Y1015      42.611  15.172 -32.371  1.00  0.00
ATOM   2895  BEW BEW Y1016      62.628  21.609  56.083  1.00  0.00
ATOM   2896  BEX BEX Y1017     -70.689 -83.031  72.735  1.00  0.00
ATOM   2897  BEY BEY Y1018      19.987  18.751 -56.771  1.00  0.00
ATOM   2898  BEZ BEZ Y1019     -48.146  -7.313 -38.075  1.00  0.00
ATOM   2899  BFA BFA Y1020     -55.811  -1.649 -82.160  1.00  0.00
ATOM   2900  BFB BFB Y1021     -25.587 -21.448  81.400  1.00  0.00
ATOM   2901  BFC BFC Y1022     -79.245 -47.560  29.398  1.00  0.00
ATOM   2902  BFD BFD Y1023     -62.919 -25.952 -46.576  1.00  0.00
ATOM   2903  BFE BFE Y1024       7.279 -34.322 -66.626  1.00  0.00
ATOM   2904  BFF BFF Y1025      85.029 -55.414 -45.218  1.00  0.00
ATOM   2905  BFG BFG Y1026      71.504 -77.219  37.146  1.00  0.00
ATOM   2906  BFH BFH Y1027     -20.740 -33.281 -13.653  1.00  0.00
ATOM   2907  BFI BFI Y1028      16.227  75.586 -53.865  1.00  0.00
ATOM   2908  BFJ BFJ Y1029      70.578 -75.663 -77.777  1.00  0.00
ATOM   2909  BFK BFK Y1030      72.805 -31.531  73.708  1.00  0.00
ATOM   2910  BFL BFL Y1031     -57.094  26.795 -54.417  1.00  0.00
ATOM   2911  BFM BFM Y1032      14.005  -2.775 -38.685  1.00  0.00
ATOM   2912  BFN BFN Y1033      26.013 -39.119 -49.822  1.00  0.00
ATOM   2913  BFO BFO Y1034     -50.752 -81.505  22.116  1.00  0.00
ATOM   2914  BFP BFP Y1035       0.027  59.761 -78.662  1.00  0.00
ATOM   2915  BFQ BFQ Y1036     -65.317  73.530  52.587  1.00  0.00
ATOM   2916  BFR BFR Y1037      33.336  42.827  27.648  1.00  0.00
ATOM   2917  BFS BFS Y1038     -66.416  22.717  40.559  1.00  0.00
ATOM   2918  BFT BFT Y1039     -59.029 -22.962  -6.494  1.00  0.00
ATOM   2919  BFU BFU Y1040      43.158 -21.486 -15.590  1.00  0.00
ATOM   2920  BFV BFV Y1041     -39.387  68.708   5.966  1.00  0.00
ATOM   2921  BFW BFW Y1042       2.216 -20.477 -33.037  1.00  0.00
ATOM   2922  BFX BFX Y1043      38.214 -44.733  69.850  1.00  0.00
ATOM   2923  BFY BFY Y1044     -28.814  -0.744  37.365  1.00  0.00
ATOM   2924  BFZ BFZ Y1045      41.291 -74.220 -46.246  1.00  0.00
ATOM   2925  BGA BGA Y1046     -51.750  58.542 -66.684  1.00  0.00
ATOM   2926  BGB BGB Y1047     -41.284  41.948 -23.295  1.00  0.00
ATOM   2927  BGC BGC Y1048     -39.946 -48.427   4.643  1.00  0.00
ATOM   2928  BGD BGD Y1049      15.365  55.605  79.078  1.00  0.00
ATOM   2929  BGE BGE Y1050      59.711 -26.200 -62.771  1.00  0.00
ATOM   2930  BGF BGF Y1051     -73.522 -22.800  38.687  1.00  0.00
ATOM   2931  BGG BGG Y1052      49.272  57.127 -36.497  1.00  0.00
ATOM   2932  BGH BGH Y1053     -29.061  45.398 -53.841  1.00  0.00
ATOM   2933  BGI BGI Y1054       2.668 -37.237  31.107  1.00  0.00
ATOM   2934  BGJ BGJ Y1055      -6.828  -7.552 -55.143  1.00  0.00
ATOM   2935  BGK BGK Y1056     -32.897  48.617  53.429  1.00  0.00
ATOM   2936  BGL BGL Y1057      82.813  22.114   5.552  1.00  0.00
ATOM   2937  BGM BGM Y1058      18.450  -0.986  79.632  1.00  0.00
ATOM   2938  BGN BGN Y1059      67.748  52.943  64.620  1.00  0.00
ATOM   2939  BGO BGO Y1060      74.241 -87.185  50.049  1.00  0.00
ATOM   2940  BGP BGP Y1061      74.707  54.967 -55.973  1.00  0.00
ATOM   2941  BGQ BGQ Y1062     -12.534  33.701  53.337  1.00  0.00
ATOM   2942  BGR BGR Y1063      34.701 -24.609  23.186  1.00  0.00
ATOM   2943  BGS BGS Y1064     -29.474 -50.958  47.486  1.00  0.00
ATOM   2944  BGT BGT Y1065      46.286  24.949  -5.987  1.00  0.00
ATOM   2945  BGU BGU Y1066     -28.458  25.068  83.174  1.00  0.00
ATOM   2946  BGV BGV Y1067      22.990  -1.428  51.108  1.00  0.00
ATOM   2947  BGW BGW Y1068     -53.409  78.687 -59.870  1.00  0.00
ATOM   2948  BGX BGX Y1069     -50.655 -81.380 -73.303  1.00  0.00
ATOM   2949  BGY BGY Y1070      88.539  46.123  45.902  1.00  0.00
ATOM   2950  BGZ BGZ Y1071      56.129  15.745 -14.929  1.00  0.00
ATOM   2951  BHA BHA Y1072      25.280 -81.082  10.331  1.00  0.00
ATOM   2952  BHB BHB Y1073      33.055   0.045  19.628  1.00  0.00
ATOM   2953  BHC BHC Y1074     -28.566 -34.624 -73.852  1.00  0.00
ATOM   2954  BHD BHD Y1075      17.543 -76.235 -72.140  1.00  0.00
ATOM   2955  BHE BHE Y1076     -70.371 -83.726 -77.220  1.00  0.00
ATOM   2956  BHF BHF Y1077      12.823  35.936  58.501  1.00  0.00
ATOM   2957  BHG BHG Y1078     -46.441 -52.132 -57.704  1.00  0.00
ATOM   2958  BHH BHH Y1079     -75.225  33.363 -25.316  1.00  0.00
ATOM   2959  BHI BHI Y1080      63.328  15.127   8.054  1.00  0.00
ATOM   2960  BHJ BHJ Y1081      86.632  24.050 -69.538  1.00  0.00
ATOM   2961  BHK BHK Y1082      13.105  62.287  44.273  1.00  0.00
ATOM   2962  BHL BHL Y1083     -84.227  -5.750 -23.505  1.00  0.00
ATOM   2963  BHM BHM Y1084     -22.185 -66.857 -63.289  1.00  0.00
ATOM   2964  BHN BHN Y1085      23.633 -25.716   8.258  1.00  0.00
ATOM   2965  BHO BHO Y1086      50.168  46.814 -71.486  1.00  0.00
ATOM   2966  BHP BHP Y1087      68.091  48.276  28.056  1.00  0.00
ATOM   2967  BHQ BHQ Y1088      27.717  -2.793 -16.377  1.00  0.00
ATOM   2968  BHR BHR Y1089      13.549  78.526  -1.078  1.00  0.00
ATOM   2969  BHS BHS Y1090       8.148 -60.052  -6.470  1.00  0.00
ATOM   2970  BHT BHT Y1091     -38.664 -74.794  62.259  1.00  0.00
ATOM   2971  BHU BHU Y1092     -72.736 -83.794  16.814  1.00  0.00
ATOM   2972  BHV BHV Y1093     -17.798  42.676  78.700  1.00  0.00
ATOM   2973  BHW BHW Y1094      73.356  16.662 -23.102  1.00  0.00
ATOM   2974  BHX BHX Y1095      57.832 -59.701  24.411  1.00  0.00
ATOM   2975  BHY BHY Y1096     -82.627  15.020  68.035  1.00  0.00
ATOM   2976  BHZ BHZ Y1097      57.200  37.413  84.778  1.00  0.00
ATOM   2977  BIA BIA Y1098     -83.423  69.876  -0.835  1.00  0.00
ATOM   2978  BIB BIB Y1099     -35.686  -0.966  79.439  1.00  0.00
ATOM   2979  BIC BIC Y1100      61.051 -59.904 -20.741  1.00  0.00
ATOM   2980  BID BID Y1101      47.545 -75.252   0.927  1.00  0.00
ATOM   2981  BIE BIE Y1102      72.098 -26.322  39.145  1.00  0.00
ATOM   2982  BIF BIF Y1103     -79.432  43.742 -58.497  1.00  0.00
ATOM   2983  BIG BIG Y1104     -10.998  47.382 -22.320  1.00  0.00
ATOM   2984  BIH BIH Y1105      -6.733 -78.561  52.635  1.00  0.00
ATOM   2985  BII BII Y1106     -42.198 -25.187 -31.295  1.00  0.00
ATOM   2986  BIJ BIJ Y1107      87.382 -88.958 -41.897  1.00  0.00
ATOM   2987  BIK BIK Y1108     -28.104  77.257 -34.215  1.00  0.00
ATOM   2988  BIL BIL Y1109      34.673  18.781  72.423  1.00  0.00
ATOM   2989  BIM BIM Y1110      67.455   5.113  81.477  1.00  0.00
ATOM   2990  BIN BIN Y1111      18.199  61.487 -24.563  1.00  0.00
ATOM   2991  BIO BIO Y1112     -20.041  28.952   6.079  1.00  0.00
ATOM   2992  BIP BIP Y1113     -19.194 -78.403 -46.965  1.00  0.00
ATOM   2993  BIQ BIQ Y1114      77.784 -56.701  17.247  1.00  0.00
ATOM   2994  BIR BIR Y1115      20.275 -42.847 -20.523  1.00  0.00
ATOM   2995  BIS BIS Y1116      36.893 -38.515  -5.531  1.00  0.00
ATOM   2996  BIT BIT Y1117       2.191  -1.840 -15.731  1.00  0.00
ATOM   2997  BIU BIU Y1118     -55.468 -60.467  -5.247  1.00  0.00
ATOM   2998  BIV BIV Y1119     -79.951 -62.605 -66.821  1.00  0.00
ATOM   2999  BIW BIW Y1120      -3.705  70.316 -10.957  1.00  0.00
ATOM   3000  BIX BIX Y1121     -54.654   8.346 -45.713  1.00  0.00
ATOM   3001  BIY BIY Y1122       0.393 -82.469 -43.939  1.00  0.00
ATOM   3002  BIZ BIZ Y1123     -20.947 -14.956 -75.495  1.00  0.00
ATOM   3003  BJA BJA Y1124      24.329  83.642  58.774  1.00  0.00
ATOM   3004  BJB BJB Y1125      64.598  43.981 -37.745  1.00  0.00
ATOM   3005  BJC BJC Y1126      45.427  -7.233 -42.915  1.00  0.00
ATOM   3006  BJD BJD Y1127      69.174   1.862 -33.234  1.00  0.00
ATOM   3007  BJE BJE Y1128      26.451  11.391  -3.349  1.00  0.00
ATOM   3008  BJF BJF Y1129     -76.335 -28.602  86.106  1.00  0.00
ATOM   3009  BJG BJG Y1130      79.398 -27.130   7.664  1.00  0.00
ATOM   3010  BJH BJH Y1131     -57.339   5.298  83.131  1.00  0.00
ATOM   3011  BJI BJI Y1132     -18.587 -67.977  55.847  1.00  0.00
ATOM   3012  BJJ BJJ Y1133      47.055 -67.895 -75.745  1.00  0.00
ATOM   3013  BJK BJK Y1134      42.423  17.801   7.546  1.00  0.00
ATOM   3014  BJL BJL Y1135     -21.046 -79.858  31.032  1.00  0.00
ATOM   3015  BJM BJM Y1136     -34.637  16.271 -55.001  1.00  0.00
ATOM   3016  BJN BJN Y1137     -79.901  58.387 -86.805  1.00  0.00
ATOM   3017  BJO BJO Y1138      45.904  -9.562  70.507  1.00  0.00
ATOM   3018  BJP BJP Y1139     -59.282 -23.088 -80.983  1.00  0.00
ATOM   3019  BJQ BJQ Y1140     -58.561 -25.530  72.597  1.00  0.00
ATOM   3020  BJR BJR Y1141     -64.105  73.791  17.320  1.00  0.00
ATOM   3021  BJS BJS Y1142     -27.355  73.129 -52.212  1.00  0.00
ATOM   3022  BJT BJT Y1143      -6.536 -72.946  25.591  1.00  0.00
ATOM   3023  BJU BJU Y1144     -63.651 -72.279 -45.817  1.00  0.00
ATOM   3024  BJV BJV Y1145       5.547  23.611  45.052  1.00  0.00
ATOM   3025  BJW BJW Y1146     -77.950  -0.584  -4.913  1.00  0.00
ATOM   3026  BJX BJX Y1147     -26.480  71.971 -79.035  1.00  0.00
ATOM   3027  BJY BJY Y1148      76.004 -33.021 -23.377  1.00  0.00
ATOM   3028  BJZ BJZ Y1149      75.468   9.813  25.856  1.00  0.00
ATOM   3029  BKA BKA Y1150      66.059  75.756 -15.448  1.00  0.00
ATOM   3030  BKB BKB Y1151     -84.317 -85.086  -7.533  1.00  0.00
ATOM   3031  BKC BKC Y1152     -20.863 -57.612 -77.445  1.00  0.00
ATOM   3032  BKD BKD Y1153       7.676  28.278 -78.516  1.00  0.00
ATOM   3033  BKE BKE Y1154      86.659  32.572 -24.350  1.00  0.00
ATOM   3034  BKF BKF Y1155      76.350 -81.310  -3.323  1.00  0.00
ATOM   3035  BKG BKG Y1156     -16.550  79.966  -2.834  1.00  0.00
ATOM   3036  BKH BKH Y1157      76.999 -55.922 -68.090  1.00  0.00
ATOM   3037  BKI BKI Y1158      18.558  76.806  21.025  1.00  0.00
ATOM   3038  BKJ BKJ Y1159     -77.475  84.098  69.684  1.00  0.00
ATOM   3039  BKK BKK Y1160      62.539 -65.533  57.880  1.00  0.00
ATOM   3040  BKL BKL Y1161      61.380 -45.356   9.809  1.00  0.00
ATOM   3041  BKM BKM Y1162      60.858 -20.599  13.245  1.00  0.00
ATOM   3042  BKN BKN Y1163      60.972  66.395  10.927  1.00  0.00
ATOM   3043  BKO BKO Y1164     -71.802  53.946 -13.005  1.00  0.00
ATOM   3044  BKP BKP Y1165      81.525  70.514  18.809  1.00  0.00
ATOM   3045  BKQ BKQ Y1166     -76.694 -13.224 -58.749  1.00  0.00
ATOM   3046  BKR BKR Y1167      28.915 -48.812 -35.860  1.00  0.00
ATOM   3047  BKS BKS Y1168     -82.325  -8.757  87.129  1.00  0.00
ATOM   3048  BKT BKT Y1169      78.848 -85.044  88.974  1.00  0.00
ATOM   3049  BKU BKU Y1170      40.605  48.352  -9.762  1.00  0.00
ATOM   3050  BKV BKV Y1171     -28.631  13.923 -12.074  1.00  0.00
ATOM   3051  BKW BKW Y1172      84.186  -3.768  62.705  1.00  0.00
ATOM   3052  BKX BKX Y1173     -68.478  64.256   2.397  1.00  0.00
ATOM   3053  BKY BKY Y1174      26.347 -69.946  36.799  1.00  0.00
ATOM   3054  BKZ BKZ Y1175      52.942 -16.843  47.579  1.00  0.00
ATOM   3055  BLA BLA Y1176      27.830  74.633  70.805  1.00  0.00
ATOM   3056  BLB BLB Y1177     -67.865  53.805  53.592  1.00  0.00
ATOM   3057  BLC BLC Y1178      30.344 -66.980  23.416  1.00  0.00
ATOM   3058  BLD BLD Y1179      -4.370  25.737  21.308  1.00  0.00
ATOM   3059  BLE BLE Y1180      65.349  -8.589 -17.451  1.00  0.00
ATOM   3060  BLF BLF Y1181     -21.873 -82.088  77.486  1.00  0.00
ATOM   3061  BLG BLG Y1182      77.780  43.395  17.908  1.00  0.00
ATOM   3062  BLH BLH Y1183       1.095  42.933  81.316  1.00  0.00
ATOM   3063  BLI BLI Y1184     -76.493  23.229   1.422  1.00  0.00
ATOM   3064  BLJ BLJ Y1185     -52.479  54.356  81.624  1.00  0.00
ATOM   3065  BLK BLK Y1186     -62.443   5.090 -12.383  1.00  0.00
ATOM   3066  BLL BLL Y1187      37.321  58.366  79.012  1.00  0.00
ATOM   3067  BLM BLM Y1188     -76.843 -11.193 -40.985  1.00  0.00
ATOM   3068  BLN BLN Y1189      86.015  58.541  34.863  1.00  0.00
ATOM   3069  BLO BLO Y1190     -62.198  16.629 -76.091  1.00  0.00
ATOM   3070  BLP BLP Y1191      -5.518 -74.345 -70.951  1.00  0.00
ATOM   3071  BLQ BLQ Y1192     -79.433  61.117  41.726  1.00  0.00
ATOM   3072  BLR BLR Y1193      -5.386  75.600  57.775  1.00  0.00
ATOM   3073  BLS BLS Y1194      43.112  77.663  76.752  1.00  0.00
ATOM   3074  BLT BLT Y1195      34.166 -46.693 -80.791  1.00  0.00
ATOM   3075  BLU BLU Y1196      61.681 -86.810  80.788  1.00  0.00
ATOM   3076  BLV BLV Y1197     -28.239  41.752 -78.948  1.00  0.00
ATOM   3077  BLW BLW Y1198      81.002   0.352 -77.483  1.00  0.00
ATOM   3078  BLX BLX Y1199       0.947  -9.821  67.128  1.00  0.00
ATOM   3079  BLY BLY Y1200      65.504  80.699 -30.264  1.00  0.00
ATOM   3080  BLZ BLZ Y1201     -21.588 -66.054 -13.526  1.00  0.00
ATOM   3081  BMA BMA Y1202      -7.607  77.592 -65.464  1.00  0.00
ATOM   3082  BMB BMB Y1203     -68.554  59.893 -34.273  1.00  0.00
ATOM   3083  BMC BMC Y1204      63.971  24.813  75.217  1.00  0.00
ATOM   3084  BMD BMD Y1205     -18.984 -73.124   9.785  1.00  0.00
ATOM   3085  BME BME Y1206     -51.952  15.248 -14.541  1.00  0.00
ATOM   3086  BMF BMF Y1207      77.833   8.449 -59.154  1.00  0.00
ATOM   3087  BMG BMG Y1208     -56.360 -36.317 -60.609  1.00  0.00
ATOM   3088  BMH BMH Y1209     -63.482  42.975 -14.669  1.00  0.00
ATOM   3089  BMI BMI Y1210       3.915  -6.009  43.676  1.00  0.00
ATOM   3090  BMJ BMJ Y1211     -47.421 -28.134  45.708  1.00  0.00
ATOM   3091  BMK BMK Y1212      87.591 -46.772  59.123  1.00  0.00
ATOM   3092  BML BML Y1213      83.512 -43.331  23.887  1.00  0.00
ATOM   3093  BMM BMM Y1214       7.846 -54.797 -47.126  1.00  0.00
ATOM   3094  BMN BMN Y1215      55.490  79.525 -48.911  1.00  0.00
ATOM   3095  BMO BMO Y1216     -17.465  13.650 -31.279  1.00  0.00
ATOM   3096  BMP BMP Y1217      85.412 -65.455  67.914  1.00  0.00
ATOM   3097  BMQ BMQ Y1218      41.622 -69.006  36.448  1.00  0.00
ATOM   3098  BMR BMR Y1219     -19.652  71.507  30.018  1.00  0.00
ATOM   3099  BMS BMS Y1220      -7.596  81.177  33.304  1.00  0.00
ATOM   3100  BMT BMT Y1221     -82.909 -45.754  -4.351  1.00  0.00
ATOM   3101  BMU BMU Y1222      84.670  70.524 -18.239  1.00  0.00
ATOM   3102  BMV BMV Y1223       2.663  67.338  24.047  1.00  0.00
ATOM   3103  BMW BMW Y1224      -4.188 -68.926  66.516  1.00  0.00
ATOM   3104  BMX BMX Y1225     -60.046  55.891  -6.633  1.00  0.00
ATOM   3105  BMY BMY Y1226     -74.783 -89.221   3.049  1.00  0.00
ATOM   3106  BMZ BMZ Y1227      47.141  27.409  66.017  1.00  0.00
ATOM   3107  BNA BNA Y1228     -66.002 -50.601  61.380  1.00  0.00
ATOM   3108  BNB BNB Y1229      83.299 -58.478  43.602  1.00  0.00
ATOM   3109  BNC BNC Y1230       0.063  53.944   2.310  1.00  0.00
ATOM   3110  BND BND Y1231      14.075  18.270  77.115  1.00  0.00
ATOM   3111  BNE BNE Y1232     -27.244 -57.532  77.734  1.00  0.00
ATOM   3112  BNF BNF Y1233      31.019  -7.243 -73.847  1.00  0.00
ATOM   3113  BNG BNG Y1234      10.583 -17.725  80.533  1.00  0.00
ATOM   3114  BNH BNH Y1235     -24.040  -1.338 -66.732  1.00  0.00
ATOM   3115  BNI BNI Y1236     -17.206  30.632  31.160  1.00  0.00
ATOM   3116  BNJ BNJ Y1237       8.429 -72.108  43.830  1.00  0.00
ATOM   3117  BNK BNK Y1238     -56.461  73.384 -84.853  1.00  0.00
ATOM   3118  BNL BNL Y1239      49.454  70.448  34.125  1.00  0.00
ATOM   3119  BNM BNM Y1240      85.557 -10.666 -11.309  1.00  0.00
ATOM   3120  BNN BNN Y1241      59.556  33.337  -9.058  1.00  0.00
ATOM   3121  BNO BNO Y1242     -15.418  75.345  86.405  1.00  0.00
ATOM   3122  BNP BNP Y1243     -60.185 -13.805  47.473  1.00  0.00
ATOM   3123  BNQ BNQ Y1244      -2.117  27.445  -7.747  1.00  0.00
ATOM   3124  BNR BNR Y1245     -63.815  73.746  78.798  1.00  0.00
ATOM   3125  BNS BNS Y1246     -73.939  -0.766 -78.264  1.00  0.00
ATOM   3126  BNT BNT Y1247      15.349 -30.489 -12.011  1.00  0.00
ATOM   3127  BNU BNU Y1248      51.461  71.897 -14.340  1.00  0.00
ATOM   3128  BNV BNV Y1249      22.718 -84.721  32.060  1.00  0.00
ATOM   3129  BNW BNW Y1250      16.498  12.688 -85.042  1.00  0.00
ATOM   3130  BNX BNX Y1251     -11.330  24.978 -45.831  1.00  0.00
ATOM   3131  BNY BNY Y1252      87.151   7.233  63.871  1.00  0.00
ATOM   3132  BNZ BNZ Y1253     -45.679 -41.885 -80.228  1.00  0.00
ATOM   3133  BOA BOA Y1254      82.879   8.621 -36.582  1.00  0.00
ATOM   3134  BOB BOB Y1255      79.191  57.549  -5.179  1.00  0.00
ATOM   3135  BOC BOC Y1256     -58.172 -14.845  24.887  1.00  0.00
ATOM   3136  BOD BOD Y1257     -65.154 -30.354  48.387  1.00  0.00
ATOM   3137  BOE BOE Y1258      42.595  36.524 -48.559  1.00  0.00
ATOM   3138  BOF BOF Y1259     -69.962 -60.689 -79.096  1.00  0.00
ATOM   3139  BOG BOG Y1260     -48.329 -10.550 -80.483  1.00  0.00
ATOM   3140  BOH BOH Y1261     -83.780  76.484 -13.099  1.00  0.00
ATOM   3141  BOI BOI Y1262     -36.274  78.109 -69.526  1.00  0.00
ATOM   3142  BOJ BOJ Y1263      68.197 -71.885 -60.290  1.00  0.00
ATOM   3143  BOK BOK Y1264      14.567 -15.154  13.891  1.00  0.00
ATOM   3144  BOL BOL Y1265     -69.876  33.115  82.911  1.00  0.00
ATOM   3145  BOM BOM Y1266      55.001   0.988  23.586  1.00  0.00
ATOM   3146  BON BON Y1267      75.394  58.389 -31.017  1.00  0.00
ATOM   3147  BOO BOO Y1268      60.568  82.875  71.377  1.00  0.00
ATOM   3148  BOP BOP Y1269     -32.172 -13.460 -24.832  1.00  0.00
ATOM   3149  BOQ BOQ Y1270     -35.001 -58.954  21.969  1.00  0.00
ATOM   3150  BOR BOR Y1271      89.742 -37.943 -44.698  1.00  0.00
ATOM   3151  BOS BOS Y1272      70.965 -67.195 -34.893  1.00  0.00
ATOM   3152  BOT BOT Y1273      35.778 -39.330 -29.927  1.00  0.00
ATOM   3153  BOU BOU Y1274      49.439 -72.192  85.451  1.00  0.00
ATOM   3154  BOV BOV Y1275      27.381 -83.468 -18.901  1.00  0.00
ATOM   3155  BOW BOW Y1276     -11.323 -61.090 -33.751  1.00  0.00
ATOM   3156  BOX BOX Y1277     -84.517 -57.034  80.451  1.00  0.00
ATOM   3157  BOY BOY Y1278     -68.458  34.172   8.316  1.00  0.00
ATOM   3158  BOZ BOZ Y1279      20.030 -60.517 -32.161  1.00  0.00
ATOM   3159  BPA BPA Y1280     -22.972  78.523 -18.598  1.00  0.00
ATOM   3160  BPB BPB Y1281      77.809  22.915  60.106  1.00  0.00
ATOM   3161  BPC BPC Y1282     -69.140  41.812 -73.027  1.00  0.00
ATOM   3162  BPD BPD Y1283     -21.201 -22.116 -45.631  1.00  0.00
ATOM   3163  BPE BPE Y1284     -37.535  86.008 -28.188  1.00  0.00
ATOM   3164  BPF BPF Y1285      57.246  75.784 -63.928  1.00  0.00
ATOM   3165  BPG BPG Y1286     -29.449 -49.237 -32.678  1.00  0.00
ATOM   3166  BPH BPH Y1287      45.049 -85.029  22.290  1.00  0.00
ATOM   3167  BPI BPI Y1288     -69.204  79.699 -43.599  1.00  0.00
ATOM   3168  BPJ BPJ Y1289     -70.742  55.559  78.219  1.00  0.00
ATOM   3169  BPK BPK Y1290     -64.222 -55.153  40.390  1.00  0.00
ATOM   3170  BPL BPL Y1291      46.016   3.859  50.320  1.00  0.00
ATOM   3171  BPM BPM Y1292     -20.506 -82.760 -26.105  1.00  0.00
ATOM   3172  BPN BPN Y1293      30.184 -43.135   7.096  1.00  0.00
ATOM   3173  BPO BPO Y1294       8.578 -21.248  56.676  1.00  0.00
ATOM   3174  BPP BPP Y1295     -32.505  66.975 -17.636  1.00  0.00
ATOM   3175  BPQ BPQ Y1296     -25.299  -6.174   3.466  1.00  0.00
ATOM   3176  BPR BPR Y1297      33.440 -56.660 -64.614  1.00  0.00
ATOM   3177  BPS BPS Y1298       7.526  40.700 -58.999  1.00  0.00
ATOM   3178  BPT BPT Y1299     -75.821 -42.009 -29.753  1.00  0.00
ATOM   3179  BPU BPU Y1300     -74.219   2.557  17.856  1.00  0.00
ATOM   3180  BPV BPV Y1301     -58.790 -41.791 -81.748  1.00  0.00
ATOM   3181  BPW BPW Y1302     -41.134  21.387  19.313  1.00  0.00
ATOM   3182  BPX BPX Y1303     -81.254 -24.107  65.709  1.00  0.00
ATOM   3183  BPY BPY Y1304     -78.995  47.240  -4.027  1.00  0.00
ATOM   3184  BPZ BPZ Y1305      -9.104  58.119  53.244  1.00  0.00
ATOM   3185  BQA BQA Y1306      30.520 -20.396 -66.390  1.00  0.00
ATOM   3186  BQB BQB Y1307       4.238  49.258 -48.257  1.00  0.00
ATOM   3187  BQC BQC Y1308     -67.969  -6.077  60.080  1.00  0.00
ATOM   3188  BQD BQD Y1309     -65.957 -40.638  14.612  1.00  0.00
ATOM   3189  BQE BQE Y1310       7.121  21.823 -29.344  1.00  0.00
ATOM   3190  BQF BQF Y1311      14.906  -2.734 -66.445  1.00  0.00
ATOM   3191  BQG BQG Y1312     -48.261  -5.342  51.060  1.00  0.00
ATOM   3192  BQH BQH Y1313     -59.287 -38.959  31.882  1.00  0.00
ATOM   3193  BQI BQI Y1314     -10.226   4.492 -42.792  1.00  0.00
ATOM   3194  BQJ BQJ Y1315      81.942  31.191 -57.563  1.00  0.00
ATOM   3195  BQK BQK Y1316      21.821  15.739  87.145  1.00  0.00
ATOM   3196  BQL BQL Y1317      10.915 -58.689  57.220  1.00  0.00
ATOM   3197  BQM BQM Y1318     -49.913  29.190  73.393  1.00  0.00
ATOM   3198  BQN BQN Y1319     -37.234 -67.152 -12.735  1.00  0.00
ATOM   3199  BQO BQO Y1320     -40.915  66.908  69.923  1.00  0.00
ATOM   3200  BQP BQP Y1321      87.857  64.617  87.655  1.00  0.00
ATOM   3201  BQQ BQQ Y1322     -75.698 -68.371  -0.379  1.00  0.00
ATOM   3202  BQR BQR Y1323      41.701 -53.300  13.296  1.00  0.00
ATOM   3203  BQS BQS Y1324      68.699 -83.685 -27.986  1.00  0.00
ATOM   3204  BQT BQT Y1325     -82.020  45.652 -17.307  1.00  0.00
ATOM   3205  BQU BQU Y1326     -39.439 -18.614 -75.591  1.00  0.00
ATOM   3206  BQV BQV Y1327     -76.280 -77.331 -24.503  1.00  0.00
ATOM   3207  BQW BQW Y1328      49.524  24.892 -53.964  1.00  0.00
ATOM   3208  BQX BQX Y1329      23.324  85.031 -87.628  1.00  0.00
ATOM   3209  BQY BQY Y1330      45.732 -87.299  65.909  1.00  0.00
ATOM   3210  BQZ BQZ Y1331      50.000 -77.219 -18.872  1.00  0.00
ATOM   3211  BRA BRA Y1332      60.343 -59.408 -80.829  1.00  0.00
ATOM   3212  BRB BRB Y1333      59.343  26.185 -41.652  1.00  0.00
ATOM   3213  BRC BRC Y1334     -16.609 -82.067 -84.666  1.00  0.00
ATOM   3214  BRD BRD Y1335      68.106 -58.910  83.025  1.00  0.00
ATOM   3215  BRE BRE Y1336      37.020  79.229  -4.794  1.00  0.00
ATOM   3216  BRF BRF Y1337     -82.219 -17.227 -87.514  1.00  0.00
ATOM   3217  BRG BRG Y1338     -69.888  49.587  26.223  1.00  0.00
ATOM   3218  BRH BRH Y1339       8.422 -72.728  78.162  1.00  0.00
ATOM   3219  BRI BRI Y1340      11.138 -74.323  19.253  1.00  0.00
ATOM   3220  BRJ BRJ Y1341     -50.471 -46.223  22.379  1.00  0.00
ATOM   3221  BRK BRK Y1342     -43.040 -32.993  84.510  1.00  0.00
ATOM   3222  BRL BRL Y1343      87.055 -59.993  -3.749  1.00  0.00
ATOM   3223  BRM BRM Y1344      22.776 -72.201  82.455  1.00  0.00
ATOM   3224  BRN BRN Y1345      87.837 -40.595 -82.833  1.00  0.00
ATOM   3225  BRO BRO Y1346     -29.107  72.565  86.879  1.00  0.00
ATOM   3226  BRP BRP Y1347      -2.599 -38.539  64.432  1.00  0.00
ATOM   3227  BRQ BRQ Y1348     -10.068  41.080 -82.666  1.00  0.00
ATOM   3228  BRR BRR Y1349      -8.432  62.660 -57.400  1.00  0.00
ATOM   3229  BRS BRS Y1350      37.863  64.220 -47.050  1.00  0.00
ATOM   3230  BRT BRT Y1351     -46.467  42.965  18.232  1.00  0.00
ATOM   3231  BRU BRU Y1352     -48.833 -26.555  32.696  1.00  0.00
ATOM   3232  BRV BRV Y1353     -78.995 -49.754  12.173  1.00  0.00
ATOM   3233  BRW BRW Y1354      30.584  54.042 -58.956  1.00  0.00
ATOM   3234  BRX BRX Y1355      53.873   5.731 -50.599  1.00  0.00
ATOM   3235  BRY BRY Y1356     -70.022  68.318 -77.987  1.00  0.00
ATOM   3236  BRZ BRZ Y1357      37.826 -20.642  46.441  1.00  0.00
ATOM   3237  BSA BSA Y1358      89.678  68.678  68.113  1.00  0.00
ATOM   3238  BSB BSB Y1359      16.801 -45.756 -87.450  1.00  0.00
ATOM   3239  BSC BSC Y1360     -71.909  80.976 -79.783  1.00  0.00
ATOM   3240  BSD BSD Y1361     -76.801 -43.227 -74.194  1.00  0.00
ATOM   3241  BSE BSE Y1362      85.080  85.282  78.527  1.00  0.00
ATOM   3242  BSF BSF Y1363     -78.346  62.443  18.165  1.00  0.00
ATOM   3243  BSG BSG Y1364     -39.538  -7.326 -69.623  1.00  0.00
ATOM   3244  BSH BSH Y1365     -10.534  66.657 -32.512  1.00  0.00
ATOM   3245  BSI BSI Y1366       9.311 -12.361  -4.020  1.00  0.00
ATOM   3246  BSJ BSJ Y1367     -13.424 -68.782  40.947  1.00  0.00
ATOM   3247  BSK BSK Y1368     -38.736  13.326 -34.572  1.00  0.00
ATOM   3248  BSL BSL Y1369      70.069  13.667 -84.260  1.00  0.00
ATOM   3249  BSM BSM Y1370      -4.455  49.754  29.820  1.00  0.00
ATOM   3250  BSN BSN Y1371      68.981  -7.187   2.903  1.00  0.00
ATOM   3251  BSO BSO Y1372      20.844 -24.735 -45.751  1.00  0.00
ATOM   3252  BSP BSP Y1373     -67.651  45.368   1.013  1.00  0.00
ATOM   3253  BSQ BSQ Y1374     -77.173   6.075 -63.293  1.00  0.00
ATOM   3254  BSR BSR Y1375      61.351  19.206  32.747  1.00  0.00
ATOM   3255  BSS BSS Y1376      64.997 -47.504  51.994  1.00  0.00
ATOM   3256  BST BST Y1377       6.947  67.363  57.455  1.00  0.00
ATOM   3257  BSU BSU Y1378     -81.784  45.441  57.678  1.00  0.00
ATOM   3258  BSV BSV Y1379     -80.265 -30.465 -43.325  1.00  0.00
ATOM   3259  BSW BSW Y1380      64.360  79.733  -0.804  1.00  0.00
ATOM   3260  BSX BSX Y1381     -55.504  -3.954  18.940  1.00  0.00
ATOM   3261  BSY BSY Y1382      -7.717 -22.776  57.268  1.00  0.00
ATOM   3262  BSZ BSZ Y1383      67.480  56.420  19.444  1.00  0.00
ATOM   3263  BTA BTA Y1384      80.956  29.886  18.788  1.00  0.00
ATOM   3264  BTB BTB Y1385      30.621 -45.980  19.920  1.00  0.00
ATOM   3265  BTC BTC Y1386     -15.421  79.421  13.621  1.00  0.00
ATOM   3266  BTD BTD Y1387     -17.540  11.457 -72.559  1.00  0.00
ATOM   3267  BTE BTE Y1388      59.960 -62.854 -64.145  1.00  0.00
ATOM   3268  BTF BTF Y1389      71.155  31.008 -41.386  1.00  0.00
ATOM   3269  BTG BTG Y1390     -30.605  19.248 -77.980  1.00  0.00
ATOM   3270  BTH BTH Y1391     -40.910  29.784   1.242  1.00  0.00
ATOM   3271  BTI BTI Y1392      85.345  -7.298  46.773  1.00  0.00
ATOM   3272  BTJ BTJ Y1393     -81.192  81.168 -26.116  1.00  0.00
ATOM   3273  BTK BTK Y1394     -81.567 -52.081  45.279  1.00  0.00
ATOM   3274  BTL BTL Y1395     -75.330  83.467   3.873  1.00  0.00
ATOM   3275  BTM BTM Y1396      -5.567 -87.410  22.260  1.00  0.00
ATOM   3276  BTN BTN Y1397     -41.728 -86.724  -5.459  1.00  0.00
ATOM   3277  BTO BTO Y1398       0.601  29.284  85.980  1.00  0.00
ATOM   3278  BTP BTP Y1399     -80.702  78.683  35.381  1.00  0.00
ATOM   3279  BTQ BTQ Y1400      22.758  16.858 -14.359  1.00  0.00
ATOM   3280  BTR BTR Y1401     -34.938 -26.010   5.514  1.00  0.00
ATOM   3281  BTS BTS Y1402     -43.447  29.600 -75.881  1.00  0.00
ATOM   3282  BTT BTT Y1403     -58.118  -7.285 -52.843  1.00  0.00
ATOM   3283  BTU BTU Y1404      -7.325 -14.761  87.476  1.00  0.00
ATOM   3284  BTV BTV Y1405     -72.890 -76.926  42.533  1.00  0.00
ATOM   3285  BTW BTW Y1406     -69.830  15.931 -58.436  1.00  0.00
ATOM   3286  BTX BTX Y1407      41.482  76.694  16.603  1.00  0.00
ATOM   3287  BTY BTY Y1408     -35.330  -8.484 -55.046  1.00  0.00
ATOM   3288  BTZ BTZ Y1409      73.054  10.471  53.913  1.00  0.00
ATOM   3289  BUA BUA Y1410     -30.689 -35.580  23.209  1.00  0.00
ATOM   3290  BUB BUB Y1411      26.425  32.025 -14.113  1.00  0.00
ATOM   3291  BUC BUC Y1412       6.425 -74.302 -28.141  1.00  0.00
ATOM   3292  BUD BUD Y1413     -81.640  21.531  80.829  1.00  0.00
ATOM   3293  BUE BUE Y1414      68.820 -75.754  19.129  1.00  0.00
ATOM   3294  BUF BUF Y1415      22.860 -29.217  46.777  1.00  0.00
ATOM   3295  BUG BUG Y1416      11.578  78.573  87.587  1.00  0.00
ATOM   3296  BUH BUH Y1417      32.639 -13.646  81.210  1.00  0.00
ATOM   3297  BUI BUI Y1418      53.738  16.083 -72.701  1.00  0.00
ATOM   3298  BUJ BUJ Y1419      81.380  24.518  33.230  1.00  0.00
ATOM   3299  BUK BUK Y1420     -55.221 -68.561  80.532  1.00  0.00
ATOM   3300  BUL BUL Y1421     -60.300  11.832 -28.341  1.00  0.00
ATOM   3301  BUM BUM Y1422      -2.791  26.468  70.886  1.00  0.00
ATOM   3302  BUN BUN Y1423      -4.503 -31.951  81.384  1.00  0.00
ATOM   3303  BUO BUO Y1424      42.482 -50.810 -13.279  1.00  0.00
ATOM   3304  BUP BUP Y1425     -68.491 -51.811 -63.955  1.00  0.00
ATOM   3305  BUQ BUQ Y1426     -32.040 -20.629  61.153  1.00  0.00
ATOM   3306  BUR BUR Y1427      44.179 -19.683  10.009  1.00  0.00
ATOM   3307  BUS BUS Y1428     -70.301 -53.120  84.130  1.00  0.00
ATOM   3308  BUT BUT Y1429      15.877  44.022 -76.492  1.00  0.00
ATOM   3309  BUU BUU Y1430      34.644  26.150  58.761  1.00  0.00
ATOM   3310  BUV BUV Y1431      42.260  81.243 -81.106  1.00  0.00
ATOM   3311  BUW BUW Y1432     -72.247   8.161 -44.312  1.00  0.00
ATOM   3312  BUX BUX Y1433     -41.401  81.593 -46.910  1.00  0.00
ATOM   3313  BUY BUY Y1434       4.031 -60.583 -59.263  1.00  0.00
ATOM   3314  BUZ BUZ Y1435       2.981 -39.396 -33.427  1.00  0.00
ATOM   3315  BVA BVA Y1436     -33.884  30.824  30.121  1.00  0.00
ATOM   3316  BVB BVB Y1437      24.157  39.279 -45.297  1.00  0.00
ATOM   3317  BVC BVC Y1438      71.628 -10.003 -34.154  1.00  0.00
ATOM   3318  BVD BVD Y1439      36.575   7.013  -4.400  1.00  0.00
ATOM   3319  BVE BVE Y1440     -28.466 -65.692  32.148  1.00  0.00
ATOM   3320  BVF BVF Y1441      67.242 -77.847  69.206  1.00  0.00
ATOM   3321  BVG BVG Y1442      79.503  70.498  39.711  1.00  0.00
ATOM   3322  BVH BVH Y1443     -79.293 -67.025  37.563  1.00  0.00
ATOM   3323  BVI BVI Y1444      31.274  65.580 -81.423  1.00  0.00
ATOM   3324  BVJ BVJ Y1445      19.300 -85.243 -48.183  1.00  0.00
ATOM   3325  BVK BVK Y1446      67.100 -86.198 -46.236  1.00  0.00
ATOM   3326  BVL BVL Y1447      54.806  84.207  50.153  1.00  0.00
ATOM   3327  BVM BVM Y1448     -20.512 -83.830 -65.344  1.00  0.00
ATOM   3328  BVN BVN Y1449      36.405  74.764 -34.403  1.00  0.00
ATOM   3329  BVO BVO Y1450      65.295   1.641 -73.873  1.00  0.00
ATOM   3330  BVP BVP Y1451      87.652 -73.981 -83.550  1.00  0.00
ATOM   3331  BVQ BVQ Y1452     -17.102  28.698 -26.182  1.00  0.00
ATOM   3332  BVR BVR Y1453      86.406  79.360 -65.792  1.00  0.00
ATOM   3333  BVS BVS Y1454     -39.850 -70.764 -65.535  1.00  0.00
ATOM   3334  BVT BVT Y1455      61.087  32.226 -83.645  1.00  0.00
ATOM   3335  BVU BVU Y1456      48.672 -89.546  81.929  1.00  0.00
ATOM   3336  BVV BVV Y1457      60.128 -81.301  49.153  1.00  0.00
ATOM   3337  BVW BVW Y1458      69.174  83.918  53.233  1.00  0.00
ATOM   3338  BVX BVX Y1459      51.032 -55.629 -38.905  1.00  0.00
ATOM   3339  BVY BVY Y1460     -26.945  41.857  19.231  1.00  0.00
ATOM   3340  BVZ BVZ Y1461     -11.034 -53.631  87.563  1.00  0.00
ATOM   3341  BWA BWA Y1462     -22.133  55.085 -36.385  1.00  0.00
ATOM   3342  BWB BWB Y1463     -56.503 -83.980 -20.909  1.00  0.00
ATOM   3343  BWC BWC Y1464     -13.019  21.567  54.349  1.00  0.00
ATOM   3344  BWD BWD Y1465     -53.496 -67.417  43.725  1.00  0.00
ATOM   3345  BWE BWE Y1466      62.141  73.516 -81.310  1.00  0.00
ATOM   3346  BWF BWF Y1467     -20.530 -48.520 -58.505  1.00  0.00
ATOM   3347  BWG BWG Y1468     -82.923  43.832  22.521  1.00  0.00
ATOM   3348  BWH BWH Y1469      83.051 -87.936  77.278  1.00  0.00
ATOM   3349  BWI BWI Y1470     -83.261 -88.803 -34.144  1.00  0.00
ATOM   3350  BWJ BWJ Y1471     -34.577  24.375  46.579  1.00  0.00
ATOM   3351  BWK BWK Y1472     -48.817 -48.471  81.496  1.00  0.00
ATOM   3352  BWL BWL Y1473     -18.797 -26.979  47.821  1.00  0.00
ATOM   3353  BWM BWM Y1474     -52.312  11.275   3.515  1.00  0.00
ATOM   3354  BWN BWN Y1475     -40.833 -72.355  88.945  1.00  0.00
ATOM   3355  BWO BWO Y1476      72.484 -50.002  64.513  1.00  0.00
ATOM   3356  BWP BWP Y1477      69.680 -50.324  -0.309  1.00  0.00
ATOM   3357  BWQ BWQ Y1478      86.808 -88.507 -85.536  1.00  0.00
ATOM   3358  BWR BWR Y1479      62.526 -15.535  62.370  1.00  0.00
ATOM   3359  BWS BWS Y1480      82.701 -81.113 -52.182  1.00  0.00
ATOM   3360  BWT BWT Y1481     -30.356  15.583  63.809  1.00  0.00
ATOM   3361  BWU BWU Y1482      80.769  82.873 -83.059  1.00  0.00
ATOM   3362  BWV BWV Y1483     -24.311 -82.599  54.739  1.00  0.00
ATOM   3363  BWW BWW Y1484       7.090 -54.206  82.884  1.00  0.00
ATOM   3364  BWX BWX Y1485     -39.750   8.323   6.168  1.00  0.00
ATOM   3365  BWY BWY Y1486      33.453  12.218  42.327  1.00  0.00
ATOM   3366  BWZ BWZ Y1487      60.273 -86.934 -17.328  1.00  0.00
ATOM   3367  BXA BXA Y1488     -24.470  79.454  41.252  1.00  0.00
ATOM   3368  BXB BXB Y1489      46.963  67.096 -83.221  1.00  0.00
ATOM   3369  BXC BXC Y1490     -64.607  39.583  17.461  1.00  0.00
ATOM   3370  BXD BXD Y1491       3.804  74.471  71.891  1.00  0.00
ATOM   3371  BXE BXE Y1492     -13.086 -87.555  46.523  1.00  0.00
ATOM   3372  BXF BXF Y1493     -57.301 -50.045 -19.260  1.00  0.00
ATOM   3373  BXG BXG Y1494      11.067 -85.853  50.528  1.00  0.00
ATOM   3374  BXH BXH Y1495       0.140 -68.559 -47.546  1.00  0.00
ATOM   3375  BXI BXI Y1496     -86.109 -54.985 -21.617  1.00  0.00
ATOM   3376  BXJ BXJ Y1497      19.581  85.000 -25.258  1.00  0.00
ATOM   3377  BXK BXK Y1498     -38.274 -73.624 -82.328  1.00  0.00
ATOM   3378  BXL BXL Y1499      71.737  83.784 -47.646  1.00  0.00
ATOM   3379  BXM BXM Y1500     -16.175  61.944 -10.339  1.00  0.00
ATOM   3380  BXN BXN Y1501     -32.458 -85.544  16.125  1.00  0.00
ATOM   3381  BXO BXO Y1502      48.566 -34.175  42.850  1.00  0.00
ATOM   3382  BXP BXP Y1503      69.906  35.092  25.869  1.00  0.00
ATOM   3383  BXQ BXQ Y1504     -63.325 -73.575 -14.933  1.00  0.00
ATOM   3384  BXR BXR Y1505      32.889 -56.491   0.256  1.00  0.00
ATOM   3385  BXS BXS Y1506      86.506  77.090 -43.044  1.00  0.00
ATOM   3386  BXT BXT Y1507     -56.849  76.411 -44.982  1.00  0.00
ATOM   3387  BXU BXU Y1508      78.891 -58.264 -84.416  1.00  0.00
ATOM   3388  BXV BXV Y1509      87.201   2.134  -2.954  1.00  0.00
ATOM   3389  BXW BXW Y1510      38.279  47.256 -37.815  1.00  0.00
ATOM   3390  BXX BXX Y1511      43.516  70.086  54.498  1.00  0.00
ATOM   3391  BXY BXY Y1512      11.476  77.436  40.541  1.00  0.00
ATOM   3392  BXZ BXZ Y1513      34.211  81.155  30.370  1.00  0.00
ATOM   3393  BYA BYA Y1514     -50.566 -88.656  80.102  1.00  0.00
ATOM   3394  BYB BYB Y1515     -53.821 -42.105 -45.046  1.00  0.00
ATOM   3395  BYC BYC Y1516      38.649  38.898  66.551  1.00  0.00
ATOM   3396  BYD BYD Y1517      51.965  84.201  30.741  1.00  0.00
ATOM   3397  BYE BYE Y1518     -28.523 -60.913   5.026  1.00  0.00
ATOM   3398  BYF BYF Y1519     -42.871 -20.759 -49.885  1.00  0.00
ATOM   3399  BYG BYG Y1520     -73.676   1.523  82.824  1.00  0.00
ATOM   3400  BYH BYH Y1521     -51.043 -36.306  57.115  1.00  0.00
ATOM   3401  BYI BYI Y1522      35.525 -66.270 -19.674  1.00  0.00
ATOM   3402  BYJ BYJ Y1523     -64.227  83.658 -12.469  1.00  0.00
ATOM   3403  BYK BYK Y1524      18.103 -86.043 -30.110  1.00  0.00
ATOM   3404  BYL BYL Y1525      87.852 -71.345  86.952  1.00  0.00
ATOM   3405  BYM BYM Y1526      90.222  51.431 -77.848  1.00  0.00
ATOM   3406  BYN BYN Y1527     -71.662  43.123  71.186  1.00  0.00
ATOM   3407  BYO BYO Y1528      65.404 -11.197  89.936  1.00  0.00
ATOM   3408  BYP BYP Y1529      17.328 -71.632  64.125  1.00  0.00
ATOM   3409  BYQ BYQ Y1530      62.508 -60.117 -52.207  1.00  0.00
ATOM   3410  BYR BYR Y1531      24.962  42.279  60.705  1.00  0.00
ATOM   3411  BYS BYS Y1532      84.311  44.070 -36.508  1.00  0.00
ATOM   3412  BYT BYT Y1533      65.075  61.816 -74.194  1.00  0.00
ATOM   3413  BYU BYU Y1534     -32.742 -68.501 -40.960  1.00  0.00
ATOM   3414  BYV BYV Y1535     -68.051  82.461 -64.651  1.00  0.00
ATOM   3415  BYW BYW Y1536     -83.711  31.960  64.859  1.00  0.00
ATOM   3416  BYX BYX Y1537      51.801   4.603  37.627  1.00  0.00
ATOM   3417  BYY BYY Y1538      64.603 -31.321   5.469  1.00  0.00
ATOM   3418  BYZ BYZ Y1539      32.531  50.021  85.581  1.00  0.00
ATOM   3419  BZA BZA Y1540      34.440 -85.588   3.494  1.00  0.00
ATOM   3420  BZB BZB Y1541      52.524 -14.342  87.599  1.00  0.00
ATOM   3421  BZC BZC Y1542      -8.503  12.096  65.913  1.00  0.00
ATOM   3422  BZD BZD Y1543      50.894  63.347   0.061  1.00  0.00
ATOM   3423  BZE BZE Y1544     -74.199 -31.410 -58.474  1.00  0.00
ATOM   3424  BZF BZF Y1545      86.567 -77.233  12.612  1.00  0.00
ATOM   3425  BZG BZG Y1546      16.867 -14.781 -21.118  1.00  0.00
ATOM   3426  BZH BZH Y1547     -22.595  13.375 -86.045  1.00  0.00
ATOM   3427  BZI BZI Y1548      37.430 -86.373  49.987  1.00  0.00
ATOM   3428  BZJ BZJ Y1549      51.533  39.004 -35.743  1.00  0.00
ATOM   3429  BZK BZK Y1550     -49.143  54.049  32.102  1.00  0.00
ATOM   3430  BZL BZL Y1551      64.570   1.518 -52.475  1.00  0.00
ATOM   3431  BZM BZM Y1552      62.525  39.469 -55.359  1.00  0.00
ATOM   3432  BZN BZN Y1553     -80.952  70.083 -63.877  1.00  0.00
ATOM   3433  BZO BZO Y1554      73.918   2.421  37.606  1.00  0.00
ATOM   3434  BZP BZP Y1555      74.287  35.516  -5.099  1.00  0.00
ATOM   3435  BZQ BZQ Y1556      39.353  84.653 -50.462  1.00  0.00
ATOM   3436  BZR BZR Y1557     -76.490 -71.470  53.227  1.00  0.00
ATOM   3437  BZS BZS Y1558     -80.780  -8.077  47.146  1.00  0.00
ATOM   3438  BZT BZT Y1559      70.651  83.168  33.544  1.00  0.00
ATOM   3439  BZU BZU Y1560     -50.706  -5.934 -24.849  1.00  0.00
ATOM   3440  BZV BZV Y1561      89.959  57.156  79.836  1.00  0.00
ATOM   3441  BZW BZW Y1562     -83.024  73.700 -37.752  1.00  0.00
ATOM   3442  BZX BZX Y1563      28.967  63.213  -4.020  1.00  0.00
ATOM   3443  BZY BZY Y1564     -83.242   6.814 -29.236  1.00  0.00
ATOM   3444  BZZ BZZ Y1565      14.910  10.968  33.720  1.00  0.00
ATOM   3445  CAA CAA Y1566      -0.679  -2.145 -79.831  1.00  0.00
ATOM   3446  CAB CAB Y1567      81.324  22.895  79.281  1.00  0.00
ATOM   3447  CAC CAC Y1568      17.185  82.190  70.134  1.00  0.00
ATOM   3448  CAD CAD Y1569      81.793 -11.794  84.359  1.00  0.00
ATOM   3449  CAE CAE Y1570      53.750   2.500  -2.274  1.00  0.00
ATOM   3450  CAF CAF Y1571      27.716  31.139  82.368  1.00  0.00
ATOM   3451  CAG CAG Y1572      83.745  -4.157 -25.601  1.00  0.00
ATOM   3452  CAH CAH Y1573      35.043  25.503 -77.241  1.00  0.00
ATOM   3453  CAI CAI Y1574      49.606 -83.862 -64.205  1.00  0.00
ATOM   3454  CAJ CAJ Y1575     -55.748  81.626 -33.374  1.00  0.00
ATOM   3455  CAK CAK Y1576       9.196  84.807 -79.891  1.00  0.00
ATOM   3456  CAL CAL Y1577      85.809  22.192 -37.773  1.00  0.00
ATOM   3457  CAM CAM Y1578      81.596  72.570  81.284  1.00  0.00
ATOM   3458  CAN CAN Y1579      87.052 -40.333 -57.554  1.00  0.00
ATOM   3459  CAO CAO Y1580     -22.033 -40.418  65.846  1.00  0.00
ATOM   3460  CAP CAP Y1581      64.587 -87.392  11.963  1.00  0.00
ATOM   3461  CAQ CAQ Y1582      35.222 -53.843 -23.434  1.00  0.00
ATOM   3462  CAR CAR Y1583     -62.503 -76.364  54.125  1.00  0.00
ATOM   3463  CAS CAS Y1584     -33.557  71.507  53.130  1.00  0.00
ATOM   3464  CAT CAT Y1585      66.425  27.433  88.469  1.00  0.00
ATOM   3465  CAU CAU Y1586      87.111 -43.631   2.053  1.00  0.00
ATOM   3466  CAV CAV Y1587      80.429 -82.340  64.492  1.00  0.00
ATOM   3467  CAW CAW Y1588     -80.753  40.332 -84.420  1.00  0.00
ATOM   3468  CAX CAX Y1589     -11.214 -46.915 -31.675  1.00  0.00
ATOM   3469  CAY CAY Y1590      54.345 -18.521 -32.379  1.00  0.00
ATOM   3470  CAZ CAZ Y1591      65.031  -5.850  24.874  1.00  0.00
ATOM   3471  CBA CBA Y1592      20.022 -18.140  47.736  1.00  0.00
ATOM   3472  CBB CBB Y1593      40.148   1.089  37.200  1.00  0.00
ATOM   3473  CBC CBC Y1594       9.151  22.847  24.670  1.00  0.00
ATOM   3474  CBD CBD Y1595      51.761 -13.361  33.760  1.00  0.00
ATOM   3475  CBE CBE Y1596      88.054  -3.543 -56.477  1.00  0.00
ATOM   3476  CBF CBF Y1597     -37.491 -88.039 -63.907  1.00  0.00
ATOM   3477  CBG CBG Y1598     -20.595 -81.675  -8.429  1.00  0.00
ATOM   3478  CBH CBH Y1599      21.803  64.566  54.822  1.00  0.00
ATOM   3479  CBI CBI Y1600      69.149  23.037 -72.197  1.00  0.00
ATOM   3480  CBJ CBJ Y1601      57.162 -39.848  -3.609  1.00  0.00
ATOM   3481  CBK CBK Y1602     -20.776  76.808  70.964  1.00  0.00
ATOM   3482  CBL CBL Y1603     -68.174  -5.975  35.233  1.00  0.00
ATOM   3483  CBM CBM Y1604      62.408  53.377 -16.927  1.00  0.00
ATOM   3484  CBN CBN Y1605       0.465 -87.187 -11.479  1.00  0.00
ATOM   3485  CBO CBO Y1606     -82.759  56.177  68.142  1.00  0.00
ATOM   3486  CBP CBP Y1607     -37.498  84.082  70.606  1.00  0.00
ATOM   3487  CBQ CBQ Y1608      -7.709  12.182 -17.469  1.00  0.00
ATOM   3488  CBR CBR Y1609     -26.764  58.313  77.540  1.00  0.00
ATOM   3489  CBS CBS Y1610      40.289  45.183  57.171  1.00  0.00
ATOM   3490  CBT CBT Y1611     -82.789  22.989 -56.112  1.00  0.00
ATOM   3491  CBU CBU Y1612      66.297 -76.220  89.238  1.00  0.00
ATOM   3492  CBV CBV Y1613      81.535 -19.089  57.429  1.00  0.00
ATOM   3493  CBW CBW Y1614     -52.071  42.123 -47.642  1.00  0.00
ATOM   3494  CBX CBX Y1615      86.139  29.625  69.520  1.00  0.00
ATOM   3495  CBY CBY Y1616     -23.781  -7.301 -11.346  1.00  0.00
ATOM   3496  CBZ CBZ Y1617      42.023 -76.405  72.510  1.00  0.00
ATOM   3497  CCA CCA Y1618      29.209  48.451 -78.494  1.00  0.00
ATOM   3498  CCB CCB Y1619     -71.086  49.756  38.709  1.00  0.00
ATOM   3499  CCC CCC Y1620      35.525 -90.871  83.770  1.00  0.00
ATOM   3500  CCD CCD Y1621      84.016  41.058 -79.963  1.00  0.00
ATOM   3501  CCE CCE Y1622     -85.418  11.357  22.460  1.00  0.00
ATOM   3502  CCF CCF Y1623     -14.062  60.829  83.809  1.00  0.00
ATOM   3503  CCG CCG Y1624     -62.946 -62.417  17.790  1.00  0.00
ATOM   3504  CCH CCH Y1625      -2.308   7.819  77.791  1.00  0.00
ATOM   3505  CCI CCI Y1626      88.827 -37.025  88.651  1.00  0.00
ATOM   3506  CCJ CCJ Y1627      -1.941 -53.349  52.824  1.00  0.00
ATOM   3507  CCK CCK Y1628      62.351  72.525  25.843  1.00  0.00
ATOM   3508  CCL CCL Y1629     -35.919 -36.387 -48.445  1.00  0.00
ATOM   3509  CCM CCM Y1630     -83.769 -66.449 -24.693  1.00  0.00
ATOM   3510  CCN CCN Y1631       7.499 -86.472  75.001  1.00  0.00
ATOM   3511  CCO CCO Y1632     -18.932  62.568  21.252  1.00  0.00
ATOM   3512  CCP CCP Y1633      42.660 -45.389  27.268  1.00  0.00
ATOM   3513  CCQ CCQ Y1634      12.953  -3.809  26.526  1.00  0.00
ATOM   3514  CCR CCR Y1635      22.077 -59.490  87.489  1.00  0.00
ATOM   3515  CCS CCS Y1636     -57.243  -9.244 -66.155  1.00  0.00
ATOM   3516  CCT CCT Y1637      57.790  -6.883 -34.860  1.00  0.00
ATOM   3517  CCU CCU Y1638     -44.004 -39.576 -27.510  1.00  0.00
ATOM   3518  CCV CCV Y1639      56.211  60.968 -50.376  1.00  0.00
ATOM   3519  CCW CCW Y1640      82.633  32.707  48.878  1.00  0.00
ATOM   3520  CCX CCX Y1641     -30.130  75.471  29.883  1.00  0.00
ATOM   3521  CCY CCY Y1642     -72.688  74.232 -12.738  1.00  0.00
ATOM   3522  CCZ CCZ Y1643     -46.130   3.635 -68.134  1.00  0.00
ATOM   3523  CDA CDA Y1644      87.894 -28.252  23.327  1.00  0.00
ATOM   3524  CDB CDB Y1645     -36.754 -72.576  40.970  1.00  0.00
ATOM   3525  CDC CDC Y1646     -85.718  -8.998  11.697  1.00  0.00
ATOM   3526  CDD CDD Y1647     -44.353 -44.291 -15.116  1.00  0.00
ATOM   3527  CDE CDE Y1648      84.962  35.813  88.009  1.00  0.00
ATOM   3528  CDF CDF Y1649     -15.199   1.133  82.546  1.00  0.00
ATOM   3529  CDG CDG Y1650     -51.068  80.536 -75.370  1.00  0.00
ATOM   3530  CDH CDH Y1651     -36.969  58.183 -85.689  1.00  0.00
ATOM   3531  CDI CDI Y1652      26.328 -14.101 -55.348  1.00  0.00
ATOM   3532  CDJ CDJ Y1653     -59.771  44.993 -83.085  1.00  0.00
ATOM   3533  CDK CDK Y1654      55.279  -0.213 -84.044  1.00  0.00
ATOM   3534  CDL CDL Y1655      35.151  11.214  87.033  1.00  0.00
ATOM   3535  CDM CDM Y1656      37.254   9.198 -74.212  1.00  0.00
ATOM   3536  CDN CDN Y1657      73.336  73.995 -71.118  1.00  0.00
ATOM   3537  CDO CDO Y1658      80.176  23.228  -9.693  1.00  0.00
ATOM   3538  CDP CDP Y1659     -56.130  45.621   4.427  1.00  0.00
ATOM   3539  CDQ CDQ Y1660     -18.135  82.895  55.324  1.00  0.00
ATOM   3540  CDR CDR Y1661     -10.040  79.259 -47.537  1.00  0.00
ATOM   3541  CDS CDS Y1662      62.188  34.831  10.844  1.00  0.00
ATOM   3542  CDT CDT Y1663     -54.578  42.571  61.198  1.00  0.00
ATOM   3543  CDU CDU Y1664     -64.448 -42.900 -48.955  1.00  0.00
ATOM   3544  CDV CDV Y1665     -84.199  16.933 -40.420  1.00  0.00
ATOM   3545  CDW CDW Y1666     -50.272 -62.228  63.865  1.00  0.00
ATOM   3546  CDX CDX Y1667     -13.818   5.924  57.874  1.00  0.00
ATOM   3547  CDY CDY Y1668     -24.148 -63.649 -49.043  1.00  0.00
ATOM   3548  CDZ CDZ Y1669     -72.951 -21.618 -28.304  1.00  0.00
ATOM   3549  CEA CEA Y1670     -46.487 -48.941  63.156  1.00  0.00
ATOM   3550  CEB CEB Y1671      -1.759 -81.993   3.248  1.00  0.00
ATOM   3551  CEC CEC Y1672      68.973 -51.498 -47.723  1.00  0.00
ATOM   3552  CED CED Y1673      39.315  -3.038 -58.336  1.00  0.00
ATOM   3553  CEE CEE Y1674      13.299  31.628  75.008  1.00  0.00
ATOM   3554  CEF CEF Y1675     -50.426  68.601 -32.247  1.00  0.00
ATOM   3555  CEG CEG Y1676      90.304  57.897 -31.433  1.00  0.00
ATOM   3556  CEH CEH Y1677     -84.365  -1.498  66.594  1.00  0.00
ATOM   3557  CEI CEI Y1678     -84.304  51.611  89.728  1.00  0.00
ATOM   3558  CEJ CEJ Y1679       8.457  42.496 -16.518  1.00  0.00
ATOM   3559  CEK CEK Y1680      -5.698  54.163  87.699  1.00  0.00
ATOM   3560  CEL CEL Y1681     -38.129 -85.509  44.334  1.00  0.00
ATOM   3561  CEM CEM Y1682     -22.471 -40.724  85.167  1.00  0.00
ATOM   3562  CEN CEN Y1683      88.350   0.774 -86.841  1.00  0.00
ATOM   3563  CEO CEO Y1684      -6.834  26.081 -66.224  1.00  0.00
ATOM   3564  CEP CEP Y1685      33.857   4.630  63.044  1.00  0.00
ATOM   3565  CEQ CEQ Y1686     -13.627 -12.733  15.887  1.00  0.00
ATOM   3566  CER CER Y1687      29.577 -17.025 -36.170  1.00  0.00
ATOM   3567  CES CES Y1688      89.771 -67.513  27.726  1.00  0.00
ATOM   3568  CET CET Y1689     -20.655  26.260  63.508  1.00  0.00
ATOM   3569  CEU CEU Y1690     -11.941 -24.654 -84.671  1.00  0.00
ATOM   3570  CEV CEV Y1691      22.976  18.333  62.422  1.00  0.00
ATOM   3571  CEW CEW Y1692      18.476  12.801  50.206  1.00  0.00
ATOM   3572  CEX CEX Y1693     -10.043  67.212  66.748  1.00  0.00
ATOM   3573  CEY CEY Y1694     -75.951 -30.590  19.427  1.00  0.00
ATOM   3574  CEZ CEZ Y1695       5.665 -34.592   2.265  1.00  0.00
ATOM   3575  CFA CFA Y1696     -33.616 -17.238  15.408  1.00  0.00
ATOM   3576  CFB CFB Y1697      41.552  23.109  87.732  1.00  0.00
ATOM   3577  CFC CFC Y1698     -36.051 -52.765 -81.703  1.00  0.00
ATOM   3578  CFD CFD Y1699     -82.526 -40.121  88.840  1.00  0.00
ATOM   3579  CFE CFE Y1700     -45.563  82.563  54.467  1.00  0.00
ATOM   3580  CFF CFF Y1701      -0.825  36.405   6.035  1.00  0.00
ATOM   3581  CFG CFG Y1702     -47.686 -90.311 -39.176  1.00  0.00
ATOM   3582  CFH CFH Y1703     -13.758 -56.933 -43.745  1.00  0.00
ATOM   3583  CFI CFI Y1704     -58.044 -30.516  20.539  1.00  0.00
ATOM   3584  CFJ CFJ Y1705     -62.827  29.404 -14.381  1.00  0.00
ATOM   3585  CFK CFK Y1706     -61.405 -88.671  88.588  1.00  0.00
ATOM   3586  CFL CFL Y1707     -69.255  62.421  31.511  1.00  0.00
ATOM   3587  CFM CFM Y1708      42.793 -61.926 -29.548  1.00  0.00
ATOM   3588  CFN CFN Y1709     -61.161 -82.858  -2.562  1.00  0.00
ATOM   3589  CFO CFO Y1710     -25.245   0.788 -29.129  1.00  0.00
ATOM   3590  CFP CFP Y1711     -61.971  20.487  11.835  1.00  0.00
ATOM   3591  CFQ CFQ Y1712      35.176  83.665 -68.227  1.00  0.00
ATOM   3592  CFR CFR Y1713     -83.809 -27.118 -19.652  1.00  0.00
ATOM   3593  CFS CFS Y1714       9.933  50.282  53.696  1.00  0.00
ATOM   3594  CFT CFT Y1715     -50.275 -60.198 -86.969  1.00  0.00
ATOM   3595  CFU CFU Y1716     -46.870  77.293 -17.834  1.00  0.00
ATOM   3596  CFV CFV Y1717     -64.584  25.434 -39.783  1.00  0.00
ATOM   3597  CFW CFW Y1718     -65.995   9.372  66.752  1.00  0.00
ATOM   3598  CFX CFX Y1719     -16.103  51.986   8.370  1.00  0.00
ATOM   3599  CFY CFY Y1720       8.729  28.759   1.237  1.00  0.00
ATOM   3600  CFZ CFZ Y1721     -84.253 -44.532 -44.438  1.00  0.00
ATOM   3601  CGA CGA Y1722     -15.300 -54.690  13.105  1.00  0.00
ATOM   3602  CGB CGB Y1723     -57.731 -49.620 -34.225  1.00  0.00
ATOM   3603  CGC CGC Y1724      38.110  69.411  88.823  1.00  0.00
ATOM   3604  CGD CGD Y1725      85.077 -86.111  24.209  1.00  0.00
ATOM   3605  CGE CGE Y1726     -15.628 -11.353 -31.857  1.00  0.00
ATOM   3606  CGF CGF Y1727     -58.334  53.084  39.840  1.00  0.00
ATOM   3607  CGG CGG Y1728      63.121  69.536 -41.662  1.00  0.00
ATOM   3608  CGH CGH Y1729      69.728  40.380 -24.427  1.00  0.00
ATOM   3609  CGI CGI Y1730     -77.915 -86.509 -60.821  1.00  0.00
ATOM   3610  CGJ CGJ Y1731     -74.257  55.028 -74.295  1.00  0.00
ATOM   3611  CGK CGK Y1732     -77.935 -67.431  68.530  1.00  0.00
ATOM   3612  CGL CGL Y1733      79.909 -83.817 -22.109  1.00  0.00
ATOM   3613  CGM CGM Y1734      37.639  -9.838  36.754  1.00  0.00
ATOM   3614  CGN CGN Y1735      73.640  12.819  -9.541  1.00  0.00
ATOM   3615  CGO CGO Y1736      28.666  31.138  69.526  1.00  0.00
ATOM   3616  CGP CGP Y1737     -82.609 -67.640 -84.159  1.00  0.00
ATOM   3617  CGQ CGQ Y1738      73.210  -2.995  53.637  1.00  0.00
ATOM   3618  CGR CGR Y1739      84.126  45.256  29.922  1.00  0.00
ATOM   3619  CGS CGS Y1740      -3.318  55.901  67.030  1.00  0.00
ATOM   3620  CGT CGT Y1741     -41.402 -84.641 -30.162  1.00  0.00
ATOM   3621  CGU CGU Y1742     -78.932 -62.326  25.090  1.00  0.00
ATOM   3622  CGV CGV Z1743     -29.712 -11.188  62.244  1.00  0.00
ATOM   3623  CGW CGW Z1744      16.308 -19.234  61.543  1.00  0.00
ATOM   3624  CGX CGX Z1745      42.564 -35.095 -56.119  1.00  0.00
ATOM   3625  CGY CGY Z1746     -49.592  68.933 -56.142  1.00  0.00
ATOM   3626  CGZ CGZ Z1747     -18.970 -13.739 -48.027  1.00  0.00
ATOM   3627  CHA CHA Z1748     -58.492 -50.464 -60.399  1.00  0.00
ATOM   3628  CHB CHB Z1749      51.120  12.429  43.772  1.00  0.00
ATOM   3629  CHC CHC Z1750     -33.987  60.101 -12.598  1.00  0.00
ATOM   3630  CHD CHD Z1751      22.064  27.267 -41.131  1.00  0.00
ATOM   3631  CHE CHE Z1752     -58.639  -9.079 -55.678  1.00  0.00
ATOM   3632  CHF CHF Z1753     -10.503  31.080  21.246  1.00  0.00
ATOM   3633  CHG CHG Z1754       3.546   6.419  67.180  1.00  0.00
ATOM   3634  CHH CHH Z1755      29.966  46.571 -67.225  1.00  0.00
ATOM   3635  CHI CHI Z1756      59.594 -52.867  -0.761  1.00  0.00
ATOM   3636  CHJ CHJ Z1757     -58.347  31.226 -35.386  1.00  0.00
ATOM   3637  CHK CHK Z1758      45.809  52.740  31.628  1.00  0.00
ATOM   3638  CHL CHL Z1759     -23.185  54.003 -75.328  1.00  0.00
ATOM   3639  CHM CHM Z1760     -48.852 -29.171 -68.506  1.00  0.00
ATOM   3640  CHN CHN Z1761      74.944  40.882 -21.218  1.00  0.00
ATOM   3641  CHO CHO Z1762     -23.409  80.317 -47.504  1.00  0.00
ATOM   3642  CHP CHP Z1763      30.852   6.654 -39.003  1.00  0.00
ATOM   3643  CHQ CHQ Z1764     -27.420  -4.248  -7.444  1.00  0.00
ATOM   3644  CHR CHR Z1765      18.224 -39.201 -24.958  1.00  0.00
ATOM   3645  CHS CHS Z1766     -42.241 -18.315  21.611  1.00  0.00
ATOM   3646  CHT CHT Z1767      32.074  12.688  20.242  1.00  0.00
ATOM   3647  CHU CHU Z1768     -81.538  71.328 -27.984  1.00  0.00
ATOM   3648  CHV CHV Z1769      27.461  78.747   7.043  1.00  0.00
ATOM   3649  CHW CHW Z1770      37.877  75.761 -23.773  1.00  0.00
ATOM   3650  CHX CHX Z1771     -26.190 -51.348 -25.155  1.00  0.00
ATOM   3651  CHY CHY Z1772       7.487 -63.961  75.401  1.00  0.00
ATOM   3652  CHZ CHZ Z1773     -48.138  73.668  34.328  1.00  0.00
ATOM   3653  CIA CIA Z1774      14.535  64.730 -20.141  1.00  0.00
ATOM   3654  CIB CIB Z1775      81.976  31.687 -77.143  1.00  0.00
ATOM   3655  CIC CIC Z1776      53.428 -42.668  63.952  1.00  0.00
ATOM   3656  CID CID Z1777     -68.802  13.610   5.443  1.00  0.00
ATOM   3657  CIE CIE Z1778      83.957  34.029  23.749  1.00  0.00
ATOM   3658  CIF CIF Z1779      81.095 -18.970  47.676  1.00  0.00
ATOM   3659  CIG CIG Z1780      52.912  -6.193 -72.446  1.00  0.00
ATOM   3660  CIH CIH Z1781      37.676 -30.205   7.366  1.00  0.00
ATOM   3661  CII CII Z1782     -70.361  78.742  69.769  1.00  0.00
ATOM   3662  CIJ CIJ Z1783      23.825 -84.344  81.777  1.00  0.00
ATOM   3663  CIK CIK Z1784     -66.467  72.940   8.703  1.00  0.00
ATOM   3664  CIL CIL Z1785     -78.770 -77.718  47.598  1.00  0.00
ATOM   3665  CIM CIM Z1786     -71.024 -80.708 -72.671  1.00  0.00
ATOM   3666  CIN CIN Z1787      40.067  78.770  82.676  1.00  0.00
ATOM   3667  CIO CIO Z1788     -64.785 -42.889 -43.631  1.00  0.00
ATOM   3668  CIP CIP Z1789      -3.828 -66.184 -31.254  1.00  0.00
ATOM   3669  CIQ CIQ Z1790     -72.940 -39.901  20.075  1.00  0.00
ATOM   3670  CIR CIR Z1791      11.376 -20.390 -69.002  1.00  0.00
ATOM   3671  CIS CIS Z1792     -63.479  40.879  65.576  1.00  0.00
ATOM   3672  CIT CIT Z1793      -5.665  17.911 -19.412  1.00  0.00
ATOM   3673  CIU CIU Z1794      76.769 -57.544  61.423  1.00  0.00
ATOM   3674  CIV CIV Z1795     -15.124  13.787  60.713  1.00  0.00
ATOM   3675  CIW CIW Z1796      -1.164  44.412 -80.512  1.00  0.00
ATOM   3676  CIX CIX Z1797      61.479  68.638 -23.137  1.00  0.00
ATOM   3677  CIY CIY Z1798     -70.293  21.314 -87.177  1.00  0.00
ATOM   3678  CIZ CIZ Z1799     -68.252 -10.364  63.205  1.00  0.00
ATOM   3679  CJA CJA Z1800     -36.429  45.064  73.320  1.00  0.00
ATOM   3680  CJB CJB Z1801     -52.310 -73.234  72.898  1.00  0.00
ATOM   3681  CJC CJC Z1802     -33.338 -59.645 -66.826  1.00  0.00
ATOM   3682  CJD CJD Z1803      34.478  28.345  20.307  1.00  0.00
ATOM   3683  CJE CJE Z1804       9.251  44.423 -20.017  1.00  0.00
ATOM   3684  CJF CJF Z1805      33.723  26.680  49.098  1.00  0.00
ATOM   3685  CJG CJG Z1806     -26.879 -62.720  54.472  1.00  0.00
ATOM   3686  CJH CJH Z1807      68.977  78.943  54.425  1.00  0.00
ATOM   3687  CJI CJI Z1808     -39.257  76.011 -20.504  1.00  0.00
ATOM   3688  CJJ CJJ Z1809     -54.475   1.667 -78.599  1.00  0.00
ATOM   3689  CJK CJK Z1810      84.811 -29.493  31.624  1.00  0.00
ATOM   3690  CJL CJL Z1811      65.152  34.603  55.277  1.00  0.00
ATOM   3691  CJM CJM Z1812      42.818   0.885   9.747  1.00  0.00
ATOM   3692  CJN CJN Z1813     -53.259  -7.128 -27.444  1.00  0.00
ATOM   3693  CJO CJO Z1814      62.211  12.802 -74.103  1.00  0.00
ATOM   3694  CJP CJP Z1815     -40.687  35.540  41.256  1.00  0.00
ATOM   3695  CJQ CJQ Z1816      53.312 -84.896 -51.791  1.00  0.00
ATOM   3696  CJR CJR Z1817      36.281  53.395  73.932  1.00  0.00
ATOM   3697  CJS CJS Z1818     -50.344  -6.872  70.784  1.00  0.00
ATOM   3698  CJT CJT Z1819       5.463  44.905  51.962  1.00  0.00
ATOM   3699  CJU CJU Z1820      89.112 -88.651  -9.064  1.00  0.00
ATOM   3700  CJV CJV Z1821     -56.871 -86.397 -28.325  1.00  0.00
ATOM   3701  CJW CJW Z1822       0.016  48.160 -49.049  1.00  0.00
ATOM   3702  CJX CJX Z1823       2.321 -40.503   0.981  1.00  0.00
ATOM   3703  CJY CJY Z1824     -57.546  11.013  84.275  1.00  0.00
ATOM   3704  CJZ CJZ Z1825       9.441  12.854 -31.024  1.00  0.00
ATOM   3705  CKA CKA Z1826      43.632  -5.390 -16.594  1.00  0.00
ATOM   3706  CKB CKB Z1827      71.998  12.247 -24.223  1.00  0.00
ATOM   3707  CKC CKC Z1828      82.041   3.785 -59.366  1.00  0.00
ATOM   3708  CKD CKD Z1829      -5.412 -42.735  60.213  1.00  0.00
ATOM   3709  CKE CKE Z1830     -68.781 -79.450  22.825  1.00  0.00
ATOM   3710  CKF CKF Z1831      47.115  24.134 -76.187  1.00  0.00
ATOM   3711  CKG CKG Z1832      62.217  33.788  10.116  1.00  0.00
ATOM   3712  CKH CKH Z1833       1.365 -68.037  38.758  1.00  0.00
ATOM   3713  CKI CKI Z1834     -70.310  -7.917 -38.359  1.00  0.00
ATOM   3714  CKJ CKJ Z1835     -61.940  -8.170 -86.462  1.00  0.00
ATOM   3715  CKK CKK Z1836       9.943   6.228 -63.986  1.00  0.00
ATOM   3716  CKL CKL Z1837     -17.026 -79.865   8.552  1.00  0.00
ATOM   3717  CKM CKM Z1838      33.346 -86.094  18.979  1.00  0.00
ATOM   3718  CKN CKN Z1839     -71.433  50.501  24.541  1.00  0.00
ATOM   3719  CKO CKO Z1840      24.870  77.220 -79.972  1.00  0.00
ATOM   3720  CKP CKP Z1841      66.074 -17.356 -31.984  1.00  0.00
ATOM   3721  CKQ CKQ Z1842      74.217  64.997  32.034  1.00  0.00
ATOM   3722  CKR CKR Z1843     -11.658 -29.790  54.242  1.00  0.00
ATOM   3723  CKS CKS Z1844      50.186  76.687 -54.420  1.00  0.00
ATOM   3724  CKT CKT Z1845     -57.692 -51.077 -28.810  1.00  0.00
ATOM   3725  CKU CKU Z1846     -40.923 -32.598  69.624  1.00  0.00
ATOM   3726  CKV CKV Z1847     -22.785  74.896   6.356  1.00  0.00
ATOM   3727  CKW CKW Z1848      65.541  36.431 -45.500  1.00  0.00
ATOM   3728  CKX CKX Z1849     -29.199  37.963 -56.825  1.00  0.00
ATOM   3729  CKY CKY Z1850     -36.689  27.824  63.979  1.00  0.00
ATOM   3730  CKZ CKZ Z1851     -61.503 -37.685 -85.825  1.00  0.00
ATOM   3731  CLA CLA Z1852     -36.076  10.859 -46.928  1.00  0.00
ATOM   3732  CLB CLB Z1853      17.988  63.476  41.458  1.00  0.00
ATOM   3733  CLC CLC Z1854      89.462 -59.313  89.062  1.00  0.00
ATOM   3734  CLD CLD Z1855     -11.422  40.833  60.193  1.00  0.00
ATOM   3735  CLE CLE Z1856     -71.347 -36.658  68.648  1.00  0.00
ATOM   3736  CLF CLF Z1857      33.095  16.452 -11.665  1.00  0.00
ATOM   3737  CLG CLG Z1858     -53.480  59.092  78.611  1.00  0.00
ATOM   3738  CLH CLH Z1859       0.899  74.839 -21.422  1.00  0.00
ATOM   3739  CLI CLI Z1860     -29.531  67.220  71.348  1.00  0.00
ATOM   3740  CLJ CLJ Z1861      74.605   3.953  69.977  1.00  0.00
ATOM   3741  CLK CLK Z1862      18.192 -68.332 -15.132  1.00  0.00
ATOM   3742  CLL CLL Z1863     -21.006  39.215 -18.083  1.00  0.00
ATOM   3743  CLM CLM Z1864      -2.412 -10.363  18.402  1.00  0.00
ATOM   3744  CLN CLN Z1865     -82.235  71.435  89.649  1.00  0.00
ATOM   3745  CLO CLO Z1866      87.641 -62.093   4.384  1.00  0.00
ATOM   3746  CLP CLP Z1867      74.243 -18.575  82.353  1.00  0.00
ATOM   3747  CLQ CLQ Z1868      67.675 -19.732  18.759  1.00  0.00
ATOM   3748  CLR CLR Z1869     -43.841 -49.495  -6.839  1.00  0.00
ATOM   3749  CLS CLS Z1870      60.356  -0.731  -6.347  1.00  0.00
ATOM   3750  CLT CLT Z1871      48.202  29.804  23.956  1.00  0.00
ATOM   3751  CLU CLU Z1872      16.014  51.672  71.852  1.00  0.00
ATOM   3752  CLV CLV Z1873      68.611  51.278  -1.756  1.00  0.00
ATOM   3753  CLW CLW Z1874      -2.682 -51.499 -63.538  1.00  0.00
ATOM   3754  CLX CLX Z1875     -75.965 -67.725  -5.234  1.00  0.00
ATOM   3755  CLY CLY Z1876      48.795 -30.367  24.057  1.00  0.00
ATOM   3756  CLZ CLZ Z1877      35.665 -72.500  42.216  1.00  0.00
ATOM   3757  CMA CMA Z1878     -71.215  81.813  81.247  1.00  0.00
ATOM   3758  CMB CMB Z1879      24.536 -44.620  33.838  1.00  0.00
ATOM   3759  CMC CMC Z1880       9.254  72.743 -50.085  1.00  0.00
ATOM   3760  CMD CMD Z1881     -59.110 -21.754  62.566  1.00  0.00
ATOM   3761  CME CME Z1882      67.206 -78.820 -81.822  1.00  0.00
ATOM   3762  CMF CMF Z1883     -49.216 -58.145  42.327  1.00  0.00
ATOM   3763  CMG CMG Z1884      -8.565  70.433 -39.303  1.00  0.00
ATOM   3764  CMH CMH Z1885      82.547 -68.032  41.953  1.00  0.00
ATOM   3765  CMI CMI Z1886      20.897 -14.568 -27.435  1.00  0.00
ATOM   3766  CMJ CMJ Z1887     -31.725 -54.298  20.052  1.00  0.00
ATOM   3767  CMK CMK Z1888      36.622  40.005 -21.404  1.00  0.00
ATOM   3768  CML CML Z1889      16.689 -67.143 -68.972  1.00  0.00
ATOM   3769  CMM CMM Z1890     -43.712 -24.582 -13.184  1.00  0.00
ATOM   3770  CMN CMN Z1891      51.577  59.943  61.071  1.00  0.00
ATOM   3771  CMO CMO Z1892     -68.429  23.314  43.411  1.00  0.00
ATOM   3772  CMP CMP Z1893       9.678 -18.301 -32.314  1.00  0.00
ATOM   3773  CMQ CMQ Z1894      -9.522  66.357  54.612  1.00  0.00
ATOM   3774  CMR CMR Z1895      78.182  72.284  85.154  1.00  0.00
ATOM   3775  CMS CMS Z1896     -81.739  13.192 -39.650  1.00  0.00
ATOM   3776  CMT CMT Z1897     -20.815 -48.746  70.088  1.00  0.00
ATOM   3777  CMU CMU Z1898      26.387  -9.708 -17.245  1.00  0.00
ATOM   3778  CMV CMV Z1899     -17.193  26.367 -70.800  1.00  0.00
ATOM   3779  CMW CMW Z1900      84.516  58.917 -71.911  1.00  0.00
ATOM   3780  CMX CMX Z1901     -81.440 -26.604  -6.892  1.00  0.00
ATOM   3781  CMY CMY Z1902      11.072  25.908 -79.377  1.00  0.00
ATOM   3782  CMZ CMZ Z1903     -74.270  49.428 -13.585  1.00  0.00
ATOM   3783  CNA CNA Z1904     -44.365 -80.820  20.836  1.00  0.00
ATOM   3784  CNB CNB Z1905      32.721  75.565 -68.998  1.00  0.00
ATOM   3785  CNC CNC Z1906      78.153   5.437  -0.943  1.00  0.00
ATOM   3786  CND CND Z1907     -82.725  82.970  52.813  1.00  0.00
ATOM   3787  CNE CNE Z1908     -67.706 -30.632 -66.162  1.00  0.00
ATOM   3788  CNF CNF Z1909      48.405  16.037  66.292  1.00  0.00
ATOM   3789  CNG CNG Z1910       1.654  84.275  20.494  1.00  0.00
ATOM   3790  CNH CNH Z1911      10.532  64.603 -76.633  1.00  0.00
ATOM   3791  CNI CNI Z1912      63.645 -80.647  40.790  1.00  0.00
ATOM   3792  CNJ CNJ Z1913      -5.954 -28.993 -19.812  1.00  0.00
ATOM   3793  CNK CNK Z1914     -50.749  27.045 -62.374  1.00  0.00
ATOM   3794  CNL CNL Z1915      15.714 -84.256   3.906  1.00  0.00
ATOM   3795  CNM CNM Z1916     -61.956 -36.094 -14.129  1.00  0.00
ATOM   3796  CNN CNN Z1917      13.678  25.161  85.199  1.00  0.00
ATOM   3797  CNO CNO Z1918      28.808 -27.810 -81.187  1.00  0.00
ATOM   3798  CNP CNP Z1919      69.810 -59.615 -40.935  1.00  0.00
ATOM   3799  CNQ CNQ Z1920     -71.276 -28.034  59.497  1.00  0.00
ATOM   3800  CNR CNR Z1921      81.609  72.300  -6.497  1.00  0.00
ATOM   3801  CNS CNS Z1922      38.496 -17.330  89.219  1.00  0.00
ATOM   3802  CNT CNT Z1923      32.716 -62.285  15.578  1.00  0.00
ATOM   3803  CNU CNU Z1924      53.296  49.391 -81.184  1.00  0.00
ATOM   3804  CNV CNV Z1925      33.791 -76.058 -29.885  1.00  0.00
ATOM   3805  CNW CNW Z1926      -9.311  16.466  77.055  1.00  0.00
ATOM   3806  CNX CNX Z1927      20.110  16.656 -80.642  1.00  0.00
ATOM   3807  CNY CNY Z1928      -4.179  72.683  14.024  1.00  0.00
ATOM   3808  CNZ CNZ Z1929      79.237 -21.447 -72.283  1.00  0.00
ATOM   3809  COA COA Z1930      48.141 -14.336  47.364  1.00  0.00
ATOM   3810  COB COB Z1931      44.631 -73.707  13.520  1.00  0.00
ATOM   3811  COC COC Z1932      23.088  -1.014  26.508  1.00  0.00
ATOM   3812  COD COD Z1933     -80.286   2.069 -22.690  1.00  0.00
ATOM   3813  COE COE Z1934      73.093 -79.014  75.287  1.00  0.00
ATOM   3814  COF COF Z1935     -59.520  47.799   2.584  1.00  0.00
ATOM   3815  COG COG Z1936      80.255  11.777  25.593  1.00  0.00
ATOM   3816  COH COH Z1937      53.933  15.380 -30.828  1.00  0.00
ATOM   3817  COI COI Z1938      56.583  73.626  24.628  1.00  0.00
ATOM   3818  COJ COJ Z1939      34.723 -22.441 -10.039  1.00  0.00
ATOM   3819  COK COK Z1940     -79.857  -0.955 -83.381  1.00  0.00
ATOM   3820  COL COL Z1941     -51.397 -85.820  46.892  1.00  0.00
ATOM   3821  COM COM Z1942      42.846  55.586  -2.179  1.00  0.00
ATOM   3822  CON CON Z1943     -74.583 -42.610 -21.458  1.00  0.00
ATOM   3823  COO COO Z1944     -82.839 -63.208   8.970  1.00  0.00
ATOM   3824  COP COP Z1945       4.003  66.639  -2.037  1.00  0.00
ATOM   3825  COQ COQ Z1946     -39.847  11.091  51.671  1.00  0.00
ATOM   3826  COR COR Z1947     -36.477  -2.582  84.063  1.00  0.00
ATOM   3827  COS COS Z1948     -12.756  77.884 -80.491  1.00  0.00
ATOM   3828  COT COT Z1949     -48.665 -45.301 -78.140  1.00  0.00
ATOM   3829  COU COU Z1950      42.970 -78.802 -11.263  1.00  0.00
ATOM   3830  COV COV Z1951     -27.282 -25.630  83.201  1.00  0.00
ATOM   3831  COW COW Z1952      46.929   7.392  81.930  1.00  0.00
ATOM   3832  COX COX Z1953      11.852  47.758  15.028  1.00  0.00
ATOM   3833  COY COY Z1954      65.720  27.683  -4.184  1.00  0.00
ATOM   3834  COZ COZ Z1955     -14.101  65.992 -62.907  1.00  0.00
ATOM   3835  CPA CPA Z1956       4.779 -39.752 -45.216  1.00  0.00
ATOM   3836  CPB CPB Z1957     -22.933 -16.058 -81.165  1.00  0.00
ATOM   3837  CPC CPC Z1958     -48.510  40.390  29.498  1.00  0.00
ATOM   3838  CPD CPD Z1959      73.437 -42.457  39.303  1.00  0.00
ATOM   3839  CPE CPE Z1960      53.871   1.447  58.597  1.00  0.00
ATOM   3840  CPF CPF Z1961      83.467  46.430  81.299  1.00  0.00
ATOM   3841  CPG CPG Z1962     -43.330   9.806 -56.076  1.00  0.00
ATOM   3842  CPH CPH Z1963     -38.507 -62.771 -33.880  1.00  0.00
ATOM   3843  CPI CPI Z1964     -67.332  65.958  22.931  1.00  0.00
ATOM   3844  CPJ CPJ Z1965       1.393 -84.568 -54.021  1.00  0.00
ATOM   3845  CPK CPK Z1966     -68.363  62.835 -84.880  1.00  0.00
ATOM   3846  CPL CPL Z1967     -38.133  36.147 -79.512  1.00  0.00
ATOM   3847  CPM CPM Z1968      84.344  54.039  63.178  1.00  0.00
ATOM   3848  CPN CPN Z1969      77.006 -84.720  51.157  1.00  0.00
ATOM   3849  CPO CPO Z1970     -80.508 -64.416 -83.571  1.00  0.00
ATOM   3850  CPP CPP Z1971      35.239 -84.038  60.499  1.00  0.00
ATOM   3851  CPQ CPQ Z1972     -76.501 -11.511  38.772  1.00  0.00
ATOM   3852  CPR CPR Z1973     -42.593 -85.229 -65.914  1.00  0.00
ATOM   3853  CPS CPS Z1974     -79.360 -23.138 -51.232  1.00  0.00
ATOM   3854  CPT CPT Z1975     -66.099  36.197 -70.149  1.00  0.00
ATOM   3855  CPU CPU Z1976      69.485  50.872 -71.653  1.00  0.00
ATOM   3856  CPV CPV Z1977      38.637  13.161 -79.153  1.00  0.00
ATOM   3857  CPW CPW Z1978      73.169  75.621   9.534  1.00  0.00
ATOM   3858  CPX CPX Z1979      29.755 -81.366 -52.575  1.00  0.00
ATOM   3859  CPY CPY Z1980       0.215 -42.107 -77.024  1.00  0.00
ATOM   3860  CPZ CPZ Z1981     -80.783 -40.111 -51.033  1.00  0.00
ATOM   3861  CQA CQA Z1982      84.622  61.846  24.032  1.00  0.00
ATOM   3862  CQB CQB Z1983     -13.409 -10.283  45.884  1.00  0.00
ATOM   3863  CQC CQC Z1984     -41.541 -29.943 -83.938  1.00  0.00
ATOM   3864  CQD CQD Z1985      -6.547  56.770  46.512  1.00  0.00
ATOM   3865  CQE CQE Z1986     -81.522  51.551 -34.506  1.00  0.00
ATOM   3866  CQF CQF Z1987       7.166  82.464  79.126  1.00  0.00
ATOM   3867  CQG CQG Z1988      66.071 -57.962 -78.216  1.00  0.00
ATOM   3868  CQH CQH Z1989     -82.309  17.919  71.708  1.00  0.00
ATOM   3869  CQI CQI Z1990     -45.593  54.179  -2.392  1.00  0.00
ATOM   3870  CQJ CQJ Z1991      12.928  80.848  63.072  1.00  0.00
ATOM   3871  CQK CQK Z1992     -76.432  71.655  -5.338  1.00  0.00
ATOM   3872  CQL CQL Z1993      18.453  74.325  -2.723  1.00  0.00
ATOM   3873  CQM CQM Z1994     -66.533 -88.584  11.554  1.00  0.00
ATOM   3874  CQN CQN Z1995     -48.089 -34.769 -39.112  1.00  0.00
ATOM   3875  CQO CQO Z1996     -24.247 -55.304  86.212  1.00  0.00
ATOM   3876  CQP CQP Z1997      76.595 -86.955 -26.193  1.00  0.00
ATOM   3877  CQQ CQQ Z1998      22.845 -19.107   2.205  1.00  0.00
ATOM   3878  CQR CQR Z1999     -80.651  54.968   2.011  1.00  0.00
ATOM   3879  CQS CQS Z2000     -26.622 -76.145 -57.077  1.00  0.00
ATOM   3880  CQT CQT Z2001      41.889  79.651  60.170  1.00  0.00
ATOM   3881  CQU CQU Z2002      50.827 -59.910  46.025  1.00  0.00
ATOM   3882  CQV CQV Z2003     -71.833  36.834  14.271  1.00  0.00
ATOM   3883  CQW CQW Z2004      55.121 -38.266  43.833  1.00  0.00
ATOM   3884  CQX CQX Z2005     -42.698  41.398 -63.193  1.00  0.00
ATOM   3885  CQY CQY Z2006     -22.737 -44.381  20.636  1.00  0.00
ATOM   3886  CQZ CQZ Z2007     -40.974  58.210  87.807  1.00  0.00
ATOM   3887  CRA CRA Z2008      21.839  25.678  65.575  1.00  0.00
ATOM   3888  CRB CRB Z2009      88.810 -81.773   0.995  1.00  0.00
ATOM   3889  CRC CRC Z2010     -69.952 -21.849 -27.701  1.00  0.00
ATOM   3890  CRD CRD Z2011       7.816  74.776 -67.221  1.00  0.00
ATOM   3891  CRE CRE Z2012      84.165  78.197  31.026  1.00  0.00
ATOM   3892  CRF CRF Z2013     -81.697 -46.005  60.411  1.00  0.00
ATOM   3893  CRG CRG Z2014     -52.773  71.432  84.043  1.00  0.00
ATOM   3894  CRH CRH Z2015      69.054  74.481 -65.689  1.00  0.00
ATOM   3895  CRI CRI Z2016     -61.409 -83.803 -62.727  1.00  0.00
ATOM   3896  CRJ CRJ Z2017      75.461  28.213 -22.708  1.00  0.00
ATOM   3897  CRK CRK Z2018     -56.232 -64.280 -18.946  1.00  0.00
ATOM   3898  CRL CRL Z2019     -81.671  32.628  -3.683  1.00  0.00
ATOM   3899  CRM CRM Z2020      79.637 -79.630 -74.247  1.00  0.00
ATOM   3900  CRN CRN Z2021      84.622   3.349 -24.411  1.00  0.00
ATOM   3901  CRO CRO Z2022      84.322  36.734  -6.233  1.00  0.00
ATOM   3902  CRP CRP Z2023     -24.886 -87.346 -79.915  1.00  0.00
ATOM   3903  CRQ CRQ Z2024     -17.394   4.844  83.947  1.00  0.00
ATOM   3904  CRR CRR Z2025     -41.385  37.846   3.161  1.00  0.00
ATOM   3905  CRS CRS Z2026     -43.853  14.733   8.859  1.00  0.00
ATOM   3906  CRT CRT Z2027      -7.622 -40.729 -34.134  1.00  0.00
ATOM   3907  CRU CRU Z2028      39.880  79.271  31.560  1.00  0.00
ATOM   3908  CRV CRV Z2029     -35.661 -36.964 -52.109  1.00  0.00
ATOM   3909  CRW CRW Z2030      70.922 -35.688 -28.342  1.00  0.00
ATOM   3910  CRX CRX Z2031     -56.905  10.928  27.694  1.00  0.00
ATOM   3911  CRY CRY Z2032      -8.840 -73.300  80.721  1.00  0.00
ATOM   3912  CRZ CRZ Z2033     -82.858  -1.954  79.911  1.00  0.00
ATOM   3913  CSA CSA Z2034      65.422  56.811  73.725  1.00  0.00
ATOM   3914  CSB CSB Z2035      -9.902  60.262 -19.297  1.00  0.00
ATOM   3915  CSC CSC Z2036      19.375 -68.017 -85.151  1.00  0.00
ATOM   3916  CSD CSD Z2037      24.241  73.973 -38.463  1.00  0.00
ATOM   3917  CSE CSE Z2038      28.258  44.706  19.989  1.00  0.00
ATOM   3918  CSF CSF Z2039      84.016 -77.493 -85.981  1.00  0.00
ATOM   3919  CSG CSG Z2040     -42.728  66.604   6.532  1.00  0.00
ATOM   3920  CSH CSH Z2041     -75.218   8.573  43.695  1.00  0.00
ATOM   3921  CSI CSI Z2042       2.322  -0.978  38.587  1.00  0.00
ATOM   3922  CSJ CSJ Z2043     -76.747 -77.182  85.620  1.00  0.00
ATOM   3923  CSK CSK Z2044      30.695  34.619  85.568  1.00  0.00
ATOM   3924  CSL CSL Z2045       6.376 -60.358  13.035  1.00  0.00
ATOM   3925  CSM CSM Z2046       3.779 -72.067 -83.392  1.00  0.00
ATOM   3926  CSN CSN Z2047     -76.638 -46.956  -5.841  1.00  0.00
ATOM   3927  CSO CSO Z2048      38.529 -69.401 -75.658  1.00  0.00
ATOM   3928  CSP CSP Z2049      79.035 -73.490 -59.999  1.00  0.00
ATOM   3929  CSQ CSQ Z2050     -18.747  65.324  27.936  1.00  0.00
ATOM   3930  CSR CSR Z2051      74.152  -7.909 -16.498  1.00  0.00
ATOM   3931  CSS CSS Z2052      61.022  37.528 -14.483  1.00  0.00
ATOM   3932  CST CST Z2053      -8.777  51.969  84.757  1.00  0.00
ATOM   3933  CSU CSU Z2054     -85.333  29.843  88.597  1.00  0.00
ATOM   3934  CSV CSV Z2055     -78.790 -61.282  82.235  1.00  0.00
ATOM   3935  CSW CSW Z2056     -24.959  82.479  -8.236  1.00  0.00
ATOM   3936  CSX CSX Z2057     -35.860   5.861 -22.659  1.00  0.00
ATOM   3937  CSY CSY Z2058     -72.619 -78.826 -51.743  1.00  0.00
ATOM   3938  CSZ CSZ Z2059      77.278 -84.507   2.764  1.00  0.00
ATOM   3939  CTA CTA Z2060      73.869 -23.639  -4.959  1.00  0.00
ATOM   3940  CTB CTB Z2061     -22.684 -42.000 -51.687  1.00  0.00
ATOM   3941  CTC CTC Z2062     -25.640 -31.756 -27.950  1.00  0.00
ATOM   3942  CTD CTD Z2063     -59.089  58.255 -27.144  1.00  0.00
ATOM   3943  CTE CTE Z2064     -44.139 -77.303  -9.668  1.00  0.00
ATOM   3944  CTF CTF Z2065      65.049 -37.637  84.231  1.00  0.00
ATOM   3945  CTG CTG Z2066      64.055  -6.378  82.433  1.00  0.00
ATOM   3946  CTH CTH Z2067      15.541  18.037  35.881  1.00  0.00
ATOM   3947  CTI CTI Z2068      66.724  79.709  75.746  1.00  0.00
ATOM   3948  CTJ CTJ Z2069     -79.796  61.909 -75.786  1.00  0.00
ATOM   3949  CTK CTK Z2070     -18.671  26.425 -29.353  1.00  0.00
ATOM   3950  CTL CTL Z2071      40.983  24.951 -34.717  1.00  0.00
ATOM   3951  CTM CTM Z2072     -56.788 -69.841 -69.434  1.00  0.00
ATOM   3952  CTN CTN Z2073      13.847  14.897  54.837  1.00  0.00
ATOM   3953  CTO CTO Z2074      34.586  -3.778 -65.188  1.00  0.00
ATOM   3954  CTP CTP Z2075      86.657 -39.218 -53.135  1.00  0.00
ATOM   3955  CTQ CTQ Z2076       0.960  27.880 -42.852  1.00  0.00
ATOM   3956  CTR CTR Z2077      53.655 -89.118 -68.376  1.00  0.00
ATOM   3957  CTS CTS Z2078      84.422  67.071 -44.493  1.00  0.00
ATOM   3958  CTT CTT Z2079     -17.766 -19.921 -19.208  1.00  0.00
ATOM   3959  CTU CTU Z2080     -38.940  -3.860 -77.476  1.00  0.00
ATOM   3960  CTV CTV Z2081     -21.631 -86.036  45.663  1.00  0.00
ATOM   3961  CTW CTW Z2082     -29.546  48.654  59.440  1.00  0.00
ATOM   3962  CTX CTX Z2083     -17.360 -39.284 -84.110  1.00  0.00
ATOM   3963  CTY CTY Z2084      64.803  49.149  31.149  1.00  0.00
ATOM   3964  CTZ CTZ Z2085     -13.735  59.465   2.617  1.00  0.00
ATOM   3965  CUA CUA Z2086      65.946 -58.920  37.635  1.00  0.00
ATOM   3966  CUB CUB Z2087     -76.045  64.951  77.514  1.00  0.00
ATOM   3967  CUC CUC Z2088      28.819   0.934  46.242  1.00  0.00
ATOM   3968  CUD CUD Z2089     -76.250  58.852  63.812  1.00  0.00
ATOM   3969  CUE CUE Z2090      71.829  11.825  51.182  1.00  0.00
ATOM   3970  CUF CUF Z2091     -67.935  60.062   8.969  1.00  0.00
ATOM   3971  CUG CUG Z2092     -47.448 -44.903  63.277  1.00  0.00
ATOM   3972  CUH CUH Z2093     -83.730 -11.547  -4.534  1.00  0.00
ATOM   3973  CUI CUI Z2094     -62.695 -20.234  -7.344  1.00  0.00
ATOM   3974  CUJ CUJ Z2095      42.757  81.523  14.892  1.00  0.00
ATOM   3975  CUK CUK Z2096      47.725  57.170  79.268  1.00  0.00
ATOM   3976  CUL CUL Z2097      79.663   7.093  85.331  1.00  0.00
ATOM   3977  CUM CUM Z2098     -74.475 -12.974  87.789  1.00  0.00
ATOM   3978  CUN CUN Z2099     -25.135   2.072 -68.302  1.00  0.00
ATOM   3979  CUO CUO Z2100      11.422  20.229 -15.653  1.00  0.00
ATOM   3980  CUP CUP Z2101     -43.402  29.967 -13.089  1.00  0.00
ATOM   3981  CUQ CUQ Z2102      55.544 -22.573  80.862  1.00  0.00
ATOM   3982  CUR CUR Z2103     -12.663 -32.194  77.735  1.00  0.00
ATOM   3983  CUS CUS Z2104      26.276  84.112 -21.358  1.00  0.00
ATOM   3984  CUT CUT Z2105     -84.762  48.609 -78.784  1.00  0.00
ATOM   3985  CUU CUU Z2106     -73.946 -61.529 -31.264  1.00  0.00
ATOM   3986  CUV CUV Z2107     -83.161  41.226  80.838  1.00  0.00
ATOM   3987  CUW CUW Z2108      46.557 -61.692  68.898  1.00  0.00
ATOM   3988  CUX CUX Z2109     -79.680  64.570  45.950  1.00  0.00
ATOM   3989  CUY CUY Z2110      41.441 -35.828  88.143  1.00  0.00
ATOM   3990  CUZ CUZ Z2111      88.636 -25.766  17.179  1.00  0.00
ATOM   3991  CVA CVA Z2112     -80.844  73.606 -79.135  1.00  0.00
ATOM   3992  CVB CVB Z2113     -54.507 -61.803  21.564  1.00  0.00
ATOM   3993  CVC CVC Z2114      -7.873 -35.985  33.261  1.00  0.00
ATOM   3994  CVD CVD Z2115      85.225 -36.431 -29.823  1.00  0.00
ATOM   3995  CVE CVE Z2116     -42.800 -77.653 -32.155  1.00  0.00
ATOM   3996  CVF CVF Z2117      49.731 -87.015   2.218  1.00  0.00
ATOM   3997  CVG CVG Z2118      34.818 -47.587  72.610  1.00  0.00
ATOM   3998  CVH CVH Z2119     -63.558  73.988 -13.586  1.00  0.00
ATOM   3999  CVI CVI Z2120     -52.492 -39.830  85.493  1.00  0.00
ATOM   4000  CVJ CVJ Z2121     -36.815 -35.003 -71.954  1.00  0.00
ATOM   4001  CVK CVK Z2122     -52.560 -87.249 -85.379  1.00  0.00
ATOM   4002  CVL CVL Z2123     -14.399 -51.087   5.487  1.00  0.00
ATOM   4003  CVM CVM Z2124      18.794 -50.458  12.579  1.00  0.00
ATOM   4004  CVN CVN Z2125      34.521   7.326  61.018  1.00  0.00
ATOM   4005  CVO CVO Z2126      67.646 -26.346 -59.973  1.00  0.00
ATOM   4006  CVP CVP Z2127     -84.386  -3.106 -47.968  1.00  0.00
ATOM   4007  CVQ CVQ Z2128     -12.866  25.408 -42.105  1.00  0.00
ATOM   4008  CVR CVR Z2129       8.491 -77.454  13.745  1.00  0.00
ATOM   4009  CVS CVS Z2130       8.374 -11.607 -41.954  1.00  0.00
ATOM   4010  CVT CVT Z2131      15.984  36.383  41.037  1.00  0.00
ATOM   4011  CVU CVU Z2132      61.941  26.853 -76.958  1.00  0.00
ATOM   4012  CVV CVV Z2133      82.863  53.801  39.360  1.00  0.00
ATOM   4013  CVW CVW Z2134      59.484  85.488  17.956  1.00  0.00
ATOM   4014  CVX CVX Z2135      37.098 -10.064 -34.761  1.00  0.00
ATOM   4015  CVY CVY Z2136     -68.562  10.915  60.433  1.00  0.00
ATOM   4016  CVZ CVZ Z2137      83.653  59.900 -14.184  1.00  0.00
ATOM   4017  CWA CWA Z2138     -70.359  49.709 -56.265  1.00  0.00
ATOM   4018  CWB CWB Z2139      70.747  13.937  37.186  1.00  0.00
ATOM   4019  CWC CWC Z2140      22.041 -88.788  33.356  1.00  0.00
ATOM   4020  CWD CWD Z2141      15.996 -43.450 -54.365  1.00  0.00
ATOM   4021  CWE CWE Z2142       5.598   2.689  25.100  1.00  0.00
ATOM   4022  CWF CWF Z2143     -24.092  44.515 -41.399  1.00  0.00
ATOM   4023  CWG CWG Z2144      45.769 -15.986  67.191  1.00  0.00
ATOM   4024  CWH CWH Z2145      41.697 -86.673 -82.033  1.00  0.00
ATOM   4025  CWI CWI Z2146      27.926  60.313 -17.894  1.00  0.00
ATOM   4026  CWJ CWJ Z2147      82.495 -71.646  11.141  1.00  0.00
ATOM   4027  CWK CWK Z2148     -23.135 -33.117  46.025  1.00  0.00
ATOM   4028  CWL CWL Z2149      86.605 -87.424  85.984  1.00  0.00
ATOM   4029  CWM CWM Z2150      44.619 -61.127 -46.333  1.00  0.00
ATOM   4030  CWN CWN Z2151      31.120  49.548  55.776  1.00  0.00
ATOM   4031  CWO CWO Z2152     -81.094  28.622 -73.181  1.00  0.00
ATOM   4032  CWP CWP Z2153      39.520  10.042 -60.375  1.00  0.00
ATOM   4033  CWQ CWQ Z2154      88.977 -18.998 -16.970  1.00  0.00
ATOM   4034  CWR CWR Z2155      46.079 -27.130 -20.683  1.00  0.00
ATOM   4035  CWS CWS Z2156      -9.933   4.080 -84.751  1.00  0.00
ATOM   4036  CWT CWT Z2157      85.014 -12.401  15.326  1.00  0.00
ATOM   4037  CWU CWU Z2158      89.229 -29.101  -0.796  1.00  0.00
ATOM   4038  CWV CWV Z2159     -21.199 -30.376  -2.470  1.00  0.00
ATOM   4039  CWW CWW Z2160      -4.593 -46.877  82.275  1.00  0.00
ATOM   4040  CWX CWX Z2161      30.810 -63.807  88.347  1.00  0.00
ATOM   4041  CWY CWY Z2162     -80.840 -79.651 -20.390  1.00  0.00
ATOM   4042  CWZ CWZ Z2163     -83.178 -82.540 -76.487  1.00  0.00
ATOM   4043  CXA CXA Z2164     -55.109 -35.135  60.953  1.00  0.00
ATOM   4044  CXB CXB Z2165      27.723 -79.862  -1.893  1.00  0.00
ATOM   4045  CXC CXC Z2166      17.078  84.437  25.317  1.00  0.00
ATOM   4046  CXD CXD Z2167      20.359  46.871 -37.079  1.00  0.00
ATOM   4047  CXE CXE Z2168     -70.471 -52.403 -85.791  1.00  0.00
ATOM   4048  CXF CXF Z2169      -3.846  68.908  82.050  1.00  0.00
ATOM   4049  CXG CXG Z2170     -23.632  74.657  46.081  1.00  0.00
ATOM   4050  CXH CXH Z2171     -38.080  47.118  32.058  1.00  0.00
ATOM   4051  CXI CXI Z2172      -0.184  29.240  76.538  1.00  0.00
ATOM   4052  CXJ CXJ Z2173      31.218 -58.141  67.167  1.00  0.00
ATOM   4053  CXK CXK Z2174      49.275  49.486 -17.944  1.00  0.00
ATOM   4054  CXL CXL Z2175      62.358 -24.205 -85.760  1.00  0.00
ATOM   4055  CXM CXM Z2176     -13.634  55.015 -31.606  1.00  0.00
ATOM   4056  CXN CXN Z2177      41.089 -37.514  36.519  1.00  0.00
ATOM   4057  CXO CXO Z2178      87.322   5.344  58.240  1.00  0.00
ATOM   4058  CXP CXP Z2179     -80.693  80.949 -63.500  1.00  0.00
ATOM   4059  CXQ CXQ Z2180      27.592 -52.412  50.961  1.00  0.00
ATOM   4060  CXR CXR Z2181     -72.916  80.685  29.518  1.00  0.00
ATOM   4061  CXS CXS Z2182      38.488 -34.136 -80.877  1.00  0.00
ATOM   4062  CXT CXT Z2183      53.587 -87.794  38.232  1.00  0.00
ATOM   4063  CXU CXU Z2184      45.915 -76.058  71.062  1.00  0.00
ATOM   4064  CXV CXV Z2185      41.106  61.416 -36.937  1.00  0.00
ATOM   4065  CXW CXW Z2186      65.619 -15.097 -57.942  1.00  0.00
ATOM   4066  CXX CXX Z2187      79.250 -36.462  68.438  1.00  0.00
ATOM   4067  CXY CXY Z2188      87.721  55.902 -32.171  1.00  0.00
ATOM   4068  CXZ CXZ Z2189      -4.521  32.892 -24.578  1.00  0.00
ATOM   4069  CYA CYA Z2190      63.185  -1.083  47.604  1.00  0.00
ATOM   4070  CYB CYB Z2191      18.013  26.463   8.300  1.00  0.00
ATOM   4071  CYC CYC Z2192     -11.666  83.505 -57.683  1.00  0.00
ATOM   4072  CYD CYD Z2193     -78.777 -25.080 -85.027  1.00  0.00
ATOM   4073  CYE CYE Z2194      70.560  57.762  55.148  1.00  0.00
ATOM   4074  CYF CYF Z2195     -59.287  37.230  -4.971  1.00  0.00
ATOM   4075  CYG CYG Z2196     -70.605 -58.765  24.094  1.00  0.00
ATOM   4076  CYH CYH Z2197     -49.558  23.404  -5.221  1.00  0.00
ATOM   4077  CYI CYI Z2198      73.891  29.604  82.175  1.00  0.00
ATOM   4078  CYJ CYJ Z2199      66.333   8.201 -54.163  1.00  0.00
ATOM   4079  CYK CYK Z2200      19.809 -39.846  85.523  1.00  0.00
ATOM   4080  CYL CYL Z2201      60.301 -82.348 -19.895  1.00  0.00
ATOM   4081  CYM CYM Z2202      81.731 -84.650 -50.960  1.00  0.00
ATOM   4082  CYN CYN Z2203     -43.140  27.717  83.613  1.00  0.00
ATOM   4083  CYO CYO Z2204      57.366  39.092  81.275  1.00  0.00
ATOM   4084  CYP CYP Z2205     -28.197 -88.704 -14.462  1.00  0.00
ATOM   4085  CYQ CYQ Z2206      -0.110  59.635  20.043  1.00  0.00
ATOM   4086  CYR CYR Z2207     -43.743  60.990 -84.527  1.00  0.00
ATOM   4087  CYS CYS Z2208      11.023 -37.673  43.824  1.00  0.00
ATOM   4088  CYT CYT Z2209      28.432  13.190  78.429  1.00  0.00
ATOM   4089  CYU CYU Z2210     -36.514 -78.550  41.393  1.00  0.00
ATOM   4090  CYV CYV Z2211      35.166  67.552 -82.293  1.00  0.00
ATOM   4091  CYW CYW Z2212       0.813  74.702 -77.156  1.00  0.00
ATOM   4092  CYX CYX Z2213      70.100 -81.927  30.172  1.00  0.00
ATOM   4093  CYY CYY Z2214      53.800  16.363  25.105  1.00  0.00
ATOM   4094  CYZ CYZ Z2215      85.978  -6.078 -43.999  1.00  0.00
ATOM   4095  CZA CZA Z2216      34.444  37.199  64.860  1.00  0.00
ATOM   4096  CZB CZB Z2217      88.701 -90.411  26.085  1.00  0.00
ATOM   4097  CZC CZC Z2218     -57.872  70.036 -83.003  1.00  0.00
ATOM   4098  CZD CZD Z2219      25.060   0.206  88.311  1.00  0.00
ATOM   4099  CZE CZE Z2220      38.654  44.048 -39.745  1.00  0.00
ATOM   4100  CZF CZF Z2221      81.672 -45.617  86.495  1.00  0.00
ATOM   4101  CZG CZG Z2222     -35.368 -43.765 -33.452  1.00  0.00
ATOM   4102  CZH CZH Z2223      19.993  32.958  27.324  1.00  0.00
ATOM   4103  CZI CZI Z2224     -62.957 -43.916  47.489  1.00  0.00
ATOM   4104  CZJ CZJ Z2225      63.809 -35.248  27.074  1.00  0.00
ATOM   4105  CZK CZK Z2226      46.948 -17.898   5.594  1.00  0.00
ATOM   4106  CZL CZL Z2227      59.820 -78.744  52.248  1.00  0.00
ATOM   4107  CZM CZM Z2228      13.421  31.873  57.084  1.00  0.00
ATOM   4108  CZN CZN Z2229      85.539  -2.663 -73.440  1.00  0.00
ATOM   4109  CZO CZO Z2230      88.901  -9.410 -62.525  1.00  0.00
ATOM   4110  CZP CZP Z2231      67.002 -85.741 -68.912  1.00  0.00
ATOM   4111  CZQ CZQ Z2232      36.571 -48.342 -80.132  1.00  0.00
ATOM   4112  CZR CZR Z2233     -54.222 -82.449 -45.906  1.00  0.00
ATOM   4113  CZS CZS Z2234      50.790  83.913  44.068  1.00  0.00
ATOM   4114  CZT CZT Z2235     -71.937  83.181  16.654  1.00  0.00
ATOM   4115  CZU CZU Z2236     -16.164 -86.480 -49.707  1.00  0.00
ATOM   4116  CZV CZV Z2237      55.730  -6.747  26.202  1.00  0.00
ATOM   4117  CZW CZW Z2238      63.686   3.814 -26.705  1.00  0.00
ATOM   4118  CZX CZX Z2239     -83.598  -8.147  65.485  1.00  0.00
ATOM   4119  CZY CZY Z2240     -24.608  53.003  41.193  1.00  0.00
ATOM   4120  CZZ CZZ Z2241     -33.638 -35.413  55.792  1.00  0.00
ATOM   4121  DAA DAA Z2242      86.935  28.467  51.638  1.00  0.00
ATOM   4122  DAB DAB Z2243      85.703  -6.966  35.958  1.00  0.00
ATOM   4123  DAC DAC Z2244     -19.976 -87.754 -28.646  1.00  0.00
ATOM   4124  DAD DAD Z2245      89.419 -23.754  76.255  1.00  0.00
ATOM   4125  DAE DAE Z2246     -25.068  52.789 -27.004  1.00  0.00
ATOM   4126  DAF DAF Z2247      86.870 -32.229 -86.264  1.00  0.00
ATOM   4127  DAG DAG Z2248     -37.567 -78.306 -50.971  1.00  0.00
ATOM   4128  DAH DAH Z2249     -84.662  54.175  16.658  1.00  0.00
ATOM   4129  DAI DAI Z2250      -6.280 -78.322  62.593  1.00  0.00
ATOM   4130  DAJ DAJ Z2251      36.580  33.328  30.602  1.00  0.00
ATOM   4131  DAK DAK Z2252     -83.854  53.206  33.712  1.00  0.00
ATOM   4132  DAL DAL Z2253      46.334  35.372 -27.479  1.00  0.00
ATOM   4133  DAM DAM Z2254       8.263 -22.237  32.075  1.00  0.00
ATOM   4134  DAN DAN Z2255      29.109  80.090 -55.129  1.00  0.00
ATOM   4135  DAO DAO Z2256     -29.342   9.132  74.308  1.00  0.00
ATOM   4136  DAP DAP Z2257      49.332  78.482  -3.074  1.00  0.00
ATOM   4137  DAQ DAQ Z2258     -53.693  30.952   6.013  1.00  0.00
ATOM   4138  DAR DAR Z2259     -84.744  16.983 -84.388  1.00  0.00
ATOM   4139  DAS DAS Z2260      42.357 -88.669  33.268  1.00  0.00
ATOM   4140  DAT DAT Z2261     -81.790  10.811 -66.565  1.00  0.00
ATOM   4141  DAU DAU Z2262     -83.016 -25.389  80.040  1.00  0.00
ATOM   4142  DAV DAV Z2263     -83.988  80.525  37.122  1.00  0.00
ATOM   4143  DAW DAW Z2264     -26.029 -67.220  26.968  1.00  0.00
ATOM   4144  DAX DAX Z2265     -22.244 -76.475 -69.079  1.00  0.00
ATOM   4145  DAY DAY Z2266     -11.607  83.055  64.233  1.00  0.00
ATOM   4146  DAZ DAZ Z2267     -80.242 -32.780   4.964  1.00  0.00
ATOM   4147  DBA DBA Z2268     -17.368  76.317 -23.982  1.00  0.00
ATOM   4148  DBB DBB Z2269      68.192 -52.302  81.372  1.00  0.00
ATOM   4149  DBC DBC Z2270      69.233  31.215  33.170  1.00  0.00
ATOM   4150  DBD DBD Z2271     -79.328  34.019 -51.815  1.00  0.00
ATOM   4151  DBE DBE Z2272      68.741 -28.108  61.676  1.00  0.00
ATOM   4152  DBF DBF Z2273     -26.836 -65.452 -20.809  1.00  0.00
ATOM   4153  DBG DBG Z2274      -3.784 -90.482  66.251  1.00  0.00
ATOM   4154  DBH DBH Z2275     -81.597 -54.436  37.864  1.00  0.00
ATOM   4155  DBI DBI Z2276      16.439 -89.701  64.354  1.00  0.00
ATOM   4156  DBJ DBJ Z2277      67.993 -33.120 -50.290  1.00  0.00
ATOM   4157  DBK DBK Z2278      20.139 -47.638  68.045  1.00  0.00
ATOM   4158  DBL DBL Z2279      25.390 -58.139  -2.429  1.00  0.00
ATOM   4159  DBM DBM Z2280      53.355  73.690  74.115  1.00  0.00
ATOM   4160  DBN DBN Z2281     -83.049  60.400 -21.363  1.00  0.00
ATOM   4161  DBO DBO Z2282      64.400 -83.743 -32.920  1.00  0.00
ATOM   4162  DBP DBP Z2283     -84.474  73.011   8.090  1.00  0.00
ATOM   4163  DBQ DBQ Z2284     -62.857 -83.371  -7.249  1.00  0.00
ATOM   4164  DBR DBR Z2285     -41.993  84.525  86.778  1.00  0.00
ATOM   4165  DBS DBS Z2286      58.241  72.844 -80.891  1.00  0.00
ATOM   4166  DBT DBT Z2287      19.629  14.243  10.933  1.00  0.00
ATOM   4167  DBU DBU Z2288      53.128  63.416 -66.539  1.00  0.00
ATOM   4168  DBV DBV Z2289      20.743  50.352  -9.395  1.00  0.00
ATOM   4169  DBW DBW Z2290      84.419  78.715 -57.251  1.00  0.00
ATOM   4170  DBX DBX Z2291      82.906 -90.702  57.545  1.00  0.00
ATOM   4171  DBY DBY Z2292     -78.924 -80.448  69.385  1.00  0.00
ATOM   4172  DBZ DBZ Z2293      25.522 -24.207  23.282  1.00  0.00
ATOM   4173  DCA DCA Z2294     -74.160 -41.815  84.226  1.00  0.00
ATOM   4174  DCB DCB Z2295      87.265 -13.042 -28.701  1.00  0.00
ATOM   4175  DCC DCC Z2296      -9.821 -63.010 -75.287  1.00  0.00
ATOM   4176  DCD DCD Z2297     -60.326 -58.183 -44.090  1.00  0.00
ATOM   4177  DCE DCE Z2298     -42.220  35.436 -51.575  1.00  0.00
ATOM   4178  DCF DCF Z2299      47.444  14.819 -43.061  1.00  0.00
ATOM   4179  DCG DCG Z2300     -18.341  85.716 -68.401  1.00  0.00
ATOM   4180  DCH DCH Z2301      88.361  72.985  68.270  1.00  0.00
ATOM   4181  DCI DCI Z2302      -3.094  81.958  44.560  1.00  0.00
ATOM   4182  DCJ DCJ Z2303     -80.895 -26.779  24.849  1.00  0.00
ATOM   4183  DCK DCK Z2304      43.487  61.831  13.195  1.00  0.00
ATOM   4184  DCL DCL Z2305     -31.722 -43.225 -82.588  1.00  0.00
ATOM   4185  DCM DCM Z2306     -22.373 -71.040 -83.256  1.00  0.00
ATOM   4186  DCN DCN Z2307      84.923  16.023   2.834  1.00  0.00
ATOM   4187  DCO DCO Z2308       5.917 -84.627 -67.374  1.00  0.00
ATOM   4188  DCP DCP Z2309     -24.588 -31.053  70.806  1.00  0.00
ATOM   4189  DCQ DCQ Z2310     -54.279  59.708 -13.096  1.00  0.00
ATOM   4190  DCR DCR Z2311     -38.689  21.209 -23.296  1.00  0.00
ATOM   4191  DCS DCS Z2312      30.231  16.755  33.939  1.00  0.00
ATOM   4192  DCT DCT Z2313      -9.221 -83.734 -64.667  1.00  0.00
ATOM   4193  DCU DCU Z2314      -7.338  -2.636  71.312  1.00  0.00
ATOM   4194  DCV DCV Z2315     -79.059 -50.325 -74.151  1.00  0.00
ATOM   4195  DCW DCW Z2316      60.062  62.249  45.356  1.00  0.00
ATOM   4196  DCX DCX Z2317     -46.911 -66.740 -48.152  1.00  0.00
ATOM   4197  DCY DCY Z2318     -61.182 -76.221  35.362  1.00  0.00
ATOM   4198  DCZ DCZ Z2319      -0.268  84.812 -37.817  1.00  0.00
ATOM   4199  DDA DDA Z2320       0.767 -37.255  74.872  1.00  0.00
ATOM   4200  DDB DDB Z2321      85.404 -81.688 -37.976  1.00  0.00
ATOM   4201  DDC DDC Z2322      23.367  84.438  35.731  1.00  0.00
ATOM   4202  DDD DDD Z2323      71.818 -80.955 -10.359  1.00  0.00
ATOM   4203  DDE DDE Z2324     -81.808  25.695  53.501  1.00  0.00
ATOM   4204  DDF DDF Z2325     -72.468 -20.493  13.325  1.00  0.00
ATOM   4205  DDG DDG Z2326     -51.081  47.326 -13.607  1.00  0.00
ATOM   4206  DDH DDH Z2327     -84.207 -21.134   5.987  1.00  0.00
ATOM   4207  DDI DDI Z2328     -45.090   3.284  43.055  1.00  0.00
ATOM   4208  DDJ DDJ Z2329      11.246  31.574  -5.499  1.00  0.00
ATOM   4209  DDK DDK Z2330     -67.914  -9.610 -12.534  1.00  0.00
ATOM   4210  DDL DDL Z2331      32.092  62.081  81.968  1.00  0.00
ATOM   4211  DDM DDM Z2332      85.871 -27.594 -48.124  1.00  0.00
ATOM   4212  DDN DDN Z2333     -16.103   1.830  21.149  1.00  0.00
ATOM   4213  DDO DDO Z2334     -46.170 -67.262   8.170  1.00  0.00
ATOM   4214  DDP DDP Z2335     -77.781  -3.617  16.752  1.00  0.00
ATOM   4215  DDQ DDQ Z2336      64.645  81.322  -7.312  1.00  0.00
ATOM   4216  DDR DDR Z2337     -12.914  29.534  72.762  1.00  0.00
ATOM   4217  DDS DDS Z2338     -45.846 -50.002  22.581  1.00  0.00
ATOM   4218  DDT DDT Z2339      -3.660 -86.383  -9.783  1.00  0.00
ATOM   4219  DDU DDU Z2340      50.108 -60.137  25.297  1.00  0.00
ATOM   4220  DDV DDV Z2341      24.355  31.618  -1.656  1.00  0.00
ATOM   4221  DDW DDW Z2342     -82.206 -13.471 -58.869  1.00  0.00
ATOM   4222  DDX DDX Z2343      19.252 -35.894 -84.731  1.00  0.00
ATOM   4223  DDY DDY Z2344      -9.978  61.049 -84.911  1.00  0.00
ATOM   4224  DDZ DDZ Z2345      67.114 -37.500 -85.362  1.00  0.00
ATOM   4225  DEA DEA Z2346     -81.469 -64.129 -62.372  1.00  0.00
ATOM   4226  DEB DEB Z2347     -51.264  84.557 -15.663  1.00  0.00
ATOM   4227  DEC DEC Z2348      58.517  63.943  12.731  1.00  0.00
ATOM   4228  DED DED Z2349     -34.725  27.189  43.344  1.00  0.00
ATOM   4229  DEE DEE Z2350      28.786 -32.675  -2.166  1.00  0.00
ATOM   4230  DEF DEF Z2351      24.950 -87.508 -17.450  1.00  0.00
ATOM   4231  DEG DEG Z2352     -22.809 -64.140  78.903  1.00  0.00
ATOM   4232  DEH DEH Z2353     -16.248 -89.764  83.797  1.00  0.00
ATOM   4233  DEI DEI Z2354     -28.924  28.140 -27.500  1.00  0.00
ATOM   4234  DEJ DEJ Z2355      73.718   9.431  11.420  1.00  0.00
ATOM   4235  DEK DEK Z2356     -25.806  35.745  84.447  1.00  0.00
ATOM   4236  DEL DEL Z2357      63.374 -89.758  59.135  1.00  0.00
ATOM   4237  DEM DEM Z2358     -26.240 -82.261 -37.511  1.00  0.00
ATOM   4238  DEN DEN Z2359     -83.347 -80.061   4.737  1.00  0.00
ATOM   4239  DEO DEO Z2360     -55.354  22.373  21.391  1.00  0.00
ATOM   4240  DEP DEP Z2361     -37.800 -46.795  71.708  1.00  0.00
ATOM   4241  DEQ DEQ Z2362      -2.630 -28.305  18.822  1.00  0.00
ATOM   4242  DER DER Z2363      88.529  82.949  -2.129  1.00  0.00
ATOM   4243  DES DES Z2364     -62.205 -52.331  28.838  1.00  0.00
ATOM   4244  DET DET Z2365      29.903 -60.724 -48.834  1.00  0.00
ATOM   4245  DEU DEU Z2366     -34.071 -40.414  44.238  1.00  0.00
ATOM   4246  DEV DEV Z2367     -84.088 -74.235  19.610  1.00  0.00
ATOM   4247  DEW DEW Z2368     -18.194   0.852  38.666  1.00  0.00
ATOM   4248  DEX DEX Z2369      87.378 -40.844 -69.213  1.00  0.00
ATOM   4249  DEY DEY Z2370      12.242  68.908  15.478  1.00  0.00
ATOM   4250  DEZ DEZ Z2371     -63.671 -54.127   3.921  1.00  0.00
ATOM   4251  DFA DFA Z2372     -52.147 -24.814  86.824  1.00  0.00
ATOM   4252  DFB DFB Z2373       1.489  14.078  86.809  1.00  0.00
ATOM   4253  DFC DFC Z2374      76.840   4.700  40.098  1.00  0.00
ATOM   4254  DFD DFD Z2375      46.585 -63.878 -29.195  1.00  0.00
ATOM   4255  DFE DFE Z2376      17.426 -51.641 -79.477  1.00  0.00
ATOM   4256  DFF DFF Z2377      57.324 -76.059 -72.416  1.00  0.00
ATOM   4257  DFG DFG Z2378      30.671  80.428  46.431  1.00  0.00
ATOM   4258  DFH DFH Z2379     -49.727  -1.258  -7.786  1.00  0.00
ATOM   4259  DFI DFI Z2380      10.164  30.116 -57.364  1.00  0.00
ATOM   4260  DFJ DFJ Z2381     -16.508  84.821  41.928  1.00  0.00
ATOM   4261  DFK DFK Z2382      66.818 -11.315  66.989  1.00  0.00
ATOM   4262  DFL DFL Z2383     -60.450  41.974  41.220  1.00  0.00
ATOM   4263  DFM DFM Z2384      54.585  20.920   0.962  1.00  0.00
ATOM   4264  DFN DFN Z2385      42.413  35.729   4.978  1.00  0.00
ATOM   4265  DFO DFO Z2386     -16.167 -88.058  61.629  1.00  0.00
ATOM   4266  DFP DFP Z2387      84.879  82.309 -74.739  1.00  0.00
ATOM   4267  DFQ DFQ Z2388     -68.519 -25.799  85.135  1.00  0.00
ATOM   4268  DFR DFR Z2389     -11.682 -22.220  66.023  1.00  0.00
ATOM   4269  DFS DFS Z2390     -12.556 -42.730 -15.945  1.00  0.00
ATOM   4270  DFT DFT Z2391      88.431 -61.642 -65.243  1.00  0.00
ATOM   4271  DFU DFU Z2392     -41.132 -49.940 -44.600  1.00  0.00
ATOM   4272  DFV DFV Z2393     -72.923 -56.876 -50.088  1.00  0.00
ATOM   4273  DFW DFW Z2394      -8.736   1.772 -23.034  1.00  0.00
ATOM   4274  DFX DFX Z2395     -74.403  17.642  24.548  1.00  0.00
ATOM   4275  DFY DFY Z2396      46.487 -80.888  84.572  1.00  0.00
ATOM   4276  DFZ DFZ Z2397     -28.157 -84.750  31.915  1.00  0.00
ATOM   4277  DGA DGA Z2398      71.180  50.983  14.747  1.00  0.00
ATOM   4278  DGB DGB Z2399      83.374 -48.562 -84.594  1.00  0.00
ATOM   4279  DGC DGC Z2400     -59.170  15.086 -76.046  1.00  0.00
ATOM   4280  DGD DGD Z2401      48.878  82.611 -74.841  1.00  0.00
ATOM   4281  DGE DGE Z2402       0.973 -84.746  79.796  1.00  0.00
ATOM   4282  DGF DGF Z2403       1.661  14.936 -42.720  1.00  0.00
ATOM   4283  DGG DGG Z2404      54.455  32.673 -83.762  1.00  0.00
ATOM   4284  DGH DGH Z2405      49.898  32.102  38.053  1.00  0.00
ATOM   4285  DGI DGI Z2406     -60.438  -5.871  48.602  1.00  0.00
ATOM   4286  DGJ DGJ Z2407      10.088 -45.327  58.460  1.00  0.00
ATOM   4287  DGK DGK Z2408     -31.941 -87.602  88.447  1.00  0.00
ATOM   4288  DGL DGL Z2409     -45.852   6.231  69.686  1.00  0.00
ATOM   4289  DGM DGM Z2410       9.958 -55.141  -7.003  1.00  0.00
ATOM   4290  DGN DGN Z2411     -11.445  22.601  89.221  1.00  0.00
ATOM   4291  DGO DGO Z2412     -37.925  45.172 -26.740  1.00  0.00
ATOM   4292  DGP DGP Z2413     -62.068 -31.076 -42.440  1.00  0.00
ATOM   4293  DGQ DGQ Z2414     -65.196 -86.911  89.411  1.00  0.00
ATOM   4294  DGR DGR Z2415      60.682 -19.832  36.372  1.00  0.00
ATOM   4295  DGS DGS Z2416     -56.726 -67.808   2.032  1.00  0.00
ATOM   4296  DGT DGT Z2417      53.406 -36.915 -87.085  1.00  0.00
ATOM   4297  DGU DGU Z2418     -85.312 -28.056 -71.357  1.00  0.00
ATOM   4298  DGV DGV Z2419      87.279 -87.228  40.484  1.00  0.00
ATOM   4299  DGW DGW Z2420     -39.697  53.074  19.327  1.00  0.00
ATOM   4300  DGX DGX Z2421      20.352 -87.192 -78.875  1.00  0.00
ATOM   4301  DGY DGY Z2422     -27.230 -47.669 -42.027  1.00  0.00
ATOM   4302  DGZ DGZ Z2423      30.045  61.027  14.916  1.00  0.00
ATOM   4303  DHA DHA Z2424     -84.905 -89.412  22.900  1.00  0.00
ATOM   4304  DHB DHB Z2425     -82.434 -46.299   7.482  1.00  0.00
ATOM   4305  DHC DHC Z2426     -75.993  63.690 -64.191  1.00  0.00
ATOM   4306  DHD DHD Z2427       2.142  16.187 -81.451  1.00  0.00
ATOM   4307  DHE DHE Z2428     -19.754  15.159  -5.134  1.00  0.00
ATOM   4308  DHF DHF Z2429      35.055 -64.804  58.389  1.00  0.00
ATOM   4309  DHG DHG Z2430      27.693  69.902  68.369  1.00  0.00
ATOM   4310  DHH DHH Z2431     -28.716   6.967 -78.097  1.00  0.00
ATOM   4311  DHI DHI Z2432     -50.568  84.401  57.554  1.00  0.00
ATOM   4312  DHJ DHJ Z2433      15.206 -86.437  16.675  1.00  0.00
ATOM   4313  DHK DHK Z2434      48.635  85.719 -36.391  1.00  0.00
ATOM   4314  DHL DHL Z2435      85.558  58.754   7.087  1.00  0.00
ATOM   4315  DHM DHM Z2436     -37.548  20.300 -68.229  1.00  0.00
ATOM   4316  DHN DHN Z2437      31.651 -13.877 -81.061  1.00  0.00
ATOM   4317  DHO DHO Z2438      54.653 -49.998  36.722  1.00  0.00
ATOM   4318  DHP DHP Z2439      83.349   9.177 -40.453  1.00  0.00
ATOM   4319  DHQ DHQ Z2440     -62.080   6.964 -33.856  1.00  0.00
ATOM   4320  DHR DHR Z2441     -52.017  82.018   7.787  1.00  0.00
ATOM   4321  DHS DHS Z2442      87.853 -39.099  59.670  1.00  0.00
ATOM   4322  DHT DHT Z2443      21.718  -7.521 -42.498  1.00  0.00
ATOM   4323  DHU DHU Z2444      73.263 -90.015  20.030  1.00  0.00
ATOM   4324  DHV DHV Z2445     -64.981 -29.993  -0.063  1.00  0.00
ATOM   4325  DHW DHW Z2446     -45.223  57.701 -22.965  1.00  0.00
ATOM   4326  DHX DHX Z2447     -38.939 -86.466  53.905  1.00  0.00
ATOM   4327  DHY DHY Z2448     -84.826  31.545 -16.575  1.00  0.00
ATOM   4328  DHZ DHZ Z2449     -54.038   5.712  49.903  1.00  0.00
ATOM   4329  DIA DIA Z2450      25.740 -46.959  -1.356  1.00  0.00
ATOM   4330  DIB DIB Z2451      83.869 -70.395  -9.228  1.00  0.00
ATOM   4331  DIC DIC Z2452      15.475  77.164  86.545  1.00  0.00
ATOM   4332  DID DID Z2453      13.364  78.652 -32.399  1.00  0.00
ATOM   4333  DIE DIE Z2454      33.769 -69.997  68.888  1.00  0.00
ATOM   4334  DIF DIF Z2455     -26.817  22.191  82.428  1.00  0.00
ATOM   4335  DIG DIG Z2456       9.049  -3.187 -30.309  1.00  0.00
ATOM   4336  DIH DIH Z2457     -66.419  12.502 -19.103  1.00  0.00
ATOM   4337  DII DII Z2458     -69.035 -20.131 -77.657  1.00  0.00
ATOM   4338  DIJ DIJ Z2459     -66.644 -62.991 -80.597  1.00  0.00
ATOM   4339  DIK DIK Z2460     -67.141  -7.019   9.607  1.00  0.00
ATOM   4340  DIL DIL Z2461     -18.173  48.929  51.536  1.00  0.00
ATOM   4341  DIM DIM Z2462      59.225   4.830 -39.137  1.00  0.00
ATOM   4342  DIN DIN Z2463      74.349   3.976 -80.043  1.00  0.00
ATOM   4343  DIO DIO Z2464     -38.571 -38.563  87.727  1.00  0.00
ATOM   4344  DIP DIP Z2465      46.245  -0.491 -49.728  1.00  0.00
ATOM   4345  DIQ DIQ Z2466     -10.341  47.331 -68.649  1.00  0.00
ATOM   4346  DIR DIR Z2467       7.354  52.133   5.530  1.00  0.00
ATOM   4347  DIS DIS Z2468      17.970   2.358 -49.376  1.00  0.00
ATOM   4348  DIT DIT Z2469     -82.868 -23.013  60.193  1.00  0.00
ATOM   4349  DIU DIU Z2470      -3.760  -0.290  82.981  1.00  0.00
ATOM   4350  DIV DIV Z2471      -2.712  80.989  -8.900  1.00  0.00
ATOM   4351  DIW DIW Z2472      11.108 -26.116  88.829  1.00  0.00
ATOM   4352  DIX DIX Z2473     -16.735 -17.887   5.303  1.00  0.00
ATOM   4353  DIY DIY Z2474     -62.049 -45.399  68.674  1.00  0.00
ATOM   4354  DIZ DIZ Z2475     -59.691  70.909  73.457  1.00  0.00
ATOM   4355  DJA DJA Z2476      37.739 -63.075 -55.508  1.00  0.00
ATOM   4356  DJB DJB Z2477     -78.609  -2.758 -57.730  1.00  0.00
ATOM   4357  DJC DJC Z2478     -43.342  83.271  71.713  1.00  0.00
ATOM   4358  DJD DJD Z2479     -55.073  12.589  62.916  1.00  0.00
ATOM   4359  DJE DJE Z2480      13.402 -12.466  37.107  1.00  0.00
ATOM   4360  DJF DJF Z2481       8.185 -36.956  28.050  1.00  0.00
ATOM   4361  DJG DJG Z2482     -59.126  26.319 -84.412  1.00  0.00
ATOM   4362  DJH DJH Z2483     -39.417 -16.896 -24.375  1.00  0.00
ATOM   4363  DJI DJI Z2484     -57.529  42.664 -85.551  1.00  0.00
ATOM   4364  DJJ DJJ Z2485     -79.861 -14.650 -13.612  1.00  0.00
ATOM   4365  DJK DJK Z2486     -41.030  24.173  27.197  1.00  0.00
ATOM   4366  DJL DJL Z2487     -82.227  10.666  52.811  1.00  0.00
ATOM   4367  DJM DJM Z2488      -1.055  66.023  65.621  1.00  0.00
ATOM   4368  DJN DJN Z2489     -80.403  82.674 -42.526  1.00  0.00
ATOM   4369  DJO DJO Z2490     -62.567 -73.211 -87.403  1.00  0.00
ATOM   4370  DJP DJP Z2491     -12.008  10.903  44.547  1.00  0.00
ATOM   4371  DJQ DJQ Z2492     -81.883  26.300  28.010  1.00  0.00
ATOM   4372  DJR DJR Z2493     -25.092  17.587 -29.335  1.00  0.00
ATOM   4373  DJS DJS Z2494      -2.786   8.459 -35.476  1.00  0.00
ATOM   4374  DJT DJT Z2495      84.434 -60.158  78.303  1.00  0.00
ATOM   4375  DJU DJU Z2496     -29.075  25.779  -0.629  1.00  0.00
ATOM   4376  DJV DJV Z2497      53.996  18.358 -84.510  1.00  0.00
ATOM   4377  DJW DJW Z2498     -82.358 -86.668 -59.553  1.00  0.00
ATOM   4378  DJX DJX Z2499     -81.860 -30.042  42.683  1.00  0.00
ATOM   4379  DJY DJY Z2500     -61.682  55.024  -6.465  1.00  0.00
ATOM   4380  DJZ DJZ Z2501      40.363 -43.109  23.731  1.00  0.00
ATOM   4381  DKA DKA Z2502     -33.036  84.727 -34.843  1.00  0.00
ATOM   4382  DKB DKB Z2503     -65.283  56.742  48.450  1.00  0.00
ATOM   4383  DKC DKC Z2504     -43.469  77.259 -84.491  1.00  0.00
ATOM   4384  DKD DKD Z2505      50.124 -59.639 -64.297  1.00  0.00
ATOM   4385  DKE DKE Z2506      64.011  15.265  85.872  1.00  0.00
END
