# Supplementary material for: The Effect of Macromolecular Crowding on the Electrostatic Component of Barnase–Barstar Binding: A Computational, Implicit Solvent-Based Study
Source: PLoS One. 2014 Jun 10;9(6):e98618. doi: 10.1371/journal.pone.0098618 (PMC4051634; doi:10.1371/journal.pone.0098618)
Supplement: File S1 — Contains sample pdb files used in our analyses; each contains the barnase/barstar complex with a specific random placement of crowders of varying radii at 30% crowding density. Also included are files specifying, for each pdb file, the radii of each atom and model crowder. (TAR) [file pone.0098618.s005.tar › vary30percent_pdb/with_crowders-4.pdb]

ATOM      1  CAY VAL A   3      18.329  -9.767 -18.786  1.00  0.00
ATOM      2  CY  VAL A   3      17.463  -9.299 -17.665  1.00  0.55
ATOM      3  OY  VAL A   3      17.203 -10.038 -16.718  1.00 -0.55
ATOM      4  N   VAL A   3      16.993  -8.037 -17.760  1.00 -0.40
ATOM      5  H   VAL A   3      17.222  -7.453 -18.535  1.00  0.40
ATOM      6  CA  VAL A   3      16.107  -7.419 -16.733  1.00  0.00
ATOM      7  CB  VAL A   3      16.269  -5.903 -16.535  1.00  0.00
ATOM      8  CG1 VAL A   3      15.283  -5.404 -15.502  1.00  0.00
ATOM      9  CG2 VAL A   3      17.666  -5.466 -16.113  1.00  0.00
ATOM     10  C   VAL A   3      14.669  -7.755 -17.123  1.00  0.55
ATOM     11  O   VAL A   3      14.125  -7.204 -18.095  1.00 -0.55
ATOM     12  N   ILE A   4      14.072  -8.639 -16.383  1.00 -0.40
ATOM     13  H   ILE A   4      14.512  -9.101 -15.616  1.00  0.40
ATOM     14  CA  ILE A   4      12.656  -8.995 -16.677  1.00  0.00
ATOM     15  CB  ILE A   4      12.546 -10.506 -16.596  1.00  0.00
ATOM     16  CG2 ILE A   4      11.132 -11.017 -16.786  1.00  0.00
ATOM     17  CG1 ILE A   4      13.586 -11.052 -17.616  1.00  0.00
ATOM     18  CD1 ILE A   4      13.725 -12.568 -17.376  1.00  0.00
ATOM     19  C   ILE A   4      11.850  -8.257 -15.632  1.00  0.55
ATOM     20  O   ILE A   4      11.950  -8.686 -14.487  1.00 -0.55
ATOM     21  N   ASN A   5      11.188  -7.189 -15.991  1.00 -0.40
ATOM     22  H   ASN A   5      11.172  -6.861 -16.933  1.00  0.40
ATOM     23  CA  ASN A   5      10.424  -6.409 -15.014  1.00  0.00
ATOM     24  CB  ASN A   5      11.345  -5.293 -14.478  1.00  0.00
ATOM     25  CG  ASN A   5      11.507  -4.197 -15.497  1.00  0.55
ATOM     26  OD1 ASN A   5      11.426  -4.466 -16.699  1.00 -0.55
ATOM     27  ND2 ASN A   5      11.717  -2.929 -15.181  1.00 -0.78
ATOM     28 HD21 ASN A   5      11.776  -2.656 -14.221  1.00  0.39
ATOM     29 HD22 ASN A   5      11.817  -2.244 -15.903  1.00  0.39
ATOM     30  C   ASN A   5       9.146  -5.812 -15.561  1.00  0.55
ATOM     31  O   ASN A   5       8.660  -4.755 -15.093  1.00 -0.55
ATOM     32  N   THR A   6       8.573  -6.475 -16.564  1.00 -0.40
ATOM     33  H   THR A   6       8.954  -7.320 -16.930  1.00  0.40
ATOM     34  CA  THR A   6       7.336  -5.993 -17.193  1.00  0.00
ATOM     35  CB  THR A   6       7.495  -6.026 -18.718  1.00  0.00
ATOM     36  OG1 THR A   6       7.625  -7.403 -19.111  1.00 -0.49
ATOM     37  HG1 THR A   6       7.563  -7.412 -20.069  1.00  0.49
ATOM     38  CG2 THR A   6       8.740  -5.225 -19.136  1.00  0.00
ATOM     39  C   THR A   6       6.232  -6.939 -16.733  1.00  0.55
ATOM     40  O   THR A   6       6.611  -8.029 -16.299  1.00 -0.55
ATOM     41  N   PHE A   7       4.972  -6.560 -16.843  1.00 -0.40
ATOM     42  H   PHE A   7       4.688  -5.677 -17.207  1.00  0.40
ATOM     43  CA  PHE A   7       3.912  -7.502 -16.400  1.00  0.00
ATOM     44  CB  PHE A   7       2.545  -6.816 -16.648  1.00  0.12
ATOM     45  CG  PHE A   7       2.234  -5.716 -15.659  1.00 -0.12
ATOM     46  CD1 PHE A   7       2.080  -6.016 -14.292  1.00 -0.12
ATOM     47  HD1 PHE A   7       2.188  -7.032 -13.942  1.00  0.12
ATOM     48  CE1 PHE A   7       1.787  -4.996 -13.396  1.00 -0.12
ATOM     49  HE1 PHE A   7       1.638  -5.215 -12.349  1.00  0.12
ATOM     50  CZ  PHE A   7       1.687  -3.671 -13.868  1.00 -0.12
ATOM     51  HZ  PHE A   7       1.486  -2.873 -13.169  1.00  0.12
ATOM     52  CD2 PHE A   7       2.089  -4.405 -16.107  1.00 -0.12
ATOM     53  HD2 PHE A   7       2.168  -4.189 -17.162  1.00  0.12
ATOM     54  CE2 PHE A   7       1.843  -3.376 -15.212  1.00 -0.12
ATOM     55  HE2 PHE A   7       1.773  -2.355 -15.558  1.00  0.12
ATOM     56  C   PHE A   7       3.988  -8.873 -17.043  1.00  0.55
ATOM     57  O   PHE A   7       3.930  -9.931 -16.338  1.00 -0.55
ATOM     58  N   ASP A   8       4.076  -8.953 -18.383  1.00 -0.40
ATOM     59  H   ASP A   8       4.106  -8.140 -18.960  1.00  0.40
ATOM     60  CA  ASP A   8       4.135 -10.249 -19.088  1.00  0.00
ATOM     61  CB  ASP A   8       4.031 -10.089 -20.627  1.00  0.00
ATOM     62  CG  ASP A   8       2.588  -9.770 -20.943  1.00  0.10
ATOM     63  OD1 ASP A   8       1.754 -10.653 -20.640  1.00 -0.55
ATOM     64  OD2 ASP A   8       2.462  -8.627 -21.418  1.00 -0.55
ATOM     65  C   ASP A   8       5.421 -11.049 -18.947  1.00  0.55
ATOM     66  O   ASP A   8       5.378 -12.269 -18.851  1.00 -0.55
ATOM     67  N   GLY A   9       6.548 -10.322 -19.006  1.00 -0.40
ATOM     68  H   GLY A   9       6.591  -9.338 -19.155  1.00  0.40
ATOM     69  CA  GLY A   9       7.803 -11.083 -18.828  1.00  0.00
ATOM     70  C   GLY A   9       7.792 -11.756 -17.443  1.00  0.55
ATOM     71  O   GLY A   9       8.086 -12.963 -17.360  1.00 -0.55
ATOM     72  N   VAL A  10       7.485 -11.016 -16.366  1.00 -0.40
ATOM     73  H   VAL A  10       7.259 -10.048 -16.433  1.00  0.40
ATOM     74  CA  VAL A  10       7.464 -11.599 -15.010  1.00  0.00
ATOM     75  CB  VAL A  10       7.388 -10.553 -13.892  1.00  0.00
ATOM     76  CG1 VAL A  10       7.386 -11.181 -12.494  1.00  0.00
ATOM     77  CG2 VAL A  10       8.560  -9.576 -13.991  1.00  0.00
ATOM     78  C   VAL A  10       6.322 -12.605 -14.848  1.00  0.55
ATOM     79  O   VAL A  10       6.519 -13.655 -14.242  1.00 -0.55
ATOM     80  N   ALA A  11       5.167 -12.365 -15.417  1.00 -0.40
ATOM     81  H   ALA A  11       5.009 -11.540 -15.953  1.00  0.40
ATOM     82  CA  ALA A  11       4.038 -13.274 -15.314  1.00  0.00
ATOM     83  CB  ALA A  11       2.713 -12.733 -15.889  1.00  0.00
ATOM     84  C   ALA A  11       4.389 -14.583 -16.026  1.00  0.55
ATOM     85  O   ALA A  11       4.042 -15.634 -15.517  1.00 -0.55
ATOM     86  N   ASP A  12       5.050 -14.457 -17.191  1.00 -0.40
ATOM     87  H   ASP A  12       5.317 -13.590 -17.603  1.00  0.40
ATOM     88  CA  ASP A  12       5.392 -15.710 -17.887  1.00  0.00
ATOM     89  CB  ASP A  12       5.950 -15.433 -19.272  1.00  0.00
ATOM     90  CG  ASP A  12       4.809 -15.091 -20.202  1.00  0.10
ATOM     91  OD1 ASP A  12       3.608 -15.246 -19.848  1.00 -0.55
ATOM     92  OD2 ASP A  12       5.220 -14.674 -21.315  1.00 -0.55
ATOM     93  C   ASP A  12       6.440 -16.470 -17.120  1.00  0.55
ATOM     94  O   ASP A  12       6.401 -17.688 -17.034  1.00 -0.55
ATOM     95  N   TYR A  13       7.400 -15.716 -16.618  1.00 -0.40
ATOM     96  H   TYR A  13       7.421 -14.726 -16.734  1.00  0.40
ATOM     97  CA  TYR A  13       8.517 -16.321 -15.838  1.00  0.00
ATOM     98  CB  TYR A  13       9.528 -15.218 -15.495  1.00  0.12
ATOM     99  CG  TYR A  13      10.857 -15.763 -15.081  1.00 -0.12
ATOM    100  CD1 TYR A  13      11.025 -16.287 -13.802  1.00 -0.12
ATOM    101  HD1 TYR A  13      10.183 -16.269 -13.127  1.00  0.12
ATOM    102  CE1 TYR A  13      12.217 -16.831 -13.348  1.00 -0.12
ATOM    103  HE1 TYR A  13      12.310 -17.255 -12.360  1.00  0.12
ATOM    104  CZ  TYR A  13      13.280 -16.800 -14.232  1.00  0.06
ATOM    105  OH  TYR A  13      14.503 -17.285 -13.795  1.00 -0.49
ATOM    106  HH  TYR A  13      14.497 -17.283 -12.835  1.00  0.43
ATOM    107  CD2 TYR A  13      11.943 -15.767 -15.969  1.00 -0.12
ATOM    108  HD2 TYR A  13      11.846 -15.372 -16.969  1.00  0.12
ATOM    109  CE2 TYR A  13      13.153 -16.297 -15.519  1.00 -0.12
ATOM    110  HE2 TYR A  13      14.005 -16.316 -16.183  1.00  0.12
ATOM    111  C   TYR A  13       8.019 -17.119 -14.644  1.00  0.55
ATOM    112  O   TYR A  13       8.424 -18.276 -14.395  1.00 -0.55
ATOM    113  N   LEU A  14       7.100 -16.494 -13.897  1.00 -0.40
ATOM    114  H   LEU A  14       6.793 -15.571 -14.114  1.00  0.40
ATOM    115  CA  LEU A  14       6.466 -17.116 -12.696  1.00  0.00
ATOM    116  CB  LEU A  14       5.439 -16.167 -12.076  1.00  0.00
ATOM    117  CG  LEU A  14       6.026 -14.992 -11.281  1.00  0.00
ATOM    118  CD1 LEU A  14       4.925 -13.953 -11.038  1.00  0.00
ATOM    119  CD2 LEU A  14       6.608 -15.537  -9.993  1.00  0.00
ATOM    120  C   LEU A  14       5.759 -18.417 -13.020  1.00  0.55
ATOM    121  O   LEU A  14       5.887 -19.465 -12.365  1.00 -0.55
ATOM    122  N   GLN A  15       4.997 -18.320 -14.103  1.00 -0.40
ATOM    123  H   GLN A  15       4.886 -17.492 -14.647  1.00  0.40
ATOM    124  CA  GLN A  15       4.271 -19.539 -14.511  1.00  0.00
ATOM    125  CB  GLN A  15       3.242 -19.235 -15.560  1.00  0.00
ATOM    126  CG  GLN A  15       1.993 -18.450 -15.209  1.00  0.00
ATOM    127  CD  GLN A  15       1.053 -18.699 -16.416  1.00  0.55
ATOM    128  OE1 GLN A  15       1.315 -18.171 -17.517  1.00 -0.55
ATOM    129  NE2 GLN A  15       0.048 -19.519 -16.139  1.00 -0.78
ATOM    130 HE21 GLN A  15      -0.620 -19.749 -16.847  1.00  0.39
ATOM    131 HE22 GLN A  15      -0.043 -19.908 -15.222  1.00  0.39
ATOM    132  C   GLN A  15       5.193 -20.634 -15.081  1.00  0.55
ATOM    133  O   GLN A  15       4.839 -21.802 -14.957  1.00 -0.55
ATOM    134  N   THR A  16       6.284 -20.233 -15.716  1.00 -0.40
ATOM    135  H   THR A  16       6.514 -19.270 -15.831  1.00  0.40
ATOM    136  CA  THR A  16       7.211 -21.195 -16.283  1.00  0.00
ATOM    137  CB  THR A  16       8.108 -20.626 -17.410  1.00  0.00
ATOM    138  OG1 THR A  16       7.259 -19.900 -18.296  1.00 -0.49
ATOM    139  HG1 THR A  16       6.981 -19.117 -17.815  1.00  0.49
ATOM    140  CG2 THR A  16       8.810 -21.765 -18.173  1.00  0.00
ATOM    141  C   THR A  16       8.162 -21.733 -15.234  1.00  0.55
ATOM    142  O   THR A  16       8.299 -22.967 -15.218  1.00 -0.55
ATOM    143  N   TYR A  17       8.773 -20.886 -14.447  1.00 -0.40
ATOM    144  H   TYR A  17       8.625 -19.901 -14.488  1.00  0.40
ATOM    145  CA  TYR A  17       9.721 -21.377 -13.449  1.00  0.00
ATOM    146  CB  TYR A  17      11.033 -20.515 -13.591  1.00  0.12
ATOM    147  CG  TYR A  17      11.478 -20.514 -15.040  1.00 -0.12
ATOM    148  CD1 TYR A  17      12.130 -21.636 -15.596  1.00 -0.12
ATOM    149  HD1 TYR A  17      12.305 -22.500 -14.973  1.00  0.12
ATOM    150  CE1 TYR A  17      12.555 -21.666 -16.925  1.00 -0.12
ATOM    151  HE1 TYR A  17      13.056 -22.528 -17.340  1.00  0.12
ATOM    152  CZ  TYR A  17      12.302 -20.532 -17.687  1.00  0.06
ATOM    153  OH  TYR A  17      12.619 -20.477 -19.033  1.00 -0.49
ATOM    154  HH  TYR A  17      12.363 -19.613 -19.363  1.00  0.43
ATOM    155  CD2 TYR A  17      11.256 -19.401 -15.851  1.00 -0.12
ATOM    156  HD2 TYR A  17      10.767 -18.530 -15.440  1.00  0.12
ATOM    157  CE2 TYR A  17      11.655 -19.401 -17.171  1.00 -0.12
ATOM    158  HE2 TYR A  17      11.471 -18.541 -17.798  1.00  0.12
ATOM    159  C   TYR A  17       9.234 -21.420 -12.010  1.00  0.55
ATOM    160  O   TYR A  17      10.026 -21.911 -11.202  1.00 -0.55
ATOM    161  N   HSD A  18       8.058 -20.995 -11.640  1.00 -0.40
ATOM    162  H   HSD A  18       7.420 -20.623 -12.308  1.00  0.40
ATOM    163  CA  HSD A  18       7.567 -21.013 -10.282  1.00  0.00
ATOM    164  CB  HSD A  18       7.255 -22.412  -9.742  1.00  0.12
ATOM    165  ND1 HSD A  18       5.350 -22.085 -11.391  1.00 -0.40
ATOM    166  HD1 HSD A  18       5.522 -21.119 -11.582  1.00  0.40
ATOM    167  CG  HSD A  18       6.073 -22.863 -10.532  1.00 -0.12
ATOM    168  CE1 HSD A  18       4.387 -22.849 -11.917  1.00  0.15
ATOM    169  HE1 HSD A  18       3.667 -22.489 -12.652  1.00  0.12
ATOM    170  NE2 HSD A  18       4.445 -24.074 -11.420  1.00 -0.56
ATOM    171  CD2 HSD A  18       5.512 -24.100 -10.552  1.00  0.15
ATOM    172  HD2 HSD A  18       5.776 -25.007 -10.022  1.00  0.12
ATOM    173  C   HSD A  18       8.486 -20.307  -9.289  1.00  0.55
ATOM    174  O   HSD A  18       8.646 -20.775  -8.185  1.00 -0.55
ATOM    175  N   LYS A  19       8.996 -19.177  -9.676  1.00 -0.40
ATOM    176  H   LYS A  19       8.837 -18.844 -10.601  1.00  0.40
ATOM    177  CA  LYS A  19       9.813 -18.307  -8.860  1.00  0.00
ATOM    178  CB  LYS A  19      11.113 -19.018  -8.541  1.00  0.00
ATOM    179  CG  LYS A  19      11.991 -19.124  -9.779  1.00  0.00
ATOM    180  CD  LYS A  19      13.185 -20.018  -9.647  1.00  0.00
ATOM    181  CE  LYS A  19      14.249 -19.494 -10.618  1.00  0.33
ATOM    182  NZ  LYS A  19      15.420 -20.420 -10.717  1.00 -0.32
ATOM    183  HZ1 LYS A  19      15.100 -21.350 -11.056  1.00  0.33
ATOM    184  HZ2 LYS A  19      15.859 -20.525  -9.780  1.00  0.33
ATOM    185  HZ3 LYS A  19      16.116 -20.029 -11.384  1.00  0.33
ATOM    186  C   LYS A  19       9.993 -17.020  -9.667  1.00  0.55
ATOM    187  O   LYS A  19       9.771 -16.952 -10.895  1.00 -0.55
ATOM    188  N   LEU A  20      10.378 -15.979  -8.953  1.00 -0.40
ATOM    189  H   LEU A  20      10.494 -16.018  -7.964  1.00  0.40
ATOM    190  CA  LEU A  20      10.655 -14.702  -9.595  1.00  0.00
ATOM    191  CB  LEU A  20      10.775 -13.519  -8.588  1.00  0.00
ATOM    192  CG  LEU A  20       9.470 -12.962  -7.959  1.00  0.00
ATOM    193  CD1 LEU A  20       9.842 -11.945  -6.902  1.00  0.00
ATOM    194  CD2 LEU A  20       8.540 -12.320  -8.967  1.00  0.00
ATOM    195  C   LEU A  20      12.022 -14.693 -10.299  1.00  0.55
ATOM    196  O   LEU A  20      12.918 -15.398  -9.815  1.00 -0.55
ATOM    197  N   PRO A  21      12.156 -13.855 -11.321  1.00 -0.20
ATOM    198  CD  PRO A  21      11.077 -13.073 -11.927  1.00  0.10
ATOM    199  CA  PRO A  21      13.437 -13.676 -12.023  1.00  0.10
ATOM    200  CB  PRO A  21      13.188 -12.626 -13.078  1.00  0.00
ATOM    201  CG  PRO A  21      11.739 -12.352 -13.069  1.00  0.00
ATOM    202  C   PRO A  21      14.474 -13.211 -11.006  1.00  0.55
ATOM    203  O   PRO A  21      14.181 -12.619  -9.964  1.00 -0.55
ATOM    204  N   ASP A  22      15.740 -13.397 -11.342  1.00 -0.40
ATOM    205  H   ASP A  22      15.985 -13.802 -12.219  1.00  0.40
ATOM    206  CA  ASP A  22      16.859 -13.044 -10.498  1.00  0.00
ATOM    207  CB  ASP A  22      18.200 -13.555 -11.095  1.00  0.00
ATOM    208  CG  ASP A  22      18.099 -15.082 -11.055  1.00  0.10
ATOM    209  OD1 ASP A  22      17.236 -15.690 -10.347  1.00 -0.55
ATOM    210  OD2 ASP A  22      18.916 -15.723 -11.777  1.00 -0.55
ATOM    211  C   ASP A  22      17.038 -11.587 -10.209  1.00  0.55
ATOM    212  O   ASP A  22      17.916 -11.326  -9.369  1.00 -0.55
ATOM    213  N   ASN A  23      16.341 -10.659 -10.820  1.00 -0.40
ATOM    214  H   ASN A  23      15.639 -10.870 -11.497  1.00  0.40
ATOM    215  CA  ASN A  23      16.571  -9.236 -10.524  1.00  0.00
ATOM    216  CB  ASN A  23      16.326  -8.442 -11.803  1.00  0.00
ATOM    217  CG  ASN A  23      14.973  -8.757 -12.424  1.00  0.55
ATOM    218  OD1 ASN A  23      14.761  -9.889 -12.907  1.00 -0.55
ATOM    219  ND2 ASN A  23      14.083  -7.761 -12.405  1.00 -0.78
ATOM    220 HD21 ASN A  23      14.327  -6.880 -12.000  1.00  0.39
ATOM    221 HD22 ASN A  23      13.173  -7.897 -12.796  1.00  0.39
ATOM    222  C   ASN A  23      15.722  -8.732  -9.359  1.00  0.55
ATOM    223  O   ASN A  23      15.748  -7.539  -9.060  1.00 -0.55
ATOM    224  N   TYR A  24      14.997  -9.618  -8.725  1.00 -0.40
ATOM    225  H   TYR A  24      14.985 -10.578  -8.994  1.00  0.40
ATOM    226  CA  TYR A  24      14.162  -9.268  -7.591  1.00  0.00
ATOM    227  CB  TYR A  24      12.841 -10.106  -7.635  1.00  0.12
ATOM    228  CG  TYR A  24      11.971  -9.391  -8.629  1.00 -0.12
ATOM    229  CD1 TYR A  24      11.299  -8.220  -8.263  1.00 -0.12
ATOM    230  HD1 TYR A  24      11.365  -7.877  -7.242  1.00  0.12
ATOM    231  CE1 TYR A  24      10.553  -7.490  -9.169  1.00 -0.12
ATOM    232  HE1 TYR A  24      10.056  -6.578  -8.872  1.00  0.12
ATOM    233  CZ  TYR A  24      10.462  -7.963 -10.476  1.00  0.06
ATOM    234  OH  TYR A  24       9.680  -7.287 -11.405  1.00 -0.49
ATOM    235  HH  TYR A  24       9.165  -6.627 -10.936  1.00  0.43
ATOM    236  CD2 TYR A  24      11.913  -9.820  -9.940  1.00 -0.12
ATOM    237  HD2 TYR A  24      12.470 -10.692 -10.252  1.00  0.12
ATOM    238  CE2 TYR A  24      11.130  -9.119 -10.862  1.00 -0.12
ATOM    239  HE2 TYR A  24      11.043  -9.477 -11.878  1.00  0.12
ATOM    240  C   TYR A  24      14.764  -9.534  -6.232  1.00  0.55
ATOM    241  O   TYR A  24      15.365 -10.597  -6.153  1.00 -0.55
ATOM    242  N   ILE A  25      14.561  -8.696  -5.232  1.00 -0.40
ATOM    243  H   ILE A  25      14.067  -7.840  -5.361  1.00  0.40
ATOM    244  CA  ILE A  25      15.038  -8.950  -3.877  1.00  0.00
ATOM    245  CB  ILE A  25      16.326  -8.192  -3.481  1.00  0.00
ATOM    246  CG2 ILE A  25      17.566  -8.889  -4.056  1.00  0.00
ATOM    247  CG1 ILE A  25      16.322  -6.709  -3.870  1.00  0.00
ATOM    248  CD1 ILE A  25      17.601  -6.045  -3.346  1.00  0.00
ATOM    249  C   ILE A  25      13.950  -8.515  -2.886  1.00  0.55
ATOM    250  O   ILE A  25      13.309  -7.552  -3.241  1.00 -0.55
ATOM    251  N   THR A  26      13.773  -9.140  -1.750  1.00 -0.40
ATOM    252  H   THR A  26      14.311  -9.942  -1.503  1.00  0.40
ATOM    253  CA  THR A  26      12.783  -8.716  -0.770  1.00  0.00
ATOM    254  CB  THR A  26      12.528  -9.786   0.303  1.00  0.00
ATOM    255  OG1 THR A  26      13.694  -9.881   1.116  1.00 -0.49
ATOM    256  HG1 THR A  26      13.504 -10.554   1.773  1.00  0.49
ATOM    257  CG2 THR A  26      12.324 -11.127  -0.344  1.00  0.00
ATOM    258  C   THR A  26      13.224  -7.400  -0.140  1.00  0.55
ATOM    259  O   THR A  26      14.357  -6.901  -0.315  1.00 -0.55
ATOM    260  N   LYS A  27      12.287  -6.769   0.542  1.00 -0.40
ATOM    261  H   LYS A  27      11.367  -7.146   0.596  1.00  0.40
ATOM    262  CA  LYS A  27      12.460  -5.526   1.257  1.00  0.00
ATOM    263  CB  LYS A  27      11.181  -4.959   1.855  1.00  0.00
ATOM    264  CG  LYS A  27      10.102  -4.405   0.945  1.00  0.00
ATOM    265  CD  LYS A  27       8.750  -4.452   1.677  1.00  0.00
ATOM    266  CE  LYS A  27       7.559  -4.131   0.800  1.00  0.33
ATOM    267  NZ  LYS A  27       6.252  -4.452   1.438  1.00 -0.32
ATOM    268  HZ1 LYS A  27       6.150  -3.905   2.316  1.00  0.33
ATOM    269  HZ2 LYS A  27       6.214  -5.468   1.657  1.00  0.33
ATOM    270  HZ3 LYS A  27       5.479  -4.210   0.786  1.00  0.33
ATOM    271  C   LYS A  27      13.546  -5.724   2.363  1.00  0.55
ATOM    272  O   LYS A  27      14.371  -4.798   2.524  1.00 -0.55
ATOM    273  N   SER A  28      13.524  -6.835   3.061  1.00 -0.40
ATOM    274  H   SER A  28      12.843  -7.551   2.929  1.00  0.40
ATOM    275  CA  SER A  28      14.554  -7.060   4.102  1.00  0.00
ATOM    276  CB  SER A  28      14.180  -8.226   4.985  1.00  0.00
ATOM    277  OG  SER A  28      14.628  -9.515   4.622  1.00 -0.49
ATOM    278  HG  SER A  28      14.293 -10.111   5.296  1.00  0.49
ATOM    279  C   SER A  28      15.937  -7.179   3.452  1.00  0.55
ATOM    280  O   SER A  28      16.867  -6.489   3.907  1.00 -0.55
ATOM    281  N   GLU A  29      16.051  -7.999   2.392  1.00 -0.40
ATOM    282  H   GLU A  29      15.287  -8.547   2.061  1.00  0.40
ATOM    283  CA  GLU A  29      17.290  -8.135   1.672  1.00  0.00
ATOM    284  CB  GLU A  29      17.101  -8.912   0.350  1.00  0.00
ATOM    285  CG  GLU A  29      17.067 -10.380   0.712  1.00  0.00
ATOM    286  CD  GLU A  29      16.359 -11.242  -0.303  1.00  0.10
ATOM    287  OE1 GLU A  29      16.171 -10.866  -1.480  1.00 -0.55
ATOM    288  OE2 GLU A  29      15.927 -12.350   0.128  1.00 -0.55
ATOM    289  C   GLU A  29      17.900  -6.827   1.208  1.00  0.55
ATOM    290  O   GLU A  29      19.127  -6.597   1.301  1.00 -0.55
ATOM    291  N   ALA A  30      17.009  -6.004   0.662  1.00 -0.40
ATOM    292  H   ALA A  30      16.044  -6.240   0.586  1.00  0.40
ATOM    293  CA  ALA A  30      17.400  -4.684   0.135  1.00  0.00
ATOM    294  CB  ALA A  30      16.185  -4.078  -0.557  1.00  0.00
ATOM    295  C   ALA A  30      18.008  -3.761   1.193  1.00  0.55
ATOM    296  O   ALA A  30      19.015  -3.059   1.036  1.00 -0.55
ATOM    297  N   GLN A  31      17.328  -3.779   2.338  1.00 -0.40
ATOM    298  H   GLN A  31      16.515  -4.344   2.445  1.00  0.40
ATOM    299  CA  GLN A  31      17.698  -2.998   3.511  1.00  0.00
ATOM    300  CB  GLN A  31      16.700  -3.141   4.643  1.00  0.00
ATOM    301  CG  GLN A  31      15.300  -2.718   4.234  1.00  0.00
ATOM    302  CD  GLN A  31      14.294  -2.788   5.368  1.00  0.55
ATOM    303  OE1 GLN A  31      13.963  -1.687   5.817  1.00 -0.55
ATOM    304  NE2 GLN A  31      13.796  -3.926   5.881  1.00 -0.78
ATOM    305 HE21 GLN A  31      13.134  -3.889   6.630  1.00  0.39
ATOM    306 HE22 GLN A  31      14.086  -4.810   5.513  1.00  0.39
ATOM    307  C   GLN A  31      19.099  -3.444   3.943  1.00  0.55
ATOM    308  O   GLN A  31      19.888  -2.569   4.269  1.00 -0.55
ATOM    309  N   ALA A  32      19.253  -4.754   3.872  1.00 -0.40
ATOM    310  H   ALA A  32      18.510  -5.349   3.577  1.00  0.40
ATOM    311  CA  ALA A  32      20.500  -5.431   4.211  1.00  0.00
ATOM    312  CB  ALA A  32      20.493  -6.930   4.090  1.00  0.00
ATOM    313  C   ALA A  32      21.607  -4.845   3.322  1.00  0.55
ATOM    314  O   ALA A  32      22.731  -4.739   3.833  1.00 -0.55
ATOM    315  N   LEU A  33      21.311  -4.450   2.092  1.00 -0.40
ATOM    316  H   LEU A  33      20.398  -4.519   1.698  1.00  0.40
ATOM    317  CA  LEU A  33      22.357  -3.884   1.258  1.00  0.00
ATOM    318  CB  LEU A  33      22.135  -4.136  -0.238  1.00  0.00
ATOM    319  CG  LEU A  33      21.779  -5.612  -0.475  1.00  0.00
ATOM    320  CD1 LEU A  33      21.481  -5.834  -1.940  1.00  0.00
ATOM    321  CD2 LEU A  33      22.911  -6.488   0.024  1.00  0.00
ATOM    322  C   LEU A  33      22.450  -2.396   1.468  1.00  0.55
ATOM    323  O   LEU A  33      23.265  -1.801   0.764  1.00 -0.55
ATOM    324  N   GLY A  34      21.641  -1.829   2.330  1.00 -0.40
ATOM    325  H   GLY A  34      20.958  -2.311   2.872  1.00  0.40
ATOM    326  CA  GLY A  34      21.774  -0.373   2.490  1.00  0.00
ATOM    327  C   GLY A  34      20.646   0.455   1.912  1.00  0.55
ATOM    328  O   GLY A  34      20.850   1.663   1.794  1.00 -0.55
ATOM    329  N   TRP A  35      19.542  -0.227   1.591  1.00 -0.40
ATOM    330  H   TRP A  35      19.459  -1.214   1.705  1.00  0.40
ATOM    331  CA  TRP A  35      18.395   0.472   1.052  1.00  0.00
ATOM    332  CB  TRP A  35      17.413  -0.521   0.459  1.00  0.12
ATOM    333  CG  TRP A  35      16.126   0.047  -0.111  1.00 -0.12
ATOM    334  CD1 TRP A  35      15.966   1.059  -1.031  1.00 -0.12
ATOM    335  HD1 TRP A  35      16.756   1.653  -1.465  1.00  0.12
ATOM    336  NE1 TRP A  35      14.618   1.180  -1.300  1.00 -0.40
ATOM    337  HE1 TRP A  35      14.236   1.815  -1.935  1.00  0.40
ATOM    338  CE2 TRP A  35      13.885   0.291  -0.560  1.00  0.00
ATOM    339  CD2 TRP A  35      14.793  -0.438   0.202  1.00  0.00
ATOM    340  CE3 TRP A  35      14.327  -1.408   1.089  1.00 -0.12
ATOM    341  HE3 TRP A  35      14.989  -1.960   1.741  1.00  0.12
ATOM    342  CZ3 TRP A  35      12.972  -1.648   1.111  1.00 -0.12
ATOM    343  HZ3 TRP A  35      12.582  -2.429   1.748  1.00  0.12
ATOM    344  CZ2 TRP A  35      12.492   0.088  -0.535  1.00 -0.12
ATOM    345  HZ2 TRP A  35      11.788   0.648  -1.131  1.00  0.12
ATOM    346  CH2 TRP A  35      12.092  -0.902   0.328  1.00 -0.12
ATOM    347  HH2 TRP A  35      11.036  -1.115   0.404  1.00  0.12
ATOM    348  C   TRP A  35      17.652   1.229   2.157  1.00  0.55
ATOM    349  O   TRP A  35      17.319   0.631   3.180  1.00 -0.55
ATOM    350  N   VAL A  36      17.398   2.503   1.833  1.00 -0.40
ATOM    351  H   VAL A  36      17.709   2.885   0.966  1.00  0.40
ATOM    352  CA  VAL A  36      16.660   3.433   2.691  1.00  0.00
ATOM    353  CB  VAL A  36      17.450   4.649   3.192  1.00  0.00
ATOM    354  CG1 VAL A  36      16.648   5.384   4.245  1.00  0.00
ATOM    355  CG2 VAL A  36      18.811   4.283   3.760  1.00  0.00
ATOM    356  C   VAL A  36      15.551   3.940   1.762  1.00  0.55
ATOM    357  O   VAL A  36      15.938   4.746   0.898  1.00 -0.55
ATOM    358  N   ALA A  37      14.332   3.417   1.956  1.00 -0.40
ATOM    359  H   ALA A  37      14.129   2.772   2.689  1.00  0.40
ATOM    360  CA  ALA A  37      13.223   3.787   1.069  1.00  0.00
ATOM    361  CB  ALA A  37      11.904   3.144   1.465  1.00  0.00
ATOM    362  C   ALA A  37      13.120   5.297   0.914  1.00  0.55
ATOM    363  O   ALA A  37      12.985   5.735  -0.250  1.00 -0.55
ATOM    364  N   SER A  38      13.155   6.050   1.998  1.00 -0.40
ATOM    365  H   SER A  38      13.251   5.705   2.928  1.00  0.40
ATOM    366  CA  SER A  38      13.042   7.494   1.789  1.00  0.00
ATOM    367  CB  SER A  38      12.904   8.310   3.079  1.00  0.00
ATOM    368  OG  SER A  38      13.873   7.799   3.987  1.00 -0.49
ATOM    369  HG  SER A  38      13.492   7.000   4.359  1.00  0.49
ATOM    370  C   SER A  38      14.220   8.080   1.002  1.00  0.55
ATOM    371  O   SER A  38      14.056   9.224   0.533  1.00 -0.55
ATOM    372  N   LYS A  39      15.343   7.430   0.811  1.00 -0.40
ATOM    373  H   LYS A  39      15.518   6.513   1.164  1.00  0.40
ATOM    374  CA  LYS A  39      16.410   8.079   0.036  1.00  0.00
ATOM    375  CB  LYS A  39      17.766   7.511   0.382  1.00  0.00
ATOM    376  CG  LYS A  39      17.926   6.529   1.525  1.00  0.00
ATOM    377  CD  LYS A  39      19.285   6.772   2.215  1.00  0.00
ATOM    378  CE  LYS A  39      19.281   8.268   2.589  1.00  0.33
ATOM    379  NZ  LYS A  39      18.012   8.835   1.990  1.00 -0.32
ATOM    380  HZ1 LYS A  39      17.341   8.063   1.802  1.00  0.33
ATOM    381  HZ2 LYS A  39      18.236   9.324   1.100  1.00  0.33
ATOM    382  HZ3 LYS A  39      17.585   9.510   2.658  1.00  0.33
ATOM    383  C   LYS A  39      16.149   7.836  -1.458  1.00  0.55
ATOM    384  O   LYS A  39      16.607   8.608  -2.310  1.00 -0.55
ATOM    385  N   GLY A  40      15.420   6.748  -1.705  1.00 -0.40
ATOM    386  H   GLY A  40      15.044   6.158  -0.995  1.00  0.40
ATOM    387  CA  GLY A  40      15.152   6.388  -3.115  1.00  0.00
ATOM    388  C   GLY A  40      16.499   5.869  -3.682  1.00  0.55
ATOM    389  O   GLY A  40      16.691   6.012  -4.881  1.00 -0.55
ATOM    390  N   ASN A  41      17.345   5.248  -2.879  1.00 -0.40
ATOM    391  H   ASN A  41      17.125   5.077  -1.923  1.00  0.40
ATOM    392  CA  ASN A  41      18.656   4.768  -3.321  1.00  0.00
ATOM    393  CB  ASN A  41      19.660   5.137  -2.190  1.00  0.00
ATOM    394  CG  ASN A  41      19.415   4.159  -1.063  1.00  0.55
ATOM    395  OD1 ASN A  41      18.331   3.582  -0.908  1.00 -0.55
ATOM    396  ND2 ASN A  41      20.429   3.913  -0.227  1.00 -0.78
ATOM    397 HD21 ASN A  41      20.307   3.273   0.532  1.00  0.39
ATOM    398 HD22 ASN A  41      21.308   4.370  -0.359  1.00  0.39
ATOM    399  C   ASN A  41      18.791   3.299  -3.673  1.00  0.55
ATOM    400  O   ASN A  41      19.893   2.721  -3.645  1.00 -0.55
ATOM    401  N   LEU A  42      17.706   2.602  -4.035  1.00 -0.40
ATOM    402  H   LEU A  42      16.800   3.014  -4.097  1.00  0.40
ATOM    403  CA  LEU A  42      17.801   1.167  -4.366  1.00  0.00
ATOM    404  CB  LEU A  42      16.422   0.571  -4.646  1.00  0.00
ATOM    405  CG  LEU A  42      16.306  -0.921  -4.883  1.00  0.00
ATOM    406  CD1 LEU A  42      16.789  -1.705  -3.667  1.00  0.00
ATOM    407  CD2 LEU A  42      14.872  -1.264  -5.270  1.00  0.00
ATOM    408  C   LEU A  42      18.772   0.859  -5.524  1.00  0.55
ATOM    409  O   LEU A  42      19.554  -0.096  -5.416  1.00 -0.55
ATOM    410  N   ALA A  43      18.691   1.648  -6.583  1.00 -0.40
ATOM    411  H   ALA A  43      18.078   2.431  -6.657  1.00  0.40
ATOM    412  CA  ALA A  43      19.569   1.338  -7.721  1.00  0.00
ATOM    413  CB  ALA A  43      18.966   2.065  -8.911  1.00  0.00
ATOM    414  C   ALA A  43      21.023   1.663  -7.424  1.00  0.55
ATOM    415  O   ALA A  43      21.910   1.165  -8.140  1.00 -0.55
ATOM    416  N   ASP A  44      21.277   2.449  -6.389  1.00 -0.40
ATOM    417  H   ASP A  44      20.549   2.839  -5.831  1.00  0.40
ATOM    418  CA  ASP A  44      22.631   2.795  -6.000  1.00  0.00
ATOM    419  CB  ASP A  44      22.782   3.960  -5.026  1.00  0.00
ATOM    420  CG  ASP A  44      21.953   5.126  -5.520  1.00  0.10
ATOM    421  OD1 ASP A  44      22.010   5.282  -6.761  1.00 -0.55
ATOM    422  OD2 ASP A  44      21.287   5.844  -4.743  1.00 -0.55
ATOM    423  C   ASP A  44      23.228   1.635  -5.195  1.00  0.55
ATOM    424  O   ASP A  44      24.440   1.429  -5.311  1.00 -0.55
ATOM    425  N   VAL A  45      22.369   0.991  -4.428  1.00 -0.40
ATOM    426  H   VAL A  45      21.396   1.201  -4.378  1.00  0.40
ATOM    427  CA  VAL A  45      22.884  -0.101  -3.600  1.00  0.00
ATOM    428  CB  VAL A  45      22.219   0.010  -2.191  1.00  0.00
ATOM    429  CG1 VAL A  45      22.421   1.426  -1.646  1.00  0.00
ATOM    430  CG2 VAL A  45      20.743  -0.327  -2.180  1.00  0.00
ATOM    431  C   VAL A  45      22.741  -1.504  -4.160  1.00  0.55
ATOM    432  O   VAL A  45      23.317  -2.484  -3.636  1.00 -0.55
ATOM    433  N   ALA A  46      21.930  -1.649  -5.197  1.00 -0.40
ATOM    434  H   ALA A  46      21.481  -0.861  -5.608  1.00  0.40
ATOM    435  CA  ALA A  46      21.617  -2.936  -5.830  1.00  0.00
ATOM    436  CB  ALA A  46      20.573  -3.708  -5.029  1.00  0.00
ATOM    437  C   ALA A  46      21.151  -2.620  -7.241  1.00  0.55
ATOM    438  O   ALA A  46      19.974  -2.679  -7.582  1.00 -0.55
ATOM    439  N   PRO A  47      22.177  -2.290  -8.036  1.00 -0.20
ATOM    440  CD  PRO A  47      23.616  -2.206  -7.719  1.00  0.10
ATOM    441  CA  PRO A  47      21.898  -1.931  -9.444  1.00  0.10
ATOM    442  CB  PRO A  47      23.244  -1.460  -9.974  1.00  0.00
ATOM    443  CG  PRO A  47      24.088  -1.185  -8.761  1.00  0.00
ATOM    444  C   PRO A  47      21.214  -3.138 -10.098  1.00  0.55
ATOM    445  O   PRO A  47      21.542  -4.317  -9.806  1.00 -0.55
ATOM    446  N   GLY A  48      20.258  -2.779 -10.942  1.00 -0.40
ATOM    447  H   GLY A  48      20.020  -1.826 -11.115  1.00  0.40
ATOM    448  CA  GLY A  48      19.500  -3.787 -11.667  1.00  0.00
ATOM    449  C   GLY A  48      18.460  -4.570 -10.889  1.00  0.55
ATOM    450  O   GLY A  48      17.785  -5.350 -11.547  1.00 -0.55
ATOM    451  N   LYS A  49      18.335  -4.351  -9.587  1.00 -0.40
ATOM    452  H   LYS A  49      18.914  -3.687  -9.122  1.00  0.40
ATOM    453  CA  LYS A  49      17.375  -5.032  -8.729  1.00  0.00
ATOM    454  CB  LYS A  49      17.926  -5.170  -7.312  1.00  0.00
ATOM    455  CG  LYS A  49      19.054  -6.088  -7.059  1.00  0.00
ATOM    456  CD  LYS A  49      18.842  -7.363  -7.836  1.00  0.00
ATOM    457  CE  LYS A  49      20.240  -7.929  -8.118  1.00  0.33
ATOM    458  NZ  LYS A  49      20.148  -9.389  -8.459  1.00 -0.32
ATOM    459  HZ1 LYS A  49      19.554  -9.511  -9.304  1.00  0.33
ATOM    460  HZ2 LYS A  49      19.725  -9.906  -7.661  1.00  0.33
ATOM    461  HZ3 LYS A  49      21.100  -9.762  -8.648  1.00  0.33
ATOM    462  C   LYS A  49      16.086  -4.197  -8.577  1.00  0.55
ATOM    463  O   LYS A  49      16.107  -2.958  -8.682  1.00 -0.55
ATOM    464  N   SER A  50      15.029  -4.926  -8.243  1.00 -0.40
ATOM    465  H   SER A  50      15.101  -5.913  -8.135  1.00  0.40
ATOM    466  CA  SER A  50      13.711  -4.380  -8.011  1.00  0.00
ATOM    467  CB  SER A  50      12.781  -4.725  -9.188  1.00  0.00
ATOM    468  OG  SER A  50      12.867  -4.002 -10.390  1.00 -0.49
ATOM    469  HG  SER A  50      12.033  -4.143 -10.844  1.00  0.49
ATOM    470  C   SER A  50      13.192  -5.095  -6.760  1.00  0.55
ATOM    471  O   SER A  50      13.549  -6.266  -6.525  1.00 -0.55
ATOM    472  N   ILE A  51      12.381  -4.448  -5.965  1.00 -0.40
ATOM    473  H   ILE A  51      12.132  -3.499  -6.138  1.00  0.40
ATOM    474  CA  ILE A  51      11.777  -5.049  -4.775  1.00  0.00
ATOM    475  CB  ILE A  51      11.084  -3.944  -3.913  1.00  0.00
ATOM    476  CG2 ILE A  51      10.270  -4.546  -2.766  1.00  0.00
ATOM    477  CG1 ILE A  51      12.133  -2.913  -3.492  1.00  0.00
ATOM    478  CD1 ILE A  51      13.226  -3.409  -2.600  1.00  0.00
ATOM    479  C   ILE A  51      10.739  -6.054  -5.232  1.00  0.55
ATOM    480  O   ILE A  51       9.897  -5.770  -6.131  1.00 -0.55
ATOM    481  N   GLY A  52      10.688  -7.239  -4.682  1.00 -0.40
ATOM    482  H   GLY A  52      11.340  -7.517  -3.981  1.00  0.40
ATOM    483  CA  GLY A  52       9.696  -8.229  -5.038  1.00  0.00
ATOM    484  C   GLY A  52       9.954  -9.502  -4.256  1.00  0.55
ATOM    485  O   GLY A  52      11.108  -9.792  -3.885  1.00 -0.55
ATOM    486  N   GLY A  53       8.846 -10.212  -4.027  1.00 -0.40
ATOM    487  H   GLY A  53       7.963  -9.891  -4.357  1.00  0.40
ATOM    488  CA  GLY A  53       8.797 -11.458  -3.317  1.00  0.00
ATOM    489  C   GLY A  53       8.214 -11.485  -1.916  1.00  0.55
ATOM    490  O   GLY A  53       7.977 -12.598  -1.430  1.00 -0.55
ATOM    491  N   ASP A  54       7.920 -10.323  -1.341  1.00 -0.40
ATOM    492  H   ASP A  54       8.103  -9.451  -1.788  1.00  0.40
ATOM    493  CA  ASP A  54       7.303 -10.247   0.001  1.00  0.00
ATOM    494  CB  ASP A  54       7.322  -8.786   0.474  1.00  0.00
ATOM    495  CG  ASP A  54       8.784  -8.444   0.755  1.00  0.10
ATOM    496  OD1 ASP A  54       9.238  -9.072   1.746  1.00 -0.55
ATOM    497  OD2 ASP A  54       9.364  -7.643  -0.019  1.00 -0.55
ATOM    498  C   ASP A  54       5.869 -10.753   0.005  1.00  0.55
ATOM    499  O   ASP A  54       5.163 -10.704  -1.011  1.00 -0.55
ATOM    500  N   ILE A  55       5.396 -11.225   1.127  1.00 -0.40
ATOM    501  H   ILE A  55       5.969 -11.292   1.940  1.00  0.40
ATOM    502  CA  ILE A  55       4.013 -11.689   1.300  1.00  0.00
ATOM    503  CB  ILE A  55       3.725 -12.284   2.698  1.00  0.00
ATOM    504  CG2 ILE A  55       2.232 -12.551   2.971  1.00  0.00
ATOM    505  CG1 ILE A  55       4.558 -13.587   2.828  1.00  0.00
ATOM    506  CD1 ILE A  55       3.737 -14.705   2.189  1.00  0.00
ATOM    507  C   ILE A  55       3.134 -10.440   1.118  1.00  0.55
ATOM    508  O   ILE A  55       3.504  -9.331   1.510  1.00 -0.55
ATOM    509  N   PHE A  56       2.000 -10.681   0.522  1.00 -0.40
ATOM    510  H   PHE A  56       1.791 -11.609   0.231  1.00  0.40
ATOM    511  CA  PHE A  56       0.953  -9.735   0.210  1.00  0.00
ATOM    512  CB  PHE A  56       0.565  -9.717  -1.293  1.00  0.12
ATOM    513  CG  PHE A  56      -0.506  -8.676  -1.530  1.00 -0.12
ATOM    514  CD1 PHE A  56      -0.206  -7.327  -1.368  1.00 -0.12
ATOM    515  HD1 PHE A  56       0.798  -7.040  -1.093  1.00  0.12
ATOM    516  CE1 PHE A  56      -1.158  -6.350  -1.549  1.00 -0.12
ATOM    517  HE1 PHE A  56      -0.909  -5.309  -1.405  1.00  0.12
ATOM    518  CZ  PHE A  56      -2.424  -6.716  -1.915  1.00 -0.12
ATOM    519  HZ  PHE A  56      -3.172  -5.952  -2.069  1.00  0.12
ATOM    520  CD2 PHE A  56      -1.807  -9.048  -1.893  1.00 -0.12
ATOM    521  HD2 PHE A  56      -2.067 -10.089  -2.017  1.00  0.12
ATOM    522  CE2 PHE A  56      -2.764  -8.044  -2.091  1.00 -0.12
ATOM    523  HE2 PHE A  56      -3.770  -8.308  -2.383  1.00  0.12
ATOM    524  C   PHE A  56      -0.213 -10.175   1.079  1.00  0.55
ATOM    525  O   PHE A  56      -0.703 -11.289   0.808  1.00 -0.55
ATOM    526  N   SER A  57      -0.570  -9.300   2.033  1.00 -0.40
ATOM    527  H   SER A  57      -0.160  -8.405   2.184  1.00  0.40
ATOM    528  CA  SER A  57      -1.681  -9.759   2.914  1.00  0.00
ATOM    529  CB  SER A  57      -1.460  -9.230   4.340  1.00  0.00
ATOM    530  OG  SER A  57      -0.176  -9.733   4.729  1.00 -0.49
ATOM    531  HG  SER A  57      -0.024  -9.410   5.620  1.00  0.49
ATOM    532  C   SER A  57      -3.088  -9.504   2.431  1.00  0.55
ATOM    533  O   SER A  57      -3.984  -9.914   3.203  1.00 -0.55
ATOM    534  N   ASN A  58      -3.285  -8.888   1.254  1.00 -0.40
ATOM    535  H   ASN A  58      -2.529  -8.536   0.708  1.00  0.40
ATOM    536  CA  ASN A  58      -4.616  -8.693   0.703  1.00  0.00
ATOM    537  CB  ASN A  58      -5.010 -10.107   0.212  1.00  0.00
ATOM    538  CG  ASN A  58      -6.288 -10.275  -0.572  1.00  0.55
ATOM    539  OD1 ASN A  58      -6.557  -9.283  -1.273  1.00 -0.55
ATOM    540  ND2 ASN A  58      -7.075 -11.330  -0.604  1.00 -0.78
ATOM    541 HD21 ASN A  58      -7.901 -11.320  -1.166  1.00  0.39
ATOM    542 HD22 ASN A  58      -6.846 -12.140  -0.065  1.00  0.39
ATOM    543  C   ASN A  58      -5.583  -8.193   1.776  1.00  0.55
ATOM    544  O   ASN A  58      -6.665  -8.769   2.054  1.00 -0.55
ATOM    545  N   ARG A  59      -5.176  -7.077   2.340  1.00 -0.40
ATOM    546  H   ARG A  59      -4.348  -6.625   2.019  1.00  0.40
ATOM    547  CA  ARG A  59      -5.845  -6.392   3.447  1.00  0.00
ATOM    548  CB  ARG A  59      -4.946  -5.301   4.041  1.00  0.00
ATOM    549  CG  ARG A  59      -3.604  -5.874   4.524  1.00  0.00
ATOM    550  CD  ARG A  59      -2.601  -4.742   4.785  1.00  0.35
ATOM    551  NE  ARG A  59      -1.233  -5.331   4.940  1.00 -0.35
ATOM    552  HE  ARG A  59      -0.623  -5.392   4.150  1.00  0.45
ATOM    553  CZ  ARG A  59      -0.828  -5.775   6.128  1.00  0.35
ATOM    554  NH1 ARG A  59      -1.603  -5.671   7.203  1.00 -0.70
ATOM    555 HH11 ARG A  59      -2.509  -5.253   7.129  1.00  0.40
ATOM    556 HH12 ARG A  59      -1.281  -6.011   8.087  1.00  0.40
ATOM    557  NH2 ARG A  59       0.344  -6.329   6.307  1.00 -0.70
ATOM    558 HH21 ARG A  59       0.972  -6.431   5.536  1.00  0.40
ATOM    559 HH22 ARG A  59       0.611  -6.650   7.216  1.00  0.40
ATOM    560  C   ARG A  59      -7.222  -5.897   3.110  1.00  0.55
ATOM    561  O   ARG A  59      -8.036  -5.881   4.032  1.00 -0.55
ATOM    562  N   GLU A  60      -7.547  -5.491   1.914  1.00 -0.40
ATOM    563  H   GLU A  60      -6.864  -5.461   1.190  1.00  0.40
ATOM    564  CA  GLU A  60      -8.873  -5.052   1.506  1.00  0.00
ATOM    565  CB  GLU A  60      -8.790  -4.022   0.385  1.00  0.00
ATOM    566  CG  GLU A  60      -8.003  -2.794   0.795  1.00  0.00
ATOM    567  CD  GLU A  60      -8.842  -1.911   1.675  1.00  0.10
ATOM    568  OE1 GLU A  60     -10.028  -2.229   1.907  1.00 -0.55
ATOM    569  OE2 GLU A  60      -8.438  -0.880   2.210  1.00 -0.55
ATOM    570  C   GLU A  60      -9.672  -6.237   1.029  1.00  0.55
ATOM    571  O   GLU A  60     -10.820  -6.034   0.703  1.00 -0.55
ATOM    572  N   GLY A  61      -9.182  -7.448   0.933  1.00 -0.40
ATOM    573  H   GLY A  61      -8.238  -7.601   1.205  1.00  0.40
ATOM    574  CA  GLY A  61      -9.823  -8.650   0.476  1.00  0.00
ATOM    575  C   GLY A  61     -10.221  -8.623  -1.000  1.00  0.55
ATOM    576  O   GLY A  61     -11.150  -9.354  -1.387  1.00 -0.55
ATOM    577  N   LYS A  62      -9.558  -7.847  -1.837  1.00 -0.40
ATOM    578  H   LYS A  62      -8.801  -7.280  -1.524  1.00  0.40
ATOM    579  CA  LYS A  62      -9.862  -7.746  -3.271  1.00  0.00
ATOM    580  CB  LYS A  62      -9.299  -6.428  -3.823  1.00  0.00
ATOM    581  CG  LYS A  62      -9.955  -5.251  -3.095  1.00  0.00
ATOM    582  CD  LYS A  62      -9.833  -4.014  -3.951  1.00  0.00
ATOM    583  CE  LYS A  62     -10.111  -2.726  -3.163  1.00  0.33
ATOM    584  NZ  LYS A  62      -8.855  -1.875  -3.145  1.00 -0.32
ATOM    585  HZ1 LYS A  62      -8.583  -1.636  -4.120  1.00  0.33
ATOM    586  HZ2 LYS A  62      -8.084  -2.403  -2.690  1.00  0.33
ATOM    587  HZ3 LYS A  62      -9.036  -1.000  -2.612  1.00  0.33
ATOM    588  C   LYS A  62      -9.403  -8.959  -4.069  1.00  0.55
ATOM    589  O   LYS A  62     -10.074  -9.230  -5.090  1.00 -0.55
ATOM    590  N   LEU A  63      -8.368  -9.681  -3.706  1.00 -0.40
ATOM    591  H   LEU A  63      -7.811  -9.440  -2.915  1.00  0.40
ATOM    592  CA  LEU A  63      -7.960 -10.884  -4.430  1.00  0.00
ATOM    593  CB  LEU A  63      -6.432 -11.095  -4.423  1.00  0.00
ATOM    594  CG  LEU A  63      -5.644  -9.882  -4.989  1.00  0.00
ATOM    595  CD1 LEU A  63      -4.143  -9.996  -4.817  1.00  0.00
ATOM    596  CD2 LEU A  63      -6.001  -9.806  -6.465  1.00  0.00
ATOM    597  C   LEU A  63      -8.704 -12.067  -3.791  1.00  0.55
ATOM    598  O   LEU A  63      -8.974 -12.112  -2.583  1.00 -0.55
ATOM    599  N   PRO A  64      -8.946 -13.064  -4.635  1.00 -0.20
ATOM    600  CD  PRO A  64      -8.616 -13.098  -6.071  1.00  0.10
ATOM    601  CA  PRO A  64      -9.680 -14.243  -4.193  1.00  0.10
ATOM    602  CB  PRO A  64     -10.035 -14.971  -5.498  1.00  0.00
ATOM    603  CG  PRO A  64      -8.896 -14.535  -6.437  1.00  0.00
ATOM    604  C   PRO A  64      -8.932 -15.036  -3.169  1.00  0.55
ATOM    605  O   PRO A  64      -7.748 -15.314  -3.329  1.00 -0.55
ATOM    606  N   GLY A  65      -9.622 -15.448  -2.114  1.00 -0.40
ATOM    607  H   GLY A  65     -10.591 -15.258  -1.979  1.00  0.40
ATOM    608  CA  GLY A  65      -8.929 -16.230  -1.079  1.00  0.00
ATOM    609  C   GLY A  65      -9.336 -17.673  -1.158  1.00  0.55
ATOM    610  O   GLY A  65     -10.357 -17.964  -1.787  1.00 -0.55
ATOM    611  N   LYS A  66      -8.598 -18.534  -0.512  1.00 -0.40
ATOM    612  H   LYS A  66      -7.799 -18.218  -0.010  1.00  0.40
ATOM    613  CA  LYS A  66      -8.804 -19.969  -0.429  1.00  0.00
ATOM    614  CB  LYS A  66      -8.493 -20.623  -1.763  1.00  0.00
ATOM    615  CG  LYS A  66      -8.773 -22.095  -1.893  1.00  0.00
ATOM    616  CD  LYS A  66      -8.151 -22.739  -3.120  1.00  0.00
ATOM    617  CE  LYS A  66      -8.794 -24.090  -3.404  1.00  0.33
ATOM    618  NZ  LYS A  66     -10.320 -24.058  -3.435  1.00 -0.32
ATOM    619  HZ1 LYS A  66     -10.639 -23.405  -4.178  1.00  0.33
ATOM    620  HZ2 LYS A  66     -10.678 -23.737  -2.513  1.00  0.33
ATOM    621  HZ3 LYS A  66     -10.682 -25.013  -3.633  1.00  0.33
ATOM    622  C   LYS A  66      -7.904 -20.498   0.687  1.00  0.55
ATOM    623  O   LYS A  66      -6.818 -19.964   0.929  1.00 -0.55
ATOM    624  N   SER A  67      -8.376 -21.555   1.351  1.00 -0.40
ATOM    625  H   SER A  67      -9.266 -21.959   1.159  1.00  0.40
ATOM    626  CA  SER A  67      -7.582 -22.179   2.419  1.00  0.00
ATOM    627  CB  SER A  67      -8.465 -23.182   3.180  1.00  0.00
ATOM    628  OG  SER A  67      -7.609 -23.855   4.133  1.00 -0.49
ATOM    629  HG  SER A  67      -8.171 -24.477   4.600  1.00  0.49
ATOM    630  C   SER A  67      -6.353 -22.792   1.744  1.00  0.55
ATOM    631  O   SER A  67      -6.455 -23.458   0.714  1.00 -0.55
ATOM    632  N   GLY A  68      -5.187 -22.444   2.261  1.00 -0.40
ATOM    633  H   GLY A  68      -5.171 -21.843   3.053  1.00  0.40
ATOM    634  CA  GLY A  68      -3.857 -22.835   1.817  1.00  0.00
ATOM    635  C   GLY A  68      -3.157 -21.869   0.859  1.00  0.55
ATOM    636  O   GLY A  68      -1.969 -21.990   0.526  1.00 -0.55
ATOM    637  N   ARG A  69      -3.898 -20.897   0.347  1.00 -0.40
ATOM    638  H   ARG A  69      -4.852 -20.788   0.614  1.00  0.40
ATOM    639  CA  ARG A  69      -3.420 -19.922  -0.618  1.00  0.00
ATOM    640  CB  ARG A  69      -4.593 -19.453  -1.539  1.00  0.00
ATOM    641  CG  ARG A  69      -3.949 -18.459  -2.558  1.00  0.00
ATOM    642  CD  ARG A  69      -5.020 -17.790  -3.423  1.00  0.35
ATOM    643  NE  ARG A  69      -5.569 -18.845  -4.263  1.00 -0.35
ATOM    644  HE  ARG A  69      -4.930 -19.576  -4.487  1.00  0.45
ATOM    645  CZ  ARG A  69      -6.773 -18.987  -4.771  1.00  0.35
ATOM    646  NH1 ARG A  69      -7.723 -18.092  -4.526  1.00 -0.70
ATOM    647 HH11 ARG A  69      -7.525 -17.299  -3.949  1.00  0.40
ATOM    648 HH12 ARG A  69      -8.635 -18.210  -4.918  1.00  0.40
ATOM    649  NH2 ARG A  69      -7.106 -20.029  -5.527  1.00 -0.70
ATOM    650 HH21 ARG A  69      -6.430 -20.739  -5.726  1.00  0.40
ATOM    651 HH22 ARG A  69      -8.032 -20.103  -5.897  1.00  0.40
ATOM    652  C   ARG A  69      -2.755 -18.741   0.004  1.00  0.55
ATOM    653  O   ARG A  69      -3.392 -18.094   0.829  1.00 -0.55
ATOM    654  N   THR A  70      -1.512 -18.467  -0.352  1.00 -0.40
ATOM    655  H   THR A  70      -0.984 -19.053  -0.962  1.00  0.40
ATOM    656  CA  THR A  70      -0.845 -17.260   0.147  1.00  0.00
ATOM    657  CB  THR A  70       0.375 -17.431   1.060  1.00  0.00
ATOM    658  OG1 THR A  70       1.278 -18.350   0.481  1.00 -0.49
ATOM    659  HG1 THR A  70       2.081 -18.298   1.005  1.00  0.49
ATOM    660  CG2 THR A  70      -0.077 -17.997   2.412  1.00  0.00
ATOM    661  C   THR A  70      -0.515 -16.414  -1.109  1.00  0.55
ATOM    662  O   THR A  70      -0.403 -16.961  -2.240  1.00 -0.55
ATOM    663  N   TRP A  71      -0.442 -15.093  -0.917  1.00 -0.40
ATOM    664  H   TRP A  71      -0.595 -14.693  -0.017  1.00  0.40
ATOM    665  CA  TRP A  71      -0.142 -14.139  -1.974  1.00  0.00
ATOM    666  CB  TRP A  71      -1.236 -13.052  -2.114  1.00  0.12
ATOM    667  CG  TRP A  71      -2.573 -13.520  -2.599  1.00 -0.12
ATOM    668  CD1 TRP A  71      -3.654 -13.963  -1.879  1.00 -0.12
ATOM    669  HD1 TRP A  71      -3.679 -14.015  -0.801  1.00  0.12
ATOM    670  NE1 TRP A  71      -4.709 -14.335  -2.695  1.00 -0.40
ATOM    671  HE1 TRP A  71      -5.582 -14.660  -2.405  1.00  0.40
ATOM    672  CE2 TRP A  71      -4.290 -14.158  -3.995  1.00  0.00
ATOM    673  CD2 TRP A  71      -2.951 -13.683  -3.979  1.00  0.00
ATOM    674  CE3 TRP A  71      -2.286 -13.434  -5.189  1.00 -0.12
ATOM    675  HE3 TRP A  71      -1.264 -13.085  -5.203  1.00  0.12
ATOM    676  CZ3 TRP A  71      -2.943 -13.635  -6.387  1.00 -0.12
ATOM    677  HZ3 TRP A  71      -2.463 -13.385  -7.322  1.00  0.12
ATOM    678  CZ2 TRP A  71      -4.942 -14.452  -5.192  1.00 -0.12
ATOM    679  HZ2 TRP A  71      -5.935 -14.875  -5.217  1.00  0.12
ATOM    680  CH2 TRP A  71      -4.270 -14.181  -6.377  1.00 -0.12
ATOM    681  HH2 TRP A  71      -4.760 -14.386  -7.317  1.00  0.12
ATOM    682  C   TRP A  71       1.190 -13.494  -1.627  1.00  0.55
ATOM    683  O   TRP A  71       1.667 -13.324  -0.489  1.00 -0.55
ATOM    684  N   ARG A  72       1.831 -13.074  -2.687  1.00 -0.40
ATOM    685  H   ARG A  72       1.451 -13.261  -3.587  1.00  0.40
ATOM    686  CA  ARG A  72       3.100 -12.324  -2.739  1.00  0.00
ATOM    687  CB  ARG A  72       4.302 -13.264  -2.989  1.00  0.00
ATOM    688  CG  ARG A  72       4.494 -14.152  -1.772  1.00  0.00
ATOM    689  CD  ARG A  72       5.720 -15.003  -2.058  1.00  0.35
ATOM    690  NE  ARG A  72       5.747 -16.081  -1.063  1.00 -0.35
ATOM    691  HE  ARG A  72       5.221 -16.921  -1.193  1.00  0.45
ATOM    692  CZ  ARG A  72       6.503 -15.894   0.024  1.00  0.35
ATOM    693  NH1 ARG A  72       7.212 -14.795   0.222  1.00 -0.70
ATOM    694 HH11 ARG A  72       7.196 -14.061  -0.458  1.00  0.40
ATOM    695 HH12 ARG A  72       7.764 -14.698   1.050  1.00  0.40
ATOM    696  NH2 ARG A  72       6.483 -16.901   0.903  1.00 -0.70
ATOM    697 HH21 ARG A  72       5.930 -17.714   0.720  1.00  0.40
ATOM    698 HH22 ARG A  72       7.021 -16.842   1.744  1.00  0.40
ATOM    699  C   ARG A  72       3.036 -11.243  -3.820  1.00  0.55
ATOM    700  O   ARG A  72       2.191 -11.355  -4.728  1.00 -0.55
ATOM    701  N   GLU A  73       3.936 -10.264  -3.747  1.00 -0.40
ATOM    702  H   GLU A  73       4.656 -10.222  -3.058  1.00  0.40
ATOM    703  CA  GLU A  73       3.873  -9.186  -4.728  1.00  0.00
ATOM    704  CB  GLU A  73       3.262  -7.930  -4.072  1.00  0.00
ATOM    705  CG  GLU A  73       3.925  -7.446  -2.787  1.00  0.00
ATOM    706  CD  GLU A  73       3.393  -6.054  -2.446  1.00  0.10
ATOM    707  OE1 GLU A  73       3.359  -5.139  -3.333  1.00 -0.55
ATOM    708  OE2 GLU A  73       2.988  -5.860  -1.259  1.00 -0.55
ATOM    709  C   GLU A  73       5.237  -8.767  -5.225  1.00  0.55
ATOM    710  O   GLU A  73       6.147  -9.124  -4.472  1.00 -0.55
ATOM    711  N   ALA A  74       5.340  -8.078  -6.346  1.00 -0.40
ATOM    712  H   ALA A  74       4.554  -7.833  -6.908  1.00  0.40
ATOM    713  CA  ALA A  74       6.661  -7.638  -6.813  1.00  0.00
ATOM    714  CB  ALA A  74       7.345  -8.552  -7.808  1.00  0.00
ATOM    715  C   ALA A  74       6.452  -6.318  -7.536  1.00  0.55
ATOM    716  O   ALA A  74       5.351  -6.256  -8.102  1.00 -0.55
ATOM    717  N   ASP A  75       7.435  -5.465  -7.492  1.00 -0.40
ATOM    718  H   ASP A  75       8.271  -5.635  -6.976  1.00  0.40
ATOM    719  CA  ASP A  75       7.355  -4.202  -8.207  1.00  0.00
ATOM    720  CB  ASP A  75       8.469  -3.255  -7.795  1.00  0.00
ATOM    721  CG  ASP A  75       8.228  -2.602  -6.463  1.00  0.10
ATOM    722  OD1 ASP A  75       7.365  -3.160  -5.733  1.00 -0.55
ATOM    723  OD2 ASP A  75       8.891  -1.609  -6.198  1.00 -0.55
ATOM    724  C   ASP A  75       7.536  -4.453  -9.705  1.00  0.55
ATOM    725  O   ASP A  75       8.358  -5.336 -10.033  1.00 -0.55
ATOM    726  N   ILE A  76       6.809  -3.715 -10.509  1.00 -0.40
ATOM    727  H   ILE A  76       6.172  -3.036 -10.152  1.00  0.40
ATOM    728  CA  ILE A  76       6.860  -3.816 -11.972  1.00  0.00
ATOM    729  CB  ILE A  76       5.529  -4.362 -12.506  1.00  0.00
ATOM    730  CG2 ILE A  76       5.432  -4.066 -14.023  1.00  0.00
ATOM    731  CG1 ILE A  76       5.271  -5.825 -12.139  1.00  0.00
ATOM    732  CD1 ILE A  76       6.091  -6.968 -12.724  1.00  0.00
ATOM    733  C   ILE A  76       7.239  -2.425 -12.523  1.00  0.55
ATOM    734  O   ILE A  76       6.950  -1.332 -11.965  1.00 -0.55
ATOM    735  N   ASN A  77       7.960  -2.449 -13.657  1.00 -0.40
ATOM    736  H   ASN A  77       8.202  -3.326 -14.059  1.00  0.40
ATOM    737  CA  ASN A  77       8.457  -1.322 -14.407  1.00  0.00
ATOM    738  CB  ASN A  77       7.333  -0.411 -14.971  1.00  0.00
ATOM    739  CG  ASN A  77       6.344  -1.111 -15.869  1.00  0.55
ATOM    740  OD1 ASN A  77       6.741  -1.975 -16.656  1.00 -0.55
ATOM    741  ND2 ASN A  77       5.006  -0.926 -15.789  1.00 -0.78
ATOM    742 HD21 ASN A  77       4.628  -0.299 -15.108  1.00  0.39
ATOM    743 HD22 ASN A  77       4.396  -1.417 -16.411  1.00  0.39
ATOM    744  C   ASN A  77       9.403  -0.463 -13.600  1.00  0.55
ATOM    745  O   ASN A  77       9.554   0.735 -13.921  1.00 -0.55
ATOM    746  N   TYR A  78      10.054  -1.014 -12.586  1.00 -0.40
ATOM    747  H   TYR A  78       9.953  -1.964 -12.302  1.00  0.40
ATOM    748  CA  TYR A  78      10.987  -0.153 -11.835  1.00  0.00
ATOM    749  CB  TYR A  78      11.114  -0.635 -10.369  1.00  0.12
ATOM    750  CG  TYR A  78      12.127   0.157  -9.553  1.00 -0.12
ATOM    751  CD1 TYR A  78      11.822   1.381  -8.970  1.00 -0.12
ATOM    752  HD1 TYR A  78      10.822   1.770  -9.090  1.00  0.12
ATOM    753  CE1 TYR A  78      12.738   2.130  -8.242  1.00 -0.12
ATOM    754  HE1 TYR A  78      12.455   3.087  -7.829  1.00  0.12
ATOM    755  CZ  TYR A  78      14.026   1.634  -8.049  1.00  0.06
ATOM    756  OH  TYR A  78      14.967   2.306  -7.295  1.00 -0.49
ATOM    757  HH  TYR A  78      14.564   3.114  -6.969  1.00  0.43
ATOM    758  CD2 TYR A  78      13.432  -0.306  -9.349  1.00 -0.12
ATOM    759  HD2 TYR A  78      13.728  -1.265  -9.749  1.00  0.12
ATOM    760  CE2 TYR A  78      14.337   0.446  -8.645  1.00 -0.12
ATOM    761  HE2 TYR A  78      15.349   0.079  -8.557  1.00  0.12
ATOM    762  C   TYR A  78      12.413  -0.178 -12.438  1.00  0.55
ATOM    763  O   TYR A  78      12.862  -1.299 -12.778  1.00 -0.55
ATOM    764  N   THR A  79      13.055   0.967 -12.505  1.00 -0.40
ATOM    765  H   THR A  79      12.647   1.843 -12.260  1.00  0.40
ATOM    766  CA  THR A  79      14.483   0.970 -12.976  1.00  0.00
ATOM    767  CB  THR A  79      14.803   1.592 -14.328  1.00  0.00
ATOM    768  OG1 THR A  79      14.385   2.971 -14.262  1.00 -0.49
ATOM    769  HG1 THR A  79      14.733   3.391 -15.052  1.00  0.49
ATOM    770  CG2 THR A  79      14.002   0.959 -15.436  1.00  0.00
ATOM    771  C   THR A  79      15.351   1.637 -11.894  1.00  0.55
ATOM    772  O   THR A  79      16.349   1.032 -11.473  1.00 -0.55
ATOM    773  N   SER A  80      14.989   2.808 -11.405  1.00 -0.40
ATOM    774  H   SER A  80      14.188   3.302 -11.733  1.00  0.40
ATOM    775  CA  SER A  80      15.764   3.450 -10.337  1.00  0.00
ATOM    776  CB  SER A  80      17.074   3.985 -10.954  1.00  0.00
ATOM    777  OG  SER A  80      16.689   5.130 -11.727  1.00 -0.49
ATOM    778  HG  SER A  80      17.498   5.471 -12.116  1.00  0.49
ATOM    779  C   SER A  80      14.995   4.586  -9.689  1.00  0.55
ATOM    780  O   SER A  80      13.962   4.988 -10.246  1.00 -0.55
ATOM    781  N   GLY A  81      15.469   5.095  -8.565  1.00 -0.40
ATOM    782  H   GLY A  81      16.296   4.761  -8.118  1.00  0.40
ATOM    783  CA  GLY A  81      14.744   6.232  -7.911  1.00  0.00
ATOM    784  C   GLY A  81      13.677   5.692  -6.949  1.00  0.55
ATOM    785  O   GLY A  81      13.793   4.526  -6.518  1.00 -0.55
ATOM    786  N   PHE A  82      12.681   6.519  -6.644  1.00 -0.40
ATOM    787  H   PHE A  82      12.620   7.452  -6.989  1.00  0.40
ATOM    788  CA  PHE A  82      11.607   6.060  -5.759  1.00  0.00
ATOM    789  CB  PHE A  82      10.687   7.209  -5.302  1.00  0.12
ATOM    790  CG  PHE A  82      11.526   8.242  -4.598  1.00 -0.12
ATOM    791  CD1 PHE A  82      11.807   8.097  -3.257  1.00 -0.12
ATOM    792  HD1 PHE A  82      11.405   7.252  -2.718  1.00  0.12
ATOM    793  CE1 PHE A  82      12.593   9.014  -2.594  1.00 -0.12
ATOM    794  HE1 PHE A  82      12.797   8.896  -1.541  1.00  0.12
ATOM    795  CZ  PHE A  82      13.119  10.090  -3.292  1.00 -0.12
ATOM    796  HZ  PHE A  82      13.742  10.812  -2.785  1.00  0.12
ATOM    797  CD2 PHE A  82      12.054   9.308  -5.287  1.00 -0.12
ATOM    798  HD2 PHE A  82      11.848   9.417  -6.341  1.00  0.12
ATOM    799  CE2 PHE A  82      12.843  10.237  -4.648  1.00 -0.12
ATOM    800  HE2 PHE A  82      13.245  11.076  -5.197  1.00  0.12
ATOM    801  C   PHE A  82      10.689   5.067  -6.458  1.00  0.55
ATOM    802  O   PHE A  82      10.541   5.028  -7.685  1.00 -0.55
ATOM    803  N   ARG A  83      10.019   4.261  -5.655  1.00 -0.40
ATOM    804  H   ARG A  83      10.149   4.295  -4.667  1.00  0.40
ATOM    805  CA  ARG A  83       9.043   3.261  -6.122  1.00  0.00
ATOM    806  CB  ARG A  83       8.697   2.313  -4.945  1.00  0.00
ATOM    807  CG  ARG A  83       9.990   1.615  -4.482  1.00  0.00
ATOM    808  CD  ARG A  83       9.798   0.556  -3.425  1.00  0.35
ATOM    809  NE  ARG A  83       8.754  -0.437  -3.613  1.00 -0.35
ATOM    810  HE  ARG A  83       8.876  -1.054  -4.388  1.00  0.45
ATOM    811  CZ  ARG A  83       7.655  -0.631  -2.887  1.00  0.35
ATOM    812  NH1 ARG A  83       7.369   0.129  -1.831  1.00 -0.70
ATOM    813 HH11 ARG A  83       7.986   0.870  -1.566  1.00  0.40
ATOM    814 HH12 ARG A  83       6.536  -0.040  -1.304  1.00  0.40
ATOM    815  NH2 ARG A  83       6.774  -1.594  -3.154  1.00 -0.70
ATOM    816 HH21 ARG A  83       6.925  -2.208  -3.929  1.00  0.40
ATOM    817 HH22 ARG A  83       5.962  -1.702  -2.580  1.00  0.40
ATOM    818  C   ARG A  83       7.834   3.943  -6.767  1.00  0.55
ATOM    819  O   ARG A  83       7.395   5.065  -6.449  1.00 -0.55
ATOM    820  N   ASN A  84       7.340   3.188  -7.727  1.00 -0.40
ATOM    821  H   ASN A  84       7.763   2.313  -7.946  1.00  0.40
ATOM    822  CA  ASN A  84       6.178   3.516  -8.546  1.00  0.00
ATOM    823  CB  ASN A  84       6.461   3.215 -10.027  1.00  0.00
ATOM    824  CG  ASN A  84       6.530   1.715 -10.328  1.00  0.55
ATOM    825  OD1 ASN A  84       6.118   0.808  -9.561  1.00 -0.55
ATOM    826  ND2 ASN A  84       7.092   1.413 -11.499  1.00 -0.78
ATOM    827 HD21 ASN A  84       7.180   0.457 -11.780  1.00  0.39
ATOM    828 HD22 ASN A  84       7.426   2.142 -12.097  1.00  0.39
ATOM    829  C   ASN A  84       4.912   2.804  -8.005  1.00  0.55
ATOM    830  O   ASN A  84       4.898   2.211  -6.893  1.00 -0.55
ATOM    831  N   SER A  85       3.849   2.897  -8.803  1.00 -0.40
ATOM    832  H   SER A  85       3.863   3.364  -9.684  1.00  0.40
ATOM    833  CA  SER A  85       2.600   2.296  -8.389  1.00  0.00
ATOM    834  CB  SER A  85       1.400   3.258  -8.610  1.00  0.00
ATOM    835  OG  SER A  85       1.363   3.519 -10.013  1.00 -0.49
ATOM    836  HG  SER A  85       0.933   2.759 -10.412  1.00  0.49
ATOM    837  C   SER A  85       2.221   0.984  -9.053  1.00  0.55
ATOM    838  O   SER A  85       1.044   0.610  -8.845  1.00 -0.55
ATOM    839  N   ASP A  86       3.146   0.340  -9.755  1.00 -0.40
ATOM    840  H   ASP A  86       4.082   0.672  -9.841  1.00  0.40
ATOM    841  CA  ASP A  86       2.827  -0.907 -10.449  1.00  0.00
ATOM    842  CB  ASP A  86       3.455  -1.040 -11.864  1.00  0.00
ATOM    843  CG  ASP A  86       3.076   0.125 -12.755  1.00  0.10
ATOM    844  OD1 ASP A  86       2.013   0.732 -12.592  1.00 -0.55
ATOM    845  OD2 ASP A  86       3.874   0.510 -13.633  1.00 -0.55
ATOM    846  C   ASP A  86       3.309  -2.123  -9.685  1.00  0.55
ATOM    847  O   ASP A  86       4.450  -2.136  -9.298  1.00 -0.55
ATOM    848  N   ARG A  87       2.418  -3.073  -9.560  1.00 -0.40
ATOM    849  H   ARG A  87       1.495  -2.973  -9.923  1.00  0.40
ATOM    850  CA  ARG A  87       2.695  -4.322  -8.898  1.00  0.00
ATOM    851  CB  ARG A  87       2.186  -4.266  -7.449  1.00  0.00
ATOM    852  CG  ARG A  87       2.501  -3.028  -6.643  1.00  0.00
ATOM    853  CD  ARG A  87       3.927  -3.018  -6.062  1.00  0.35
ATOM    854  NE  ARG A  87       4.185  -1.826  -5.266  1.00 -0.35
ATOM    855  HE  ARG A  87       3.949  -1.886  -4.299  1.00  0.45
ATOM    856  CZ  ARG A  87       4.695  -0.674  -5.669  1.00  0.35
ATOM    857  NH1 ARG A  87       5.029  -0.598  -6.963  1.00 -0.70
ATOM    858 HH11 ARG A  87       4.888  -1.385  -7.563  1.00  0.40
ATOM    859 HH12 ARG A  87       5.420   0.247  -7.330  1.00  0.40
ATOM    860  NH2 ARG A  87       4.911   0.384  -4.927  1.00 -0.70
ATOM    861 HH21 ARG A  87       4.684   0.367  -3.954  1.00  0.40
ATOM    862 HH22 ARG A  87       5.303   1.209  -5.335  1.00  0.40
ATOM    863  C   ARG A  87       2.048  -5.511  -9.595  1.00  0.55
ATOM    864  O   ARG A  87       0.994  -5.440 -10.212  1.00 -0.55
ATOM    865  N   ILE A  88       2.744  -6.631  -9.463  1.00 -0.40
ATOM    866  H   ILE A  88       3.645  -6.618  -9.039  1.00  0.40
ATOM    867  CA  ILE A  88       2.297  -7.968  -9.903  1.00  0.00
ATOM    868  CB  ILE A  88       3.279  -8.666 -10.869  1.00  0.00
ATOM    869  CG2 ILE A  88       4.568  -9.025 -10.151  1.00  0.00
ATOM    870  CG1 ILE A  88       2.604  -9.907 -11.470  1.00  0.00
ATOM    871  CD1 ILE A  88       3.230 -10.387 -12.771  1.00  0.00
ATOM    872  C   ILE A  88       2.014  -8.740  -8.581  1.00  0.55
ATOM    873  O   ILE A  88       2.796  -8.689  -7.605  1.00 -0.55
ATOM    874  N   LEU A  89       0.906  -9.435  -8.514  1.00 -0.40
ATOM    875  H   LEU A  89       0.301  -9.474  -9.304  1.00  0.40
ATOM    876  CA  LEU A  89       0.422 -10.198  -7.370  1.00  0.00
ATOM    877  CB  LEU A  89      -0.936  -9.722  -6.850  1.00  0.00
ATOM    878  CG  LEU A  89      -1.060  -8.282  -6.388  1.00  0.00
ATOM    879  CD1 LEU A  89       0.068  -7.958  -5.417  1.00  0.00
ATOM    880  CD2 LEU A  89      -0.990  -7.185  -7.456  1.00  0.00
ATOM    881  C   LEU A  89       0.316 -11.659  -7.794  1.00  0.55
ATOM    882  O   LEU A  89      -0.360 -11.902  -8.797  1.00 -0.55
ATOM    883  N   TYR A  90       0.908 -12.566  -7.023  1.00 -0.40
ATOM    884  H   TYR A  90       1.371 -12.347  -6.168  1.00  0.40
ATOM    885  CA  TYR A  90       0.884 -13.963  -7.441  1.00  0.00
ATOM    886  CB  TYR A  90       2.172 -14.422  -8.208  1.00  0.12
ATOM    887  CG  TYR A  90       3.446 -14.287  -7.438  1.00 -0.12
ATOM    888  CD1 TYR A  90       4.100 -13.045  -7.404  1.00 -0.12
ATOM    889  HD1 TYR A  90       3.669 -12.221  -7.953  1.00  0.12
ATOM    890  CE1 TYR A  90       5.273 -12.827  -6.699  1.00 -0.12
ATOM    891  HE1 TYR A  90       5.736 -11.854  -6.635  1.00  0.12
ATOM    892  CZ  TYR A  90       5.813 -13.953  -6.078  1.00  0.06
ATOM    893  OH  TYR A  90       6.969 -13.746  -5.370  1.00 -0.49
ATOM    894  HH  TYR A  90       7.197 -12.816  -5.440  1.00  0.43
ATOM    895  CD2 TYR A  90       4.026 -15.368  -6.790  1.00 -0.12
ATOM    896  HD2 TYR A  90       3.552 -16.338  -6.801  1.00  0.12
ATOM    897  CE2 TYR A  90       5.253 -15.170  -6.113  1.00 -0.12
ATOM    898  HE2 TYR A  90       5.739 -16.001  -5.624  1.00  0.12
ATOM    899  C   TYR A  90       0.581 -14.892  -6.289  1.00  0.55
ATOM    900  O   TYR A  90       1.215 -14.626  -5.262  1.00 -0.55
ATOM    901  N   SER A  91      -0.266 -15.872  -6.538  1.00 -0.40
ATOM    902  H   SER A  91      -0.685 -16.009  -7.432  1.00  0.40
ATOM    903  CA  SER A  91      -0.626 -16.802  -5.505  1.00  0.00
ATOM    904  CB  SER A  91      -2.109 -17.180  -5.662  1.00  0.00
ATOM    905  OG  SER A  91      -2.301 -18.070  -6.727  1.00 -0.49
ATOM    906  HG  SER A  91      -2.954 -18.706  -6.426  1.00  0.49
ATOM    907  C   SER A  91       0.272 -18.036  -5.528  1.00  0.55
ATOM    908  O   SER A  91       0.994 -18.317  -6.485  1.00 -0.55
ATOM    909  N   SER A  92       0.154 -18.722  -4.378  1.00 -0.40
ATOM    910  H   SER A  92      -0.432 -18.414  -3.633  1.00  0.40
ATOM    911  CA  SER A  92       0.884 -19.964  -4.154  1.00  0.00
ATOM    912  CB  SER A  92       0.831 -20.353  -2.679  1.00  0.00
ATOM    913  OG  SER A  92      -0.513 -20.530  -2.278  1.00 -0.49
ATOM    914  HG  SER A  92      -0.479 -20.922  -1.403  1.00  0.49
ATOM    915  C   SER A  92       0.390 -21.039  -5.129  1.00  0.55
ATOM    916  O   SER A  92       1.127 -21.989  -5.426  1.00 -0.55
ATOM    917  N   ASP A  93      -0.778 -20.906  -5.732  1.00 -0.40
ATOM    918  H   ASP A  93      -1.379 -20.138  -5.530  1.00  0.40
ATOM    919  CA  ASP A  93      -1.287 -21.848  -6.726  1.00  0.00
ATOM    920  CB  ASP A  93      -2.691 -22.343  -6.453  1.00  0.00
ATOM    921  CG  ASP A  93      -3.671 -21.242  -6.076  1.00  0.10
ATOM    922  OD1 ASP A  93      -3.367 -20.079  -5.749  1.00 -0.55
ATOM    923  OD2 ASP A  93      -4.855 -21.640  -6.131  1.00 -0.55
ATOM    924  C   ASP A  93      -1.232 -21.182  -8.105  1.00  0.55
ATOM    925  O   ASP A  93      -1.992 -21.530  -8.982  1.00 -0.55
ATOM    926  N   TRP A  94      -0.371 -20.179  -8.258  1.00 -0.40
ATOM    927  H   TRP A  94       0.151 -19.850  -7.476  1.00  0.40
ATOM    928  CA  TRP A  94      -0.086 -19.468  -9.499  1.00  0.00
ATOM    929  CB  TRP A  94       0.615 -20.545 -10.450  1.00  0.12
ATOM    930  CG  TRP A  94       1.720 -21.194  -9.659  1.00 -0.12
ATOM    931  CD1 TRP A  94       1.734 -22.469  -9.143  1.00 -0.12
ATOM    932  HD1 TRP A  94       0.961 -23.208  -9.296  1.00  0.12
ATOM    933  NE1 TRP A  94       2.881 -22.665  -8.398  1.00 -0.40
ATOM    934  HE1 TRP A  94       3.133 -23.493  -7.948  1.00  0.40
ATOM    935  CE2 TRP A  94       3.608 -21.503  -8.399  1.00  0.00
ATOM    936  CD2 TRP A  94       2.905 -20.559  -9.166  1.00  0.00
ATOM    937  CE3 TRP A  94       3.447 -19.269  -9.311  1.00 -0.12
ATOM    938  HE3 TRP A  94       2.939 -18.513  -9.892  1.00  0.12
ATOM    939  CZ3 TRP A  94       4.640 -18.954  -8.708  1.00 -0.12
ATOM    940  HZ3 TRP A  94       5.055 -17.962  -8.810  1.00  0.12
ATOM    941  CZ2 TRP A  94       4.831 -21.206  -7.801  1.00 -0.12
ATOM    942  HZ2 TRP A  94       5.388 -21.936  -7.234  1.00  0.12
ATOM    943  CH2 TRP A  94       5.320 -19.930  -7.957  1.00 -0.12
ATOM    944  HH2 TRP A  94       6.256 -19.669  -7.487  1.00  0.12
ATOM    945  C   TRP A  94      -1.135 -18.672 -10.216  1.00  0.55
ATOM    946  O   TRP A  94      -1.172 -18.617 -11.466  1.00 -0.55
ATOM    947  N   LEU A  95      -2.045 -17.991  -9.476  1.00 -0.40
ATOM    948  H   LEU A  95      -2.087 -18.102  -8.487  1.00  0.40
ATOM    949  CA  LEU A  95      -3.019 -17.059 -10.033  1.00  0.00
ATOM    950  CB  LEU A  95      -4.249 -16.736  -9.215  1.00  0.00
ATOM    951  CG  LEU A  95      -4.981 -17.956  -8.647  1.00  0.00
ATOM    952  CD1 LEU A  95      -6.141 -17.489  -7.795  1.00  0.00
ATOM    953  CD2 LEU A  95      -5.394 -18.804  -9.822  1.00  0.00
ATOM    954  C   LEU A  95      -2.183 -15.767 -10.115  1.00  0.55
ATOM    955  O   LEU A  95      -1.391 -15.526  -9.183  1.00 -0.55
ATOM    956  N   ILE A  96      -2.350 -14.969 -11.173  1.00 -0.40
ATOM    957  H   ILE A  96      -3.004 -15.148 -11.904  1.00  0.40
ATOM    958  CA  ILE A  96      -1.528 -13.756 -11.274  1.00  0.00
ATOM    959  CB  ILE A  96      -0.381 -13.880 -12.300  1.00  0.00
ATOM    960  CG2 ILE A  96       0.434 -12.570 -12.326  1.00  0.00
ATOM    961  CG1 ILE A  96       0.552 -15.049 -11.966  1.00  0.00
ATOM    962  CD1 ILE A  96       1.359 -15.644 -13.094  1.00  0.00
ATOM    963  C   ILE A  96      -2.428 -12.567 -11.569  1.00  0.55
ATOM    964  O   ILE A  96      -3.256 -12.702 -12.456  1.00 -0.55
ATOM    965  N   TYR A  97      -2.273 -11.523 -10.806  1.00 -0.40
ATOM    966  H   TYR A  97      -1.616 -11.511 -10.057  1.00  0.40
ATOM    967  CA  TYR A  97      -3.044 -10.308 -10.991  1.00  0.00
ATOM    968  CB  TYR A  97      -3.919 -10.043  -9.792  1.00  0.12
ATOM    969  CG  TYR A  97      -5.226 -10.809  -9.750  1.00 -0.12
ATOM    970  CD1 TYR A  97      -5.196 -12.184  -9.444  1.00 -0.12
ATOM    971  HD1 TYR A  97      -4.236 -12.645  -9.267  1.00  0.12
ATOM    972  CE1 TYR A  97      -6.317 -12.973  -9.357  1.00 -0.12
ATOM    973  HE1 TYR A  97      -6.276 -14.023  -9.115  1.00  0.12
ATOM    974  CZ  TYR A  97      -7.511 -12.304  -9.608  1.00  0.06
ATOM    975  OH  TYR A  97      -8.676 -13.049  -9.514  1.00 -0.49
ATOM    976  HH  TYR A  97      -9.416 -12.470  -9.709  1.00  0.43
ATOM    977  CD2 TYR A  97      -6.428 -10.195  -9.968  1.00 -0.12
ATOM    978  HD2 TYR A  97      -6.474  -9.138 -10.182  1.00  0.12
ATOM    979  CE2 TYR A  97      -7.590 -10.956  -9.909  1.00 -0.12
ATOM    980  HE2 TYR A  97      -8.549 -10.497 -10.098  1.00  0.12
ATOM    981  C   TYR A  97      -2.040  -9.171 -11.080  1.00  0.55
ATOM    982  O   TYR A  97      -0.864  -9.320 -10.775  1.00 -0.55
ATOM    983  N   LYS A  98      -2.511  -8.023 -11.528  1.00 -0.40
ATOM    984  H   LYS A  98      -3.458  -7.922 -11.824  1.00  0.40
ATOM    985  CA  LYS A  98      -1.682  -6.823 -11.623  1.00  0.00
ATOM    986  CB  LYS A  98      -1.267  -6.397 -13.030  1.00  0.00
ATOM    987  CG  LYS A  98      -2.423  -6.238 -14.033  1.00  0.00
ATOM    988  CD  LYS A  98      -1.763  -5.578 -15.243  1.00  0.00
ATOM    989  CE  LYS A  98      -2.779  -5.455 -16.388  1.00  0.33
ATOM    990  NZ  LYS A  98      -1.989  -4.690 -17.428  1.00 -0.32
ATOM    991  HZ1 LYS A  98      -1.142  -5.234 -17.690  1.00  0.33
ATOM    992  HZ2 LYS A  98      -1.702  -3.770 -17.038  1.00  0.33
ATOM    993  HZ3 LYS A  98      -2.579  -4.540 -18.271  1.00  0.33
ATOM    994  C   LYS A  98      -2.508  -5.646 -11.076  1.00  0.55
ATOM    995  O   LYS A  98      -3.746  -5.754 -11.079  1.00 -0.55
ATOM    996  N   THR A  99      -1.767  -4.637 -10.656  1.00 -0.40
ATOM    997  H   THR A  99      -0.772  -4.688 -10.623  1.00  0.40
ATOM    998  CA  THR A  99      -2.365  -3.374 -10.209  1.00  0.00
ATOM    999  CB  THR A  99      -2.539  -3.181  -8.693  1.00  0.00
ATOM   1000  OG1 THR A  99      -3.186  -1.925  -8.521  1.00 -0.49
ATOM   1001  HG1 THR A  99      -4.083  -2.043  -8.841  1.00  0.49
ATOM   1002  CG2 THR A  99      -1.269  -3.233  -7.864  1.00  0.00
ATOM   1003  C   THR A  99      -1.510  -2.252 -10.854  1.00  0.55
ATOM   1004  O   THR A  99      -0.297  -2.457 -10.902  1.00 -0.55
ATOM   1005  N   THR A 100      -2.091  -1.180 -11.357  1.00 -0.40
ATOM   1006  H   THR A 100      -3.081  -1.066 -11.390  1.00  0.40
ATOM   1007  CA  THR A 100      -1.275  -0.078 -11.905  1.00  0.00
ATOM   1008  CB  THR A 100      -1.430   0.155 -13.401  1.00  0.00
ATOM   1009  OG1 THR A 100      -2.812   0.306 -13.700  1.00 -0.49
ATOM   1010  HG1 THR A 100      -3.074   1.149 -13.324  1.00  0.49
ATOM   1011  CG2 THR A 100      -0.849  -1.057 -14.127  1.00  0.00
ATOM   1012  C   THR A 100      -1.677   1.166 -11.130  1.00  0.55
ATOM   1013  O   THR A 100      -1.249   2.298 -11.334  1.00 -0.55
ATOM   1014  N   ASP A 101      -2.578   0.927 -10.160  1.00 -0.40
ATOM   1015  H   ASP A 101      -2.957   0.032  -9.941  1.00  0.40
ATOM   1016  CA  ASP A 101      -3.013   2.086  -9.389  1.00  0.00
ATOM   1017  CB  ASP A 101      -4.462   2.336  -9.813  1.00  0.00
ATOM   1018  CG  ASP A 101      -5.432   1.228  -9.484  1.00  0.10
ATOM   1019  OD1 ASP A 101      -5.078   0.282  -8.737  1.00 -0.55
ATOM   1020  OD2 ASP A 101      -6.560   1.342 -10.035  1.00 -0.55
ATOM   1021  C   ASP A 101      -2.837   1.999  -7.888  1.00  0.55
ATOM   1022  O   ASP A 101      -3.689   2.473  -7.088  1.00 -0.55
ATOM   1023  N   HSE A 102      -1.733   1.427  -7.449  1.00 -0.40
ATOM   1024  H   HSE A 102      -1.066   1.018  -8.067  1.00  0.40
ATOM   1025  CA  HSE A 102      -1.411   1.355  -6.008  1.00  0.00
ATOM   1026  CB  HSE A 102      -1.004   2.754  -5.489  1.00  0.12
ATOM   1027  ND1 HSE A 102      -0.079   3.321  -3.194  1.00 -0.56
ATOM   1028  CG  HSE A 102      -0.007   2.658  -4.394  1.00  0.15
ATOM   1029  CE1 HSE A 102       0.996   3.010  -2.457  1.00  0.15
ATOM   1030  HE1 HSE A 102       1.265   3.434  -1.490  1.00  0.12
ATOM   1031  NE2 HSE A 102       1.719   2.077  -3.095  1.00 -0.40
ATOM   1032  HE2 HSE A 102       2.540   1.617  -2.759  1.00  0.40
ATOM   1033  CD2 HSE A 102       1.122   1.859  -4.317  1.00 -0.12
ATOM   1034  HD2 HSE A 102       1.517   1.167  -5.051  1.00  0.12
ATOM   1035  C   HSE A 102      -2.487   0.687  -5.182  1.00  0.55
ATOM   1036  O   HSE A 102      -2.957   1.161  -4.174  1.00 -0.55
ATOM   1037  N   TYR A 103      -2.809  -0.480  -5.671  1.00 -0.40
ATOM   1038  H   TYR A 103      -2.386  -0.756  -6.526  1.00  0.40
ATOM   1039  CA  TYR A 103      -3.710  -1.487  -5.170  1.00  0.00
ATOM   1040  CB  TYR A 103      -3.181  -1.946  -3.773  1.00  0.12
ATOM   1041  CG  TYR A 103      -1.698  -2.158  -3.566  1.00 -0.12
ATOM   1042  CD1 TYR A 103      -0.815  -1.152  -3.187  1.00 -0.12
ATOM   1043  HD1 TYR A 103      -1.192  -0.155  -3.018  1.00  0.12
ATOM   1044  CE1 TYR A 103       0.563  -1.407  -3.020  1.00 -0.12
ATOM   1045  HE1 TYR A 103       1.249  -0.612  -2.768  1.00  0.12
ATOM   1046  CZ  TYR A 103       1.011  -2.711  -3.188  1.00  0.06
ATOM   1047  OH  TYR A 103       2.357  -2.992  -3.007  1.00 -0.49
ATOM   1048  HH  TYR A 103       2.487  -3.931  -3.161  1.00  0.43
ATOM   1049  CD2 TYR A 103      -1.190  -3.460  -3.722  1.00 -0.12
ATOM   1050  HD2 TYR A 103      -1.860  -4.262  -3.996  1.00  0.12
ATOM   1051  CE2 TYR A 103       0.164  -3.734  -3.529  1.00 -0.12
ATOM   1052  HE2 TYR A 103       0.541  -4.739  -3.648  1.00  0.12
ATOM   1053  C   TYR A 103      -5.166  -1.089  -5.069  1.00  0.55
ATOM   1054  O   TYR A 103      -5.859  -1.746  -4.266  1.00 -0.55
ATOM   1055  N   GLN A 104      -5.632  -0.111  -5.829  1.00 -0.40
ATOM   1056  H   GLN A 104      -5.066   0.419  -6.455  1.00  0.40
ATOM   1057  CA  GLN A 104      -7.080   0.227  -5.753  1.00  0.00
ATOM   1058  CB  GLN A 104      -7.348   1.631  -6.269  1.00  0.00
ATOM   1059  CG  GLN A 104      -6.927   2.641  -5.216  1.00  0.00
ATOM   1060  CD  GLN A 104      -7.058   4.059  -5.769  1.00  0.55
ATOM   1061  OE1 GLN A 104      -8.170   4.586  -5.679  1.00 -0.55
ATOM   1062  NE2 GLN A 104      -6.008   4.655  -6.288  1.00 -0.78
ATOM   1063 HE21 GLN A 104      -5.128   4.181  -6.319  1.00  0.39
ATOM   1064 HE22 GLN A 104      -6.089   5.583  -6.651  1.00  0.39
ATOM   1065  C   GLN A 104      -7.845  -0.793  -6.558  1.00  0.55
ATOM   1066  O   GLN A 104      -8.872  -1.301  -6.125  1.00 -0.55
ATOM   1067  N   THR A 105      -7.273  -1.130  -7.714  1.00 -0.40
ATOM   1068  H   THR A 105      -6.421  -0.729  -8.043  1.00  0.40
ATOM   1069  CA  THR A 105      -7.907  -2.131  -8.550  1.00  0.00
ATOM   1070  CB  THR A 105      -8.713  -1.535  -9.742  1.00  0.00
ATOM   1071  OG1 THR A 105      -7.857  -0.796 -10.621  1.00 -0.49
ATOM   1072  HG1 THR A 105      -7.475  -0.094 -10.089  1.00  0.49
ATOM   1073  CG2 THR A 105      -9.790  -0.563  -9.261  1.00  0.00
ATOM   1074  C   THR A 105      -6.882  -3.151  -9.067  1.00  0.55
ATOM   1075  O   THR A 105      -5.715  -2.810  -9.239  1.00 -0.55
ATOM   1076  N   PHE A 106      -7.417  -4.346  -9.310  1.00 -0.40
ATOM   1077  H   PHE A 106      -8.386  -4.536  -9.172  1.00  0.40
ATOM   1078  CA  PHE A 106      -6.610  -5.441  -9.792  1.00  0.00
ATOM   1079  CB  PHE A 106      -6.643  -6.591  -8.717  1.00  0.12
ATOM   1080  CG  PHE A 106      -6.053  -6.076  -7.438  1.00 -0.12
ATOM   1081  CD1 PHE A 106      -4.666  -6.044  -7.288  1.00 -0.12
ATOM   1082  HD1 PHE A 106      -4.036  -6.392  -8.093  1.00  0.12
ATOM   1083  CE1 PHE A 106      -4.083  -5.569  -6.117  1.00 -0.12
ATOM   1084  HE1 PHE A 106      -3.009  -5.587  -6.007  1.00  0.12
ATOM   1085  CZ  PHE A 106      -4.873  -5.075  -5.093  1.00 -0.12
ATOM   1086  HZ  PHE A 106      -4.426  -4.714  -4.179  1.00  0.12
ATOM   1087  CD2 PHE A 106      -6.822  -5.539  -6.412  1.00 -0.12
ATOM   1088  HD2 PHE A 106      -7.896  -5.503  -6.519  1.00  0.12
ATOM   1089  CE2 PHE A 106      -6.244  -5.053  -5.265  1.00 -0.12
ATOM   1090  HE2 PHE A 106      -6.871  -4.648  -4.485  1.00  0.12
ATOM   1091  C   PHE A 106      -7.134  -6.040 -11.062  1.00  0.55
ATOM   1092  O   PHE A 106      -8.385  -6.061 -11.138  1.00 -0.55
ATOM   1093  N   THR A 107      -6.265  -6.594 -11.897  1.00 -0.40
ATOM   1094  H   THR A 107      -5.278  -6.577 -11.762  1.00  0.40
ATOM   1095  CA  THR A 107      -6.784  -7.276 -13.100  1.00  0.00
ATOM   1096  CB  THR A 107      -6.359  -6.514 -14.394  1.00  0.00
ATOM   1097  OG1 THR A 107      -6.932  -5.207 -14.335  1.00 -0.49
ATOM   1098  HG1 THR A 107      -6.576  -4.798 -13.543  1.00  0.49
ATOM   1099  CG2 THR A 107      -6.738  -7.243 -15.665  1.00  0.00
ATOM   1100  C   THR A 107      -6.238  -8.704 -13.152  1.00  0.55
ATOM   1101  O   THR A 107      -4.999  -8.820 -12.996  1.00 -0.55
ATOM   1102  N   LYS A 108      -6.966  -9.752 -13.395  1.00 -0.40
ATOM   1103  H   LYS A 108      -7.953  -9.679 -13.518  1.00  0.40
ATOM   1104  CA  LYS A 108      -6.426 -11.092 -13.506  1.00  0.00
ATOM   1105  CB  LYS A 108      -7.484 -12.168 -13.326  1.00  0.00
ATOM   1106  CG  LYS A 108      -7.063 -13.599 -13.637  1.00  0.00
ATOM   1107  CD  LYS A 108      -8.260 -14.480 -13.254  1.00  0.00
ATOM   1108  CE  LYS A 108      -8.052 -15.924 -13.565  1.00  0.33
ATOM   1109  NZ  LYS A 108      -6.830 -16.338 -12.806  1.00 -0.32
ATOM   1110  HZ1 LYS A 108      -6.987 -16.192 -11.789  1.00  0.33
ATOM   1111  HZ2 LYS A 108      -6.018 -15.767 -13.117  1.00  0.33
ATOM   1112  HZ3 LYS A 108      -6.634 -17.344 -12.986  1.00  0.33
ATOM   1113  C   LYS A 108      -5.738 -11.176 -14.879  1.00  0.55
ATOM   1114  O   LYS A 108      -6.340 -10.805 -15.914  1.00 -0.55
ATOM   1115  N   ILE A 109      -4.491 -11.648 -14.792  1.00 -0.40
ATOM   1116  H   ILE A 109      -4.065 -11.936 -13.938  1.00  0.40
ATOM   1117  CA  ILE A 109      -3.692 -11.752 -16.036  1.00  0.00
ATOM   1118  CB  ILE A 109      -2.569 -10.700 -16.179  1.00  0.00
ATOM   1119  CG2 ILE A 109      -3.217  -9.306 -16.363  1.00  0.00
ATOM   1120  CG1 ILE A 109      -1.537 -10.718 -15.039  1.00  0.00
ATOM   1121  CD1 ILE A 109      -0.333  -9.817 -15.258  1.00  0.00
ATOM   1122  C   ILE A 109      -3.218 -13.164 -16.336  1.00  0.55
ATOM   1123  O   ILE A 109      -2.784 -13.384 -17.466  1.00 -0.55
ATOM   1124  N   ARG A 110      -3.316 -14.101 -15.439  1.00 -0.40
ATOM   1125  H   ARG A 110      -3.640 -13.891 -14.521  1.00  0.40
ATOM   1126  CA  ARG A 110      -2.973 -15.527 -15.662  1.00  0.00
ATOM   1127  CB  ARG A 110      -1.579 -16.054 -15.438  1.00  0.00
ATOM   1128  CG  ARG A 110      -0.500 -15.290 -16.203  1.00  0.00
ATOM   1129  CD  ARG A 110      -0.667 -15.630 -17.709  1.00  0.35
ATOM   1130  NE  ARG A 110       0.476 -14.972 -18.415  1.00 -0.35
ATOM   1131  HE  ARG A 110       1.215 -15.591 -18.660  1.00  0.45
ATOM   1132  CZ  ARG A 110       0.680 -13.724 -18.768  1.00  0.35
ATOM   1133  NH1 ARG A 110      -0.226 -12.764 -18.506  1.00 -0.70
ATOM   1134 HH11 ARG A 110      -1.077 -12.994 -18.033  1.00  0.40
ATOM   1135 HH12 ARG A 110      -0.049 -11.820 -18.785  1.00  0.40
ATOM   1136  NH2 ARG A 110       1.829 -13.302 -19.392  1.00 -0.70
ATOM   1137 HH21 ARG A 110       2.557 -13.957 -19.596  1.00  0.40
ATOM   1138 HH22 ARG A 110       1.938 -12.340 -19.642  1.00  0.40
ATOM   1139  C   ARG A 110      -3.979 -16.223 -14.705  1.00  0.10
ATOM   1140  O   ARG A 110      -4.428 -15.785 -13.298  1.00 -0.55
ATOM   1141  OXT ARG A 110      -4.544 -17.244 -15.111  1.00 -0.55
ATOM   1142  N   LYS D   1      10.837  12.720  11.813  1.00 -0.32
ATOM   1143  HT1 LYS D   1      10.799  13.407  12.592  1.00  0.33
ATOM   1144  HT2 LYS D   1      11.532  13.034  11.107  1.00  0.33
ATOM   1145  HT3 LYS D   1      11.116  11.790  12.184  1.00  0.33
ATOM   1146  CA  LYS D   1       9.479  12.615  11.168  1.00  0.33
ATOM   1147  CB  LYS D   1       9.550  11.600  10.046  1.00  0.00
ATOM   1148  CG  LYS D   1       8.410  11.229   9.168  1.00  0.00
ATOM   1149  CD  LYS D   1       7.464  12.307   8.723  1.00  0.00
ATOM   1150  CE  LYS D   1       7.915  13.001   7.442  1.00  0.33
ATOM   1151  NZ  LYS D   1       6.956  14.060   6.992  1.00 -0.32
ATOM   1152  HZ1 LYS D   1       6.866  14.784   7.733  1.00  0.33
ATOM   1153  HZ2 LYS D   1       6.026  13.631   6.812  1.00  0.33
ATOM   1154  HZ3 LYS D   1       7.309  14.500   6.119  1.00  0.33
ATOM   1155  C   LYS D   1       8.330  12.375  12.151  1.00  0.55
ATOM   1156  O   LYS D   1       8.082  11.329  12.791  1.00 -0.55
ATOM   1157  N   LYS D   2       7.512  13.385  12.320  1.00 -0.40
ATOM   1158  H   LYS D   2       7.662  14.232  11.818  1.00  0.40
ATOM   1159  CA  LYS D   2       6.350  13.422  13.196  1.00  0.00
ATOM   1160  CB  LYS D   2       6.583  14.659  14.071  1.00  0.00
ATOM   1161  CG  LYS D   2       5.341  15.027  14.844  1.00  0.00
ATOM   1162  CD  LYS D   2       5.217  14.081  16.018  1.00  0.00
ATOM   1163  CE  LYS D   2       4.223  14.621  17.023  1.00  0.33
ATOM   1164  NZ  LYS D   2       4.836  15.648  17.904  1.00 -0.32
ATOM   1165  HZ1 LYS D   2       5.181  16.440  17.325  1.00  0.33
ATOM   1166  HZ2 LYS D   2       5.632  15.227  18.424  1.00  0.33
ATOM   1167  HZ3 LYS D   2       4.126  15.995  18.579  1.00  0.33
ATOM   1168  C   LYS D   2       5.072  13.653  12.418  1.00  0.55
ATOM   1169  O   LYS D   2       5.136  14.615  11.627  1.00 -0.55
ATOM   1170  N   ALA D   3       4.036  12.908  12.578  1.00 -0.40
ATOM   1171  H   ALA D   3       4.117  12.166  13.230  1.00  0.40
ATOM   1172  CA  ALA D   3       2.736  12.926  11.989  1.00  0.00
ATOM   1173  CB  ALA D   3       2.495  11.628  11.241  1.00  0.00
ATOM   1174  C   ALA D   3       1.691  13.094  13.111  1.00  0.55
ATOM   1175  O   ALA D   3       1.698  12.458  14.184  1.00 -0.55
ATOM   1176  N   VAL D   4       0.770  14.023  12.964  1.00 -0.40
ATOM   1177  H   VAL D   4       0.734  14.589  12.145  1.00  0.40
ATOM   1178  CA  VAL D   4      -0.264  14.307  13.961  1.00  0.00
ATOM   1179  CB  VAL D   4      -0.179  15.755  14.505  1.00  0.00
ATOM   1180  CG1 VAL D   4      -1.321  16.050  15.500  1.00  0.00
ATOM   1181  CG2 VAL D   4       1.139  16.046  15.203  1.00  0.00
ATOM   1182  C   VAL D   4      -1.637  14.087  13.326  1.00  0.55
ATOM   1183  O   VAL D   4      -1.881  14.568  12.212  1.00 -0.55
ATOM   1184  N   ILE D   5      -2.484  13.340  14.017  1.00 -0.40
ATOM   1185  H   ILE D   5      -2.237  12.892  14.873  1.00  0.40
ATOM   1186  CA  ILE D   5      -3.860  13.139  13.534  1.00  0.00
ATOM   1187  CB  ILE D   5      -4.279  11.661  13.403  1.00  0.00
ATOM   1188  CG2 ILE D   5      -5.753  11.531  13.027  1.00  0.00
ATOM   1189  CG1 ILE D   5      -3.329  10.955  12.397  1.00  0.00
ATOM   1190  CD1 ILE D   5      -3.510   9.444  12.356  1.00  0.00
ATOM   1191  C   ILE D   5      -4.824  13.844  14.512  1.00  0.55
ATOM   1192  O   ILE D   5      -4.788  13.413  15.684  1.00 -0.55
ATOM   1193  N   ASN D   6      -5.591  14.855  14.172  1.00 -0.40
ATOM   1194  H   ASN D   6      -5.567  15.264  13.263  1.00  0.40
ATOM   1195  CA  ASN D   6      -6.558  15.453  15.150  1.00  0.00
ATOM   1196  CB  ASN D   6      -6.694  16.948  14.996  1.00  0.00
ATOM   1197  CG  ASN D   6      -5.359  17.590  15.377  1.00  0.55
ATOM   1198  OD1 ASN D   6      -4.932  17.661  16.539  1.00 -0.55
ATOM   1199  ND2 ASN D   6      -4.610  18.120  14.422  1.00 -0.78
ATOM   1200 HD21 ASN D   6      -3.734  18.544  14.650  1.00  0.39
ATOM   1201 HD22 ASN D   6      -4.920  18.095  13.471  1.00  0.39
ATOM   1202  C   ASN D   6      -7.840  14.650  14.939  1.00  0.55
ATOM   1203  O   ASN D   6      -8.655  14.949  14.052  1.00 -0.55
ATOM   1204  N   GLY D   7      -8.008  13.565  15.683  1.00 -0.40
ATOM   1205  H   GLY D   7      -7.361  13.324  16.402  1.00  0.40
ATOM   1206  CA  GLY D   7      -9.099  12.675  15.524  1.00  0.00
ATOM   1207  C   GLY D   7     -10.448  13.371  15.424  1.00  0.55
ATOM   1208  O   GLY D   7     -11.304  12.800  14.751  1.00 -0.55
ATOM   1209  N   GLU D   8     -10.629  14.510  16.096  1.00 -0.40
ATOM   1210  H   GLU D   8      -9.927  14.956  16.645  1.00  0.40
ATOM   1211  CA  GLU D   8     -11.950  15.135  16.015  1.00  0.00
ATOM   1212  CB  GLU D   8     -12.154  16.061  17.221  1.00  0.00
ATOM   1213  CG  GLU D   8     -11.491  17.399  16.944  1.00  0.00
ATOM   1214  CD  GLU D   8      -9.990  17.441  17.055  1.00  0.10
ATOM   1215  OE1 GLU D   8      -9.327  16.430  17.336  1.00 -0.55
ATOM   1216  OE2 GLU D   8      -9.482  18.567  16.827  1.00 -0.55
ATOM   1217  C   GLU D   8     -12.160  15.786  14.653  1.00  0.55
ATOM   1218  O   GLU D   8     -13.340  15.975  14.300  1.00 -0.55
ATOM   1219  N   GLN D   9     -11.168  16.081  13.856  1.00 -0.40
ATOM   1220  H   GLN D   9     -10.216  15.936  14.118  1.00  0.40
ATOM   1221  CA  GLN D   9     -11.393  16.649  12.517  1.00  0.00
ATOM   1222  CB  GLN D   9     -10.188  17.547  12.194  1.00  0.00
ATOM   1223  CG  GLN D   9     -10.158  18.792  13.073  1.00  0.00
ATOM   1224  CD  GLN D   9      -8.817  19.470  13.106  1.00  0.55
ATOM   1225  OE1 GLN D   9      -8.038  19.565  12.140  1.00 -0.55
ATOM   1226  NE2 GLN D   9      -8.474  20.041  14.268  1.00 -0.78
ATOM   1227 HE21 GLN D   9      -9.097  20.000  15.048  1.00  0.39
ATOM   1228 HE22 GLN D   9      -7.594  20.508  14.354  1.00  0.39
ATOM   1229  C   GLN D   9     -11.628  15.597  11.449  1.00  0.55
ATOM   1230  O   GLN D   9     -11.897  15.909  10.281  1.00 -0.55
ATOM   1231  N   ILE D  10     -11.585  14.301  11.710  1.00 -0.40
ATOM   1232  H   ILE D  10     -11.418  13.989  12.640  1.00  0.40
ATOM   1233  CA  ILE D  10     -11.762  13.223  10.752  1.00  0.00
ATOM   1234  CB  ILE D  10     -10.929  11.970  11.118  1.00  0.00
ATOM   1235  CG2 ILE D  10     -11.143  10.867  10.071  1.00  0.00
ATOM   1236  CG1 ILE D  10      -9.445  12.202  11.385  1.00  0.00
ATOM   1237  CD1 ILE D  10      -8.725  13.026  10.376  1.00  0.00
ATOM   1238  C   ILE D  10     -13.256  12.868  10.671  1.00  0.55
ATOM   1239  O   ILE D  10     -13.879  12.271  11.557  1.00 -0.55
ATOM   1240  N   ARG D  11     -13.843  13.231   9.533  1.00 -0.40
ATOM   1241  H   ARG D  11     -13.336  13.672   8.796  1.00  0.40
ATOM   1242  CA  ARG D  11     -15.272  13.007   9.283  1.00  0.00
ATOM   1243  CB  ARG D  11     -15.988  14.282   8.861  1.00  0.00
ATOM   1244  CG  ARG D  11     -15.557  15.597   9.460  1.00  0.00
ATOM   1245  CD  ARG D  11     -16.060  16.033  10.821  1.00  0.35
ATOM   1246  NE  ARG D  11     -17.517  16.059  10.865  1.00 -0.35
ATOM   1247  HE  ARG D  11     -17.955  15.635  10.079  1.00  0.45
ATOM   1248  CZ  ARG D  11     -18.374  16.550  11.767  1.00  0.35
ATOM   1249  NH1 ARG D  11     -17.832  17.119  12.840  1.00 -0.70
ATOM   1250 HH11 ARG D  11     -16.837  17.160  12.936  1.00  0.40
ATOM   1251 HH12 ARG D  11     -18.419  17.505  13.552  1.00  0.40
ATOM   1252  NH2 ARG D  11     -19.697  16.398  11.598  1.00 -0.70
ATOM   1253 HH21 ARG D  11     -20.047  15.916  10.795  1.00  0.40
ATOM   1254 HH22 ARG D  11     -20.333  16.767  12.276  1.00  0.40
ATOM   1255  C   ARG D  11     -15.545  11.831   8.355  1.00  0.55
ATOM   1256  O   ARG D  11     -16.760  11.500   8.277  1.00 -0.55
ATOM   1257  N   SER D  12     -14.518  11.171   7.794  1.00 -0.40
ATOM   1258  H   SER D  12     -13.577  11.470   7.927  1.00  0.40
ATOM   1259  CA  SER D  12     -14.682   9.987   6.962  1.00  0.00
ATOM   1260  CB  SER D  12     -15.166  10.289   5.540  1.00  0.00
ATOM   1261  OG  SER D  12     -14.238  11.149   4.909  1.00 -0.49
ATOM   1262  HG  SER D  12     -14.325  11.999   5.347  1.00  0.49
ATOM   1263  C   SER D  12     -13.353   9.253   6.799  1.00  0.55
ATOM   1264  O   SER D  12     -12.334   9.885   7.137  1.00 -0.55
ATOM   1265  N   ILE D  13     -13.435   8.080   6.215  1.00 -0.40
ATOM   1266  H   ILE D  13     -14.299   7.677   5.925  1.00  0.40
ATOM   1267  CA  ILE D  13     -12.213   7.295   5.961  1.00  0.00
ATOM   1268  CB  ILE D  13     -12.530   5.855   5.565  1.00  0.00
ATOM   1269  CG2 ILE D  13     -13.201   5.817   4.198  1.00  0.00
ATOM   1270  CG1 ILE D  13     -11.269   4.992   5.580  1.00  0.00
ATOM   1271  CD1 ILE D  13     -10.409   5.043   6.837  1.00  0.00
ATOM   1272  C   ILE D  13     -11.318   8.032   4.977  1.00  0.55
ATOM   1273  O   ILE D  13     -10.089   8.069   5.122  1.00 -0.55
ATOM   1274  N   SER D  14     -11.855   8.701   3.993  1.00 -0.40
ATOM   1275  H   SER D  14     -12.841   8.689   3.854  1.00  0.40
ATOM   1276  CA  SER D  14     -11.115   9.512   3.017  1.00  0.00
ATOM   1277  CB  SER D  14     -12.075  10.103   1.974  1.00  0.00
ATOM   1278  OG  SER D  14     -12.908   9.125   1.375  1.00 -0.49
ATOM   1279  HG  SER D  14     -13.460   9.597   0.747  1.00  0.49
ATOM   1280  C   SER D  14     -10.339  10.614   3.718  1.00  0.55
ATOM   1281  O   SER D  14      -9.217  10.944   3.352  1.00 -0.55
ATOM   1282  N   ASP D  15     -10.958  11.217   4.734  1.00 -0.40
ATOM   1283  H   ASP D  15     -11.884  10.971   5.010  1.00  0.40
ATOM   1284  CA  ASP D  15     -10.320  12.272   5.508  1.00  0.00
ATOM   1285  CB  ASP D  15     -11.100  12.753   6.737  1.00  0.00
ATOM   1286  CG  ASP D  15     -12.145  13.769   6.401  1.00  0.10
ATOM   1287  OD1 ASP D  15     -12.184  14.173   5.221  1.00 -0.55
ATOM   1288  OD2 ASP D  15     -12.941  14.177   7.254  1.00 -0.55
ATOM   1289  C   ASP D  15      -9.032  11.708   6.129  1.00  0.55
ATOM   1290  O   ASP D  15      -7.992  12.349   6.118  1.00 -0.55
ATOM   1291  N   LEU D  16      -9.231  10.526   6.699  1.00 -0.40
ATOM   1292  H   LEU D  16     -10.118  10.072   6.723  1.00  0.40
ATOM   1293  CA  LEU D  16      -8.104   9.835   7.332  1.00  0.00
ATOM   1294  CB  LEU D  16      -8.588   8.543   8.013  1.00  0.00
ATOM   1295  CG  LEU D  16      -7.610   7.814   8.959  1.00  0.00
ATOM   1296  CD1 LEU D  16      -6.826   8.788   9.833  1.00  0.00
ATOM   1297  CD2 LEU D  16      -8.334   6.699   9.743  1.00  0.00
ATOM   1298  C   LEU D  16      -7.001   9.633   6.293  1.00  0.55
ATOM   1299  O   LEU D  16      -5.911  10.068   6.640  1.00 -0.55
ATOM   1300  N   HSE D  17      -7.271   9.016   5.151  1.00 -0.40
ATOM   1301  H   HSE D  17      -8.176   8.662   4.931  1.00  0.40
ATOM   1302  CA  HSE D  17      -6.228   8.825   4.142  1.00  0.00
ATOM   1303  CB  HSE D  17      -6.773   7.987   2.971  1.00  0.12
ATOM   1304  ND1 HSE D  17      -5.799   5.763   3.648  1.00 -0.56
ATOM   1305  CG  HSE D  17      -6.915   6.551   3.394  1.00  0.15
ATOM   1306  CE1 HSE D  17      -6.216   4.544   4.024  1.00  0.15
ATOM   1307  HE1 HSE D  17      -5.591   3.698   4.305  1.00  0.12
ATOM   1308  NE2 HSE D  17      -7.546   4.520   4.002  1.00 -0.40
ATOM   1309  HE2 HSE D  17      -8.133   3.742   4.228  1.00  0.40
ATOM   1310  CD2 HSE D  17      -7.996   5.770   3.609  1.00 -0.12
ATOM   1311  HD2 HSE D  17      -9.046   6.016   3.510  1.00  0.12
ATOM   1312  C   HSE D  17      -5.568  10.106   3.624  1.00  0.55
ATOM   1313  O   HSE D  17      -4.363  10.167   3.255  1.00 -0.55
ATOM   1314  N   GLN D  18      -6.406  11.142   3.561  1.00 -0.40
ATOM   1315  H   GLN D  18      -7.365  11.084   3.827  1.00  0.40
ATOM   1316  CA  GLN D  18      -5.917  12.454   3.079  1.00  0.00
ATOM   1317  CB  GLN D  18      -6.982  13.480   2.748  1.00  0.00
ATOM   1318  CG  GLN D  18      -7.927  13.254   1.589  1.00  0.00
ATOM   1319  CD  GLN D  18      -7.165  12.708   0.398  1.00  0.55
ATOM   1320  OE1 GLN D  18      -6.291  13.388  -0.164  1.00 -0.55
ATOM   1321  NE2 GLN D  18      -7.463  11.461   0.031  1.00 -0.78
ATOM   1322 HE21 GLN D  18      -6.994  11.045  -0.748  1.00  0.39
ATOM   1323 HE22 GLN D  18      -8.154  10.943   0.535  1.00  0.39
ATOM   1324  C   GLN D  18      -4.921  13.010   4.118  1.00  0.55
ATOM   1325  O   GLN D  18      -3.843  13.531   3.743  1.00 -0.55
ATOM   1326  N   THR D  19      -5.270  12.914   5.402  1.00 -0.40
ATOM   1327  H   THR D  19      -6.145  12.540   5.700  1.00  0.40
ATOM   1328  CA  THR D  19      -4.347  13.370   6.452  1.00  0.00
ATOM   1329  CB  THR D  19      -5.040  13.198   7.826  1.00  0.00
ATOM   1330  OG1 THR D  19      -6.162  14.064   7.645  1.00 -0.49
ATOM   1331  HG1 THR D  19      -6.802  13.565   7.133  1.00  0.49
ATOM   1332  CG2 THR D  19      -4.222  13.673   8.990  1.00  0.00
ATOM   1333  C   THR D  19      -3.004  12.641   6.491  1.00  0.55
ATOM   1334  O   THR D  19      -1.975  13.266   6.707  1.00 -0.55
ATOM   1335  N   LEU D  20      -3.112  11.331   6.313  1.00 -0.40
ATOM   1336  H   LEU D  20      -4.001  10.900   6.184  1.00  0.40
ATOM   1337  CA  LEU D  20      -1.970  10.416   6.289  1.00  0.00
ATOM   1338  CB  LEU D  20      -2.341   8.934   6.164  1.00  0.00
ATOM   1339  CG  LEU D  20      -3.009   8.220   7.311  1.00  0.00
ATOM   1340  CD1 LEU D  20      -3.243   6.729   7.128  1.00  0.00
ATOM   1341  CD2 LEU D  20      -2.235   8.405   8.583  1.00  0.00
ATOM   1342  C   LEU D  20      -1.068  10.816   5.110  1.00  0.55
ATOM   1343  O   LEU D  20       0.142  10.861   5.301  1.00 -0.55
ATOM   1344  N   LYS D  21      -1.739  11.059   3.977  1.00 -0.40
ATOM   1345  H   LYS D  21      -2.731  10.994   3.903  1.00  0.40
ATOM   1346  CA  LYS D  21      -0.998  11.442   2.770  1.00  0.00
ATOM   1347  CB  LYS D  21      -2.022  11.607   1.633  1.00  0.00
ATOM   1348  CG  LYS D  21      -1.215  11.770   0.314  1.00  0.00
ATOM   1349  CD  LYS D  21      -2.152  12.065  -0.827  1.00  0.00
ATOM   1350  CE  LYS D  21      -1.385  12.442  -2.122  1.00  0.33
ATOM   1351  NZ  LYS D  21      -2.280  11.990  -3.242  1.00 -0.32
ATOM   1352  HZ1 LYS D  21      -3.193  12.483  -3.177  1.00  0.33
ATOM   1353  HZ2 LYS D  21      -2.434  10.964  -3.170  1.00  0.33
ATOM   1354  HZ3 LYS D  21      -1.831  12.209  -4.154  1.00  0.33
ATOM   1355  C   LYS D  21      -0.121  12.651   3.003  1.00  0.55
ATOM   1356  O   LYS D  21       1.053  12.680   2.615  1.00 -0.55
ATOM   1357  N   LYS D  22      -0.633  13.684   3.622  1.00 -0.40
ATOM   1358  H   LYS D  22      -1.588  13.682   3.906  1.00  0.40
ATOM   1359  CA  LYS D  22       0.095  14.903   3.954  1.00  0.00
ATOM   1360  CB  LYS D  22      -0.969  15.931   4.371  1.00  0.00
ATOM   1361  CG  LYS D  22      -0.269  17.074   5.058  1.00  0.00
ATOM   1362  CD  LYS D  22       0.682  17.752   4.021  1.00  0.00
ATOM   1363  CE  LYS D  22       1.736  18.520   4.810  1.00  0.33
ATOM   1364  NZ  LYS D  22       2.606  19.302   3.911  1.00 -0.32
ATOM   1365  HZ1 LYS D  22       2.031  19.982   3.375  1.00  0.33
ATOM   1366  HZ2 LYS D  22       3.089  18.659   3.250  1.00  0.33
ATOM   1367  HZ3 LYS D  22       3.315  19.815   4.474  1.00  0.33
ATOM   1368  C   LYS D  22       1.089  14.693   5.087  1.00  0.55
ATOM   1369  O   LYS D  22       2.316  14.902   4.956  1.00 -0.55
ATOM   1370  N   GLU D  23       0.575  14.210   6.231  1.00 -0.40
ATOM   1371  H   GLU D  23      -0.396  14.006   6.324  1.00  0.40
ATOM   1372  CA  GLU D  23       1.402  13.945   7.429  1.00  0.00
ATOM   1373  CB  GLU D  23       0.482  13.445   8.572  1.00  0.00
ATOM   1374  CG  GLU D  23      -0.445  14.498   9.175  1.00  0.00
ATOM   1375  CD  GLU D  23       0.257  15.735   9.708  1.00  0.10
ATOM   1376  OE1 GLU D  23       1.109  15.746  10.618  1.00 -0.55
ATOM   1377  OE2 GLU D  23       0.015  16.877   9.247  1.00 -0.55
ATOM   1378  C   GLU D  23       2.578  12.990   7.203  1.00  0.55
ATOM   1379  O   GLU D  23       3.647  13.220   7.798  1.00 -0.55
ATOM   1380  N   LEU D  24       2.455  11.985   6.349  1.00 -0.40
ATOM   1381  H   LEU D  24       1.609  11.815   5.851  1.00  0.40
ATOM   1382  CA  LEU D  24       3.556  11.059   6.082  1.00  0.00
ATOM   1383  CB  LEU D  24       3.032   9.626   6.048  1.00  0.00
ATOM   1384  CG  LEU D  24       2.305   9.080   7.293  1.00  0.00
ATOM   1385  CD1 LEU D  24       1.749   7.653   7.103  1.00  0.00
ATOM   1386  CD2 LEU D  24       3.197   9.076   8.537  1.00  0.00
ATOM   1387  C   LEU D  24       4.285  11.384   4.788  1.00  0.55
ATOM   1388  O   LEU D  24       5.180  10.597   4.470  1.00 -0.55
ATOM   1389  N   ALA D  25       3.894  12.440   4.088  1.00 -0.40
ATOM   1390  H   ALA D  25       3.161  13.043   4.395  1.00  0.40
ATOM   1391  CA  ALA D  25       4.534  12.787   2.797  1.00  0.00
ATOM   1392  CB  ALA D  25       5.925  13.295   3.143  1.00  0.00
ATOM   1393  C   ALA D  25       4.500  11.585   1.870  1.00  0.55
ATOM   1394  O   ALA D  25       5.453  11.073   1.292  1.00 -0.55
ATOM   1395  N   LEU D  26       3.314  10.981   1.741  1.00 -0.40
ATOM   1396  H   LEU D  26       2.510  11.309   2.231  1.00  0.40
ATOM   1397  CA  LEU D  26       3.092   9.817   0.892  1.00  0.00
ATOM   1398  CB  LEU D  26       1.747   9.175   1.246  1.00  0.00
ATOM   1399  CG  LEU D  26       1.648   8.611   2.663  1.00  0.00
ATOM   1400  CD1 LEU D  26       0.402   7.757   2.931  1.00  0.00
ATOM   1401  CD2 LEU D  26       2.850   7.722   2.990  1.00  0.00
ATOM   1402  C   LEU D  26       3.156  10.205  -0.591  1.00  0.55
ATOM   1403  O   LEU D  26       2.960  11.376  -0.928  1.00 -0.55
ATOM   1404  N   PRO D  27       3.428   9.230  -1.459  1.00 -0.20
ATOM   1405  CD  PRO D  27       3.648   7.825  -1.075  1.00  0.10
ATOM   1406  CA  PRO D  27       3.483   9.456  -2.903  1.00  0.10
ATOM   1407  CB  PRO D  27       3.743   8.043  -3.473  1.00  0.00
ATOM   1408  CG  PRO D  27       3.349   7.085  -2.374  1.00  0.00
ATOM   1409  C   PRO D  27       2.191  10.036  -3.461  1.00  0.55
ATOM   1410  O   PRO D  27       1.088   9.718  -2.938  1.00 -0.55
ATOM   1411  N   GLU D  28       2.304  10.810  -4.541  1.00 -0.40
ATOM   1412  H   GLU D  28       3.172  11.032  -4.977  1.00  0.40
ATOM   1413  CA  GLU D  28       1.074  11.373  -5.127  1.00  0.00
ATOM   1414  CB  GLU D  28       1.350  12.306  -6.280  1.00  0.00
ATOM   1415  CG  GLU D  28       0.990  13.782  -6.213  1.00  0.00
ATOM   1416  CD  GLU D  28       0.328  14.403  -4.996  1.00  0.10
ATOM   1417  OE1 GLU D  28       1.056  14.702  -4.000  1.00 -0.55
ATOM   1418  OE2 GLU D  28      -0.926  14.612  -4.974  1.00 -0.55
ATOM   1419  C   GLU D  28       0.118  10.296  -5.616  1.00  0.55
ATOM   1420  O   GLU D  28      -1.104  10.558  -5.638  1.00 -0.55
ATOM   1421  N   TYR D  29       0.629   9.101  -5.967  1.00 -0.40
ATOM   1422  H   TYR D  29       1.607   8.914  -5.918  1.00  0.40
ATOM   1423  CA  TYR D  29      -0.215   7.989  -6.445  1.00  0.00
ATOM   1424  CB  TYR D  29       0.585   7.023  -7.353  1.00  0.12
ATOM   1425  CG  TYR D  29       1.847   6.428  -6.773  1.00 -0.12
ATOM   1426  CD1 TYR D  29       1.754   5.407  -5.806  1.00 -0.12
ATOM   1427  HD1 TYR D  29       0.774   5.072  -5.504  1.00  0.12
ATOM   1428  CE1 TYR D  29       2.865   4.812  -5.225  1.00 -0.12
ATOM   1429  HE1 TYR D  29       2.756   4.024  -4.495  1.00  0.12
ATOM   1430  CZ  TYR D  29       4.119   5.259  -5.609  1.00  0.06
ATOM   1431  OH  TYR D  29       5.205   4.686  -5.003  1.00 -0.49
ATOM   1432  HH  TYR D  29       5.992   4.973  -5.471  1.00  0.43
ATOM   1433  CD2 TYR D  29       3.145   6.852  -7.127  1.00 -0.12
ATOM   1434  HD2 TYR D  29       3.258   7.634  -7.863  1.00  0.12
ATOM   1435  CE2 TYR D  29       4.291   6.291  -6.554  1.00 -0.12
ATOM   1436  HE2 TYR D  29       5.277   6.637  -6.827  1.00  0.12
ATOM   1437  C   TYR D  29      -0.840   7.206  -5.295  1.00  0.55
ATOM   1438  O   TYR D  29      -1.552   6.249  -5.622  1.00 -0.55
ATOM   1439  N   TYR D  30      -0.556   7.619  -4.077  1.00 -0.40
ATOM   1440  H   TYR D  30       0.015   8.420  -3.913  1.00  0.40
ATOM   1441  CA  TYR D  30      -1.057   6.932  -2.879  1.00  0.00
ATOM   1442  CB  TYR D  30      -0.895   7.796  -1.635  1.00  0.12
ATOM   1443  CG  TYR D  30      -1.474   7.164  -0.387  1.00 -0.12
ATOM   1444  CD1 TYR D  30      -1.006   5.928   0.042  1.00 -0.12
ATOM   1445  HD1 TYR D  30      -0.208   5.435  -0.493  1.00  0.12
ATOM   1446  CE1 TYR D  30      -1.564   5.331   1.152  1.00 -0.12
ATOM   1447  HE1 TYR D  30      -1.198   4.364   1.463  1.00  0.12
ATOM   1448  CZ  TYR D  30      -2.579   5.927   1.882  1.00  0.06
ATOM   1449  OH  TYR D  30      -3.019   5.254   2.986  1.00 -0.49
ATOM   1450  HH  TYR D  30      -3.814   5.690   3.302  1.00  0.43
ATOM   1451  CD2 TYR D  30      -2.498   7.771   0.358  1.00 -0.12
ATOM   1452  HD2 TYR D  30      -2.864   8.738   0.048  1.00  0.12
ATOM   1453  CE2 TYR D  30      -3.064   7.167   1.488  1.00 -0.12
ATOM   1454  HE2 TYR D  30      -3.856   7.653   2.038  1.00  0.12
ATOM   1455  C   TYR D  30      -2.467   6.405  -3.054  1.00  0.55
ATOM   1456  O   TYR D  30      -3.510   7.046  -3.256  1.00 -0.55
ATOM   1457  N   GLY D  31      -2.543   5.073  -2.925  1.00 -0.40
ATOM   1458  H   GLY D  31      -1.745   4.512  -2.717  1.00  0.40
ATOM   1459  CA  GLY D  31      -3.818   4.356  -3.085  1.00  0.00
ATOM   1460  C   GLY D  31      -4.931   4.531  -2.105  1.00  0.55
ATOM   1461  O   GLY D  31      -6.026   4.033  -2.409  1.00 -0.55
ATOM   1462  N   GLU D  32      -4.777   5.128  -0.940  1.00 -0.40
ATOM   1463  H   GLU D  32      -3.887   5.481  -0.663  1.00  0.40
ATOM   1464  CA  GLU D  32      -5.852   5.333   0.044  1.00  0.00
ATOM   1465  CB  GLU D  32      -6.847   6.440  -0.414  1.00  0.00
ATOM   1466  CG  GLU D  32      -6.028   7.711  -0.695  1.00  0.00
ATOM   1467  CD  GLU D  32      -6.721   8.917  -1.265  1.00  0.10
ATOM   1468  OE1 GLU D  32      -7.959   8.936  -1.336  1.00 -0.55
ATOM   1469  OE2 GLU D  32      -6.182   9.963  -1.665  1.00 -0.55
ATOM   1470  C   GLU D  32      -6.635   4.097   0.373  1.00  0.55
ATOM   1471  O   GLU D  32      -7.859   4.115   0.373  1.00 -0.55
ATOM   1472  N   ASN D  33      -5.881   3.021   0.627  1.00 -0.40
ATOM   1473  H   ASN D  33      -4.887   3.047   0.564  1.00  0.40
ATOM   1474  CA  ASN D  33      -6.463   1.736   1.011  1.00  0.00
ATOM   1475  CB  ASN D  33      -6.904   0.940  -0.193  1.00  0.00
ATOM   1476  CG  ASN D  33      -5.723   0.589  -1.081  1.00  0.55
ATOM   1477  OD1 ASN D  33      -4.915  -0.237  -0.662  1.00 -0.55
ATOM   1478  ND2 ASN D  33      -5.540   1.220  -2.251  1.00 -0.78
ATOM   1479 HD21 ASN D  33      -4.760   0.983  -2.831  1.00  0.39
ATOM   1480 HD22 ASN D  33      -6.184   1.927  -2.544  1.00  0.39
ATOM   1481  C   ASN D  33      -5.448   1.119   1.989  1.00  0.55
ATOM   1482  O   ASN D  33      -4.329   1.686   2.113  1.00 -0.55
ATOM   1483  N   LEU D  34      -5.798   0.046   2.674  1.00 -0.40
ATOM   1484  H   LEU D  34      -6.687  -0.396   2.577  1.00  0.40
ATOM   1485  CA  LEU D  34      -4.848  -0.552   3.639  1.00  0.00
ATOM   1486  CB  LEU D  34      -5.653  -1.573   4.455  1.00  0.00
ATOM   1487  CG  LEU D  34      -6.878  -1.111   5.280  1.00  0.00
ATOM   1488  CD1 LEU D  34      -7.530  -2.306   5.981  1.00  0.00
ATOM   1489  CD2 LEU D  34      -6.390  -0.057   6.274  1.00  0.00
ATOM   1490  C   LEU D  34      -3.576  -1.186   3.044  1.00  0.55
ATOM   1491  O   LEU D  34      -2.509  -1.127   3.689  1.00 -0.55
ATOM   1492  N   ASP D  35      -3.721  -1.747   1.830  1.00 -0.40
ATOM   1493  H   ASP D  35      -4.606  -1.773   1.373  1.00  0.40
ATOM   1494  CA  ASP D  35      -2.591  -2.368   1.074  1.00  0.00
ATOM   1495  CB  ASP D  35      -2.988  -3.218  -0.140  1.00  0.00
ATOM   1496  CG  ASP D  35      -3.871  -4.390   0.287  1.00  0.10
ATOM   1497  OD1 ASP D  35      -3.376  -5.195   1.116  1.00 -0.55
ATOM   1498  OD2 ASP D  35      -5.033  -4.572  -0.142  1.00 -0.55
ATOM   1499  C   ASP D  35      -1.637  -1.267   0.634  1.00  0.55
ATOM   1500  O   ASP D  35      -0.406  -1.479   0.755  1.00 -0.55
ATOM   1501  N   ALA D  36      -2.150  -0.139   0.194  1.00 -0.40
ATOM   1502  H   ALA D  36      -3.136  -0.023   0.118  1.00  0.40
ATOM   1503  CA  ALA D  36      -1.370   1.013  -0.213  1.00  0.00
ATOM   1504  CB  ALA D  36      -2.154   2.147  -0.822  1.00  0.00
ATOM   1505  C   ALA D  36      -0.690   1.552   1.056  1.00  0.55
ATOM   1506  O   ALA D  36       0.487   1.935   0.924  1.00 -0.55
ATOM   1507  N   LEU D  37      -1.398   1.542   2.181  1.00 -0.40
ATOM   1508  H   LEU D  37      -2.333   1.203   2.247  1.00  0.40
ATOM   1509  CA  LEU D  37      -0.762   2.065   3.413  1.00  0.00
ATOM   1510  CB  LEU D  37      -1.778   2.238   4.552  1.00  0.00
ATOM   1511  CG  LEU D  37      -1.137   2.789   5.844  1.00  0.00
ATOM   1512  CD1 LEU D  37      -0.428   4.154   5.720  1.00  0.00
ATOM   1513  CD2 LEU D  37      -2.230   2.845   6.916  1.00  0.00
ATOM   1514  C   LEU D  37       0.423   1.212   3.869  1.00  0.55
ATOM   1515  O   LEU D  37       1.480   1.693   4.256  1.00 -0.55
ATOM   1516  N   TRP D  38       0.209  -0.116   3.840  1.00 -0.40
ATOM   1517  H   TRP D  38      -0.673  -0.506   3.586  1.00  0.40
ATOM   1518  CA  TRP D  38       1.263  -1.072   4.181  1.00  0.00
ATOM   1519  CB  TRP D  38       0.720  -2.493   4.073  1.00  0.12
ATOM   1520  CG  TRP D  38       1.805  -3.513   4.292  1.00 -0.12
ATOM   1521  CD1 TRP D  38       2.450  -4.198   3.298  1.00 -0.12
ATOM   1522  HD1 TRP D  38       2.257  -4.097   2.240  1.00  0.12
ATOM   1523  NE1 TRP D  38       3.384  -5.033   3.864  1.00 -0.40
ATOM   1524  HE1 TRP D  38       3.958  -5.643   3.363  1.00  0.40
ATOM   1525  CE2 TRP D  38       3.400  -4.897   5.210  1.00  0.00
ATOM   1526  CD2 TRP D  38       2.411  -3.932   5.514  1.00  0.00
ATOM   1527  CE3 TRP D  38       2.241  -3.567   6.849  1.00 -0.12
ATOM   1528  HE3 TRP D  38       1.539  -2.807   7.159  1.00  0.12
ATOM   1529  CZ3 TRP D  38       3.027  -4.234   7.790  1.00 -0.12
ATOM   1530  HZ3 TRP D  38       2.886  -3.987   8.831  1.00  0.12
ATOM   1531  CZ2 TRP D  38       4.214  -5.532   6.152  1.00 -0.12
ATOM   1532  HZ2 TRP D  38       4.980  -6.240   5.873  1.00  0.12
ATOM   1533  CH2 TRP D  38       4.002  -5.219   7.464  1.00 -0.12
ATOM   1534  HH2 TRP D  38       4.566  -5.711   8.242  1.00  0.12
ATOM   1535  C   TRP D  38       2.519  -0.879   3.305  1.00  0.55
ATOM   1536  O   TRP D  38       3.670  -0.929   3.790  1.00 -0.55
ATOM   1537  N   ASP D  39       2.293  -0.718   1.985  1.00 -0.40
ATOM   1538  H   ASP D  39       1.367  -0.723   1.618  1.00  0.40
ATOM   1539  CA  ASP D  39       3.344  -0.529   1.000  1.00  0.00
ATOM   1540  CB  ASP D  39       2.801  -0.475  -0.445  1.00  0.00
ATOM   1541  CG  ASP D  39       3.950  -0.444  -1.449  1.00  0.10
ATOM   1542  OD1 ASP D  39       4.875  -1.308  -1.558  1.00 -0.55
ATOM   1543  OD2 ASP D  39       3.903   0.568  -2.188  1.00 -0.55
ATOM   1544  C   ASP D  39       4.147   0.720   1.341  1.00  0.55
ATOM   1545  O   ASP D  39       5.375   0.701   1.287  1.00 -0.55
ATOM   1546  N   ALA D  40       3.425   1.781   1.670  1.00 -0.40
ATOM   1547  H   ALA D  40       2.429   1.780   1.701  1.00  0.40
ATOM   1548  CA  ALA D  40       4.098   3.008   2.005  1.00  0.00
ATOM   1549  CB  ALA D  40       3.108   4.192   2.046  1.00  0.00
ATOM   1550  C   ALA D  40       4.847   2.945   3.326  1.00  0.55
ATOM   1551  O   ALA D  40       5.942   3.565   3.414  1.00 -0.55
ATOM   1552  N   LEU D  41       4.279   2.302   4.337  1.00 -0.40
ATOM   1553  H   LEU D  41       3.398   1.839   4.287  1.00  0.40
ATOM   1554  CA  LEU D  41       5.018   2.279   5.625  1.00  0.00
ATOM   1555  CB  LEU D  41       4.104   1.734   6.716  1.00  0.00
ATOM   1556  CG  LEU D  41       2.933   2.617   7.138  1.00  0.00
ATOM   1557  CD1 LEU D  41       2.060   1.972   8.183  1.00  0.00
ATOM   1558  CD2 LEU D  41       3.429   3.981   7.603  1.00  0.00
ATOM   1559  C   LEU D  41       6.320   1.472   5.499  1.00  0.55
ATOM   1560  O   LEU D  41       7.373   1.764   6.055  1.00 -0.55
ATOM   1561  N   THR D  42       6.293   0.426   4.701  1.00 -0.40
ATOM   1562  H   THR D  42       5.460   0.203   4.203  1.00  0.40
ATOM   1563  CA  THR D  42       7.387  -0.483   4.450  1.00  0.00
ATOM   1564  CB  THR D  42       6.874  -1.938   4.297  1.00  0.00
ATOM   1565  OG1 THR D  42       5.911  -2.164   3.266  1.00 -0.49
ATOM   1566  HG1 THR D  42       5.104  -1.733   3.558  1.00  0.49
ATOM   1567  CG2 THR D  42       6.164  -2.300   5.617  1.00  0.00
ATOM   1568  C   THR D  42       8.225  -0.153   3.239  1.00  0.55
ATOM   1569  O   THR D  42       9.248  -0.869   3.171  1.00 -0.55
ATOM   1570  N   GLY D  43       7.890   0.727   2.339  1.00 -0.40
ATOM   1571  H   GLY D  43       7.055   1.270   2.390  1.00  0.40
ATOM   1572  CA  GLY D  43       8.758   0.948   1.196  1.00  0.00
ATOM   1573  C   GLY D  43       8.665   2.366   0.674  1.00  0.55
ATOM   1574  O   GLY D  43       8.721   2.567  -0.555  1.00 -0.55
ATOM   1575  N   TRP D  44       8.490   3.341   1.571  1.00 -0.40
ATOM   1576  H   TRP D  44       8.410   3.177   2.551  1.00  0.40
ATOM   1577  CA  TRP D  44       8.409   4.732   1.110  1.00  0.00
ATOM   1578  CB  TRP D  44       7.004   5.048   0.545  1.00  0.12
ATOM   1579  CG  TRP D  44       6.933   6.467   0.075  1.00 -0.12
ATOM   1580  CD1 TRP D  44       6.740   7.637   0.790  1.00 -0.12
ATOM   1581  HD1 TRP D  44       6.566   7.678   1.855  1.00  0.12
ATOM   1582  NE1 TRP D  44       6.797   8.735  -0.026  1.00 -0.40
ATOM   1583  HE1 TRP D  44       6.692   9.666   0.248  1.00  0.40
ATOM   1584  CE2 TRP D  44       7.035   8.275  -1.323  1.00  0.00
ATOM   1585  CD2 TRP D  44       7.122   6.855  -1.288  1.00  0.00
ATOM   1586  CE3 TRP D  44       7.348   6.145  -2.457  1.00 -0.12
ATOM   1587  HE3 TRP D  44       7.395   5.066  -2.470  1.00  0.12
ATOM   1588  CZ3 TRP D  44       7.515   6.851  -3.622  1.00 -0.12
ATOM   1589  HZ3 TRP D  44       7.702   6.315  -4.541  1.00  0.12
ATOM   1590  CZ2 TRP D  44       7.195   9.000  -2.513  1.00 -0.12
ATOM   1591  HZ2 TRP D  44       7.126  10.077  -2.558  1.00  0.12
ATOM   1592  CH2 TRP D  44       7.449   8.258  -3.651  1.00 -0.12
ATOM   1593  HH2 TRP D  44       7.602   8.771  -4.588  1.00  0.12
ATOM   1594  C   TRP D  44       8.786   5.747   2.198  1.00  0.55
ATOM   1595  O   TRP D  44       9.672   6.603   2.086  1.00 -0.55
ATOM   1596  N   VAL D  45       8.005   5.604   3.279  1.00 -0.40
ATOM   1597  H   VAL D  45       7.311   4.890   3.312  1.00  0.40
ATOM   1598  CA  VAL D  45       8.075   6.430   4.464  1.00  0.00
ATOM   1599  CB  VAL D  45       6.953   5.970   5.438  1.00  0.00
ATOM   1600  CG1 VAL D  45       7.110   6.443   6.852  1.00  0.00
ATOM   1601  CG2 VAL D  45       5.606   6.537   4.950  1.00  0.00
ATOM   1602  C   VAL D  45       9.460   6.454   5.114  1.00  0.55
ATOM   1603  O   VAL D  45      10.276   5.517   5.166  1.00 -0.55
ATOM   1604  N   GLU D  46       9.732   7.643   5.654  1.00 -0.40
ATOM   1605  H   GLU D  46       9.093   8.405   5.581  1.00  0.40
ATOM   1606  CA  GLU D  46      10.952   7.922   6.378  1.00  0.00
ATOM   1607  CB  GLU D  46      11.231   9.411   6.216  1.00  0.00
ATOM   1608  CG  GLU D  46      11.733   9.969   7.551  1.00  0.00
ATOM   1609  CD  GLU D  46      12.329  11.292   7.061  1.00  0.10
ATOM   1610  OE1 GLU D  46      11.753  11.888   6.109  1.00 -0.55
ATOM   1611  OE2 GLU D  46      13.376  11.685   7.570  1.00 -0.55
ATOM   1612  C   GLU D  46      10.875   7.591   7.862  1.00  0.55
ATOM   1613  O   GLU D  46       9.865   7.851   8.528  1.00 -0.55
ATOM   1614  N   TYR D  47      11.920   6.996   8.374  1.00 -0.40
ATOM   1615  H   TYR D  47      12.708   6.741   7.820  1.00  0.40
ATOM   1616  CA  TYR D  47      11.998   6.663   9.802  1.00  0.00
ATOM   1617  CB  TYR D  47      12.083   5.131  10.011  1.00  0.12
ATOM   1618  CG  TYR D  47      10.832   4.440   9.490  1.00 -0.12
ATOM   1619  CD1 TYR D  47       9.648   4.560  10.219  1.00 -0.12
ATOM   1620  HD1 TYR D  47       9.660   5.101  11.154  1.00  0.12
ATOM   1621  CE1 TYR D  47       8.467   4.009   9.782  1.00 -0.12
ATOM   1622  HE1 TYR D  47       7.557   4.135  10.350  1.00  0.12
ATOM   1623  CZ  TYR D  47       8.467   3.293   8.607  1.00  0.06
ATOM   1624  OH  TYR D  47       7.260   2.729   8.196  1.00 -0.49
ATOM   1625  HH  TYR D  47       7.444   2.139   7.461  1.00  0.43
ATOM   1626  CD2 TYR D  47      10.810   3.746   8.302  1.00 -0.12
ATOM   1627  HD2 TYR D  47      11.700   3.672   7.694  1.00  0.12
ATOM   1628  CE2 TYR D  47       9.624   3.142   7.895  1.00 -0.12
ATOM   1629  HE2 TYR D  47       9.617   2.541   6.998  1.00  0.12
ATOM   1630  C   TYR D  47      13.186   7.368  10.451  1.00  0.55
ATOM   1631  O   TYR D  47      14.047   7.815   9.694  1.00 -0.55
ATOM   1632  N   PRO D  48      13.294   7.505  11.762  1.00 -0.20
ATOM   1633  CD  PRO D  48      14.470   8.151  12.386  1.00  0.10
ATOM   1634  CA  PRO D  48      12.284   7.055  12.730  1.00  0.10
ATOM   1635  CB  PRO D  48      12.919   7.270  14.080  1.00  0.00
ATOM   1636  CG  PRO D  48      14.271   7.889  13.861  1.00  0.00
ATOM   1637  C   PRO D  48      11.047   7.941  12.524  1.00  0.55
ATOM   1638  O   PRO D  48      11.081   9.081  12.063  1.00 -0.55
ATOM   1639  N   LEU D  49       9.912   7.361  12.877  1.00 -0.40
ATOM   1640  H   LEU D  49       9.887   6.430  13.232  1.00  0.40
ATOM   1641  CA  LEU D  49       8.621   8.033  12.774  1.00  0.00
ATOM   1642  CB  LEU D  49       7.784   7.318  11.695  1.00  0.00
ATOM   1643  CG  LEU D  49       6.285   7.624  11.556  1.00  0.00
ATOM   1644  CD1 LEU D  49       6.170   8.993  10.909  1.00  0.00
ATOM   1645  CD2 LEU D  49       5.534   6.587  10.745  1.00  0.00
ATOM   1646  C   LEU D  49       7.856   8.067  14.095  1.00  0.55
ATOM   1647  O   LEU D  49       7.833   7.093  14.840  1.00 -0.55
ATOM   1648  N   VAL D  50       7.237   9.202  14.328  1.00 -0.40
ATOM   1649  H   VAL D  50       7.338   9.990  13.726  1.00  0.40
ATOM   1650  CA  VAL D  50       6.360   9.389  15.485  1.00  0.00
ATOM   1651  CB  VAL D  50       6.864  10.392  16.505  1.00  0.00
ATOM   1652  CG1 VAL D  50       5.976  10.585  17.728  1.00  0.00
ATOM   1653  CG2 VAL D  50       8.289   9.908  16.835  1.00  0.00
ATOM   1654  C   VAL D  50       4.957   9.722  14.982  1.00  0.55
ATOM   1655  O   VAL D  50       4.694  10.693  14.290  1.00 -0.55
ATOM   1656  N   LEU D  51       4.022   8.814  15.295  1.00 -0.40
ATOM   1657  H   LEU D  51       4.266   7.972  15.768  1.00  0.40
ATOM   1658  CA  LEU D  51       2.617   8.954  14.992  1.00  0.00
ATOM   1659  CB  LEU D  51       1.964   7.666  14.508  1.00  0.00
ATOM   1660  CG  LEU D  51       0.431   7.899  14.255  1.00  0.00
ATOM   1661  CD1 LEU D  51       0.344   8.946  13.166  1.00  0.00
ATOM   1662  CD2 LEU D  51      -0.313   6.653  13.870  1.00  0.00
ATOM   1663  C   LEU D  51       1.850   9.395  16.268  1.00  0.55
ATOM   1664  O   LEU D  51       1.715   8.557  17.200  1.00 -0.55
ATOM   1665  N   GLU D  52       1.399  10.648  16.303  1.00 -0.40
ATOM   1666  H   GLU D  52       1.576  11.296  15.567  1.00  0.40
ATOM   1667  CA  GLU D  52       0.603  11.155  17.441  1.00  0.00
ATOM   1668  CB  GLU D  52       1.049  12.512  17.974  1.00  0.00
ATOM   1669  CG  GLU D  52       0.120  12.881  19.125  1.00  0.00
ATOM   1670  CD  GLU D  52       0.505  14.125  19.876  1.00  0.10
ATOM   1671  OE1 GLU D  52       1.453  14.804  19.421  1.00 -0.55
ATOM   1672  OE2 GLU D  52      -0.122  14.438  20.921  1.00 -0.55
ATOM   1673  C   GLU D  52      -0.851  11.240  16.971  1.00  0.55
ATOM   1674  O   GLU D  52      -1.195  12.071  16.136  1.00 -0.55
ATOM   1675  N   TRP D  53      -1.679  10.348  17.439  1.00 -0.40
ATOM   1676  H   TRP D  53      -1.353   9.670  18.090  1.00  0.40
ATOM   1677  CA  TRP D  53      -3.079  10.211  17.117  1.00  0.00
ATOM   1678  CB  TRP D  53      -3.360   8.765  16.698  1.00  0.12
ATOM   1679  CG  TRP D  53      -4.647   8.560  15.930  1.00 -0.12
ATOM   1680  CD1 TRP D  53      -5.830   9.254  16.037  1.00 -0.12
ATOM   1681  HD1 TRP D  53      -5.990  10.091  16.700  1.00  0.12
ATOM   1682  NE1 TRP D  53      -6.779   8.743  15.192  1.00 -0.40
ATOM   1683  HE1 TRP D  53      -7.701   9.054  15.116  1.00  0.40
ATOM   1684  CE2 TRP D  53      -6.220   7.726  14.472  1.00  0.00
ATOM   1685  CD2 TRP D  53      -4.896   7.559  14.926  1.00  0.00
ATOM   1686  CE3 TRP D  53      -4.097   6.557  14.345  1.00 -0.12
ATOM   1687  HE3 TRP D  53      -3.072   6.398  14.648  1.00  0.12
ATOM   1688  CZ3 TRP D  53      -4.656   5.760  13.355  1.00 -0.12
ATOM   1689  HZ3 TRP D  53      -4.053   5.001  12.880  1.00  0.12
ATOM   1690  CZ2 TRP D  53      -6.798   6.909  13.491  1.00 -0.12
ATOM   1691  HZ2 TRP D  53      -7.817   7.029  13.153  1.00  0.12
ATOM   1692  CH2 TRP D  53      -5.987   5.924  12.965  1.00 -0.12
ATOM   1693  HH2 TRP D  53      -6.397   5.254  12.225  1.00  0.12
ATOM   1694  C   TRP D  53      -3.992  10.680  18.260  1.00  0.55
ATOM   1695  O   TRP D  53      -4.260   9.961  19.231  1.00 -0.55
ATOM   1696  N   ARG D  54      -4.509  11.889  18.138  1.00 -0.40
ATOM   1697  H   ARG D  54      -4.297  12.469  17.356  1.00  0.40
ATOM   1698  CA  ARG D  54      -5.423  12.471  19.124  1.00  0.00
ATOM   1699  CB  ARG D  54      -5.277  13.968  19.169  1.00  0.00
ATOM   1700  CG  ARG D  54      -3.840  14.366  19.208  1.00  0.00
ATOM   1701  CD  ARG D  54      -3.763  15.882  19.059  1.00  0.35
ATOM   1702  NE  ARG D  54      -2.370  16.200  19.424  1.00 -0.35
ATOM   1703  HE  ARG D  54      -1.843  15.590  20.014  1.00  0.45
ATOM   1704  CZ  ARG D  54      -1.827  17.333  18.943  1.00  0.35
ATOM   1705  NH1 ARG D  54      -2.595  18.101  18.159  1.00 -0.70
ATOM   1706 HH11 ARG D  54      -3.533  17.824  17.951  1.00  0.40
ATOM   1707 HH12 ARG D  54      -2.229  18.952  17.780  1.00  0.40
ATOM   1708  NH2 ARG D  54      -0.573  17.686  19.232  1.00 -0.70
ATOM   1709 HH21 ARG D  54      -0.013  17.103  19.820  1.00  0.40
ATOM   1710 HH22 ARG D  54      -0.194  18.534  18.861  1.00  0.40
ATOM   1711  C   ARG D  54      -6.883  12.189  18.811  1.00  0.55
ATOM   1712  O   ARG D  54      -7.318  12.067  17.663  1.00 -0.55
ATOM   1713  N   GLN D  55      -7.648  12.139  19.909  1.00 -0.40
ATOM   1714  H   GLN D  55      -7.251  12.312  20.806  1.00  0.40
ATOM   1715  CA  GLN D  55      -9.090  11.838  19.932  1.00  0.00
ATOM   1716  CB  GLN D  55      -9.990  12.899  19.315  1.00  0.00
ATOM   1717  CG  GLN D  55      -9.701  14.322  19.634  1.00  0.00
ATOM   1718  CD  GLN D  55      -9.928  14.596  21.112  1.00  0.55
ATOM   1719  OE1 GLN D  55     -10.852  14.070  21.754  1.00 -0.55
ATOM   1720  NE2 GLN D  55      -8.987  15.444  21.557  1.00 -0.78
ATOM   1721 HE21 GLN D  55      -8.987  15.733  22.514  1.00  0.39
ATOM   1722 HE22 GLN D  55      -8.286  15.786  20.931  1.00  0.39
ATOM   1723  C   GLN D  55      -9.358  10.579  19.102  1.00  0.55
ATOM   1724  O   GLN D  55     -10.206  10.650  18.206  1.00 -0.55
ATOM   1725  N   PHE D  56      -8.638   9.514  19.326  1.00 -0.40
ATOM   1726  H   PHE D  56      -7.951   9.489  20.048  1.00  0.40
ATOM   1727  CA  PHE D  56      -8.780   8.290  18.548  1.00  0.00
ATOM   1728  CB  PHE D  56      -7.884   7.117  19.070  1.00  0.12
ATOM   1729  CG  PHE D  56      -8.059   5.866  18.234  1.00 -0.12
ATOM   1730  CD1 PHE D  56      -7.308   5.644  17.095  1.00 -0.12
ATOM   1731  HD1 PHE D  56      -6.549   6.362  16.823  1.00  0.12
ATOM   1732  CE1 PHE D  56      -7.495   4.539  16.295  1.00 -0.12
ATOM   1733  HE1 PHE D  56      -6.903   4.414  15.401  1.00  0.12
ATOM   1734  CZ  PHE D  56      -8.437   3.593  16.637  1.00 -0.12
ATOM   1735  HZ  PHE D  56      -8.574   2.713  16.027  1.00  0.12
ATOM   1736  CD2 PHE D  56      -9.016   4.915  18.567  1.00 -0.12
ATOM   1737  HD2 PHE D  56      -9.616   5.057  19.453  1.00  0.12
ATOM   1738  CE2 PHE D  56      -9.215   3.789  17.786  1.00 -0.12
ATOM   1739  HE2 PHE D  56      -9.967   3.064  18.062  1.00  0.12
ATOM   1740  C   PHE D  56     -10.235   7.888  18.459  1.00  0.55
ATOM   1741  O   PHE D  56     -10.788   7.583  17.403  1.00 -0.55
ATOM   1742  N   GLU D  57     -10.875   7.847  19.613  1.00 -0.40
ATOM   1743  H   GLU D  57     -10.450   8.088  20.482  1.00  0.40
ATOM   1744  CA  GLU D  57     -12.286   7.428  19.647  1.00  0.00
ATOM   1745  CB  GLU D  57     -12.731   7.447  21.119  1.00  0.00
ATOM   1746  CG  GLU D  57     -11.827   6.468  21.903  1.00  0.00
ATOM   1747  CD  GLU D  57     -12.309   5.086  21.422  1.00  0.10
ATOM   1748  OE1 GLU D  57     -13.539   4.903  21.167  1.00 -0.55
ATOM   1749  OE2 GLU D  57     -11.350   4.280  21.344  1.00 -0.55
ATOM   1750  C   GLU D  57     -13.226   8.238  18.785  1.00  0.55
ATOM   1751  O   GLU D  57     -14.159   7.640  18.238  1.00 -0.55
ATOM   1752  N   GLN D  58     -13.059   9.541  18.646  1.00 -0.40
ATOM   1753  H   GLN D  58     -12.314  10.041  19.082  1.00  0.40
ATOM   1754  CA  GLN D  58     -13.991  10.327  17.818  1.00  0.00
ATOM   1755  CB  GLN D  58     -13.777  11.833  17.959  1.00  0.00
ATOM   1756  CG  GLN D  58     -14.045  12.422  19.347  1.00  0.00
ATOM   1757  CD  GLN D  58     -14.151  13.951  19.313  1.00  0.55
ATOM   1758  OE1 GLN D  58     -13.373  14.649  19.970  1.00 -0.55
ATOM   1759  NE2 GLN D  58     -15.159  14.475  18.554  1.00 -0.78
ATOM   1760 HE21 GLN D  58     -15.276  15.466  18.494  1.00  0.39
ATOM   1761 HE22 GLN D  58     -15.779  13.867  18.058  1.00  0.39
ATOM   1762  C   GLN D  58     -13.871   9.932  16.352  1.00  0.55
ATOM   1763  O   GLN D  58     -14.823   9.873  15.599  1.00 -0.55
ATOM   1764  N   SER D  59     -12.600   9.707  15.980  1.00 -0.40
ATOM   1765  H   SER D  59     -11.840   9.789  16.619  1.00  0.40
ATOM   1766  CA  SER D  59     -12.252   9.329  14.618  1.00  0.00
ATOM   1767  CB  SER D  59     -10.742   9.419  14.380  1.00  0.00
ATOM   1768  OG  SER D  59      -9.985   8.432  15.041  1.00 -0.49
ATOM   1769  HG  SER D  59     -10.278   8.443  15.956  1.00  0.49
ATOM   1770  C   SER D  59     -12.830   7.960  14.320  1.00  0.55
ATOM   1771  O   SER D  59     -13.230   7.743  13.205  1.00 -0.55
ATOM   1772  N   LYS D  60     -12.866   7.106  15.304  1.00 -0.40
ATOM   1773  H   LYS D  60     -12.537   7.370  16.206  1.00  0.40
ATOM   1774  CA  LYS D  60     -13.365   5.724  15.227  1.00  0.00
ATOM   1775  CB  LYS D  60     -13.110   4.995  16.529  1.00  0.00
ATOM   1776  CG  LYS D  60     -13.121   3.478  16.440  1.00  0.00
ATOM   1777  CD  LYS D  60     -12.430   2.997  17.729  1.00  0.00
ATOM   1778  CE  LYS D  60     -13.148   1.784  18.292  1.00  0.33
ATOM   1779  NZ  LYS D  60     -12.399   1.290  19.472  1.00 -0.32
ATOM   1780  HZ1 LYS D  60     -12.355   2.038  20.193  1.00  0.33
ATOM   1781  HZ2 LYS D  60     -11.435   1.026  19.185  1.00  0.33
ATOM   1782  HZ3 LYS D  60     -12.883   0.457  19.865  1.00  0.33
ATOM   1783  C   LYS D  60     -14.840   5.709  14.855  1.00  0.55
ATOM   1784  O   LYS D  60     -15.294   4.964  13.999  1.00 -0.55
ATOM   1785  N   GLN D  61     -15.563   6.587  15.514  1.00 -0.40
ATOM   1786  H   GLN D  61     -15.147   7.174  16.202  1.00  0.40
ATOM   1787  CA  GLN D  61     -16.974   6.791  15.323  1.00  0.00
ATOM   1788  CB  GLN D  61     -17.413   8.029  16.136  1.00  0.00
ATOM   1789  CG  GLN D  61     -18.944   8.176  16.256  1.00  0.00
ATOM   1790  CD  GLN D  61     -19.297   9.331  17.201  1.00  0.55
ATOM   1791  OE1 GLN D  61     -19.913   9.119  18.251  1.00 -0.55
ATOM   1792  NE2 GLN D  61     -18.898  10.577  16.812  1.00 -0.78
ATOM   1793 HE21 GLN D  61     -19.100  11.369  17.388  1.00  0.39
ATOM   1794 HE22 GLN D  61     -18.403  10.698  15.951  1.00  0.39
ATOM   1795  C   GLN D  61     -17.233   7.100  13.848  1.00  0.55
ATOM   1796  O   GLN D  61     -17.981   6.445  13.120  1.00 -0.55
ATOM   1797  N   LEU D  62     -16.547   8.148  13.427  1.00 -0.40
ATOM   1798  H   LEU D  62     -15.919   8.610  14.046  1.00  0.40
ATOM   1799  CA  LEU D  62     -16.601   8.738  12.101  1.00  0.00
ATOM   1800  CB  LEU D  62     -15.842  10.101  12.247  1.00  0.00
ATOM   1801  CG  LEU D  62     -16.854  11.115  12.832  1.00  0.00
ATOM   1802  CD1 LEU D  62     -17.240  12.196  11.827  1.00  0.00
ATOM   1803  CD2 LEU D  62     -18.114  10.377  13.286  1.00  0.00
ATOM   1804  C   LEU D  62     -16.118   7.892  10.956  1.00  0.55
ATOM   1805  O   LEU D  62     -16.510   8.045   9.779  1.00 -0.55
ATOM   1806  N   THR D  63     -15.268   6.909  11.229  1.00 -0.40
ATOM   1807  H   THR D  63     -14.924   6.703  12.141  1.00  0.40
ATOM   1808  CA  THR D  63     -14.809   6.078  10.112  1.00  0.00
ATOM   1809  CB  THR D  63     -13.275   6.049  10.159  1.00  0.00
ATOM   1810  OG1 THR D  63     -12.968   5.535  11.475  1.00 -0.49
ATOM   1811  HG1 THR D  63     -13.062   6.277  12.078  1.00  0.49
ATOM   1812  CG2 THR D  63     -12.700   7.428   9.897  1.00  0.00
ATOM   1813  C   THR D  63     -15.493   4.720  10.164  1.00  0.55
ATOM   1814  O   THR D  63     -14.992   4.004   9.273  1.00 -0.55
ATOM   1815  NT  THR D  63     -16.459   4.412  11.052  1.00 -0.40
ATOM   1816  HNT THR D  63     -16.796   5.070  11.721  1.00  0.40
ATOM   1817  CAT THR D  63     -17.059   3.109  11.084  1.00  0.00
ATOM   1818  CAY GLY G  66     -12.960  -1.116  11.692  1.00  0.00
ATOM   1819  CY  GLY G  66     -12.513  -0.187  10.615  1.00  0.55
ATOM   1820  OY  GLY G  66     -12.282  -0.603   9.482  1.00 -0.55
ATOM   1821  N   GLY G  66     -12.378   1.109  10.964  1.00 -0.40
ATOM   1822  H   GLY G  66     -12.595   1.425  11.884  1.00  0.40
ATOM   1823  CA  GLY G  66     -11.909   2.150  10.033  1.00  0.00
ATOM   1824  C   GLY G  66     -10.541   2.627  10.581  1.00  0.55
ATOM   1825  O   GLY G  66      -9.479   2.186  10.140  1.00 -0.55
ATOM   1826  N   ALA G  67     -10.644   3.517  11.543  1.00 -0.40
ATOM   1827  H   ALA G  67     -11.543   3.858  11.799  1.00  0.40
ATOM   1828  CA  ALA G  67      -9.576   4.090  12.313  1.00  0.00
ATOM   1829  CB  ALA G  67     -10.169   4.921  13.447  1.00  0.00
ATOM   1830  C   ALA G  67      -8.761   2.939  12.931  1.00  0.55
ATOM   1831  O   ALA G  67      -7.522   2.967  13.050  1.00 -0.55
ATOM   1832  N   GLU G  68      -9.525   1.909  13.351  1.00 -0.40
ATOM   1833  H   GLU G  68     -10.518   1.886  13.256  1.00  0.40
ATOM   1834  CA  GLU G  68      -8.876   0.746  13.986  1.00  0.00
ATOM   1835  CB  GLU G  68      -9.983  -0.057  14.687  1.00  0.00
ATOM   1836  CG  GLU G  68      -9.472  -1.035  15.701  1.00  0.00
ATOM   1837  CD  GLU G  68      -8.727  -0.387  16.879  1.00  0.10
ATOM   1838  OE1 GLU G  68      -9.359   0.488  17.513  1.00 -0.55
ATOM   1839  OE2 GLU G  68      -7.592  -0.906  17.014  1.00 -0.55
ATOM   1840  C   GLU G  68      -8.033  -0.111  13.048  1.00  0.55
ATOM   1841  O   GLU G  68      -6.927  -0.547  13.412  1.00 -0.55
ATOM   1842  N   SER G  69      -8.527  -0.352  11.857  1.00 -0.40
ATOM   1843  H   SER G  69      -9.436  -0.021  11.628  1.00  0.40
ATOM   1844  CA  SER G  69      -7.888  -1.074  10.777  1.00  0.00
ATOM   1845  CB  SER G  69      -8.774  -0.979   9.511  1.00  0.00
ATOM   1846  OG  SER G  69      -9.593  -2.109   9.552  1.00 -0.49
ATOM   1847  HG  SER G  69     -10.252  -1.983   8.865  1.00  0.49
ATOM   1848  C   SER G  69      -6.558  -0.395  10.368  1.00  0.55
ATOM   1849  O   SER G  69      -5.604  -1.113  10.134  1.00 -0.55
ATOM   1850  N   VAL G  70      -6.605   0.929  10.302  1.00 -0.40
ATOM   1851  H   VAL G  70      -7.448   1.425  10.493  1.00  0.40
ATOM   1852  CA  VAL G  70      -5.467   1.763   9.956  1.00  0.00
ATOM   1853  CB  VAL G  70      -5.878   3.215   9.666  1.00  0.00
ATOM   1854  CG1 VAL G  70      -4.593   4.063   9.684  1.00  0.00
ATOM   1855  CG2 VAL G  70      -6.650   3.348   8.374  1.00  0.00
ATOM   1856  C   VAL G  70      -4.416   1.703  11.050  1.00  0.55
ATOM   1857  O   VAL G  70      -3.219   1.521  10.780  1.00 -0.55
ATOM   1858  N   LEU G  71      -4.823   1.827  12.294  1.00 -0.40
ATOM   1859  H   LEU G  71      -5.783   1.989  12.505  1.00  0.40
ATOM   1860  CA  LEU G  71      -3.941   1.743  13.460  1.00  0.00
ATOM   1861  CB  LEU G  71      -4.709   1.896  14.781  1.00  0.00
ATOM   1862  CG  LEU G  71      -3.916   1.706  16.088  1.00  0.00
ATOM   1863  CD1 LEU G  71      -2.763   2.700  16.152  1.00  0.00
ATOM   1864  CD2 LEU G  71      -4.773   1.843  17.339  1.00  0.00
ATOM   1865  C   LEU G  71      -3.216   0.371  13.430  1.00  0.55
ATOM   1866  O   LEU G  71      -2.013   0.270  13.737  1.00 -0.55
ATOM   1867  N   GLN G  72      -3.966  -0.653  13.113  1.00 -0.40
ATOM   1868  H   GLN G  72      -4.931  -0.518  12.912  1.00  0.40
ATOM   1869  CA  GLN G  72      -3.532  -2.041  13.016  1.00  0.00
ATOM   1870  CB  GLN G  72      -4.764  -2.898  12.742  1.00  0.00
ATOM   1871  CG  GLN G  72      -4.505  -4.377  12.508  1.00  0.00
ATOM   1872  CD  GLN G  72      -5.823  -5.164  12.367  1.00  0.55
ATOM   1873  OE1 GLN G  72      -6.871  -4.943  13.028  1.00 -0.55
ATOM   1874  NE2 GLN G  72      -5.884  -6.188  11.485  1.00 -0.78
ATOM   1875 HE21 GLN G  72      -6.731  -6.709  11.381  1.00  0.39
ATOM   1876 HE22 GLN G  72      -5.081  -6.424  10.937  1.00  0.39
ATOM   1877  C   GLN G  72      -2.402  -2.187  11.996  1.00  0.55
ATOM   1878  O   GLN G  72      -1.461  -2.936  12.285  1.00 -0.55
ATOM   1879  N   VAL G  73      -2.455  -1.510  10.866  1.00 -0.40
ATOM   1880  H   VAL G  73      -3.245  -0.950  10.630  1.00  0.40
ATOM   1881  CA  VAL G  73      -1.376  -1.526   9.881  1.00  0.00
ATOM   1882  CB  VAL G  73      -1.773  -0.826   8.592  1.00  0.00
ATOM   1883  CG1 VAL G  73      -0.577  -0.684   7.662  1.00  0.00
ATOM   1884  CG2 VAL G  73      -2.900  -1.681   7.986  1.00  0.00
ATOM   1885  C   VAL G  73      -0.110  -0.909  10.458  1.00  0.55
ATOM   1886  O   VAL G  73       1.014  -1.391  10.272  1.00 -0.55
ATOM   1887  N   PHE G  74      -0.235   0.192  11.184  1.00 -0.40
ATOM   1888  H   PHE G  74      -1.115   0.639  11.325  1.00  0.40
ATOM   1889  CA  PHE G  74       0.915   0.819  11.822  1.00  0.00
ATOM   1890  CB  PHE G  74       0.508   2.100  12.543  1.00  0.12
ATOM   1891  CG  PHE G  74       0.485   3.308  11.662  1.00 -0.12
ATOM   1892  CD1 PHE G  74       1.627   4.021  11.375  1.00 -0.12
ATOM   1893  HD1 PHE G  74       2.570   3.712  11.802  1.00  0.12
ATOM   1894  CE1 PHE G  74       1.584   5.136  10.543  1.00 -0.12
ATOM   1895  HE1 PHE G  74       2.486   5.690  10.331  1.00  0.12
ATOM   1896  CZ  PHE G  74       0.363   5.535   9.984  1.00 -0.12
ATOM   1897  HZ  PHE G  74       0.324   6.400   9.339  1.00  0.12
ATOM   1898  CD2 PHE G  74      -0.730   3.707  11.100  1.00 -0.12
ATOM   1899  HD2 PHE G  74      -1.628   3.149  11.321  1.00  0.12
ATOM   1900  CE2 PHE G  74      -0.797   4.819  10.257  1.00 -0.12
ATOM   1901  HE2 PHE G  74      -1.740   5.119   9.823  1.00  0.12
ATOM   1902  C   PHE G  74       1.531  -0.165  12.819  1.00  0.55
ATOM   1903  O   PHE G  74       2.754  -0.281  12.934  1.00 -0.55
ATOM   1904  N   ARG G  75       0.737  -0.869  13.575  1.00 -0.40
ATOM   1905  H   ARG G  75      -0.255  -0.805  13.506  1.00  0.40
ATOM   1906  CA  ARG G  75       1.263  -1.817  14.592  1.00  0.00
ATOM   1907  CB  ARG G  75       0.127  -2.208  15.541  1.00  0.00
ATOM   1908  CG  ARG G  75      -0.181  -0.900  16.312  1.00  0.00
ATOM   1909  CD  ARG G  75      -0.113  -1.130  17.786  1.00  0.35
ATOM   1910  NE  ARG G  75      -1.036  -2.075  18.265  1.00 -0.35
ATOM   1911  HE  ARG G  75      -1.940  -1.843  17.953  1.00  0.45
ATOM   1912  CZ  ARG G  75      -1.085  -3.168  18.993  1.00  0.35
ATOM   1913  NH1 ARG G  75      -0.052  -3.761  19.550  1.00 -0.70
ATOM   1914 HH11 ARG G  75       0.866  -3.381  19.433  1.00  0.40
ATOM   1915 HH12 ARG G  75      -0.183  -4.592  20.089  1.00  0.40
ATOM   1916  NH2 ARG G  75      -2.308  -3.705  19.156  1.00 -0.70
ATOM   1917 HH21 ARG G  75      -3.105  -3.272  18.734  1.00  0.40
ATOM   1918 HH22 ARG G  75      -2.421  -4.537  19.698  1.00  0.40
ATOM   1919  C   ARG G  75       1.977  -3.000  13.985  1.00  0.55
ATOM   1920  O   ARG G  75       3.032  -3.351  14.563  1.00 -0.55
ATOM   1921  N   GLU G  76       1.495  -3.530  12.860  1.00 -0.40
ATOM   1922  H   GLU G  76       0.657  -3.196  12.436  1.00  0.40
ATOM   1923  CA  GLU G  76       2.161  -4.633  12.176  1.00  0.00
ATOM   1924  CB  GLU G  76       1.411  -5.141  10.964  1.00  0.00
ATOM   1925  CG  GLU G  76      -0.014  -5.502  11.262  1.00  0.00
ATOM   1926  CD  GLU G  76      -0.574  -6.428  10.170  1.00  0.10
ATOM   1927  OE1 GLU G  76       0.212  -6.826   9.244  1.00 -0.55
ATOM   1928  OE2 GLU G  76      -1.781  -6.717  10.403  1.00 -0.55
ATOM   1929  C   GLU G  76       3.495  -4.204  11.555  1.00  0.55
ATOM   1930  O   GLU G  76       4.452  -4.972  11.483  1.00 -0.55
ATOM   1931  N   ALA G  77       3.440  -2.964  11.113  1.00 -0.40
ATOM   1932  H   ALA G  77       2.638  -2.376  11.172  1.00  0.40
ATOM   1933  CA  ALA G  77       4.669  -2.427  10.486  1.00  0.00
ATOM   1934  CB  ALA G  77       4.400  -1.145   9.729  1.00  0.00
ATOM   1935  C   ALA G  77       5.746  -2.313  11.570  1.00  0.55
ATOM   1936  O   ALA G  77       6.948  -2.589  11.381  1.00 -0.55
ATOM   1937  N   LYS G  78       5.325  -1.900  12.747  1.00 -0.40
ATOM   1938  H   LYS G  78       4.372  -1.665  12.921  1.00  0.40
ATOM   1939  CA  LYS G  78       6.230  -1.765  13.862  1.00  0.00
ATOM   1940  CB  LYS G  78       5.574  -1.070  15.047  1.00  0.00
ATOM   1941  CG  LYS G  78       6.523  -0.801  16.189  1.00  0.00
ATOM   1942  CD  LYS G  78       5.895  -0.261  17.443  1.00  0.00
ATOM   1943  CE  LYS G  78       6.865   0.463  18.370  1.00  0.33
ATOM   1944  NZ  LYS G  78       8.325   0.396  18.074  1.00 -0.32
ATOM   1945  HZ1 LYS G  78       8.508   0.801  17.134  1.00  0.33
ATOM   1946  HZ2 LYS G  78       8.637  -0.596  18.091  1.00  0.33
ATOM   1947  HZ3 LYS G  78       8.850   0.935  18.792  1.00  0.33
ATOM   1948  C   LYS G  78       6.640  -3.190  14.279  1.00  0.55
ATOM   1949  O   LYS G  78       7.845  -3.410  14.482  1.00 -0.55
ATOM   1950  N   ALA G  79       5.695  -4.098  14.415  1.00 -0.40
ATOM   1951  H   ALA G  79       4.738  -3.902  14.214  1.00  0.40
ATOM   1952  CA  ALA G  79       5.992  -5.457  14.875  1.00  0.00
ATOM   1953  CB  ALA G  79       4.819  -6.381  14.762  1.00  0.00
ATOM   1954  C   ALA G  79       7.169  -5.998  14.080  1.00  0.55
ATOM   1955  O   ALA G  79       8.109  -6.576  14.609  1.00 -0.55
ATOM   1956  N   GLU G  80       7.032  -5.746  12.794  1.00 -0.40
ATOM   1957  H   GLU G  80       6.244  -5.251  12.436  1.00  0.40
ATOM   1958  CA  GLU G  80       8.014  -6.168  11.811  1.00  0.00
ATOM   1959  CB  GLU G  80       7.380  -6.019  10.421  1.00  0.00
ATOM   1960  CG  GLU G  80       6.445  -7.204  10.122  1.00  0.00
ATOM   1961  CD  GLU G  80       6.491  -7.524   8.632  1.00  0.10
ATOM   1962  OE1 GLU G  80       7.419  -7.057   7.921  1.00 -0.55
ATOM   1963  OE2 GLU G  80       5.564  -8.231   8.176  1.00 -0.55
ATOM   1964  C   GLU G  80       9.295  -5.394  11.884  1.00  0.55
ATOM   1965  O   GLU G  80      10.083  -5.640  10.966  1.00 -0.55
ATOM   1966  N   GLY G  81       9.579  -4.506  12.807  1.00 -0.40
ATOM   1967  H   GLY G  81       8.929  -4.298  13.533  1.00  0.40
ATOM   1968  CA  GLY G  81      10.801  -3.770  12.868  1.00  0.00
ATOM   1969  C   GLY G  81      10.933  -2.318  12.522  1.00  0.55
ATOM   1970  O   GLY G  81      12.002  -1.736  12.861  1.00 -0.55
ATOM   1971  N   ALA G  82       9.966  -1.695  11.857  1.00 -0.40
ATOM   1972  H   ALA G  82       9.147  -2.181  11.564  1.00  0.40
ATOM   1973  CA  ALA G  82      10.009  -0.266  11.498  1.00  0.00
ATOM   1974  CB  ALA G  82       8.849   0.132  10.625  1.00  0.00
ATOM   1975  C   ALA G  82       9.959   0.484  12.824  1.00  0.55
ATOM   1976  O   ALA G  82       9.249   0.068  13.753  1.00 -0.55
ATOM   1977  N   ASP G  83      10.738   1.516  12.867  1.00 -0.40
ATOM   1978  H   ASP G  83      11.292   1.754  12.075  1.00  0.40
ATOM   1979  CA  ASP G  83      10.905   2.421  14.005  1.00  0.00
ATOM   1980  CB  ASP G  83      12.284   3.089  13.972  1.00  0.00
ATOM   1981  CG  ASP G  83      12.602   3.800  15.278  1.00  0.10
ATOM   1982  OD1 ASP G  83      11.694   3.935  16.136  1.00 -0.55
ATOM   1983  OD2 ASP G  83      13.758   4.251  15.473  1.00 -0.55
ATOM   1984  C   ASP G  83       9.802   3.502  14.064  1.00  0.55
ATOM   1985  O   ASP G  83       9.939   4.665  13.652  1.00 -0.55
ATOM   1986  N   ILE G  84       8.688   3.016  14.606  1.00 -0.40
ATOM   1987  H   ILE G  84       8.629   2.072  14.921  1.00  0.40
ATOM   1988  CA  ILE G  84       7.490   3.812  14.780  1.00  0.00
ATOM   1989  CB  ILE G  84       6.274   3.175  14.036  1.00  0.00
ATOM   1990  CG2 ILE G  84       4.984   3.976  14.218  1.00  0.00
ATOM   1991  CG1 ILE G  84       6.656   3.114  12.558  1.00  0.00
ATOM   1992  CD1 ILE G  84       5.693   2.333  11.708  1.00  0.00
ATOM   1993  C   ILE G  84       7.063   3.937  16.236  1.00  0.55
ATOM   1994  O   ILE G  84       6.835   2.864  16.847  1.00 -0.55
ATOM   1995  N   THR G  85       6.993   5.171  16.703  1.00 -0.40
ATOM   1996  H   THR G  85       7.276   5.971  16.180  1.00  0.40
ATOM   1997  CA  THR G  85       6.475   5.399  18.054  1.00  0.00
ATOM   1998  CB  THR G  85       7.217   6.462  18.836  1.00  0.00
ATOM   1999  OG1 THR G  85       8.511   5.902  18.938  1.00 -0.49
ATOM   2000  HG1 THR G  85       8.941   6.075  18.097  1.00  0.49
ATOM   2001  CG2 THR G  85       6.576   6.611  20.210  1.00  0.00
ATOM   2002  C   THR G  85       4.997   5.803  17.919  1.00  0.55
ATOM   2003  O   THR G  85       4.675   6.727  17.167  1.00 -0.55
ATOM   2004  N   ILE G  86       4.078   5.148  18.570  1.00 -0.40
ATOM   2005  H   ILE G  86       4.309   4.387  19.170  1.00  0.40
ATOM   2006  CA  ILE G  86       2.637   5.469  18.479  1.00  0.00
ATOM   2007  CB  ILE G  86       1.859   4.226  18.078  1.00  0.00
ATOM   2008  CG2 ILE G  86       0.377   4.422  17.914  1.00  0.00
ATOM   2009  CG1 ILE G  86       2.429   3.665  16.757  1.00  0.00
ATOM   2010  CD1 ILE G  86       1.787   2.267  16.571  1.00  0.00
ATOM   2011  C   ILE G  86       2.132   6.026  19.794  1.00  0.55
ATOM   2012  O   ILE G  86       2.241   5.386  20.845  1.00 -0.55
ATOM   2013  N   ILE G  87       1.599   7.224  19.769  1.00 -0.40
ATOM   2014  H   ILE G  87       1.546   7.740  18.919  1.00  0.40
ATOM   2015  CA  ILE G  87       1.044   7.911  20.939  1.00  0.00
ATOM   2016  CB  ILE G  87       1.652   9.299  21.168  1.00  0.00
ATOM   2017  CG2 ILE G  87       1.021   9.964  22.386  1.00  0.00
ATOM   2018  CG1 ILE G  87       3.175   9.136  21.237  1.00  0.00
ATOM   2019  CD1 ILE G  87       3.880  10.454  20.993  1.00  0.00
ATOM   2020  C   ILE G  87      -0.451   8.061  20.692  1.00  0.55
ATOM   2021  O   ILE G  87      -0.907   8.575  19.679  1.00 -0.55
ATOM   2022  N   LEU G  88      -1.191   7.480  21.604  1.00 -0.40
ATOM   2023  H   LEU G  88      -0.783   7.018  22.387  1.00  0.40
ATOM   2024  CA  LEU G  88      -2.651   7.457  21.552  1.00  0.00
ATOM   2025  CB  LEU G  88      -3.173   6.041  21.669  1.00  0.00
ATOM   2026  CG  LEU G  88      -2.883   5.096  20.508  1.00  0.00
ATOM   2027  CD1 LEU G  88      -3.165   3.672  20.943  1.00  0.00
ATOM   2028  CD2 LEU G  88      -3.762   5.443  19.307  1.00  0.00
ATOM   2029  C   LEU G  88      -3.136   8.384  22.664  1.00  0.55
ATOM   2030  O   LEU G  88      -3.051   8.033  23.837  1.00 -0.55
ATOM   2031  N   SER G  89      -3.544   9.564  22.223  1.00 -0.40
ATOM   2032  H   SER G  89      -3.506   9.841  21.266  1.00  0.40
ATOM   2033  CA  SER G  89      -4.097  10.545  23.216  1.00  0.00
ATOM   2034  CB  SER G  89      -3.200  11.750  23.349  1.00  0.00
ATOM   2035  OG  SER G  89      -2.458  12.041  22.184  1.00 -0.49
ATOM   2036  HG  SER G  89      -1.933  12.818  22.391  1.00  0.49
ATOM   2037  C   SER G  89      -5.548  10.818  22.817  1.00  0.10
ATOM   2038  O   SER G  89      -6.176   9.872  22.206  1.00 -0.55
ATOM   2039  OXT SER G  89      -6.064  11.936  23.072  1.00 -0.55
ATOM   2040  OH2 OH2 R 111       8.502   0.276  -8.217  1.00 -0.83
ATOM   2041  H1  OH2 R 111       8.689  -0.355  -7.522  1.00  0.42
ATOM   2042  H2  OH2 R 111       7.573   0.153  -8.410  1.00  0.42
ATOM   2043  OH2 OH2 R 113      10.492  -3.800 -11.608  1.00 -0.83
ATOM   2044  H1  OH2 R 113       9.830  -3.548 -12.252  1.00  0.42
ATOM   2045  H2  OH2 R 113      10.016  -4.329 -10.968  1.00  0.42
ATOM   2046  OH2 OH2 R 116      14.846  -5.228 -11.862  1.00 -0.83
ATOM   2047  H1  OH2 R 116      15.761  -5.150 -11.593  1.00  0.42
ATOM   2048  H2  OH2 R 116      14.359  -4.727 -11.207  1.00  0.42
ATOM   2049  OH2 OH2 R 117      -4.838  -1.322 -11.603  1.00 -0.83
ATOM   2050  H1  OH2 R 117      -5.439  -0.718 -12.039  1.00  0.42
ATOM   2051  H2  OH2 R 117      -5.344  -1.680 -10.873  1.00  0.42
ATOM   2052  OH2 OH2 R 119      -6.721  -6.520  -1.235  1.00 -0.83
ATOM   2053  H1  OH2 R 119      -6.037  -6.006  -0.806  1.00  0.42
ATOM   2054  H2  OH2 R 119      -6.447  -7.430  -1.117  1.00  0.42
ATOM   2055  OH2 OH2 R 121       4.286  -3.705  -0.445  1.00 -0.83
ATOM   2056  H1  OH2 R 121       4.373  -2.950  -1.027  1.00  0.42
ATOM   2057  H2  OH2 R 121       3.788  -4.344  -0.954  1.00  0.42
ATOM   2058  OH2 OH2 R 122       7.999  -7.454  -2.394  1.00 -0.83
ATOM   2059  H1  OH2 R 122       8.515  -7.360  -1.594  1.00  0.42
ATOM   2060  H2  OH2 R 122       8.052  -6.596  -2.815  1.00  0.42
ATOM   2061  OH2 OH2 R 125       3.756  -6.702   1.167  1.00 -0.83
ATOM   2062  H1  OH2 R 125       3.469  -6.457   0.287  1.00  0.42
ATOM   2063  H2  OH2 R 125       3.634  -7.650   1.205  1.00  0.42
ATOM   2064  OH2 OH2 R 130      15.071 -16.819 -11.114  1.00 -0.83
ATOM   2065  H1  OH2 R 130      15.917 -16.390 -10.990  1.00  0.42
ATOM   2066  H2  OH2 R 130      14.725 -16.930 -10.228  1.00  0.42
ATOM   2067  OH2 OH2 R 150      17.614   4.363  -7.037  1.00 -0.83
ATOM   2068  H1  OH2 R 150      17.306   4.913  -6.317  1.00  0.42
ATOM   2069  H2  OH2 R 150      18.477   4.715  -7.256  1.00  0.42
ATOM   2070  OH2 OH2 R 151      11.838   3.422 -12.105  1.00 -0.83
ATOM   2071  H1  OH2 R 151      12.195   3.913 -11.364  1.00  0.42
ATOM   2072  H2  OH2 R 151      10.916   3.290 -11.882  1.00  0.42
ATOM   2073  OH2 OH2 L  90      10.339   6.177  16.690  1.00 -0.83
ATOM   2074  H1  OH2 L  90      10.739   5.310  16.620  1.00  0.42
ATOM   2075  H2  OH2 L  90      10.745   6.686  15.988  1.00  0.42
ATOM   2076  OH2 OH2 L  92       9.532   2.896   4.459  1.00 -0.83
ATOM   2077  H1  OH2 L  92       8.821   2.594   5.025  1.00  0.42
ATOM   2078  H2  OH2 L  92       9.720   3.784   4.764  1.00  0.42
ATOM   2079  OH2 OH2 R  94      12.915   5.185   4.604  1.00 -0.83
ATOM   2080  H1  OH2 R  94      11.986   5.302   4.802  1.00  0.42
ATOM   2081  H2  OH2 R  94      13.066   4.246   4.711  1.00  0.42
ATOM   2082  OH2 OH2 L  97      -3.661   9.823  -2.989  1.00 -0.83
ATOM   2083  H1  OH2 L  97      -4.505   9.902  -2.544  1.00  0.42
ATOM   2084  H2  OH2 L  97      -3.542   8.882  -3.114  1.00  0.42
ATOM   2085  OH2 OH2 R 105      -6.339  -3.423  -2.182  1.00 -0.83
ATOM   2086  H1  OH2 R 105      -5.737  -2.879  -2.691  1.00  0.42
ATOM   2087  H2  OH2 R 105      -5.797  -3.790  -1.483  1.00  0.42
ATOM   2088  OH2 OH2 L 110     -14.375  12.579  14.012  1.00 -0.83
ATOM   2089  H1  OH2 L 110     -13.437  12.641  14.194  1.00  0.42
ATOM   2090  H2  OH2 L 110     -14.428  12.451  13.065  1.00  0.42
ATOM   2091 DUM1 DUM W 214      95.840  91.508  95.237  1.00  0.00
ATOM   2092 DUM2 DUM W 214     -91.333 -96.013 -92.818  1.00  0.00
ATOM   2093  AAA AAA X 214     -56.069  46.771  63.640  1.00  0.00
ATOM   2094  AAB AAB X 215      19.470 -32.760  32.447  1.00  0.00
ATOM   2095  AAC AAC X 216     -39.370  56.650 -25.421  1.00  0.00
ATOM   2096  AAD AAD X 217      15.997 -74.422 -23.934  1.00  0.00
ATOM   2097  AAE AAE X 218      88.241  -5.620  62.016  1.00  0.00
ATOM   2098  AAF AAF X 219      74.368  18.491  -9.068  1.00  0.00
ATOM   2099  AAG AAG X 220       6.101  -5.526 -51.334  1.00  0.00
ATOM   2100  AAH AAH X 221      12.032  45.212 -30.149  1.00  0.00
ATOM   2101  AAI AAI X 222     -29.377 -54.775  42.408  1.00  0.00
ATOM   2102  AAJ AAJ X 223       5.137 -55.375 -59.663  1.00  0.00
ATOM   2103  AAK AAK X 224     -64.269  80.658  -2.260  1.00  0.00
ATOM   2104  AAL AAL X 225     -69.317 -54.573 -64.026  1.00  0.00
ATOM   2105  AAM AAM X 226       3.725  54.890  19.635  1.00  0.00
ATOM   2106  AAN AAN X 227      45.663  19.649 -77.062  1.00  0.00
ATOM   2107  AAO AAO X 228      48.142  63.645 -26.579  1.00  0.00
ATOM   2108  AAP AAP X 229      27.388  63.518  65.159  1.00  0.00
ATOM   2109  AAQ AAQ X 230      53.429  56.218   8.874  1.00  0.00
ATOM   2110  AAR AAR X 231      75.338 -56.410  18.978  1.00  0.00
ATOM   2111  AAS AAS X 232      68.790  16.060  55.614  1.00  0.00
ATOM   2112  AAT AAT X 233      47.935 -61.807  16.261  1.00  0.00
ATOM   2113  AAU AAU X 234     -21.062  -9.639  45.845  1.00  0.00
ATOM   2114  AAV AAV X 235     -54.655  -3.843 -29.614  1.00  0.00
ATOM   2115  AAW AAW X 236     -83.740  29.789 -29.184  1.00  0.00
ATOM   2116  AAX AAX X 237     -72.219  10.752  69.969  1.00  0.00
ATOM   2117  AAY AAY X 238     -43.134  75.264  21.912  1.00  0.00
ATOM   2118  AAZ AAZ X 239      60.623  31.920  81.426  1.00  0.00
ATOM   2119  ABA ABA X 240     -66.635  77.873 -74.223  1.00  0.00
ATOM   2120  ABB ABB X 241      39.499  66.562 -75.014  1.00  0.00
ATOM   2121  ABC ABC X 242      61.303   3.164  23.539  1.00  0.00
ATOM   2122  ABD ABD X 243     -20.489  36.434   0.483  1.00  0.00
ATOM   2123  ABE ABE X 244     -78.234  67.233  82.911  1.00  0.00
ATOM   2124  ABF ABF X 245      78.547  31.030  67.688  1.00  0.00
ATOM   2125  ABG ABG X 246     -55.417  55.692 -54.718  1.00  0.00
ATOM   2126  ABH ABH X 247      44.373 -18.351  20.665  1.00  0.00
ATOM   2127  ABI ABI X 248      35.003  29.001  -5.121  1.00  0.00
ATOM   2128  ABJ ABJ X 249      74.516 -53.051  59.489  1.00  0.00
ATOM   2129  ABK ABK X 250     -25.038  48.150  68.229  1.00  0.00
ATOM   2130  ABL ABL X 251     -24.914  22.077 -47.560  1.00  0.00
ATOM   2131  ABM ABM X 252      60.984  62.487  44.168  1.00  0.00
ATOM   2132  ABN ABN X 253     -49.937  17.733  64.418  1.00  0.00
ATOM   2133  ABO ABO X 254     -24.562 -62.317 -67.778  1.00  0.00
ATOM   2134  ABP ABP X 255      47.154 -10.748  58.865  1.00  0.00
ATOM   2135  ABQ ABQ X 256       9.909 -20.013  71.196  1.00  0.00
ATOM   2136  ABR ABR X 257     -70.741 -42.385  63.916  1.00  0.00
ATOM   2137  ABS ABS X 258     -21.342  11.686 -64.786  1.00  0.00
ATOM   2138  ABT ABT X 259     -54.399   1.253 -79.227  1.00  0.00
ATOM   2139  ABU ABU X 260     -15.640 -81.031 -36.137  1.00  0.00
ATOM   2140  ABV ABV X 261      69.107 -36.337 -67.772  1.00  0.00
ATOM   2141  ABW ABW X 262      70.255 -30.475 -21.374  1.00  0.00
ATOM   2142  ABX ABX X 263       8.265  68.485  -5.976  1.00  0.00
ATOM   2143  ABY ABY X 264     -58.654 -73.335 -15.364  1.00  0.00
ATOM   2144  ABZ ABZ X 265      22.527 -37.765  -9.780  1.00  0.00
ATOM   2145  ACA ACA X 266       0.510  19.565 -83.113  1.00  0.00
ATOM   2146  ACB ACB X 267      33.897   8.783 -30.175  1.00  0.00
ATOM   2147  ACC ACC X 268      89.581 -74.483  29.759  1.00  0.00
ATOM   2148  ACD ACD X 269      54.959   7.945 -10.095  1.00  0.00
ATOM   2149  ACE ACE X 270      35.201  30.089  24.014  1.00  0.00
ATOM   2150  ACF ACF X 271     -61.917  21.581 -11.706  1.00  0.00
ATOM   2151  ACG ACG X 272     -58.422  -8.031  40.872  1.00  0.00
ATOM   2152  ACH ACH X 273     -16.432  -0.560  28.638  1.00  0.00
ATOM   2153  ACI ACI X 274      36.924 -76.305 -46.342  1.00  0.00
ATOM   2154  ACJ ACJ X 275       6.799  26.803  57.311  1.00  0.00
ATOM   2155  ACK ACK X 276     -42.929  -0.361 -46.707  1.00  0.00
ATOM   2156  ACL ACL X 277      79.775  68.102 -41.130  1.00  0.00
ATOM   2157  ACM ACM X 278      46.629 -63.337  64.984  1.00  0.00
ATOM   2158  ACN ACN X 279      89.300  55.840 -17.211  1.00  0.00
ATOM   2159  ACO ACO X 280      66.229 -16.714  85.441  1.00  0.00
ATOM   2160  ACP ACP X 281     -25.289 -87.447  84.144  1.00  0.00
ATOM   2161  ACQ ACQ X 282     -69.382  75.459  11.498  1.00  0.00
ATOM   2162  ACR ACR X 283     -11.332  40.645 -53.703  1.00  0.00
ATOM   2163  ACS ACS X 284     -79.936 -28.464 -74.233  1.00  0.00
ATOM   2164  ACT ACT X 285     -36.941 -30.329  -2.402  1.00  0.00
ATOM   2165  ACU ACU X 286       3.924  67.506 -60.436  1.00  0.00
ATOM   2166  ACV ACV X 287     -74.299  79.095 -32.973  1.00  0.00
ATOM   2167  ACW ACW X 288     -80.684  17.909 -60.185  1.00  0.00
ATOM   2168  ACX ACX X 289     -16.664 -20.331 -82.019  1.00  0.00
ATOM   2169  ACY ACY X 290     -57.384 -25.434 -68.430  1.00  0.00
ATOM   2170  ACZ ACZ X 291      65.639  74.289 -64.258  1.00  0.00
ATOM   2171  ADA ADA X 292     -23.589 -28.686 -51.481  1.00  0.00
ATOM   2172  ADB ADB X 293     -11.656 -57.621  -2.325  1.00  0.00
ATOM   2173  ADC ADC X 294     -44.928 -50.019 -21.386  1.00  0.00
ATOM   2174  ADD ADD X 295     -27.446  -4.212  -5.212  1.00  0.00
ATOM   2175  ADE ADE X 296     -81.746  -1.310  55.690  1.00  0.00
ATOM   2176  ADF ADF X 297      -7.342  74.187  60.590  1.00  0.00
ATOM   2177  ADG ADG X 298      86.090  52.956 -61.388  1.00  0.00
ATOM   2178  ADH ADH X 299     -49.621 -68.159  44.382  1.00  0.00
ATOM   2179  ADI ADI X 300      41.518 -44.518  -7.808  1.00  0.00
ATOM   2180  ADJ ADJ X 301     -40.973   5.442  12.435  1.00  0.00
ATOM   2181  ADK ADK X 302     -74.786 -57.955  44.433  1.00  0.00
ATOM   2182  ADL ADL X 303     -79.349 -59.046 -39.884  1.00  0.00
ATOM   2183  ADM ADM X 304      41.532 -31.786 -34.115  1.00  0.00
ATOM   2184  ADN ADN X 305     -67.290 -41.621  -8.557  1.00  0.00
ATOM   2185  ADO ADO X 306     -77.414 -36.576 -40.757  1.00  0.00
ATOM   2186  ADP ADP X 307     -30.053   2.358 -35.073  1.00  0.00
ATOM   2187  ADQ ADQ X 308      76.469  33.838  28.758  1.00  0.00
ATOM   2188  ADR ADR X 309     -75.688 -23.961 -24.630  1.00  0.00
ATOM   2189  ADS ADS X 310      31.225 -81.617 -26.361  1.00  0.00
ATOM   2190  ADT ADT X 311     -76.472  58.593 -49.283  1.00  0.00
ATOM   2191  ADU ADU X 312     -44.217 -38.244  67.829  1.00  0.00
ATOM   2192  ADV ADV X 313      61.008  31.230 -65.727  1.00  0.00
ATOM   2193  ADW ADW X 314     -24.036  79.420  27.692  1.00  0.00
ATOM   2194  ADX ADX X 315      83.603  16.826  76.567  1.00  0.00
ATOM   2195  ADY ADY X 316      24.895  71.879 -54.651  1.00  0.00
ATOM   2196  ADZ ADZ X 317     -34.889 -64.684 -41.860  1.00  0.00
ATOM   2197  AEA AEA X 318     -41.966  24.895 -42.075  1.00  0.00
ATOM   2198  AEB AEB X 319     -74.208 -86.118  14.798  1.00  0.00
ATOM   2199  AEC AEC X 320     -55.368 -36.121 -40.372  1.00  0.00
ATOM   2200  AED AED X 321      70.595 -63.721 -39.982  1.00  0.00
ATOM   2201  AEE AEE X 322      63.308 -61.006   3.369  1.00  0.00
ATOM   2202  AEF AEF X 323      28.661  56.878  27.864  1.00  0.00
ATOM   2203  AEG AEG X 324     -26.587 -13.381  76.465  1.00  0.00
ATOM   2204  AEH AEH X 325      61.064 -86.414  50.310  1.00  0.00
ATOM   2205  AEI AEI X 326      60.322 -84.201 -13.906  1.00  0.00
ATOM   2206  AEJ AEJ X 327      18.802 -69.015  -1.324  1.00  0.00
ATOM   2207  AEK AEK X 328     -33.323  -9.924 -59.290  1.00  0.00
ATOM   2208  AEL AEL X 329      85.715 -10.047 -22.972  1.00  0.00
ATOM   2209  AEM AEM X 330     -32.267  18.186 -80.787  1.00  0.00
ATOM   2210  AEN AEN X 331     -25.432 -83.898 -54.303  1.00  0.00
ATOM   2211  AEO AEO X 332     -20.820  -7.450 -66.864  1.00  0.00
ATOM   2212  AEP AEP X 333     -24.968  37.513  45.097  1.00  0.00
ATOM   2213  AEQ AEQ X 334      66.618 -40.626  31.179  1.00  0.00
ATOM   2214  AER AER X 335      80.307  72.427  78.938  1.00  0.00
ATOM   2215  AES AES X 336      55.079  27.803 -12.305  1.00  0.00
ATOM   2216  AET AET X 337     -51.968  38.144 -78.999  1.00  0.00
ATOM   2217  AEU AEU X 338     -51.932 -51.980  80.059  1.00  0.00
ATOM   2218  AEV AEV X 339      69.428  55.902  64.960  1.00  0.00
ATOM   2219  AEW AEW X 340      72.165  44.742 -23.280  1.00  0.00
ATOM   2220  AEX AEX X 341      13.605 -47.514 -23.150  1.00  0.00
ATOM   2221  AEY AEY X 342      65.267  -0.780  86.298  1.00  0.00
ATOM   2222  AEZ AEZ X 343     -70.933  11.340 -38.832  1.00  0.00
ATOM   2223  AFA AFA X 344     -76.185  -3.699 -48.089  1.00  0.00
ATOM   2224  AFB AFB X 345     -15.131 -47.720 -40.917  1.00  0.00
ATOM   2225  AFC AFC X 346      -3.454 -37.029  12.259  1.00  0.00
ATOM   2226  AFD AFD X 347      87.790 -73.257  -2.457  1.00  0.00
ATOM   2227  AFE AFE X 348      24.370 -69.849  50.798  1.00  0.00
ATOM   2228  AFF AFF X 349     -44.416  21.331  18.365  1.00  0.00
ATOM   2229  AFG AFG X 350     -67.740 -48.793  20.372  1.00  0.00
ATOM   2230  AFH AFH X 351     -64.182  77.548  22.742  1.00  0.00
ATOM   2231  AFI AFI X 352     -34.121 -76.229   7.752  1.00  0.00
ATOM   2232  AFJ AFJ X 353     -25.412  82.835 -54.647  1.00  0.00
ATOM   2233  AFK AFK X 354     -81.357 -70.624  72.196  1.00  0.00
ATOM   2234  AFL AFL X 355       9.827  33.328   5.282  1.00  0.00
ATOM   2235  AFM AFM X 356     -41.415 -41.454  25.521  1.00  0.00
ATOM   2236  AFN AFN X 357     -57.167 -47.604  35.242  1.00  0.00
ATOM   2237  AFO AFO X 358     -22.647 -72.602 -81.739  1.00  0.00
ATOM   2238  AFP AFP X 359      74.679 -82.546   4.291  1.00  0.00
ATOM   2239  AFQ AFQ X 360      88.751  36.221  50.441  1.00  0.00
ATOM   2240  AFR AFR X 361     -36.395  73.517  54.408  1.00  0.00
ATOM   2241  AFS AFS X 362      26.365 -41.781  87.063  1.00  0.00
ATOM   2242  AFT AFT X 363     -23.581  57.316  29.859  1.00  0.00
ATOM   2243  AFU AFU X 364      80.842  58.370 -72.285  1.00  0.00
ATOM   2244  AFV AFV X 365     -39.834  36.147  33.563  1.00  0.00
ATOM   2245  AFW AFW X 366      40.049  70.995  46.142  1.00  0.00
ATOM   2246  AFX AFX X 367       9.600  73.580 -82.109  1.00  0.00
ATOM   2247  AFY AFY X 368     -17.702  15.634 -19.088  1.00  0.00
ATOM   2248  AFZ AFZ X 369     -50.949 -54.746  11.983  1.00  0.00
ATOM   2249  AGA AGA X 370     -65.790  -1.821  86.942  1.00  0.00
ATOM   2250  AGB AGB X 371      29.655  42.899 -71.474  1.00  0.00
ATOM   2251  AGC AGC X 372      -9.154  72.330 -80.553  1.00  0.00
ATOM   2252  AGD AGD X 373      47.328  47.592 -64.831  1.00  0.00
ATOM   2253  AGE AGE X 374      52.463 -23.961   3.770  1.00  0.00
ATOM   2254  AGF AGF X 375      53.451   2.320 -34.789  1.00  0.00
ATOM   2255  AGG AGG X 376     -10.008  -2.918  87.048  1.00  0.00
ATOM   2256  AGH AGH X 377     -59.456  13.952  83.353  1.00  0.00
ATOM   2257  AGI AGI X 378     -41.531 -72.469 -71.632  1.00  0.00
ATOM   2258  AGJ AGJ X 379      69.125 -77.830 -67.424  1.00  0.00
ATOM   2259  AGK AGK X 380      -2.024 -67.481  34.433  1.00  0.00
ATOM   2260  AGL AGL X 381     -62.197  46.629  24.443  1.00  0.00
ATOM   2261  AGM AGM X 382     -31.932  11.900  66.307  1.00  0.00
ATOM   2262  AGN AGN X 383     -24.346  59.033   3.879  1.00  0.00
ATOM   2263  AGO AGO X 384     -24.161 -67.446  77.204  1.00  0.00
ATOM   2264  AGP AGP X 385      68.316  84.011 -49.743  1.00  0.00
ATOM   2265  AGQ AGQ X 386     -22.759 -84.554  71.273  1.00  0.00
ATOM   2266  AGR AGR X 387     -50.599 -46.385 -75.069  1.00  0.00
ATOM   2267  AGS AGS X 388      87.553  65.142  55.492  1.00  0.00
ATOM   2268  AGT AGT X 389     -12.092  31.907 -46.250  1.00  0.00
ATOM   2269  AGU AGU X 390     -15.494  17.700  30.135  1.00  0.00
ATOM   2270  AGV AGV X 391     -44.835  71.541  87.417  1.00  0.00
ATOM   2271  AGW AGW X 392      -0.840  11.617 -21.021  1.00  0.00
ATOM   2272  AGX AGX X 393      36.970 -33.198  64.973  1.00  0.00
ATOM   2273  AGY AGY X 394     -74.881  27.294 -40.449  1.00  0.00
ATOM   2274  AGZ AGZ X 395     -69.702  53.087  80.785  1.00  0.00
ATOM   2275  AHA AHA X 396     -24.012  27.798 -16.394  1.00  0.00
ATOM   2276  AHB AHB X 397      11.679  46.583 -72.065  1.00  0.00
ATOM   2277  AHC AHC X 398      76.301  21.227 -47.595  1.00  0.00
ATOM   2278  AHD AHD X 399      26.425  40.719 -54.021  1.00  0.00
ATOM   2279  AHE AHE X 400     -70.885 -23.790  14.732  1.00  0.00
ATOM   2280  AHF AHF X 401     -57.097  67.439 -71.061  1.00  0.00
ATOM   2281  AHG AHG X 402      86.335  25.086  10.549  1.00  0.00
ATOM   2282  AHH AHH X 403      34.037 -47.440 -50.085  1.00  0.00
ATOM   2283  AHI AHI X 404     -44.750  51.958 -78.167  1.00  0.00
ATOM   2284  AHJ AHJ X 405      48.765  30.852  50.787  1.00  0.00
ATOM   2285  AHK AHK X 406      27.363  20.042 -47.996  1.00  0.00
ATOM   2286  AHL AHL X 407      81.102 -79.783  77.884  1.00  0.00
ATOM   2287  AHM AHM X 408      27.200 -80.829  12.389  1.00  0.00
ATOM   2288  AHN AHN X 409      43.036 -26.675 -73.861  1.00  0.00
ATOM   2289  AHO AHO X 410      74.814  81.179  63.856  1.00  0.00
ATOM   2290  AHP AHP X 411      63.325   4.411 -40.681  1.00  0.00
ATOM   2291  AHQ AHQ X 412     -46.456  79.673 -73.289  1.00  0.00
ATOM   2292  AHR AHR X 413     -60.626  61.500  -8.580  1.00  0.00
ATOM   2293  AHS AHS X 414      47.177 -83.979 -22.680  1.00  0.00
ATOM   2294  AHT AHT X 415     -74.399  -1.372   9.753  1.00  0.00
ATOM   2295  AHU AHU X 416       1.117 -61.022  70.617  1.00  0.00
ATOM   2296  AHV AHV X 417     -22.629  58.996 -70.779  1.00  0.00
ATOM   2297  AHW AHW X 418      -3.870  52.310  76.091  1.00  0.00
ATOM   2298  AHX AHX X 419       7.241  26.259 -20.185  1.00  0.00
ATOM   2299  AHY AHY X 420     -78.515  -2.203 -61.693  1.00  0.00
ATOM   2300  AHZ AHZ X 421     -77.594  23.625  12.699  1.00  0.00
ATOM   2301  AIA AIA X 422      17.198 -80.990  30.025  1.00  0.00
ATOM   2302  AIB AIB X 423     -72.037 -72.816 -57.667  1.00  0.00
ATOM   2303  AIC AIC X 424      31.371   0.425  27.890  1.00  0.00
ATOM   2304  AID AID X 425     -80.311  59.652 -17.203  1.00  0.00
ATOM   2305  AIE AIE X 426      66.880 -82.023  33.359  1.00  0.00
ATOM   2306  AIF AIF X 427     -36.150  57.240  80.792  1.00  0.00
ATOM   2307  AIG AIG X 428     -32.802  77.548  -0.624  1.00  0.00
ATOM   2308  AIH AIH X 429     -48.947 -45.869  55.720  1.00  0.00
ATOM   2309  AII AII X 430      52.558 -86.291  74.359  1.00  0.00
ATOM   2310  AIJ AIJ X 431     -36.127 -54.577  86.196  1.00  0.00
ATOM   2311  AIK AIK X 432      62.057  42.364 -39.773  1.00  0.00
ATOM   2312  AIL AIL X 433     -62.179 -84.354  27.326  1.00  0.00
ATOM   2313  AIM AIM X 434      -9.502 -65.224 -30.658  1.00  0.00
ATOM   2314  AIN AIN X 435     -56.927  23.697 -65.853  1.00  0.00
ATOM   2315  AIO AIO X 436      -5.293 -25.455  54.624  1.00  0.00
ATOM   2316  AIP AIP X 437     -62.533  -3.771  73.994  1.00  0.00
ATOM   2317  AIQ AIQ X 438     -21.132  71.679  42.327  1.00  0.00
ATOM   2318  AIR AIR X 439      48.890  -2.747 -70.960  1.00  0.00
ATOM   2319  AIS AIS X 440      35.649  45.497 -31.197  1.00  0.00
ATOM   2320  AIT AIT X 441      80.845 -73.528  21.332  1.00  0.00
ATOM   2321  AIU AIU X 442      48.377 -66.553 -63.374  1.00  0.00
ATOM   2322  AIV AIV X 443      35.056  76.723 -16.195  1.00  0.00
ATOM   2323  AIW AIW X 444      25.445 -13.860 -82.809  1.00  0.00
ATOM   2324  AIX AIX X 445      84.384 -41.765  14.315  1.00  0.00
ATOM   2325  AIY AIY X 446      77.851 -60.386  86.023  1.00  0.00
ATOM   2326  AIZ AIZ X 447     -85.074  82.214  25.529  1.00  0.00
ATOM   2327  AJA AJA X 448      62.507 -45.714  11.892  1.00  0.00
ATOM   2328  AJB AJB X 449      56.712 -59.938  42.974  1.00  0.00
ATOM   2329  AJC AJC X 450      86.072  23.299 -30.367  1.00  0.00
ATOM   2330  AJD AJD X 451     -37.725  53.678  30.236  1.00  0.00
ATOM   2331  AJE AJE X 452      86.609 -83.621 -78.886  1.00  0.00
ATOM   2332  AJF AJF X 453     -79.718 -80.041 -31.503  1.00  0.00
ATOM   2333  AJG AJG X 454     -46.336  82.093 -40.160  1.00  0.00
ATOM   2334  AJH AJH X 455      78.700  -9.685 -54.498  1.00  0.00
ATOM   2335  AJI AJI X 456     -60.796 -86.835 -66.337  1.00  0.00
ATOM   2336  AJJ AJJ X 457      64.445 -68.057  -9.180  1.00  0.00
ATOM   2337  AJK AJK X 458      86.034 -76.819  48.474  1.00  0.00
ATOM   2338  AJL AJL X 459     -38.195 -30.265  37.522  1.00  0.00
ATOM   2339  AJM AJM X 460     -82.278  42.393  -4.263  1.00  0.00
ATOM   2340  AJN AJN X 461      64.588  10.788 -29.313  1.00  0.00
ATOM   2341  AJO AJO X 462     -73.528  40.152 -53.444  1.00  0.00
ATOM   2342  AJP AJP X 463      52.991 -44.027  80.698  1.00  0.00
ATOM   2343  AJQ AJQ X 464       1.124 -83.626  46.646  1.00  0.00
ATOM   2344  AJR AJR X 465     -27.927  41.022 -71.817  1.00  0.00
ATOM   2345  AJS AJS X 466     -45.927 -35.731 -53.995  1.00  0.00
ATOM   2346  AJT AJT X 467      28.716 -61.981 -17.407  1.00  0.00
ATOM   2347  AJU AJU X 468      -7.283 -27.190 -28.183  1.00  0.00
ATOM   2348  AJV AJV X 469       0.890  55.814  -0.830  1.00  0.00
ATOM   2349  AJW AJW X 470     -81.206  67.995  21.689  1.00  0.00
ATOM   2350  AJX AJX X 471     -66.693 -64.508  31.493  1.00  0.00
ATOM   2351  AJY AJY X 472      47.077 -61.854 -77.841  1.00  0.00
ATOM   2352  AJZ AJZ X 473      28.142  35.469  77.549  1.00  0.00
ATOM   2353  AKA AKA X 474      74.762  81.646 -13.320  1.00  0.00
ATOM   2354  AKB AKB X 475     -80.691  61.056  57.821  1.00  0.00
ATOM   2355  AKC AKC X 476     -68.983 -18.870  63.343  1.00  0.00
ATOM   2356  AKD AKD X 477     -39.907 -82.510 -33.128  1.00  0.00
ATOM   2357  AKE AKE X 478      49.256 -43.257  37.795  1.00  0.00
ATOM   2358  AKF AKF X 479      46.004 -77.077 -79.090  1.00  0.00
ATOM   2359  AKG AKG X 480      36.991 -85.692  85.423  1.00  0.00
ATOM   2360  AKH AKH X 481     -80.201 -76.846  37.236  1.00  0.00
ATOM   2361  AKI AKI X 482       3.220  24.666 -66.962  1.00  0.00
ATOM   2362  AKJ AKJ X 483      37.021 -89.832 -84.782  1.00  0.00
ATOM   2363  AKK AKK X 484      36.472  -9.788 -23.748  1.00  0.00
ATOM   2364  AKL AKL X 485      23.370 -54.559 -83.500  1.00  0.00
ATOM   2365  AKM AKM X 486     -51.645  77.190  63.675  1.00  0.00
ATOM   2366  AKN AKN X 487     -11.002  72.036 -32.079  1.00  0.00
ATOM   2367  AKO AKO X 488      24.800  20.034  80.881  1.00  0.00
ATOM   2368  AKP AKP X 489     -56.514 -55.897 -35.776  1.00  0.00
ATOM   2369  AKQ AKQ X 490     -81.845  67.000 -72.357  1.00  0.00
ATOM   2370  AKR AKR X 491      70.840   0.811 -63.441  1.00  0.00
ATOM   2371  AKS AKS X 492      -6.591  78.519   3.066  1.00  0.00
ATOM   2372  AKT AKT X 493       2.631 -75.834 -28.788  1.00  0.00
ATOM   2373  AKU AKU X 494     -70.639 -16.810 -57.065  1.00  0.00
ATOM   2374  AKV AKV X 495     -46.826   0.116  73.992  1.00  0.00
ATOM   2375  AKW AKW X 496      15.128   7.480  38.812  1.00  0.00
ATOM   2376  AKX AKX X 497     -51.369 -65.668 -80.547  1.00  0.00
ATOM   2377  AKY AKY X 498      31.440 -59.598  78.616  1.00  0.00
ATOM   2378  AKZ AKZ X 499      63.960  79.557  31.154  1.00  0.00
ATOM   2379  ALA ALA X 500      23.393 -56.115  10.819  1.00  0.00
ATOM   2380  ALB ALB X 501      22.004  65.025 -42.087  1.00  0.00
ATOM   2381  ALC ALC X 502      15.112 -28.711 -78.765  1.00  0.00
ATOM   2382  ALD ALD X 503     -17.367  31.648  78.988  1.00  0.00
ATOM   2383  ALE ALE X 504      83.177 -66.978 -19.844  1.00  0.00
ATOM   2384  ALF ALF X 505     -56.963  19.826  36.507  1.00  0.00
ATOM   2385  ALG ALG X 506     -69.634  -1.382 -72.904  1.00  0.00
ATOM   2386  ALH ALH X 507     -63.686  67.263  44.537  1.00  0.00
ATOM   2387  ALI ALI X 508     -24.954 -34.576 -23.125  1.00  0.00
ATOM   2388  ALJ ALJ X 509      18.676  76.243  45.941  1.00  0.00
ATOM   2389  ALK ALK X 510     -65.054  68.319  76.392  1.00  0.00
ATOM   2390  ALL ALL X 511      48.019  12.870  47.712  1.00  0.00
ATOM   2391  ALM ALM X 512      11.509 -63.171 -16.873  1.00  0.00
ATOM   2392  ALN ALN X 513      45.200  39.666 -49.188  1.00  0.00
ATOM   2393  ALO ALO X 514      48.758 -88.235 -58.059  1.00  0.00
ATOM   2394  ALP ALP X 515      48.156 -22.470 -55.780  1.00  0.00
ATOM   2395  ALQ ALQ X 516      45.835 -46.865 -31.931  1.00  0.00
ATOM   2396  ALR ALR X 517      30.386 -82.337  -7.751  1.00  0.00
ATOM   2397  ALS ALS X 518      67.196  53.530 -60.952  1.00  0.00
ATOM   2398  ALT ALT X 519     -59.138  35.890 -37.628  1.00  0.00
ATOM   2399  ALU ALU X 520      31.776  13.615 -84.410  1.00  0.00
ATOM   2400  ALV ALV X 521      -0.013  40.683 -11.497  1.00  0.00
ATOM   2401  ALW ALW X 522     -40.537 -57.989 -65.799  1.00  0.00
ATOM   2402  ALX ALX X 523     -79.562 -27.433  53.729  1.00  0.00
ATOM   2403  ALY ALY X 524      11.999  75.955 -28.538  1.00  0.00
ATOM   2404  ALZ ALZ X 525       6.281 -77.385  -1.280  1.00  0.00
ATOM   2405  AMA AMA X 526      86.234 -17.516  48.048  1.00  0.00
ATOM   2406  AMB AMB X 527     -12.140  18.394 -34.301  1.00  0.00
ATOM   2407  AMC AMC X 528     -29.386 -22.763 -35.431  1.00  0.00
ATOM   2408  AMD AMD X 529      11.791 -60.544   9.264  1.00  0.00
ATOM   2409  AME AME X 530      51.058  79.938  56.368  1.00  0.00
ATOM   2410  AMF AMF X 531      14.587 -41.122 -85.580  1.00  0.00
ATOM   2411  AMG AMG X 532     -35.328  34.364  77.051  1.00  0.00
ATOM   2412  AMH AMH X 533     -79.745  79.877  86.315  1.00  0.00
ATOM   2413  AMI AMI X 534      28.968  41.657 -86.417  1.00  0.00
ATOM   2414  AMJ AMJ X 535     -74.544  -5.810 -34.667  1.00  0.00
ATOM   2415  AMK AMK X 536     -76.854   3.412 -15.002  1.00  0.00
ATOM   2416  AML AML X 537      56.153  13.758 -53.021  1.00  0.00
ATOM   2417  AMM AMM X 538     -47.025 -77.716  81.488  1.00  0.00
ATOM   2418  AMN AMN X 539     -47.121 -14.754   3.981  1.00  0.00
ATOM   2419  AMO AMO X 540     -19.290  72.505   9.353  1.00  0.00
ATOM   2420  AMP AMP X 541      36.666  63.933 -61.369  1.00  0.00
ATOM   2421  AMQ AMQ X 542     -66.702 -32.467 -51.013  1.00  0.00
ATOM   2422  AMR AMR X 543     -38.353 -14.740 -25.250  1.00  0.00
ATOM   2423  AMS AMS X 544      76.509 -32.234  50.354  1.00  0.00
ATOM   2424  AMT AMT X 545       8.938  75.468  32.302  1.00  0.00
ATOM   2425  AMU AMU X 546      72.625 -18.058  55.892  1.00  0.00
ATOM   2426  AMV AMV X 547     -30.696 -28.482  56.263  1.00  0.00
ATOM   2427  AMW AMW X 548     -30.535 -80.658  36.797  1.00  0.00
ATOM   2428  AMX AMX X 549     -19.781  24.789 -64.917  1.00  0.00
ATOM   2429  AMY AMY X 550      69.946 -31.725  17.937  1.00  0.00
ATOM   2430  AMZ AMZ X 551      76.957 -48.112  77.366  1.00  0.00
ATOM   2431  ANA ANA X 552      46.966  73.855  83.617  1.00  0.00
ATOM   2432  ANB ANB X 553     -73.820  22.404  56.596  1.00  0.00
ATOM   2433  ANC ANC X 554     -82.925  58.853 -61.247  1.00  0.00
ATOM   2434  AND AND X 555     -41.023  69.483 -48.378  1.00  0.00
ATOM   2435  ANE ANE X 556      84.190 -87.179 -49.029  1.00  0.00
ATOM   2436  ANF ANF X 557      67.220  11.028 -80.682  1.00  0.00
ATOM   2437  ANG ANG X 558      80.319  50.879   2.296  1.00  0.00
ATOM   2438  ANH ANH X 559     -14.260  73.467  83.575  1.00  0.00
ATOM   2439  ANI ANI X 560      49.340 -85.205  25.020  1.00  0.00
ATOM   2440  ANJ ANJ X 561      56.876  15.979  73.660  1.00  0.00
ATOM   2441  ANK ANK X 562      72.657  14.600  86.755  1.00  0.00
ATOM   2442  ANL ANL X 563      64.566  49.222 -79.825  1.00  0.00
ATOM   2443  ANM ANM X 564      -4.356  34.056  25.874  1.00  0.00
ATOM   2444  ANN ANN X 565       4.427 -89.084   5.906  1.00  0.00
ATOM   2445  ANO ANO X 566     -60.750 -85.984   7.769  1.00  0.00
ATOM   2446  ANP ANP X 567      83.051  77.411  39.668  1.00  0.00
ATOM   2447  ANQ ANQ X 568      28.048 -24.074  79.259  1.00  0.00
ATOM   2448  ANR ANR X 569     -35.400 -34.936  83.760  1.00  0.00
ATOM   2449  ANS ANS X 570      90.343 -26.497   4.681  1.00  0.00
ATOM   2450  ANT ANT X 571      85.191  44.870  83.209  1.00  0.00
ATOM   2451  ANU ANU X 572      18.984  24.203 -74.541  1.00  0.00
ATOM   2452  ANV ANV X 573      15.939  83.379  81.542  1.00  0.00
ATOM   2453  ANW ANW X 574     -81.559 -58.283  82.575  1.00  0.00
ATOM   2454  ANX ANX X 575     -14.351 -75.711  87.711  1.00  0.00
ATOM   2455  ANY ANY X 576      -8.403 -10.354 -82.605  1.00  0.00
ATOM   2456  ANZ ANZ X 577     -20.653 -67.731  25.152  1.00  0.00
ATOM   2457  AOA AOA X 578     -14.519   9.764  58.695  1.00  0.00
ATOM   2458  AOB AOB X 579     -65.763 -76.565  66.412  1.00  0.00
ATOM   2459  AOC AOC X 580     -62.668  -0.093  -1.749  1.00  0.00
ATOM   2460  AOD AOD X 581     -51.882  -9.127  -9.908  1.00  0.00
ATOM   2461  AOE AOE X 582      83.070 -74.611 -61.733  1.00  0.00
ATOM   2462  AOF AOF X 583      21.287  63.749  -9.863  1.00  0.00
ATOM   2463  AOG AOG X 584      87.393  73.536 -20.102  1.00  0.00
ATOM   2464  AOH AOH X 585      80.951 -49.971  35.043  1.00  0.00
ATOM   2465  AOI AOI X 586      41.056 -90.174  43.579  1.00  0.00
ATOM   2466  AOJ AOJ X 587     -32.855 -76.632 -19.101  1.00  0.00
ATOM   2467  AOK AOK X 588     -61.940  -4.583 -53.759  1.00  0.00
ATOM   2468  AOL AOL X 589      -4.012  15.751  80.170  1.00  0.00
ATOM   2469  AOM AOM X 590      61.616 -16.077 -43.039  1.00  0.00
ATOM   2470  AON AON X 591     -25.179 -54.249  66.168  1.00  0.00
ATOM   2471  AOO AOO X 592     -79.034 -33.789  37.518  1.00  0.00
ATOM   2472  AOP AOP X 593     -26.095 -20.024  30.239  1.00  0.00
ATOM   2473  AOQ AOQ X 594       2.682  75.948  86.574  1.00  0.00
ATOM   2474  AOR AOR X 595     -10.991 -50.666  23.329  1.00  0.00
ATOM   2475  AOS AOS X 596     -31.878  77.035 -77.907  1.00  0.00
ATOM   2476  AOT AOT X 597      41.583  25.659 -27.143  1.00  0.00
ATOM   2477  AOU AOU X 598     -27.318  18.173  -7.623  1.00  0.00
ATOM   2478  AOV AOV X 599      71.175 -68.865  31.529  1.00  0.00
ATOM   2479  AOW AOW X 600      72.148  37.584  -7.691  1.00  0.00
ATOM   2480  AOX AOX X 601     -25.906 -40.325 -61.625  1.00  0.00
ATOM   2481  AOY AOY X 602      78.436 -83.873  59.460  1.00  0.00
ATOM   2482  AOZ AOZ X 603     -18.189 -32.814   3.878  1.00  0.00
ATOM   2483  APA APA X 604      18.243  -4.072  48.917  1.00  0.00
ATOM   2484  APB APB X 605     -67.617 -71.493 -83.725  1.00  0.00
ATOM   2485  APC APC X 606     -28.197 -29.899 -70.264  1.00  0.00
ATOM   2486  APD APD X 607     -74.932  14.994  41.318  1.00  0.00
ATOM   2487  APE APE X 608     -33.870  13.613  42.246  1.00  0.00
ATOM   2488  APF APF X 609     -27.537  36.266 -48.159  1.00  0.00
ATOM   2489  APG APG X 610      -4.308  54.583  41.647  1.00  0.00
ATOM   2490  APH APH X 611     -31.161  47.645 -51.317  1.00  0.00
ATOM   2491  API API X 612      89.541 -60.366  37.083  1.00  0.00
ATOM   2492  APJ APJ X 613      40.256  78.691 -51.332  1.00  0.00
ATOM   2493  APK APK X 614      -1.313  85.430 -73.428  1.00  0.00
ATOM   2494  APL APL X 615      26.221 -54.088 -37.089  1.00  0.00
ATOM   2495  APM APM X 616     -39.891 -87.937 -14.695  1.00  0.00
ATOM   2496  APN APN X 617     -62.347  80.862  85.015  1.00  0.00
ATOM   2497  APO APO X 618      24.974  -5.118  16.494  1.00  0.00
ATOM   2498  APP APP X 619      81.434  80.756 -82.168  1.00  0.00
ATOM   2499  APQ APQ X 620      17.268  85.193 -16.732  1.00  0.00
ATOM   2500  APR APR X 621     -78.929  -8.648  69.726  1.00  0.00
ATOM   2501  APS APS X 622      28.891 -71.916  86.069  1.00  0.00
ATOM   2502  APT APT X 623     -61.646 -32.266  37.694  1.00  0.00
ATOM   2503  APU APU X 624      58.194  22.874 -37.311  1.00  0.00
ATOM   2504  APV APV X 625      77.150   1.613  -1.837  1.00  0.00
ATOM   2505  APW APW X 626     -83.291  28.944  36.403  1.00  0.00
ATOM   2506  APX APX X 627     -50.748 -26.881  25.617  1.00  0.00
ATOM   2507  APY APY X 628      47.517  86.215  71.076  1.00  0.00
ATOM   2508  APZ APZ X 629      73.748 -60.013 -13.689  1.00  0.00
ATOM   2509  AQA AQA X 630       5.866  78.596  16.898  1.00  0.00
ATOM   2510  AQB AQB X 631     -11.584  53.676 -11.964  1.00  0.00
ATOM   2511  AQC AQC X 632      51.122 -40.851  57.476  1.00  0.00
ATOM   2512  AQD AQD X 633      66.891 -79.516  85.377  1.00  0.00
ATOM   2513  AQE AQE X 634      -5.145 -70.286 -81.295  1.00  0.00
ATOM   2514  AQF AQF X 635     -83.837 -51.268 -14.867  1.00  0.00
ATOM   2515  AQG AQG X 636     -69.691 -46.606  85.174  1.00  0.00
ATOM   2516  AQH AQH X 637      -2.071 -29.500 -74.537  1.00  0.00
ATOM   2517  AQI AQI X 638     -39.412  13.647 -21.933  1.00  0.00
ATOM   2518  AQJ AQJ X 639      -1.305 -88.834  28.566  1.00  0.00
ATOM   2519  AQK AQK X 640      67.308  -9.925 -66.504  1.00  0.00
ATOM   2520  AQL AQL X 641      59.564 -85.772 -38.129  1.00  0.00
ATOM   2521  AQM AQM X 642      15.188  -7.719  87.788  1.00  0.00
ATOM   2522  AQN AQN X 643      38.736  15.581  64.019  1.00  0.00
ATOM   2523  AQO AQO X 644     -82.257 -65.160  49.199  1.00  0.00
ATOM   2524  AQP AQP X 645      88.114 -47.714 -17.486  1.00  0.00
ATOM   2525  AQQ AQQ X 646     -30.533 -10.550 -41.445  1.00  0.00
ATOM   2526  AQR AQR X 647      41.934  78.939 -63.509  1.00  0.00
ATOM   2527  AQS AQS X 648     -55.990 -38.700 -62.654  1.00  0.00
ATOM   2528  AQT AQT X 649      16.638 -84.331 -77.420  1.00  0.00
ATOM   2529  AQU AQU X 650      82.664 -33.237  33.004  1.00  0.00
ATOM   2530  AQV AQV X 651      29.443  64.107 -85.679  1.00  0.00
ATOM   2531  AQW AQW X 652     -29.875 -88.406  -8.592  1.00  0.00
ATOM   2532  AQX AQX X 653     -36.722 -19.986 -85.386  1.00  0.00
ATOM   2533  AQY AQY X 654      38.768 -73.235 -18.489  1.00  0.00
ATOM   2534  AQZ AQZ X 655     -69.847 -73.807   5.816  1.00  0.00
ATOM   2535  ARA ARA X 656     -29.967 -41.519 -82.936  1.00  0.00
ATOM   2536  ARB ARB X 657      33.633   2.928   6.983  1.00  0.00
ATOM   2537  ARC ARC X 658     -64.691  43.592 -77.669  1.00  0.00
ATOM   2538  ARD ARD X 659      55.719  53.016  80.026  1.00  0.00
ATOM   2539  ARE ARE X 660     -50.360 -30.330 -17.322  1.00  0.00
ATOM   2540  ARF ARF X 661      45.264  33.701  70.165  1.00  0.00
ATOM   2541  ARG ARG X 662      63.944  -1.172  72.689  1.00  0.00
ATOM   2542  ARH ARH X 663      -8.409 -85.439 -55.344  1.00  0.00
ATOM   2543  ARI ARI X 664     -13.540  31.881 -82.974  1.00  0.00
ATOM   2544  ARJ ARJ X 665      76.622 -84.232 -26.838  1.00  0.00
ATOM   2545  ARK ARK X 666     -18.515 -29.802  17.566  1.00  0.00
ATOM   2546  ARL ARL X 667      66.229 -71.038  57.046  1.00  0.00
ATOM   2547  ARM ARM X 668     -81.773  44.049 -75.752  1.00  0.00
ATOM   2548  ARN ARN X 669     -53.195 -16.282  74.901  1.00  0.00
ATOM   2549  ARO ARO X 670     -13.730  43.868 -42.383  1.00  0.00
ATOM   2550  ARP ARP X 671      30.676 -69.701  21.225  1.00  0.00
ATOM   2551  ARQ ARQ X 672      49.068 -59.273  29.139  1.00  0.00
ATOM   2552  ARR ARR X 673     -68.616 -79.519 -34.672  1.00  0.00
ATOM   2553  ARS ARS X 674      82.060  47.045 -14.505  1.00  0.00
ATOM   2554  ART ART X 675      -2.002 -80.743 -76.118  1.00  0.00
ATOM   2555  ARU ARU X 676      52.605 -22.542  80.179  1.00  0.00
ATOM   2556  ARV ARV X 677     -80.834 -81.644  87.264  1.00  0.00
ATOM   2557  ARW ARW X 678     -40.957 -13.382  13.607  1.00  0.00
ATOM   2558  ARX ARX X 679       8.128 -88.830 -10.990  1.00  0.00
ATOM   2559  ARY ARY X 680      -1.348  24.150 -50.351  1.00  0.00
ATOM   2560  ARZ ARZ X 681     -75.045 -18.196  -4.004  1.00  0.00
ATOM   2561  ASA ASA X 682     -75.125  27.707  83.367  1.00  0.00
ATOM   2562  ASB ASB X 683     -71.416 -23.619  82.906  1.00  0.00
ATOM   2563  ASC ASC X 684      88.998  54.961  29.103  1.00  0.00
ATOM   2564  ASD ASD X 685     -30.165  -0.274 -75.340  1.00  0.00
ATOM   2565  ASE ASE X 686      86.726 -17.846  26.325  1.00  0.00
ATOM   2566  ASF ASF X 687      -0.814  83.941 -86.481  1.00  0.00
ATOM   2567  ASG ASG X 688     -53.938 -25.372  62.832  1.00  0.00
ATOM   2568  ASH ASH X 689      45.238  10.405   2.081  1.00  0.00
ATOM   2569  ASI ASI X 690     -84.181   2.339  85.745  1.00  0.00
ATOM   2570  ASJ ASJ X 691     -61.464 -35.398  78.380  1.00  0.00
ATOM   2571  ASK ASK X 692     -75.284  78.472 -11.621  1.00  0.00
ATOM   2572  ASL ASL X 693     -12.429 -82.007 -18.956  1.00  0.00
ATOM   2573  ASM ASM X 694     -59.606  46.248 -19.820  1.00  0.00
ATOM   2574  ASN ASN X 695      39.949  -9.497 -55.744  1.00  0.00
ATOM   2575  ASO ASO X 696      15.134  84.034 -53.766  1.00  0.00
ATOM   2576  ASP ASP X 697     -56.507 -77.786 -43.434  1.00  0.00
ATOM   2577  ASQ ASQ X 698      76.535  -5.537  79.675  1.00  0.00
ATOM   2578  ASR ASR X 699      84.357  67.913  -0.859  1.00  0.00
ATOM   2579  ASS ASS X 700      48.248  57.086 -86.298  1.00  0.00
ATOM   2580  AST AST X 701      33.468   5.654  39.552  1.00  0.00
ATOM   2581  ASU ASU X 702      22.726  11.616 -16.032  1.00  0.00
ATOM   2582  ASV ASV X 703      89.459 -64.136 -78.675  1.00  0.00
ATOM   2583  ASW ASW X 704     -64.343  22.261  22.140  1.00  0.00
ATOM   2584  ASX ASX X 705     -12.349 -26.851 -15.652  1.00  0.00
ATOM   2585  ASY ASY X 706     -84.573  84.689  77.560  1.00  0.00
ATOM   2586  ASZ ASZ X 707      34.425  79.097   0.168  1.00  0.00
ATOM   2587  ATA ATA X 708      26.849  42.955  42.517  1.00  0.00
ATOM   2588  ATB ATB X 709     -57.918 -69.030 -69.126  1.00  0.00
ATOM   2589  ATC ATC X 710      30.582   5.211  66.264  1.00  0.00
ATOM   2590  ATD ATD X 711     -40.037  80.377 -28.459  1.00  0.00
ATOM   2591  ATE ATE X 712      -6.101 -37.953 -22.561  1.00  0.00
ATOM   2592  ATF ATF X 713     -11.148  79.584  34.764  1.00  0.00
ATOM   2593  ATG ATG X 714     -66.518  63.829  11.973  1.00  0.00
ATOM   2594  ATH ATH X 715     -25.903 -58.491 -83.199  1.00  0.00
ATOM   2595  ATI ATI X 716      15.295   8.655  86.324  1.00  0.00
ATOM   2596  ATJ ATJ X 717      60.973  76.673 -41.271  1.00  0.00
ATOM   2597  ATK ATK X 718     -21.462  15.755  77.806  1.00  0.00
ATOM   2598  ATL ATL X 719      26.347 -30.462 -58.223  1.00  0.00
ATOM   2599  ATM ATM X 720      84.164 -22.266  68.820  1.00  0.00
ATOM   2600  ATN ATN X 721     -28.480  85.731  68.855  1.00  0.00
ATOM   2601  ATO ATO X 722      37.102  81.237 -81.376  1.00  0.00
ATOM   2602  ATP ATP X 723      10.713  25.270  19.170  1.00  0.00
ATOM   2603  ATQ ATQ X 724      61.317 -64.777 -73.222  1.00  0.00
ATOM   2604  ATR ATR X 725      30.330 -54.548 -67.679  1.00  0.00
ATOM   2605  ATS ATS X 726      24.719  17.431  14.133  1.00  0.00
ATOM   2606  ATT ATT X 727     -24.625 -68.578  60.868  1.00  0.00
ATOM   2607  ATU ATU X 728      63.860 -30.094  63.672  1.00  0.00
ATOM   2608  ATV ATV X 729     -15.994  69.083  -7.689  1.00  0.00
ATOM   2609  ATW ATW X 730     -29.385 -41.083  70.165  1.00  0.00
ATOM   2610  ATX ATX X 731     -40.978  81.512  -8.282  1.00  0.00
ATOM   2611  ATY ATY X 732      18.821 -21.105  -1.831  1.00  0.00
ATOM   2612  ATZ ATZ X 733     -72.011 -12.424  87.921  1.00  0.00
ATOM   2613  AUA AUA X 734     -33.572 -46.332 -36.495  1.00  0.00
ATOM   2614  AUB AUB X 735     -24.575  17.072   4.568  1.00  0.00
ATOM   2615  AUC AUC X 736      25.692 -31.483 -25.573  1.00  0.00
ATOM   2616  AUD AUD X 737     -60.435 -35.047 -77.805  1.00  0.00
ATOM   2617  AUE AUE X 738      42.477 -88.769 -36.555  1.00  0.00
ATOM   2618  AUF AUF X 739      -3.720  -2.320  62.386  1.00  0.00
ATOM   2619  AUG AUG X 740     -72.634 -47.343 -49.831  1.00  0.00
ATOM   2620  AUH AUH X 741      22.847  81.124 -65.227  1.00  0.00
ATOM   2621  AUI AUI X 742     -47.249 -86.836  25.280  1.00  0.00
ATOM   2622  AUJ AUJ X 743     -50.345 -34.665  11.572  1.00  0.00
ATOM   2623  AUK AUK X 744      -4.667  59.214 -79.376  1.00  0.00
ATOM   2624  AUL AUL X 745     -82.870 -35.494 -57.323  1.00  0.00
ATOM   2625  AUM AUM X 746     -84.232  41.024  81.405  1.00  0.00
ATOM   2626  AUN AUN X 747     -31.815  39.538  15.913  1.00  0.00
ATOM   2627  AUO AUO X 748      81.519 -58.484   0.547  1.00  0.00
ATOM   2628  AUP AUP X 749     -10.905 -36.049  72.043  1.00  0.00
ATOM   2629  AUQ AUQ X 750      84.376  34.022 -44.101  1.00  0.00
ATOM   2630  AUR AUR X 751     -30.626  13.265 -54.675  1.00  0.00
ATOM   2631  AUS AUS X 752      87.468 -88.622 -29.584  1.00  0.00
ATOM   2632  AUT AUT X 753       8.941  -3.204  31.311  1.00  0.00
ATOM   2633  AUU AUU X 754     -15.501   2.845 -21.953  1.00  0.00
ATOM   2634  AUV AUV X 755     -16.636 -11.609 -24.169  1.00  0.00
ATOM   2635  AUW AUW X 756      71.728  71.262  56.313  1.00  0.00
ATOM   2636  AUX AUX X 757     -75.344 -84.934 -75.254  1.00  0.00
ATOM   2637  AUY AUY X 758     -38.855  39.937 -59.051  1.00  0.00
ATOM   2638  AUZ AUZ X 759     -16.865  85.540 -11.466  1.00  0.00
ATOM   2639  AVA AVA X 760     -26.977  28.283  20.972  1.00  0.00
ATOM   2640  AVB AVB X 761      39.338 -75.102  33.212  1.00  0.00
ATOM   2641  AVC AVC X 762      87.227 -35.235  83.051  1.00  0.00
ATOM   2642  AVD AVD X 763      16.549 -67.838 -40.482  1.00  0.00
ATOM   2643  AVE AVE X 764     -78.387  79.776  57.134  1.00  0.00
ATOM   2644  AVF AVF X 765     -80.711 -73.957  22.223  1.00  0.00
ATOM   2645  AVG AVG X 766      55.290 -24.636  40.171  1.00  0.00
ATOM   2646  AVH AVH X 767     -52.119  47.301   1.083  1.00  0.00
ATOM   2647  AVI AVI X 768      42.173 -69.110   6.487  1.00  0.00
ATOM   2648  AVJ AVJ X 769     -10.868 -83.159   5.760  1.00  0.00
ATOM   2649  AVK AVK X 770     -81.036  -9.950 -84.894  1.00  0.00
ATOM   2650  AVL AVL X 771     -38.785  80.162 -61.463  1.00  0.00
ATOM   2651  AVM AVM X 772     -49.656 -18.525 -42.739  1.00  0.00
ATOM   2652  AVN AVN X 773      42.448 -45.683 -76.704  1.00  0.00
ATOM   2653  AVO AVO X 774      67.962 -83.414 -85.037  1.00  0.00
ATOM   2654  AVP AVP X 775     -82.763 -15.606  35.452  1.00  0.00
ATOM   2655  AVQ AVQ X 776     -40.191  26.404   1.858  1.00  0.00
ATOM   2656  AVR AVR X 777      84.509  26.474  57.275  1.00  0.00
ATOM   2657  AVS AVS X 778     -31.497 -62.969 -18.589  1.00  0.00
ATOM   2658  AVT AVT X 779     -61.467  54.311 -31.555  1.00  0.00
ATOM   2659  AVU AVU X 780      78.657  21.362 -72.416  1.00  0.00
ATOM   2660  AVV AVV X 781     -62.928  68.408  62.605  1.00  0.00
ATOM   2661  AVW AVW X 782     -42.071 -74.512  25.406  1.00  0.00
ATOM   2662  AVX AVX X 783      13.413  61.405  84.111  1.00  0.00
ATOM   2663  AVY AVY X 784       9.695 -36.730  86.618  1.00  0.00
ATOM   2664  AVZ AVZ X 785      61.725  76.761  -6.674  1.00  0.00
ATOM   2665  AWA AWA X 786     -83.232 -24.472  74.266  1.00  0.00
ATOM   2666  AWB AWB X 787      43.650  59.658  86.361  1.00  0.00
ATOM   2667  AWC AWC X 788      85.744   7.672  88.738  1.00  0.00
ATOM   2668  AWD AWD X 789      -0.263 -88.032 -41.765  1.00  0.00
ATOM   2669  AWE AWE X 790      87.108 -40.594 -41.164  1.00  0.00
ATOM   2670  AWF AWF X 791     -10.328  16.896 -10.059  1.00  0.00
ATOM   2671  AWG AWG X 792     -66.054  42.446   1.774  1.00  0.00
ATOM   2672  AWH AWH X 793      84.573 -37.522  60.740  1.00  0.00
ATOM   2673  AWI AWI X 794     -81.655  62.654   1.482  1.00  0.00
ATOM   2674  AWJ AWJ X 795     -17.257   1.295 -85.382  1.00  0.00
ATOM   2675  AWK AWK X 796     -35.886 -84.074 -80.660  1.00  0.00
ATOM   2676  AWL AWL X 797      49.752  85.443 -85.405  1.00  0.00
ATOM   2677  AWM AWM X 798     -75.149 -86.493  67.632  1.00  0.00
ATOM   2678  AWN AWN X 799     -12.565 -17.126  31.528  1.00  0.00
ATOM   2679  AWO AWO X 800     -17.999  53.653  49.217  1.00  0.00
ATOM   2680  AWP AWP X 801      72.787  55.769 -12.507  1.00  0.00
ATOM   2681  AWQ AWQ X 802      88.607  17.889 -62.604  1.00  0.00
ATOM   2682  AWR AWR X 803     -21.184 -16.414  11.946  1.00  0.00
ATOM   2683  AWS AWS X 804     -79.644  37.460  56.916  1.00  0.00
ATOM   2684  AWT AWT X 805      73.996   7.756 -46.492  1.00  0.00
ATOM   2685  AWU AWU X 806      15.803  36.309  29.767  1.00  0.00
ATOM   2686  AWV AWV X 807      88.231   7.241 -82.188  1.00  0.00
ATOM   2687  AWW AWW X 808     -62.005 -63.160  64.139  1.00  0.00
ATOM   2688  AWX AWX X 809     -79.567 -52.647 -79.456  1.00  0.00
ATOM   2689  AWY AWY X 810     -76.721 -84.020  -5.597  1.00  0.00
ATOM   2690  AWZ AWZ X 811      84.174  46.258  46.722  1.00  0.00
ATOM   2691  AXA AXA X 812     -18.285 -89.492  27.739  1.00  0.00
ATOM   2692  AXB AXB X 813      31.952   2.203  79.201  1.00  0.00
ATOM   2693  AXC AXC X 814     -75.716 -43.906  45.688  1.00  0.00
ATOM   2694  AXD AXD X 815     -45.924 -11.268  62.527  1.00  0.00
ATOM   2695  AXE AXE X 816      89.055  46.981 -39.461  1.00  0.00
ATOM   2696  AXF AXF X 817      90.564  16.539  42.595  1.00  0.00
ATOM   2697  AXG AXG X 818     -74.367  85.301 -49.672  1.00  0.00
ATOM   2698  AXH AXH X 819     -35.259  23.509 -58.721  1.00  0.00
ATOM   2699  AXI AXI X 820      -6.999 -48.805  47.368  1.00  0.00
ATOM   2700  AXJ AXJ X 821      11.582 -83.100 -37.069  1.00  0.00
ATOM   2701  AXK AXK X 822     -13.048   7.861  75.796  1.00  0.00
ATOM   2702  AXL AXL X 823      -2.853 -72.750 -40.701  1.00  0.00
ATOM   2703  AXM AXM X 824      -3.602  45.675 -83.775  1.00  0.00
ATOM   2704  AXN AXN X 825      71.011  -4.887 -35.076  1.00  0.00
ATOM   2705  AXO AXO X 826     -38.481 -62.253  67.572  1.00  0.00
ATOM   2706  AXP AXP X 827     -67.515  76.596 -50.447  1.00  0.00
ATOM   2707  AXQ AXQ X 828     -82.403  46.863  40.129  1.00  0.00
ATOM   2708  AXR AXR X 829     -76.885  47.522  71.270  1.00  0.00
ATOM   2709  AXS AXS X 830     -10.943  10.617 -71.614  1.00  0.00
ATOM   2710  AXT AXT X 831      28.652 -28.724 -87.566  1.00  0.00
ATOM   2711  AXU AXU X 832      66.211  81.812  13.455  1.00  0.00
ATOM   2712  AXV AXV X 833     -11.214  60.892   7.253  1.00  0.00
ATOM   2713  AXW AXW X 834     -21.673 -53.819  82.033  1.00  0.00
ATOM   2714  AXX AXX X 835      13.783  57.724  -2.242  1.00  0.00
ATOM   2715  AXY AXY X 836     -30.268   2.649 -51.295  1.00  0.00
ATOM   2716  AXZ AXZ X 837      -5.259 -45.924 -83.357  1.00  0.00
ATOM   2717  AYA AYA X 838      22.785 -48.195  71.597  1.00  0.00
ATOM   2718  AYB AYB X 839      30.159  75.940  86.989  1.00  0.00
ATOM   2719  AYC AYC X 840     -84.556 -62.205 -55.091  1.00  0.00
ATOM   2720  AYD AYD X 841     -81.753  76.332   4.001  1.00  0.00
ATOM   2721  AYE AYE X 842      56.378  31.616  20.188  1.00  0.00
ATOM   2722  AYF AYF X 843     -46.090 -19.204 -61.456  1.00  0.00
ATOM   2723  AYG AYG X 844     -83.043 -42.686   5.938  1.00  0.00
ATOM   2724  AYH AYH X 845      74.167 -89.641 -15.764  1.00  0.00
ATOM   2725  AYI AYI X 846     -66.173  62.523 -85.534  1.00  0.00
ATOM   2726  AYJ AYJ X 847     -83.438 -81.308  54.311  1.00  0.00
ATOM   2727  AYK AYK X 848       9.028  34.351 -53.799  1.00  0.00
ATOM   2728  AYL AYL X 849     -47.469  29.724  44.866  1.00  0.00
ATOM   2729  AYM AYM X 850     -82.613 -67.117   8.245  1.00  0.00
ATOM   2730  AYN AYN X 851      43.589  45.653 -76.083  1.00  0.00
ATOM   2731  AYO AYO X 852      71.585  22.345 -21.458  1.00  0.00
ATOM   2732  AYP AYP X 853      43.021 -12.556  -9.349  1.00  0.00
ATOM   2733  AYQ AYQ X 854       2.202  83.471  27.974  1.00  0.00
ATOM   2734  AYR AYR X 855     -23.965 -35.906  37.496  1.00  0.00
ATOM   2735  AYS AYS X 856     -82.095   6.489 -34.005  1.00  0.00
ATOM   2736  AYT AYT X 857      71.569 -68.926  69.716  1.00  0.00
ATOM   2737  AYU AYU X 858      28.451  84.347 -42.339  1.00  0.00
ATOM   2738  AYV AYV X 859      51.821  81.562 -55.155  1.00  0.00
ATOM   2739  AYW AYW X 860      49.408  74.148 -83.176  1.00  0.00
ATOM   2740  AYX AYX X 861      50.975  48.085  61.472  1.00  0.00
ATOM   2741  AYY AYY X 862      83.755  -8.890 -80.461  1.00  0.00
ATOM   2742  AYZ AYZ X 863     -25.235  33.094 -85.634  1.00  0.00
ATOM   2743  AZA AZA X 864     -53.378 -74.750  18.814  1.00  0.00
ATOM   2744  AZB AZB X 865     -20.508 -41.736  24.302  1.00  0.00
ATOM   2745  AZC AZC X 866     -11.751  81.407  15.271  1.00  0.00
ATOM   2746  AZD AZD X 867     -57.022 -26.999  -2.204  1.00  0.00
ATOM   2747  AZE AZE X 868     -81.501  50.101  10.021  1.00  0.00
ATOM   2748  AZF AZF X 869     -61.453 -21.430 -44.319  1.00  0.00
ATOM   2749  AZG AZG X 870     -49.682 -72.211  63.812  1.00  0.00
ATOM   2750  AZH AZH X 871     -40.534 -51.023 -80.125  1.00  0.00
ATOM   2751  AZI AZI X 872     -13.614  44.670  28.593  1.00  0.00
ATOM   2752  AZJ AZJ X 873      29.803 -64.361 -59.106  1.00  0.00
ATOM   2753  AZK AZK X 874      18.844  84.816  -3.137  1.00  0.00
ATOM   2754  AZL AZL X 875     -58.551 -84.299  52.448  1.00  0.00
ATOM   2755  AZM AZM X 876      44.126 -65.948  86.008  1.00  0.00
ATOM   2756  AZN AZN X 877     -84.722 -88.651 -85.947  1.00  0.00
ATOM   2757  AZO AZO X 878     -69.727  83.595 -61.896  1.00  0.00
ATOM   2758  AZP AZP X 879     -64.490 -12.314 -84.035  1.00  0.00
ATOM   2759  AZQ AZQ X 880     -20.974  59.892  86.185  1.00  0.00
ATOM   2760  AZR AZR X 881      23.180  64.741 -25.084  1.00  0.00
ATOM   2761  AZS AZS X 882      87.664 -87.550 -10.294  1.00  0.00
ATOM   2762  AZT AZT X 883     -11.741 -83.199  58.014  1.00  0.00
ATOM   2763  AZU AZU X 884      38.693  -2.469 -36.533  1.00  0.00
ATOM   2764  AZV AZV X 885     -38.547  51.543   9.070  1.00  0.00
ATOM   2765  AZW AZW X 886      66.554  71.910 -17.701  1.00  0.00
ATOM   2766  AZX AZX X 887     -71.266 -64.230  88.263  1.00  0.00
ATOM   2767  AZY AZY X 888      28.052 -15.710   9.037  1.00  0.00
ATOM   2768  AZZ AZZ X 889      29.122  74.666  24.566  1.00  0.00
ATOM   2769  BAA BAA X 890      18.644  48.257  82.746  1.00  0.00
ATOM   2770  BAB BAB X 891     -12.533  70.366  23.380  1.00  0.00
ATOM   2771  BAC BAC X 892     -37.368 -84.076  57.489  1.00  0.00
ATOM   2772  BAD BAD X 893      33.393  55.486 -43.205  1.00  0.00
ATOM   2773  BAE BAE X 894     -78.822 -67.729 -10.431  1.00  0.00
ATOM   2774  BAF BAF X 895      13.409  74.766   1.607  1.00  0.00
ATOM   2775  BAG BAG X 896      24.556  44.615  11.396  1.00  0.00
ATOM   2776  BAH BAH X 897     -85.628  21.220  71.896  1.00  0.00
ATOM   2777  BAI BAI X 898      11.177 -82.339  87.704  1.00  0.00
ATOM   2778  BAJ BAJ X 899     -67.114 -84.147  41.343  1.00  0.00
ATOM   2779  BAK BAK X 900     -74.028   1.387 -86.815  1.00  0.00
ATOM   2780  BAL BAL X 901      79.410  37.948   4.995  1.00  0.00
ATOM   2781  BAM BAM X 902      88.901  44.690  62.226  1.00  0.00
ATOM   2782  BAN BAN X 903     -82.050 -65.906 -68.925  1.00  0.00
ATOM   2783  BAO BAO X 904     -52.434 -90.213 -13.640  1.00  0.00
ATOM   2784  BAP BAP X 905      16.809  37.802 -86.514  1.00  0.00
ATOM   2785  BAQ BAQ X 906      39.352  39.290  85.277  1.00  0.00
ATOM   2786  BAR BAR X 907     -40.527 -84.453 -64.769  1.00  0.00
ATOM   2787  BAS BAS X 908      45.090  -4.407  86.112  1.00  0.00
ATOM   2788  BAT BAT X 909      33.767 -66.519 -77.421  1.00  0.00
ATOM   2789  BAU BAU X 910      22.810  67.946  11.806  1.00  0.00
ATOM   2790  BAV BAV X 911     -80.706  41.429 -29.117  1.00  0.00
ATOM   2791  BAW BAW X 912     -80.153   3.294  24.990  1.00  0.00
ATOM   2792  BAX BAX X 913     -28.038  85.826 -39.857  1.00  0.00
ATOM   2793  BAY BAY X 914      77.373  35.075 -65.655  1.00  0.00
ATOM   2794  BAZ BAZ X 915      19.250  56.518 -55.262  1.00  0.00
ATOM   2795  BBA BBA X 916     -52.227  -0.000   6.101  1.00  0.00
ATOM   2796  BBB BBB X 917      30.795  84.113  45.471  1.00  0.00
ATOM   2797  BBC BBC X 918      85.566  59.657  16.545  1.00  0.00
ATOM   2798  BBD BBD X 919     -82.888 -73.701 -82.028  1.00  0.00
ATOM   2799  BBE BBE X 920       6.365 -34.181 -10.392  1.00  0.00
ATOM   2800  BBF BBF X 921      24.394  77.406 -78.327  1.00  0.00
ATOM   2801  BBG BBG X 922      64.163  -5.879 -16.306  1.00  0.00
ATOM   2802  BBH BBH X 923     -25.028   2.753  16.678  1.00  0.00
ATOM   2803  BBI BBI X 924      34.035 -24.398 -13.220  1.00  0.00
ATOM   2804  BBJ BBJ X 925      85.259   7.524 -21.000  1.00  0.00
ATOM   2805  BBK BBK X 926     -25.037  60.612 -47.138  1.00  0.00
ATOM   2806  BBL BBL X 927     -73.794 -59.780  10.213  1.00  0.00
ATOM   2807  BBM BBM X 928     -39.607 -46.291  -9.619  1.00  0.00
ATOM   2808  BBN BBN X 929      41.111 -49.741  45.757  1.00  0.00
ATOM   2809  BBO BBO X 930      50.958  39.490 -20.004  1.00  0.00
ATOM   2810  BBP BBP X 931      45.718  84.201  30.598  1.00  0.00
ATOM   2811  BBQ BBQ X 932      69.982  -3.056  48.291  1.00  0.00
ATOM   2812  BBR BBR X 933      58.255  44.082  41.112  1.00  0.00
ATOM   2813  BBS BBS X 934      47.423 -56.387 -22.686  1.00  0.00
ATOM   2814  BBT BBT X 935      78.258  34.697 -86.050  1.00  0.00
ATOM   2815  BBU BBU X 936      54.572  58.842 -48.710  1.00  0.00
ATOM   2816  BBV BBV X 937      -5.682  28.659 -25.110  1.00  0.00
ATOM   2817  BBW BBW X 938     -82.741 -37.904  86.448  1.00  0.00
ATOM   2818  BBX BBX X 939      57.610 -73.189  10.000  1.00  0.00
ATOM   2819  BBY BBY X 940     -61.892   7.936  26.674  1.00  0.00
ATOM   2820  BBZ BBZ X 941     -40.653  82.971  74.444  1.00  0.00
ATOM   2821  BCA BCA X 942      75.175  50.009 -47.896  1.00  0.00
ATOM   2822  BCB BCB X 943      -1.149 -87.686  78.308  1.00  0.00
ATOM   2823  BCC BCC X 944      53.991 -33.782  21.803  1.00  0.00
ATOM   2824  BCD BCD X 945      36.824  19.099  49.954  1.00  0.00
ATOM   2825  BCE BCE X 946      61.265  26.674   1.719  1.00  0.00
ATOM   2826  BCF BCF X 947      49.097 -80.881  46.146  1.00  0.00
ATOM   2827  BCG BCG X 948      58.360  84.905 -75.903  1.00  0.00
ATOM   2828  BCH BCH X 949      39.883  34.948 -83.340  1.00  0.00
ATOM   2829  BCI BCI X 950      87.492 -65.734  67.143  1.00  0.00
ATOM   2830  BCJ BCJ X 951     -36.600  48.668  -2.653  1.00  0.00
ATOM   2831  BCK BCK X 952       5.279 -15.421 -81.732  1.00  0.00
ATOM   2832  BCL BCL X 953      44.756 -86.951   3.716  1.00  0.00
ATOM   2833  BCM BCM X 954     -83.318  80.943 -57.120  1.00  0.00
ATOM   2834  BCN BCN X 955     -40.363  70.388  72.054  1.00  0.00
ATOM   2835  BCO BCO X 956      87.418  11.300  53.344  1.00  0.00
ATOM   2836  BCP BCP X 957      43.272 -50.447 -62.404  1.00  0.00
ATOM   2837  BCQ BCQ X 958      88.858  23.881 -80.995  1.00  0.00
ATOM   2838  BCR BCR X 959      33.647 -13.581 -41.448  1.00  0.00
ATOM   2839  BCS BCS X 960      89.620  82.059  56.171  1.00  0.00
ATOM   2840  BCT BCT X 961     -51.355 -10.220 -70.863  1.00  0.00
ATOM   2841  BCU BCU X 962      24.401 -10.882  68.120  1.00  0.00
ATOM   2842  BCV BCV X 963      -3.965 -31.145  -0.967  1.00  0.00
ATOM   2843  BCW BCW X 964     -27.476  31.800 -32.975  1.00  0.00
ATOM   2844  BCX BCX X 965      17.774  84.902  61.952  1.00  0.00
ATOM   2845  BCY BCY X 966      79.192  81.760 -55.801  1.00  0.00
ATOM   2846  BCZ BCZ X 967      35.360  84.106  60.539  1.00  0.00
ATOM   2847  BDA BDA X 968     -66.138  11.963 -80.866  1.00  0.00
ATOM   2848  BDB BDB X 969     -12.266  50.716  62.939  1.00  0.00
ATOM   2849  BDC BDC X 970      29.219  62.405  88.850  1.00  0.00
ATOM   2850  BDD BDD X 971     -71.752 -85.801 -48.976  1.00  0.00
ATOM   2851  BDE BDE X 972     -46.492  85.681  42.421  1.00  0.00
ATOM   2852  BDF BDF X 973      82.992  -7.909   8.113  1.00  0.00
ATOM   2853  BDG BDG X 974     -66.689 -12.554 -19.158  1.00  0.00
ATOM   2854  BDH BDH X 975     -84.585  17.952 -19.650  1.00  0.00
ATOM   2855  BDI BDI X 976      13.864  20.595 -30.837  1.00  0.00
ATOM   2856  BDJ BDJ X 977     -12.107 -39.974  86.392  1.00  0.00
ATOM   2857  BDK BDK X 978      87.932  56.726  69.068  1.00  0.00
ATOM   2858  BDL BDL X 979     -25.332 -77.950  53.119  1.00  0.00
ATOM   2859  BDM BDM X 980      15.545  -0.405  20.544  1.00  0.00
ATOM   2860  BDN BDN X 981      30.091 -66.374 -30.632  1.00  0.00
ATOM   2861  BDO BDO X 982      59.732 -72.778  28.231  1.00  0.00
ATOM   2862  BDP BDP X 983      27.485  31.177 -34.023  1.00  0.00
ATOM   2863  BDQ BDQ X 984      88.799  43.583 -71.740  1.00  0.00
ATOM   2864  BDR BDR X 985      22.334  12.874  24.146  1.00  0.00
ATOM   2865  BDS BDS X 986     -35.884  -6.192  22.804  1.00  0.00
ATOM   2866  BDT BDT X 987     -38.580  33.174  55.843  1.00  0.00
ATOM   2867  BDU BDU X 988      86.676  39.545 -25.909  1.00  0.00
ATOM   2868  BDV BDV X 989     -59.612  60.517  86.350  1.00  0.00
ATOM   2869  BDW BDW X 990      44.383   8.801  79.294  1.00  0.00
ATOM   2870  BDX BDX X 991     -42.340  47.467  47.358  1.00  0.00
ATOM   2871  BDY BDY X 992      -3.413 -83.976  -5.157  1.00  0.00
ATOM   2872  BDZ BDZ X 993     -26.678  76.814  87.015  1.00  0.00
ATOM   2873  BEA BEA X 994     -46.854 -28.557  53.548  1.00  0.00
ATOM   2874  BEB BEB X 995     -83.758 -16.775 -59.274  1.00  0.00
ATOM   2875  BEC BEC X 996     -68.510 -82.163  80.871  1.00  0.00
ATOM   2876  BED BED X 997      16.330  18.608  -3.102  1.00  0.00
ATOM   2877  BEE BEE X 998     -33.120  18.492  87.477  1.00  0.00
ATOM   2878  BEF BEF X 999     -29.522  79.584 -22.915  1.00  0.00
ATOM   2879  BEG BEG X1000     -74.786  32.309  45.815  1.00  0.00
ATOM   2880  BEH BEH X1001     -76.032  21.968 -84.272  1.00  0.00
ATOM   2881  BEI BEI X1002       5.448  85.280  -9.889  1.00  0.00
ATOM   2882  BEJ BEJ X1003      72.511 -89.386 -57.762  1.00  0.00
ATOM   2883  BEK BEK X1004      -4.167   4.192  44.409  1.00  0.00
ATOM   2884  BEL BEL X1005     -41.571 -87.492  -2.487  1.00  0.00
ATOM   2885  BEM BEM X1006     -69.157 -68.155 -33.525  1.00  0.00
ATOM   2886  BEN BEN X1007      -5.830 -17.804  16.596  1.00  0.00
ATOM   2887  BEO BEO X1008       5.081  84.130  45.163  1.00  0.00
ATOM   2888  BEP BEP X1009     -64.315  11.985  52.269  1.00  0.00
ATOM   2889  BEQ BEQ X1010      61.689 -12.902 -82.085  1.00  0.00
ATOM   2890  BER BER X1011     -56.981  77.621 -60.076  1.00  0.00
ATOM   2891  BES BES X1012     -23.556  63.932  72.322  1.00  0.00
ATOM   2892  BET BET X1013      30.888  41.806  53.967  1.00  0.00
ATOM   2893  BEU BEU X1014       5.950 -26.997 -26.297  1.00  0.00
ATOM   2894  BEV BEV X1015     -51.029  27.218  86.197  1.00  0.00
ATOM   2895  BEW BEW X1016      -9.319 -34.216 -45.228  1.00  0.00
ATOM   2896  BEX BEX X1017      21.262 -52.593  -0.870  1.00  0.00
ATOM   2897  BEY BEY X1018      40.140 -38.003   5.900  1.00  0.00
ATOM   2898  BEZ BEZ X1019      84.824  -7.304  37.888  1.00  0.00
ATOM   2899  BFA BFA X1020     -16.909 -36.427 -68.780  1.00  0.00
ATOM   2900  BFB BFB X1021       2.079  18.858  90.097  1.00  0.00
ATOM   2901  BFC BFC X1022      88.480  11.239  23.371  1.00  0.00
ATOM   2902  BFD BFD X1023      76.503  41.491  56.949  1.00  0.00
ATOM   2903  BFE BFE X1024     -48.559 -34.966  37.590  1.00  0.00
ATOM   2904  BFF BFF X1025      15.304   1.851  71.311  1.00  0.00
ATOM   2905  BFG BFG X1026       4.071 -38.027 -37.853  1.00  0.00
ATOM   2906  BFH BFH X1027     -15.676 -38.090 -86.711  1.00  0.00
ATOM   2907  BFI BFI X1028      59.934 -42.150  -4.111  1.00  0.00
ATOM   2908  BFJ BFJ X1029     -22.447   3.762  87.090  1.00  0.00
ATOM   2909  BFK BFK X1030       3.740 -88.483 -65.484  1.00  0.00
ATOM   2910  BFL BFL X1031      90.251 -21.889 -74.047  1.00  0.00
ATOM   2911  BFM BFM X1032      79.542   6.058 -36.760  1.00  0.00
ATOM   2912  BFN BFN X1033      65.660  73.448  67.750  1.00  0.00
ATOM   2913  BFO BFO X1034     -48.876  -8.877 -84.187  1.00  0.00
ATOM   2914  BFP BFP X1035      29.583 -82.834 -72.535  1.00  0.00
ATOM   2915  BFQ BFQ X1036     -67.314  85.830  35.995  1.00  0.00
ATOM   2916  BFR BFR X1037     -22.738  56.437  18.656  1.00  0.00
ATOM   2917  BFS BFS X1038      -6.229  86.174 -62.442  1.00  0.00
ATOM   2918  BFT BFT X1039      10.694  62.500  46.407  1.00  0.00
ATOM   2919  BFU BFU X1040      52.003  36.260 -80.128  1.00  0.00
ATOM   2920  BFV BFV X1041     -63.889 -71.257  50.782  1.00  0.00
ATOM   2921  BFW BFW X1042      17.606  -1.956 -25.275  1.00  0.00
ATOM   2922  BFX BFX X1043     -72.061  85.483  75.512  1.00  0.00
ATOM   2923  BFY BFY X1044      34.977  -8.268  -2.172  1.00  0.00
ATOM   2924  BFZ BFZ X1045      71.501 -17.884  37.091  1.00  0.00
ATOM   2925  BGA BGA X1046     -54.332 -41.275 -23.858  1.00  0.00
ATOM   2926  BGB BGB X1047      -3.582  24.636  -2.155  1.00  0.00
ATOM   2927  BGC BGC X1048      16.661 -85.120  70.225  1.00  0.00
ATOM   2928  BGD BGD X1049      19.719 -81.654 -55.148  1.00  0.00
ATOM   2929  BGE BGE X1050      82.468  41.829 -54.227  1.00  0.00
ATOM   2930  BGF BGF X1051      88.232 -61.398 -58.586  1.00  0.00
ATOM   2931  BGG BGG X1052       5.349  43.949   3.249  1.00  0.00
ATOM   2932  BGH BGH X1053      79.896  76.161  13.106  1.00  0.00
ATOM   2933  BGI BGI X1054      27.534  75.497 -25.815  1.00  0.00
ATOM   2934  BGJ BGJ X1055     -61.146 -68.671  83.111  1.00  0.00
ATOM   2935  BGK BGK X1056      89.069  44.600  17.457  1.00  0.00
ATOM   2936  BGL BGL X1057      17.015 -31.346 -35.474  1.00  0.00
ATOM   2937  BGM BGM X1058      57.675 -73.981 -20.997  1.00  0.00
ATOM   2938  BGN BGN X1059     -73.689 -22.971 -43.603  1.00  0.00
ATOM   2939  BGO BGO X1060      36.448  43.805  73.294  1.00  0.00
ATOM   2940  BGP BGP X1061     -84.156  12.922  59.339  1.00  0.00
ATOM   2941  BGQ BGQ X1062     -18.766  39.774 -65.664  1.00  0.00
ATOM   2942  BGR BGR X1063      87.884   6.916 -55.316  1.00  0.00
ATOM   2943  BGS BGS X1064     -43.208 -34.916 -70.177  1.00  0.00
ATOM   2944  BGT BGT X1065     -35.503 -90.658  88.231  1.00  0.00
ATOM   2945  BGU BGU X1066      19.113  47.653  -4.051  1.00  0.00
ATOM   2946  BGV BGV X1067     -60.681  85.106 -41.340  1.00  0.00
ATOM   2947  BGW BGW X1068     -24.648 -54.384  20.347  1.00  0.00
ATOM   2948  BGX BGX X1069      28.581  60.809 -71.384  1.00  0.00
ATOM   2949  BGY BGY X1070      66.769  82.816  52.996  1.00  0.00
ATOM   2950  BGZ BGZ X1071      24.354 -89.690  42.344  1.00  0.00
ATOM   2951  BHA BHA X1072      44.618 -74.663  -8.598  1.00  0.00
ATOM   2952  BHB BHB Y1073      81.497 -27.562   1.250  1.00  0.00
ATOM   2953  BHC BHC Y1074      86.414  73.917  83.353  1.00  0.00
ATOM   2954  BHD BHD Y1075      67.395  20.868 -12.780  1.00  0.00
ATOM   2955  BHE BHE Y1076     -47.377  -7.333 -85.304  1.00  0.00
ATOM   2956  BHF BHF Y1077       9.789 -10.957  74.186  1.00  0.00
ATOM   2957  BHG BHG Y1078     -25.708 -28.048  12.687  1.00  0.00
ATOM   2958  BHH BHH Y1079      49.592  24.960 -40.658  1.00  0.00
ATOM   2959  BHI BHI Y1080      -4.965 -70.791  30.656  1.00  0.00
ATOM   2960  BHJ BHJ Y1081      39.082 -21.285  36.615  1.00  0.00
ATOM   2961  BHK BHK Y1082      28.112  58.403 -82.106  1.00  0.00
ATOM   2962  BHL BHL Y1083       4.921 -35.258 -47.303  1.00  0.00
ATOM   2963  BHM BHM Y1084      19.373 -75.658 -76.757  1.00  0.00
ATOM   2964  BHN BHN Y1085     -64.218  59.576  25.422  1.00  0.00
ATOM   2965  BHO BHO Y1086      -1.671 -45.674  59.434  1.00  0.00
ATOM   2966  BHP BHP Y1087     -83.015 -52.192   8.693  1.00  0.00
ATOM   2967  BHQ BHQ Y1088      -8.681  48.249  25.282  1.00  0.00
ATOM   2968  BHR BHR Y1089     -60.818   4.278  19.654  1.00  0.00
ATOM   2969  BHS BHS Y1090     -43.970 -62.720   3.430  1.00  0.00
ATOM   2970  BHT BHT Y1091       8.631  53.401  86.975  1.00  0.00
ATOM   2971  BHU BHU Y1092      33.884  51.989   3.977  1.00  0.00
ATOM   2972  BHV BHV Y1093      30.193  -1.038 -11.296  1.00  0.00
ATOM   2973  BHW BHW Y1094     -74.479 -37.077 -30.738  1.00  0.00
ATOM   2974  BHX BHX Y1095     -61.871 -10.474  54.093  1.00  0.00
ATOM   2975  BHY BHY Y1096      66.596  70.512 -23.601  1.00  0.00
ATOM   2976  BHZ BHZ Y1097      -4.223  16.985 -28.399  1.00  0.00
ATOM   2977  BIA BIA Y1098      58.990  25.455   5.396  1.00  0.00
ATOM   2978  BIB BIB Y1099      -2.023  56.267 -23.964  1.00  0.00
ATOM   2979  BIC BIC Y1100       8.888   8.277 -16.722  1.00  0.00
ATOM   2980  BID BID Y1101      11.715  78.996  26.120  1.00  0.00
ATOM   2981  BIE BIE Y1102      31.791 -41.273 -74.729  1.00  0.00
ATOM   2982  BIF BIF Y1103      54.822  -8.305  78.114  1.00  0.00
ATOM   2983  BIG BIG Y1104      71.262   3.150 -48.743  1.00  0.00
ATOM   2984  BIH BIH Y1105      16.605  65.012  61.998  1.00  0.00
ATOM   2985  BII BII Y1106      -4.873   8.869  44.965  1.00  0.00
ATOM   2986  BIJ BIJ Y1107      21.072  24.155 -12.224  1.00  0.00
ATOM   2987  BIK BIK Y1108      80.703 -37.454  66.874  1.00  0.00
ATOM   2988  BIL BIL Y1109     -53.978  75.682 -20.371  1.00  0.00
ATOM   2989  BIM BIM Y1110      41.451 -28.582  -3.470  1.00  0.00
ATOM   2990  BIN BIN Y1111      68.581 -65.126 -65.785  1.00  0.00
ATOM   2991  BIO BIO Y1112      51.854   7.287 -15.824  1.00  0.00
ATOM   2992  BIP BIP Y1113      79.974 -28.347  30.516  1.00  0.00
ATOM   2993  BIQ BIQ Y1114      48.618  23.193  84.232  1.00  0.00
ATOM   2994  BIR BIR Y1115     -25.346  51.017 -28.539  1.00  0.00
ATOM   2995  BIS BIS Y1116      47.406 -42.012 -32.973  1.00  0.00
ATOM   2996  BIT BIT Y1117      31.128 -53.514 -24.465  1.00  0.00
ATOM   2997  BIU BIU Y1118     -27.460  73.833 -52.746  1.00  0.00
ATOM   2998  BIV BIV Y1119     -50.402  58.730 -41.158  1.00  0.00
ATOM   2999  BIW BIW Y1120     -78.256 -81.837 -20.726  1.00  0.00
ATOM   3000  BIX BIX Y1121      22.110 -69.051  32.964  1.00  0.00
ATOM   3001  BIY BIY Y1122     -67.245  11.088 -38.530  1.00  0.00
ATOM   3002  BIZ BIZ Y1123     -24.136 -57.263 -64.637  1.00  0.00
ATOM   3003  BJA BJA Y1124      61.639 -19.626 -17.341  1.00  0.00
ATOM   3004  BJB BJB Y1125     -19.367  58.508  78.103  1.00  0.00
ATOM   3005  BJC BJC Y1126     -51.173 -59.494 -38.767  1.00  0.00
ATOM   3006  BJD BJD Y1127      27.642  11.788  53.129  1.00  0.00
ATOM   3007  BJE BJE Y1128      22.867  20.985  80.163  1.00  0.00
ATOM   3008  BJF BJF Y1129     -24.407 -19.949 -15.102  1.00  0.00
ATOM   3009  BJG BJG Y1130      32.697  13.506   6.832  1.00  0.00
ATOM   3010  BJH BJH Y1131      47.311  44.786  49.006  1.00  0.00
ATOM   3011  BJI BJI Y1132     -16.981  -4.290 -61.948  1.00  0.00
ATOM   3012  BJJ BJJ Y1133     -31.778  41.016 -68.374  1.00  0.00
ATOM   3013  BJK BJK Y1134     -39.757  60.081  33.628  1.00  0.00
ATOM   3014  BJL BJL Y1135      73.995  15.412  54.824  1.00  0.00
ATOM   3015  BJM BJM Y1136     -43.436  79.936   4.297  1.00  0.00
ATOM   3016  BJN BJN Y1137      47.295 -55.882  83.219  1.00  0.00
ATOM   3017  BJO BJO Y1138     -62.479  42.947 -10.194  1.00  0.00
ATOM   3018  BJP BJP Y1139      48.047  72.261  30.291  1.00  0.00
ATOM   3019  BJQ BJQ Y1140      -3.641 -46.146   8.702  1.00  0.00
ATOM   3020  BJR BJR Y1141     -60.983 -68.595  61.844  1.00  0.00
ATOM   3021  BJS BJS Y1142      59.247 -80.950  83.549  1.00  0.00
ATOM   3022  BJT BJT Y1143     -23.103  62.408 -74.842  1.00  0.00
ATOM   3023  BJU BJU Y1144     -38.075 -12.956  72.918  1.00  0.00
ATOM   3024  BJV BJV Y1145     -34.362 -63.355  63.001  1.00  0.00
ATOM   3025  BJW BJW Y1146      57.602 -59.112  12.546  1.00  0.00
ATOM   3026  BJX BJX Y1147       6.996  73.320 -59.897  1.00  0.00
ATOM   3027  BJY BJY Y1148     -56.805  34.646  12.898  1.00  0.00
ATOM   3028  BJZ BJZ Y1149     -59.463   9.985 -77.937  1.00  0.00
ATOM   3029  BKA BKA Y1150      26.315  -9.778 -75.437  1.00  0.00
ATOM   3030  BKB BKB Y1151      37.242  25.201  25.075  1.00  0.00
ATOM   3031  BKC BKC Y1152      10.598  66.911  37.203  1.00  0.00
ATOM   3032  BKD BKD Y1153     -56.740  76.024  56.815  1.00  0.00
ATOM   3033  BKE BKE Y1154      39.367  49.718 -55.288  1.00  0.00
ATOM   3034  BKF BKF Y1155      68.520  41.277 -17.752  1.00  0.00
ATOM   3035  BKG BKG Y1156      55.189  55.164 -34.419  1.00  0.00
ATOM   3036  BKH BKH Y1157      79.243 -77.344  88.818  1.00  0.00
ATOM   3037  BKI BKI Y1158     -11.707 -40.596  73.646  1.00  0.00
ATOM   3038  BKJ BKJ Y1159     -71.587  18.618  67.124  1.00  0.00
ATOM   3039  BKK BKK Y1160     -43.825  67.748 -34.689  1.00  0.00
ATOM   3040  BKL BKL Y1161      45.103  -5.458   0.805  1.00  0.00
ATOM   3041  BKM BKM Y1162     -79.360 -35.178  43.666  1.00  0.00
ATOM   3042  BKN BKN Y1163      62.502  49.535  38.797  1.00  0.00
ATOM   3043  BKO BKO Y1164      42.633 -81.438  83.311  1.00  0.00
ATOM   3044  BKP BKP Y1165      -8.643 -61.411  83.577  1.00  0.00
ATOM   3045  BKQ BKQ Y1166     -41.818 -65.307  85.743  1.00  0.00
ATOM   3046  BKR BKR Y1167       5.216 -77.076 -39.433  1.00  0.00
ATOM   3047  BKS BKS Y1168     -81.651  73.149  85.883  1.00  0.00
ATOM   3048  BKT BKT Y1169     -46.933 -68.647  43.163  1.00  0.00
ATOM   3049  BKU BKU Y1170      75.255 -85.536  43.380  1.00  0.00
ATOM   3050  BKV BKV Y1171      11.252 -59.371 -14.468  1.00  0.00
ATOM   3051  BKW BKW Y1172     -32.221  79.200  62.673  1.00  0.00
ATOM   3052  BKX BKX Y1173       4.037  31.491 -57.882  1.00  0.00
ATOM   3053  BKY BKY Y1174      56.264 -68.070  41.740  1.00  0.00
ATOM   3054  BKZ BKZ Y1175     -38.356   0.424 -24.948  1.00  0.00
ATOM   3055  BLA BLA Y1176     -53.388  30.747  51.912  1.00  0.00
ATOM   3056  BLB BLB Y1177      57.966 -42.460 -65.432  1.00  0.00
ATOM   3057  BLC BLC Y1178     -31.807  16.274 -11.801  1.00  0.00
ATOM   3058  BLD BLD Y1179       3.733  75.943  11.322  1.00  0.00
ATOM   3059  BLE BLE Y1180      55.403  80.353   4.986  1.00  0.00
ATOM   3060  BLF BLF Y1181      42.289  66.918 -46.706  1.00  0.00
ATOM   3061  BLG BLG Y1182     -22.497 -57.609  35.414  1.00  0.00
ATOM   3062  BLH BLH Y1183     -71.296 -58.241  40.946  1.00  0.00
ATOM   3063  BLI BLI Y1184      57.326 -84.648 -31.366  1.00  0.00
ATOM   3064  BLJ BLJ Y1185      69.594  -6.980  48.115  1.00  0.00
ATOM   3065  BLK BLK Y1186      -5.130 -23.378 -24.918  1.00  0.00
ATOM   3066  BLL BLL Y1187      77.001 -54.124 -21.763  1.00  0.00
ATOM   3067  BLM BLM Y1188      56.392  35.588 -75.131  1.00  0.00
ATOM   3068  BLN BLN Y1189      13.673 -28.068  -4.723  1.00  0.00
ATOM   3069  BLO BLO Y1190      10.460 -79.197  11.795  1.00  0.00
ATOM   3070  BLP BLP Y1191     -26.777  28.577 -32.452  1.00  0.00
ATOM   3071  BLQ BLQ Y1192      40.907 -64.526 -74.993  1.00  0.00
ATOM   3072  BLR BLR Y1193      81.891 -75.145 -47.741  1.00  0.00
ATOM   3073  BLS BLS Y1194      75.161  52.734 -57.730  1.00  0.00
ATOM   3074  BLT BLT Y1195     -76.147  78.361  65.744  1.00  0.00
ATOM   3075  BLU BLU Y1196       2.641  41.295  70.342  1.00  0.00
ATOM   3076  BLV BLV Y1197     -54.369 -25.948 -57.635  1.00  0.00
ATOM   3077  BLW BLW Y1198     -49.893  53.035  59.804  1.00  0.00
ATOM   3078  BLX BLX Y1199      -8.215  77.134  45.330  1.00  0.00
ATOM   3079  BLY BLY Y1200      36.717  46.351  72.055  1.00  0.00
ATOM   3080  BLZ BLZ Y1201     -82.546  75.750   2.543  1.00  0.00
ATOM   3081  BMA BMA Y1202      89.158 -55.144 -11.188  1.00  0.00
ATOM   3082  BMB BMB Y1203     -20.513  45.140  -9.605  1.00  0.00
ATOM   3083  BMC BMC Y1204     -56.894 -66.403 -70.658  1.00  0.00
ATOM   3084  BMD BMD Y1205      -4.586  36.230 -79.856  1.00  0.00
ATOM   3085  BME BME Y1206      60.447  74.971  57.897  1.00  0.00
ATOM   3086  BMF BMF Y1207     -43.533  32.813  67.260  1.00  0.00
ATOM   3087  BMG BMG Y1208      78.364  11.822  40.961  1.00  0.00
ATOM   3088  BMH BMH Y1209      71.268  43.518  74.512  1.00  0.00
ATOM   3089  BMI BMI Y1210     -40.895  11.863 -55.519  1.00  0.00
ATOM   3090  BMJ BMJ Y1211     -16.360  55.324 -49.680  1.00  0.00
ATOM   3091  BMK BMK Y1212      53.453 -63.289  -9.140  1.00  0.00
ATOM   3092  BML BML Y1213     -45.586 -90.207  78.829  1.00  0.00
ATOM   3093  BMM BMM Y1214     -81.525  61.359 -74.007  1.00  0.00
ATOM   3094  BMN BMN Y1215      86.496 -63.900  27.130  1.00  0.00
ATOM   3095  BMO BMO Y1216      39.385 -85.792 -14.154  1.00  0.00
ATOM   3096  BMP BMP Y1217      39.425 -56.429  49.111  1.00  0.00
ATOM   3097  BMQ BMQ Y1218       9.065  81.457  75.627  1.00  0.00
ATOM   3098  BMR BMR Y1219      10.291 -67.700  66.270  1.00  0.00
ATOM   3099  BMS BMS Y1220      18.865  15.508 -31.229  1.00  0.00
ATOM   3100  BMT BMT Y1221      44.738 -81.153  63.182  1.00  0.00
ATOM   3101  BMU BMU Y1222     -56.904  69.762  -2.880  1.00  0.00
ATOM   3102  BMV BMV Y1223     -22.232   3.104  83.070  1.00  0.00
ATOM   3103  BMW BMW Y1224     -41.076 -21.830  46.095  1.00  0.00
ATOM   3104  BMX BMX Y1225      11.150  52.016 -49.783  1.00  0.00
ATOM   3105  BMY BMY Y1226     -70.567 -70.073 -72.096  1.00  0.00
ATOM   3106  BMZ BMZ Y1227      64.295   6.386 -79.403  1.00  0.00
ATOM   3107  BNA BNA Y1228      30.633  36.424 -79.159  1.00  0.00
ATOM   3108  BNB BNB Y1229     -82.932 -62.885  -8.414  1.00  0.00
ATOM   3109  BNC BNC Y1230      83.665  80.187  58.674  1.00  0.00
ATOM   3110  BND BND Y1231      76.114  31.945 -59.413  1.00  0.00
ATOM   3111  BNE BNE Y1232      61.345 -17.151 -41.276  1.00  0.00
ATOM   3112  BNF BNF Y1233      45.351 -35.751  76.670  1.00  0.00
ATOM   3113  BNG BNG Y1234     -80.440  78.335 -56.030  1.00  0.00
ATOM   3114  BNH BNH Y1235      16.030  29.030  57.059  1.00  0.00
ATOM   3115  BNI BNI Y1236      84.030  37.447  46.492  1.00  0.00
ATOM   3116  BNJ BNJ Y1237      46.159 -48.915   0.904  1.00  0.00
ATOM   3117  BNK BNK Y1238     -16.961  78.044 -11.539  1.00  0.00
ATOM   3118  BNL BNL Y1239     -29.312  13.515  41.189  1.00  0.00
ATOM   3119  BNM BNM Y1240      16.787 -88.186 -53.332  1.00  0.00
ATOM   3120  BNN BNN Y1241      82.854  70.825 -36.637  1.00  0.00
ATOM   3121  BNO BNO Y1242       9.809 -36.079  30.668  1.00  0.00
ATOM   3122  BNP BNP Y1243     -79.704  -3.676  35.533  1.00  0.00
ATOM   3123  BNQ BNQ Y1244     -23.801 -77.376  42.121  1.00  0.00
ATOM   3124  BNR BNR Y1245      73.547  74.486 -83.579  1.00  0.00
ATOM   3125  BNS BNS Y1246     -63.660 -21.019  -5.837  1.00  0.00
ATOM   3126  BNT BNT Y1247      84.104 -30.216 -46.330  1.00  0.00
ATOM   3127  BNU BNU Y1248      46.685  58.048 -80.228  1.00  0.00
ATOM   3128  BNV BNV Y1249      50.087  72.140  73.407  1.00  0.00
ATOM   3129  BNW BNW Y1250     -74.036  31.707 -69.114  1.00  0.00
ATOM   3130  BNX BNX Y1251      77.809  34.046  -1.756  1.00  0.00
ATOM   3131  BNY BNY Y1252      85.486  29.291 -32.250  1.00  0.00
ATOM   3132  BNZ BNZ Y1253      36.715  82.392 -85.200  1.00  0.00
ATOM   3133  BOA BOA Y1254      54.825 -38.668  61.533  1.00  0.00
ATOM   3134  BOB BOB Y1255     -10.404  32.352  49.837  1.00  0.00
ATOM   3135  BOC BOC Y1256     -70.682 -22.900  77.516  1.00  0.00
ATOM   3136  BOD BOD Y1257     -43.451 -46.229  47.537  1.00  0.00
ATOM   3137  BOE BOE Y1258      15.531 -55.135 -39.360  1.00  0.00
ATOM   3138  BOF BOF Y1259      55.874  21.402  25.779  1.00  0.00
ATOM   3139  BOG BOG Y1260     -75.617 -75.120  18.280  1.00  0.00
ATOM   3140  BOH BOH Y1261      79.441   5.338  16.227  1.00  0.00
ATOM   3141  BOI BOI Y1262     -53.974  60.023 -69.235  1.00  0.00
ATOM   3142  BOJ BOJ Y1263      -9.814 -29.140  24.754  1.00  0.00
ATOM   3143  BOK BOK Y1264      51.674  16.421  60.713  1.00  0.00
ATOM   3144  BOL BOL Y1265     -18.977  14.027 -81.342  1.00  0.00
ATOM   3145  BOM BOM Y1266     -57.084 -34.331  30.531  1.00  0.00
ATOM   3146  BON BON Y1267      76.034 -60.559  86.770  1.00  0.00
ATOM   3147  BOO BOO Y1268     -78.048 -48.343  71.359  1.00  0.00
ATOM   3148  BOP BOP Y1269      21.069 -65.026   2.840  1.00  0.00
ATOM   3149  BOQ BOQ Y1270     -50.757  40.186  83.234  1.00  0.00
ATOM   3150  BOR BOR Y1271     -52.011  52.468   6.623  1.00  0.00
ATOM   3151  BOS BOS Y1272      75.258  61.645  38.677  1.00  0.00
ATOM   3152  BOT BOT Y1273      71.489 -76.416  27.092  1.00  0.00
ATOM   3153  BOU BOU Y1274     -60.427   2.851  70.642  1.00  0.00
ATOM   3154  BOV BOV Y1275     -34.875  31.078  31.037  1.00  0.00
ATOM   3155  BOW BOW Y1276      80.972 -67.921   8.245  1.00  0.00
ATOM   3156  BOX BOX Y1277       4.222  39.103 -19.781  1.00  0.00
ATOM   3157  BOY BOY Y1278     -77.750  46.002 -60.175  1.00  0.00
ATOM   3158  BOZ BOZ Y1279      75.069 -25.650  82.827  1.00  0.00
ATOM   3159  BPA BPA Y1280     -67.032  67.828 -63.288  1.00  0.00
ATOM   3160  BPB BPB Y1281      15.902  81.712  -5.370  1.00  0.00
ATOM   3161  BPC BPC Y1282      64.598  81.224 -41.118  1.00  0.00
ATOM   3162  BPD BPD Y1283      76.355 -13.706  86.059  1.00  0.00
ATOM   3163  BPE BPE Y1284      36.750  57.207  87.332  1.00  0.00
ATOM   3164  BPF BPF Y1285      80.901  34.081 -73.627  1.00  0.00
ATOM   3165  BPG BPG Y1286     -66.032 -89.242  24.678  1.00  0.00
ATOM   3166  BPH BPH Y1287     -68.248  33.769  86.203  1.00  0.00
ATOM   3167  BPI BPI Y1288      73.638  70.397  19.885  1.00  0.00
ATOM   3168  BPJ BPJ Y1289     -45.852  27.225 -80.886  1.00  0.00
ATOM   3169  BPK BPK Y1290     -78.770 -88.160 -51.001  1.00  0.00
ATOM   3170  BPL BPL Y1291     -14.038 -39.262  48.251  1.00  0.00
ATOM   3171  BPM BPM Y1292      55.830  73.491 -53.588  1.00  0.00
ATOM   3172  BPN BPN Y1293      -9.558   7.300  84.411  1.00  0.00
ATOM   3173  BPO BPO Y1294     -10.691 -76.691  69.487  1.00  0.00
ATOM   3174  BPP BPP Y1295      64.104 -26.543   1.432  1.00  0.00
ATOM   3175  BPQ BPQ Y1296      58.541 -39.176 -11.799  1.00  0.00
ATOM   3176  BPR BPR Y1297     -81.731  73.171 -42.260  1.00  0.00
ATOM   3177  BPS BPS Y1298       1.249 -63.713 -68.705  1.00  0.00
ATOM   3178  BPT BPT Y1299     -18.997  -7.979  23.211  1.00  0.00
ATOM   3179  BPU BPU Y1300      17.908 -29.374  21.741  1.00  0.00
ATOM   3180  BPV BPV Y1301     -75.579 -80.885 -83.020  1.00  0.00
ATOM   3181  BPW BPW Y1302      77.014 -49.878  38.053  1.00  0.00
ATOM   3182  BPX BPX Y1303      54.814 -16.569 -65.889  1.00  0.00
ATOM   3183  BPY BPY Y1304     -16.974 -52.170 -17.055  1.00  0.00
ATOM   3184  BPZ BPZ Y1305      85.283   9.726  87.936  1.00  0.00
ATOM   3185  BQA BQA Y1306     -28.501  23.485  65.733  1.00  0.00
ATOM   3186  BQB BQB Y1307     -39.118  82.009  41.022  1.00  0.00
ATOM   3187  BQC BQC Y1308      68.397 -86.985  72.230  1.00  0.00
ATOM   3188  BQD BQD Y1309      59.111  41.124  21.204  1.00  0.00
ATOM   3189  BQE BQE Y1310     -12.009  79.390  67.720  1.00  0.00
ATOM   3190  BQF BQF Y1311      45.976  79.324 -16.021  1.00  0.00
ATOM   3191  BQG BQG Y1312     -40.453   2.109 -80.934  1.00  0.00
ATOM   3192  BQH BQH Y1313      20.832  70.458 -28.463  1.00  0.00
ATOM   3193  BQI BQI Y1314       2.434 -10.117 -17.390  1.00  0.00
ATOM   3194  BQJ BQJ Y1315     -23.442 -81.246 -21.021  1.00  0.00
ATOM   3195  BQK BQK Y1316     -73.252  53.269  83.408  1.00  0.00
ATOM   3196  BQL BQL Y1317      50.722 -76.398 -51.445  1.00  0.00
ATOM   3197  BQM BQM Y1318      84.948  24.846 -54.656  1.00  0.00
ATOM   3198  BQN BQN Y1319     -74.307 -46.303 -38.760  1.00  0.00
ATOM   3199  BQO BQO Y1320      86.905 -36.702 -22.470  1.00  0.00
ATOM   3200  BQP BQP Y1321       9.131 -14.057 -48.333  1.00  0.00
ATOM   3201  BQQ BQQ Y1322      -2.241 -35.173 -74.280  1.00  0.00
ATOM   3202  BQR BQR Y1323     -78.961 -35.931  22.420  1.00  0.00
ATOM   3203  BQS BQS Y1324     -62.362  21.218  79.817  1.00  0.00
ATOM   3204  BQT BQT Y1325      65.528 -82.194  -6.686  1.00  0.00
ATOM   3205  BQU BQU Y1326     -66.415  51.841  53.398  1.00  0.00
ATOM   3206  BQV BQV Y1327      24.251 -63.937  71.350  1.00  0.00
ATOM   3207  BQW BQW Y1328     -17.349  77.609  23.112  1.00  0.00
ATOM   3208  BQX BQX Y1329      24.907  -7.484 -39.835  1.00  0.00
ATOM   3209  BQY BQY Y1330     -37.141 -81.385 -75.892  1.00  0.00
ATOM   3210  BQZ BQZ Y1331     -84.857  12.359   7.302  1.00  0.00
ATOM   3211  BRA BRA Y1332      35.138  84.534  79.461  1.00  0.00
ATOM   3212  BRB BRB Y1333       5.701 -18.966  21.954  1.00  0.00
ATOM   3213  BRC BRC Y1334      73.540 -18.815  13.738  1.00  0.00
ATOM   3214  BRD BRD Y1335     -56.257  70.025 -52.473  1.00  0.00
ATOM   3215  BRE BRE Y1336      38.681 -49.136 -52.586  1.00  0.00
ATOM   3216  BRF BRF Y1337      18.352  76.729 -85.342  1.00  0.00
ATOM   3217  BRG BRG Y1338      -7.357 -19.765  49.538  1.00  0.00
ATOM   3218  BRH BRH Y1339      39.614 -64.392  -0.604  1.00  0.00
ATOM   3219  BRI BRI Y1340     -24.941  59.357   6.911  1.00  0.00
ATOM   3220  BRJ BRJ Y1341      23.316  47.730  40.927  1.00  0.00
ATOM   3221  BRK BRK Y1342      71.447 -85.750 -79.431  1.00  0.00
ATOM   3222  BRL BRL Y1343      -2.137 -57.121 -50.424  1.00  0.00
ATOM   3223  BRM BRM Y1344     -61.997 -46.309 -77.331  1.00  0.00
ATOM   3224  BRN BRN Y1345     -34.391   3.307  12.348  1.00  0.00
ATOM   3225  BRO BRO Y1346      44.478 -83.170  16.941  1.00  0.00
ATOM   3226  BRP BRP Y1347      52.189  -0.013  54.936  1.00  0.00
ATOM   3227  BRQ BRQ Y1348     -55.150  69.418  71.134  1.00  0.00
ATOM   3228  BRR BRR Y1349      82.229  21.816  10.264  1.00  0.00
ATOM   3229  BRS BRS Y1350     -31.431  63.023 -16.663  1.00  0.00
ATOM   3230  BRT BRT Y1351      65.500 -63.568 -40.628  1.00  0.00
ATOM   3231  BRU BRU Y1352      76.529  13.521 -24.622  1.00  0.00
ATOM   3232  BRV BRV Y1353     -49.004 -41.146  82.296  1.00  0.00
ATOM   3233  BRW BRW Y1354     -79.137 -30.915 -58.102  1.00  0.00
ATOM   3234  BRX BRX Y1355     -46.430  41.558  21.648  1.00  0.00
ATOM   3235  BRY BRY Y1356      33.150   9.904  31.147  1.00  0.00
ATOM   3236  BRZ BRZ Y1357      48.185  10.930  14.608  1.00  0.00
ATOM   3237  BSA BSA Y1358     -67.404  79.129 -12.880  1.00  0.00
ATOM   3238  BSB BSB Y1359      86.813 -39.186 -76.073  1.00  0.00
ATOM   3239  BSC BSC Y1360      47.840  73.652 -70.144  1.00  0.00
ATOM   3240  BSD BSD Y1361      10.418 -41.139  79.007  1.00  0.00
ATOM   3241  BSE BSE Y1362     -82.202  81.966 -84.794  1.00  0.00
ATOM   3242  BSF BSF Y1363      14.390  17.795 -59.860  1.00  0.00
ATOM   3243  BSG BSG Y1364      54.445 -84.148  33.055  1.00  0.00
ATOM   3244  BSH BSH Y1365      89.614 -62.395 -31.574  1.00  0.00
ATOM   3245  BSI BSI Y1366      24.681  25.170 -57.110  1.00  0.00
ATOM   3246  BSJ BSJ Y1367      23.489  -0.889  18.818  1.00  0.00
ATOM   3247  BSK BSK Y1368     -74.802 -47.547  -6.037  1.00  0.00
ATOM   3248  BSL BSL Y1369      25.805  74.775 -48.015  1.00  0.00
ATOM   3249  BSM BSM Y1370     -63.094  52.003 -49.335  1.00  0.00
ATOM   3250  BSN BSN Y1371      -4.956 -10.648 -37.573  1.00  0.00
ATOM   3251  BSO BSO Y1372     -79.004  28.061  50.489  1.00  0.00
ATOM   3252  BSP BSP Y1373     -27.724  71.076  30.171  1.00  0.00
ATOM   3253  BSQ BSQ Y1374     -51.779  30.080 -10.398  1.00  0.00
ATOM   3254  BSR BSR Y1375     -33.584 -84.988 -41.926  1.00  0.00
ATOM   3255  BSS BSS Y1376     -23.615  38.718  67.851  1.00  0.00
ATOM   3256  BST BST Y1377      89.643  21.522  62.610  1.00  0.00
ATOM   3257  BSU BSU Y1378      -3.014  63.082 -79.146  1.00  0.00
ATOM   3258  BSV BSV Y1379      86.285  69.546 -13.744  1.00  0.00
ATOM   3259  BSW BSW Y1380      23.490 -48.539  64.359  1.00  0.00
ATOM   3260  BSX BSX Y1381      78.285  -4.111   1.980  1.00  0.00
ATOM   3261  BSY BSY Y1382     -17.672 -78.447 -69.409  1.00  0.00
ATOM   3262  BSZ BSZ Y1383       2.424 -86.338  43.400  1.00  0.00
ATOM   3263  BTA BTA Y1384     -78.112 -72.538 -56.521  1.00  0.00
ATOM   3264  BTB BTB Y1385      41.929   4.569 -49.337  1.00  0.00
ATOM   3265  BTC BTC Y1386     -71.116  68.660 -29.368  1.00  0.00
ATOM   3266  BTD BTD Y1387      22.400 -37.977 -57.034  1.00  0.00
ATOM   3267  BTE BTE Y1388     -24.375 -19.484  51.106  1.00  0.00
ATOM   3268  BTF BTF Y1389      86.123  52.080  34.820  1.00  0.00
ATOM   3269  BTG BTG Y1390      24.778 -50.955   6.439  1.00  0.00
ATOM   3270  BTH BTH Y1391     -39.570  29.067   3.400  1.00  0.00
ATOM   3271  BTI BTI Y1392     -32.922 -39.424  72.431  1.00  0.00
ATOM   3272  BTJ BTJ Y1393     -65.682  74.623 -80.763  1.00  0.00
ATOM   3273  BTK BTK Y1394      41.807  11.017 -78.068  1.00  0.00
ATOM   3274  BTL BTL Y1395      -3.229 -81.403 -58.473  1.00  0.00
ATOM   3275  BTM BTM Y1396     -23.263   8.261  59.888  1.00  0.00
ATOM   3276  BTN BTN Y1397     -33.868  28.611 -57.599  1.00  0.00
ATOM   3277  BTO BTO Y1398      71.028  62.150 -73.915  1.00  0.00
ATOM   3278  BTP BTP Y1399     -41.233  51.736 -53.049  1.00  0.00
ATOM   3279  BTQ BTQ Y1400     -49.958  52.739 -25.507  1.00  0.00
ATOM   3280  BTR BTR Y1401     -64.785  17.712  -2.840  1.00  0.00
ATOM   3281  BTS BTS Y1402      25.697 -39.775 -23.752  1.00  0.00
ATOM   3282  BTT BTT Y1403      18.054   3.565  34.232  1.00  0.00
ATOM   3283  BTU BTU Y1404     -34.983 -39.733 -19.343  1.00  0.00
ATOM   3284  BTV BTV Y1405     -82.065  42.175  76.608  1.00  0.00
ATOM   3285  BTW BTW Y1406      38.256 -68.408 -57.654  1.00  0.00
ATOM   3286  BTX BTX Y1407      57.075 -67.725  87.186  1.00  0.00
ATOM   3287  BTY BTY Y1408      69.420  44.684 -32.274  1.00  0.00
ATOM   3288  BTZ BTZ Y1409      37.012 -68.053  76.315  1.00  0.00
ATOM   3289  BUA BUA Y1410      48.713   1.986  38.549  1.00  0.00
ATOM   3290  BUB BUB Y1411     -46.591 -88.938  64.128  1.00  0.00
ATOM   3291  BUC BUC Y1412     -22.000 -56.877 -34.555  1.00  0.00
ATOM   3292  BUD BUD Y1413     -16.199   2.980  69.921  1.00  0.00
ATOM   3293  BUE BUE Y1414      34.211  82.496  18.160  1.00  0.00
ATOM   3294  BUF BUF Y1415     -81.721  81.033 -18.763  1.00  0.00
ATOM   3295  BUG BUG Y1416      35.220  -5.762 -28.541  1.00  0.00
ATOM   3296  BUH BUH Y1417      74.757  18.245  29.660  1.00  0.00
ATOM   3297  BUI BUI Y1418     -23.855   9.677  24.047  1.00  0.00
ATOM   3298  BUJ BUJ Y1419      74.110 -60.154  59.933  1.00  0.00
ATOM   3299  BUK BUK Y1420     -35.577  73.400  86.533  1.00  0.00
ATOM   3300  BUL BUL Y1421      -9.018  41.354 -35.306  1.00  0.00
ATOM   3301  BUM BUM Y1422      73.396 -44.246  18.371  1.00  0.00
ATOM   3302  BUN BUN Y1423     -73.251 -21.127 -81.325  1.00  0.00
ATOM   3303  BUO BUO Y1424     -36.369 -13.623 -47.921  1.00  0.00
ATOM   3304  BUP BUP Y1425      16.417 -33.705 -31.492  1.00  0.00
ATOM   3305  BUQ BUQ Y1426      22.005  42.432  74.211  1.00  0.00
ATOM   3306  BUR BUR Y1427     -76.655 -12.446  19.737  1.00  0.00
ATOM   3307  BUS BUS Y1428      78.821 -23.442 -19.071  1.00  0.00
ATOM   3308  BUT BUT Y1429     -41.826  66.322  19.468  1.00  0.00
ATOM   3309  BUU BUU Y1430     -56.124 -16.705  35.263  1.00  0.00
ATOM   3310  BUV BUV Y1431     -13.319  78.879 -45.817  1.00  0.00
ATOM   3311  BUW BUW Y1432      47.150  25.207  44.240  1.00  0.00
ATOM   3312  BUX BUX Y1433      87.788   8.291 -66.993  1.00  0.00
ATOM   3313  BUY BUY Y1434      27.690 -83.165  75.284  1.00  0.00
ATOM   3314  BUZ BUZ Y1435      -1.686 -47.980  33.645  1.00  0.00
ATOM   3315  BVA BVA Y1436     -80.744  -3.480 -62.726  1.00  0.00
ATOM   3316  BVB BVB Y1437     -23.773 -35.233 -78.473  1.00  0.00
ATOM   3317  BVC BVC Y1438      53.924  48.385 -19.282  1.00  0.00
ATOM   3318  BVD BVD Y1439      30.983 -29.350  11.184  1.00  0.00
ATOM   3319  BVE BVE Y1440     -56.085 -80.492 -18.748  1.00  0.00
ATOM   3320  BVF BVF Y1441      10.877  -3.314 -37.882  1.00  0.00
ATOM   3321  BVG BVG Y1442     -70.840  -2.596 -84.408  1.00  0.00
ATOM   3322  BVH BVH Y1443      78.088  -3.020 -31.612  1.00  0.00
ATOM   3323  BVI BVI Y1444     -44.383  71.385 -75.280  1.00  0.00
ATOM   3324  BVJ BVJ Y1445      60.594  -1.504   6.326  1.00  0.00
ATOM   3325  BVK BVK Y1446       5.095 -57.280  87.233  1.00  0.00
ATOM   3326  BVL BVL Y1447      30.850  36.501 -46.596  1.00  0.00
ATOM   3327  BVM BVM Y1448      -5.131 -85.226  -4.730  1.00  0.00
ATOM   3328  BVN BVN Y1449      21.953  76.509  81.493  1.00  0.00
ATOM   3329  BVO BVO Y1450     -19.569 -37.258  -7.275  1.00  0.00
ATOM   3330  BVP BVP Y1451      77.217 -40.061 -86.228  1.00  0.00
ATOM   3331  BVQ BVQ Y1452     -70.205  54.794 -27.622  1.00  0.00
ATOM   3332  BVR BVR Y1453     -26.834  80.016 -79.452  1.00  0.00
ATOM   3333  BVS BVS Y1454     -25.336 -34.403  83.871  1.00  0.00
ATOM   3334  BVT BVT Y1455       7.502  83.694 -31.860  1.00  0.00
ATOM   3335  BVU BVU Y1456     -85.315  84.441  75.961  1.00  0.00
ATOM   3336  BVV BVV Y1457     -18.895 -90.194  15.836  1.00  0.00
ATOM   3337  BVW BVW Y1458     -65.043  60.176  -3.241  1.00  0.00
ATOM   3338  BVX BVX Y1459      29.235   7.262  66.745  1.00  0.00
ATOM   3339  BVY BVY Y1460      76.300 -10.949 -59.884  1.00  0.00
ATOM   3340  BVZ BVZ Y1461      87.864 -68.606 -73.043  1.00  0.00
ATOM   3341  BWA BWA Y1462      35.223  56.104 -35.759  1.00  0.00
ATOM   3342  BWB BWB Y1463      -2.877 -68.516 -13.857  1.00  0.00
ATOM   3343  BWC BWC Y1464      35.445 -49.773  78.301  1.00  0.00
ATOM   3344  BWD BWD Y1465     -29.451  33.528  87.477  1.00  0.00
ATOM   3345  BWE BWE Y1466      26.319  82.664 -38.697  1.00  0.00
ATOM   3346  BWF BWF Y1467      60.746 -65.851  70.468  1.00  0.00
ATOM   3347  BWG BWG Y1468      87.333 -63.207 -46.521  1.00  0.00
ATOM   3348  BWH BWH Y1469      15.315 -63.205 -58.091  1.00  0.00
ATOM   3349  BWI BWI Y1470       4.998 -84.946  63.117  1.00  0.00
ATOM   3350  BWJ BWJ Y1471       7.826  77.156 -17.342  1.00  0.00
ATOM   3351  BWK BWK Y1472     -85.244 -19.994  89.314  1.00  0.00
ATOM   3352  BWL BWL Y1473     -38.049 -28.199 -35.123  1.00  0.00
ATOM   3353  BWM BWM Y1474      85.974 -44.667 -55.376  1.00  0.00
ATOM   3354  BWN BWN Y1475       1.817 -26.183  10.887  1.00  0.00
ATOM   3355  BWO BWO Y1476      80.581  82.195 -17.704  1.00  0.00
ATOM   3356  BWP BWP Y1477     -29.669  49.076  46.600  1.00  0.00
ATOM   3357  BWQ BWQ Y1478     -56.222  81.693 -30.473  1.00  0.00
ATOM   3358  BWR BWR Y1479     -72.306  77.826  43.865  1.00  0.00
ATOM   3359  BWS BWS Y1480      44.418  85.664  44.702  1.00  0.00
ATOM   3360  BWT BWT Y1481     -26.386 -72.505 -86.918  1.00  0.00
ATOM   3361  BWU BWU Y1482     -32.586  61.772 -51.774  1.00  0.00
ATOM   3362  BWV BWV Y1483      56.141 -62.499 -26.089  1.00  0.00
ATOM   3363  BWW BWW Y1484      63.310 -51.743  51.566  1.00  0.00
ATOM   3364  BWX BWX Y1485     -47.363  60.535  78.516  1.00  0.00
ATOM   3365  BWY BWY Y1486      28.453  83.642 -73.970  1.00  0.00
ATOM   3366  BWZ BWZ Y1487      37.386 -74.192  44.939  1.00  0.00
ATOM   3367  BXA BXA Y1488     -76.917  59.687   0.433  1.00  0.00
ATOM   3368  BXB BXB Y1489     -78.158 -50.931 -70.327  1.00  0.00
ATOM   3369  BXC BXC Y1490      47.921 -57.074  25.352  1.00  0.00
ATOM   3370  BXD BXD Y1491      63.167 -25.286  17.774  1.00  0.00
ATOM   3371  BXE BXE Y1492     -59.915 -81.931  47.731  1.00  0.00
ATOM   3372  BXF BXF Y1493      80.829 -69.390  78.773  1.00  0.00
ATOM   3373  BXG BXG Y1494     -81.570  15.319 -84.380  1.00  0.00
ATOM   3374  BXH BXH Y1495     -26.397 -90.093  58.236  1.00  0.00
ATOM   3375  BXI BXI Y1496     -16.991  84.571   2.831  1.00  0.00
ATOM   3376  BXJ BXJ Y1497     -81.994  58.708 -41.240  1.00  0.00
ATOM   3377  BXK BXK Y1498     -72.947   9.920  49.053  1.00  0.00
ATOM   3378  BXL BXL Y1499     -59.670  43.201  61.742  1.00  0.00
ATOM   3379  BXM BXM Y1500     -24.183 -42.247 -43.635  1.00  0.00
ATOM   3380  BXN BXN Y1501     -83.881 -82.955 -71.397  1.00  0.00
ATOM   3381  BXO BXO Y1502      79.656  49.944 -39.725  1.00  0.00
ATOM   3382  BXP BXP Y1503      66.808  13.510  80.697  1.00  0.00
ATOM   3383  BXQ BXQ Y1504     -14.178  23.322 -49.481  1.00  0.00
ATOM   3384  BXR BXR Y1505       2.659 -76.046  85.801  1.00  0.00
ATOM   3385  BXS BXS Y1506      61.614  83.368 -82.941  1.00  0.00
ATOM   3386  BXT BXT Y1507       3.321  -7.816  29.350  1.00  0.00
ATOM   3387  BXU BXU Y1508      59.557   5.478  32.465  1.00  0.00
ATOM   3388  BXV BXV Y1509      38.371  62.813  51.984  1.00  0.00
ATOM   3389  BXW BXW Y1510      41.898  48.451  60.848  1.00  0.00
ATOM   3390  BXX BXX Y1511     -38.997  60.026 -65.691  1.00  0.00
ATOM   3391  BXY BXY Y1512     -74.714  22.118  33.440  1.00  0.00
ATOM   3392  BXZ BXZ Y1513     -20.641 -26.529 -41.741  1.00  0.00
ATOM   3393  BYA BYA Y1514      17.326  28.265 -85.848  1.00  0.00
ATOM   3394  BYB BYB Y1515     -33.452  52.126  26.063  1.00  0.00
ATOM   3395  BYC BYC Y1516     -84.220 -27.081  72.022  1.00  0.00
ATOM   3396  BYD BYD Y1517     -16.222  -4.135  -2.894  1.00  0.00
ATOM   3397  BYE BYE Y1518      32.672  68.924 -59.642  1.00  0.00
ATOM   3398  BYF BYF Y1519     -10.964  46.213  57.293  1.00  0.00
ATOM   3399  BYG BYG Y1520     -12.879  58.904  -5.950  1.00  0.00
ATOM   3400  BYH BYH Y1521     -27.656  -7.238  53.038  1.00  0.00
ATOM   3401  BYI BYI Y1522      87.859  59.133 -79.335  1.00  0.00
ATOM   3402  BYJ BYJ Y1523      74.147  26.833 -46.019  1.00  0.00
ATOM   3403  BYK BYK Y1524      21.597 -58.569 -70.344  1.00  0.00
ATOM   3404  BYL BYL Y1525      86.021  76.466  39.662  1.00  0.00
ATOM   3405  BYM BYM Y1526     -47.947 -80.559 -27.731  1.00  0.00
ATOM   3406  BYN BYN Y1527      80.279 -56.164 -56.736  1.00  0.00
ATOM   3407  BYO BYO Y1528      81.949  11.281 -77.409  1.00  0.00
ATOM   3408  BYP BYP Y1529      -9.181  25.331  71.357  1.00  0.00
ATOM   3409  BYQ BYQ Y1530      28.318 -31.137  85.170  1.00  0.00
ATOM   3410  BYR BYR Y1531      11.354  48.608 -72.950  1.00  0.00
ATOM   3411  BYS BYS Y1532     -47.442  44.413 -83.783  1.00  0.00
ATOM   3412  BYT BYT Y1533     -42.980  -2.326 -49.350  1.00  0.00
ATOM   3413  BYU BYU Y1534      -3.839 -12.920   0.504  1.00  0.00
ATOM   3414  BYV BYV Y1535      26.565 -64.710 -18.223  1.00  0.00
ATOM   3415  BYW BYW Y1536     -22.668 -72.221  84.872  1.00  0.00
ATOM   3416  BYX BYX Y1537      27.499 -80.653 -44.513  1.00  0.00
ATOM   3417  BYY BYY Y1538      60.325 -38.455  47.630  1.00  0.00
ATOM   3418  BYZ BYZ Y1539       6.249 -86.563 -68.853  1.00  0.00
ATOM   3419  BZA BZA Y1540     -38.962  51.239  87.257  1.00  0.00
ATOM   3420  BZB BZB Y1541      16.096  78.772 -44.348  1.00  0.00
ATOM   3421  BZC BZC Y1542      42.774 -19.278 -49.768  1.00  0.00
ATOM   3422  BZD BZD Y1543      14.760 -44.131  42.492  1.00  0.00
ATOM   3423  BZE BZE Y1544      63.065  31.409  38.718  1.00  0.00
ATOM   3424  BZF BZF Y1545      59.096  55.582  24.275  1.00  0.00
ATOM   3425  BZG BZG Y1546     -42.355  81.761 -38.906  1.00  0.00
ATOM   3426  BZH BZH Y1547      88.071  60.547   2.109  1.00  0.00
ATOM   3427  BZI BZI Y1548      57.669  53.388 -65.755  1.00  0.00
ATOM   3428  BZJ BZJ Y1549     -67.746  45.197 -82.262  1.00  0.00
ATOM   3429  BZK BZK Y1550      66.519  51.104 -45.805  1.00  0.00
ATOM   3430  BZL BZL Y1551     -44.838  62.605   2.467  1.00  0.00
ATOM   3431  BZM BZM Y1552     -55.581 -32.449  53.213  1.00  0.00
ATOM   3432  BZN BZN Y1553      38.077  16.489 -60.679  1.00  0.00
ATOM   3433  BZO BZO Y1554      63.196  74.209  84.859  1.00  0.00
ATOM   3434  BZP BZP Y1555     -52.850 -22.405  87.356  1.00  0.00
ATOM   3435  BZQ BZQ Y1556      21.476  53.947 -28.089  1.00  0.00
ATOM   3436  BZR BZR Y1557     -78.022 -60.822 -21.751  1.00  0.00
ATOM   3437  BZS BZS Y1558     -42.283  79.476 -55.988  1.00  0.00
ATOM   3438  BZT BZT Y1559     -82.668  46.459 -15.700  1.00  0.00
ATOM   3439  BZU BZU Y1560       4.956  70.980 -30.562  1.00  0.00
ATOM   3440  BZV BZV Y1561      -5.883 -85.847 -30.946  1.00  0.00
ATOM   3441  BZW BZW Y1562      46.169 -39.740  20.641  1.00  0.00
ATOM   3442  BZX BZX Y1563     -72.340  38.741  69.132  1.00  0.00
ATOM   3443  BZY BZY Y1564      -8.751 -67.998 -29.410  1.00  0.00
ATOM   3444  BZZ BZZ Y1565      62.245 -76.921  15.864  1.00  0.00
ATOM   3445  CAA CAA Y1566     -47.175 -88.197 -48.012  1.00  0.00
ATOM   3446  CAB CAB Y1567      65.949 -76.262 -45.837  1.00  0.00
ATOM   3447  CAC CAC Y1568      55.013   4.880 -60.335  1.00  0.00
ATOM   3448  CAD CAD Y1569      11.617 -86.545 -25.534  1.00  0.00
ATOM   3449  CAE CAE Y1570     -17.045 -88.004 -79.540  1.00  0.00
ATOM   3450  CAF CAF Y1571     -19.322 -27.700  42.859  1.00  0.00
ATOM   3451  CAG CAG Y1572     -22.718 -87.803  74.553  1.00  0.00
ATOM   3452  CAH CAH Y1573       3.403 -50.087 -33.087  1.00  0.00
ATOM   3453  CAI CAI Y1574      29.544 -85.046  28.854  1.00  0.00
ATOM   3454  CAJ CAJ Y1575      70.953 -48.395   1.592  1.00  0.00
ATOM   3455  CAK CAK Y1576      -7.055 -20.180  16.321  1.00  0.00
ATOM   3456  CAL CAL Y1577      38.591 -65.365 -36.581  1.00  0.00
ATOM   3457  CAM CAM Y1578     -70.156 -81.621  82.764  1.00  0.00
ATOM   3458  CAN CAN Y1579      71.774 -37.441  81.792  1.00  0.00
ATOM   3459  CAO CAO Y1580      -2.371  23.652  84.279  1.00  0.00
ATOM   3460  CAP CAP Y1581     -83.548  38.712 -37.901  1.00  0.00
ATOM   3461  CAQ CAQ Y1582       9.746   6.984 -80.576  1.00  0.00
ATOM   3462  CAR CAR Y1583     -42.021  41.347  -0.624  1.00  0.00
ATOM   3463  CAS CAS Y1584      37.065 -87.874 -66.329  1.00  0.00
ATOM   3464  CAT CAT Y1585     -68.073 -45.682 -54.758  1.00  0.00
ATOM   3465  CAU CAU Y1586     -30.862  15.656 -71.893  1.00  0.00
ATOM   3466  CAV CAV Y1587      86.462  -1.695 -13.281  1.00  0.00
ATOM   3467  CAW CAW Y1588     -21.330  16.282  80.066  1.00  0.00
ATOM   3468  CAX CAX Y1589     -62.127  22.069 -65.988  1.00  0.00
ATOM   3469  CAY CAY Y1590      88.192 -41.171  82.854  1.00  0.00
ATOM   3470  CAZ CAZ Y1591     -35.517 -84.460  25.961  1.00  0.00
ATOM   3471  CBA CBA Y1592     -70.928 -29.172  57.562  1.00  0.00
ATOM   3472  CBB CBB Y1593      87.764  73.709  -0.993  1.00  0.00
ATOM   3473  CBC CBC Y1594      67.820  46.905   7.413  1.00  0.00
ATOM   3474  CBD CBD Y1595      81.246 -80.477 -70.822  1.00  0.00
ATOM   3475  CBE CBE Y1596     -85.663  64.781  35.018  1.00  0.00
ATOM   3476  CBF CBF Y1597     -44.535  13.386  47.159  1.00  0.00
ATOM   3477  CBG CBG Y1598      77.208 -25.875  54.789  1.00  0.00
ATOM   3478  CBH CBH Y1599     -40.554 -83.394  43.872  1.00  0.00
ATOM   3479  CBI CBI Y1600     -23.913  35.890 -82.066  1.00  0.00
ATOM   3480  CBJ CBJ Y1601     -18.850   9.348 -41.619  1.00  0.00
ATOM   3481  CBK CBK Y1602     -57.649  82.159  25.247  1.00  0.00
ATOM   3482  CBL CBL Y1603      19.246 -76.721 -32.720  1.00  0.00
ATOM   3483  CBM CBM Y1604      79.906 -80.574 -32.186  1.00  0.00
ATOM   3484  CBN CBN Y1605      -3.019 -80.322 -83.754  1.00  0.00
ATOM   3485  CBO CBO Y1606     -47.922  36.364 -54.580  1.00  0.00
ATOM   3486  CBP CBP Y1607      62.552  84.471 -10.685  1.00  0.00
ATOM   3487  CBQ CBQ Y1608      -5.314  72.395  76.050  1.00  0.00
ATOM   3488  CBR CBR Y1609     -82.227  27.521  -0.206  1.00  0.00
ATOM   3489  CBS CBS Y1610      67.202 -59.543  -5.951  1.00  0.00
ATOM   3490  CBT CBT Y1611     -78.940 -66.470 -36.581  1.00  0.00
ATOM   3491  CBU CBU Y1612      11.365  80.911  49.834  1.00  0.00
ATOM   3492  CBV CBV Y1613      85.291  42.159 -13.142  1.00  0.00
ATOM   3493  CBW CBW Y1614     -60.805  65.227  61.420  1.00  0.00
ATOM   3494  CBX CBX Y1615     -56.570  -6.007 -76.603  1.00  0.00
ATOM   3495  CBY CBY Y1616     -57.894 -84.878 -59.793  1.00  0.00
ATOM   3496  CBZ CBZ Y1617      25.658 -42.940  17.849  1.00  0.00
ATOM   3497  CCA CCA Y1618      15.328 -47.266 -65.992  1.00  0.00
ATOM   3498  CCB CCB Y1619     -47.024  84.473 -84.568  1.00  0.00
ATOM   3499  CCC CCC Y1620      38.244 -84.063 -40.619  1.00  0.00
ATOM   3500  CCD CCD Y1621      84.381  -4.320  72.036  1.00  0.00
ATOM   3501  CCE CCE Y1622     -55.835 -72.083  79.810  1.00  0.00
ATOM   3502  CCF CCF Y1623      85.724  47.819  11.819  1.00  0.00
ATOM   3503  CCG CCG Y1624      74.645 -82.500 -56.176  1.00  0.00
ATOM   3504  CCH CCH Y1625     -53.237   4.441  -2.222  1.00  0.00
ATOM   3505  CCI CCI Y1626     -39.392 -15.169  28.862  1.00  0.00
ATOM   3506  CCJ CCJ Y1627     -14.837 -79.102   9.151  1.00  0.00
ATOM   3507  CCK CCK Y1628     -80.030 -64.296  84.274  1.00  0.00
ATOM   3508  CCL CCL Y1629      36.317  82.246 -61.208  1.00  0.00
ATOM   3509  CCM CCM Y1630     -41.506  69.538 -15.594  1.00  0.00
ATOM   3510  CCN CCN Y1631     -57.991  81.721  83.056  1.00  0.00
ATOM   3511  CCO CCO Y1632      76.612  81.073   3.747  1.00  0.00
ATOM   3512  CCP CCP Y1633      26.732  83.610  66.558  1.00  0.00
ATOM   3513  CCQ CCQ Y1634      -1.400  16.074  69.377  1.00  0.00
ATOM   3514  CCR CCR Y1635     -15.716 -74.714 -43.331  1.00  0.00
ATOM   3515  CCS CCS Y1636     -81.747 -88.008  -0.356  1.00  0.00
ATOM   3516  CCT CCT Y1637     -32.458 -53.777 -87.392  1.00  0.00
ATOM   3517  CCU CCU Y1638      20.843 -64.423  52.599  1.00  0.00
ATOM   3518  CCV CCV Y1639      82.366  -1.289  35.761  1.00  0.00
ATOM   3519  CCW CCW Y1640     -53.697 -83.322  83.928  1.00  0.00
ATOM   3520  CCX CCX Y1641       5.898  18.916  -7.170  1.00  0.00
ATOM   3521  CCY CCY Y1642     -11.224  23.145  -1.330  1.00  0.00
ATOM   3522  CCZ CCZ Y1643      -5.126  83.424 -37.601  1.00  0.00
ATOM   3523  CDA CDA Y1644     -37.837 -43.178 -70.031  1.00  0.00
ATOM   3524  CDB CDB Y1645     -55.191  69.110  84.947  1.00  0.00
ATOM   3525  CDC CDC Y1646      43.824  79.938 -35.296  1.00  0.00
ATOM   3526  CDD CDD Y1647      25.316  80.556  37.841  1.00  0.00
ATOM   3527  CDE CDE Y1648       0.621 -68.741   1.375  1.00  0.00
ATOM   3528  CDF CDF Y1649     -76.999  -7.888  77.564  1.00  0.00
ATOM   3529  CDG CDG Y1650     -69.103  56.537 -62.990  1.00  0.00
ATOM   3530  CDH CDH Y1651      22.710 -88.334  46.050  1.00  0.00
ATOM   3531  CDI CDI Y1652     -20.205 -46.357  25.644  1.00  0.00
ATOM   3532  CDJ CDJ Y1653      13.947  29.457   8.342  1.00  0.00
ATOM   3533  CDK CDK Y1654       6.631 -14.472 -85.068  1.00  0.00
ATOM   3534  CDL CDL Y1655      87.716  51.043 -30.957  1.00  0.00
ATOM   3535  CDM CDM Y1656      55.123 -81.584 -73.348  1.00  0.00
ATOM   3536  CDN CDN Y1657     -28.236  64.170  -5.551  1.00  0.00
ATOM   3537  CDO CDO Y1658     -14.850  78.239 -61.269  1.00  0.00
ATOM   3538  CDP CDP Y1659      53.330 -16.801 -83.150  1.00  0.00
ATOM   3539  CDQ CDQ Y1660     -39.138 -27.902 -79.318  1.00  0.00
ATOM   3540  CDR CDR Y1661     -44.132  32.002 -31.273  1.00  0.00
ATOM   3541  CDS CDS Y1662     -80.315  72.949  19.087  1.00  0.00
ATOM   3542  CDT CDT Y1663     -12.910 -32.424 -28.652  1.00  0.00
ATOM   3543  CDU CDU Y1664     -78.747  33.290  15.094  1.00  0.00
ATOM   3544  CDV CDV Y1665      85.841  35.264  15.323  1.00  0.00
ATOM   3545  CDW CDW Y1666      82.264 -18.015 -75.506  1.00  0.00
ATOM   3546  CDX CDX Y1667      17.555 -78.715  87.425  1.00  0.00
ATOM   3547  CDY CDY Y1668      85.288  38.974 -43.518  1.00  0.00
ATOM   3548  CDZ CDZ Y1669     -21.284  73.195 -35.019  1.00  0.00
ATOM   3549  CEA CEA Y1670     -69.444  37.405  34.950  1.00  0.00
ATOM   3550  CEB CEB Y1671     -33.281 -56.021  43.516  1.00  0.00
ATOM   3551  CEC CEC Y1672      90.164 -84.953 -44.785  1.00  0.00
ATOM   3552  CED CED Y1673     -40.284  11.939  73.174  1.00  0.00
ATOM   3553  CEE CEE Y1674      85.975  63.942 -60.765  1.00  0.00
ATOM   3554  CEF CEF Y1675      45.346 -88.201  35.996  1.00  0.00
ATOM   3555  CEG CEG Y1676      27.543 -25.689 -27.444  1.00  0.00
ATOM   3556  CEH CEH Y1677     -56.418  36.511 -28.637  1.00  0.00
ATOM   3557  CEI CEI Y1678      41.632   9.339  78.221  1.00  0.00
ATOM   3558  CEJ CEJ Y1679      -0.875 -48.089  47.513  1.00  0.00
ATOM   3559  CEK CEK Y1680      26.394 -82.702   1.010  1.00  0.00
ATOM   3560  CEL CEL Y1681      56.984  16.540 -67.564  1.00  0.00
ATOM   3561  CEM CEM Y1682      -1.181  72.679  -6.222  1.00  0.00
ATOM   3562  CEN CEN Y1683      71.209  84.788  44.133  1.00  0.00
ATOM   3563  CEO CEO Y1684      15.733 -52.791  24.474  1.00  0.00
ATOM   3564  CEP CEP Y1685      82.617  82.094 -70.021  1.00  0.00
ATOM   3565  CEQ CEQ Y1686     -69.905 -85.791 -40.313  1.00  0.00
ATOM   3566  CER CER Y1687      16.558 -62.667  88.189  1.00  0.00
ATOM   3567  CES CES Y1688     -62.752 -86.893  69.903  1.00  0.00
ATOM   3568  CET CET Y1689      87.603 -85.625  25.277  1.00  0.00
ATOM   3569  CEU CEU Y1690      90.436 -52.312  65.753  1.00  0.00
ATOM   3570  CEV CEV Y1691      64.050 -49.543  69.565  1.00  0.00
ATOM   3571  CEW CEW Y1692      37.368 -61.669  63.715  1.00  0.00
ATOM   3572  CEX CEX Y1693      14.393 -25.843  49.786  1.00  0.00
ATOM   3573  CEY CEY Y1694     -35.885 -78.000 -30.572  1.00  0.00
ATOM   3574  CEZ CEZ Y1695     -64.793 -34.066  84.710  1.00  0.00
ATOM   3575  CFA CFA Y1696     -84.533  54.570  44.586  1.00  0.00
ATOM   3576  CFB CFB Y1697      23.921  14.174 -76.061  1.00  0.00
ATOM   3577  CFC CFC Y1698      89.509 -84.821  54.823  1.00  0.00
ATOM   3578  CFD CFD Y1699     -17.681   1.644 -27.664  1.00  0.00
ATOM   3579  CFE CFE Y1700      -7.967  19.277 -68.094  1.00  0.00
ATOM   3580  CFF CFF Y1701      67.572 -25.118  67.326  1.00  0.00
ATOM   3581  CFG CFG Y1702     -82.671   2.285  71.772  1.00  0.00
ATOM   3582  CFH CFH Y1703      21.011  22.601  37.075  1.00  0.00
ATOM   3583  CFI CFI Y1704      48.153  61.222 -57.642  1.00  0.00
ATOM   3584  CFJ CFJ Y1705     -29.479 -15.444 -77.751  1.00  0.00
ATOM   3585  CFK CFK Y1706      20.755 -28.231 -47.389  1.00  0.00
ATOM   3586  CFL CFL Y1707     -65.090  62.005 -17.069  1.00  0.00
ATOM   3587  CFM CFM Y1708      54.363 -10.256  17.181  1.00  0.00
ATOM   3588  CFN CFN Y1709      78.196  18.025  -2.344  1.00  0.00
ATOM   3589  CFO CFO Y1710     -26.162 -86.970 -52.188  1.00  0.00
ATOM   3590  CFP CFP Y1711      85.595 -72.641  51.432  1.00  0.00
ATOM   3591  CFQ CFQ Y1712     -65.371  79.988 -41.890  1.00  0.00
ATOM   3592  CFR CFR Y1713      73.291  82.734 -62.412  1.00  0.00
ATOM   3593  CFS CFS Y1714      66.172  34.906  -7.430  1.00  0.00
ATOM   3594  CFT CFT Y1715     -72.400  83.271  84.338  1.00  0.00
ATOM   3595  CFU CFU Y1716      63.072  58.544  -4.674  1.00  0.00
ATOM   3596  CFV CFV Y1717     -66.659  80.947 -65.075  1.00  0.00
ATOM   3597  CFW CFW Y1718       7.078 -35.576  52.993  1.00  0.00
ATOM   3598  CFX CFX Y1719      85.157 -25.585 -63.918  1.00  0.00
ATOM   3599  CFY CFY Y1720      -0.944 -41.667  87.801  1.00  0.00
ATOM   3600  CFZ CFZ Y1721       9.988  21.260 -79.575  1.00  0.00
ATOM   3601  CGA CGA Y1722       0.231  73.088 -42.584  1.00  0.00
ATOM   3602  CGB CGB Y1723     -39.806  71.011 -46.875  1.00  0.00
ATOM   3603  CGC CGC Y1724     -81.244 -85.169  56.404  1.00  0.00
ATOM   3604  CGD CGD Y1725      20.587  53.669 -63.459  1.00  0.00
ATOM   3605  CGE CGE Y1726      76.141  48.724  48.236  1.00  0.00
ATOM   3606  CGF CGF Y1727     -11.453 -38.749 -57.224  1.00  0.00
ATOM   3607  CGG CGG Y1728      33.263 -13.062   7.363  1.00  0.00
ATOM   3608  CGH CGH Y1729      36.536 -48.513 -15.790  1.00  0.00
ATOM   3609  CGI CGI Y1730     -11.772  77.349 -79.301  1.00  0.00
ATOM   3610  CGJ CGJ Y1731      18.722 -71.172 -43.917  1.00  0.00
ATOM   3611  CGK CGK Y1732       2.351  12.674 -70.189  1.00  0.00
ATOM   3612  CGL CGL Y1733     -73.498 -83.327  34.277  1.00  0.00
ATOM   3613  CGM CGM Y1734     -61.556 -16.410  23.242  1.00  0.00
ATOM   3614  CGN CGN Y1735     -41.616  -0.453 -67.644  1.00  0.00
ATOM   3615  CGO CGO Y1736      35.988  39.861  84.876  1.00  0.00
ATOM   3616  CGP CGP Y1737     -67.307 -71.574 -85.798  1.00  0.00
ATOM   3617  CGQ CGQ Y1738     -10.880 -28.554  59.986  1.00  0.00
ATOM   3618  CGR CGR Y1739     -47.189 -34.026  16.469  1.00  0.00
ATOM   3619  CGS CGS Y1740      82.969 -81.839 -17.035  1.00  0.00
ATOM   3620  CGT CGT Y1741     -83.210 -68.276 -83.295  1.00  0.00
ATOM   3621  CGU CGU Y1742     -26.384 -28.982 -57.076  1.00  0.00
ATOM   3622  CGV CGV Y1743     -46.604  18.147 -67.328  1.00  0.00
ATOM   3623  CGW CGW Y1744      12.110  60.649 -37.058  1.00  0.00
ATOM   3624  CGX CGX Y1745     -72.324 -71.747  -5.023  1.00  0.00
ATOM   3625  CGY CGY Y1746      66.399  58.811  48.292  1.00  0.00
ATOM   3626  CGZ CGZ Y1747     -22.355 -74.486 -53.638  1.00  0.00
ATOM   3627  CHA CHA Y1748      47.735 -74.370 -22.105  1.00  0.00
ATOM   3628  CHB CHB Y1749      29.349 -48.620  30.747  1.00  0.00
ATOM   3629  CHC CHC Y1750     -72.558 -18.706 -45.567  1.00  0.00
ATOM   3630  CHD CHD Y1751      11.195 -74.207  45.401  1.00  0.00
ATOM   3631  CHE CHE Y1752     -85.167 -55.603 -33.888  1.00  0.00
ATOM   3632  CHF CHF Y1753     -37.462 -14.792 -33.290  1.00  0.00
ATOM   3633  CHG CHG Y1754      89.825  25.883  51.792  1.00  0.00
ATOM   3634  CHH CHH Y1755      27.577  82.642 -20.377  1.00  0.00
ATOM   3635  CHI CHI Y1756      87.345 -35.289 -33.236  1.00  0.00
ATOM   3636  CHJ CHJ Y1757      41.725  59.242  69.239  1.00  0.00
ATOM   3637  CHK CHK Y1758     -28.861  13.294 -29.602  1.00  0.00
ATOM   3638  CHL CHL Y1759     -60.177 -33.084  16.986  1.00  0.00
ATOM   3639  CHM CHM Y1760      25.674 -15.902 -51.149  1.00  0.00
ATOM   3640  CHN CHN Y1761      54.666  35.840 -15.033  1.00  0.00
ATOM   3641  CHO CHO Y1762     -83.037 -32.029  87.976  1.00  0.00
ATOM   3642  CHP CHP Y1763     -19.287  36.918 -65.588  1.00  0.00
ATOM   3643  CHQ CHQ Y1764     -36.131  40.763  59.713  1.00  0.00
ATOM   3644  CHR CHR Y1765      17.056 -80.502  56.218  1.00  0.00
ATOM   3645  CHS CHS Y1766     -60.412  59.580  45.992  1.00  0.00
ATOM   3646  CHT CHT Y1767     -56.810 -66.928 -86.862  1.00  0.00
ATOM   3647  CHU CHU Y1768     -26.299 -49.450  72.891  1.00  0.00
ATOM   3648  CHV CHV Y1769      64.507 -49.788  82.603  1.00  0.00
ATOM   3649  CHW CHW Y1770      -9.775  60.661  61.652  1.00  0.00
ATOM   3650  CHX CHX Y1771     -18.027  79.663  87.554  1.00  0.00
ATOM   3651  CHY CHY Y1772      66.755 -89.774  34.670  1.00  0.00
ATOM   3652  CHZ CHZ Y1773     -83.761  22.150 -74.261  1.00  0.00
ATOM   3653  CIA CIA Y1774      -9.911 -45.538 -43.497  1.00  0.00
ATOM   3654  CIB CIB Y1775      31.393  31.619  66.192  1.00  0.00
ATOM   3655  CIC CIC Y1776      88.790 -44.417   2.482  1.00  0.00
ATOM   3656  CID CID Y1777     -76.082  15.042  81.361  1.00  0.00
ATOM   3657  CIE CIE Y1778     -30.839 -67.607  37.588  1.00  0.00
ATOM   3658  CIF CIF Y1779      23.726 -77.248 -17.211  1.00  0.00
ATOM   3659  CIG CIG Y1780       0.438  36.932   1.939  1.00  0.00
ATOM   3660  CIH CIH Y1781      53.725  -5.768 -77.458  1.00  0.00
ATOM   3661  CII CII Y1782      74.658 -46.648 -41.516  1.00  0.00
ATOM   3662  CIJ CIJ Y1783     -31.532  85.172  -8.779  1.00  0.00
ATOM   3663  CIK CIK Y1784      -4.847 -65.676  54.080  1.00  0.00
ATOM   3664  CIL CIL Y1785      39.634  81.785  60.831  1.00  0.00
ATOM   3665  CIM CIM Y1786     -35.324  16.653  87.586  1.00  0.00
ATOM   3666  CIN CIN Y1787     -59.116  28.443  30.019  1.00  0.00
ATOM   3667  CIO CIO Y1788      86.881 -50.339  23.042  1.00  0.00
ATOM   3668  CIP CIP Y1789     -47.849  -2.010  47.189  1.00  0.00
ATOM   3669  CIQ CIQ Y1790      74.383  47.462  -3.522  1.00  0.00
ATOM   3670  CIR CIR Y1791      42.263  12.636  43.192  1.00  0.00
ATOM   3671  CIS CIS Y1792      60.396 -35.402  31.890  1.00  0.00
ATOM   3672  CIT CIT Y1793     -77.895 -54.457 -55.727  1.00  0.00
ATOM   3673  CIU CIU Y1794      -6.452 -84.642  51.554  1.00  0.00
ATOM   3674  CIV CIV Y1795     -23.262 -88.518   3.441  1.00  0.00
ATOM   3675  CIW CIW Y1796      89.667  -7.920  41.108  1.00  0.00
ATOM   3676  CIX CIX Y1797     -59.104  40.111 -60.032  1.00  0.00
ATOM   3677  CIY CIY Y1798      25.536  42.523 -23.930  1.00  0.00
ATOM   3678  CIZ CIZ Y1799     -83.613  48.703  60.011  1.00  0.00
ATOM   3679  CJA CJA Y1800      13.530 -87.645  -5.626  1.00  0.00
ATOM   3680  CJB CJB Y1801     -68.908 -48.200 -22.156  1.00  0.00
ATOM   3681  CJC CJC Y1802      33.712  48.378 -68.244  1.00  0.00
ATOM   3682  CJD CJD Y1803     -70.839  47.485   7.806  1.00  0.00
ATOM   3683  CJE CJE Y1804       0.851 -57.558 -83.462  1.00  0.00
ATOM   3684  CJF CJF Y1805     -37.517   1.442  35.824  1.00  0.00
ATOM   3685  CJG CJG Y1806      -1.706 -43.440 -12.576  1.00  0.00
ATOM   3686  CJH CJH Y1807       5.208  34.799  43.950  1.00  0.00
ATOM   3687  CJI CJI Y1808      88.259 -89.848 -75.354  1.00  0.00
ATOM   3688  CJJ CJJ Y1809     -65.579 -73.069  30.936  1.00  0.00
ATOM   3689  CJK CJK Y1810     -67.171  68.178  87.531  1.00  0.00
ATOM   3690  CJL CJL Y1811     -24.472 -57.364  89.409  1.00  0.00
ATOM   3691  CJM CJM Y1812      87.380  63.255  53.026  1.00  0.00
ATOM   3692  CJN CJN Y1813      58.529 -68.540 -73.253  1.00  0.00
ATOM   3693  CJO CJO Y1814      65.607  15.612  41.570  1.00  0.00
ATOM   3694  CJP CJP Y1815      72.475   2.575  85.871  1.00  0.00
ATOM   3695  CJQ CJQ Y1816     -40.792 -74.924 -53.487  1.00  0.00
ATOM   3696  CJR CJR Y1817      45.447  59.740  38.199  1.00  0.00
ATOM   3697  CJS CJS Y1818      79.179 -54.533 -84.039  1.00  0.00
ATOM   3698  CJT CJT Y1819     -82.693 -72.387  42.914  1.00  0.00
ATOM   3699  CJU CJU Y1820      11.750 -45.870 -22.719  1.00  0.00
ATOM   3700  CJV CJV Y1821      73.882 -75.368  55.936  1.00  0.00
ATOM   3701  CJW CJW Y1822     -83.953  -2.747 -74.994  1.00  0.00
ATOM   3702  CJX CJX Y1823     -62.536 -86.762 -76.690  1.00  0.00
ATOM   3703  CJY CJY Y1824      87.902  29.848 -13.356  1.00  0.00
ATOM   3704  CJZ CJZ Y1825     -52.255 -33.119 -29.663  1.00  0.00
ATOM   3705  CKA CKA Y1826     -23.788 -43.101  59.251  1.00  0.00
ATOM   3706  CKB CKB Y1827     -19.421 -10.156  85.650  1.00  0.00
ATOM   3707  CKC CKC Y1828     -84.640 -60.900  24.389  1.00  0.00
ATOM   3708  CKD CKD Y1829     -23.734  26.406  13.485  1.00  0.00
ATOM   3709  CKE CKE Y1830     -84.918  -6.544  11.555  1.00  0.00
ATOM   3710  CKF CKF Y1831     -43.391 -79.777  75.137  1.00  0.00
ATOM   3711  CKG CKG Y1832      17.631 -12.575 -27.769  1.00  0.00
ATOM   3712  CKH CKH Y1833     -50.528  45.180  44.209  1.00  0.00
ATOM   3713  CKI CKI Y1834      70.338  25.776  17.560  1.00  0.00
ATOM   3714  CKJ CKJ Y1835     -11.277  36.007  79.385  1.00  0.00
ATOM   3715  CKK CKK Y1836     -39.855 -24.748   1.499  1.00  0.00
ATOM   3716  CKL CKL Y1837      27.681 -26.703  59.428  1.00  0.00
ATOM   3717  CKM CKM Y1838       7.186  23.653  26.384  1.00  0.00
ATOM   3718  CKN CKN Y1839      64.456 -48.792  27.439  1.00  0.00
ATOM   3719  CKO CKO Y1840     -73.101 -58.005 -83.945  1.00  0.00
ATOM   3720  CKP CKP Y1841     -75.473 -17.052  47.172  1.00  0.00
ATOM   3721  CKQ CKQ Y1842     -34.547  58.922  63.847  1.00  0.00
ATOM   3722  CKR CKR Y1843     -50.126  22.084  36.429  1.00  0.00
ATOM   3723  CKS CKS Y1844      77.197  31.497  40.771  1.00  0.00
ATOM   3724  CKT CKT Y1845     -29.555 -31.856  47.439  1.00  0.00
ATOM   3725  CKU CKU Y1846      -9.462 -71.268 -76.586  1.00  0.00
ATOM   3726  CKV CKV Y1847     -83.933 -15.202  57.286  1.00  0.00
ATOM   3727  CKW CKW Y1848     -82.861  64.855  48.527  1.00  0.00
ATOM   3728  CKX CKX Y1849      41.767 -10.819 -11.056  1.00  0.00
ATOM   3729  CKY CKY Y1850     -72.341  66.646 -50.517  1.00  0.00
ATOM   3730  CKZ CKZ Y1851     -51.095  53.472  -8.965  1.00  0.00
ATOM   3731  CLA CLA Y1852      41.463 -63.723  13.283  1.00  0.00
ATOM   3732  CLB CLB Y1853     -80.294 -68.251  63.206  1.00  0.00
ATOM   3733  CLC CLC Y1854      -8.800   4.939 -41.825  1.00  0.00
ATOM   3734  CLD CLD Y1855      -6.297  51.169 -67.207  1.00  0.00
ATOM   3735  CLE CLE Y1856     -43.146  42.501 -15.298  1.00  0.00
ATOM   3736  CLF CLF Y1857      78.864 -14.406 -38.131  1.00  0.00
ATOM   3737  CLG CLG Y1858      12.404  35.967 -78.576  1.00  0.00
ATOM   3738  CLH CLH Y1859     -85.514  64.614 -14.955  1.00  0.00
ATOM   3739  CLI CLI Y1860     -42.697 -87.364 -17.429  1.00  0.00
ATOM   3740  CLJ CLJ Y1861      41.833  -4.042 -58.983  1.00  0.00
ATOM   3741  CLK CLK Y1862      59.500  79.393 -70.526  1.00  0.00
ATOM   3742  CLL CLL Y1863     -27.659 -32.596  34.201  1.00  0.00
ATOM   3743  CLM CLM Y1864       5.562  83.857  88.098  1.00  0.00
ATOM   3744  CLN CLN Y1865      62.740 -72.699 -87.404  1.00  0.00
ATOM   3745  CLO CLO Y1866      69.085 -39.652 -20.387  1.00  0.00
ATOM   3746  CLP CLP Y1867      13.412 -62.619 -28.572  1.00  0.00
ATOM   3747  CLQ CLQ Y1868      39.641  17.239  66.440  1.00  0.00
ATOM   3748  CLR CLR Y1869      36.086  35.665  43.398  1.00  0.00
ATOM   3749  CLS CLS Y1870     -45.471 -16.946  16.199  1.00  0.00
ATOM   3750  CLT CLT Y1871     -37.702  22.855  15.720  1.00  0.00
ATOM   3751  CLU CLU Y1872     -25.798  77.002   8.858  1.00  0.00
ATOM   3752  CLV CLV Y1873      13.378  42.089 -32.834  1.00  0.00
ATOM   3753  CLW CLW Y1874      13.738 -59.731 -84.732  1.00  0.00
ATOM   3754  CLX CLX Y1875     -16.121 -13.702  75.626  1.00  0.00
ATOM   3755  CLY CLY Y1876      22.872  58.243 -40.425  1.00  0.00
ATOM   3756  CLZ CLZ Y1877     -40.537 -51.145  33.500  1.00  0.00
ATOM   3757  CMA CMA Y1878       4.067  39.005  86.968  1.00  0.00
ATOM   3758  CMB CMB Y1879      54.584  72.760 -81.035  1.00  0.00
ATOM   3759  CMC CMC Y1880     -85.602   1.021  58.064  1.00  0.00
ATOM   3760  CMD CMD Y1881     -65.011  63.605  77.101  1.00  0.00
ATOM   3761  CME CME Y1882      63.342 -14.614  26.880  1.00  0.00
ATOM   3762  CMF CMF Y1883      88.010 -20.092  85.097  1.00  0.00
ATOM   3763  CMG CMG Y1884     -81.895  44.754  32.441  1.00  0.00
ATOM   3764  CMH CMH Y1885     -16.749  32.634 -22.810  1.00  0.00
ATOM   3765  CMI CMI Y1886      75.760  51.701 -20.349  1.00  0.00
ATOM   3766  CMJ CMJ Y1887      71.635   4.018 -13.136  1.00  0.00
ATOM   3767  CMK CMK Y1888     -81.364  59.473  68.425  1.00  0.00
ATOM   3768  CML CML Y1889     -15.532  16.588  63.235  1.00  0.00
ATOM   3769  CMM CMM Y1890     -43.796  14.889  61.529  1.00  0.00
ATOM   3770  CMN CMN Y1891     -78.605 -18.243 -27.208  1.00  0.00
ATOM   3771  CMO CMO Y1892     -69.282  23.289 -82.238  1.00  0.00
ATOM   3772  CMP CMP Y1893      26.385  32.312 -33.894  1.00  0.00
ATOM   3773  CMQ CMQ Y1894       6.628  85.231 -82.749  1.00  0.00
ATOM   3774  CMR CMR Y1895     -38.431 -40.150 -84.625  1.00  0.00
ATOM   3775  CMS CMS Y1896      26.389   6.444 -59.119  1.00  0.00
ATOM   3776  CMT CMT Y1897     -82.400  34.041 -22.567  1.00  0.00
ATOM   3777  CMU CMU Y1898     -38.586 -88.606  54.027  1.00  0.00
ATOM   3778  CMV CMV Y1899     -38.807  47.177  10.188  1.00  0.00
ATOM   3779  CMW CMW Y1900      28.213 -87.990 -30.801  1.00  0.00
ATOM   3780  CMX CMX Y1901      38.078  27.286 -20.749  1.00  0.00
ATOM   3781  CMY CMY Y1902     -61.079  85.381  64.349  1.00  0.00
ATOM   3782  CMZ CMZ Y1903      22.015 -10.153  -9.091  1.00  0.00
ATOM   3783  CNA CNA Y1904      27.902 -88.295 -83.552  1.00  0.00
ATOM   3784  CNB CNB Y1905       7.945 -64.301  17.104  1.00  0.00
ATOM   3785  CNC CNC Y1906      43.354  71.462 -85.041  1.00  0.00
ATOM   3786  CND CND Y1907      54.635   2.686 -42.187  1.00  0.00
ATOM   3787  CNE CNE Y1908     -57.398 -51.866  69.787  1.00  0.00
ATOM   3788  CNF CNF Y1909     -28.785  28.160  48.879  1.00  0.00
ATOM   3789  CNG CNG Y1910      84.597 -14.703  17.167  1.00  0.00
ATOM   3790  CNH CNH Y1911      29.437 -59.789 -47.266  1.00  0.00
ATOM   3791  CNI CNI Y1912      77.698  22.436 -78.010  1.00  0.00
ATOM   3792  CNJ CNJ Y1913      40.375   6.137  56.661  1.00  0.00
ATOM   3793  CNK CNK Y1914     -80.648  81.372  29.764  1.00  0.00
ATOM   3794  CNL CNL Y1915      89.177 -24.310 -32.733  1.00  0.00
ATOM   3795  CNM CNM Y1916     -17.855 -53.984 -86.921  1.00  0.00
ATOM   3796  CNN CNN Y1917      84.100  16.164 -40.239  1.00  0.00
ATOM   3797  CNO CNO Y1918      70.287 -89.896  11.457  1.00  0.00
ATOM   3798  CNP CNP Y1919      87.675 -88.072  77.155  1.00  0.00
ATOM   3799  CNQ CNQ Y1920      90.057 -12.316 -52.107  1.00  0.00
ATOM   3800  CNR CNR Y1921       2.550 -15.630  44.151  1.00  0.00
ATOM   3801  CNS CNS Y1922      83.715 -88.321   8.629  1.00  0.00
ATOM   3802  CNT CNT Z1923     -34.798 -59.312  28.988  1.00  0.00
ATOM   3803  CNU CNU Z1924     -36.366 -54.461  80.158  1.00  0.00
ATOM   3804  CNV CNV Z1925     -17.279  80.047 -59.868  1.00  0.00
ATOM   3805  CNW CNW Z1926      60.060 -69.878  13.094  1.00  0.00
ATOM   3806  CNX CNX Z1927      39.194  11.498 -69.360  1.00  0.00
ATOM   3807  CNY CNY Z1928     -48.793  45.686 -32.514  1.00  0.00
ATOM   3808  CNZ CNZ Z1929      86.641 -19.141  11.885  1.00  0.00
ATOM   3809  COA COA Z1930     -30.923 -66.454 -11.166  1.00  0.00
ATOM   3810  COB COB Z1931      -8.570  28.946 -35.240  1.00  0.00
ATOM   3811  COC COC Z1932      62.864  15.018 -26.995  1.00  0.00
ATOM   3812  COD COD Z1933      64.647  47.025  23.809  1.00  0.00
ATOM   3813  COE COE Z1934       3.900 -74.945 -23.933  1.00  0.00
ATOM   3814  COF COF Z1935      73.176 -84.094  39.070  1.00  0.00
ATOM   3815  COG COG Z1936     -41.300 -36.944 -67.868  1.00  0.00
ATOM   3816  COH COH Z1937      -1.839 -13.037  30.003  1.00  0.00
ATOM   3817  COI COI Z1938      63.977 -43.770 -44.390  1.00  0.00
ATOM   3818  COJ COJ Z1939     -79.516  56.220 -31.753  1.00  0.00
ATOM   3819  COK COK Z1940      38.524  11.334 -14.535  1.00  0.00
ATOM   3820  COL COL Z1941     -48.153  36.322  32.708  1.00  0.00
ATOM   3821  COM COM Z1942     -75.164 -84.638  61.586  1.00  0.00
ATOM   3822  CON CON Z1943      60.144 -14.272  19.022  1.00  0.00
ATOM   3823  COO COO Z1944      58.757  53.784 -42.474  1.00  0.00
ATOM   3824  COP COP Z1945      11.386 -42.870   5.907  1.00  0.00
ATOM   3825  COQ COQ Z1946      54.488 -31.019  48.420  1.00  0.00
ATOM   3826  COR COR Z1947      10.218  73.158 -59.468  1.00  0.00
ATOM   3827  COS COS Z1948     -70.852 -38.323  39.777  1.00  0.00
ATOM   3828  COT COT Z1949      38.030  34.204  77.838  1.00  0.00
ATOM   3829  COU COU Z1950      31.067  75.184  -9.048  1.00  0.00
ATOM   3830  COV COV Z1951      41.107 -45.477 -26.957  1.00  0.00
ATOM   3831  COW COW Z1952      -1.444  -3.047  67.215  1.00  0.00
ATOM   3832  COX COX Z1953     -40.586  -0.027   3.365  1.00  0.00
ATOM   3833  COY COY Z1954       6.247   8.946 -45.288  1.00  0.00
ATOM   3834  COZ COZ Z1955      80.096  48.226  75.789  1.00  0.00
ATOM   3835  CPA CPA Z1956      54.599  52.719  53.803  1.00  0.00
ATOM   3836  CPB CPB Z1957     -57.392 -78.409 -16.895  1.00  0.00
ATOM   3837  CPC CPC Z1958      14.057  46.724  45.004  1.00  0.00
ATOM   3838  CPD CPD Z1959      54.055  42.930 -15.119  1.00  0.00
ATOM   3839  CPE CPE Z1960     -71.978  25.947  47.480  1.00  0.00
ATOM   3840  CPF CPF Z1961      10.503 -57.168  17.718  1.00  0.00
ATOM   3841  CPG CPG Z1962      56.122  49.159 -84.021  1.00  0.00
ATOM   3842  CPH CPH Z1963      74.505  75.892 -57.521  1.00  0.00
ATOM   3843  CPI CPI Z1964      66.129 -11.620 -44.138  1.00  0.00
ATOM   3844  CPJ CPJ Z1965      75.338  16.006 -68.702  1.00  0.00
ATOM   3845  CPK CPK Z1966     -53.932 -31.566  76.910  1.00  0.00
ATOM   3846  CPL CPL Z1967     -68.572   9.620  61.798  1.00  0.00
ATOM   3847  CPM CPM Z1968      36.882  -9.397  63.356  1.00  0.00
ATOM   3848  CPN CPN Z1969       4.745  39.529  27.428  1.00  0.00
ATOM   3849  CPO CPO Z1970     -10.045  28.306  19.091  1.00  0.00
ATOM   3850  CPP CPP Z1971      24.535 -59.598  73.821  1.00  0.00
ATOM   3851  CPQ CPQ Z1972      12.480 -64.913 -68.308  1.00  0.00
ATOM   3852  CPR CPR Z1973      -9.650 -46.117 -34.177  1.00  0.00
ATOM   3853  CPS CPS Z1974      75.622 -55.911  -5.955  1.00  0.00
ATOM   3854  CPT CPT Z1975      14.383 -31.144 -35.848  1.00  0.00
ATOM   3855  CPU CPU Z1976     -33.020 -29.747  -5.650  1.00  0.00
ATOM   3856  CPV CPV Z1977      31.008  24.887  37.087  1.00  0.00
ATOM   3857  CPW CPW Z1978      73.849   7.052  58.861  1.00  0.00
ATOM   3858  CPX CPX Z1979     -18.926  42.521 -24.308  1.00  0.00
ATOM   3859  CPY CPY Z1980     -67.263  14.275 -51.595  1.00  0.00
ATOM   3860  CPZ CPZ Z1981     -29.872  77.506 -33.576  1.00  0.00
ATOM   3861  CQA CQA Z1982      -2.034  42.698 -75.599  1.00  0.00
ATOM   3862  CQB CQB Z1983      -1.782  76.689  -9.940  1.00  0.00
ATOM   3863  CQC CQC Z1984      60.622  16.352 -44.649  1.00  0.00
ATOM   3864  CQD CQD Z1985      -2.612  71.744  24.032  1.00  0.00
ATOM   3865  CQE CQE Z1986      61.825 -53.342 -68.538  1.00  0.00
ATOM   3866  CQF CQF Z1987     -38.286 -88.338  12.778  1.00  0.00
ATOM   3867  CQG CQG Z1988      57.667  67.456  83.493  1.00  0.00
ATOM   3868  CQH CQH Z1989     -37.151  -2.877  42.311  1.00  0.00
ATOM   3869  CQI CQI Z1990      69.748  77.537  20.427  1.00  0.00
ATOM   3870  CQJ CQJ Z1991      80.067  20.041 -81.990  1.00  0.00
ATOM   3871  CQK CQK Z1992      69.841 -72.881  71.982  1.00  0.00
ATOM   3872  CQL CQL Z1993      38.286 -61.436 -53.160  1.00  0.00
ATOM   3873  CQM CQM Z1994      31.058   2.756 -40.823  1.00  0.00
ATOM   3874  CQN CQN Z1995      46.146  67.120  58.773  1.00  0.00
ATOM   3875  CQO CQO Z1996     -50.691  21.195  64.632  1.00  0.00
ATOM   3876  CQP CQP Z1997     -31.356 -73.331 -27.575  1.00  0.00
ATOM   3877  CQQ CQQ Z1998     -68.472 -61.661   5.128  1.00  0.00
ATOM   3878  CQR CQR Z1999      77.533 -39.874  19.127  1.00  0.00
ATOM   3879  CQS CQS Z2000     -51.782 -28.340 -38.749  1.00  0.00
ATOM   3880  CQT CQT Z2001     -79.325  -2.461 -42.500  1.00  0.00
ATOM   3881  CQU CQU Z2002     -66.328 -14.092 -13.555  1.00  0.00
ATOM   3882  CQV CQV Z2003       8.056  49.330 -40.912  1.00  0.00
ATOM   3883  CQW CQW Z2004      82.928 -54.011 -69.341  1.00  0.00
ATOM   3884  CQX CQX Z2005      43.297 -11.072  85.019  1.00  0.00
ATOM   3885  CQY CQY Z2006      43.526 -77.436 -80.537  1.00  0.00
ATOM   3886  CQZ CQZ Z2007     -56.918 -67.703 -82.205  1.00  0.00
ATOM   3887  CRA CRA Z2008     -27.865 -79.973  61.603  1.00  0.00
ATOM   3888  CRB CRB Z2009      -5.116  26.476  -9.855  1.00  0.00
ATOM   3889  CRC CRC Z2010     -62.156 -53.961 -35.110  1.00  0.00
ATOM   3890  CRD CRD Z2011      82.612  77.734  -5.851  1.00  0.00
ATOM   3891  CRE CRE Z2012      55.819 -42.521  64.921  1.00  0.00
ATOM   3892  CRF CRF Z2013      48.325 -18.033 -53.275  1.00  0.00
ATOM   3893  CRG CRG Z2014      87.691 -63.093  29.269  1.00  0.00
ATOM   3894  CRH CRH Z2015     -77.419  24.330  27.925  1.00  0.00
ATOM   3895  CRI CRI Z2016     -11.010  45.939  48.191  1.00  0.00
ATOM   3896  CRJ CRJ Z2017     -71.090 -48.732 -70.753  1.00  0.00
ATOM   3897  CRK CRK Z2018     -62.897  61.190   1.592  1.00  0.00
ATOM   3898  CRL CRL Z2019     -21.586  68.992 -78.305  1.00  0.00
ATOM   3899  CRM CRM Z2020     -59.849 -85.644 -75.085  1.00  0.00
ATOM   3900  CRN CRN Z2021      31.919 -40.066  36.890  1.00  0.00
ATOM   3901  CRO CRO Z2022      65.712 -21.068 -21.177  1.00  0.00
ATOM   3902  CRP CRP Z2023      73.742 -31.719  53.026  1.00  0.00
ATOM   3903  CRQ CRQ Z2024     -39.796   0.683 -23.313  1.00  0.00
ATOM   3904  CRR CRR Z2025      43.892  -9.971 -45.947  1.00  0.00
ATOM   3905  CRS CRS Z2026      42.681 -74.682  63.021  1.00  0.00
ATOM   3906  CRT CRT Z2027     -29.808 -72.766 -57.685  1.00  0.00
ATOM   3907  CRU CRU Z2028     -39.653  21.184   4.340  1.00  0.00
ATOM   3908  CRV CRV Z2029       6.356  79.845  53.376  1.00  0.00
ATOM   3909  CRW CRW Z2030       3.063 -13.935 -76.046  1.00  0.00
ATOM   3910  CRX CRX Z2031     -30.459  27.709  68.236  1.00  0.00
ATOM   3911  CRY CRY Z2032      18.748 -80.828   7.332  1.00  0.00
ATOM   3912  CRZ CRZ Z2033     -67.248 -21.832 -47.642  1.00  0.00
ATOM   3913  CSA CSA Z2034     -60.140  60.703  48.979  1.00  0.00
ATOM   3914  CSB CSB Z2035      55.130  58.934 -15.272  1.00  0.00
ATOM   3915  CSC CSC Z2036      55.850 -33.044 -69.140  1.00  0.00
ATOM   3916  CSD CSD Z2037     -42.649 -15.586  -8.540  1.00  0.00
ATOM   3917  CSE CSE Z2038     -75.217  61.425 -75.522  1.00  0.00
ATOM   3918  CSF CSF Z2039      -5.289 -57.610 -63.902  1.00  0.00
ATOM   3919  CSG CSG Z2040       8.052 -74.531  50.720  1.00  0.00
ATOM   3920  CSH CSH Z2041     -60.782  43.223 -64.808  1.00  0.00
ATOM   3921  CSI CSI Z2042       9.580 -59.629  32.282  1.00  0.00
ATOM   3922  CSJ CSJ Z2043      90.167  32.988 -85.040  1.00  0.00
ATOM   3923  CSK CSK Z2044     -78.730 -66.571 -86.972  1.00  0.00
ATOM   3924  CSL CSL Z2045     -41.226  74.384 -11.461  1.00  0.00
ATOM   3925  CSM CSM Z2046      28.224 -82.574 -28.668  1.00  0.00
ATOM   3926  CSN CSN Z2047     -50.485  17.325  21.355  1.00  0.00
ATOM   3927  CSO CSO Z2048      -6.483  -4.306 -25.227  1.00  0.00
ATOM   3928  CSP CSP Z2049     -37.811  70.384  38.526  1.00  0.00
ATOM   3929  CSQ CSQ Z2050     -66.972  39.871  -3.446  1.00  0.00
ATOM   3930  CSR CSR Z2051      18.399  16.800 -70.785  1.00  0.00
ATOM   3931  CSS CSS Z2052      20.167 -53.441  61.654  1.00  0.00
ATOM   3932  CST CST Z2053      -8.476 -50.245  11.286  1.00  0.00
ATOM   3933  CSU CSU Z2054     -14.868  21.964 -70.270  1.00  0.00
ATOM   3934  CSV CSV Z2055     -25.900  15.887 -77.837  1.00  0.00
ATOM   3935  CSW CSW Z2056      71.643  -1.349 -15.224  1.00  0.00
ATOM   3936  CSX CSX Z2057     -77.197  28.360 -29.324  1.00  0.00
ATOM   3937  CSY CSY Z2058     -37.402 -17.654 -29.901  1.00  0.00
ATOM   3938  CSZ CSZ Z2059      15.272 -34.304  74.784  1.00  0.00
ATOM   3939  CTA CTA Z2060     -52.345 -77.311  36.262  1.00  0.00
ATOM   3940  CTB CTB Z2061     -70.923  55.126  73.836  1.00  0.00
ATOM   3941  CTC CTC Z2062      10.771 -55.811 -31.899  1.00  0.00
ATOM   3942  CTD CTD Z2063     -28.040  59.015  33.394  1.00  0.00
ATOM   3943  CTE CTE Z2064     -19.731 -38.587  62.295  1.00  0.00
ATOM   3944  CTF CTF Z2065     -61.472 -75.933  77.945  1.00  0.00
ATOM   3945  CTG CTG Z2066      77.410 -72.678 -34.302  1.00  0.00
ATOM   3946  CTH CTH Z2067     -26.932 -85.620  22.579  1.00  0.00
ATOM   3947  CTI CTI Z2068      81.857  72.993 -72.041  1.00  0.00
ATOM   3948  CTJ CTJ Z2069     -43.051   2.519 -41.966  1.00  0.00
ATOM   3949  CTK CTK Z2070     -83.513 -58.844 -59.715  1.00  0.00
ATOM   3950  CTL CTL Z2071     -16.572  57.927  77.157  1.00  0.00
ATOM   3951  CTM CTM Z2072      43.574   5.958  44.315  1.00  0.00
ATOM   3952  CTN CTN Z2073     -77.254  20.298  -2.509  1.00  0.00
ATOM   3953  CTO CTO Z2074      76.580 -61.704  44.124  1.00  0.00
ATOM   3954  CTP CTP Z2075     -17.823 -89.271 -21.314  1.00  0.00
ATOM   3955  CTQ CTQ Z2076     -38.297 -32.673  16.388  1.00  0.00
ATOM   3956  CTR CTR Z2077     -11.384  34.893 -52.759  1.00  0.00
ATOM   3957  CTS CTS Z2078     -60.096 -60.671  40.648  1.00  0.00
ATOM   3958  CTT CTT Z2079     -28.830   6.278 -65.692  1.00  0.00
ATOM   3959  CTU CTU Z2080      26.882  -8.597 -67.407  1.00  0.00
ATOM   3960  CTV CTV Z2081      30.213  80.662  82.386  1.00  0.00
ATOM   3961  CTW CTW Z2082      10.789 -88.327  -2.037  1.00  0.00
ATOM   3962  CTX CTX Z2083     -66.613  11.575 -80.850  1.00  0.00
ATOM   3963  CTY CTY Z2084     -28.576  22.846 -49.805  1.00  0.00
ATOM   3964  CTZ CTZ Z2085      33.866  45.548  32.973  1.00  0.00
ATOM   3965  CUA CUA Z2086      22.669  37.299   6.882  1.00  0.00
ATOM   3966  CUB CUB Z2087     -57.579 -47.332 -19.052  1.00  0.00
ATOM   3967  CUC CUC Z2088      37.104 -39.260 -82.670  1.00  0.00
ATOM   3968  CUD CUD Z2089      86.202 -19.313  60.051  1.00  0.00
ATOM   3969  CUE CUE Z2090     -70.440 -18.259  11.796  1.00  0.00
ATOM   3970  CUF CUF Z2091      36.331   5.541  -5.313  1.00  0.00
ATOM   3971  CUG CUG Z2092      51.725  31.483 -83.299  1.00  0.00
ATOM   3972  CUH CUH Z2093      35.558  32.882 -22.540  1.00  0.00
ATOM   3973  CUI CUI Z2094      84.083  37.369  58.430  1.00  0.00
ATOM   3974  CUJ CUJ Z2095     -17.770   7.538  22.497  1.00  0.00
ATOM   3975  CUK CUK Z2096     -51.676  77.868   8.954  1.00  0.00
ATOM   3976  CUL CUL Z2097      32.127 -36.354 -72.319  1.00  0.00
ATOM   3977  CUM CUM Z2098     -73.191 -33.927 -56.570  1.00  0.00
ATOM   3978  CUN CUN Z2099      36.082 -47.865  64.006  1.00  0.00
ATOM   3979  CUO CUO Z2100      76.221  52.570 -77.360  1.00  0.00
ATOM   3980  CUP CUP Z2101     -56.761 -87.381  16.902  1.00  0.00
ATOM   3981  CUQ CUQ Z2102      73.687 -75.170  -2.097  1.00  0.00
ATOM   3982  CUR CUR Z2103      -5.018 -62.609  77.126  1.00  0.00
ATOM   3983  CUS CUS Z2104     -12.882 -23.798 -50.272  1.00  0.00
ATOM   3984  CUT CUT Z2105     -31.953 -86.116  -3.011  1.00  0.00
ATOM   3985  CUU CUU Z2106      39.907  81.377 -51.661  1.00  0.00
ATOM   3986  CUV CUV Z2107      76.124 -33.237  33.741  1.00  0.00
ATOM   3987  CUW CUW Z2108       3.278 -15.949 -31.155  1.00  0.00
ATOM   3988  CUX CUX Z2109      -2.759 -72.553   0.222  1.00  0.00
ATOM   3989  CUY CUY Z2110     -11.781  60.937 -15.070  1.00  0.00
ATOM   3990  CUZ CUZ Z2111     -31.915  34.076 -79.036  1.00  0.00
ATOM   3991  CVA CVA Z2112      12.047 -32.386 -59.052  1.00  0.00
ATOM   3992  CVB CVB Z2113     -75.280  -9.208  75.668  1.00  0.00
ATOM   3993  CVC CVC Z2114     -50.264 -88.031 -49.759  1.00  0.00
ATOM   3994  CVD CVD Z2115      51.242  83.201  76.424  1.00  0.00
ATOM   3995  CVE CVE Z2116      -4.821  58.265  45.270  1.00  0.00
ATOM   3996  CVF CVF Z2117       8.525  71.039  85.269  1.00  0.00
ATOM   3997  CVG CVG Z2118      78.515  80.547 -39.798  1.00  0.00
ATOM   3998  CVH CVH Z2119     -45.221  61.940  19.084  1.00  0.00
ATOM   3999  CVI CVI Z2120      32.814  39.910 -81.890  1.00  0.00
ATOM   4000  CVJ CVJ Z2121      -8.760  54.035 -58.171  1.00  0.00
ATOM   4001  CVK CVK Z2122      29.233 -36.203 -53.051  1.00  0.00
ATOM   4002  CVL CVL Z2123      62.740  76.203  36.608  1.00  0.00
ATOM   4003  CVM CVM Z2124      22.317 -65.248  -0.344  1.00  0.00
ATOM   4004  CVN CVN Z2125      80.593  31.634   4.064  1.00  0.00
ATOM   4005  CVO CVO Z2126     -70.108  76.105  33.076  1.00  0.00
ATOM   4006  CVP CVP Z2127      28.340  83.975  45.799  1.00  0.00
ATOM   4007  CVQ CVQ Z2128     -70.810 -47.444  76.097  1.00  0.00
ATOM   4008  CVR CVR Z2129     -68.289   1.558  41.999  1.00  0.00
ATOM   4009  CVS CVS Z2130     -47.568   9.525 -61.823  1.00  0.00
ATOM   4010  CVT CVT Z2131     -11.451  31.961  85.152  1.00  0.00
ATOM   4011  CVU CVU Z2132       6.356 -65.119 -82.429  1.00  0.00
ATOM   4012  CVV CVV Z2133     -55.416  75.604 -23.729  1.00  0.00
ATOM   4013  CVW CVW Z2134     -84.593 -44.914 -86.153  1.00  0.00
ATOM   4014  CVX CVX Z2135     -40.542 -28.597  70.558  1.00  0.00
ATOM   4015  CVY CVY Z2136     -73.796 -16.201 -69.255  1.00  0.00
ATOM   4016  CVZ CVZ Z2137      25.374 -17.512  87.334  1.00  0.00
ATOM   4017  CWA CWA Z2138      27.675 -30.111  78.411  1.00  0.00
ATOM   4018  CWB CWB Z2139     -54.031 -71.495 -55.467  1.00  0.00
ATOM   4019  CWC CWC Z2140     -11.311 -58.839  51.404  1.00  0.00
ATOM   4020  CWD CWD Z2141      39.067  -0.114 -83.591  1.00  0.00
ATOM   4021  CWE CWE Z2142      12.936   0.494  38.614  1.00  0.00
ATOM   4022  CWF CWF Z2143      67.644   9.537   2.812  1.00  0.00
ATOM   4023  CWG CWG Z2144      34.208  78.401 -76.671  1.00  0.00
ATOM   4024  CWH CWH Z2145      39.966 -79.518 -12.364  1.00  0.00
ATOM   4025  CWI CWI Z2146      85.844  23.562  21.833  1.00  0.00
ATOM   4026  CWJ CWJ Z2147      12.432 -88.075 -39.698  1.00  0.00
ATOM   4027  CWK CWK Z2148      -9.858 -32.664 -74.978  1.00  0.00
ATOM   4028  CWL CWL Z2149      61.283  -4.365 -80.935  1.00  0.00
ATOM   4029  CWM CWM Z2150      -3.186 -71.143 -56.893  1.00  0.00
ATOM   4030  CWN CWN Z2151     -79.937 -82.083 -65.113  1.00  0.00
ATOM   4031  CWO CWO Z2152      89.166 -43.701  83.635  1.00  0.00
ATOM   4032  CWP CWP Z2153      17.271  83.854 -72.776  1.00  0.00
ATOM   4033  CWQ CWQ Z2154     -77.618 -66.030  40.660  1.00  0.00
ATOM   4034  CWR CWR Z2155     -84.661 -63.440 -17.053  1.00  0.00
ATOM   4035  CWS CWS Z2156     -23.213  40.626  -3.616  1.00  0.00
ATOM   4036  CWT CWT Z2157     -41.998  73.985  56.847  1.00  0.00
ATOM   4037  CWU CWU Z2158      65.305 -41.647  30.954  1.00  0.00
ATOM   4038  CWV CWV Z2159     -47.659 -61.133 -21.847  1.00  0.00
ATOM   4039  CWW CWW Z2160     -49.309  68.562 -43.828  1.00  0.00
ATOM   4040  CWX CWX Z2161     -27.412 -17.091  66.886  1.00  0.00
ATOM   4041  CWY CWY Z2162      74.128 -26.918 -65.587  1.00  0.00
ATOM   4042  CWZ CWZ Z2163     -27.796   9.470  -7.512  1.00  0.00
ATOM   4043  CXA CXA Z2164      23.165 -74.530 -54.607  1.00  0.00
ATOM   4044  CXB CXB Z2165      49.481 -56.097  57.473  1.00  0.00
ATOM   4045  CXC CXC Z2166     -14.700 -74.415 -24.849  1.00  0.00
ATOM   4046  CXD CXD Z2167     -72.544  48.974  40.704  1.00  0.00
ATOM   4047  CXE CXE Z2168     -15.766 -17.501 -21.842  1.00  0.00
ATOM   4048  CXF CXF Z2169      41.678  52.591 -19.815  1.00  0.00
ATOM   4049  CXG CXG Z2170     -23.282  -7.417 -17.253  1.00  0.00
ATOM   4050  CXH CXH Z2171     -27.461  50.576 -57.222  1.00  0.00
ATOM   4051  CXI CXI Z2172      26.514 -15.063  -2.189  1.00  0.00
ATOM   4052  CXJ CXJ Z2173     -28.050  60.458 -18.632  1.00  0.00
ATOM   4053  CXK CXK Z2174      52.675 -63.268 -63.194  1.00  0.00
ATOM   4054  CXL CXL Z2175     -21.307  77.994   1.101  1.00  0.00
ATOM   4055  CXM CXM Z2176     -38.169  42.508   8.058  1.00  0.00
ATOM   4056  CXN CXN Z2177      80.875 -33.856 -83.362  1.00  0.00
ATOM   4057  CXO CXO Z2178     -50.353  82.931  74.170  1.00  0.00
ATOM   4058  CXP CXP Z2179     -19.672 -82.844 -36.108  1.00  0.00
ATOM   4059  CXQ CXQ Z2180      12.623 -85.256  74.865  1.00  0.00
ATOM   4060  CXR CXR Z2181     -42.746  26.311 -18.023  1.00  0.00
ATOM   4061  CXS CXS Z2182      84.580  56.989  53.713  1.00  0.00
ATOM   4062  CXT CXT Z2183     -43.199 -85.621  86.930  1.00  0.00
ATOM   4063  CXU CXU Z2184     -80.571 -78.436 -11.211  1.00  0.00
ATOM   4064  CXV CXV Z2185      24.620  74.709  19.275  1.00  0.00
ATOM   4065  CXW CXW Z2186      71.337 -87.957 -78.277  1.00  0.00
ATOM   4066  CXX CXX Z2187      31.073  10.991  18.629  1.00  0.00
ATOM   4067  CXY CXY Z2188     -80.705 -50.411 -27.005  1.00  0.00
ATOM   4068  CXZ CXZ Z2189      88.166  82.376  58.090  1.00  0.00
ATOM   4069  CYA CYA Z2190      23.778  69.505  55.338  1.00  0.00
ATOM   4070  CYB CYB Z2191     -37.784 -75.050  14.529  1.00  0.00
ATOM   4071  CYC CYC Z2192     -44.338  13.282 -45.409  1.00  0.00
ATOM   4072  CYD CYD Z2193      67.797  28.688 -60.822  1.00  0.00
ATOM   4073  CYE CYE Z2194      18.228  62.229  18.198  1.00  0.00
ATOM   4074  CYF CYF Z2195      -8.001  77.704 -44.930  1.00  0.00
ATOM   4075  CYG CYG Z2196     -35.726 -36.856  39.091  1.00  0.00
ATOM   4076  CYH CYH Z2197       8.654  52.967 -13.500  1.00  0.00
ATOM   4077  CYI CYI Z2198      -0.415  41.232  64.238  1.00  0.00
ATOM   4078  CYJ CYJ Z2199      -4.983  53.736   6.591  1.00  0.00
ATOM   4079  CYK CYK Z2200      42.984  26.569   7.792  1.00  0.00
ATOM   4080  CYL CYL Z2201     -31.820  53.489  62.659  1.00  0.00
ATOM   4081  CYM CYM Z2202      87.569 -62.466 -17.353  1.00  0.00
ATOM   4082  CYN CYN Z2203      27.186 -84.474  78.618  1.00  0.00
ATOM   4083  CYO CYO Z2204     -17.792  73.852  67.447  1.00  0.00
ATOM   4084  CYP CYP Z2205     -24.090 -14.509 -83.216  1.00  0.00
ATOM   4085  CYQ CYQ Z2206      22.682 -23.706 -83.135  1.00  0.00
ATOM   4086  CYR CYR Z2207     -53.282  74.721  29.369  1.00  0.00
ATOM   4087  CYS CYS Z2208       6.349 -42.227  22.647  1.00  0.00
ATOM   4088  CYT CYT Z2209     -57.828 -35.558  -2.473  1.00  0.00
ATOM   4089  CYU CYU Z2210       9.777 -33.816  53.102  1.00  0.00
ATOM   4090  CYV CYV Z2211     -12.419   4.069 -78.545  1.00  0.00
ATOM   4091  CYW CYW Z2212     -43.191  -6.124  80.283  1.00  0.00
ATOM   4092  CYX CYX Z2213      30.313 -87.376 -70.433  1.00  0.00
ATOM   4093  CYY CYY Z2214     -12.641  24.073  47.574  1.00  0.00
ATOM   4094  CYZ CYZ Z2215     -19.703  59.807 -37.204  1.00  0.00
ATOM   4095  CZA CZA Z2216      57.387 -34.401 -10.459  1.00  0.00
ATOM   4096  CZB CZB Z2217     -20.718 -64.840  11.408  1.00  0.00
ATOM   4097  CZC CZC Z2218      47.835 -74.120 -61.385  1.00  0.00
ATOM   4098  CZD CZD Z2219      83.199 -12.424 -12.351  1.00  0.00
ATOM   4099  CZE CZE Z2220     -16.783 -76.537  38.738  1.00  0.00
ATOM   4100  CZF CZF Z2221      90.634 -29.754  49.106  1.00  0.00
ATOM   4101  CZG CZG Z2222      45.397 -31.274  66.684  1.00  0.00
ATOM   4102  CZH CZH Z2223      -8.297 -11.147  87.729  1.00  0.00
ATOM   4103  CZI CZI Z2224      79.698  18.349  -4.419  1.00  0.00
ATOM   4104  CZJ CZJ Z2225      54.389  80.584 -34.776  1.00  0.00
ATOM   4105  CZK CZK Z2226     -76.755  -7.489  28.559  1.00  0.00
ATOM   4106  CZL CZL Z2227      -8.701 -88.226  40.123  1.00  0.00
ATOM   4107  CZM CZM Z2228      72.764  34.701 -25.365  1.00  0.00
ATOM   4108  CZN CZN Z2229      18.218 -66.668 -36.648  1.00  0.00
ATOM   4109  CZO CZO Z2230      25.550 -35.945  -3.975  1.00  0.00
ATOM   4110  CZP CZP Z2231      73.557  68.225  46.775  1.00  0.00
ATOM   4111  CZQ CZQ Z2232      41.471  32.151  -6.519  1.00  0.00
ATOM   4112  CZR CZR Z2233      14.265 -54.533 -14.415  1.00  0.00
ATOM   4113  CZS CZS Z2234     -76.231 -39.372 -45.517  1.00  0.00
ATOM   4114  CZT CZT Z2235      64.756  84.980 -78.325  1.00  0.00
ATOM   4115  CZU CZU Z2236     -27.216  54.636 -79.161  1.00  0.00
ATOM   4116  CZV CZV Z2237      66.312  38.595  58.042  1.00  0.00
ATOM   4117  CZW CZW Z2238      45.569   7.844   6.030  1.00  0.00
ATOM   4118  CZX CZX Z2239      18.219 -48.126 -41.252  1.00  0.00
ATOM   4119  CZY CZY Z2240      41.511  35.416 -66.264  1.00  0.00
ATOM   4120  CZZ CZZ Z2241     -24.386  11.335  80.219  1.00  0.00
ATOM   4121  DAA DAA Z2242      33.179  25.386 -51.448  1.00  0.00
ATOM   4122  DAB DAB Z2243     -58.976 -22.895  28.766  1.00  0.00
ATOM   4123  DAC DAC Z2244     -36.174 -52.905  50.562  1.00  0.00
ATOM   4124  DAD DAD Z2245     -24.467  74.418  16.421  1.00  0.00
ATOM   4125  DAE DAE Z2246     -84.420  15.021 -86.624  1.00  0.00
ATOM   4126  DAF DAF Z2247     -73.245  78.784 -35.188  1.00  0.00
ATOM   4127  DAG DAG Z2248      41.581 -62.430  19.837  1.00  0.00
ATOM   4128  DAH DAH Z2249     -29.314  27.626  37.158  1.00  0.00
ATOM   4129  DAI DAI Z2250      23.424 -49.897  16.360  1.00  0.00
ATOM   4130  DAJ DAJ Z2251       3.355  31.750  81.664  1.00  0.00
ATOM   4131  DAK DAK Z2252      -5.271  53.812 -84.544  1.00  0.00
ATOM   4132  DAL DAL Z2253     -17.879 -30.830 -15.570  1.00  0.00
ATOM   4133  DAM DAM Z2254      81.305   4.964  -7.041  1.00  0.00
ATOM   4134  DAN DAN Z2255      -0.725 -67.734  32.462  1.00  0.00
ATOM   4135  DAO DAO Z2256     -77.879  80.712  51.317  1.00  0.00
ATOM   4136  DAP DAP Z2257      38.781 -80.562   8.687  1.00  0.00
ATOM   4137  DAQ DAQ Z2258      74.535 -42.480 -58.021  1.00  0.00
ATOM   4138  DAR DAR Z2259      61.366 -87.985 -37.392  1.00  0.00
ATOM   4139  DAS DAS Z2260     -51.211  85.640 -73.939  1.00  0.00
ATOM   4140  DAT DAT Z2261      86.426 -63.226  -0.032  1.00  0.00
ATOM   4141  DAU DAU Z2262      -3.642 -88.464  24.066  1.00  0.00
ATOM   4142  DAV DAV Z2263     -59.084 -81.767  58.644  1.00  0.00
ATOM   4143  DAW DAW Z2264       9.440  79.316 -39.471  1.00  0.00
ATOM   4144  DAX DAX Z2265      81.949  78.473  30.887  1.00  0.00
ATOM   4145  DAY DAY Z2266       1.310   5.609  12.434  1.00  0.00
ATOM   4146  DAZ DAZ Z2267      11.187  51.447 -67.133  1.00  0.00
ATOM   4147  DBA DBA Z2268     -21.190 -89.569 -55.355  1.00  0.00
ATOM   4148  DBB DBB Z2269     -46.966  14.162 -77.621  1.00  0.00
ATOM   4149  DBC DBC Z2270     -82.316  46.150 -74.891  1.00  0.00
ATOM   4150  DBD DBD Z2271     -79.294 -79.637 -31.307  1.00  0.00
ATOM   4151  DBE DBE Z2272       5.918 -13.361 -50.902  1.00  0.00
ATOM   4152  DBF DBF Z2273      47.751 -53.249  79.173  1.00  0.00
ATOM   4153  DBG DBG Z2274      82.583  17.087 -39.122  1.00  0.00
ATOM   4154  DBH DBH Z2275      82.208  38.177 -53.987  1.00  0.00
ATOM   4155  DBI DBI Z2276     -84.473 -28.230 -49.533  1.00  0.00
ATOM   4156  DBJ DBJ Z2277       9.255 -31.786 -11.715  1.00  0.00
ATOM   4157  DBK DBK Z2278      35.265  22.471 -30.096  1.00  0.00
ATOM   4158  DBL DBL Z2279      25.703  41.409 -53.435  1.00  0.00
ATOM   4159  DBM DBM Z2280      35.135  80.700 -29.162  1.00  0.00
ATOM   4160  DBN DBN Z2281      16.422 -66.151  84.785  1.00  0.00
ATOM   4161  DBO DBO Z2282      88.896 -81.314 -14.586  1.00  0.00
ATOM   4162  DBP DBP Z2283     -50.078 -42.420  64.154  1.00  0.00
ATOM   4163  DBQ DBQ Z2284      -3.408  79.841 -80.118  1.00  0.00
ATOM   4164  DBR DBR Z2285      79.634 -54.054 -48.444  1.00  0.00
ATOM   4165  DBS DBS Z2286      69.340 -67.887 -56.443  1.00  0.00
ATOM   4166  DBT DBT Z2287     -50.432 -74.820  19.295  1.00  0.00
ATOM   4167  DBU DBU Z2288      56.347 -88.874 -49.212  1.00  0.00
ATOM   4168  DBV DBV Z2289      46.111 -57.545 -86.789  1.00  0.00
ATOM   4169  DBW DBW Z2290      42.037 -73.436 -37.208  1.00  0.00
ATOM   4170  DBX DBX Z2291     -83.917 -14.574  51.812  1.00  0.00
ATOM   4171  DBY DBY Z2292      20.475 -41.659 -79.104  1.00  0.00
ATOM   4172  DBZ DBZ Z2293      89.332 -68.198  52.083  1.00  0.00
ATOM   4173  DCA DCA Z2294     -52.215 -65.888  60.718  1.00  0.00
ATOM   4174  DCB DCB Z2295      67.774 -24.313  82.554  1.00  0.00
ATOM   4175  DCC DCC Z2296      28.017 -67.714  34.727  1.00  0.00
ATOM   4176  DCD DCD Z2297     -84.892 -30.249 -15.082  1.00  0.00
ATOM   4177  DCE DCE Z2298     -56.868  19.745  80.993  1.00  0.00
ATOM   4178  DCF DCF Z2299      55.140   0.766 -10.589  1.00  0.00
ATOM   4179  DCG DCG Z2300      81.397 -72.307 -69.162  1.00  0.00
ATOM   4180  DCH DCH Z2301     -77.052  70.366  12.181  1.00  0.00
ATOM   4181  DCI DCI Z2302      27.771  47.886 -31.299  1.00  0.00
ATOM   4182  DCJ DCJ Z2303     -71.259 -72.005 -50.907  1.00  0.00
ATOM   4183  DCK DCK Z2304     -58.121  84.048 -52.707  1.00  0.00
ATOM   4184  DCL DCL Z2305      26.466 -28.796  61.390  1.00  0.00
ATOM   4185  DCM DCM Z2306     -26.120  46.622  42.997  1.00  0.00
ATOM   4186  DCN DCN Z2307      61.754 -46.335   1.726  1.00  0.00
ATOM   4187  DCO DCO Z2308       5.481  58.816   3.659  1.00  0.00
ATOM   4188  DCP DCP Z2309      63.296  74.871 -19.113  1.00  0.00
ATOM   4189  DCQ DCQ Z2310      -3.386 -41.733  34.846  1.00  0.00
ATOM   4190  DCR DCR Z2311      87.077 -14.244 -52.627  1.00  0.00
ATOM   4191  DCS DCS Z2312     -82.772  31.909  84.174  1.00  0.00
ATOM   4192  DCT DCT Z2313      82.570  -0.091  85.886  1.00  0.00
ATOM   4193  DCU DCU Z2314     -17.206  -8.006   8.423  1.00  0.00
ATOM   4194  DCV DCV Z2315     -47.817 -11.160 -48.236  1.00  0.00
ATOM   4195  DCW DCW Z2316      35.194  58.967  18.285  1.00  0.00
ATOM   4196  DCX DCX Z2317      32.069 -60.590  87.058  1.00  0.00
ATOM   4197  DCY DCY Z2318     -15.632  77.777  53.431  1.00  0.00
ATOM   4198  DCZ DCZ Z2319     -82.128 -13.921  -0.844  1.00  0.00
ATOM   4199  DDA DDA Z2320     -28.724  -0.759 -36.253  1.00  0.00
ATOM   4200  DDB DDB Z2321     -18.414 -37.464   3.825  1.00  0.00
ATOM   4201  DDC DDC Z2322      90.028  74.281  70.206  1.00  0.00
ATOM   4202  DDD DDD Z2323      52.420  34.162  57.719  1.00  0.00
ATOM   4203  DDE DDE Z2324       2.125  40.644   3.256  1.00  0.00
ATOM   4204  DDF DDF Z2325      29.453  -7.258  41.287  1.00  0.00
ATOM   4205  DDG DDG Z2326      80.684   5.753 -52.587  1.00  0.00
ATOM   4206  DDH DDH Z2327      50.331  84.371 -10.370  1.00  0.00
ATOM   4207  DDI DDI Z2328     -37.263  65.202 -54.087  1.00  0.00
ATOM   4208  DDJ DDJ Z2329     -29.719 -72.970  85.965  1.00  0.00
ATOM   4209  DDK DDK Z2330      88.050  32.026 -27.582  1.00  0.00
ATOM   4210  DDL DDL Z2331      20.442 -13.280  61.432  1.00  0.00
ATOM   4211  DDM DDM Z2332      -1.901 -42.114  76.965  1.00  0.00
ATOM   4212  DDN DDN Z2333      55.506 -26.059  69.786  1.00  0.00
ATOM   4213  DDO DDO Z2334     -38.681 -80.798  25.872  1.00  0.00
ATOM   4214  DDP DDP Z2335       1.965 -45.881 -76.610  1.00  0.00
ATOM   4215  DDQ DDQ Z2336     -46.837  47.714 -86.808  1.00  0.00
ATOM   4216  DDR DDR Z2337     -61.351  -4.887 -85.081  1.00  0.00
ATOM   4217  DDS DDS Z2338       7.088  46.268  82.035  1.00  0.00
ATOM   4218  DDT DDT Z2339     -75.249 -75.261  81.578  1.00  0.00
ATOM   4219  DDU DDU Z2340      66.681  52.253  63.577  1.00  0.00
ATOM   4220  DDV DDV Z2341      -5.858 -79.435 -76.357  1.00  0.00
ATOM   4221  DDW DDW Z2342      13.745  10.644  86.524  1.00  0.00
ATOM   4222  DDX DDX Z2343     -30.071  18.743  20.542  1.00  0.00
ATOM   4223  DDY DDY Z2344     -30.954 -85.236 -65.346  1.00  0.00
ATOM   4224  DDZ DDZ Z2345      -1.935 -55.288  -5.396  1.00  0.00
ATOM   4225  DEA DEA Z2346      54.750  73.863   8.158  1.00  0.00
ATOM   4226  DEB DEB Z2347      11.684  14.163  24.662  1.00  0.00
ATOM   4227  DEC DEC Z2348      13.304  36.294 -81.787  1.00  0.00
ATOM   4228  DED DED Z2349     -79.161 -71.607  26.348  1.00  0.00
ATOM   4229  DEE DEE Z2350       7.705  10.110 -20.998  1.00  0.00
ATOM   4230  DEF DEF Z2351      74.221 -81.442 -62.369  1.00  0.00
ATOM   4231  DEG DEG Z2352      10.021  59.617  68.688  1.00  0.00
ATOM   4232  DEH DEH Z2353      59.756  70.969 -65.210  1.00  0.00
ATOM   4233  DEI DEI Z2354     -80.580   7.774  48.450  1.00  0.00
ATOM   4234  DEJ DEJ Z2355      27.329  16.367   2.678  1.00  0.00
ATOM   4235  DEK DEK Z2356     -41.283  84.670   6.884  1.00  0.00
ATOM   4236  DEL DEL Z2357     -71.578 -89.724 -51.602  1.00  0.00
ATOM   4237  DEM DEM Z2358     -83.191   4.680  34.022  1.00  0.00
ATOM   4238  DEN DEN Z2359       7.185  62.203 -82.321  1.00  0.00
ATOM   4239  DEO DEO Z2360      16.741  71.403 -27.248  1.00  0.00
ATOM   4240  DEP DEP Z2361      68.648 -46.369  77.434  1.00  0.00
ATOM   4241  DEQ DEQ Z2362      18.085 -40.361  65.841  1.00  0.00
ATOM   4242  DER DER Z2363      67.173 -55.023  45.716  1.00  0.00
ATOM   4243  DES DES Z2364      70.636 -62.890  34.090  1.00  0.00
ATOM   4244  DET DET Z2365     -61.788  22.137  36.814  1.00  0.00
ATOM   4245  DEU DEU Z2366      29.187  60.252 -81.028  1.00  0.00
ATOM   4246  DEV DEV Z2367      34.388  65.496 -29.516  1.00  0.00
ATOM   4247  DEW DEW Z2368      85.687 -59.801  13.940  1.00  0.00
ATOM   4248  DEX DEX Z2369     -52.206 -16.811  14.079  1.00  0.00
ATOM   4249  DEY DEY Z2370      75.689  -5.854 -70.015  1.00  0.00
ATOM   4250  DEZ DEZ Z2371     -45.366  61.825 -78.531  1.00  0.00
ATOM   4251  DFA DFA Z2372     -84.314 -29.338   8.415  1.00  0.00
ATOM   4252  DFB DFB Z2373      38.148 -83.643  31.948  1.00  0.00
ATOM   4253  DFC DFC Z2374      67.343 -61.329 -80.095  1.00  0.00
ATOM   4254  DFD DFD Z2375      79.657 -27.812 -14.216  1.00  0.00
ATOM   4255  DFE DFE Z2376     -46.451  84.649  26.879  1.00  0.00
ATOM   4256  DFF DFF Z2377     -58.919  -5.192 -50.121  1.00  0.00
ATOM   4257  DFG DFG Z2378      32.223 -12.251 -28.971  1.00  0.00
ATOM   4258  DFH DFH Z2379     -59.523 -89.428  84.000  1.00  0.00
ATOM   4259  DFI DFI Z2380      34.052  58.047 -59.941  1.00  0.00
ATOM   4260  DFJ DFJ Z2381     -56.527  21.443  -7.589  1.00  0.00
ATOM   4261  DFK DFK Z2382      24.087   5.000  71.922  1.00  0.00
ATOM   4262  DFL DFL Z2383      17.438  37.636  67.066  1.00  0.00
ATOM   4263  DFM DFM Z2384     -65.495 -36.634 -28.049  1.00  0.00
ATOM   4264  DFN DFN Z2385     -37.442  -6.093 -59.164  1.00  0.00
ATOM   4265  DFO DFO Z2386      31.233  10.083  86.155  1.00  0.00
ATOM   4266  DFP DFP Z2387      36.171 -18.694   9.173  1.00  0.00
ATOM   4267  DFQ DFQ Z2388     -12.977  44.533  85.136  1.00  0.00
ATOM   4268  DFR DFR Z2389      57.331  85.799  22.867  1.00  0.00
ATOM   4269  DFS DFS Z2390      89.903   7.155  33.772  1.00  0.00
ATOM   4270  DFT DFT Z2391     -34.014  71.966  81.851  1.00  0.00
ATOM   4271  DFU DFU Z2392     -53.722  14.193 -24.026  1.00  0.00
ATOM   4272  DFV DFV Z2393     -55.847 -17.638  61.605  1.00  0.00
ATOM   4273  DFW DFW Z2394     -83.101  57.501  21.342  1.00  0.00
ATOM   4274  DFX DFX Z2395      74.022 -84.685 -16.359  1.00  0.00
ATOM   4275  DFY DFY Z2396      82.074  39.844 -13.108  1.00  0.00
ATOM   4276  DFZ DFZ Z2397     -70.533  66.067 -51.268  1.00  0.00
ATOM   4277  DGA DGA Z2398      44.138  11.742  64.070  1.00  0.00
ATOM   4278  DGB DGB Z2399      51.211  24.272 -69.178  1.00  0.00
ATOM   4279  DGC DGC Z2400      17.114  34.365 -25.962  1.00  0.00
ATOM   4280  DGD DGD Z2401      31.106  60.606  77.413  1.00  0.00
ATOM   4281  DGE DGE Z2402      22.534 -79.339 -63.577  1.00  0.00
ATOM   4282  DGF DGF Z2403      82.459   6.693  18.267  1.00  0.00
ATOM   4283  DGG DGG Z2404      -6.119  33.881  37.099  1.00  0.00
ATOM   4284  DGH DGH Z2405     -47.817  59.970 -53.882  1.00  0.00
ATOM   4285  DGI DGI Z2406     -20.271  19.947 -22.841  1.00  0.00
ATOM   4286  DGJ DGJ Z2407     -77.486  17.031  80.398  1.00  0.00
ATOM   4287  DGK DGK Z2408      79.767  58.545  -0.152  1.00  0.00
ATOM   4288  DGL DGL Z2409     -11.781 -81.691 -14.560  1.00  0.00
ATOM   4289  DGM DGM Z2410      58.858 -79.415  48.960  1.00  0.00
ATOM   4290  DGN DGN Z2411     -12.747 -88.434  76.405  1.00  0.00
ATOM   4291  DGO DGO Z2412      86.398 -15.386  83.272  1.00  0.00
ATOM   4292  DGP DGP Z2413     -85.205  21.500 -41.604  1.00  0.00
ATOM   4293  DGQ DGQ Z2414     -31.157  82.238 -79.366  1.00  0.00
ATOM   4294  DGR DGR Z2415     -16.899 -57.511  -6.022  1.00  0.00
ATOM   4295  DGS DGS Z2416       3.540 -26.778   5.459  1.00  0.00
ATOM   4296  DGT DGT Z2417     -79.207  77.887 -72.848  1.00  0.00
ATOM   4297  DGU DGU Z2418     -74.152 -29.106  -7.464  1.00  0.00
ATOM   4298  DGV DGV Z2419      21.900  79.624 -40.118  1.00  0.00
ATOM   4299  DGW DGW Z2420     -35.534  69.894 -66.685  1.00  0.00
ATOM   4300  DGX DGX Z2421     -82.412 -17.945  13.001  1.00  0.00
ATOM   4301  DGY DGY Z2422      82.870 -66.366 -57.066  1.00  0.00
ATOM   4302  DGZ DGZ Z2423      83.495  60.099 -27.563  1.00  0.00
ATOM   4303  DHA DHA Z2424     -11.384 -52.124 -83.893  1.00  0.00
ATOM   4304  DHB DHB Z2425      67.972  22.701  86.939  1.00  0.00
ATOM   4305  DHC DHC Z2426     -31.174  35.184 -14.412  1.00  0.00
ATOM   4306  DHD DHD Z2427      51.976 -22.295 -13.530  1.00  0.00
ATOM   4307  DHE DHE Z2428      42.420  64.921   6.733  1.00  0.00
ATOM   4308  DHF DHF Z2429     -41.944 -30.429 -20.009  1.00  0.00
ATOM   4309  DHG DHG Z2430      77.620  73.272  79.753  1.00  0.00
ATOM   4310  DHH DHH Z2431     -85.393  73.462 -85.433  1.00  0.00
ATOM   4311  DHI DHI Z2432     -22.933  64.809  58.825  1.00  0.00
ATOM   4312  DHJ DHJ Z2433      81.960  71.693  17.560  1.00  0.00
ATOM   4313  DHK DHK Z2434     -73.087  67.470 -16.913  1.00  0.00
ATOM   4314  DHL DHL Z2435     -58.676   4.745  13.140  1.00  0.00
ATOM   4315  DHM DHM Z2436      30.714 -22.231 -70.664  1.00  0.00
ATOM   4316  DHN DHN Z2437      -9.239  21.536  66.798  1.00  0.00
ATOM   4317  DHO DHO Z2438     -19.108 -46.775  27.948  1.00  0.00
ATOM   4318  DHP DHP Z2439     -83.803  10.556 -27.081  1.00  0.00
ATOM   4319  DHQ DHQ Z2440      32.660 -43.357  88.376  1.00  0.00
ATOM   4320  DHR DHR Z2441     -65.414   7.877  85.346  1.00  0.00
ATOM   4321  DHS DHS Z2442     -31.027 -48.113 -40.939  1.00  0.00
ATOM   4322  DHT DHT Z2443      10.395 -22.272  44.698  1.00  0.00
ATOM   4323  DHU DHU Z2444     -57.680  39.460  53.128  1.00  0.00
ATOM   4324  DHV DHV Z2445     -14.417  51.273  34.941  1.00  0.00
ATOM   4325  DHW DHW Z2446     -21.042 -16.172  81.276  1.00  0.00
ATOM   4326  DHX DHX Z2447      60.356 -78.166 -69.887  1.00  0.00
ATOM   4327  DHY DHY Z2448     -59.797  80.554  -5.895  1.00  0.00
ATOM   4328  DHZ DHZ Z2449     -17.681 -32.541  87.731  1.00  0.00
ATOM   4329  DIA DIA Z2450     -44.744  -4.514 -78.291  1.00  0.00
ATOM   4330  DIB DIB Z2451     -31.209 -69.464 -80.975  1.00  0.00
ATOM   4331  DIC DIC Z2452      25.378 -80.842 -45.549  1.00  0.00
ATOM   4332  DID DID Z2453       5.620 -71.470  20.038  1.00  0.00
ATOM   4333  DIE DIE Z2454      82.100 -33.788 -59.178  1.00  0.00
ATOM   4334  DIF DIF Z2455      85.215  -6.973 -76.366  1.00  0.00
ATOM   4335  DIG DIG Z2456     -15.892  58.522   7.488  1.00  0.00
ATOM   4336  DIH DIH Z2457     -40.305  84.531  39.995  1.00  0.00
ATOM   4337  DII DII Z2458     -78.513  80.653   4.611  1.00  0.00
ATOM   4338  DIJ DIJ Z2459      22.617   0.548  61.559  1.00  0.00
ATOM   4339  DIK DIK Z2460     -21.843 -27.541 -28.764  1.00  0.00
ATOM   4340  DIL DIL Z2461      41.209 -29.545  14.373  1.00  0.00
ATOM   4341  DIM DIM Z2462     -25.045  75.015  30.428  1.00  0.00
ATOM   4342  DIN DIN Z2463      21.364   3.253 -63.325  1.00  0.00
ATOM   4343  DIO DIO Z2464      88.243 -10.280 -31.285  1.00  0.00
ATOM   4344  DIP DIP Z2465      72.866 -56.981 -21.760  1.00  0.00
ATOM   4345  DIQ DIQ Z2466     -37.895  46.125  85.275  1.00  0.00
ATOM   4346  DIR DIR Z2467     -29.982 -15.107  14.923  1.00  0.00
ATOM   4347  DIS DIS Z2468     -42.051 -78.220 -10.491  1.00  0.00
ATOM   4348  DIT DIT Z2469      18.628  40.196 -68.389  1.00  0.00
ATOM   4349  DIU DIU Z2470      49.661   6.581 -59.285  1.00  0.00
ATOM   4350  DIV DIV Z2471      57.763 -85.179 -20.019  1.00  0.00
ATOM   4351  DIW DIW Z2472      85.202 -86.570 -81.841  1.00  0.00
ATOM   4352  DIX DIX Z2473     -75.911  64.284  44.882  1.00  0.00
ATOM   4353  DIY DIY Z2474      84.877 -41.161   2.818  1.00  0.00
ATOM   4354  DIZ DIZ Z2475     -48.541 -73.302 -37.377  1.00  0.00
ATOM   4355  DJA DJA Z2476      46.099  46.285 -72.128  1.00  0.00
ATOM   4356  DJB DJB Z2477     -83.756 -74.761  48.003  1.00  0.00
ATOM   4357  DJC DJC Z2478       6.172 -21.491  81.575  1.00  0.00
ATOM   4358  DJD DJD Z2479     -13.748 -23.606  46.161  1.00  0.00
ATOM   4359  DJE DJE Z2480     -33.529  60.148  -0.313  1.00  0.00
ATOM   4360  DJF DJF Z2481      55.137  76.666 -80.294  1.00  0.00
ATOM   4361  DJG DJG Z2482     -46.899  59.054  36.603  1.00  0.00
ATOM   4362  DJH DJH Z2483     -45.355 -38.164 -31.758  1.00  0.00
ATOM   4363  DJI DJI Z2484       8.783  24.132  52.992  1.00  0.00
ATOM   4364  DJJ DJJ Z2485     -28.099 -34.338 -37.571  1.00  0.00
ATOM   4365  DJK DJK Z2486     -33.549 -85.132 -22.353  1.00  0.00
ATOM   4366  DJL DJL Z2487     -82.301  80.640  84.504  1.00  0.00
ATOM   4367  DJM DJM Z2488     -26.322 -88.270  35.910  1.00  0.00
ATOM   4368  DJN DJN Z2489      17.288  30.560 -55.317  1.00  0.00
ATOM   4369  DJO DJO Z2490      87.572 -37.145  63.800  1.00  0.00
ATOM   4370  DJP DJP Z2491     -77.909 -20.338 -33.147  1.00  0.00
ATOM   4371  DJQ DJQ Z2492     -12.088  82.934 -29.081  1.00  0.00
ATOM   4372  DJR DJR Z2493     -24.511  43.323  27.863  1.00  0.00
ATOM   4373  DJS DJS Z2494      -7.083 -66.729 -45.352  1.00  0.00
ATOM   4374  DJT DJT Z2495      45.981 -36.713  82.677  1.00  0.00
ATOM   4375  DJU DJU Z2496      53.877  29.718 -54.181  1.00  0.00
ATOM   4376  DJV DJV Z2497      16.221  74.821  69.862  1.00  0.00
ATOM   4377  DJW DJW Z2498      45.567 -53.588   6.894  1.00  0.00
ATOM   4378  DJX DJX Z2499     -66.941 -88.619 -39.786  1.00  0.00
ATOM   4379  DJY DJY Z2500      72.146 -38.263 -29.704  1.00  0.00
ATOM   4380  DJZ DJZ Z2501     -73.187 -87.222   2.401  1.00  0.00
ATOM   4381  DKA DKA Z2502     -36.569 -60.987 -31.865  1.00  0.00
ATOM   4382  DKB DKB Z2503     -30.707 -39.638 -15.810  1.00  0.00
ATOM   4383  DKC DKC Z2504      36.299  68.394  37.914  1.00  0.00
ATOM   4384  DKD DKD Z2505      87.299 -25.276  40.085  1.00  0.00
ATOM   4385  DKE DKE Z2506       8.719 -35.450 -23.351  1.00  0.00
ATOM   4386  DKF DKF Z2507      80.932  11.089  85.094  1.00  0.00
ATOM   4387  DKG DKG Z2508      68.370   6.061 -75.562  1.00  0.00
ATOM   4388  DKH DKH Z2509      54.529  22.547  -3.505  1.00  0.00
ATOM   4389  DKI DKI Z2510      70.575   9.935  24.033  1.00  0.00
ATOM   4390  DKJ DKJ Z2511      89.156  32.906  82.961  1.00  0.00
ATOM   4391  DKK DKK Z2512      89.201 -72.404 -86.318  1.00  0.00
ATOM   4392  DKL DKL Z2513      34.695  24.358  19.007  1.00  0.00
ATOM   4393  DKM DKM Z2514     -40.137  85.342 -64.202  1.00  0.00
ATOM   4394  DKN DKN Z2515     -77.613  85.032 -56.852  1.00  0.00
ATOM   4395  DKO DKO Z2516     -68.533 -53.203 -54.349  1.00  0.00
ATOM   4396  DKP DKP Z2517     -77.552 -88.704  25.910  1.00  0.00
ATOM   4397  DKQ DKQ Z2518     -32.582 -49.547   4.855  1.00  0.00
ATOM   4398  DKR DKR Z2519     -79.775  10.609 -68.156  1.00  0.00
ATOM   4399  DKS DKS Z2520     -54.844 -84.091   0.923  1.00  0.00
ATOM   4400  DKT DKT Z2521     -82.062  41.828 -18.161  1.00  0.00
ATOM   4401  DKU DKU Z2522     -18.290   8.186 -26.160  1.00  0.00
ATOM   4402  DKV DKV Z2523     -18.438  67.534  -2.606  1.00  0.00
ATOM   4403  DKW DKW Z2524      65.640  34.956 -76.084  1.00  0.00
ATOM   4404  DKX DKX Z2525      17.751  56.836   0.575  1.00  0.00
ATOM   4405  DKY DKY Z2526     -11.327 -82.910 -48.565  1.00  0.00
ATOM   4406  DKZ DKZ Z2527      65.834  64.968 -84.042  1.00  0.00
ATOM   4407  DLA DLA Z2528      30.421  -0.250  87.189  1.00  0.00
ATOM   4408  DLB DLB Z2529     -57.329  33.035  84.534  1.00  0.00
ATOM   4409  DLC DLC Z2530      52.349  84.171  37.003  1.00  0.00
ATOM   4410  DLD DLD Z2531     -61.530  71.090 -72.390  1.00  0.00
ATOM   4411  DLE DLE Z2532      -5.610  60.717  56.205  1.00  0.00
ATOM   4412  DLF DLF Z2533     -69.309 -31.135  18.152  1.00  0.00
ATOM   4413  DLG DLG Z2534      86.061 -54.939  44.745  1.00  0.00
ATOM   4414  DLH DLH Z2535       7.561 -75.427 -50.894  1.00  0.00
ATOM   4415  DLI DLI Z2536       0.914 -46.919  52.904  1.00  0.00
ATOM   4416  DLJ DLJ Z2537      25.529 -70.396  19.817  1.00  0.00
ATOM   4417  DLK DLK Z2538      -8.170   4.382  42.880  1.00  0.00
ATOM   4418  DLL DLL Z2539     -78.015  38.092 -82.860  1.00  0.00
ATOM   4419  DLM DLM Z2540     -85.633   1.712   2.695  1.00  0.00
ATOM   4420  DLN DLN Z2541      87.758 -55.491  71.791  1.00  0.00
ATOM   4421  DLO DLO Z2542      77.814 -80.743  12.220  1.00  0.00
ATOM   4422  DLP DLP Z2543      53.899 -51.771 -56.060  1.00  0.00
ATOM   4423  DLQ DLQ Z2544     -74.178  -0.764   8.484  1.00  0.00
ATOM   4424  DLR DLR Z2545     -30.781  85.641  64.134  1.00  0.00
ATOM   4425  DLS DLS Z2546     -54.180  31.403 -82.461  1.00  0.00
ATOM   4426  DLT DLT Z2547     -56.970 -20.518  40.957  1.00  0.00
ATOM   4427  DLU DLU Z2548      52.560 -28.975  89.953  1.00  0.00
ATOM   4428  DLV DLV Z2549      39.627 -83.784 -56.649  1.00  0.00
ATOM   4429  DLW DLW Z2550     -65.900   5.702  -2.522  1.00  0.00
ATOM   4430  DLX DLX Z2551     -13.823 -47.643 -66.553  1.00  0.00
ATOM   4431  DLY DLY Z2552      28.913 -18.528 -56.789  1.00  0.00
ATOM   4432  DLZ DLZ Z2553      48.390 -10.518 -85.413  1.00  0.00
ATOM   4433  DMA DMA Z2554      32.608   1.994  32.018  1.00  0.00
ATOM   4434  DMB DMB Z2555      89.161 -75.964  76.798  1.00  0.00
ATOM   4435  DMC DMC Z2556      88.171  26.270 -70.622  1.00  0.00
ATOM   4436  DMD DMD Z2557      67.915 -88.205 -51.413  1.00  0.00
ATOM   4437  DME DME Z2558     -35.936 -86.177 -40.064  1.00  0.00
ATOM   4438  DMF DMF Z2559     -32.877  67.868 -86.630  1.00  0.00
ATOM   4439  DMG DMG Z2560      49.773 -65.271  45.139  1.00  0.00
ATOM   4440  DMH DMH Z2561      67.230  54.433 -12.333  1.00  0.00
ATOM   4441  DMI DMI Z2562      19.463  50.099  81.285  1.00  0.00
ATOM   4442  DMJ DMJ Z2563      79.882  20.680 -49.757  1.00  0.00
ATOM   4443  DMK DMK Z2564      44.119 -87.160  48.061  1.00  0.00
ATOM   4444  DML DML Z2565      -5.034 -41.324 -63.150  1.00  0.00
ATOM   4445  DMM DMM Z2566      60.372 -19.372  50.797  1.00  0.00
ATOM   4446  DMN DMN Z2567     -60.325  81.031 -84.699  1.00  0.00
ATOM   4447  DMO DMO Z2568      -4.496 -85.965  -6.066  1.00  0.00
ATOM   4448  DMP DMP Z2569      52.326   7.081  27.872  1.00  0.00
ATOM   4449  DMQ DMQ Z2570     -81.952 -39.446  16.808  1.00  0.00
ATOM   4450  DMR DMR Z2571      85.834  79.811 -62.572  1.00  0.00
ATOM   4451  DMS DMS Z2572     -47.577  20.822  38.145  1.00  0.00
ATOM   4452  DMT DMT Z2573     -13.131  53.316  -5.025  1.00  0.00
ATOM   4453  DMU DMU Z2574     -11.511 -22.744 -85.678  1.00  0.00
ATOM   4454  DMV DMV Z2575     -71.860  35.778 -43.331  1.00  0.00
ATOM   4455  DMW DMW Z2576      84.423  66.008 -54.923  1.00  0.00
ATOM   4456  DMX DMX Z2577     -77.439  44.990  17.228  1.00  0.00
ATOM   4457  DMY DMY Z2578      -3.754  19.581 -83.543  1.00  0.00
ATOM   4458  DMZ DMZ Z2579      74.083 -52.450  27.707  1.00  0.00
ATOM   4459  DNA DNA Z2580     -46.502  20.844  51.444  1.00  0.00
ATOM   4460  DNB DNB Z2581      38.903  48.624  50.717  1.00  0.00
ATOM   4461  DNC DNC Z2582      38.893  84.514  12.224  1.00  0.00
ATOM   4462  DND DND Z2583     -23.667 -86.976   7.876  1.00  0.00
ATOM   4463  DNE DNE Z2584      35.995   8.428 -27.971  1.00  0.00
ATOM   4464  DNF DNF Z2585     -46.456  79.289 -48.874  1.00  0.00
ATOM   4465  DNG DNG Z2586      56.320 -81.513  37.096  1.00  0.00
ATOM   4466  DNH DNH Z2587     -77.306 -58.587  53.777  1.00  0.00
ATOM   4467  DNI DNI Z2588      16.520  81.974  34.547  1.00  0.00
ATOM   4468  DNJ DNJ Z2589     -39.788  56.430  45.860  1.00  0.00
ATOM   4469  DNK DNK Z2590     -64.055   6.041  26.003  1.00  0.00
ATOM   4470  DNL DNL Z2591      86.794 -90.411  30.645  1.00  0.00
ATOM   4471  DNM DNM Z2592      80.676 -46.446 -36.801  1.00  0.00
ATOM   4472  DNN DNN Z2593      55.625  12.547 -82.916  1.00  0.00
ATOM   4473  DNO DNO Z2594      63.712  69.559  64.289  1.00  0.00
ATOM   4474  DNP DNP Z2595      39.367 -80.823  88.589  1.00  0.00
ATOM   4475  DNQ DNQ Z2596     -56.411 -68.330  90.075  1.00  0.00
ATOM   4476  DNR DNR Z2597      -8.821 -34.739  18.787  1.00  0.00
ATOM   4477  DNS DNS Z2598     -17.138 -17.863   3.751  1.00  0.00
ATOM   4478  DNT DNT Z2599     -62.204  31.523  23.158  1.00  0.00
ATOM   4479  DNU DNU Z2600      43.578  12.383  23.539  1.00  0.00
ATOM   4480  DNV DNV Z2601      78.756 -18.967 -32.353  1.00  0.00
ATOM   4481  DNW DNW Z2602      85.283  18.966 -22.045  1.00  0.00
ATOM   4482  DNX DNX Z2603      -4.252 -40.442  -8.126  1.00  0.00
ATOM   4483  DNY DNY Z2604     -43.297 -34.438  81.255  1.00  0.00
ATOM   4484  DNZ DNZ Z2605     -85.493  48.058 -57.896  1.00  0.00
ATOM   4485  DOA DOA Z2606     -61.543   0.604 -33.290  1.00  0.00
ATOM   4486  DOB DOB Z2607     -49.218  23.125  87.902  1.00  0.00
ATOM   4487  DOC DOC Z2608      38.032 -17.638 -11.127  1.00  0.00
ATOM   4488  DOD DOD Z2609     -64.668  78.131  62.998  1.00  0.00
ATOM   4489  DOE DOE Z2610     -53.543   6.129  -8.375  1.00  0.00
ATOM   4490  DOF DOF Z2611      39.808  81.734  33.310  1.00  0.00
ATOM   4491  DOG DOG Z2612     -66.633 -81.545  40.932  1.00  0.00
ATOM   4492  DOH DOH Z2613     -49.478 -83.267  71.915  1.00  0.00
ATOM   4493  DOI DOI Z2614      89.284  29.286  35.701  1.00  0.00
ATOM   4494  DOJ DOJ Z2615      32.732  52.625 -43.737  1.00  0.00
ATOM   4495  DOK DOK Z2616      40.342 -12.713 -67.245  1.00  0.00
ATOM   4496  DOL DOL Z2617      18.504 -19.079  24.860  1.00  0.00
ATOM   4497  DOM DOM Z2618     -73.302 -66.626 -66.427  1.00  0.00
ATOM   4498  DON DON Z2619      60.992 -69.061  -8.751  1.00  0.00
ATOM   4499  DOO DOO Z2620      81.685 -65.430  87.571  1.00  0.00
ATOM   4500  DOP DOP Z2621      34.395  68.828 -47.293  1.00  0.00
ATOM   4501  DOQ DOQ Z2622     -11.894 -69.602  25.156  1.00  0.00
ATOM   4502  DOR DOR Z2623      29.916 -57.913 -79.903  1.00  0.00
ATOM   4503  DOS DOS Z2624      63.414  82.744  -6.422  1.00  0.00
ATOM   4504  DOT DOT Z2625      49.899  29.574 -36.642  1.00  0.00
ATOM   4505  DOU DOU Z2626      26.349  26.982 -13.012  1.00  0.00
ATOM   4506  DOV DOV Z2627     -82.678 -42.802 -59.957  1.00  0.00
ATOM   4507  DOW DOW Z2628     -81.314  24.131 -59.618  1.00  0.00
ATOM   4508  DOX DOX Z2629      40.471 -85.771  77.755  1.00  0.00
ATOM   4509  DOY DOY Z2630      32.343  -3.048  12.900  1.00  0.00
ATOM   4510  DOZ DOZ Z2631     -82.761  59.978   8.078  1.00  0.00
ATOM   4511  DPA DPA Z2632     -46.148 -28.254  36.663  1.00  0.00
ATOM   4512  DPB DPB Z2633     -42.178  54.423  71.797  1.00  0.00
ATOM   4513  DPC DPC Z2634     -16.138  43.190 -79.641  1.00  0.00
ATOM   4514  DPD DPD Z2635     -44.892 -82.542 -85.962  1.00  0.00
ATOM   4515  DPE DPE Z2636      36.704 -64.135  -5.442  1.00  0.00
ATOM   4516  DPF DPF Z2637      80.469 -12.742  35.585  1.00  0.00
ATOM   4517  DPG DPG Z2638     -39.397  39.256  -7.619  1.00  0.00
ATOM   4518  DPH DPH Z2639      15.790  21.710  68.563  1.00  0.00
ATOM   4519  DPI DPI Z2640     -58.091  81.866  40.597  1.00  0.00
ATOM   4520  DPJ DPJ Z2641      66.897   0.074  89.393  1.00  0.00
ATOM   4521  DPK DPK Z2642      84.346   5.285 -31.226  1.00  0.00
ATOM   4522  DPL DPL Z2643     -21.965 -16.299  -6.768  1.00  0.00
ATOM   4523  DPM DPM Z2644     -83.626  -1.071 -85.681  1.00  0.00
ATOM   4524  DPN DPN Z2645       9.278 -52.890 -56.805  1.00  0.00
ATOM   4525  DPO DPO Z2646     -42.218 -86.162  41.944  1.00  0.00
ATOM   4526  DPP DPP Z2647      21.759 -10.528  76.002  1.00  0.00
ATOM   4527  DPQ DPQ Z2648     -61.152   2.011 -70.343  1.00  0.00
ATOM   4528  DPR DPR Z2649      15.659 -34.857  87.113  1.00  0.00
ATOM   4529  DPS DPS Z2650      49.332  22.932  50.410  1.00  0.00
ATOM   4530  DPT DPT Z2651     -81.507 -19.222  28.176  1.00  0.00
ATOM   4531  DPU DPU Z2652      69.109 -55.745 -42.392  1.00  0.00
ATOM   4532  DPV DPV Z2653     -42.682 -40.923 -10.833  1.00  0.00
ATOM   4533  DPW DPW Z2654      58.549 -11.655  84.569  1.00  0.00
ATOM   4534  DPX DPX Z2655     -52.514 -40.602  28.753  1.00  0.00
ATOM   4535  DPY DPY Z2656     -83.314  75.696 -48.968  1.00  0.00
ATOM   4536  DPZ DPZ Z2657     -11.168  -0.612  15.039  1.00  0.00
ATOM   4537  DQA DQA Z2658      59.196 -56.181  71.289  1.00  0.00
ATOM   4538  DQB DQB Z2659      81.551  41.704 -38.157  1.00  0.00
ATOM   4539  DQC DQC Z2660     -83.386 -88.969  15.278  1.00  0.00
ATOM   4540  DQD DQD Z2661     -76.189  -2.097 -25.208  1.00  0.00
ATOM   4541  DQE DQE Z2662     -78.086 -36.073 -80.196  1.00  0.00
ATOM   4542  DQF DQF Z2663      66.111 -16.525 -85.492  1.00  0.00
ATOM   4543  DQG DQG Z2664     -76.027 -68.979 -35.950  1.00  0.00
ATOM   4544  DQH DQH Z2665     -57.791  83.955 -35.041  1.00  0.00
ATOM   4545  DQI DQI Z2666     -24.126 -90.049 -86.771  1.00  0.00
ATOM   4546  DQJ DQJ Z2667      78.901 -26.882 -46.292  1.00  0.00
ATOM   4547  DQK DQK Z2668      51.521 -73.580 -49.983  1.00  0.00
ATOM   4548  DQL DQL Z2669      57.893 -88.013  63.716  1.00  0.00
ATOM   4549  DQM DQM Z2670      44.540  68.033 -63.571  1.00  0.00
ATOM   4550  DQN DQN Z2671     -25.833 -56.639 -49.687  1.00  0.00
ATOM   4551  DQO DQO Z2672      55.188 -85.760  81.943  1.00  0.00
ATOM   4552  DQP DQP Z2673     -79.265 -83.487 -81.928  1.00  0.00
ATOM   4553  DQQ DQQ Z2674     -51.184  38.542   1.001  1.00  0.00
ATOM   4554  DQR DQR Z2675      26.014   6.854 -13.379  1.00  0.00
ATOM   4555  DQS DQS Z2676      21.872 -20.659 -44.142  1.00  0.00
ATOM   4556  DQT DQT Z2677      28.274   7.279 -86.561  1.00  0.00
ATOM   4557  DQU DQU Z2678      76.692 -70.309  23.336  1.00  0.00
ATOM   4558  DQV DQV Z2679     -84.536 -24.300  82.410  1.00  0.00
ATOM   4559  DQW DQW Z2680     -32.799  18.509 -21.881  1.00  0.00
ATOM   4560  DQX DQX Z2681      51.667   6.372  79.802  1.00  0.00
ATOM   4561  DQY DQY Z2682      21.529  15.412 -22.949  1.00  0.00
ATOM   4562  DQZ DQZ Z2683      52.579  20.500  31.198  1.00  0.00
ATOM   4563  DRA DRA Z2684     -62.549 -21.727  84.959  1.00  0.00
ATOM   4564  DRB DRB Z2685      47.127  82.966  49.621  1.00  0.00
ATOM   4565  DRC DRC Z2686      24.402  -8.699 -47.116  1.00  0.00
ATOM   4566  DRD DRD Z2687     -28.584 -12.901 -45.944  1.00  0.00
ATOM   4567  DRE DRE Z2688     -18.859  -0.665 -46.622  1.00  0.00
ATOM   4568  DRF DRF Z2689     -60.978  76.181  16.138  1.00  0.00
ATOM   4569  DRG DRG Z2690     -71.331  48.940 -14.667  1.00  0.00
ATOM   4570  DRH DRH Z2691     -35.822  35.837  22.408  1.00  0.00
ATOM   4571  DRI DRI Z2692      -6.084 -69.400  15.476  1.00  0.00
ATOM   4572  DRJ DRJ Z2693     -21.513 -60.551 -68.579  1.00  0.00
ATOM   4573  DRK DRK Z2694     -69.153 -12.620  39.855  1.00  0.00
ATOM   4574  DRL DRL Z2695      61.167 -67.995  44.190  1.00  0.00
ATOM   4575  DRM DRM Z2696     -62.931 -23.854 -32.278  1.00  0.00
ATOM   4576  DRN DRN Z2697       2.812 -88.778 -58.009  1.00  0.00
ATOM   4577  DRO DRO Z2698     -37.591  50.186 -11.229  1.00  0.00
ATOM   4578  DRP DRP Z2699     -53.818 -28.865 -24.914  1.00  0.00
ATOM   4579  DRQ DRQ Z2700      -0.506  38.898 -27.211  1.00  0.00
ATOM   4580  DRR DRR Z2701      -0.178  83.675  83.280  1.00  0.00
ATOM   4581  DRS DRS Z2702     -56.325  46.996  11.728  1.00  0.00
ATOM   4582  DRT DRT Z2703      44.123 -87.229 -40.123  1.00  0.00
ATOM   4583  DRU DRU Z2704      -2.215 -90.693  80.087  1.00  0.00
ATOM   4584  DRV DRV Z2705      76.372  84.000  51.308  1.00  0.00
ATOM   4585  DRW DRW Z2706      47.019 -45.243 -82.344  1.00  0.00
ATOM   4586  DRX DRX Z2707      84.146 -86.741  56.623  1.00  0.00
ATOM   4587  DRY DRY Z2708      10.773 -82.474 -84.122  1.00  0.00
ATOM   4588  DRZ DRZ Z2709     -29.089 -77.597  34.341  1.00  0.00
ATOM   4589  DSA DSA Z2710     -46.293  74.770 -61.732  1.00  0.00
ATOM   4590  DSB DSB Z2711      67.675 -31.960 -38.031  1.00  0.00
ATOM   4591  DSC DSC Z2712      64.855 -39.929 -20.816  1.00  0.00
ATOM   4592  DSD DSD Z2713      20.082  71.875 -75.059  1.00  0.00
ATOM   4593  DSE DSE Z2714     -49.540  55.994 -12.434  1.00  0.00
ATOM   4594  DSF DSF Z2715     -39.391  30.354  86.610  1.00  0.00
ATOM   4595  DSG DSG Z2716      48.262 -59.483  -6.676  1.00  0.00
ATOM   4596  DSH DSH Z2717      59.023  15.830 -58.997  1.00  0.00
ATOM   4597  DSI DSI Z2718     -84.636  45.514  -3.215  1.00  0.00
ATOM   4598  DSJ DSJ Z2719     -84.736 -47.521 -11.814  1.00  0.00
ATOM   4599  DSK DSK Z2720     -83.438  41.089  52.352  1.00  0.00
ATOM   4600  DSL DSL Z2721      -4.772   8.503 -66.113  1.00  0.00
ATOM   4601  DSM DSM Z2722      37.232  48.338   0.233  1.00  0.00
ATOM   4602  DSN DSN Z2723      53.504  65.422  42.214  1.00  0.00
ATOM   4603  DSO DSO Z2724     -85.201 -29.817 -28.466  1.00  0.00
ATOM   4604  DSP DSP Z2725      54.207 -61.197  88.958  1.00  0.00
ATOM   4605  DSQ DSQ Z2726      80.318  33.636 -80.028  1.00  0.00
ATOM   4606  DSR DSR Z2727     -13.047  85.024  35.795  1.00  0.00
ATOM   4607  DSS DSS Z2728      81.411 -24.521  73.092  1.00  0.00
ATOM   4608  DST DST Z2729      89.343 -12.529  -1.269  1.00  0.00
ATOM   4609  DSU DSU Z2730     -85.249 -76.383  74.844  1.00  0.00
ATOM   4610  DSV DSV Z2731      -9.724  82.906   6.374  1.00  0.00
ATOM   4611  DSW DSW Z2732     -83.366  -7.769  39.550  1.00  0.00
ATOM   4612  DSX DSX Z2733      88.586  44.300 -69.428  1.00  0.00
ATOM   4613  DSY DSY Z2734      57.855 -74.331 -38.750  1.00  0.00
ATOM   4614  DSZ DSZ Z2735      16.764  50.484 -80.650  1.00  0.00
ATOM   4615  DTA DTA Z2736      40.669 -32.976  -2.361  1.00  0.00
ATOM   4616  DTB DTB Z2737     -16.272   9.998 -53.480  1.00  0.00
ATOM   4617  DTC DTC Z2738     -53.959  -6.837  -0.840  1.00  0.00
ATOM   4618  DTD DTD Z2739      81.619   6.519 -77.471  1.00  0.00
ATOM   4619  DTE DTE Z2740     -16.395  13.606  34.246  1.00  0.00
ATOM   4620  DTF DTF Z2741      -1.861  74.277  68.685  1.00  0.00
ATOM   4621  DTG DTG Z2742     -71.799 -20.868  59.719  1.00  0.00
ATOM   4622  DTH DTH Z2743      24.657  55.421  64.241  1.00  0.00
END
