# Supplementary material for: The Effect of Macromolecular Crowding on the Electrostatic Component of Barnase–Barstar Binding: A Computational, Implicit Solvent-Based Study
Source: PLoS One. 2014 Jun 10;9(6):e98618. doi: 10.1371/journal.pone.0098618 (PMC4051634; doi:10.1371/journal.pone.0098618)
Supplement: File S1 — Contains sample pdb files used in our analyses; each contains the barnase/barstar complex with a specific random placement of crowders of varying radii at 30% crowding density. Also included are files specifying, for each pdb file, the radii of each atom and model crowder. (TAR) [file pone.0098618.s005.tar › vary30percent_pdb/with_crowders-50.pdb]

ATOM      1  CAY VAL A   3      18.329  -9.767 -18.786  1.00  0.00
ATOM      2  CY  VAL A   3      17.463  -9.299 -17.665  1.00  0.55
ATOM      3  OY  VAL A   3      17.203 -10.038 -16.718  1.00 -0.55
ATOM      4  N   VAL A   3      16.993  -8.037 -17.760  1.00 -0.40
ATOM      5  H   VAL A   3      17.222  -7.453 -18.535  1.00  0.40
ATOM      6  CA  VAL A   3      16.107  -7.419 -16.733  1.00  0.00
ATOM      7  CB  VAL A   3      16.269  -5.903 -16.535  1.00  0.00
ATOM      8  CG1 VAL A   3      15.283  -5.404 -15.502  1.00  0.00
ATOM      9  CG2 VAL A   3      17.666  -5.466 -16.113  1.00  0.00
ATOM     10  C   VAL A   3      14.669  -7.755 -17.123  1.00  0.55
ATOM     11  O   VAL A   3      14.125  -7.204 -18.095  1.00 -0.55
ATOM     12  N   ILE A   4      14.072  -8.639 -16.383  1.00 -0.40
ATOM     13  H   ILE A   4      14.512  -9.101 -15.616  1.00  0.40
ATOM     14  CA  ILE A   4      12.656  -8.995 -16.677  1.00  0.00
ATOM     15  CB  ILE A   4      12.546 -10.506 -16.596  1.00  0.00
ATOM     16  CG2 ILE A   4      11.132 -11.017 -16.786  1.00  0.00
ATOM     17  CG1 ILE A   4      13.586 -11.052 -17.616  1.00  0.00
ATOM     18  CD1 ILE A   4      13.725 -12.568 -17.376  1.00  0.00
ATOM     19  C   ILE A   4      11.850  -8.257 -15.632  1.00  0.55
ATOM     20  O   ILE A   4      11.950  -8.686 -14.487  1.00 -0.55
ATOM     21  N   ASN A   5      11.188  -7.189 -15.991  1.00 -0.40
ATOM     22  H   ASN A   5      11.172  -6.861 -16.933  1.00  0.40
ATOM     23  CA  ASN A   5      10.424  -6.409 -15.014  1.00  0.00
ATOM     24  CB  ASN A   5      11.345  -5.293 -14.478  1.00  0.00
ATOM     25  CG  ASN A   5      11.507  -4.197 -15.497  1.00  0.55
ATOM     26  OD1 ASN A   5      11.426  -4.466 -16.699  1.00 -0.55
ATOM     27  ND2 ASN A   5      11.717  -2.929 -15.181  1.00 -0.78
ATOM     28 HD21 ASN A   5      11.776  -2.656 -14.221  1.00  0.39
ATOM     29 HD22 ASN A   5      11.817  -2.244 -15.903  1.00  0.39
ATOM     30  C   ASN A   5       9.146  -5.812 -15.561  1.00  0.55
ATOM     31  O   ASN A   5       8.660  -4.755 -15.093  1.00 -0.55
ATOM     32  N   THR A   6       8.573  -6.475 -16.564  1.00 -0.40
ATOM     33  H   THR A   6       8.954  -7.320 -16.930  1.00  0.40
ATOM     34  CA  THR A   6       7.336  -5.993 -17.193  1.00  0.00
ATOM     35  CB  THR A   6       7.495  -6.026 -18.718  1.00  0.00
ATOM     36  OG1 THR A   6       7.625  -7.403 -19.111  1.00 -0.49
ATOM     37  HG1 THR A   6       7.563  -7.412 -20.069  1.00  0.49
ATOM     38  CG2 THR A   6       8.740  -5.225 -19.136  1.00  0.00
ATOM     39  C   THR A   6       6.232  -6.939 -16.733  1.00  0.55
ATOM     40  O   THR A   6       6.611  -8.029 -16.299  1.00 -0.55
ATOM     41  N   PHE A   7       4.972  -6.560 -16.843  1.00 -0.40
ATOM     42  H   PHE A   7       4.688  -5.677 -17.207  1.00  0.40
ATOM     43  CA  PHE A   7       3.912  -7.502 -16.400  1.00  0.00
ATOM     44  CB  PHE A   7       2.545  -6.816 -16.648  1.00  0.12
ATOM     45  CG  PHE A   7       2.234  -5.716 -15.659  1.00 -0.12
ATOM     46  CD1 PHE A   7       2.080  -6.016 -14.292  1.00 -0.12
ATOM     47  HD1 PHE A   7       2.188  -7.032 -13.942  1.00  0.12
ATOM     48  CE1 PHE A   7       1.787  -4.996 -13.396  1.00 -0.12
ATOM     49  HE1 PHE A   7       1.638  -5.215 -12.349  1.00  0.12
ATOM     50  CZ  PHE A   7       1.687  -3.671 -13.868  1.00 -0.12
ATOM     51  HZ  PHE A   7       1.486  -2.873 -13.169  1.00  0.12
ATOM     52  CD2 PHE A   7       2.089  -4.405 -16.107  1.00 -0.12
ATOM     53  HD2 PHE A   7       2.168  -4.189 -17.162  1.00  0.12
ATOM     54  CE2 PHE A   7       1.843  -3.376 -15.212  1.00 -0.12
ATOM     55  HE2 PHE A   7       1.773  -2.355 -15.558  1.00  0.12
ATOM     56  C   PHE A   7       3.988  -8.873 -17.043  1.00  0.55
ATOM     57  O   PHE A   7       3.930  -9.931 -16.338  1.00 -0.55
ATOM     58  N   ASP A   8       4.076  -8.953 -18.383  1.00 -0.40
ATOM     59  H   ASP A   8       4.106  -8.140 -18.960  1.00  0.40
ATOM     60  CA  ASP A   8       4.135 -10.249 -19.088  1.00  0.00
ATOM     61  CB  ASP A   8       4.031 -10.089 -20.627  1.00  0.00
ATOM     62  CG  ASP A   8       2.588  -9.770 -20.943  1.00  0.10
ATOM     63  OD1 ASP A   8       1.754 -10.653 -20.640  1.00 -0.55
ATOM     64  OD2 ASP A   8       2.462  -8.627 -21.418  1.00 -0.55
ATOM     65  C   ASP A   8       5.421 -11.049 -18.947  1.00  0.55
ATOM     66  O   ASP A   8       5.378 -12.269 -18.851  1.00 -0.55
ATOM     67  N   GLY A   9       6.548 -10.322 -19.006  1.00 -0.40
ATOM     68  H   GLY A   9       6.591  -9.338 -19.155  1.00  0.40
ATOM     69  CA  GLY A   9       7.803 -11.083 -18.828  1.00  0.00
ATOM     70  C   GLY A   9       7.792 -11.756 -17.443  1.00  0.55
ATOM     71  O   GLY A   9       8.086 -12.963 -17.360  1.00 -0.55
ATOM     72  N   VAL A  10       7.485 -11.016 -16.366  1.00 -0.40
ATOM     73  H   VAL A  10       7.259 -10.048 -16.433  1.00  0.40
ATOM     74  CA  VAL A  10       7.464 -11.599 -15.010  1.00  0.00
ATOM     75  CB  VAL A  10       7.388 -10.553 -13.892  1.00  0.00
ATOM     76  CG1 VAL A  10       7.386 -11.181 -12.494  1.00  0.00
ATOM     77  CG2 VAL A  10       8.560  -9.576 -13.991  1.00  0.00
ATOM     78  C   VAL A  10       6.322 -12.605 -14.848  1.00  0.55
ATOM     79  O   VAL A  10       6.519 -13.655 -14.242  1.00 -0.55
ATOM     80  N   ALA A  11       5.167 -12.365 -15.417  1.00 -0.40
ATOM     81  H   ALA A  11       5.009 -11.540 -15.953  1.00  0.40
ATOM     82  CA  ALA A  11       4.038 -13.274 -15.314  1.00  0.00
ATOM     83  CB  ALA A  11       2.713 -12.733 -15.889  1.00  0.00
ATOM     84  C   ALA A  11       4.389 -14.583 -16.026  1.00  0.55
ATOM     85  O   ALA A  11       4.042 -15.634 -15.517  1.00 -0.55
ATOM     86  N   ASP A  12       5.050 -14.457 -17.191  1.00 -0.40
ATOM     87  H   ASP A  12       5.317 -13.590 -17.603  1.00  0.40
ATOM     88  CA  ASP A  12       5.392 -15.710 -17.887  1.00  0.00
ATOM     89  CB  ASP A  12       5.950 -15.433 -19.272  1.00  0.00
ATOM     90  CG  ASP A  12       4.809 -15.091 -20.202  1.00  0.10
ATOM     91  OD1 ASP A  12       3.608 -15.246 -19.848  1.00 -0.55
ATOM     92  OD2 ASP A  12       5.220 -14.674 -21.315  1.00 -0.55
ATOM     93  C   ASP A  12       6.440 -16.470 -17.120  1.00  0.55
ATOM     94  O   ASP A  12       6.401 -17.688 -17.034  1.00 -0.55
ATOM     95  N   TYR A  13       7.400 -15.716 -16.618  1.00 -0.40
ATOM     96  H   TYR A  13       7.421 -14.726 -16.734  1.00  0.40
ATOM     97  CA  TYR A  13       8.517 -16.321 -15.838  1.00  0.00
ATOM     98  CB  TYR A  13       9.528 -15.218 -15.495  1.00  0.12
ATOM     99  CG  TYR A  13      10.857 -15.763 -15.081  1.00 -0.12
ATOM    100  CD1 TYR A  13      11.025 -16.287 -13.802  1.00 -0.12
ATOM    101  HD1 TYR A  13      10.183 -16.269 -13.127  1.00  0.12
ATOM    102  CE1 TYR A  13      12.217 -16.831 -13.348  1.00 -0.12
ATOM    103  HE1 TYR A  13      12.310 -17.255 -12.360  1.00  0.12
ATOM    104  CZ  TYR A  13      13.280 -16.800 -14.232  1.00  0.06
ATOM    105  OH  TYR A  13      14.503 -17.285 -13.795  1.00 -0.49
ATOM    106  HH  TYR A  13      14.497 -17.283 -12.835  1.00  0.43
ATOM    107  CD2 TYR A  13      11.943 -15.767 -15.969  1.00 -0.12
ATOM    108  HD2 TYR A  13      11.846 -15.372 -16.969  1.00  0.12
ATOM    109  CE2 TYR A  13      13.153 -16.297 -15.519  1.00 -0.12
ATOM    110  HE2 TYR A  13      14.005 -16.316 -16.183  1.00  0.12
ATOM    111  C   TYR A  13       8.019 -17.119 -14.644  1.00  0.55
ATOM    112  O   TYR A  13       8.424 -18.276 -14.395  1.00 -0.55
ATOM    113  N   LEU A  14       7.100 -16.494 -13.897  1.00 -0.40
ATOM    114  H   LEU A  14       6.793 -15.571 -14.114  1.00  0.40
ATOM    115  CA  LEU A  14       6.466 -17.116 -12.696  1.00  0.00
ATOM    116  CB  LEU A  14       5.439 -16.167 -12.076  1.00  0.00
ATOM    117  CG  LEU A  14       6.026 -14.992 -11.281  1.00  0.00
ATOM    118  CD1 LEU A  14       4.925 -13.953 -11.038  1.00  0.00
ATOM    119  CD2 LEU A  14       6.608 -15.537  -9.993  1.00  0.00
ATOM    120  C   LEU A  14       5.759 -18.417 -13.020  1.00  0.55
ATOM    121  O   LEU A  14       5.887 -19.465 -12.365  1.00 -0.55
ATOM    122  N   GLN A  15       4.997 -18.320 -14.103  1.00 -0.40
ATOM    123  H   GLN A  15       4.886 -17.492 -14.647  1.00  0.40
ATOM    124  CA  GLN A  15       4.271 -19.539 -14.511  1.00  0.00
ATOM    125  CB  GLN A  15       3.242 -19.235 -15.560  1.00  0.00
ATOM    126  CG  GLN A  15       1.993 -18.450 -15.209  1.00  0.00
ATOM    127  CD  GLN A  15       1.053 -18.699 -16.416  1.00  0.55
ATOM    128  OE1 GLN A  15       1.315 -18.171 -17.517  1.00 -0.55
ATOM    129  NE2 GLN A  15       0.048 -19.519 -16.139  1.00 -0.78
ATOM    130 HE21 GLN A  15      -0.620 -19.749 -16.847  1.00  0.39
ATOM    131 HE22 GLN A  15      -0.043 -19.908 -15.222  1.00  0.39
ATOM    132  C   GLN A  15       5.193 -20.634 -15.081  1.00  0.55
ATOM    133  O   GLN A  15       4.839 -21.802 -14.957  1.00 -0.55
ATOM    134  N   THR A  16       6.284 -20.233 -15.716  1.00 -0.40
ATOM    135  H   THR A  16       6.514 -19.270 -15.831  1.00  0.40
ATOM    136  CA  THR A  16       7.211 -21.195 -16.283  1.00  0.00
ATOM    137  CB  THR A  16       8.108 -20.626 -17.410  1.00  0.00
ATOM    138  OG1 THR A  16       7.259 -19.900 -18.296  1.00 -0.49
ATOM    139  HG1 THR A  16       6.981 -19.117 -17.815  1.00  0.49
ATOM    140  CG2 THR A  16       8.810 -21.765 -18.173  1.00  0.00
ATOM    141  C   THR A  16       8.162 -21.733 -15.234  1.00  0.55
ATOM    142  O   THR A  16       8.299 -22.967 -15.218  1.00 -0.55
ATOM    143  N   TYR A  17       8.773 -20.886 -14.447  1.00 -0.40
ATOM    144  H   TYR A  17       8.625 -19.901 -14.488  1.00  0.40
ATOM    145  CA  TYR A  17       9.721 -21.377 -13.449  1.00  0.00
ATOM    146  CB  TYR A  17      11.033 -20.515 -13.591  1.00  0.12
ATOM    147  CG  TYR A  17      11.478 -20.514 -15.040  1.00 -0.12
ATOM    148  CD1 TYR A  17      12.130 -21.636 -15.596  1.00 -0.12
ATOM    149  HD1 TYR A  17      12.305 -22.500 -14.973  1.00  0.12
ATOM    150  CE1 TYR A  17      12.555 -21.666 -16.925  1.00 -0.12
ATOM    151  HE1 TYR A  17      13.056 -22.528 -17.340  1.00  0.12
ATOM    152  CZ  TYR A  17      12.302 -20.532 -17.687  1.00  0.06
ATOM    153  OH  TYR A  17      12.619 -20.477 -19.033  1.00 -0.49
ATOM    154  HH  TYR A  17      12.363 -19.613 -19.363  1.00  0.43
ATOM    155  CD2 TYR A  17      11.256 -19.401 -15.851  1.00 -0.12
ATOM    156  HD2 TYR A  17      10.767 -18.530 -15.440  1.00  0.12
ATOM    157  CE2 TYR A  17      11.655 -19.401 -17.171  1.00 -0.12
ATOM    158  HE2 TYR A  17      11.471 -18.541 -17.798  1.00  0.12
ATOM    159  C   TYR A  17       9.234 -21.420 -12.010  1.00  0.55
ATOM    160  O   TYR A  17      10.026 -21.911 -11.202  1.00 -0.55
ATOM    161  N   HSD A  18       8.058 -20.995 -11.640  1.00 -0.40
ATOM    162  H   HSD A  18       7.420 -20.623 -12.308  1.00  0.40
ATOM    163  CA  HSD A  18       7.567 -21.013 -10.282  1.00  0.00
ATOM    164  CB  HSD A  18       7.255 -22.412  -9.742  1.00  0.12
ATOM    165  ND1 HSD A  18       5.350 -22.085 -11.391  1.00 -0.40
ATOM    166  HD1 HSD A  18       5.522 -21.119 -11.582  1.00  0.40
ATOM    167  CG  HSD A  18       6.073 -22.863 -10.532  1.00 -0.12
ATOM    168  CE1 HSD A  18       4.387 -22.849 -11.917  1.00  0.15
ATOM    169  HE1 HSD A  18       3.667 -22.489 -12.652  1.00  0.12
ATOM    170  NE2 HSD A  18       4.445 -24.074 -11.420  1.00 -0.56
ATOM    171  CD2 HSD A  18       5.512 -24.100 -10.552  1.00  0.15
ATOM    172  HD2 HSD A  18       5.776 -25.007 -10.022  1.00  0.12
ATOM    173  C   HSD A  18       8.486 -20.307  -9.289  1.00  0.55
ATOM    174  O   HSD A  18       8.646 -20.775  -8.185  1.00 -0.55
ATOM    175  N   LYS A  19       8.996 -19.177  -9.676  1.00 -0.40
ATOM    176  H   LYS A  19       8.837 -18.844 -10.601  1.00  0.40
ATOM    177  CA  LYS A  19       9.813 -18.307  -8.860  1.00  0.00
ATOM    178  CB  LYS A  19      11.113 -19.018  -8.541  1.00  0.00
ATOM    179  CG  LYS A  19      11.991 -19.124  -9.779  1.00  0.00
ATOM    180  CD  LYS A  19      13.185 -20.018  -9.647  1.00  0.00
ATOM    181  CE  LYS A  19      14.249 -19.494 -10.618  1.00  0.33
ATOM    182  NZ  LYS A  19      15.420 -20.420 -10.717  1.00 -0.32
ATOM    183  HZ1 LYS A  19      15.100 -21.350 -11.056  1.00  0.33
ATOM    184  HZ2 LYS A  19      15.859 -20.525  -9.780  1.00  0.33
ATOM    185  HZ3 LYS A  19      16.116 -20.029 -11.384  1.00  0.33
ATOM    186  C   LYS A  19       9.993 -17.020  -9.667  1.00  0.55
ATOM    187  O   LYS A  19       9.771 -16.952 -10.895  1.00 -0.55
ATOM    188  N   LEU A  20      10.378 -15.979  -8.953  1.00 -0.40
ATOM    189  H   LEU A  20      10.494 -16.018  -7.964  1.00  0.40
ATOM    190  CA  LEU A  20      10.655 -14.702  -9.595  1.00  0.00
ATOM    191  CB  LEU A  20      10.775 -13.519  -8.588  1.00  0.00
ATOM    192  CG  LEU A  20       9.470 -12.962  -7.959  1.00  0.00
ATOM    193  CD1 LEU A  20       9.842 -11.945  -6.902  1.00  0.00
ATOM    194  CD2 LEU A  20       8.540 -12.320  -8.967  1.00  0.00
ATOM    195  C   LEU A  20      12.022 -14.693 -10.299  1.00  0.55
ATOM    196  O   LEU A  20      12.918 -15.398  -9.815  1.00 -0.55
ATOM    197  N   PRO A  21      12.156 -13.855 -11.321  1.00 -0.20
ATOM    198  CD  PRO A  21      11.077 -13.073 -11.927  1.00  0.10
ATOM    199  CA  PRO A  21      13.437 -13.676 -12.023  1.00  0.10
ATOM    200  CB  PRO A  21      13.188 -12.626 -13.078  1.00  0.00
ATOM    201  CG  PRO A  21      11.739 -12.352 -13.069  1.00  0.00
ATOM    202  C   PRO A  21      14.474 -13.211 -11.006  1.00  0.55
ATOM    203  O   PRO A  21      14.181 -12.619  -9.964  1.00 -0.55
ATOM    204  N   ASP A  22      15.740 -13.397 -11.342  1.00 -0.40
ATOM    205  H   ASP A  22      15.985 -13.802 -12.219  1.00  0.40
ATOM    206  CA  ASP A  22      16.859 -13.044 -10.498  1.00  0.00
ATOM    207  CB  ASP A  22      18.200 -13.555 -11.095  1.00  0.00
ATOM    208  CG  ASP A  22      18.099 -15.082 -11.055  1.00  0.10
ATOM    209  OD1 ASP A  22      17.236 -15.690 -10.347  1.00 -0.55
ATOM    210  OD2 ASP A  22      18.916 -15.723 -11.777  1.00 -0.55
ATOM    211  C   ASP A  22      17.038 -11.587 -10.209  1.00  0.55
ATOM    212  O   ASP A  22      17.916 -11.326  -9.369  1.00 -0.55
ATOM    213  N   ASN A  23      16.341 -10.659 -10.820  1.00 -0.40
ATOM    214  H   ASN A  23      15.639 -10.870 -11.497  1.00  0.40
ATOM    215  CA  ASN A  23      16.571  -9.236 -10.524  1.00  0.00
ATOM    216  CB  ASN A  23      16.326  -8.442 -11.803  1.00  0.00
ATOM    217  CG  ASN A  23      14.973  -8.757 -12.424  1.00  0.55
ATOM    218  OD1 ASN A  23      14.761  -9.889 -12.907  1.00 -0.55
ATOM    219  ND2 ASN A  23      14.083  -7.761 -12.405  1.00 -0.78
ATOM    220 HD21 ASN A  23      14.327  -6.880 -12.000  1.00  0.39
ATOM    221 HD22 ASN A  23      13.173  -7.897 -12.796  1.00  0.39
ATOM    222  C   ASN A  23      15.722  -8.732  -9.359  1.00  0.55
ATOM    223  O   ASN A  23      15.748  -7.539  -9.060  1.00 -0.55
ATOM    224  N   TYR A  24      14.997  -9.618  -8.725  1.00 -0.40
ATOM    225  H   TYR A  24      14.985 -10.578  -8.994  1.00  0.40
ATOM    226  CA  TYR A  24      14.162  -9.268  -7.591  1.00  0.00
ATOM    227  CB  TYR A  24      12.841 -10.106  -7.635  1.00  0.12
ATOM    228  CG  TYR A  24      11.971  -9.391  -8.629  1.00 -0.12
ATOM    229  CD1 TYR A  24      11.299  -8.220  -8.263  1.00 -0.12
ATOM    230  HD1 TYR A  24      11.365  -7.877  -7.242  1.00  0.12
ATOM    231  CE1 TYR A  24      10.553  -7.490  -9.169  1.00 -0.12
ATOM    232  HE1 TYR A  24      10.056  -6.578  -8.872  1.00  0.12
ATOM    233  CZ  TYR A  24      10.462  -7.963 -10.476  1.00  0.06
ATOM    234  OH  TYR A  24       9.680  -7.287 -11.405  1.00 -0.49
ATOM    235  HH  TYR A  24       9.165  -6.627 -10.936  1.00  0.43
ATOM    236  CD2 TYR A  24      11.913  -9.820  -9.940  1.00 -0.12
ATOM    237  HD2 TYR A  24      12.470 -10.692 -10.252  1.00  0.12
ATOM    238  CE2 TYR A  24      11.130  -9.119 -10.862  1.00 -0.12
ATOM    239  HE2 TYR A  24      11.043  -9.477 -11.878  1.00  0.12
ATOM    240  C   TYR A  24      14.764  -9.534  -6.232  1.00  0.55
ATOM    241  O   TYR A  24      15.365 -10.597  -6.153  1.00 -0.55
ATOM    242  N   ILE A  25      14.561  -8.696  -5.232  1.00 -0.40
ATOM    243  H   ILE A  25      14.067  -7.840  -5.361  1.00  0.40
ATOM    244  CA  ILE A  25      15.038  -8.950  -3.877  1.00  0.00
ATOM    245  CB  ILE A  25      16.326  -8.192  -3.481  1.00  0.00
ATOM    246  CG2 ILE A  25      17.566  -8.889  -4.056  1.00  0.00
ATOM    247  CG1 ILE A  25      16.322  -6.709  -3.870  1.00  0.00
ATOM    248  CD1 ILE A  25      17.601  -6.045  -3.346  1.00  0.00
ATOM    249  C   ILE A  25      13.950  -8.515  -2.886  1.00  0.55
ATOM    250  O   ILE A  25      13.309  -7.552  -3.241  1.00 -0.55
ATOM    251  N   THR A  26      13.773  -9.140  -1.750  1.00 -0.40
ATOM    252  H   THR A  26      14.311  -9.942  -1.503  1.00  0.40
ATOM    253  CA  THR A  26      12.783  -8.716  -0.770  1.00  0.00
ATOM    254  CB  THR A  26      12.528  -9.786   0.303  1.00  0.00
ATOM    255  OG1 THR A  26      13.694  -9.881   1.116  1.00 -0.49
ATOM    256  HG1 THR A  26      13.504 -10.554   1.773  1.00  0.49
ATOM    257  CG2 THR A  26      12.324 -11.127  -0.344  1.00  0.00
ATOM    258  C   THR A  26      13.224  -7.400  -0.140  1.00  0.55
ATOM    259  O   THR A  26      14.357  -6.901  -0.315  1.00 -0.55
ATOM    260  N   LYS A  27      12.287  -6.769   0.542  1.00 -0.40
ATOM    261  H   LYS A  27      11.367  -7.146   0.596  1.00  0.40
ATOM    262  CA  LYS A  27      12.460  -5.526   1.257  1.00  0.00
ATOM    263  CB  LYS A  27      11.181  -4.959   1.855  1.00  0.00
ATOM    264  CG  LYS A  27      10.102  -4.405   0.945  1.00  0.00
ATOM    265  CD  LYS A  27       8.750  -4.452   1.677  1.00  0.00
ATOM    266  CE  LYS A  27       7.559  -4.131   0.800  1.00  0.33
ATOM    267  NZ  LYS A  27       6.252  -4.452   1.438  1.00 -0.32
ATOM    268  HZ1 LYS A  27       6.150  -3.905   2.316  1.00  0.33
ATOM    269  HZ2 LYS A  27       6.214  -5.468   1.657  1.00  0.33
ATOM    270  HZ3 LYS A  27       5.479  -4.210   0.786  1.00  0.33
ATOM    271  C   LYS A  27      13.546  -5.724   2.363  1.00  0.55
ATOM    272  O   LYS A  27      14.371  -4.798   2.524  1.00 -0.55
ATOM    273  N   SER A  28      13.524  -6.835   3.061  1.00 -0.40
ATOM    274  H   SER A  28      12.843  -7.551   2.929  1.00  0.40
ATOM    275  CA  SER A  28      14.554  -7.060   4.102  1.00  0.00
ATOM    276  CB  SER A  28      14.180  -8.226   4.985  1.00  0.00
ATOM    277  OG  SER A  28      14.628  -9.515   4.622  1.00 -0.49
ATOM    278  HG  SER A  28      14.293 -10.111   5.296  1.00  0.49
ATOM    279  C   SER A  28      15.937  -7.179   3.452  1.00  0.55
ATOM    280  O   SER A  28      16.867  -6.489   3.907  1.00 -0.55
ATOM    281  N   GLU A  29      16.051  -7.999   2.392  1.00 -0.40
ATOM    282  H   GLU A  29      15.287  -8.547   2.061  1.00  0.40
ATOM    283  CA  GLU A  29      17.290  -8.135   1.672  1.00  0.00
ATOM    284  CB  GLU A  29      17.101  -8.912   0.350  1.00  0.00
ATOM    285  CG  GLU A  29      17.067 -10.380   0.712  1.00  0.00
ATOM    286  CD  GLU A  29      16.359 -11.242  -0.303  1.00  0.10
ATOM    287  OE1 GLU A  29      16.171 -10.866  -1.480  1.00 -0.55
ATOM    288  OE2 GLU A  29      15.927 -12.350   0.128  1.00 -0.55
ATOM    289  C   GLU A  29      17.900  -6.827   1.208  1.00  0.55
ATOM    290  O   GLU A  29      19.127  -6.597   1.301  1.00 -0.55
ATOM    291  N   ALA A  30      17.009  -6.004   0.662  1.00 -0.40
ATOM    292  H   ALA A  30      16.044  -6.240   0.586  1.00  0.40
ATOM    293  CA  ALA A  30      17.400  -4.684   0.135  1.00  0.00
ATOM    294  CB  ALA A  30      16.185  -4.078  -0.557  1.00  0.00
ATOM    295  C   ALA A  30      18.008  -3.761   1.193  1.00  0.55
ATOM    296  O   ALA A  30      19.015  -3.059   1.036  1.00 -0.55
ATOM    297  N   GLN A  31      17.328  -3.779   2.338  1.00 -0.40
ATOM    298  H   GLN A  31      16.515  -4.344   2.445  1.00  0.40
ATOM    299  CA  GLN A  31      17.698  -2.998   3.511  1.00  0.00
ATOM    300  CB  GLN A  31      16.700  -3.141   4.643  1.00  0.00
ATOM    301  CG  GLN A  31      15.300  -2.718   4.234  1.00  0.00
ATOM    302  CD  GLN A  31      14.294  -2.788   5.368  1.00  0.55
ATOM    303  OE1 GLN A  31      13.963  -1.687   5.817  1.00 -0.55
ATOM    304  NE2 GLN A  31      13.796  -3.926   5.881  1.00 -0.78
ATOM    305 HE21 GLN A  31      13.134  -3.889   6.630  1.00  0.39
ATOM    306 HE22 GLN A  31      14.086  -4.810   5.513  1.00  0.39
ATOM    307  C   GLN A  31      19.099  -3.444   3.943  1.00  0.55
ATOM    308  O   GLN A  31      19.888  -2.569   4.269  1.00 -0.55
ATOM    309  N   ALA A  32      19.253  -4.754   3.872  1.00 -0.40
ATOM    310  H   ALA A  32      18.510  -5.349   3.577  1.00  0.40
ATOM    311  CA  ALA A  32      20.500  -5.431   4.211  1.00  0.00
ATOM    312  CB  ALA A  32      20.493  -6.930   4.090  1.00  0.00
ATOM    313  C   ALA A  32      21.607  -4.845   3.322  1.00  0.55
ATOM    314  O   ALA A  32      22.731  -4.739   3.833  1.00 -0.55
ATOM    315  N   LEU A  33      21.311  -4.450   2.092  1.00 -0.40
ATOM    316  H   LEU A  33      20.398  -4.519   1.698  1.00  0.40
ATOM    317  CA  LEU A  33      22.357  -3.884   1.258  1.00  0.00
ATOM    318  CB  LEU A  33      22.135  -4.136  -0.238  1.00  0.00
ATOM    319  CG  LEU A  33      21.779  -5.612  -0.475  1.00  0.00
ATOM    320  CD1 LEU A  33      21.481  -5.834  -1.940  1.00  0.00
ATOM    321  CD2 LEU A  33      22.911  -6.488   0.024  1.00  0.00
ATOM    322  C   LEU A  33      22.450  -2.396   1.468  1.00  0.55
ATOM    323  O   LEU A  33      23.265  -1.801   0.764  1.00 -0.55
ATOM    324  N   GLY A  34      21.641  -1.829   2.330  1.00 -0.40
ATOM    325  H   GLY A  34      20.958  -2.311   2.872  1.00  0.40
ATOM    326  CA  GLY A  34      21.774  -0.373   2.490  1.00  0.00
ATOM    327  C   GLY A  34      20.646   0.455   1.912  1.00  0.55
ATOM    328  O   GLY A  34      20.850   1.663   1.794  1.00 -0.55
ATOM    329  N   TRP A  35      19.542  -0.227   1.591  1.00 -0.40
ATOM    330  H   TRP A  35      19.459  -1.214   1.705  1.00  0.40
ATOM    331  CA  TRP A  35      18.395   0.472   1.052  1.00  0.00
ATOM    332  CB  TRP A  35      17.413  -0.521   0.459  1.00  0.12
ATOM    333  CG  TRP A  35      16.126   0.047  -0.111  1.00 -0.12
ATOM    334  CD1 TRP A  35      15.966   1.059  -1.031  1.00 -0.12
ATOM    335  HD1 TRP A  35      16.756   1.653  -1.465  1.00  0.12
ATOM    336  NE1 TRP A  35      14.618   1.180  -1.300  1.00 -0.40
ATOM    337  HE1 TRP A  35      14.236   1.815  -1.935  1.00  0.40
ATOM    338  CE2 TRP A  35      13.885   0.291  -0.560  1.00  0.00
ATOM    339  CD2 TRP A  35      14.793  -0.438   0.202  1.00  0.00
ATOM    340  CE3 TRP A  35      14.327  -1.408   1.089  1.00 -0.12
ATOM    341  HE3 TRP A  35      14.989  -1.960   1.741  1.00  0.12
ATOM    342  CZ3 TRP A  35      12.972  -1.648   1.111  1.00 -0.12
ATOM    343  HZ3 TRP A  35      12.582  -2.429   1.748  1.00  0.12
ATOM    344  CZ2 TRP A  35      12.492   0.088  -0.535  1.00 -0.12
ATOM    345  HZ2 TRP A  35      11.788   0.648  -1.131  1.00  0.12
ATOM    346  CH2 TRP A  35      12.092  -0.902   0.328  1.00 -0.12
ATOM    347  HH2 TRP A  35      11.036  -1.115   0.404  1.00  0.12
ATOM    348  C   TRP A  35      17.652   1.229   2.157  1.00  0.55
ATOM    349  O   TRP A  35      17.319   0.631   3.180  1.00 -0.55
ATOM    350  N   VAL A  36      17.398   2.503   1.833  1.00 -0.40
ATOM    351  H   VAL A  36      17.709   2.885   0.966  1.00  0.40
ATOM    352  CA  VAL A  36      16.660   3.433   2.691  1.00  0.00
ATOM    353  CB  VAL A  36      17.450   4.649   3.192  1.00  0.00
ATOM    354  CG1 VAL A  36      16.648   5.384   4.245  1.00  0.00
ATOM    355  CG2 VAL A  36      18.811   4.283   3.760  1.00  0.00
ATOM    356  C   VAL A  36      15.551   3.940   1.762  1.00  0.55
ATOM    357  O   VAL A  36      15.938   4.746   0.898  1.00 -0.55
ATOM    358  N   ALA A  37      14.332   3.417   1.956  1.00 -0.40
ATOM    359  H   ALA A  37      14.129   2.772   2.689  1.00  0.40
ATOM    360  CA  ALA A  37      13.223   3.787   1.069  1.00  0.00
ATOM    361  CB  ALA A  37      11.904   3.144   1.465  1.00  0.00
ATOM    362  C   ALA A  37      13.120   5.297   0.914  1.00  0.55
ATOM    363  O   ALA A  37      12.985   5.735  -0.250  1.00 -0.55
ATOM    364  N   SER A  38      13.155   6.050   1.998  1.00 -0.40
ATOM    365  H   SER A  38      13.251   5.705   2.928  1.00  0.40
ATOM    366  CA  SER A  38      13.042   7.494   1.789  1.00  0.00
ATOM    367  CB  SER A  38      12.904   8.310   3.079  1.00  0.00
ATOM    368  OG  SER A  38      13.873   7.799   3.987  1.00 -0.49
ATOM    369  HG  SER A  38      13.492   7.000   4.359  1.00  0.49
ATOM    370  C   SER A  38      14.220   8.080   1.002  1.00  0.55
ATOM    371  O   SER A  38      14.056   9.224   0.533  1.00 -0.55
ATOM    372  N   LYS A  39      15.343   7.430   0.811  1.00 -0.40
ATOM    373  H   LYS A  39      15.518   6.513   1.164  1.00  0.40
ATOM    374  CA  LYS A  39      16.410   8.079   0.036  1.00  0.00
ATOM    375  CB  LYS A  39      17.766   7.511   0.382  1.00  0.00
ATOM    376  CG  LYS A  39      17.926   6.529   1.525  1.00  0.00
ATOM    377  CD  LYS A  39      19.285   6.772   2.215  1.00  0.00
ATOM    378  CE  LYS A  39      19.281   8.268   2.589  1.00  0.33
ATOM    379  NZ  LYS A  39      18.012   8.835   1.990  1.00 -0.32
ATOM    380  HZ1 LYS A  39      17.341   8.063   1.802  1.00  0.33
ATOM    381  HZ2 LYS A  39      18.236   9.324   1.100  1.00  0.33
ATOM    382  HZ3 LYS A  39      17.585   9.510   2.658  1.00  0.33
ATOM    383  C   LYS A  39      16.149   7.836  -1.458  1.00  0.55
ATOM    384  O   LYS A  39      16.607   8.608  -2.310  1.00 -0.55
ATOM    385  N   GLY A  40      15.420   6.748  -1.705  1.00 -0.40
ATOM    386  H   GLY A  40      15.044   6.158  -0.995  1.00  0.40
ATOM    387  CA  GLY A  40      15.152   6.388  -3.115  1.00  0.00
ATOM    388  C   GLY A  40      16.499   5.869  -3.682  1.00  0.55
ATOM    389  O   GLY A  40      16.691   6.012  -4.881  1.00 -0.55
ATOM    390  N   ASN A  41      17.345   5.248  -2.879  1.00 -0.40
ATOM    391  H   ASN A  41      17.125   5.077  -1.923  1.00  0.40
ATOM    392  CA  ASN A  41      18.656   4.768  -3.321  1.00  0.00
ATOM    393  CB  ASN A  41      19.660   5.137  -2.190  1.00  0.00
ATOM    394  CG  ASN A  41      19.415   4.159  -1.063  1.00  0.55
ATOM    395  OD1 ASN A  41      18.331   3.582  -0.908  1.00 -0.55
ATOM    396  ND2 ASN A  41      20.429   3.913  -0.227  1.00 -0.78
ATOM    397 HD21 ASN A  41      20.307   3.273   0.532  1.00  0.39
ATOM    398 HD22 ASN A  41      21.308   4.370  -0.359  1.00  0.39
ATOM    399  C   ASN A  41      18.791   3.299  -3.673  1.00  0.55
ATOM    400  O   ASN A  41      19.893   2.721  -3.645  1.00 -0.55
ATOM    401  N   LEU A  42      17.706   2.602  -4.035  1.00 -0.40
ATOM    402  H   LEU A  42      16.800   3.014  -4.097  1.00  0.40
ATOM    403  CA  LEU A  42      17.801   1.167  -4.366  1.00  0.00
ATOM    404  CB  LEU A  42      16.422   0.571  -4.646  1.00  0.00
ATOM    405  CG  LEU A  42      16.306  -0.921  -4.883  1.00  0.00
ATOM    406  CD1 LEU A  42      16.789  -1.705  -3.667  1.00  0.00
ATOM    407  CD2 LEU A  42      14.872  -1.264  -5.270  1.00  0.00
ATOM    408  C   LEU A  42      18.772   0.859  -5.524  1.00  0.55
ATOM    409  O   LEU A  42      19.554  -0.096  -5.416  1.00 -0.55
ATOM    410  N   ALA A  43      18.691   1.648  -6.583  1.00 -0.40
ATOM    411  H   ALA A  43      18.078   2.431  -6.657  1.00  0.40
ATOM    412  CA  ALA A  43      19.569   1.338  -7.721  1.00  0.00
ATOM    413  CB  ALA A  43      18.966   2.065  -8.911  1.00  0.00
ATOM    414  C   ALA A  43      21.023   1.663  -7.424  1.00  0.55
ATOM    415  O   ALA A  43      21.910   1.165  -8.140  1.00 -0.55
ATOM    416  N   ASP A  44      21.277   2.449  -6.389  1.00 -0.40
ATOM    417  H   ASP A  44      20.549   2.839  -5.831  1.00  0.40
ATOM    418  CA  ASP A  44      22.631   2.795  -6.000  1.00  0.00
ATOM    419  CB  ASP A  44      22.782   3.960  -5.026  1.00  0.00
ATOM    420  CG  ASP A  44      21.953   5.126  -5.520  1.00  0.10
ATOM    421  OD1 ASP A  44      22.010   5.282  -6.761  1.00 -0.55
ATOM    422  OD2 ASP A  44      21.287   5.844  -4.743  1.00 -0.55
ATOM    423  C   ASP A  44      23.228   1.635  -5.195  1.00  0.55
ATOM    424  O   ASP A  44      24.440   1.429  -5.311  1.00 -0.55
ATOM    425  N   VAL A  45      22.369   0.991  -4.428  1.00 -0.40
ATOM    426  H   VAL A  45      21.396   1.201  -4.378  1.00  0.40
ATOM    427  CA  VAL A  45      22.884  -0.101  -3.600  1.00  0.00
ATOM    428  CB  VAL A  45      22.219   0.010  -2.191  1.00  0.00
ATOM    429  CG1 VAL A  45      22.421   1.426  -1.646  1.00  0.00
ATOM    430  CG2 VAL A  45      20.743  -0.327  -2.180  1.00  0.00
ATOM    431  C   VAL A  45      22.741  -1.504  -4.160  1.00  0.55
ATOM    432  O   VAL A  45      23.317  -2.484  -3.636  1.00 -0.55
ATOM    433  N   ALA A  46      21.930  -1.649  -5.197  1.00 -0.40
ATOM    434  H   ALA A  46      21.481  -0.861  -5.608  1.00  0.40
ATOM    435  CA  ALA A  46      21.617  -2.936  -5.830  1.00  0.00
ATOM    436  CB  ALA A  46      20.573  -3.708  -5.029  1.00  0.00
ATOM    437  C   ALA A  46      21.151  -2.620  -7.241  1.00  0.55
ATOM    438  O   ALA A  46      19.974  -2.679  -7.582  1.00 -0.55
ATOM    439  N   PRO A  47      22.177  -2.290  -8.036  1.00 -0.20
ATOM    440  CD  PRO A  47      23.616  -2.206  -7.719  1.00  0.10
ATOM    441  CA  PRO A  47      21.898  -1.931  -9.444  1.00  0.10
ATOM    442  CB  PRO A  47      23.244  -1.460  -9.974  1.00  0.00
ATOM    443  CG  PRO A  47      24.088  -1.185  -8.761  1.00  0.00
ATOM    444  C   PRO A  47      21.214  -3.138 -10.098  1.00  0.55
ATOM    445  O   PRO A  47      21.542  -4.317  -9.806  1.00 -0.55
ATOM    446  N   GLY A  48      20.258  -2.779 -10.942  1.00 -0.40
ATOM    447  H   GLY A  48      20.020  -1.826 -11.115  1.00  0.40
ATOM    448  CA  GLY A  48      19.500  -3.787 -11.667  1.00  0.00
ATOM    449  C   GLY A  48      18.460  -4.570 -10.889  1.00  0.55
ATOM    450  O   GLY A  48      17.785  -5.350 -11.547  1.00 -0.55
ATOM    451  N   LYS A  49      18.335  -4.351  -9.587  1.00 -0.40
ATOM    452  H   LYS A  49      18.914  -3.687  -9.122  1.00  0.40
ATOM    453  CA  LYS A  49      17.375  -5.032  -8.729  1.00  0.00
ATOM    454  CB  LYS A  49      17.926  -5.170  -7.312  1.00  0.00
ATOM    455  CG  LYS A  49      19.054  -6.088  -7.059  1.00  0.00
ATOM    456  CD  LYS A  49      18.842  -7.363  -7.836  1.00  0.00
ATOM    457  CE  LYS A  49      20.240  -7.929  -8.118  1.00  0.33
ATOM    458  NZ  LYS A  49      20.148  -9.389  -8.459  1.00 -0.32
ATOM    459  HZ1 LYS A  49      19.554  -9.511  -9.304  1.00  0.33
ATOM    460  HZ2 LYS A  49      19.725  -9.906  -7.661  1.00  0.33
ATOM    461  HZ3 LYS A  49      21.100  -9.762  -8.648  1.00  0.33
ATOM    462  C   LYS A  49      16.086  -4.197  -8.577  1.00  0.55
ATOM    463  O   LYS A  49      16.107  -2.958  -8.682  1.00 -0.55
ATOM    464  N   SER A  50      15.029  -4.926  -8.243  1.00 -0.40
ATOM    465  H   SER A  50      15.101  -5.913  -8.135  1.00  0.40
ATOM    466  CA  SER A  50      13.711  -4.380  -8.011  1.00  0.00
ATOM    467  CB  SER A  50      12.781  -4.725  -9.188  1.00  0.00
ATOM    468  OG  SER A  50      12.867  -4.002 -10.390  1.00 -0.49
ATOM    469  HG  SER A  50      12.033  -4.143 -10.844  1.00  0.49
ATOM    470  C   SER A  50      13.192  -5.095  -6.760  1.00  0.55
ATOM    471  O   SER A  50      13.549  -6.266  -6.525  1.00 -0.55
ATOM    472  N   ILE A  51      12.381  -4.448  -5.965  1.00 -0.40
ATOM    473  H   ILE A  51      12.132  -3.499  -6.138  1.00  0.40
ATOM    474  CA  ILE A  51      11.777  -5.049  -4.775  1.00  0.00
ATOM    475  CB  ILE A  51      11.084  -3.944  -3.913  1.00  0.00
ATOM    476  CG2 ILE A  51      10.270  -4.546  -2.766  1.00  0.00
ATOM    477  CG1 ILE A  51      12.133  -2.913  -3.492  1.00  0.00
ATOM    478  CD1 ILE A  51      13.226  -3.409  -2.600  1.00  0.00
ATOM    479  C   ILE A  51      10.739  -6.054  -5.232  1.00  0.55
ATOM    480  O   ILE A  51       9.897  -5.770  -6.131  1.00 -0.55
ATOM    481  N   GLY A  52      10.688  -7.239  -4.682  1.00 -0.40
ATOM    482  H   GLY A  52      11.340  -7.517  -3.981  1.00  0.40
ATOM    483  CA  GLY A  52       9.696  -8.229  -5.038  1.00  0.00
ATOM    484  C   GLY A  52       9.954  -9.502  -4.256  1.00  0.55
ATOM    485  O   GLY A  52      11.108  -9.792  -3.885  1.00 -0.55
ATOM    486  N   GLY A  53       8.846 -10.212  -4.027  1.00 -0.40
ATOM    487  H   GLY A  53       7.963  -9.891  -4.357  1.00  0.40
ATOM    488  CA  GLY A  53       8.797 -11.458  -3.317  1.00  0.00
ATOM    489  C   GLY A  53       8.214 -11.485  -1.916  1.00  0.55
ATOM    490  O   GLY A  53       7.977 -12.598  -1.430  1.00 -0.55
ATOM    491  N   ASP A  54       7.920 -10.323  -1.341  1.00 -0.40
ATOM    492  H   ASP A  54       8.103  -9.451  -1.788  1.00  0.40
ATOM    493  CA  ASP A  54       7.303 -10.247   0.001  1.00  0.00
ATOM    494  CB  ASP A  54       7.322  -8.786   0.474  1.00  0.00
ATOM    495  CG  ASP A  54       8.784  -8.444   0.755  1.00  0.10
ATOM    496  OD1 ASP A  54       9.238  -9.072   1.746  1.00 -0.55
ATOM    497  OD2 ASP A  54       9.364  -7.643  -0.019  1.00 -0.55
ATOM    498  C   ASP A  54       5.869 -10.753   0.005  1.00  0.55
ATOM    499  O   ASP A  54       5.163 -10.704  -1.011  1.00 -0.55
ATOM    500  N   ILE A  55       5.396 -11.225   1.127  1.00 -0.40
ATOM    501  H   ILE A  55       5.969 -11.292   1.940  1.00  0.40
ATOM    502  CA  ILE A  55       4.013 -11.689   1.300  1.00  0.00
ATOM    503  CB  ILE A  55       3.725 -12.284   2.698  1.00  0.00
ATOM    504  CG2 ILE A  55       2.232 -12.551   2.971  1.00  0.00
ATOM    505  CG1 ILE A  55       4.558 -13.587   2.828  1.00  0.00
ATOM    506  CD1 ILE A  55       3.737 -14.705   2.189  1.00  0.00
ATOM    507  C   ILE A  55       3.134 -10.440   1.118  1.00  0.55
ATOM    508  O   ILE A  55       3.504  -9.331   1.510  1.00 -0.55
ATOM    509  N   PHE A  56       2.000 -10.681   0.522  1.00 -0.40
ATOM    510  H   PHE A  56       1.791 -11.609   0.231  1.00  0.40
ATOM    511  CA  PHE A  56       0.953  -9.735   0.210  1.00  0.00
ATOM    512  CB  PHE A  56       0.565  -9.717  -1.293  1.00  0.12
ATOM    513  CG  PHE A  56      -0.506  -8.676  -1.530  1.00 -0.12
ATOM    514  CD1 PHE A  56      -0.206  -7.327  -1.368  1.00 -0.12
ATOM    515  HD1 PHE A  56       0.798  -7.040  -1.093  1.00  0.12
ATOM    516  CE1 PHE A  56      -1.158  -6.350  -1.549  1.00 -0.12
ATOM    517  HE1 PHE A  56      -0.909  -5.309  -1.405  1.00  0.12
ATOM    518  CZ  PHE A  56      -2.424  -6.716  -1.915  1.00 -0.12
ATOM    519  HZ  PHE A  56      -3.172  -5.952  -2.069  1.00  0.12
ATOM    520  CD2 PHE A  56      -1.807  -9.048  -1.893  1.00 -0.12
ATOM    521  HD2 PHE A  56      -2.067 -10.089  -2.017  1.00  0.12
ATOM    522  CE2 PHE A  56      -2.764  -8.044  -2.091  1.00 -0.12
ATOM    523  HE2 PHE A  56      -3.770  -8.308  -2.383  1.00  0.12
ATOM    524  C   PHE A  56      -0.213 -10.175   1.079  1.00  0.55
ATOM    525  O   PHE A  56      -0.703 -11.289   0.808  1.00 -0.55
ATOM    526  N   SER A  57      -0.570  -9.300   2.033  1.00 -0.40
ATOM    527  H   SER A  57      -0.160  -8.405   2.184  1.00  0.40
ATOM    528  CA  SER A  57      -1.681  -9.759   2.914  1.00  0.00
ATOM    529  CB  SER A  57      -1.460  -9.230   4.340  1.00  0.00
ATOM    530  OG  SER A  57      -0.176  -9.733   4.729  1.00 -0.49
ATOM    531  HG  SER A  57      -0.024  -9.410   5.620  1.00  0.49
ATOM    532  C   SER A  57      -3.088  -9.504   2.431  1.00  0.55
ATOM    533  O   SER A  57      -3.984  -9.914   3.203  1.00 -0.55
ATOM    534  N   ASN A  58      -3.285  -8.888   1.254  1.00 -0.40
ATOM    535  H   ASN A  58      -2.529  -8.536   0.708  1.00  0.40
ATOM    536  CA  ASN A  58      -4.616  -8.693   0.703  1.00  0.00
ATOM    537  CB  ASN A  58      -5.010 -10.107   0.212  1.00  0.00
ATOM    538  CG  ASN A  58      -6.288 -10.275  -0.572  1.00  0.55
ATOM    539  OD1 ASN A  58      -6.557  -9.283  -1.273  1.00 -0.55
ATOM    540  ND2 ASN A  58      -7.075 -11.330  -0.604  1.00 -0.78
ATOM    541 HD21 ASN A  58      -7.901 -11.320  -1.166  1.00  0.39
ATOM    542 HD22 ASN A  58      -6.846 -12.140  -0.065  1.00  0.39
ATOM    543  C   ASN A  58      -5.583  -8.193   1.776  1.00  0.55
ATOM    544  O   ASN A  58      -6.665  -8.769   2.054  1.00 -0.55
ATOM    545  N   ARG A  59      -5.176  -7.077   2.340  1.00 -0.40
ATOM    546  H   ARG A  59      -4.348  -6.625   2.019  1.00  0.40
ATOM    547  CA  ARG A  59      -5.845  -6.392   3.447  1.00  0.00
ATOM    548  CB  ARG A  59      -4.946  -5.301   4.041  1.00  0.00
ATOM    549  CG  ARG A  59      -3.604  -5.874   4.524  1.00  0.00
ATOM    550  CD  ARG A  59      -2.601  -4.742   4.785  1.00  0.35
ATOM    551  NE  ARG A  59      -1.233  -5.331   4.940  1.00 -0.35
ATOM    552  HE  ARG A  59      -0.623  -5.392   4.150  1.00  0.45
ATOM    553  CZ  ARG A  59      -0.828  -5.775   6.128  1.00  0.35
ATOM    554  NH1 ARG A  59      -1.603  -5.671   7.203  1.00 -0.70
ATOM    555 HH11 ARG A  59      -2.509  -5.253   7.129  1.00  0.40
ATOM    556 HH12 ARG A  59      -1.281  -6.011   8.087  1.00  0.40
ATOM    557  NH2 ARG A  59       0.344  -6.329   6.307  1.00 -0.70
ATOM    558 HH21 ARG A  59       0.972  -6.431   5.536  1.00  0.40
ATOM    559 HH22 ARG A  59       0.611  -6.650   7.216  1.00  0.40
ATOM    560  C   ARG A  59      -7.222  -5.897   3.110  1.00  0.55
ATOM    561  O   ARG A  59      -8.036  -5.881   4.032  1.00 -0.55
ATOM    562  N   GLU A  60      -7.547  -5.491   1.914  1.00 -0.40
ATOM    563  H   GLU A  60      -6.864  -5.461   1.190  1.00  0.40
ATOM    564  CA  GLU A  60      -8.873  -5.052   1.506  1.00  0.00
ATOM    565  CB  GLU A  60      -8.790  -4.022   0.385  1.00  0.00
ATOM    566  CG  GLU A  60      -8.003  -2.794   0.795  1.00  0.00
ATOM    567  CD  GLU A  60      -8.842  -1.911   1.675  1.00  0.10
ATOM    568  OE1 GLU A  60     -10.028  -2.229   1.907  1.00 -0.55
ATOM    569  OE2 GLU A  60      -8.438  -0.880   2.210  1.00 -0.55
ATOM    570  C   GLU A  60      -9.672  -6.237   1.029  1.00  0.55
ATOM    571  O   GLU A  60     -10.820  -6.034   0.703  1.00 -0.55
ATOM    572  N   GLY A  61      -9.182  -7.448   0.933  1.00 -0.40
ATOM    573  H   GLY A  61      -8.238  -7.601   1.205  1.00  0.40
ATOM    574  CA  GLY A  61      -9.823  -8.650   0.476  1.00  0.00
ATOM    575  C   GLY A  61     -10.221  -8.623  -1.000  1.00  0.55
ATOM    576  O   GLY A  61     -11.150  -9.354  -1.387  1.00 -0.55
ATOM    577  N   LYS A  62      -9.558  -7.847  -1.837  1.00 -0.40
ATOM    578  H   LYS A  62      -8.801  -7.280  -1.524  1.00  0.40
ATOM    579  CA  LYS A  62      -9.862  -7.746  -3.271  1.00  0.00
ATOM    580  CB  LYS A  62      -9.299  -6.428  -3.823  1.00  0.00
ATOM    581  CG  LYS A  62      -9.955  -5.251  -3.095  1.00  0.00
ATOM    582  CD  LYS A  62      -9.833  -4.014  -3.951  1.00  0.00
ATOM    583  CE  LYS A  62     -10.111  -2.726  -3.163  1.00  0.33
ATOM    584  NZ  LYS A  62      -8.855  -1.875  -3.145  1.00 -0.32
ATOM    585  HZ1 LYS A  62      -8.583  -1.636  -4.120  1.00  0.33
ATOM    586  HZ2 LYS A  62      -8.084  -2.403  -2.690  1.00  0.33
ATOM    587  HZ3 LYS A  62      -9.036  -1.000  -2.612  1.00  0.33
ATOM    588  C   LYS A  62      -9.403  -8.959  -4.069  1.00  0.55
ATOM    589  O   LYS A  62     -10.074  -9.230  -5.090  1.00 -0.55
ATOM    590  N   LEU A  63      -8.368  -9.681  -3.706  1.00 -0.40
ATOM    591  H   LEU A  63      -7.811  -9.440  -2.915  1.00  0.40
ATOM    592  CA  LEU A  63      -7.960 -10.884  -4.430  1.00  0.00
ATOM    593  CB  LEU A  63      -6.432 -11.095  -4.423  1.00  0.00
ATOM    594  CG  LEU A  63      -5.644  -9.882  -4.989  1.00  0.00
ATOM    595  CD1 LEU A  63      -4.143  -9.996  -4.817  1.00  0.00
ATOM    596  CD2 LEU A  63      -6.001  -9.806  -6.465  1.00  0.00
ATOM    597  C   LEU A  63      -8.704 -12.067  -3.791  1.00  0.55
ATOM    598  O   LEU A  63      -8.974 -12.112  -2.583  1.00 -0.55
ATOM    599  N   PRO A  64      -8.946 -13.064  -4.635  1.00 -0.20
ATOM    600  CD  PRO A  64      -8.616 -13.098  -6.071  1.00  0.10
ATOM    601  CA  PRO A  64      -9.680 -14.243  -4.193  1.00  0.10
ATOM    602  CB  PRO A  64     -10.035 -14.971  -5.498  1.00  0.00
ATOM    603  CG  PRO A  64      -8.896 -14.535  -6.437  1.00  0.00
ATOM    604  C   PRO A  64      -8.932 -15.036  -3.169  1.00  0.55
ATOM    605  O   PRO A  64      -7.748 -15.314  -3.329  1.00 -0.55
ATOM    606  N   GLY A  65      -9.622 -15.448  -2.114  1.00 -0.40
ATOM    607  H   GLY A  65     -10.591 -15.258  -1.979  1.00  0.40
ATOM    608  CA  GLY A  65      -8.929 -16.230  -1.079  1.00  0.00
ATOM    609  C   GLY A  65      -9.336 -17.673  -1.158  1.00  0.55
ATOM    610  O   GLY A  65     -10.357 -17.964  -1.787  1.00 -0.55
ATOM    611  N   LYS A  66      -8.598 -18.534  -0.512  1.00 -0.40
ATOM    612  H   LYS A  66      -7.799 -18.218  -0.010  1.00  0.40
ATOM    613  CA  LYS A  66      -8.804 -19.969  -0.429  1.00  0.00
ATOM    614  CB  LYS A  66      -8.493 -20.623  -1.763  1.00  0.00
ATOM    615  CG  LYS A  66      -8.773 -22.095  -1.893  1.00  0.00
ATOM    616  CD  LYS A  66      -8.151 -22.739  -3.120  1.00  0.00
ATOM    617  CE  LYS A  66      -8.794 -24.090  -3.404  1.00  0.33
ATOM    618  NZ  LYS A  66     -10.320 -24.058  -3.435  1.00 -0.32
ATOM    619  HZ1 LYS A  66     -10.639 -23.405  -4.178  1.00  0.33
ATOM    620  HZ2 LYS A  66     -10.678 -23.737  -2.513  1.00  0.33
ATOM    621  HZ3 LYS A  66     -10.682 -25.013  -3.633  1.00  0.33
ATOM    622  C   LYS A  66      -7.904 -20.498   0.687  1.00  0.55
ATOM    623  O   LYS A  66      -6.818 -19.964   0.929  1.00 -0.55
ATOM    624  N   SER A  67      -8.376 -21.555   1.351  1.00 -0.40
ATOM    625  H   SER A  67      -9.266 -21.959   1.159  1.00  0.40
ATOM    626  CA  SER A  67      -7.582 -22.179   2.419  1.00  0.00
ATOM    627  CB  SER A  67      -8.465 -23.182   3.180  1.00  0.00
ATOM    628  OG  SER A  67      -7.609 -23.855   4.133  1.00 -0.49
ATOM    629  HG  SER A  67      -8.171 -24.477   4.600  1.00  0.49
ATOM    630  C   SER A  67      -6.353 -22.792   1.744  1.00  0.55
ATOM    631  O   SER A  67      -6.455 -23.458   0.714  1.00 -0.55
ATOM    632  N   GLY A  68      -5.187 -22.444   2.261  1.00 -0.40
ATOM    633  H   GLY A  68      -5.171 -21.843   3.053  1.00  0.40
ATOM    634  CA  GLY A  68      -3.857 -22.835   1.817  1.00  0.00
ATOM    635  C   GLY A  68      -3.157 -21.869   0.859  1.00  0.55
ATOM    636  O   GLY A  68      -1.969 -21.990   0.526  1.00 -0.55
ATOM    637  N   ARG A  69      -3.898 -20.897   0.347  1.00 -0.40
ATOM    638  H   ARG A  69      -4.852 -20.788   0.614  1.00  0.40
ATOM    639  CA  ARG A  69      -3.420 -19.922  -0.618  1.00  0.00
ATOM    640  CB  ARG A  69      -4.593 -19.453  -1.539  1.00  0.00
ATOM    641  CG  ARG A  69      -3.949 -18.459  -2.558  1.00  0.00
ATOM    642  CD  ARG A  69      -5.020 -17.790  -3.423  1.00  0.35
ATOM    643  NE  ARG A  69      -5.569 -18.845  -4.263  1.00 -0.35
ATOM    644  HE  ARG A  69      -4.930 -19.576  -4.487  1.00  0.45
ATOM    645  CZ  ARG A  69      -6.773 -18.987  -4.771  1.00  0.35
ATOM    646  NH1 ARG A  69      -7.723 -18.092  -4.526  1.00 -0.70
ATOM    647 HH11 ARG A  69      -7.525 -17.299  -3.949  1.00  0.40
ATOM    648 HH12 ARG A  69      -8.635 -18.210  -4.918  1.00  0.40
ATOM    649  NH2 ARG A  69      -7.106 -20.029  -5.527  1.00 -0.70
ATOM    650 HH21 ARG A  69      -6.430 -20.739  -5.726  1.00  0.40
ATOM    651 HH22 ARG A  69      -8.032 -20.103  -5.897  1.00  0.40
ATOM    652  C   ARG A  69      -2.755 -18.741   0.004  1.00  0.55
ATOM    653  O   ARG A  69      -3.392 -18.094   0.829  1.00 -0.55
ATOM    654  N   THR A  70      -1.512 -18.467  -0.352  1.00 -0.40
ATOM    655  H   THR A  70      -0.984 -19.053  -0.962  1.00  0.40
ATOM    656  CA  THR A  70      -0.845 -17.260   0.147  1.00  0.00
ATOM    657  CB  THR A  70       0.375 -17.431   1.060  1.00  0.00
ATOM    658  OG1 THR A  70       1.278 -18.350   0.481  1.00 -0.49
ATOM    659  HG1 THR A  70       2.081 -18.298   1.005  1.00  0.49
ATOM    660  CG2 THR A  70      -0.077 -17.997   2.412  1.00  0.00
ATOM    661  C   THR A  70      -0.515 -16.414  -1.109  1.00  0.55
ATOM    662  O   THR A  70      -0.403 -16.961  -2.240  1.00 -0.55
ATOM    663  N   TRP A  71      -0.442 -15.093  -0.917  1.00 -0.40
ATOM    664  H   TRP A  71      -0.595 -14.693  -0.017  1.00  0.40
ATOM    665  CA  TRP A  71      -0.142 -14.139  -1.974  1.00  0.00
ATOM    666  CB  TRP A  71      -1.236 -13.052  -2.114  1.00  0.12
ATOM    667  CG  TRP A  71      -2.573 -13.520  -2.599  1.00 -0.12
ATOM    668  CD1 TRP A  71      -3.654 -13.963  -1.879  1.00 -0.12
ATOM    669  HD1 TRP A  71      -3.679 -14.015  -0.801  1.00  0.12
ATOM    670  NE1 TRP A  71      -4.709 -14.335  -2.695  1.00 -0.40
ATOM    671  HE1 TRP A  71      -5.582 -14.660  -2.405  1.00  0.40
ATOM    672  CE2 TRP A  71      -4.290 -14.158  -3.995  1.00  0.00
ATOM    673  CD2 TRP A  71      -2.951 -13.683  -3.979  1.00  0.00
ATOM    674  CE3 TRP A  71      -2.286 -13.434  -5.189  1.00 -0.12
ATOM    675  HE3 TRP A  71      -1.264 -13.085  -5.203  1.00  0.12
ATOM    676  CZ3 TRP A  71      -2.943 -13.635  -6.387  1.00 -0.12
ATOM    677  HZ3 TRP A  71      -2.463 -13.385  -7.322  1.00  0.12
ATOM    678  CZ2 TRP A  71      -4.942 -14.452  -5.192  1.00 -0.12
ATOM    679  HZ2 TRP A  71      -5.935 -14.875  -5.217  1.00  0.12
ATOM    680  CH2 TRP A  71      -4.270 -14.181  -6.377  1.00 -0.12
ATOM    681  HH2 TRP A  71      -4.760 -14.386  -7.317  1.00  0.12
ATOM    682  C   TRP A  71       1.190 -13.494  -1.627  1.00  0.55
ATOM    683  O   TRP A  71       1.667 -13.324  -0.489  1.00 -0.55
ATOM    684  N   ARG A  72       1.831 -13.074  -2.687  1.00 -0.40
ATOM    685  H   ARG A  72       1.451 -13.261  -3.587  1.00  0.40
ATOM    686  CA  ARG A  72       3.100 -12.324  -2.739  1.00  0.00
ATOM    687  CB  ARG A  72       4.302 -13.264  -2.989  1.00  0.00
ATOM    688  CG  ARG A  72       4.494 -14.152  -1.772  1.00  0.00
ATOM    689  CD  ARG A  72       5.720 -15.003  -2.058  1.00  0.35
ATOM    690  NE  ARG A  72       5.747 -16.081  -1.063  1.00 -0.35
ATOM    691  HE  ARG A  72       5.221 -16.921  -1.193  1.00  0.45
ATOM    692  CZ  ARG A  72       6.503 -15.894   0.024  1.00  0.35
ATOM    693  NH1 ARG A  72       7.212 -14.795   0.222  1.00 -0.70
ATOM    694 HH11 ARG A  72       7.196 -14.061  -0.458  1.00  0.40
ATOM    695 HH12 ARG A  72       7.764 -14.698   1.050  1.00  0.40
ATOM    696  NH2 ARG A  72       6.483 -16.901   0.903  1.00 -0.70
ATOM    697 HH21 ARG A  72       5.930 -17.714   0.720  1.00  0.40
ATOM    698 HH22 ARG A  72       7.021 -16.842   1.744  1.00  0.40
ATOM    699  C   ARG A  72       3.036 -11.243  -3.820  1.00  0.55
ATOM    700  O   ARG A  72       2.191 -11.355  -4.728  1.00 -0.55
ATOM    701  N   GLU A  73       3.936 -10.264  -3.747  1.00 -0.40
ATOM    702  H   GLU A  73       4.656 -10.222  -3.058  1.00  0.40
ATOM    703  CA  GLU A  73       3.873  -9.186  -4.728  1.00  0.00
ATOM    704  CB  GLU A  73       3.262  -7.930  -4.072  1.00  0.00
ATOM    705  CG  GLU A  73       3.925  -7.446  -2.787  1.00  0.00
ATOM    706  CD  GLU A  73       3.393  -6.054  -2.446  1.00  0.10
ATOM    707  OE1 GLU A  73       3.359  -5.139  -3.333  1.00 -0.55
ATOM    708  OE2 GLU A  73       2.988  -5.860  -1.259  1.00 -0.55
ATOM    709  C   GLU A  73       5.237  -8.767  -5.225  1.00  0.55
ATOM    710  O   GLU A  73       6.147  -9.124  -4.472  1.00 -0.55
ATOM    711  N   ALA A  74       5.340  -8.078  -6.346  1.00 -0.40
ATOM    712  H   ALA A  74       4.554  -7.833  -6.908  1.00  0.40
ATOM    713  CA  ALA A  74       6.661  -7.638  -6.813  1.00  0.00
ATOM    714  CB  ALA A  74       7.345  -8.552  -7.808  1.00  0.00
ATOM    715  C   ALA A  74       6.452  -6.318  -7.536  1.00  0.55
ATOM    716  O   ALA A  74       5.351  -6.256  -8.102  1.00 -0.55
ATOM    717  N   ASP A  75       7.435  -5.465  -7.492  1.00 -0.40
ATOM    718  H   ASP A  75       8.271  -5.635  -6.976  1.00  0.40
ATOM    719  CA  ASP A  75       7.355  -4.202  -8.207  1.00  0.00
ATOM    720  CB  ASP A  75       8.469  -3.255  -7.795  1.00  0.00
ATOM    721  CG  ASP A  75       8.228  -2.602  -6.463  1.00  0.10
ATOM    722  OD1 ASP A  75       7.365  -3.160  -5.733  1.00 -0.55
ATOM    723  OD2 ASP A  75       8.891  -1.609  -6.198  1.00 -0.55
ATOM    724  C   ASP A  75       7.536  -4.453  -9.705  1.00  0.55
ATOM    725  O   ASP A  75       8.358  -5.336 -10.033  1.00 -0.55
ATOM    726  N   ILE A  76       6.809  -3.715 -10.509  1.00 -0.40
ATOM    727  H   ILE A  76       6.172  -3.036 -10.152  1.00  0.40
ATOM    728  CA  ILE A  76       6.860  -3.816 -11.972  1.00  0.00
ATOM    729  CB  ILE A  76       5.529  -4.362 -12.506  1.00  0.00
ATOM    730  CG2 ILE A  76       5.432  -4.066 -14.023  1.00  0.00
ATOM    731  CG1 ILE A  76       5.271  -5.825 -12.139  1.00  0.00
ATOM    732  CD1 ILE A  76       6.091  -6.968 -12.724  1.00  0.00
ATOM    733  C   ILE A  76       7.239  -2.425 -12.523  1.00  0.55
ATOM    734  O   ILE A  76       6.950  -1.332 -11.965  1.00 -0.55
ATOM    735  N   ASN A  77       7.960  -2.449 -13.657  1.00 -0.40
ATOM    736  H   ASN A  77       8.202  -3.326 -14.059  1.00  0.40
ATOM    737  CA  ASN A  77       8.457  -1.322 -14.407  1.00  0.00
ATOM    738  CB  ASN A  77       7.333  -0.411 -14.971  1.00  0.00
ATOM    739  CG  ASN A  77       6.344  -1.111 -15.869  1.00  0.55
ATOM    740  OD1 ASN A  77       6.741  -1.975 -16.656  1.00 -0.55
ATOM    741  ND2 ASN A  77       5.006  -0.926 -15.789  1.00 -0.78
ATOM    742 HD21 ASN A  77       4.628  -0.299 -15.108  1.00  0.39
ATOM    743 HD22 ASN A  77       4.396  -1.417 -16.411  1.00  0.39
ATOM    744  C   ASN A  77       9.403  -0.463 -13.600  1.00  0.55
ATOM    745  O   ASN A  77       9.554   0.735 -13.921  1.00 -0.55
ATOM    746  N   TYR A  78      10.054  -1.014 -12.586  1.00 -0.40
ATOM    747  H   TYR A  78       9.953  -1.964 -12.302  1.00  0.40
ATOM    748  CA  TYR A  78      10.987  -0.153 -11.835  1.00  0.00
ATOM    749  CB  TYR A  78      11.114  -0.635 -10.369  1.00  0.12
ATOM    750  CG  TYR A  78      12.127   0.157  -9.553  1.00 -0.12
ATOM    751  CD1 TYR A  78      11.822   1.381  -8.970  1.00 -0.12
ATOM    752  HD1 TYR A  78      10.822   1.770  -9.090  1.00  0.12
ATOM    753  CE1 TYR A  78      12.738   2.130  -8.242  1.00 -0.12
ATOM    754  HE1 TYR A  78      12.455   3.087  -7.829  1.00  0.12
ATOM    755  CZ  TYR A  78      14.026   1.634  -8.049  1.00  0.06
ATOM    756  OH  TYR A  78      14.967   2.306  -7.295  1.00 -0.49
ATOM    757  HH  TYR A  78      14.564   3.114  -6.969  1.00  0.43
ATOM    758  CD2 TYR A  78      13.432  -0.306  -9.349  1.00 -0.12
ATOM    759  HD2 TYR A  78      13.728  -1.265  -9.749  1.00  0.12
ATOM    760  CE2 TYR A  78      14.337   0.446  -8.645  1.00 -0.12
ATOM    761  HE2 TYR A  78      15.349   0.079  -8.557  1.00  0.12
ATOM    762  C   TYR A  78      12.413  -0.178 -12.438  1.00  0.55
ATOM    763  O   TYR A  78      12.862  -1.299 -12.778  1.00 -0.55
ATOM    764  N   THR A  79      13.055   0.967 -12.505  1.00 -0.40
ATOM    765  H   THR A  79      12.647   1.843 -12.260  1.00  0.40
ATOM    766  CA  THR A  79      14.483   0.970 -12.976  1.00  0.00
ATOM    767  CB  THR A  79      14.803   1.592 -14.328  1.00  0.00
ATOM    768  OG1 THR A  79      14.385   2.971 -14.262  1.00 -0.49
ATOM    769  HG1 THR A  79      14.733   3.391 -15.052  1.00  0.49
ATOM    770  CG2 THR A  79      14.002   0.959 -15.436  1.00  0.00
ATOM    771  C   THR A  79      15.351   1.637 -11.894  1.00  0.55
ATOM    772  O   THR A  79      16.349   1.032 -11.473  1.00 -0.55
ATOM    773  N   SER A  80      14.989   2.808 -11.405  1.00 -0.40
ATOM    774  H   SER A  80      14.188   3.302 -11.733  1.00  0.40
ATOM    775  CA  SER A  80      15.764   3.450 -10.337  1.00  0.00
ATOM    776  CB  SER A  80      17.074   3.985 -10.954  1.00  0.00
ATOM    777  OG  SER A  80      16.689   5.130 -11.727  1.00 -0.49
ATOM    778  HG  SER A  80      17.498   5.471 -12.116  1.00  0.49
ATOM    779  C   SER A  80      14.995   4.586  -9.689  1.00  0.55
ATOM    780  O   SER A  80      13.962   4.988 -10.246  1.00 -0.55
ATOM    781  N   GLY A  81      15.469   5.095  -8.565  1.00 -0.40
ATOM    782  H   GLY A  81      16.296   4.761  -8.118  1.00  0.40
ATOM    783  CA  GLY A  81      14.744   6.232  -7.911  1.00  0.00
ATOM    784  C   GLY A  81      13.677   5.692  -6.949  1.00  0.55
ATOM    785  O   GLY A  81      13.793   4.526  -6.518  1.00 -0.55
ATOM    786  N   PHE A  82      12.681   6.519  -6.644  1.00 -0.40
ATOM    787  H   PHE A  82      12.620   7.452  -6.989  1.00  0.40
ATOM    788  CA  PHE A  82      11.607   6.060  -5.759  1.00  0.00
ATOM    789  CB  PHE A  82      10.687   7.209  -5.302  1.00  0.12
ATOM    790  CG  PHE A  82      11.526   8.242  -4.598  1.00 -0.12
ATOM    791  CD1 PHE A  82      11.807   8.097  -3.257  1.00 -0.12
ATOM    792  HD1 PHE A  82      11.405   7.252  -2.718  1.00  0.12
ATOM    793  CE1 PHE A  82      12.593   9.014  -2.594  1.00 -0.12
ATOM    794  HE1 PHE A  82      12.797   8.896  -1.541  1.00  0.12
ATOM    795  CZ  PHE A  82      13.119  10.090  -3.292  1.00 -0.12
ATOM    796  HZ  PHE A  82      13.742  10.812  -2.785  1.00  0.12
ATOM    797  CD2 PHE A  82      12.054   9.308  -5.287  1.00 -0.12
ATOM    798  HD2 PHE A  82      11.848   9.417  -6.341  1.00  0.12
ATOM    799  CE2 PHE A  82      12.843  10.237  -4.648  1.00 -0.12
ATOM    800  HE2 PHE A  82      13.245  11.076  -5.197  1.00  0.12
ATOM    801  C   PHE A  82      10.689   5.067  -6.458  1.00  0.55
ATOM    802  O   PHE A  82      10.541   5.028  -7.685  1.00 -0.55
ATOM    803  N   ARG A  83      10.019   4.261  -5.655  1.00 -0.40
ATOM    804  H   ARG A  83      10.149   4.295  -4.667  1.00  0.40
ATOM    805  CA  ARG A  83       9.043   3.261  -6.122  1.00  0.00
ATOM    806  CB  ARG A  83       8.697   2.313  -4.945  1.00  0.00
ATOM    807  CG  ARG A  83       9.990   1.615  -4.482  1.00  0.00
ATOM    808  CD  ARG A  83       9.798   0.556  -3.425  1.00  0.35
ATOM    809  NE  ARG A  83       8.754  -0.437  -3.613  1.00 -0.35
ATOM    810  HE  ARG A  83       8.876  -1.054  -4.388  1.00  0.45
ATOM    811  CZ  ARG A  83       7.655  -0.631  -2.887  1.00  0.35
ATOM    812  NH1 ARG A  83       7.369   0.129  -1.831  1.00 -0.70
ATOM    813 HH11 ARG A  83       7.986   0.870  -1.566  1.00  0.40
ATOM    814 HH12 ARG A  83       6.536  -0.040  -1.304  1.00  0.40
ATOM    815  NH2 ARG A  83       6.774  -1.594  -3.154  1.00 -0.70
ATOM    816 HH21 ARG A  83       6.925  -2.208  -3.929  1.00  0.40
ATOM    817 HH22 ARG A  83       5.962  -1.702  -2.580  1.00  0.40
ATOM    818  C   ARG A  83       7.834   3.943  -6.767  1.00  0.55
ATOM    819  O   ARG A  83       7.395   5.065  -6.449  1.00 -0.55
ATOM    820  N   ASN A  84       7.340   3.188  -7.727  1.00 -0.40
ATOM    821  H   ASN A  84       7.763   2.313  -7.946  1.00  0.40
ATOM    822  CA  ASN A  84       6.178   3.516  -8.546  1.00  0.00
ATOM    823  CB  ASN A  84       6.461   3.215 -10.027  1.00  0.00
ATOM    824  CG  ASN A  84       6.530   1.715 -10.328  1.00  0.55
ATOM    825  OD1 ASN A  84       6.118   0.808  -9.561  1.00 -0.55
ATOM    826  ND2 ASN A  84       7.092   1.413 -11.499  1.00 -0.78
ATOM    827 HD21 ASN A  84       7.180   0.457 -11.780  1.00  0.39
ATOM    828 HD22 ASN A  84       7.426   2.142 -12.097  1.00  0.39
ATOM    829  C   ASN A  84       4.912   2.804  -8.005  1.00  0.55
ATOM    830  O   ASN A  84       4.898   2.211  -6.893  1.00 -0.55
ATOM    831  N   SER A  85       3.849   2.897  -8.803  1.00 -0.40
ATOM    832  H   SER A  85       3.863   3.364  -9.684  1.00  0.40
ATOM    833  CA  SER A  85       2.600   2.296  -8.389  1.00  0.00
ATOM    834  CB  SER A  85       1.400   3.258  -8.610  1.00  0.00
ATOM    835  OG  SER A  85       1.363   3.519 -10.013  1.00 -0.49
ATOM    836  HG  SER A  85       0.933   2.759 -10.412  1.00  0.49
ATOM    837  C   SER A  85       2.221   0.984  -9.053  1.00  0.55
ATOM    838  O   SER A  85       1.044   0.610  -8.845  1.00 -0.55
ATOM    839  N   ASP A  86       3.146   0.340  -9.755  1.00 -0.40
ATOM    840  H   ASP A  86       4.082   0.672  -9.841  1.00  0.40
ATOM    841  CA  ASP A  86       2.827  -0.907 -10.449  1.00  0.00
ATOM    842  CB  ASP A  86       3.455  -1.040 -11.864  1.00  0.00
ATOM    843  CG  ASP A  86       3.076   0.125 -12.755  1.00  0.10
ATOM    844  OD1 ASP A  86       2.013   0.732 -12.592  1.00 -0.55
ATOM    845  OD2 ASP A  86       3.874   0.510 -13.633  1.00 -0.55
ATOM    846  C   ASP A  86       3.309  -2.123  -9.685  1.00  0.55
ATOM    847  O   ASP A  86       4.450  -2.136  -9.298  1.00 -0.55
ATOM    848  N   ARG A  87       2.418  -3.073  -9.560  1.00 -0.40
ATOM    849  H   ARG A  87       1.495  -2.973  -9.923  1.00  0.40
ATOM    850  CA  ARG A  87       2.695  -4.322  -8.898  1.00  0.00
ATOM    851  CB  ARG A  87       2.186  -4.266  -7.449  1.00  0.00
ATOM    852  CG  ARG A  87       2.501  -3.028  -6.643  1.00  0.00
ATOM    853  CD  ARG A  87       3.927  -3.018  -6.062  1.00  0.35
ATOM    854  NE  ARG A  87       4.185  -1.826  -5.266  1.00 -0.35
ATOM    855  HE  ARG A  87       3.949  -1.886  -4.299  1.00  0.45
ATOM    856  CZ  ARG A  87       4.695  -0.674  -5.669  1.00  0.35
ATOM    857  NH1 ARG A  87       5.029  -0.598  -6.963  1.00 -0.70
ATOM    858 HH11 ARG A  87       4.888  -1.385  -7.563  1.00  0.40
ATOM    859 HH12 ARG A  87       5.420   0.247  -7.330  1.00  0.40
ATOM    860  NH2 ARG A  87       4.911   0.384  -4.927  1.00 -0.70
ATOM    861 HH21 ARG A  87       4.684   0.367  -3.954  1.00  0.40
ATOM    862 HH22 ARG A  87       5.303   1.209  -5.335  1.00  0.40
ATOM    863  C   ARG A  87       2.048  -5.511  -9.595  1.00  0.55
ATOM    864  O   ARG A  87       0.994  -5.440 -10.212  1.00 -0.55
ATOM    865  N   ILE A  88       2.744  -6.631  -9.463  1.00 -0.40
ATOM    866  H   ILE A  88       3.645  -6.618  -9.039  1.00  0.40
ATOM    867  CA  ILE A  88       2.297  -7.968  -9.903  1.00  0.00
ATOM    868  CB  ILE A  88       3.279  -8.666 -10.869  1.00  0.00
ATOM    869  CG2 ILE A  88       4.568  -9.025 -10.151  1.00  0.00
ATOM    870  CG1 ILE A  88       2.604  -9.907 -11.470  1.00  0.00
ATOM    871  CD1 ILE A  88       3.230 -10.387 -12.771  1.00  0.00
ATOM    872  C   ILE A  88       2.014  -8.740  -8.581  1.00  0.55
ATOM    873  O   ILE A  88       2.796  -8.689  -7.605  1.00 -0.55
ATOM    874  N   LEU A  89       0.906  -9.435  -8.514  1.00 -0.40
ATOM    875  H   LEU A  89       0.301  -9.474  -9.304  1.00  0.40
ATOM    876  CA  LEU A  89       0.422 -10.198  -7.370  1.00  0.00
ATOM    877  CB  LEU A  89      -0.936  -9.722  -6.850  1.00  0.00
ATOM    878  CG  LEU A  89      -1.060  -8.282  -6.388  1.00  0.00
ATOM    879  CD1 LEU A  89       0.068  -7.958  -5.417  1.00  0.00
ATOM    880  CD2 LEU A  89      -0.990  -7.185  -7.456  1.00  0.00
ATOM    881  C   LEU A  89       0.316 -11.659  -7.794  1.00  0.55
ATOM    882  O   LEU A  89      -0.360 -11.902  -8.797  1.00 -0.55
ATOM    883  N   TYR A  90       0.908 -12.566  -7.023  1.00 -0.40
ATOM    884  H   TYR A  90       1.371 -12.347  -6.168  1.00  0.40
ATOM    885  CA  TYR A  90       0.884 -13.963  -7.441  1.00  0.00
ATOM    886  CB  TYR A  90       2.172 -14.422  -8.208  1.00  0.12
ATOM    887  CG  TYR A  90       3.446 -14.287  -7.438  1.00 -0.12
ATOM    888  CD1 TYR A  90       4.100 -13.045  -7.404  1.00 -0.12
ATOM    889  HD1 TYR A  90       3.669 -12.221  -7.953  1.00  0.12
ATOM    890  CE1 TYR A  90       5.273 -12.827  -6.699  1.00 -0.12
ATOM    891  HE1 TYR A  90       5.736 -11.854  -6.635  1.00  0.12
ATOM    892  CZ  TYR A  90       5.813 -13.953  -6.078  1.00  0.06
ATOM    893  OH  TYR A  90       6.969 -13.746  -5.370  1.00 -0.49
ATOM    894  HH  TYR A  90       7.197 -12.816  -5.440  1.00  0.43
ATOM    895  CD2 TYR A  90       4.026 -15.368  -6.790  1.00 -0.12
ATOM    896  HD2 TYR A  90       3.552 -16.338  -6.801  1.00  0.12
ATOM    897  CE2 TYR A  90       5.253 -15.170  -6.113  1.00 -0.12
ATOM    898  HE2 TYR A  90       5.739 -16.001  -5.624  1.00  0.12
ATOM    899  C   TYR A  90       0.581 -14.892  -6.289  1.00  0.55
ATOM    900  O   TYR A  90       1.215 -14.626  -5.262  1.00 -0.55
ATOM    901  N   SER A  91      -0.266 -15.872  -6.538  1.00 -0.40
ATOM    902  H   SER A  91      -0.685 -16.009  -7.432  1.00  0.40
ATOM    903  CA  SER A  91      -0.626 -16.802  -5.505  1.00  0.00
ATOM    904  CB  SER A  91      -2.109 -17.180  -5.662  1.00  0.00
ATOM    905  OG  SER A  91      -2.301 -18.070  -6.727  1.00 -0.49
ATOM    906  HG  SER A  91      -2.954 -18.706  -6.426  1.00  0.49
ATOM    907  C   SER A  91       0.272 -18.036  -5.528  1.00  0.55
ATOM    908  O   SER A  91       0.994 -18.317  -6.485  1.00 -0.55
ATOM    909  N   SER A  92       0.154 -18.722  -4.378  1.00 -0.40
ATOM    910  H   SER A  92      -0.432 -18.414  -3.633  1.00  0.40
ATOM    911  CA  SER A  92       0.884 -19.964  -4.154  1.00  0.00
ATOM    912  CB  SER A  92       0.831 -20.353  -2.679  1.00  0.00
ATOM    913  OG  SER A  92      -0.513 -20.530  -2.278  1.00 -0.49
ATOM    914  HG  SER A  92      -0.479 -20.922  -1.403  1.00  0.49
ATOM    915  C   SER A  92       0.390 -21.039  -5.129  1.00  0.55
ATOM    916  O   SER A  92       1.127 -21.989  -5.426  1.00 -0.55
ATOM    917  N   ASP A  93      -0.778 -20.906  -5.732  1.00 -0.40
ATOM    918  H   ASP A  93      -1.379 -20.138  -5.530  1.00  0.40
ATOM    919  CA  ASP A  93      -1.287 -21.848  -6.726  1.00  0.00
ATOM    920  CB  ASP A  93      -2.691 -22.343  -6.453  1.00  0.00
ATOM    921  CG  ASP A  93      -3.671 -21.242  -6.076  1.00  0.10
ATOM    922  OD1 ASP A  93      -3.367 -20.079  -5.749  1.00 -0.55
ATOM    923  OD2 ASP A  93      -4.855 -21.640  -6.131  1.00 -0.55
ATOM    924  C   ASP A  93      -1.232 -21.182  -8.105  1.00  0.55
ATOM    925  O   ASP A  93      -1.992 -21.530  -8.982  1.00 -0.55
ATOM    926  N   TRP A  94      -0.371 -20.179  -8.258  1.00 -0.40
ATOM    927  H   TRP A  94       0.151 -19.850  -7.476  1.00  0.40
ATOM    928  CA  TRP A  94      -0.086 -19.468  -9.499  1.00  0.00
ATOM    929  CB  TRP A  94       0.615 -20.545 -10.450  1.00  0.12
ATOM    930  CG  TRP A  94       1.720 -21.194  -9.659  1.00 -0.12
ATOM    931  CD1 TRP A  94       1.734 -22.469  -9.143  1.00 -0.12
ATOM    932  HD1 TRP A  94       0.961 -23.208  -9.296  1.00  0.12
ATOM    933  NE1 TRP A  94       2.881 -22.665  -8.398  1.00 -0.40
ATOM    934  HE1 TRP A  94       3.133 -23.493  -7.948  1.00  0.40
ATOM    935  CE2 TRP A  94       3.608 -21.503  -8.399  1.00  0.00
ATOM    936  CD2 TRP A  94       2.905 -20.559  -9.166  1.00  0.00
ATOM    937  CE3 TRP A  94       3.447 -19.269  -9.311  1.00 -0.12
ATOM    938  HE3 TRP A  94       2.939 -18.513  -9.892  1.00  0.12
ATOM    939  CZ3 TRP A  94       4.640 -18.954  -8.708  1.00 -0.12
ATOM    940  HZ3 TRP A  94       5.055 -17.962  -8.810  1.00  0.12
ATOM    941  CZ2 TRP A  94       4.831 -21.206  -7.801  1.00 -0.12
ATOM    942  HZ2 TRP A  94       5.388 -21.936  -7.234  1.00  0.12
ATOM    943  CH2 TRP A  94       5.320 -19.930  -7.957  1.00 -0.12
ATOM    944  HH2 TRP A  94       6.256 -19.669  -7.487  1.00  0.12
ATOM    945  C   TRP A  94      -1.135 -18.672 -10.216  1.00  0.55
ATOM    946  O   TRP A  94      -1.172 -18.617 -11.466  1.00 -0.55
ATOM    947  N   LEU A  95      -2.045 -17.991  -9.476  1.00 -0.40
ATOM    948  H   LEU A  95      -2.087 -18.102  -8.487  1.00  0.40
ATOM    949  CA  LEU A  95      -3.019 -17.059 -10.033  1.00  0.00
ATOM    950  CB  LEU A  95      -4.249 -16.736  -9.215  1.00  0.00
ATOM    951  CG  LEU A  95      -4.981 -17.956  -8.647  1.00  0.00
ATOM    952  CD1 LEU A  95      -6.141 -17.489  -7.795  1.00  0.00
ATOM    953  CD2 LEU A  95      -5.394 -18.804  -9.822  1.00  0.00
ATOM    954  C   LEU A  95      -2.183 -15.767 -10.115  1.00  0.55
ATOM    955  O   LEU A  95      -1.391 -15.526  -9.183  1.00 -0.55
ATOM    956  N   ILE A  96      -2.350 -14.969 -11.173  1.00 -0.40
ATOM    957  H   ILE A  96      -3.004 -15.148 -11.904  1.00  0.40
ATOM    958  CA  ILE A  96      -1.528 -13.756 -11.274  1.00  0.00
ATOM    959  CB  ILE A  96      -0.381 -13.880 -12.300  1.00  0.00
ATOM    960  CG2 ILE A  96       0.434 -12.570 -12.326  1.00  0.00
ATOM    961  CG1 ILE A  96       0.552 -15.049 -11.966  1.00  0.00
ATOM    962  CD1 ILE A  96       1.359 -15.644 -13.094  1.00  0.00
ATOM    963  C   ILE A  96      -2.428 -12.567 -11.569  1.00  0.55
ATOM    964  O   ILE A  96      -3.256 -12.702 -12.456  1.00 -0.55
ATOM    965  N   TYR A  97      -2.273 -11.523 -10.806  1.00 -0.40
ATOM    966  H   TYR A  97      -1.616 -11.511 -10.057  1.00  0.40
ATOM    967  CA  TYR A  97      -3.044 -10.308 -10.991  1.00  0.00
ATOM    968  CB  TYR A  97      -3.919 -10.043  -9.792  1.00  0.12
ATOM    969  CG  TYR A  97      -5.226 -10.809  -9.750  1.00 -0.12
ATOM    970  CD1 TYR A  97      -5.196 -12.184  -9.444  1.00 -0.12
ATOM    971  HD1 TYR A  97      -4.236 -12.645  -9.267  1.00  0.12
ATOM    972  CE1 TYR A  97      -6.317 -12.973  -9.357  1.00 -0.12
ATOM    973  HE1 TYR A  97      -6.276 -14.023  -9.115  1.00  0.12
ATOM    974  CZ  TYR A  97      -7.511 -12.304  -9.608  1.00  0.06
ATOM    975  OH  TYR A  97      -8.676 -13.049  -9.514  1.00 -0.49
ATOM    976  HH  TYR A  97      -9.416 -12.470  -9.709  1.00  0.43
ATOM    977  CD2 TYR A  97      -6.428 -10.195  -9.968  1.00 -0.12
ATOM    978  HD2 TYR A  97      -6.474  -9.138 -10.182  1.00  0.12
ATOM    979  CE2 TYR A  97      -7.590 -10.956  -9.909  1.00 -0.12
ATOM    980  HE2 TYR A  97      -8.549 -10.497 -10.098  1.00  0.12
ATOM    981  C   TYR A  97      -2.040  -9.171 -11.080  1.00  0.55
ATOM    982  O   TYR A  97      -0.864  -9.320 -10.775  1.00 -0.55
ATOM    983  N   LYS A  98      -2.511  -8.023 -11.528  1.00 -0.40
ATOM    984  H   LYS A  98      -3.458  -7.922 -11.824  1.00  0.40
ATOM    985  CA  LYS A  98      -1.682  -6.823 -11.623  1.00  0.00
ATOM    986  CB  LYS A  98      -1.267  -6.397 -13.030  1.00  0.00
ATOM    987  CG  LYS A  98      -2.423  -6.238 -14.033  1.00  0.00
ATOM    988  CD  LYS A  98      -1.763  -5.578 -15.243  1.00  0.00
ATOM    989  CE  LYS A  98      -2.779  -5.455 -16.388  1.00  0.33
ATOM    990  NZ  LYS A  98      -1.989  -4.690 -17.428  1.00 -0.32
ATOM    991  HZ1 LYS A  98      -1.142  -5.234 -17.690  1.00  0.33
ATOM    992  HZ2 LYS A  98      -1.702  -3.770 -17.038  1.00  0.33
ATOM    993  HZ3 LYS A  98      -2.579  -4.540 -18.271  1.00  0.33
ATOM    994  C   LYS A  98      -2.508  -5.646 -11.076  1.00  0.55
ATOM    995  O   LYS A  98      -3.746  -5.754 -11.079  1.00 -0.55
ATOM    996  N   THR A  99      -1.767  -4.637 -10.656  1.00 -0.40
ATOM    997  H   THR A  99      -0.772  -4.688 -10.623  1.00  0.40
ATOM    998  CA  THR A  99      -2.365  -3.374 -10.209  1.00  0.00
ATOM    999  CB  THR A  99      -2.539  -3.181  -8.693  1.00  0.00
ATOM   1000  OG1 THR A  99      -3.186  -1.925  -8.521  1.00 -0.49
ATOM   1001  HG1 THR A  99      -4.083  -2.043  -8.841  1.00  0.49
ATOM   1002  CG2 THR A  99      -1.269  -3.233  -7.864  1.00  0.00
ATOM   1003  C   THR A  99      -1.510  -2.252 -10.854  1.00  0.55
ATOM   1004  O   THR A  99      -0.297  -2.457 -10.902  1.00 -0.55
ATOM   1005  N   THR A 100      -2.091  -1.180 -11.357  1.00 -0.40
ATOM   1006  H   THR A 100      -3.081  -1.066 -11.390  1.00  0.40
ATOM   1007  CA  THR A 100      -1.275  -0.078 -11.905  1.00  0.00
ATOM   1008  CB  THR A 100      -1.430   0.155 -13.401  1.00  0.00
ATOM   1009  OG1 THR A 100      -2.812   0.306 -13.700  1.00 -0.49
ATOM   1010  HG1 THR A 100      -3.074   1.149 -13.324  1.00  0.49
ATOM   1011  CG2 THR A 100      -0.849  -1.057 -14.127  1.00  0.00
ATOM   1012  C   THR A 100      -1.677   1.166 -11.130  1.00  0.55
ATOM   1013  O   THR A 100      -1.249   2.298 -11.334  1.00 -0.55
ATOM   1014  N   ASP A 101      -2.578   0.927 -10.160  1.00 -0.40
ATOM   1015  H   ASP A 101      -2.957   0.032  -9.941  1.00  0.40
ATOM   1016  CA  ASP A 101      -3.013   2.086  -9.389  1.00  0.00
ATOM   1017  CB  ASP A 101      -4.462   2.336  -9.813  1.00  0.00
ATOM   1018  CG  ASP A 101      -5.432   1.228  -9.484  1.00  0.10
ATOM   1019  OD1 ASP A 101      -5.078   0.282  -8.737  1.00 -0.55
ATOM   1020  OD2 ASP A 101      -6.560   1.342 -10.035  1.00 -0.55
ATOM   1021  C   ASP A 101      -2.837   1.999  -7.888  1.00  0.55
ATOM   1022  O   ASP A 101      -3.689   2.473  -7.088  1.00 -0.55
ATOM   1023  N   HSE A 102      -1.733   1.427  -7.449  1.00 -0.40
ATOM   1024  H   HSE A 102      -1.066   1.018  -8.067  1.00  0.40
ATOM   1025  CA  HSE A 102      -1.411   1.355  -6.008  1.00  0.00
ATOM   1026  CB  HSE A 102      -1.004   2.754  -5.489  1.00  0.12
ATOM   1027  ND1 HSE A 102      -0.079   3.321  -3.194  1.00 -0.56
ATOM   1028  CG  HSE A 102      -0.007   2.658  -4.394  1.00  0.15
ATOM   1029  CE1 HSE A 102       0.996   3.010  -2.457  1.00  0.15
ATOM   1030  HE1 HSE A 102       1.265   3.434  -1.490  1.00  0.12
ATOM   1031  NE2 HSE A 102       1.719   2.077  -3.095  1.00 -0.40
ATOM   1032  HE2 HSE A 102       2.540   1.617  -2.759  1.00  0.40
ATOM   1033  CD2 HSE A 102       1.122   1.859  -4.317  1.00 -0.12
ATOM   1034  HD2 HSE A 102       1.517   1.167  -5.051  1.00  0.12
ATOM   1035  C   HSE A 102      -2.487   0.687  -5.182  1.00  0.55
ATOM   1036  O   HSE A 102      -2.957   1.161  -4.174  1.00 -0.55
ATOM   1037  N   TYR A 103      -2.809  -0.480  -5.671  1.00 -0.40
ATOM   1038  H   TYR A 103      -2.386  -0.756  -6.526  1.00  0.40
ATOM   1039  CA  TYR A 103      -3.710  -1.487  -5.170  1.00  0.00
ATOM   1040  CB  TYR A 103      -3.181  -1.946  -3.773  1.00  0.12
ATOM   1041  CG  TYR A 103      -1.698  -2.158  -3.566  1.00 -0.12
ATOM   1042  CD1 TYR A 103      -0.815  -1.152  -3.187  1.00 -0.12
ATOM   1043  HD1 TYR A 103      -1.192  -0.155  -3.018  1.00  0.12
ATOM   1044  CE1 TYR A 103       0.563  -1.407  -3.020  1.00 -0.12
ATOM   1045  HE1 TYR A 103       1.249  -0.612  -2.768  1.00  0.12
ATOM   1046  CZ  TYR A 103       1.011  -2.711  -3.188  1.00  0.06
ATOM   1047  OH  TYR A 103       2.357  -2.992  -3.007  1.00 -0.49
ATOM   1048  HH  TYR A 103       2.487  -3.931  -3.161  1.00  0.43
ATOM   1049  CD2 TYR A 103      -1.190  -3.460  -3.722  1.00 -0.12
ATOM   1050  HD2 TYR A 103      -1.860  -4.262  -3.996  1.00  0.12
ATOM   1051  CE2 TYR A 103       0.164  -3.734  -3.529  1.00 -0.12
ATOM   1052  HE2 TYR A 103       0.541  -4.739  -3.648  1.00  0.12
ATOM   1053  C   TYR A 103      -5.166  -1.089  -5.069  1.00  0.55
ATOM   1054  O   TYR A 103      -5.859  -1.746  -4.266  1.00 -0.55
ATOM   1055  N   GLN A 104      -5.632  -0.111  -5.829  1.00 -0.40
ATOM   1056  H   GLN A 104      -5.066   0.419  -6.455  1.00  0.40
ATOM   1057  CA  GLN A 104      -7.080   0.227  -5.753  1.00  0.00
ATOM   1058  CB  GLN A 104      -7.348   1.631  -6.269  1.00  0.00
ATOM   1059  CG  GLN A 104      -6.927   2.641  -5.216  1.00  0.00
ATOM   1060  CD  GLN A 104      -7.058   4.059  -5.769  1.00  0.55
ATOM   1061  OE1 GLN A 104      -8.170   4.586  -5.679  1.00 -0.55
ATOM   1062  NE2 GLN A 104      -6.008   4.655  -6.288  1.00 -0.78
ATOM   1063 HE21 GLN A 104      -5.128   4.181  -6.319  1.00  0.39
ATOM   1064 HE22 GLN A 104      -6.089   5.583  -6.651  1.00  0.39
ATOM   1065  C   GLN A 104      -7.845  -0.793  -6.558  1.00  0.55
ATOM   1066  O   GLN A 104      -8.872  -1.301  -6.125  1.00 -0.55
ATOM   1067  N   THR A 105      -7.273  -1.130  -7.714  1.00 -0.40
ATOM   1068  H   THR A 105      -6.421  -0.729  -8.043  1.00  0.40
ATOM   1069  CA  THR A 105      -7.907  -2.131  -8.550  1.00  0.00
ATOM   1070  CB  THR A 105      -8.713  -1.535  -9.742  1.00  0.00
ATOM   1071  OG1 THR A 105      -7.857  -0.796 -10.621  1.00 -0.49
ATOM   1072  HG1 THR A 105      -7.475  -0.094 -10.089  1.00  0.49
ATOM   1073  CG2 THR A 105      -9.790  -0.563  -9.261  1.00  0.00
ATOM   1074  C   THR A 105      -6.882  -3.151  -9.067  1.00  0.55
ATOM   1075  O   THR A 105      -5.715  -2.810  -9.239  1.00 -0.55
ATOM   1076  N   PHE A 106      -7.417  -4.346  -9.310  1.00 -0.40
ATOM   1077  H   PHE A 106      -8.386  -4.536  -9.172  1.00  0.40
ATOM   1078  CA  PHE A 106      -6.610  -5.441  -9.792  1.00  0.00
ATOM   1079  CB  PHE A 106      -6.643  -6.591  -8.717  1.00  0.12
ATOM   1080  CG  PHE A 106      -6.053  -6.076  -7.438  1.00 -0.12
ATOM   1081  CD1 PHE A 106      -4.666  -6.044  -7.288  1.00 -0.12
ATOM   1082  HD1 PHE A 106      -4.036  -6.392  -8.093  1.00  0.12
ATOM   1083  CE1 PHE A 106      -4.083  -5.569  -6.117  1.00 -0.12
ATOM   1084  HE1 PHE A 106      -3.009  -5.587  -6.007  1.00  0.12
ATOM   1085  CZ  PHE A 106      -4.873  -5.075  -5.093  1.00 -0.12
ATOM   1086  HZ  PHE A 106      -4.426  -4.714  -4.179  1.00  0.12
ATOM   1087  CD2 PHE A 106      -6.822  -5.539  -6.412  1.00 -0.12
ATOM   1088  HD2 PHE A 106      -7.896  -5.503  -6.519  1.00  0.12
ATOM   1089  CE2 PHE A 106      -6.244  -5.053  -5.265  1.00 -0.12
ATOM   1090  HE2 PHE A 106      -6.871  -4.648  -4.485  1.00  0.12
ATOM   1091  C   PHE A 106      -7.134  -6.040 -11.062  1.00  0.55
ATOM   1092  O   PHE A 106      -8.385  -6.061 -11.138  1.00 -0.55
ATOM   1093  N   THR A 107      -6.265  -6.594 -11.897  1.00 -0.40
ATOM   1094  H   THR A 107      -5.278  -6.577 -11.762  1.00  0.40
ATOM   1095  CA  THR A 107      -6.784  -7.276 -13.100  1.00  0.00
ATOM   1096  CB  THR A 107      -6.359  -6.514 -14.394  1.00  0.00
ATOM   1097  OG1 THR A 107      -6.932  -5.207 -14.335  1.00 -0.49
ATOM   1098  HG1 THR A 107      -6.576  -4.798 -13.543  1.00  0.49
ATOM   1099  CG2 THR A 107      -6.738  -7.243 -15.665  1.00  0.00
ATOM   1100  C   THR A 107      -6.238  -8.704 -13.152  1.00  0.55
ATOM   1101  O   THR A 107      -4.999  -8.820 -12.996  1.00 -0.55
ATOM   1102  N   LYS A 108      -6.966  -9.752 -13.395  1.00 -0.40
ATOM   1103  H   LYS A 108      -7.953  -9.679 -13.518  1.00  0.40
ATOM   1104  CA  LYS A 108      -6.426 -11.092 -13.506  1.00  0.00
ATOM   1105  CB  LYS A 108      -7.484 -12.168 -13.326  1.00  0.00
ATOM   1106  CG  LYS A 108      -7.063 -13.599 -13.637  1.00  0.00
ATOM   1107  CD  LYS A 108      -8.260 -14.480 -13.254  1.00  0.00
ATOM   1108  CE  LYS A 108      -8.052 -15.924 -13.565  1.00  0.33
ATOM   1109  NZ  LYS A 108      -6.830 -16.338 -12.806  1.00 -0.32
ATOM   1110  HZ1 LYS A 108      -6.987 -16.192 -11.789  1.00  0.33
ATOM   1111  HZ2 LYS A 108      -6.018 -15.767 -13.117  1.00  0.33
ATOM   1112  HZ3 LYS A 108      -6.634 -17.344 -12.986  1.00  0.33
ATOM   1113  C   LYS A 108      -5.738 -11.176 -14.879  1.00  0.55
ATOM   1114  O   LYS A 108      -6.340 -10.805 -15.914  1.00 -0.55
ATOM   1115  N   ILE A 109      -4.491 -11.648 -14.792  1.00 -0.40
ATOM   1116  H   ILE A 109      -4.065 -11.936 -13.938  1.00  0.40
ATOM   1117  CA  ILE A 109      -3.692 -11.752 -16.036  1.00  0.00
ATOM   1118  CB  ILE A 109      -2.569 -10.700 -16.179  1.00  0.00
ATOM   1119  CG2 ILE A 109      -3.217  -9.306 -16.363  1.00  0.00
ATOM   1120  CG1 ILE A 109      -1.537 -10.718 -15.039  1.00  0.00
ATOM   1121  CD1 ILE A 109      -0.333  -9.817 -15.258  1.00  0.00
ATOM   1122  C   ILE A 109      -3.218 -13.164 -16.336  1.00  0.55
ATOM   1123  O   ILE A 109      -2.784 -13.384 -17.466  1.00 -0.55
ATOM   1124  N   ARG A 110      -3.316 -14.101 -15.439  1.00 -0.40
ATOM   1125  H   ARG A 110      -3.640 -13.891 -14.521  1.00  0.40
ATOM   1126  CA  ARG A 110      -2.973 -15.527 -15.662  1.00  0.00
ATOM   1127  CB  ARG A 110      -1.579 -16.054 -15.438  1.00  0.00
ATOM   1128  CG  ARG A 110      -0.500 -15.290 -16.203  1.00  0.00
ATOM   1129  CD  ARG A 110      -0.667 -15.630 -17.709  1.00  0.35
ATOM   1130  NE  ARG A 110       0.476 -14.972 -18.415  1.00 -0.35
ATOM   1131  HE  ARG A 110       1.215 -15.591 -18.660  1.00  0.45
ATOM   1132  CZ  ARG A 110       0.680 -13.724 -18.768  1.00  0.35
ATOM   1133  NH1 ARG A 110      -0.226 -12.764 -18.506  1.00 -0.70
ATOM   1134 HH11 ARG A 110      -1.077 -12.994 -18.033  1.00  0.40
ATOM   1135 HH12 ARG A 110      -0.049 -11.820 -18.785  1.00  0.40
ATOM   1136  NH2 ARG A 110       1.829 -13.302 -19.392  1.00 -0.70
ATOM   1137 HH21 ARG A 110       2.557 -13.957 -19.596  1.00  0.40
ATOM   1138 HH22 ARG A 110       1.938 -12.340 -19.642  1.00  0.40
ATOM   1139  C   ARG A 110      -3.979 -16.223 -14.705  1.00  0.10
ATOM   1140  O   ARG A 110      -4.428 -15.785 -13.298  1.00 -0.55
ATOM   1141  OXT ARG A 110      -4.544 -17.244 -15.111  1.00 -0.55
ATOM   1142  N   LYS D   1      10.837  12.720  11.813  1.00 -0.32
ATOM   1143  HT1 LYS D   1      10.799  13.407  12.592  1.00  0.33
ATOM   1144  HT2 LYS D   1      11.532  13.034  11.107  1.00  0.33
ATOM   1145  HT3 LYS D   1      11.116  11.790  12.184  1.00  0.33
ATOM   1146  CA  LYS D   1       9.479  12.615  11.168  1.00  0.33
ATOM   1147  CB  LYS D   1       9.550  11.600  10.046  1.00  0.00
ATOM   1148  CG  LYS D   1       8.410  11.229   9.168  1.00  0.00
ATOM   1149  CD  LYS D   1       7.464  12.307   8.723  1.00  0.00
ATOM   1150  CE  LYS D   1       7.915  13.001   7.442  1.00  0.33
ATOM   1151  NZ  LYS D   1       6.956  14.060   6.992  1.00 -0.32
ATOM   1152  HZ1 LYS D   1       6.866  14.784   7.733  1.00  0.33
ATOM   1153  HZ2 LYS D   1       6.026  13.631   6.812  1.00  0.33
ATOM   1154  HZ3 LYS D   1       7.309  14.500   6.119  1.00  0.33
ATOM   1155  C   LYS D   1       8.330  12.375  12.151  1.00  0.55
ATOM   1156  O   LYS D   1       8.082  11.329  12.791  1.00 -0.55
ATOM   1157  N   LYS D   2       7.512  13.385  12.320  1.00 -0.40
ATOM   1158  H   LYS D   2       7.662  14.232  11.818  1.00  0.40
ATOM   1159  CA  LYS D   2       6.350  13.422  13.196  1.00  0.00
ATOM   1160  CB  LYS D   2       6.583  14.659  14.071  1.00  0.00
ATOM   1161  CG  LYS D   2       5.341  15.027  14.844  1.00  0.00
ATOM   1162  CD  LYS D   2       5.217  14.081  16.018  1.00  0.00
ATOM   1163  CE  LYS D   2       4.223  14.621  17.023  1.00  0.33
ATOM   1164  NZ  LYS D   2       4.836  15.648  17.904  1.00 -0.32
ATOM   1165  HZ1 LYS D   2       5.181  16.440  17.325  1.00  0.33
ATOM   1166  HZ2 LYS D   2       5.632  15.227  18.424  1.00  0.33
ATOM   1167  HZ3 LYS D   2       4.126  15.995  18.579  1.00  0.33
ATOM   1168  C   LYS D   2       5.072  13.653  12.418  1.00  0.55
ATOM   1169  O   LYS D   2       5.136  14.615  11.627  1.00 -0.55
ATOM   1170  N   ALA D   3       4.036  12.908  12.578  1.00 -0.40
ATOM   1171  H   ALA D   3       4.117  12.166  13.230  1.00  0.40
ATOM   1172  CA  ALA D   3       2.736  12.926  11.989  1.00  0.00
ATOM   1173  CB  ALA D   3       2.495  11.628  11.241  1.00  0.00
ATOM   1174  C   ALA D   3       1.691  13.094  13.111  1.00  0.55
ATOM   1175  O   ALA D   3       1.698  12.458  14.184  1.00 -0.55
ATOM   1176  N   VAL D   4       0.770  14.023  12.964  1.00 -0.40
ATOM   1177  H   VAL D   4       0.734  14.589  12.145  1.00  0.40
ATOM   1178  CA  VAL D   4      -0.264  14.307  13.961  1.00  0.00
ATOM   1179  CB  VAL D   4      -0.179  15.755  14.505  1.00  0.00
ATOM   1180  CG1 VAL D   4      -1.321  16.050  15.500  1.00  0.00
ATOM   1181  CG2 VAL D   4       1.139  16.046  15.203  1.00  0.00
ATOM   1182  C   VAL D   4      -1.637  14.087  13.326  1.00  0.55
ATOM   1183  O   VAL D   4      -1.881  14.568  12.212  1.00 -0.55
ATOM   1184  N   ILE D   5      -2.484  13.340  14.017  1.00 -0.40
ATOM   1185  H   ILE D   5      -2.237  12.892  14.873  1.00  0.40
ATOM   1186  CA  ILE D   5      -3.860  13.139  13.534  1.00  0.00
ATOM   1187  CB  ILE D   5      -4.279  11.661  13.403  1.00  0.00
ATOM   1188  CG2 ILE D   5      -5.753  11.531  13.027  1.00  0.00
ATOM   1189  CG1 ILE D   5      -3.329  10.955  12.397  1.00  0.00
ATOM   1190  CD1 ILE D   5      -3.510   9.444  12.356  1.00  0.00
ATOM   1191  C   ILE D   5      -4.824  13.844  14.512  1.00  0.55
ATOM   1192  O   ILE D   5      -4.788  13.413  15.684  1.00 -0.55
ATOM   1193  N   ASN D   6      -5.591  14.855  14.172  1.00 -0.40
ATOM   1194  H   ASN D   6      -5.567  15.264  13.263  1.00  0.40
ATOM   1195  CA  ASN D   6      -6.558  15.453  15.150  1.00  0.00
ATOM   1196  CB  ASN D   6      -6.694  16.948  14.996  1.00  0.00
ATOM   1197  CG  ASN D   6      -5.359  17.590  15.377  1.00  0.55
ATOM   1198  OD1 ASN D   6      -4.932  17.661  16.539  1.00 -0.55
ATOM   1199  ND2 ASN D   6      -4.610  18.120  14.422  1.00 -0.78
ATOM   1200 HD21 ASN D   6      -3.734  18.544  14.650  1.00  0.39
ATOM   1201 HD22 ASN D   6      -4.920  18.095  13.471  1.00  0.39
ATOM   1202  C   ASN D   6      -7.840  14.650  14.939  1.00  0.55
ATOM   1203  O   ASN D   6      -8.655  14.949  14.052  1.00 -0.55
ATOM   1204  N   GLY D   7      -8.008  13.565  15.683  1.00 -0.40
ATOM   1205  H   GLY D   7      -7.361  13.324  16.402  1.00  0.40
ATOM   1206  CA  GLY D   7      -9.099  12.675  15.524  1.00  0.00
ATOM   1207  C   GLY D   7     -10.448  13.371  15.424  1.00  0.55
ATOM   1208  O   GLY D   7     -11.304  12.800  14.751  1.00 -0.55
ATOM   1209  N   GLU D   8     -10.629  14.510  16.096  1.00 -0.40
ATOM   1210  H   GLU D   8      -9.927  14.956  16.645  1.00  0.40
ATOM   1211  CA  GLU D   8     -11.950  15.135  16.015  1.00  0.00
ATOM   1212  CB  GLU D   8     -12.154  16.061  17.221  1.00  0.00
ATOM   1213  CG  GLU D   8     -11.491  17.399  16.944  1.00  0.00
ATOM   1214  CD  GLU D   8      -9.990  17.441  17.055  1.00  0.10
ATOM   1215  OE1 GLU D   8      -9.327  16.430  17.336  1.00 -0.55
ATOM   1216  OE2 GLU D   8      -9.482  18.567  16.827  1.00 -0.55
ATOM   1217  C   GLU D   8     -12.160  15.786  14.653  1.00  0.55
ATOM   1218  O   GLU D   8     -13.340  15.975  14.300  1.00 -0.55
ATOM   1219  N   GLN D   9     -11.168  16.081  13.856  1.00 -0.40
ATOM   1220  H   GLN D   9     -10.216  15.936  14.118  1.00  0.40
ATOM   1221  CA  GLN D   9     -11.393  16.649  12.517  1.00  0.00
ATOM   1222  CB  GLN D   9     -10.188  17.547  12.194  1.00  0.00
ATOM   1223  CG  GLN D   9     -10.158  18.792  13.073  1.00  0.00
ATOM   1224  CD  GLN D   9      -8.817  19.470  13.106  1.00  0.55
ATOM   1225  OE1 GLN D   9      -8.038  19.565  12.140  1.00 -0.55
ATOM   1226  NE2 GLN D   9      -8.474  20.041  14.268  1.00 -0.78
ATOM   1227 HE21 GLN D   9      -9.097  20.000  15.048  1.00  0.39
ATOM   1228 HE22 GLN D   9      -7.594  20.508  14.354  1.00  0.39
ATOM   1229  C   GLN D   9     -11.628  15.597  11.449  1.00  0.55
ATOM   1230  O   GLN D   9     -11.897  15.909  10.281  1.00 -0.55
ATOM   1231  N   ILE D  10     -11.585  14.301  11.710  1.00 -0.40
ATOM   1232  H   ILE D  10     -11.418  13.989  12.640  1.00  0.40
ATOM   1233  CA  ILE D  10     -11.762  13.223  10.752  1.00  0.00
ATOM   1234  CB  ILE D  10     -10.929  11.970  11.118  1.00  0.00
ATOM   1235  CG2 ILE D  10     -11.143  10.867  10.071  1.00  0.00
ATOM   1236  CG1 ILE D  10      -9.445  12.202  11.385  1.00  0.00
ATOM   1237  CD1 ILE D  10      -8.725  13.026  10.376  1.00  0.00
ATOM   1238  C   ILE D  10     -13.256  12.868  10.671  1.00  0.55
ATOM   1239  O   ILE D  10     -13.879  12.271  11.557  1.00 -0.55
ATOM   1240  N   ARG D  11     -13.843  13.231   9.533  1.00 -0.40
ATOM   1241  H   ARG D  11     -13.336  13.672   8.796  1.00  0.40
ATOM   1242  CA  ARG D  11     -15.272  13.007   9.283  1.00  0.00
ATOM   1243  CB  ARG D  11     -15.988  14.282   8.861  1.00  0.00
ATOM   1244  CG  ARG D  11     -15.557  15.597   9.460  1.00  0.00
ATOM   1245  CD  ARG D  11     -16.060  16.033  10.821  1.00  0.35
ATOM   1246  NE  ARG D  11     -17.517  16.059  10.865  1.00 -0.35
ATOM   1247  HE  ARG D  11     -17.955  15.635  10.079  1.00  0.45
ATOM   1248  CZ  ARG D  11     -18.374  16.550  11.767  1.00  0.35
ATOM   1249  NH1 ARG D  11     -17.832  17.119  12.840  1.00 -0.70
ATOM   1250 HH11 ARG D  11     -16.837  17.160  12.936  1.00  0.40
ATOM   1251 HH12 ARG D  11     -18.419  17.505  13.552  1.00  0.40
ATOM   1252  NH2 ARG D  11     -19.697  16.398  11.598  1.00 -0.70
ATOM   1253 HH21 ARG D  11     -20.047  15.916  10.795  1.00  0.40
ATOM   1254 HH22 ARG D  11     -20.333  16.767  12.276  1.00  0.40
ATOM   1255  C   ARG D  11     -15.545  11.831   8.355  1.00  0.55
ATOM   1256  O   ARG D  11     -16.760  11.500   8.277  1.00 -0.55
ATOM   1257  N   SER D  12     -14.518  11.171   7.794  1.00 -0.40
ATOM   1258  H   SER D  12     -13.577  11.470   7.927  1.00  0.40
ATOM   1259  CA  SER D  12     -14.682   9.987   6.962  1.00  0.00
ATOM   1260  CB  SER D  12     -15.166  10.289   5.540  1.00  0.00
ATOM   1261  OG  SER D  12     -14.238  11.149   4.909  1.00 -0.49
ATOM   1262  HG  SER D  12     -14.325  11.999   5.347  1.00  0.49
ATOM   1263  C   SER D  12     -13.353   9.253   6.799  1.00  0.55
ATOM   1264  O   SER D  12     -12.334   9.885   7.137  1.00 -0.55
ATOM   1265  N   ILE D  13     -13.435   8.080   6.215  1.00 -0.40
ATOM   1266  H   ILE D  13     -14.299   7.677   5.925  1.00  0.40
ATOM   1267  CA  ILE D  13     -12.213   7.295   5.961  1.00  0.00
ATOM   1268  CB  ILE D  13     -12.530   5.855   5.565  1.00  0.00
ATOM   1269  CG2 ILE D  13     -13.201   5.817   4.198  1.00  0.00
ATOM   1270  CG1 ILE D  13     -11.269   4.992   5.580  1.00  0.00
ATOM   1271  CD1 ILE D  13     -10.409   5.043   6.837  1.00  0.00
ATOM   1272  C   ILE D  13     -11.318   8.032   4.977  1.00  0.55
ATOM   1273  O   ILE D  13     -10.089   8.069   5.122  1.00 -0.55
ATOM   1274  N   SER D  14     -11.855   8.701   3.993  1.00 -0.40
ATOM   1275  H   SER D  14     -12.841   8.689   3.854  1.00  0.40
ATOM   1276  CA  SER D  14     -11.115   9.512   3.017  1.00  0.00
ATOM   1277  CB  SER D  14     -12.075  10.103   1.974  1.00  0.00
ATOM   1278  OG  SER D  14     -12.908   9.125   1.375  1.00 -0.49
ATOM   1279  HG  SER D  14     -13.460   9.597   0.747  1.00  0.49
ATOM   1280  C   SER D  14     -10.339  10.614   3.718  1.00  0.55
ATOM   1281  O   SER D  14      -9.217  10.944   3.352  1.00 -0.55
ATOM   1282  N   ASP D  15     -10.958  11.217   4.734  1.00 -0.40
ATOM   1283  H   ASP D  15     -11.884  10.971   5.010  1.00  0.40
ATOM   1284  CA  ASP D  15     -10.320  12.272   5.508  1.00  0.00
ATOM   1285  CB  ASP D  15     -11.100  12.753   6.737  1.00  0.00
ATOM   1286  CG  ASP D  15     -12.145  13.769   6.401  1.00  0.10
ATOM   1287  OD1 ASP D  15     -12.184  14.173   5.221  1.00 -0.55
ATOM   1288  OD2 ASP D  15     -12.941  14.177   7.254  1.00 -0.55
ATOM   1289  C   ASP D  15      -9.032  11.708   6.129  1.00  0.55
ATOM   1290  O   ASP D  15      -7.992  12.349   6.118  1.00 -0.55
ATOM   1291  N   LEU D  16      -9.231  10.526   6.699  1.00 -0.40
ATOM   1292  H   LEU D  16     -10.118  10.072   6.723  1.00  0.40
ATOM   1293  CA  LEU D  16      -8.104   9.835   7.332  1.00  0.00
ATOM   1294  CB  LEU D  16      -8.588   8.543   8.013  1.00  0.00
ATOM   1295  CG  LEU D  16      -7.610   7.814   8.959  1.00  0.00
ATOM   1296  CD1 LEU D  16      -6.826   8.788   9.833  1.00  0.00
ATOM   1297  CD2 LEU D  16      -8.334   6.699   9.743  1.00  0.00
ATOM   1298  C   LEU D  16      -7.001   9.633   6.293  1.00  0.55
ATOM   1299  O   LEU D  16      -5.911  10.068   6.640  1.00 -0.55
ATOM   1300  N   HSE D  17      -7.271   9.016   5.151  1.00 -0.40
ATOM   1301  H   HSE D  17      -8.176   8.662   4.931  1.00  0.40
ATOM   1302  CA  HSE D  17      -6.228   8.825   4.142  1.00  0.00
ATOM   1303  CB  HSE D  17      -6.773   7.987   2.971  1.00  0.12
ATOM   1304  ND1 HSE D  17      -5.799   5.763   3.648  1.00 -0.56
ATOM   1305  CG  HSE D  17      -6.915   6.551   3.394  1.00  0.15
ATOM   1306  CE1 HSE D  17      -6.216   4.544   4.024  1.00  0.15
ATOM   1307  HE1 HSE D  17      -5.591   3.698   4.305  1.00  0.12
ATOM   1308  NE2 HSE D  17      -7.546   4.520   4.002  1.00 -0.40
ATOM   1309  HE2 HSE D  17      -8.133   3.742   4.228  1.00  0.40
ATOM   1310  CD2 HSE D  17      -7.996   5.770   3.609  1.00 -0.12
ATOM   1311  HD2 HSE D  17      -9.046   6.016   3.510  1.00  0.12
ATOM   1312  C   HSE D  17      -5.568  10.106   3.624  1.00  0.55
ATOM   1313  O   HSE D  17      -4.363  10.167   3.255  1.00 -0.55
ATOM   1314  N   GLN D  18      -6.406  11.142   3.561  1.00 -0.40
ATOM   1315  H   GLN D  18      -7.365  11.084   3.827  1.00  0.40
ATOM   1316  CA  GLN D  18      -5.917  12.454   3.079  1.00  0.00
ATOM   1317  CB  GLN D  18      -6.982  13.480   2.748  1.00  0.00
ATOM   1318  CG  GLN D  18      -7.927  13.254   1.589  1.00  0.00
ATOM   1319  CD  GLN D  18      -7.165  12.708   0.398  1.00  0.55
ATOM   1320  OE1 GLN D  18      -6.291  13.388  -0.164  1.00 -0.55
ATOM   1321  NE2 GLN D  18      -7.463  11.461   0.031  1.00 -0.78
ATOM   1322 HE21 GLN D  18      -6.994  11.045  -0.748  1.00  0.39
ATOM   1323 HE22 GLN D  18      -8.154  10.943   0.535  1.00  0.39
ATOM   1324  C   GLN D  18      -4.921  13.010   4.118  1.00  0.55
ATOM   1325  O   GLN D  18      -3.843  13.531   3.743  1.00 -0.55
ATOM   1326  N   THR D  19      -5.270  12.914   5.402  1.00 -0.40
ATOM   1327  H   THR D  19      -6.145  12.540   5.700  1.00  0.40
ATOM   1328  CA  THR D  19      -4.347  13.370   6.452  1.00  0.00
ATOM   1329  CB  THR D  19      -5.040  13.198   7.826  1.00  0.00
ATOM   1330  OG1 THR D  19      -6.162  14.064   7.645  1.00 -0.49
ATOM   1331  HG1 THR D  19      -6.802  13.565   7.133  1.00  0.49
ATOM   1332  CG2 THR D  19      -4.222  13.673   8.990  1.00  0.00
ATOM   1333  C   THR D  19      -3.004  12.641   6.491  1.00  0.55
ATOM   1334  O   THR D  19      -1.975  13.266   6.707  1.00 -0.55
ATOM   1335  N   LEU D  20      -3.112  11.331   6.313  1.00 -0.40
ATOM   1336  H   LEU D  20      -4.001  10.900   6.184  1.00  0.40
ATOM   1337  CA  LEU D  20      -1.970  10.416   6.289  1.00  0.00
ATOM   1338  CB  LEU D  20      -2.341   8.934   6.164  1.00  0.00
ATOM   1339  CG  LEU D  20      -3.009   8.220   7.311  1.00  0.00
ATOM   1340  CD1 LEU D  20      -3.243   6.729   7.128  1.00  0.00
ATOM   1341  CD2 LEU D  20      -2.235   8.405   8.583  1.00  0.00
ATOM   1342  C   LEU D  20      -1.068  10.816   5.110  1.00  0.55
ATOM   1343  O   LEU D  20       0.142  10.861   5.301  1.00 -0.55
ATOM   1344  N   LYS D  21      -1.739  11.059   3.977  1.00 -0.40
ATOM   1345  H   LYS D  21      -2.731  10.994   3.903  1.00  0.40
ATOM   1346  CA  LYS D  21      -0.998  11.442   2.770  1.00  0.00
ATOM   1347  CB  LYS D  21      -2.022  11.607   1.633  1.00  0.00
ATOM   1348  CG  LYS D  21      -1.215  11.770   0.314  1.00  0.00
ATOM   1349  CD  LYS D  21      -2.152  12.065  -0.827  1.00  0.00
ATOM   1350  CE  LYS D  21      -1.385  12.442  -2.122  1.00  0.33
ATOM   1351  NZ  LYS D  21      -2.280  11.990  -3.242  1.00 -0.32
ATOM   1352  HZ1 LYS D  21      -3.193  12.483  -3.177  1.00  0.33
ATOM   1353  HZ2 LYS D  21      -2.434  10.964  -3.170  1.00  0.33
ATOM   1354  HZ3 LYS D  21      -1.831  12.209  -4.154  1.00  0.33
ATOM   1355  C   LYS D  21      -0.121  12.651   3.003  1.00  0.55
ATOM   1356  O   LYS D  21       1.053  12.680   2.615  1.00 -0.55
ATOM   1357  N   LYS D  22      -0.633  13.684   3.622  1.00 -0.40
ATOM   1358  H   LYS D  22      -1.588  13.682   3.906  1.00  0.40
ATOM   1359  CA  LYS D  22       0.095  14.903   3.954  1.00  0.00
ATOM   1360  CB  LYS D  22      -0.969  15.931   4.371  1.00  0.00
ATOM   1361  CG  LYS D  22      -0.269  17.074   5.058  1.00  0.00
ATOM   1362  CD  LYS D  22       0.682  17.752   4.021  1.00  0.00
ATOM   1363  CE  LYS D  22       1.736  18.520   4.810  1.00  0.33
ATOM   1364  NZ  LYS D  22       2.606  19.302   3.911  1.00 -0.32
ATOM   1365  HZ1 LYS D  22       2.031  19.982   3.375  1.00  0.33
ATOM   1366  HZ2 LYS D  22       3.089  18.659   3.250  1.00  0.33
ATOM   1367  HZ3 LYS D  22       3.315  19.815   4.474  1.00  0.33
ATOM   1368  C   LYS D  22       1.089  14.693   5.087  1.00  0.55
ATOM   1369  O   LYS D  22       2.316  14.902   4.956  1.00 -0.55
ATOM   1370  N   GLU D  23       0.575  14.210   6.231  1.00 -0.40
ATOM   1371  H   GLU D  23      -0.396  14.006   6.324  1.00  0.40
ATOM   1372  CA  GLU D  23       1.402  13.945   7.429  1.00  0.00
ATOM   1373  CB  GLU D  23       0.482  13.445   8.572  1.00  0.00
ATOM   1374  CG  GLU D  23      -0.445  14.498   9.175  1.00  0.00
ATOM   1375  CD  GLU D  23       0.257  15.735   9.708  1.00  0.10
ATOM   1376  OE1 GLU D  23       1.109  15.746  10.618  1.00 -0.55
ATOM   1377  OE2 GLU D  23       0.015  16.877   9.247  1.00 -0.55
ATOM   1378  C   GLU D  23       2.578  12.990   7.203  1.00  0.55
ATOM   1379  O   GLU D  23       3.647  13.220   7.798  1.00 -0.55
ATOM   1380  N   LEU D  24       2.455  11.985   6.349  1.00 -0.40
ATOM   1381  H   LEU D  24       1.609  11.815   5.851  1.00  0.40
ATOM   1382  CA  LEU D  24       3.556  11.059   6.082  1.00  0.00
ATOM   1383  CB  LEU D  24       3.032   9.626   6.048  1.00  0.00
ATOM   1384  CG  LEU D  24       2.305   9.080   7.293  1.00  0.00
ATOM   1385  CD1 LEU D  24       1.749   7.653   7.103  1.00  0.00
ATOM   1386  CD2 LEU D  24       3.197   9.076   8.537  1.00  0.00
ATOM   1387  C   LEU D  24       4.285  11.384   4.788  1.00  0.55
ATOM   1388  O   LEU D  24       5.180  10.597   4.470  1.00 -0.55
ATOM   1389  N   ALA D  25       3.894  12.440   4.088  1.00 -0.40
ATOM   1390  H   ALA D  25       3.161  13.043   4.395  1.00  0.40
ATOM   1391  CA  ALA D  25       4.534  12.787   2.797  1.00  0.00
ATOM   1392  CB  ALA D  25       5.925  13.295   3.143  1.00  0.00
ATOM   1393  C   ALA D  25       4.500  11.585   1.870  1.00  0.55
ATOM   1394  O   ALA D  25       5.453  11.073   1.292  1.00 -0.55
ATOM   1395  N   LEU D  26       3.314  10.981   1.741  1.00 -0.40
ATOM   1396  H   LEU D  26       2.510  11.309   2.231  1.00  0.40
ATOM   1397  CA  LEU D  26       3.092   9.817   0.892  1.00  0.00
ATOM   1398  CB  LEU D  26       1.747   9.175   1.246  1.00  0.00
ATOM   1399  CG  LEU D  26       1.648   8.611   2.663  1.00  0.00
ATOM   1400  CD1 LEU D  26       0.402   7.757   2.931  1.00  0.00
ATOM   1401  CD2 LEU D  26       2.850   7.722   2.990  1.00  0.00
ATOM   1402  C   LEU D  26       3.156  10.205  -0.591  1.00  0.55
ATOM   1403  O   LEU D  26       2.960  11.376  -0.928  1.00 -0.55
ATOM   1404  N   PRO D  27       3.428   9.230  -1.459  1.00 -0.20
ATOM   1405  CD  PRO D  27       3.648   7.825  -1.075  1.00  0.10
ATOM   1406  CA  PRO D  27       3.483   9.456  -2.903  1.00  0.10
ATOM   1407  CB  PRO D  27       3.743   8.043  -3.473  1.00  0.00
ATOM   1408  CG  PRO D  27       3.349   7.085  -2.374  1.00  0.00
ATOM   1409  C   PRO D  27       2.191  10.036  -3.461  1.00  0.55
ATOM   1410  O   PRO D  27       1.088   9.718  -2.938  1.00 -0.55
ATOM   1411  N   GLU D  28       2.304  10.810  -4.541  1.00 -0.40
ATOM   1412  H   GLU D  28       3.172  11.032  -4.977  1.00  0.40
ATOM   1413  CA  GLU D  28       1.074  11.373  -5.127  1.00  0.00
ATOM   1414  CB  GLU D  28       1.350  12.306  -6.280  1.00  0.00
ATOM   1415  CG  GLU D  28       0.990  13.782  -6.213  1.00  0.00
ATOM   1416  CD  GLU D  28       0.328  14.403  -4.996  1.00  0.10
ATOM   1417  OE1 GLU D  28       1.056  14.702  -4.000  1.00 -0.55
ATOM   1418  OE2 GLU D  28      -0.926  14.612  -4.974  1.00 -0.55
ATOM   1419  C   GLU D  28       0.118  10.296  -5.616  1.00  0.55
ATOM   1420  O   GLU D  28      -1.104  10.558  -5.638  1.00 -0.55
ATOM   1421  N   TYR D  29       0.629   9.101  -5.967  1.00 -0.40
ATOM   1422  H   TYR D  29       1.607   8.914  -5.918  1.00  0.40
ATOM   1423  CA  TYR D  29      -0.215   7.989  -6.445  1.00  0.00
ATOM   1424  CB  TYR D  29       0.585   7.023  -7.353  1.00  0.12
ATOM   1425  CG  TYR D  29       1.847   6.428  -6.773  1.00 -0.12
ATOM   1426  CD1 TYR D  29       1.754   5.407  -5.806  1.00 -0.12
ATOM   1427  HD1 TYR D  29       0.774   5.072  -5.504  1.00  0.12
ATOM   1428  CE1 TYR D  29       2.865   4.812  -5.225  1.00 -0.12
ATOM   1429  HE1 TYR D  29       2.756   4.024  -4.495  1.00  0.12
ATOM   1430  CZ  TYR D  29       4.119   5.259  -5.609  1.00  0.06
ATOM   1431  OH  TYR D  29       5.205   4.686  -5.003  1.00 -0.49
ATOM   1432  HH  TYR D  29       5.992   4.973  -5.471  1.00  0.43
ATOM   1433  CD2 TYR D  29       3.145   6.852  -7.127  1.00 -0.12
ATOM   1434  HD2 TYR D  29       3.258   7.634  -7.863  1.00  0.12
ATOM   1435  CE2 TYR D  29       4.291   6.291  -6.554  1.00 -0.12
ATOM   1436  HE2 TYR D  29       5.277   6.637  -6.827  1.00  0.12
ATOM   1437  C   TYR D  29      -0.840   7.206  -5.295  1.00  0.55
ATOM   1438  O   TYR D  29      -1.552   6.249  -5.622  1.00 -0.55
ATOM   1439  N   TYR D  30      -0.556   7.619  -4.077  1.00 -0.40
ATOM   1440  H   TYR D  30       0.015   8.420  -3.913  1.00  0.40
ATOM   1441  CA  TYR D  30      -1.057   6.932  -2.879  1.00  0.00
ATOM   1442  CB  TYR D  30      -0.895   7.796  -1.635  1.00  0.12
ATOM   1443  CG  TYR D  30      -1.474   7.164  -0.387  1.00 -0.12
ATOM   1444  CD1 TYR D  30      -1.006   5.928   0.042  1.00 -0.12
ATOM   1445  HD1 TYR D  30      -0.208   5.435  -0.493  1.00  0.12
ATOM   1446  CE1 TYR D  30      -1.564   5.331   1.152  1.00 -0.12
ATOM   1447  HE1 TYR D  30      -1.198   4.364   1.463  1.00  0.12
ATOM   1448  CZ  TYR D  30      -2.579   5.927   1.882  1.00  0.06
ATOM   1449  OH  TYR D  30      -3.019   5.254   2.986  1.00 -0.49
ATOM   1450  HH  TYR D  30      -3.814   5.690   3.302  1.00  0.43
ATOM   1451  CD2 TYR D  30      -2.498   7.771   0.358  1.00 -0.12
ATOM   1452  HD2 TYR D  30      -2.864   8.738   0.048  1.00  0.12
ATOM   1453  CE2 TYR D  30      -3.064   7.167   1.488  1.00 -0.12
ATOM   1454  HE2 TYR D  30      -3.856   7.653   2.038  1.00  0.12
ATOM   1455  C   TYR D  30      -2.467   6.405  -3.054  1.00  0.55
ATOM   1456  O   TYR D  30      -3.510   7.046  -3.256  1.00 -0.55
ATOM   1457  N   GLY D  31      -2.543   5.073  -2.925  1.00 -0.40
ATOM   1458  H   GLY D  31      -1.745   4.512  -2.717  1.00  0.40
ATOM   1459  CA  GLY D  31      -3.818   4.356  -3.085  1.00  0.00
ATOM   1460  C   GLY D  31      -4.931   4.531  -2.105  1.00  0.55
ATOM   1461  O   GLY D  31      -6.026   4.033  -2.409  1.00 -0.55
ATOM   1462  N   GLU D  32      -4.777   5.128  -0.940  1.00 -0.40
ATOM   1463  H   GLU D  32      -3.887   5.481  -0.663  1.00  0.40
ATOM   1464  CA  GLU D  32      -5.852   5.333   0.044  1.00  0.00
ATOM   1465  CB  GLU D  32      -6.847   6.440  -0.414  1.00  0.00
ATOM   1466  CG  GLU D  32      -6.028   7.711  -0.695  1.00  0.00
ATOM   1467  CD  GLU D  32      -6.721   8.917  -1.265  1.00  0.10
ATOM   1468  OE1 GLU D  32      -7.959   8.936  -1.336  1.00 -0.55
ATOM   1469  OE2 GLU D  32      -6.182   9.963  -1.665  1.00 -0.55
ATOM   1470  C   GLU D  32      -6.635   4.097   0.373  1.00  0.55
ATOM   1471  O   GLU D  32      -7.859   4.115   0.373  1.00 -0.55
ATOM   1472  N   ASN D  33      -5.881   3.021   0.627  1.00 -0.40
ATOM   1473  H   ASN D  33      -4.887   3.047   0.564  1.00  0.40
ATOM   1474  CA  ASN D  33      -6.463   1.736   1.011  1.00  0.00
ATOM   1475  CB  ASN D  33      -6.904   0.940  -0.193  1.00  0.00
ATOM   1476  CG  ASN D  33      -5.723   0.589  -1.081  1.00  0.55
ATOM   1477  OD1 ASN D  33      -4.915  -0.237  -0.662  1.00 -0.55
ATOM   1478  ND2 ASN D  33      -5.540   1.220  -2.251  1.00 -0.78
ATOM   1479 HD21 ASN D  33      -4.760   0.983  -2.831  1.00  0.39
ATOM   1480 HD22 ASN D  33      -6.184   1.927  -2.544  1.00  0.39
ATOM   1481  C   ASN D  33      -5.448   1.119   1.989  1.00  0.55
ATOM   1482  O   ASN D  33      -4.329   1.686   2.113  1.00 -0.55
ATOM   1483  N   LEU D  34      -5.798   0.046   2.674  1.00 -0.40
ATOM   1484  H   LEU D  34      -6.687  -0.396   2.577  1.00  0.40
ATOM   1485  CA  LEU D  34      -4.848  -0.552   3.639  1.00  0.00
ATOM   1486  CB  LEU D  34      -5.653  -1.573   4.455  1.00  0.00
ATOM   1487  CG  LEU D  34      -6.878  -1.111   5.280  1.00  0.00
ATOM   1488  CD1 LEU D  34      -7.530  -2.306   5.981  1.00  0.00
ATOM   1489  CD2 LEU D  34      -6.390  -0.057   6.274  1.00  0.00
ATOM   1490  C   LEU D  34      -3.576  -1.186   3.044  1.00  0.55
ATOM   1491  O   LEU D  34      -2.509  -1.127   3.689  1.00 -0.55
ATOM   1492  N   ASP D  35      -3.721  -1.747   1.830  1.00 -0.40
ATOM   1493  H   ASP D  35      -4.606  -1.773   1.373  1.00  0.40
ATOM   1494  CA  ASP D  35      -2.591  -2.368   1.074  1.00  0.00
ATOM   1495  CB  ASP D  35      -2.988  -3.218  -0.140  1.00  0.00
ATOM   1496  CG  ASP D  35      -3.871  -4.390   0.287  1.00  0.10
ATOM   1497  OD1 ASP D  35      -3.376  -5.195   1.116  1.00 -0.55
ATOM   1498  OD2 ASP D  35      -5.033  -4.572  -0.142  1.00 -0.55
ATOM   1499  C   ASP D  35      -1.637  -1.267   0.634  1.00  0.55
ATOM   1500  O   ASP D  35      -0.406  -1.479   0.755  1.00 -0.55
ATOM   1501  N   ALA D  36      -2.150  -0.139   0.194  1.00 -0.40
ATOM   1502  H   ALA D  36      -3.136  -0.023   0.118  1.00  0.40
ATOM   1503  CA  ALA D  36      -1.370   1.013  -0.213  1.00  0.00
ATOM   1504  CB  ALA D  36      -2.154   2.147  -0.822  1.00  0.00
ATOM   1505  C   ALA D  36      -0.690   1.552   1.056  1.00  0.55
ATOM   1506  O   ALA D  36       0.487   1.935   0.924  1.00 -0.55
ATOM   1507  N   LEU D  37      -1.398   1.542   2.181  1.00 -0.40
ATOM   1508  H   LEU D  37      -2.333   1.203   2.247  1.00  0.40
ATOM   1509  CA  LEU D  37      -0.762   2.065   3.413  1.00  0.00
ATOM   1510  CB  LEU D  37      -1.778   2.238   4.552  1.00  0.00
ATOM   1511  CG  LEU D  37      -1.137   2.789   5.844  1.00  0.00
ATOM   1512  CD1 LEU D  37      -0.428   4.154   5.720  1.00  0.00
ATOM   1513  CD2 LEU D  37      -2.230   2.845   6.916  1.00  0.00
ATOM   1514  C   LEU D  37       0.423   1.212   3.869  1.00  0.55
ATOM   1515  O   LEU D  37       1.480   1.693   4.256  1.00 -0.55
ATOM   1516  N   TRP D  38       0.209  -0.116   3.840  1.00 -0.40
ATOM   1517  H   TRP D  38      -0.673  -0.506   3.586  1.00  0.40
ATOM   1518  CA  TRP D  38       1.263  -1.072   4.181  1.00  0.00
ATOM   1519  CB  TRP D  38       0.720  -2.493   4.073  1.00  0.12
ATOM   1520  CG  TRP D  38       1.805  -3.513   4.292  1.00 -0.12
ATOM   1521  CD1 TRP D  38       2.450  -4.198   3.298  1.00 -0.12
ATOM   1522  HD1 TRP D  38       2.257  -4.097   2.240  1.00  0.12
ATOM   1523  NE1 TRP D  38       3.384  -5.033   3.864  1.00 -0.40
ATOM   1524  HE1 TRP D  38       3.958  -5.643   3.363  1.00  0.40
ATOM   1525  CE2 TRP D  38       3.400  -4.897   5.210  1.00  0.00
ATOM   1526  CD2 TRP D  38       2.411  -3.932   5.514  1.00  0.00
ATOM   1527  CE3 TRP D  38       2.241  -3.567   6.849  1.00 -0.12
ATOM   1528  HE3 TRP D  38       1.539  -2.807   7.159  1.00  0.12
ATOM   1529  CZ3 TRP D  38       3.027  -4.234   7.790  1.00 -0.12
ATOM   1530  HZ3 TRP D  38       2.886  -3.987   8.831  1.00  0.12
ATOM   1531  CZ2 TRP D  38       4.214  -5.532   6.152  1.00 -0.12
ATOM   1532  HZ2 TRP D  38       4.980  -6.240   5.873  1.00  0.12
ATOM   1533  CH2 TRP D  38       4.002  -5.219   7.464  1.00 -0.12
ATOM   1534  HH2 TRP D  38       4.566  -5.711   8.242  1.00  0.12
ATOM   1535  C   TRP D  38       2.519  -0.879   3.305  1.00  0.55
ATOM   1536  O   TRP D  38       3.670  -0.929   3.790  1.00 -0.55
ATOM   1537  N   ASP D  39       2.293  -0.718   1.985  1.00 -0.40
ATOM   1538  H   ASP D  39       1.367  -0.723   1.618  1.00  0.40
ATOM   1539  CA  ASP D  39       3.344  -0.529   1.000  1.00  0.00
ATOM   1540  CB  ASP D  39       2.801  -0.475  -0.445  1.00  0.00
ATOM   1541  CG  ASP D  39       3.950  -0.444  -1.449  1.00  0.10
ATOM   1542  OD1 ASP D  39       4.875  -1.308  -1.558  1.00 -0.55
ATOM   1543  OD2 ASP D  39       3.903   0.568  -2.188  1.00 -0.55
ATOM   1544  C   ASP D  39       4.147   0.720   1.341  1.00  0.55
ATOM   1545  O   ASP D  39       5.375   0.701   1.287  1.00 -0.55
ATOM   1546  N   ALA D  40       3.425   1.781   1.670  1.00 -0.40
ATOM   1547  H   ALA D  40       2.429   1.780   1.701  1.00  0.40
ATOM   1548  CA  ALA D  40       4.098   3.008   2.005  1.00  0.00
ATOM   1549  CB  ALA D  40       3.108   4.192   2.046  1.00  0.00
ATOM   1550  C   ALA D  40       4.847   2.945   3.326  1.00  0.55
ATOM   1551  O   ALA D  40       5.942   3.565   3.414  1.00 -0.55
ATOM   1552  N   LEU D  41       4.279   2.302   4.337  1.00 -0.40
ATOM   1553  H   LEU D  41       3.398   1.839   4.287  1.00  0.40
ATOM   1554  CA  LEU D  41       5.018   2.279   5.625  1.00  0.00
ATOM   1555  CB  LEU D  41       4.104   1.734   6.716  1.00  0.00
ATOM   1556  CG  LEU D  41       2.933   2.617   7.138  1.00  0.00
ATOM   1557  CD1 LEU D  41       2.060   1.972   8.183  1.00  0.00
ATOM   1558  CD2 LEU D  41       3.429   3.981   7.603  1.00  0.00
ATOM   1559  C   LEU D  41       6.320   1.472   5.499  1.00  0.55
ATOM   1560  O   LEU D  41       7.373   1.764   6.055  1.00 -0.55
ATOM   1561  N   THR D  42       6.293   0.426   4.701  1.00 -0.40
ATOM   1562  H   THR D  42       5.460   0.203   4.203  1.00  0.40
ATOM   1563  CA  THR D  42       7.387  -0.483   4.450  1.00  0.00
ATOM   1564  CB  THR D  42       6.874  -1.938   4.297  1.00  0.00
ATOM   1565  OG1 THR D  42       5.911  -2.164   3.266  1.00 -0.49
ATOM   1566  HG1 THR D  42       5.104  -1.733   3.558  1.00  0.49
ATOM   1567  CG2 THR D  42       6.164  -2.300   5.617  1.00  0.00
ATOM   1568  C   THR D  42       8.225  -0.153   3.239  1.00  0.55
ATOM   1569  O   THR D  42       9.248  -0.869   3.171  1.00 -0.55
ATOM   1570  N   GLY D  43       7.890   0.727   2.339  1.00 -0.40
ATOM   1571  H   GLY D  43       7.055   1.270   2.390  1.00  0.40
ATOM   1572  CA  GLY D  43       8.758   0.948   1.196  1.00  0.00
ATOM   1573  C   GLY D  43       8.665   2.366   0.674  1.00  0.55
ATOM   1574  O   GLY D  43       8.721   2.567  -0.555  1.00 -0.55
ATOM   1575  N   TRP D  44       8.490   3.341   1.571  1.00 -0.40
ATOM   1576  H   TRP D  44       8.410   3.177   2.551  1.00  0.40
ATOM   1577  CA  TRP D  44       8.409   4.732   1.110  1.00  0.00
ATOM   1578  CB  TRP D  44       7.004   5.048   0.545  1.00  0.12
ATOM   1579  CG  TRP D  44       6.933   6.467   0.075  1.00 -0.12
ATOM   1580  CD1 TRP D  44       6.740   7.637   0.790  1.00 -0.12
ATOM   1581  HD1 TRP D  44       6.566   7.678   1.855  1.00  0.12
ATOM   1582  NE1 TRP D  44       6.797   8.735  -0.026  1.00 -0.40
ATOM   1583  HE1 TRP D  44       6.692   9.666   0.248  1.00  0.40
ATOM   1584  CE2 TRP D  44       7.035   8.275  -1.323  1.00  0.00
ATOM   1585  CD2 TRP D  44       7.122   6.855  -1.288  1.00  0.00
ATOM   1586  CE3 TRP D  44       7.348   6.145  -2.457  1.00 -0.12
ATOM   1587  HE3 TRP D  44       7.395   5.066  -2.470  1.00  0.12
ATOM   1588  CZ3 TRP D  44       7.515   6.851  -3.622  1.00 -0.12
ATOM   1589  HZ3 TRP D  44       7.702   6.315  -4.541  1.00  0.12
ATOM   1590  CZ2 TRP D  44       7.195   9.000  -2.513  1.00 -0.12
ATOM   1591  HZ2 TRP D  44       7.126  10.077  -2.558  1.00  0.12
ATOM   1592  CH2 TRP D  44       7.449   8.258  -3.651  1.00 -0.12
ATOM   1593  HH2 TRP D  44       7.602   8.771  -4.588  1.00  0.12
ATOM   1594  C   TRP D  44       8.786   5.747   2.198  1.00  0.55
ATOM   1595  O   TRP D  44       9.672   6.603   2.086  1.00 -0.55
ATOM   1596  N   VAL D  45       8.005   5.604   3.279  1.00 -0.40
ATOM   1597  H   VAL D  45       7.311   4.890   3.312  1.00  0.40
ATOM   1598  CA  VAL D  45       8.075   6.430   4.464  1.00  0.00
ATOM   1599  CB  VAL D  45       6.953   5.970   5.438  1.00  0.00
ATOM   1600  CG1 VAL D  45       7.110   6.443   6.852  1.00  0.00
ATOM   1601  CG2 VAL D  45       5.606   6.537   4.950  1.00  0.00
ATOM   1602  C   VAL D  45       9.460   6.454   5.114  1.00  0.55
ATOM   1603  O   VAL D  45      10.276   5.517   5.166  1.00 -0.55
ATOM   1604  N   GLU D  46       9.732   7.643   5.654  1.00 -0.40
ATOM   1605  H   GLU D  46       9.093   8.405   5.581  1.00  0.40
ATOM   1606  CA  GLU D  46      10.952   7.922   6.378  1.00  0.00
ATOM   1607  CB  GLU D  46      11.231   9.411   6.216  1.00  0.00
ATOM   1608  CG  GLU D  46      11.733   9.969   7.551  1.00  0.00
ATOM   1609  CD  GLU D  46      12.329  11.292   7.061  1.00  0.10
ATOM   1610  OE1 GLU D  46      11.753  11.888   6.109  1.00 -0.55
ATOM   1611  OE2 GLU D  46      13.376  11.685   7.570  1.00 -0.55
ATOM   1612  C   GLU D  46      10.875   7.591   7.862  1.00  0.55
ATOM   1613  O   GLU D  46       9.865   7.851   8.528  1.00 -0.55
ATOM   1614  N   TYR D  47      11.920   6.996   8.374  1.00 -0.40
ATOM   1615  H   TYR D  47      12.708   6.741   7.820  1.00  0.40
ATOM   1616  CA  TYR D  47      11.998   6.663   9.802  1.00  0.00
ATOM   1617  CB  TYR D  47      12.083   5.131  10.011  1.00  0.12
ATOM   1618  CG  TYR D  47      10.832   4.440   9.490  1.00 -0.12
ATOM   1619  CD1 TYR D  47       9.648   4.560  10.219  1.00 -0.12
ATOM   1620  HD1 TYR D  47       9.660   5.101  11.154  1.00  0.12
ATOM   1621  CE1 TYR D  47       8.467   4.009   9.782  1.00 -0.12
ATOM   1622  HE1 TYR D  47       7.557   4.135  10.350  1.00  0.12
ATOM   1623  CZ  TYR D  47       8.467   3.293   8.607  1.00  0.06
ATOM   1624  OH  TYR D  47       7.260   2.729   8.196  1.00 -0.49
ATOM   1625  HH  TYR D  47       7.444   2.139   7.461  1.00  0.43
ATOM   1626  CD2 TYR D  47      10.810   3.746   8.302  1.00 -0.12
ATOM   1627  HD2 TYR D  47      11.700   3.672   7.694  1.00  0.12
ATOM   1628  CE2 TYR D  47       9.624   3.142   7.895  1.00 -0.12
ATOM   1629  HE2 TYR D  47       9.617   2.541   6.998  1.00  0.12
ATOM   1630  C   TYR D  47      13.186   7.368  10.451  1.00  0.55
ATOM   1631  O   TYR D  47      14.047   7.815   9.694  1.00 -0.55
ATOM   1632  N   PRO D  48      13.294   7.505  11.762  1.00 -0.20
ATOM   1633  CD  PRO D  48      14.470   8.151  12.386  1.00  0.10
ATOM   1634  CA  PRO D  48      12.284   7.055  12.730  1.00  0.10
ATOM   1635  CB  PRO D  48      12.919   7.270  14.080  1.00  0.00
ATOM   1636  CG  PRO D  48      14.271   7.889  13.861  1.00  0.00
ATOM   1637  C   PRO D  48      11.047   7.941  12.524  1.00  0.55
ATOM   1638  O   PRO D  48      11.081   9.081  12.063  1.00 -0.55
ATOM   1639  N   LEU D  49       9.912   7.361  12.877  1.00 -0.40
ATOM   1640  H   LEU D  49       9.887   6.430  13.232  1.00  0.40
ATOM   1641  CA  LEU D  49       8.621   8.033  12.774  1.00  0.00
ATOM   1642  CB  LEU D  49       7.784   7.318  11.695  1.00  0.00
ATOM   1643  CG  LEU D  49       6.285   7.624  11.556  1.00  0.00
ATOM   1644  CD1 LEU D  49       6.170   8.993  10.909  1.00  0.00
ATOM   1645  CD2 LEU D  49       5.534   6.587  10.745  1.00  0.00
ATOM   1646  C   LEU D  49       7.856   8.067  14.095  1.00  0.55
ATOM   1647  O   LEU D  49       7.833   7.093  14.840  1.00 -0.55
ATOM   1648  N   VAL D  50       7.237   9.202  14.328  1.00 -0.40
ATOM   1649  H   VAL D  50       7.338   9.990  13.726  1.00  0.40
ATOM   1650  CA  VAL D  50       6.360   9.389  15.485  1.00  0.00
ATOM   1651  CB  VAL D  50       6.864  10.392  16.505  1.00  0.00
ATOM   1652  CG1 VAL D  50       5.976  10.585  17.728  1.00  0.00
ATOM   1653  CG2 VAL D  50       8.289   9.908  16.835  1.00  0.00
ATOM   1654  C   VAL D  50       4.957   9.722  14.982  1.00  0.55
ATOM   1655  O   VAL D  50       4.694  10.693  14.290  1.00 -0.55
ATOM   1656  N   LEU D  51       4.022   8.814  15.295  1.00 -0.40
ATOM   1657  H   LEU D  51       4.266   7.972  15.768  1.00  0.40
ATOM   1658  CA  LEU D  51       2.617   8.954  14.992  1.00  0.00
ATOM   1659  CB  LEU D  51       1.964   7.666  14.508  1.00  0.00
ATOM   1660  CG  LEU D  51       0.431   7.899  14.255  1.00  0.00
ATOM   1661  CD1 LEU D  51       0.344   8.946  13.166  1.00  0.00
ATOM   1662  CD2 LEU D  51      -0.313   6.653  13.870  1.00  0.00
ATOM   1663  C   LEU D  51       1.850   9.395  16.268  1.00  0.55
ATOM   1664  O   LEU D  51       1.715   8.557  17.200  1.00 -0.55
ATOM   1665  N   GLU D  52       1.399  10.648  16.303  1.00 -0.40
ATOM   1666  H   GLU D  52       1.576  11.296  15.567  1.00  0.40
ATOM   1667  CA  GLU D  52       0.603  11.155  17.441  1.00  0.00
ATOM   1668  CB  GLU D  52       1.049  12.512  17.974  1.00  0.00
ATOM   1669  CG  GLU D  52       0.120  12.881  19.125  1.00  0.00
ATOM   1670  CD  GLU D  52       0.505  14.125  19.876  1.00  0.10
ATOM   1671  OE1 GLU D  52       1.453  14.804  19.421  1.00 -0.55
ATOM   1672  OE2 GLU D  52      -0.122  14.438  20.921  1.00 -0.55
ATOM   1673  C   GLU D  52      -0.851  11.240  16.971  1.00  0.55
ATOM   1674  O   GLU D  52      -1.195  12.071  16.136  1.00 -0.55
ATOM   1675  N   TRP D  53      -1.679  10.348  17.439  1.00 -0.40
ATOM   1676  H   TRP D  53      -1.353   9.670  18.090  1.00  0.40
ATOM   1677  CA  TRP D  53      -3.079  10.211  17.117  1.00  0.00
ATOM   1678  CB  TRP D  53      -3.360   8.765  16.698  1.00  0.12
ATOM   1679  CG  TRP D  53      -4.647   8.560  15.930  1.00 -0.12
ATOM   1680  CD1 TRP D  53      -5.830   9.254  16.037  1.00 -0.12
ATOM   1681  HD1 TRP D  53      -5.990  10.091  16.700  1.00  0.12
ATOM   1682  NE1 TRP D  53      -6.779   8.743  15.192  1.00 -0.40
ATOM   1683  HE1 TRP D  53      -7.701   9.054  15.116  1.00  0.40
ATOM   1684  CE2 TRP D  53      -6.220   7.726  14.472  1.00  0.00
ATOM   1685  CD2 TRP D  53      -4.896   7.559  14.926  1.00  0.00
ATOM   1686  CE3 TRP D  53      -4.097   6.557  14.345  1.00 -0.12
ATOM   1687  HE3 TRP D  53      -3.072   6.398  14.648  1.00  0.12
ATOM   1688  CZ3 TRP D  53      -4.656   5.760  13.355  1.00 -0.12
ATOM   1689  HZ3 TRP D  53      -4.053   5.001  12.880  1.00  0.12
ATOM   1690  CZ2 TRP D  53      -6.798   6.909  13.491  1.00 -0.12
ATOM   1691  HZ2 TRP D  53      -7.817   7.029  13.153  1.00  0.12
ATOM   1692  CH2 TRP D  53      -5.987   5.924  12.965  1.00 -0.12
ATOM   1693  HH2 TRP D  53      -6.397   5.254  12.225  1.00  0.12
ATOM   1694  C   TRP D  53      -3.992  10.680  18.260  1.00  0.55
ATOM   1695  O   TRP D  53      -4.260   9.961  19.231  1.00 -0.55
ATOM   1696  N   ARG D  54      -4.509  11.889  18.138  1.00 -0.40
ATOM   1697  H   ARG D  54      -4.297  12.469  17.356  1.00  0.40
ATOM   1698  CA  ARG D  54      -5.423  12.471  19.124  1.00  0.00
ATOM   1699  CB  ARG D  54      -5.277  13.968  19.169  1.00  0.00
ATOM   1700  CG  ARG D  54      -3.840  14.366  19.208  1.00  0.00
ATOM   1701  CD  ARG D  54      -3.763  15.882  19.059  1.00  0.35
ATOM   1702  NE  ARG D  54      -2.370  16.200  19.424  1.00 -0.35
ATOM   1703  HE  ARG D  54      -1.843  15.590  20.014  1.00  0.45
ATOM   1704  CZ  ARG D  54      -1.827  17.333  18.943  1.00  0.35
ATOM   1705  NH1 ARG D  54      -2.595  18.101  18.159  1.00 -0.70
ATOM   1706 HH11 ARG D  54      -3.533  17.824  17.951  1.00  0.40
ATOM   1707 HH12 ARG D  54      -2.229  18.952  17.780  1.00  0.40
ATOM   1708  NH2 ARG D  54      -0.573  17.686  19.232  1.00 -0.70
ATOM   1709 HH21 ARG D  54      -0.013  17.103  19.820  1.00  0.40
ATOM   1710 HH22 ARG D  54      -0.194  18.534  18.861  1.00  0.40
ATOM   1711  C   ARG D  54      -6.883  12.189  18.811  1.00  0.55
ATOM   1712  O   ARG D  54      -7.318  12.067  17.663  1.00 -0.55
ATOM   1713  N   GLN D  55      -7.648  12.139  19.909  1.00 -0.40
ATOM   1714  H   GLN D  55      -7.251  12.312  20.806  1.00  0.40
ATOM   1715  CA  GLN D  55      -9.090  11.838  19.932  1.00  0.00
ATOM   1716  CB  GLN D  55      -9.990  12.899  19.315  1.00  0.00
ATOM   1717  CG  GLN D  55      -9.701  14.322  19.634  1.00  0.00
ATOM   1718  CD  GLN D  55      -9.928  14.596  21.112  1.00  0.55
ATOM   1719  OE1 GLN D  55     -10.852  14.070  21.754  1.00 -0.55
ATOM   1720  NE2 GLN D  55      -8.987  15.444  21.557  1.00 -0.78
ATOM   1721 HE21 GLN D  55      -8.987  15.733  22.514  1.00  0.39
ATOM   1722 HE22 GLN D  55      -8.286  15.786  20.931  1.00  0.39
ATOM   1723  C   GLN D  55      -9.358  10.579  19.102  1.00  0.55
ATOM   1724  O   GLN D  55     -10.206  10.650  18.206  1.00 -0.55
ATOM   1725  N   PHE D  56      -8.638   9.514  19.326  1.00 -0.40
ATOM   1726  H   PHE D  56      -7.951   9.489  20.048  1.00  0.40
ATOM   1727  CA  PHE D  56      -8.780   8.290  18.548  1.00  0.00
ATOM   1728  CB  PHE D  56      -7.884   7.117  19.070  1.00  0.12
ATOM   1729  CG  PHE D  56      -8.059   5.866  18.234  1.00 -0.12
ATOM   1730  CD1 PHE D  56      -7.308   5.644  17.095  1.00 -0.12
ATOM   1731  HD1 PHE D  56      -6.549   6.362  16.823  1.00  0.12
ATOM   1732  CE1 PHE D  56      -7.495   4.539  16.295  1.00 -0.12
ATOM   1733  HE1 PHE D  56      -6.903   4.414  15.401  1.00  0.12
ATOM   1734  CZ  PHE D  56      -8.437   3.593  16.637  1.00 -0.12
ATOM   1735  HZ  PHE D  56      -8.574   2.713  16.027  1.00  0.12
ATOM   1736  CD2 PHE D  56      -9.016   4.915  18.567  1.00 -0.12
ATOM   1737  HD2 PHE D  56      -9.616   5.057  19.453  1.00  0.12
ATOM   1738  CE2 PHE D  56      -9.215   3.789  17.786  1.00 -0.12
ATOM   1739  HE2 PHE D  56      -9.967   3.064  18.062  1.00  0.12
ATOM   1740  C   PHE D  56     -10.235   7.888  18.459  1.00  0.55
ATOM   1741  O   PHE D  56     -10.788   7.583  17.403  1.00 -0.55
ATOM   1742  N   GLU D  57     -10.875   7.847  19.613  1.00 -0.40
ATOM   1743  H   GLU D  57     -10.450   8.088  20.482  1.00  0.40
ATOM   1744  CA  GLU D  57     -12.286   7.428  19.647  1.00  0.00
ATOM   1745  CB  GLU D  57     -12.731   7.447  21.119  1.00  0.00
ATOM   1746  CG  GLU D  57     -11.827   6.468  21.903  1.00  0.00
ATOM   1747  CD  GLU D  57     -12.309   5.086  21.422  1.00  0.10
ATOM   1748  OE1 GLU D  57     -13.539   4.903  21.167  1.00 -0.55
ATOM   1749  OE2 GLU D  57     -11.350   4.280  21.344  1.00 -0.55
ATOM   1750  C   GLU D  57     -13.226   8.238  18.785  1.00  0.55
ATOM   1751  O   GLU D  57     -14.159   7.640  18.238  1.00 -0.55
ATOM   1752  N   GLN D  58     -13.059   9.541  18.646  1.00 -0.40
ATOM   1753  H   GLN D  58     -12.314  10.041  19.082  1.00  0.40
ATOM   1754  CA  GLN D  58     -13.991  10.327  17.818  1.00  0.00
ATOM   1755  CB  GLN D  58     -13.777  11.833  17.959  1.00  0.00
ATOM   1756  CG  GLN D  58     -14.045  12.422  19.347  1.00  0.00
ATOM   1757  CD  GLN D  58     -14.151  13.951  19.313  1.00  0.55
ATOM   1758  OE1 GLN D  58     -13.373  14.649  19.970  1.00 -0.55
ATOM   1759  NE2 GLN D  58     -15.159  14.475  18.554  1.00 -0.78
ATOM   1760 HE21 GLN D  58     -15.276  15.466  18.494  1.00  0.39
ATOM   1761 HE22 GLN D  58     -15.779  13.867  18.058  1.00  0.39
ATOM   1762  C   GLN D  58     -13.871   9.932  16.352  1.00  0.55
ATOM   1763  O   GLN D  58     -14.823   9.873  15.599  1.00 -0.55
ATOM   1764  N   SER D  59     -12.600   9.707  15.980  1.00 -0.40
ATOM   1765  H   SER D  59     -11.840   9.789  16.619  1.00  0.40
ATOM   1766  CA  SER D  59     -12.252   9.329  14.618  1.00  0.00
ATOM   1767  CB  SER D  59     -10.742   9.419  14.380  1.00  0.00
ATOM   1768  OG  SER D  59      -9.985   8.432  15.041  1.00 -0.49
ATOM   1769  HG  SER D  59     -10.278   8.443  15.956  1.00  0.49
ATOM   1770  C   SER D  59     -12.830   7.960  14.320  1.00  0.55
ATOM   1771  O   SER D  59     -13.230   7.743  13.205  1.00 -0.55
ATOM   1772  N   LYS D  60     -12.866   7.106  15.304  1.00 -0.40
ATOM   1773  H   LYS D  60     -12.537   7.370  16.206  1.00  0.40
ATOM   1774  CA  LYS D  60     -13.365   5.724  15.227  1.00  0.00
ATOM   1775  CB  LYS D  60     -13.110   4.995  16.529  1.00  0.00
ATOM   1776  CG  LYS D  60     -13.121   3.478  16.440  1.00  0.00
ATOM   1777  CD  LYS D  60     -12.430   2.997  17.729  1.00  0.00
ATOM   1778  CE  LYS D  60     -13.148   1.784  18.292  1.00  0.33
ATOM   1779  NZ  LYS D  60     -12.399   1.290  19.472  1.00 -0.32
ATOM   1780  HZ1 LYS D  60     -12.355   2.038  20.193  1.00  0.33
ATOM   1781  HZ2 LYS D  60     -11.435   1.026  19.185  1.00  0.33
ATOM   1782  HZ3 LYS D  60     -12.883   0.457  19.865  1.00  0.33
ATOM   1783  C   LYS D  60     -14.840   5.709  14.855  1.00  0.55
ATOM   1784  O   LYS D  60     -15.294   4.964  13.999  1.00 -0.55
ATOM   1785  N   GLN D  61     -15.563   6.587  15.514  1.00 -0.40
ATOM   1786  H   GLN D  61     -15.147   7.174  16.202  1.00  0.40
ATOM   1787  CA  GLN D  61     -16.974   6.791  15.323  1.00  0.00
ATOM   1788  CB  GLN D  61     -17.413   8.029  16.136  1.00  0.00
ATOM   1789  CG  GLN D  61     -18.944   8.176  16.256  1.00  0.00
ATOM   1790  CD  GLN D  61     -19.297   9.331  17.201  1.00  0.55
ATOM   1791  OE1 GLN D  61     -19.913   9.119  18.251  1.00 -0.55
ATOM   1792  NE2 GLN D  61     -18.898  10.577  16.812  1.00 -0.78
ATOM   1793 HE21 GLN D  61     -19.100  11.369  17.388  1.00  0.39
ATOM   1794 HE22 GLN D  61     -18.403  10.698  15.951  1.00  0.39
ATOM   1795  C   GLN D  61     -17.233   7.100  13.848  1.00  0.55
ATOM   1796  O   GLN D  61     -17.981   6.445  13.120  1.00 -0.55
ATOM   1797  N   LEU D  62     -16.547   8.148  13.427  1.00 -0.40
ATOM   1798  H   LEU D  62     -15.919   8.610  14.046  1.00  0.40
ATOM   1799  CA  LEU D  62     -16.601   8.738  12.101  1.00  0.00
ATOM   1800  CB  LEU D  62     -15.842  10.101  12.247  1.00  0.00
ATOM   1801  CG  LEU D  62     -16.854  11.115  12.832  1.00  0.00
ATOM   1802  CD1 LEU D  62     -17.240  12.196  11.827  1.00  0.00
ATOM   1803  CD2 LEU D  62     -18.114  10.377  13.286  1.00  0.00
ATOM   1804  C   LEU D  62     -16.118   7.892  10.956  1.00  0.55
ATOM   1805  O   LEU D  62     -16.510   8.045   9.779  1.00 -0.55
ATOM   1806  N   THR D  63     -15.268   6.909  11.229  1.00 -0.40
ATOM   1807  H   THR D  63     -14.924   6.703  12.141  1.00  0.40
ATOM   1808  CA  THR D  63     -14.809   6.078  10.112  1.00  0.00
ATOM   1809  CB  THR D  63     -13.275   6.049  10.159  1.00  0.00
ATOM   1810  OG1 THR D  63     -12.968   5.535  11.475  1.00 -0.49
ATOM   1811  HG1 THR D  63     -13.062   6.277  12.078  1.00  0.49
ATOM   1812  CG2 THR D  63     -12.700   7.428   9.897  1.00  0.00
ATOM   1813  C   THR D  63     -15.493   4.720  10.164  1.00  0.55
ATOM   1814  O   THR D  63     -14.992   4.004   9.273  1.00 -0.55
ATOM   1815  NT  THR D  63     -16.459   4.412  11.052  1.00 -0.40
ATOM   1816  HNT THR D  63     -16.796   5.070  11.721  1.00  0.40
ATOM   1817  CAT THR D  63     -17.059   3.109  11.084  1.00  0.00
ATOM   1818  CAY GLY G  66     -12.960  -1.116  11.692  1.00  0.00
ATOM   1819  CY  GLY G  66     -12.513  -0.187  10.615  1.00  0.55
ATOM   1820  OY  GLY G  66     -12.282  -0.603   9.482  1.00 -0.55
ATOM   1821  N   GLY G  66     -12.378   1.109  10.964  1.00 -0.40
ATOM   1822  H   GLY G  66     -12.595   1.425  11.884  1.00  0.40
ATOM   1823  CA  GLY G  66     -11.909   2.150  10.033  1.00  0.00
ATOM   1824  C   GLY G  66     -10.541   2.627  10.581  1.00  0.55
ATOM   1825  O   GLY G  66      -9.479   2.186  10.140  1.00 -0.55
ATOM   1826  N   ALA G  67     -10.644   3.517  11.543  1.00 -0.40
ATOM   1827  H   ALA G  67     -11.543   3.858  11.799  1.00  0.40
ATOM   1828  CA  ALA G  67      -9.576   4.090  12.313  1.00  0.00
ATOM   1829  CB  ALA G  67     -10.169   4.921  13.447  1.00  0.00
ATOM   1830  C   ALA G  67      -8.761   2.939  12.931  1.00  0.55
ATOM   1831  O   ALA G  67      -7.522   2.967  13.050  1.00 -0.55
ATOM   1832  N   GLU G  68      -9.525   1.909  13.351  1.00 -0.40
ATOM   1833  H   GLU G  68     -10.518   1.886  13.256  1.00  0.40
ATOM   1834  CA  GLU G  68      -8.876   0.746  13.986  1.00  0.00
ATOM   1835  CB  GLU G  68      -9.983  -0.057  14.687  1.00  0.00
ATOM   1836  CG  GLU G  68      -9.472  -1.035  15.701  1.00  0.00
ATOM   1837  CD  GLU G  68      -8.727  -0.387  16.879  1.00  0.10
ATOM   1838  OE1 GLU G  68      -9.359   0.488  17.513  1.00 -0.55
ATOM   1839  OE2 GLU G  68      -7.592  -0.906  17.014  1.00 -0.55
ATOM   1840  C   GLU G  68      -8.033  -0.111  13.048  1.00  0.55
ATOM   1841  O   GLU G  68      -6.927  -0.547  13.412  1.00 -0.55
ATOM   1842  N   SER G  69      -8.527  -0.352  11.857  1.00 -0.40
ATOM   1843  H   SER G  69      -9.436  -0.021  11.628  1.00  0.40
ATOM   1844  CA  SER G  69      -7.888  -1.074  10.777  1.00  0.00
ATOM   1845  CB  SER G  69      -8.774  -0.979   9.511  1.00  0.00
ATOM   1846  OG  SER G  69      -9.593  -2.109   9.552  1.00 -0.49
ATOM   1847  HG  SER G  69     -10.252  -1.983   8.865  1.00  0.49
ATOM   1848  C   SER G  69      -6.558  -0.395  10.368  1.00  0.55
ATOM   1849  O   SER G  69      -5.604  -1.113  10.134  1.00 -0.55
ATOM   1850  N   VAL G  70      -6.605   0.929  10.302  1.00 -0.40
ATOM   1851  H   VAL G  70      -7.448   1.425  10.493  1.00  0.40
ATOM   1852  CA  VAL G  70      -5.467   1.763   9.956  1.00  0.00
ATOM   1853  CB  VAL G  70      -5.878   3.215   9.666  1.00  0.00
ATOM   1854  CG1 VAL G  70      -4.593   4.063   9.684  1.00  0.00
ATOM   1855  CG2 VAL G  70      -6.650   3.348   8.374  1.00  0.00
ATOM   1856  C   VAL G  70      -4.416   1.703  11.050  1.00  0.55
ATOM   1857  O   VAL G  70      -3.219   1.521  10.780  1.00 -0.55
ATOM   1858  N   LEU G  71      -4.823   1.827  12.294  1.00 -0.40
ATOM   1859  H   LEU G  71      -5.783   1.989  12.505  1.00  0.40
ATOM   1860  CA  LEU G  71      -3.941   1.743  13.460  1.00  0.00
ATOM   1861  CB  LEU G  71      -4.709   1.896  14.781  1.00  0.00
ATOM   1862  CG  LEU G  71      -3.916   1.706  16.088  1.00  0.00
ATOM   1863  CD1 LEU G  71      -2.763   2.700  16.152  1.00  0.00
ATOM   1864  CD2 LEU G  71      -4.773   1.843  17.339  1.00  0.00
ATOM   1865  C   LEU G  71      -3.216   0.371  13.430  1.00  0.55
ATOM   1866  O   LEU G  71      -2.013   0.270  13.737  1.00 -0.55
ATOM   1867  N   GLN G  72      -3.966  -0.653  13.113  1.00 -0.40
ATOM   1868  H   GLN G  72      -4.931  -0.518  12.912  1.00  0.40
ATOM   1869  CA  GLN G  72      -3.532  -2.041  13.016  1.00  0.00
ATOM   1870  CB  GLN G  72      -4.764  -2.898  12.742  1.00  0.00
ATOM   1871  CG  GLN G  72      -4.505  -4.377  12.508  1.00  0.00
ATOM   1872  CD  GLN G  72      -5.823  -5.164  12.367  1.00  0.55
ATOM   1873  OE1 GLN G  72      -6.871  -4.943  13.028  1.00 -0.55
ATOM   1874  NE2 GLN G  72      -5.884  -6.188  11.485  1.00 -0.78
ATOM   1875 HE21 GLN G  72      -6.731  -6.709  11.381  1.00  0.39
ATOM   1876 HE22 GLN G  72      -5.081  -6.424  10.937  1.00  0.39
ATOM   1877  C   GLN G  72      -2.402  -2.187  11.996  1.00  0.55
ATOM   1878  O   GLN G  72      -1.461  -2.936  12.285  1.00 -0.55
ATOM   1879  N   VAL G  73      -2.455  -1.510  10.866  1.00 -0.40
ATOM   1880  H   VAL G  73      -3.245  -0.950  10.630  1.00  0.40
ATOM   1881  CA  VAL G  73      -1.376  -1.526   9.881  1.00  0.00
ATOM   1882  CB  VAL G  73      -1.773  -0.826   8.592  1.00  0.00
ATOM   1883  CG1 VAL G  73      -0.577  -0.684   7.662  1.00  0.00
ATOM   1884  CG2 VAL G  73      -2.900  -1.681   7.986  1.00  0.00
ATOM   1885  C   VAL G  73      -0.110  -0.909  10.458  1.00  0.55
ATOM   1886  O   VAL G  73       1.014  -1.391  10.272  1.00 -0.55
ATOM   1887  N   PHE G  74      -0.235   0.192  11.184  1.00 -0.40
ATOM   1888  H   PHE G  74      -1.115   0.639  11.325  1.00  0.40
ATOM   1889  CA  PHE G  74       0.915   0.819  11.822  1.00  0.00
ATOM   1890  CB  PHE G  74       0.508   2.100  12.543  1.00  0.12
ATOM   1891  CG  PHE G  74       0.485   3.308  11.662  1.00 -0.12
ATOM   1892  CD1 PHE G  74       1.627   4.021  11.375  1.00 -0.12
ATOM   1893  HD1 PHE G  74       2.570   3.712  11.802  1.00  0.12
ATOM   1894  CE1 PHE G  74       1.584   5.136  10.543  1.00 -0.12
ATOM   1895  HE1 PHE G  74       2.486   5.690  10.331  1.00  0.12
ATOM   1896  CZ  PHE G  74       0.363   5.535   9.984  1.00 -0.12
ATOM   1897  HZ  PHE G  74       0.324   6.400   9.339  1.00  0.12
ATOM   1898  CD2 PHE G  74      -0.730   3.707  11.100  1.00 -0.12
ATOM   1899  HD2 PHE G  74      -1.628   3.149  11.321  1.00  0.12
ATOM   1900  CE2 PHE G  74      -0.797   4.819  10.257  1.00 -0.12
ATOM   1901  HE2 PHE G  74      -1.740   5.119   9.823  1.00  0.12
ATOM   1902  C   PHE G  74       1.531  -0.165  12.819  1.00  0.55
ATOM   1903  O   PHE G  74       2.754  -0.281  12.934  1.00 -0.55
ATOM   1904  N   ARG G  75       0.737  -0.869  13.575  1.00 -0.40
ATOM   1905  H   ARG G  75      -0.255  -0.805  13.506  1.00  0.40
ATOM   1906  CA  ARG G  75       1.263  -1.817  14.592  1.00  0.00
ATOM   1907  CB  ARG G  75       0.127  -2.208  15.541  1.00  0.00
ATOM   1908  CG  ARG G  75      -0.181  -0.900  16.312  1.00  0.00
ATOM   1909  CD  ARG G  75      -0.113  -1.130  17.786  1.00  0.35
ATOM   1910  NE  ARG G  75      -1.036  -2.075  18.265  1.00 -0.35
ATOM   1911  HE  ARG G  75      -1.940  -1.843  17.953  1.00  0.45
ATOM   1912  CZ  ARG G  75      -1.085  -3.168  18.993  1.00  0.35
ATOM   1913  NH1 ARG G  75      -0.052  -3.761  19.550  1.00 -0.70
ATOM   1914 HH11 ARG G  75       0.866  -3.381  19.433  1.00  0.40
ATOM   1915 HH12 ARG G  75      -0.183  -4.592  20.089  1.00  0.40
ATOM   1916  NH2 ARG G  75      -2.308  -3.705  19.156  1.00 -0.70
ATOM   1917 HH21 ARG G  75      -3.105  -3.272  18.734  1.00  0.40
ATOM   1918 HH22 ARG G  75      -2.421  -4.537  19.698  1.00  0.40
ATOM   1919  C   ARG G  75       1.977  -3.000  13.985  1.00  0.55
ATOM   1920  O   ARG G  75       3.032  -3.351  14.563  1.00 -0.55
ATOM   1921  N   GLU G  76       1.495  -3.530  12.860  1.00 -0.40
ATOM   1922  H   GLU G  76       0.657  -3.196  12.436  1.00  0.40
ATOM   1923  CA  GLU G  76       2.161  -4.633  12.176  1.00  0.00
ATOM   1924  CB  GLU G  76       1.411  -5.141  10.964  1.00  0.00
ATOM   1925  CG  GLU G  76      -0.014  -5.502  11.262  1.00  0.00
ATOM   1926  CD  GLU G  76      -0.574  -6.428  10.170  1.00  0.10
ATOM   1927  OE1 GLU G  76       0.212  -6.826   9.244  1.00 -0.55
ATOM   1928  OE2 GLU G  76      -1.781  -6.717  10.403  1.00 -0.55
ATOM   1929  C   GLU G  76       3.495  -4.204  11.555  1.00  0.55
ATOM   1930  O   GLU G  76       4.452  -4.972  11.483  1.00 -0.55
ATOM   1931  N   ALA G  77       3.440  -2.964  11.113  1.00 -0.40
ATOM   1932  H   ALA G  77       2.638  -2.376  11.172  1.00  0.40
ATOM   1933  CA  ALA G  77       4.669  -2.427  10.486  1.00  0.00
ATOM   1934  CB  ALA G  77       4.400  -1.145   9.729  1.00  0.00
ATOM   1935  C   ALA G  77       5.746  -2.313  11.570  1.00  0.55
ATOM   1936  O   ALA G  77       6.948  -2.589  11.381  1.00 -0.55
ATOM   1937  N   LYS G  78       5.325  -1.900  12.747  1.00 -0.40
ATOM   1938  H   LYS G  78       4.372  -1.665  12.921  1.00  0.40
ATOM   1939  CA  LYS G  78       6.230  -1.765  13.862  1.00  0.00
ATOM   1940  CB  LYS G  78       5.574  -1.070  15.047  1.00  0.00
ATOM   1941  CG  LYS G  78       6.523  -0.801  16.189  1.00  0.00
ATOM   1942  CD  LYS G  78       5.895  -0.261  17.443  1.00  0.00
ATOM   1943  CE  LYS G  78       6.865   0.463  18.370  1.00  0.33
ATOM   1944  NZ  LYS G  78       8.325   0.396  18.074  1.00 -0.32
ATOM   1945  HZ1 LYS G  78       8.508   0.801  17.134  1.00  0.33
ATOM   1946  HZ2 LYS G  78       8.637  -0.596  18.091  1.00  0.33
ATOM   1947  HZ3 LYS G  78       8.850   0.935  18.792  1.00  0.33
ATOM   1948  C   LYS G  78       6.640  -3.190  14.279  1.00  0.55
ATOM   1949  O   LYS G  78       7.845  -3.410  14.482  1.00 -0.55
ATOM   1950  N   ALA G  79       5.695  -4.098  14.415  1.00 -0.40
ATOM   1951  H   ALA G  79       4.738  -3.902  14.214  1.00  0.40
ATOM   1952  CA  ALA G  79       5.992  -5.457  14.875  1.00  0.00
ATOM   1953  CB  ALA G  79       4.819  -6.381  14.762  1.00  0.00
ATOM   1954  C   ALA G  79       7.169  -5.998  14.080  1.00  0.55
ATOM   1955  O   ALA G  79       8.109  -6.576  14.609  1.00 -0.55
ATOM   1956  N   GLU G  80       7.032  -5.746  12.794  1.00 -0.40
ATOM   1957  H   GLU G  80       6.244  -5.251  12.436  1.00  0.40
ATOM   1958  CA  GLU G  80       8.014  -6.168  11.811  1.00  0.00
ATOM   1959  CB  GLU G  80       7.380  -6.019  10.421  1.00  0.00
ATOM   1960  CG  GLU G  80       6.445  -7.204  10.122  1.00  0.00
ATOM   1961  CD  GLU G  80       6.491  -7.524   8.632  1.00  0.10
ATOM   1962  OE1 GLU G  80       7.419  -7.057   7.921  1.00 -0.55
ATOM   1963  OE2 GLU G  80       5.564  -8.231   8.176  1.00 -0.55
ATOM   1964  C   GLU G  80       9.295  -5.394  11.884  1.00  0.55
ATOM   1965  O   GLU G  80      10.083  -5.640  10.966  1.00 -0.55
ATOM   1966  N   GLY G  81       9.579  -4.506  12.807  1.00 -0.40
ATOM   1967  H   GLY G  81       8.929  -4.298  13.533  1.00  0.40
ATOM   1968  CA  GLY G  81      10.801  -3.770  12.868  1.00  0.00
ATOM   1969  C   GLY G  81      10.933  -2.318  12.522  1.00  0.55
ATOM   1970  O   GLY G  81      12.002  -1.736  12.861  1.00 -0.55
ATOM   1971  N   ALA G  82       9.966  -1.695  11.857  1.00 -0.40
ATOM   1972  H   ALA G  82       9.147  -2.181  11.564  1.00  0.40
ATOM   1973  CA  ALA G  82      10.009  -0.266  11.498  1.00  0.00
ATOM   1974  CB  ALA G  82       8.849   0.132  10.625  1.00  0.00
ATOM   1975  C   ALA G  82       9.959   0.484  12.824  1.00  0.55
ATOM   1976  O   ALA G  82       9.249   0.068  13.753  1.00 -0.55
ATOM   1977  N   ASP G  83      10.738   1.516  12.867  1.00 -0.40
ATOM   1978  H   ASP G  83      11.292   1.754  12.075  1.00  0.40
ATOM   1979  CA  ASP G  83      10.905   2.421  14.005  1.00  0.00
ATOM   1980  CB  ASP G  83      12.284   3.089  13.972  1.00  0.00
ATOM   1981  CG  ASP G  83      12.602   3.800  15.278  1.00  0.10
ATOM   1982  OD1 ASP G  83      11.694   3.935  16.136  1.00 -0.55
ATOM   1983  OD2 ASP G  83      13.758   4.251  15.473  1.00 -0.55
ATOM   1984  C   ASP G  83       9.802   3.502  14.064  1.00  0.55
ATOM   1985  O   ASP G  83       9.939   4.665  13.652  1.00 -0.55
ATOM   1986  N   ILE G  84       8.688   3.016  14.606  1.00 -0.40
ATOM   1987  H   ILE G  84       8.629   2.072  14.921  1.00  0.40
ATOM   1988  CA  ILE G  84       7.490   3.812  14.780  1.00  0.00
ATOM   1989  CB  ILE G  84       6.274   3.175  14.036  1.00  0.00
ATOM   1990  CG2 ILE G  84       4.984   3.976  14.218  1.00  0.00
ATOM   1991  CG1 ILE G  84       6.656   3.114  12.558  1.00  0.00
ATOM   1992  CD1 ILE G  84       5.693   2.333  11.708  1.00  0.00
ATOM   1993  C   ILE G  84       7.063   3.937  16.236  1.00  0.55
ATOM   1994  O   ILE G  84       6.835   2.864  16.847  1.00 -0.55
ATOM   1995  N   THR G  85       6.993   5.171  16.703  1.00 -0.40
ATOM   1996  H   THR G  85       7.276   5.971  16.180  1.00  0.40
ATOM   1997  CA  THR G  85       6.475   5.399  18.054  1.00  0.00
ATOM   1998  CB  THR G  85       7.217   6.462  18.836  1.00  0.00
ATOM   1999  OG1 THR G  85       8.511   5.902  18.938  1.00 -0.49
ATOM   2000  HG1 THR G  85       8.941   6.075  18.097  1.00  0.49
ATOM   2001  CG2 THR G  85       6.576   6.611  20.210  1.00  0.00
ATOM   2002  C   THR G  85       4.997   5.803  17.919  1.00  0.55
ATOM   2003  O   THR G  85       4.675   6.727  17.167  1.00 -0.55
ATOM   2004  N   ILE G  86       4.078   5.148  18.570  1.00 -0.40
ATOM   2005  H   ILE G  86       4.309   4.387  19.170  1.00  0.40
ATOM   2006  CA  ILE G  86       2.637   5.469  18.479  1.00  0.00
ATOM   2007  CB  ILE G  86       1.859   4.226  18.078  1.00  0.00
ATOM   2008  CG2 ILE G  86       0.377   4.422  17.914  1.00  0.00
ATOM   2009  CG1 ILE G  86       2.429   3.665  16.757  1.00  0.00
ATOM   2010  CD1 ILE G  86       1.787   2.267  16.571  1.00  0.00
ATOM   2011  C   ILE G  86       2.132   6.026  19.794  1.00  0.55
ATOM   2012  O   ILE G  86       2.241   5.386  20.845  1.00 -0.55
ATOM   2013  N   ILE G  87       1.599   7.224  19.769  1.00 -0.40
ATOM   2014  H   ILE G  87       1.546   7.740  18.919  1.00  0.40
ATOM   2015  CA  ILE G  87       1.044   7.911  20.939  1.00  0.00
ATOM   2016  CB  ILE G  87       1.652   9.299  21.168  1.00  0.00
ATOM   2017  CG2 ILE G  87       1.021   9.964  22.386  1.00  0.00
ATOM   2018  CG1 ILE G  87       3.175   9.136  21.237  1.00  0.00
ATOM   2019  CD1 ILE G  87       3.880  10.454  20.993  1.00  0.00
ATOM   2020  C   ILE G  87      -0.451   8.061  20.692  1.00  0.55
ATOM   2021  O   ILE G  87      -0.907   8.575  19.679  1.00 -0.55
ATOM   2022  N   LEU G  88      -1.191   7.480  21.604  1.00 -0.40
ATOM   2023  H   LEU G  88      -0.783   7.018  22.387  1.00  0.40
ATOM   2024  CA  LEU G  88      -2.651   7.457  21.552  1.00  0.00
ATOM   2025  CB  LEU G  88      -3.173   6.041  21.669  1.00  0.00
ATOM   2026  CG  LEU G  88      -2.883   5.096  20.508  1.00  0.00
ATOM   2027  CD1 LEU G  88      -3.165   3.672  20.943  1.00  0.00
ATOM   2028  CD2 LEU G  88      -3.762   5.443  19.307  1.00  0.00
ATOM   2029  C   LEU G  88      -3.136   8.384  22.664  1.00  0.55
ATOM   2030  O   LEU G  88      -3.051   8.033  23.837  1.00 -0.55
ATOM   2031  N   SER G  89      -3.544   9.564  22.223  1.00 -0.40
ATOM   2032  H   SER G  89      -3.506   9.841  21.266  1.00  0.40
ATOM   2033  CA  SER G  89      -4.097  10.545  23.216  1.00  0.00
ATOM   2034  CB  SER G  89      -3.200  11.750  23.349  1.00  0.00
ATOM   2035  OG  SER G  89      -2.458  12.041  22.184  1.00 -0.49
ATOM   2036  HG  SER G  89      -1.933  12.818  22.391  1.00  0.49
ATOM   2037  C   SER G  89      -5.548  10.818  22.817  1.00  0.10
ATOM   2038  O   SER G  89      -6.176   9.872  22.206  1.00 -0.55
ATOM   2039  OXT SER G  89      -6.064  11.936  23.072  1.00 -0.55
ATOM   2040  OH2 OH2 R 111       8.502   0.276  -8.217  1.00 -0.83
ATOM   2041  H1  OH2 R 111       8.689  -0.355  -7.522  1.00  0.42
ATOM   2042  H2  OH2 R 111       7.573   0.153  -8.410  1.00  0.42
ATOM   2043  OH2 OH2 R 113      10.492  -3.800 -11.608  1.00 -0.83
ATOM   2044  H1  OH2 R 113       9.830  -3.548 -12.252  1.00  0.42
ATOM   2045  H2  OH2 R 113      10.016  -4.329 -10.968  1.00  0.42
ATOM   2046  OH2 OH2 R 116      14.846  -5.228 -11.862  1.00 -0.83
ATOM   2047  H1  OH2 R 116      15.761  -5.150 -11.593  1.00  0.42
ATOM   2048  H2  OH2 R 116      14.359  -4.727 -11.207  1.00  0.42
ATOM   2049  OH2 OH2 R 117      -4.838  -1.322 -11.603  1.00 -0.83
ATOM   2050  H1  OH2 R 117      -5.439  -0.718 -12.039  1.00  0.42
ATOM   2051  H2  OH2 R 117      -5.344  -1.680 -10.873  1.00  0.42
ATOM   2052  OH2 OH2 R 119      -6.721  -6.520  -1.235  1.00 -0.83
ATOM   2053  H1  OH2 R 119      -6.037  -6.006  -0.806  1.00  0.42
ATOM   2054  H2  OH2 R 119      -6.447  -7.430  -1.117  1.00  0.42
ATOM   2055  OH2 OH2 R 121       4.286  -3.705  -0.445  1.00 -0.83
ATOM   2056  H1  OH2 R 121       4.373  -2.950  -1.027  1.00  0.42
ATOM   2057  H2  OH2 R 121       3.788  -4.344  -0.954  1.00  0.42
ATOM   2058  OH2 OH2 R 122       7.999  -7.454  -2.394  1.00 -0.83
ATOM   2059  H1  OH2 R 122       8.515  -7.360  -1.594  1.00  0.42
ATOM   2060  H2  OH2 R 122       8.052  -6.596  -2.815  1.00  0.42
ATOM   2061  OH2 OH2 R 125       3.756  -6.702   1.167  1.00 -0.83
ATOM   2062  H1  OH2 R 125       3.469  -6.457   0.287  1.00  0.42
ATOM   2063  H2  OH2 R 125       3.634  -7.650   1.205  1.00  0.42
ATOM   2064  OH2 OH2 R 130      15.071 -16.819 -11.114  1.00 -0.83
ATOM   2065  H1  OH2 R 130      15.917 -16.390 -10.990  1.00  0.42
ATOM   2066  H2  OH2 R 130      14.725 -16.930 -10.228  1.00  0.42
ATOM   2067  OH2 OH2 R 150      17.614   4.363  -7.037  1.00 -0.83
ATOM   2068  H1  OH2 R 150      17.306   4.913  -6.317  1.00  0.42
ATOM   2069  H2  OH2 R 150      18.477   4.715  -7.256  1.00  0.42
ATOM   2070  OH2 OH2 R 151      11.838   3.422 -12.105  1.00 -0.83
ATOM   2071  H1  OH2 R 151      12.195   3.913 -11.364  1.00  0.42
ATOM   2072  H2  OH2 R 151      10.916   3.290 -11.882  1.00  0.42
ATOM   2073  OH2 OH2 L  90      10.339   6.177  16.690  1.00 -0.83
ATOM   2074  H1  OH2 L  90      10.739   5.310  16.620  1.00  0.42
ATOM   2075  H2  OH2 L  90      10.745   6.686  15.988  1.00  0.42
ATOM   2076  OH2 OH2 L  92       9.532   2.896   4.459  1.00 -0.83
ATOM   2077  H1  OH2 L  92       8.821   2.594   5.025  1.00  0.42
ATOM   2078  H2  OH2 L  92       9.720   3.784   4.764  1.00  0.42
ATOM   2079  OH2 OH2 R  94      12.915   5.185   4.604  1.00 -0.83
ATOM   2080  H1  OH2 R  94      11.986   5.302   4.802  1.00  0.42
ATOM   2081  H2  OH2 R  94      13.066   4.246   4.711  1.00  0.42
ATOM   2082  OH2 OH2 L  97      -3.661   9.823  -2.989  1.00 -0.83
ATOM   2083  H1  OH2 L  97      -4.505   9.902  -2.544  1.00  0.42
ATOM   2084  H2  OH2 L  97      -3.542   8.882  -3.114  1.00  0.42
ATOM   2085  OH2 OH2 R 105      -6.339  -3.423  -2.182  1.00 -0.83
ATOM   2086  H1  OH2 R 105      -5.737  -2.879  -2.691  1.00  0.42
ATOM   2087  H2  OH2 R 105      -5.797  -3.790  -1.483  1.00  0.42
ATOM   2088  OH2 OH2 L 110     -14.375  12.579  14.012  1.00 -0.83
ATOM   2089  H1  OH2 L 110     -13.437  12.641  14.194  1.00  0.42
ATOM   2090  H2  OH2 L 110     -14.428  12.451  13.065  1.00  0.42
ATOM   2091 DUM1 DUM W 214      95.840  91.508  95.237  1.00  0.00
ATOM   2092 DUM2 DUM W 214     -91.333 -96.013 -92.818  1.00  0.00
ATOM   2093  AAA AAA X 214      82.830 -60.100  82.603  1.00  0.00
ATOM   2094  AAB AAB X 215       5.349 -69.013 -28.939  1.00  0.00
ATOM   2095  AAC AAC X 216      40.039  -0.858  78.750  1.00  0.00
ATOM   2096  AAD AAD X 217     -14.959 -55.094  71.614  1.00  0.00
ATOM   2097  AAE AAE X 218     -61.961  38.699  33.443  1.00  0.00
ATOM   2098  AAF AAF X 219      -8.110  73.708 -48.905  1.00  0.00
ATOM   2099  AAG AAG X 220     -66.322  -3.932  14.997  1.00  0.00
ATOM   2100  AAH AAH X 221      35.162  29.769  42.279  1.00  0.00
ATOM   2101  AAI AAI X 222     -11.930 -22.477 -62.301  1.00  0.00
ATOM   2102  AAJ AAJ X 223       5.853 -64.767   7.503  1.00  0.00
ATOM   2103  AAK AAK X 224     -40.771 -55.857  -3.750  1.00  0.00
ATOM   2104  AAL AAL X 225      52.058  34.059 -60.915  1.00  0.00
ATOM   2105  AAM AAM X 226     -61.020 -44.211  40.443  1.00  0.00
ATOM   2106  AAN AAN X 227     -56.021 -36.652 -65.161  1.00  0.00
ATOM   2107  AAO AAO X 228       8.928  21.666 -42.794  1.00  0.00
ATOM   2108  AAP AAP X 229     -23.689  74.584 -16.621  1.00  0.00
ATOM   2109  AAQ AAQ X 230     -17.096  45.426  45.918  1.00  0.00
ATOM   2110  AAR AAR X 231      33.790  -2.873 -72.018  1.00  0.00
ATOM   2111  AAS AAS X 232     -75.232  26.639 -46.368  1.00  0.00
ATOM   2112  AAT AAT X 233       8.535  67.907  33.966  1.00  0.00
ATOM   2113  AAU AAU X 234     -67.936  74.979  36.836  1.00  0.00
ATOM   2114  AAV AAV X 235     -17.211 -67.108  28.509  1.00  0.00
ATOM   2115  AAW AAW X 236      78.145 -55.753  33.839  1.00  0.00
ATOM   2116  AAX AAX X 237     -19.576 -50.092  17.636  1.00  0.00
ATOM   2117  AAY AAY X 238     -13.984 -21.913  20.863  1.00  0.00
ATOM   2118  AAZ AAZ X 239      68.525 -14.125  76.100  1.00  0.00
ATOM   2119  ABA ABA X 240      69.224  62.231 -28.295  1.00  0.00
ATOM   2120  ABB ABB X 241     -37.800 -45.121  22.739  1.00  0.00
ATOM   2121  ABC ABC X 242     -34.206  66.350 -80.997  1.00  0.00
ATOM   2122  ABD ABD X 243     -15.320  71.318  52.548  1.00  0.00
ATOM   2123  ABE ABE X 244      62.338 -38.828 -72.885  1.00  0.00
ATOM   2124  ABF ABF X 245     -24.612  21.675 -77.860  1.00  0.00
ATOM   2125  ABG ABG X 246      38.174 -61.043 -21.686  1.00  0.00
ATOM   2126  ABH ABH X 247      45.630  12.134  65.626  1.00  0.00
ATOM   2127  ABI ABI X 248      73.193 -39.402 -39.372  1.00  0.00
ATOM   2128  ABJ ABJ X 249      33.021  -3.145  56.026  1.00  0.00
ATOM   2129  ABK ABK X 250     -49.300   0.403 -10.722  1.00  0.00
ATOM   2130  ABL ABL X 251      83.850  -4.854  47.132  1.00  0.00
ATOM   2131  ABM ABM X 252     -51.774 -28.373 -28.760  1.00  0.00
ATOM   2132  ABN ABN X 253     -70.929  23.153  71.775  1.00  0.00
ATOM   2133  ABO ABO X 254      28.959 -30.239  33.839  1.00  0.00
ATOM   2134  ABP ABP X 255      27.123  39.506  10.577  1.00  0.00
ATOM   2135  ABQ ABQ X 256      69.322  -7.757  26.758  1.00  0.00
ATOM   2136  ABR ABR X 257     -49.869  60.825 -26.308  1.00  0.00
ATOM   2137  ABS ABS X 258      22.737 -54.309  86.411  1.00  0.00
ATOM   2138  ABT ABT X 259     -63.858  28.379   6.180  1.00  0.00
ATOM   2139  ABU ABU X 260     -41.857  -1.967 -78.960  1.00  0.00
ATOM   2140  ABV ABV X 261     -34.315  24.678 -36.892  1.00  0.00
ATOM   2141  ABW ABW X 262     -53.643  65.284 -66.641  1.00  0.00
ATOM   2142  ABX ABX X 263      73.461  58.455  77.441  1.00  0.00
ATOM   2143  ABY ABY X 264     -43.875  75.446  56.257  1.00  0.00
ATOM   2144  ABZ ABZ X 265      45.025  67.575  58.338  1.00  0.00
ATOM   2145  ACA ACA X 266     -57.920 -66.727 -55.522  1.00  0.00
ATOM   2146  ACB ACB X 267     -63.956 -50.733  17.608  1.00  0.00
ATOM   2147  ACC ACC X 268      79.781  31.493  24.889  1.00  0.00
ATOM   2148  ACD ACD X 269     -50.534 -62.597 -27.816  1.00  0.00
ATOM   2149  ACE ACE X 270      51.020  37.082 -17.612  1.00  0.00
ATOM   2150  ACF ACF X 271     -75.089 -85.155 -64.884  1.00  0.00
ATOM   2151  ACG ACG X 272      47.554 -27.857 -13.626  1.00  0.00
ATOM   2152  ACH ACH X 273      70.088 -80.618   5.904  1.00  0.00
ATOM   2153  ACI ACI X 274     -74.987  79.001 -69.717  1.00  0.00
ATOM   2154  ACJ ACJ X 275     -32.451 -83.776  81.696  1.00  0.00
ATOM   2155  ACK ACK X 276      22.665  10.182  82.488  1.00  0.00
ATOM   2156  ACL ACL X 277     -25.596 -52.375  41.317  1.00  0.00
ATOM   2157  ACM ACM X 278     -34.025 -80.651 -45.148  1.00  0.00
ATOM   2158  ACN ACN X 279      53.658  84.041  43.633  1.00  0.00
ATOM   2159  ACO ACO X 280     -34.567  37.170  18.890  1.00  0.00
ATOM   2160  ACP ACP X 281     -32.226 -70.523  34.903  1.00  0.00
ATOM   2161  ACQ ACQ X 282      -9.940 -78.402 -58.517  1.00  0.00
ATOM   2162  ACR ACR X 283     -30.337  22.620  86.794  1.00  0.00
ATOM   2163  ACS ACS X 284      53.605 -23.754  66.321  1.00  0.00
ATOM   2164  ACT ACT X 285      28.892 -13.691 -40.702  1.00  0.00
ATOM   2165  ACU ACU X 286      78.637  20.698 -55.523  1.00  0.00
ATOM   2166  ACV ACV X 287      79.574  27.306  75.137  1.00  0.00
ATOM   2167  ACW ACW X 288     -79.215 -12.854 -43.996  1.00  0.00
ATOM   2168  ACX ACX X 289      14.075  68.731  -5.479  1.00  0.00
ATOM   2169  ACY ACY X 290      56.847  31.291  73.912  1.00  0.00
ATOM   2170  ACZ ACZ X 291      36.871 -29.055 -43.367  1.00  0.00
ATOM   2171  ADA ADA X 292     -57.098  -1.947  54.807  1.00  0.00
ATOM   2172  ADB ADB X 293     -54.990 -73.133  47.547  1.00  0.00
ATOM   2173  ADC ADC X 294      -7.171  -8.891  68.460  1.00  0.00
ATOM   2174  ADD ADD X 295     -30.606  70.480  28.586  1.00  0.00
ATOM   2175  ADE ADE X 296     -74.034  42.457 -13.263  1.00  0.00
ATOM   2176  ADF ADF X 297      12.100 -23.678  69.080  1.00  0.00
ATOM   2177  ADG ADG X 298      38.566 -30.747  79.301  1.00  0.00
ATOM   2178  ADH ADH X 299      74.479 -11.111 -69.512  1.00  0.00
ATOM   2179  ADI ADI X 300      -3.609  42.095  -2.510  1.00  0.00
ATOM   2180  ADJ ADJ X 301      72.810 -61.378  49.374  1.00  0.00
ATOM   2181  ADK ADK X 302     -19.977  27.611   9.209  1.00  0.00
ATOM   2182  ADL ADL X 303      26.305  74.090 -69.901  1.00  0.00
ATOM   2183  ADM ADM X 304      84.456  51.736 -62.640  1.00  0.00
ATOM   2184  ADN ADN X 305      11.378 -22.564  29.551  1.00  0.00
ATOM   2185  ADO ADO X 306      61.772  -9.576 -25.207  1.00  0.00
ATOM   2186  ADP ADP X 307     -76.414 -76.369 -14.442  1.00  0.00
ATOM   2187  ADQ ADQ X 308     -13.013  75.426 -72.176  1.00  0.00
ATOM   2188  ADR ADR X 309     -25.954  79.952  81.485  1.00  0.00
ATOM   2189  ADS ADS X 310       0.670  12.803 -73.394  1.00  0.00
ATOM   2190  ADT ADT X 311     -66.080 -81.508  16.587  1.00  0.00
ATOM   2191  ADU ADU X 312     -59.085 -16.718  76.377  1.00  0.00
ATOM   2192  ADV ADV X 313      63.316 -46.695  12.463  1.00  0.00
ATOM   2193  ADW ADW X 314     -29.121  47.709 -54.944  1.00  0.00
ATOM   2194  ADX ADX X 315     -48.374 -26.476   7.672  1.00  0.00
ATOM   2195  ADY ADY X 316     -33.740 -20.324  54.686  1.00  0.00
ATOM   2196  ADZ ADZ X 317     -21.786 -67.650 -81.664  1.00  0.00
ATOM   2197  AEA AEA X 318      77.590 -65.127 -66.423  1.00  0.00
ATOM   2198  AEB AEB X 319     -82.816  84.031  55.972  1.00  0.00
ATOM   2199  AEC AEC X 320      34.377 -79.513 -67.992  1.00  0.00
ATOM   2200  AED AED X 321      45.241  57.768  84.072  1.00  0.00
ATOM   2201  AEE AEE X 322      79.808 -40.772  48.143  1.00  0.00
ATOM   2202  AEF AEF X 323      76.853 -74.441  63.347  1.00  0.00
ATOM   2203  AEG AEG X 324      24.004  60.729 -35.459  1.00  0.00
ATOM   2204  AEH AEH X 325      -1.546 -38.963  41.363  1.00  0.00
ATOM   2205  AEI AEI X 326      34.084  47.129  84.451  1.00  0.00
ATOM   2206  AEJ AEJ X 327      64.223 -33.721  31.591  1.00  0.00
ATOM   2207  AEK AEK X 328      80.289  36.101 -47.759  1.00  0.00
ATOM   2208  AEL AEL X 329       9.302 -57.729 -60.564  1.00  0.00
ATOM   2209  AEM AEM X 330      36.845  65.834  21.701  1.00  0.00
ATOM   2210  AEN AEN X 331     -17.373 -84.505  53.837  1.00  0.00
ATOM   2211  AEO AEO X 332      12.144  15.482  56.695  1.00  0.00
ATOM   2212  AEP AEP X 333     -22.012 -36.831 -20.668  1.00  0.00
ATOM   2213  AEQ AEQ X 334     -80.604  43.078 -75.998  1.00  0.00
ATOM   2214  AER AER X 335      71.493  70.833  13.870  1.00  0.00
ATOM   2215  AES AES X 336     -45.648  44.447  57.392  1.00  0.00
ATOM   2216  AET AET X 337     -74.437 -64.801 -40.349  1.00  0.00
ATOM   2217  AEU AEU X 338      41.580  76.967  -8.859  1.00  0.00
ATOM   2218  AEV AEV X 339      58.709  60.820 -83.989  1.00  0.00
ATOM   2219  AEW AEW X 340      21.340  67.176  67.828  1.00  0.00
ATOM   2220  AEX AEX X 341     -47.766 -83.607  74.342  1.00  0.00
ATOM   2221  AEY AEY X 342      83.992  -3.841   9.271  1.00  0.00
ATOM   2222  AEZ AEZ X 343     -49.130  20.314 -63.796  1.00  0.00
ATOM   2223  AFA AFA X 344     -72.642  79.962 -39.916  1.00  0.00
ATOM   2224  AFB AFB X 345     -60.350 -52.141  70.976  1.00  0.00
ATOM   2225  AFC AFC X 346      79.067  22.236   4.300  1.00  0.00
ATOM   2226  AFD AFD X 347     -82.671  48.529 -37.246  1.00  0.00
ATOM   2227  AFE AFE X 348      17.523  40.406  65.713  1.00  0.00
ATOM   2228  AFF AFF X 349      29.301 -48.647  70.480  1.00  0.00
ATOM   2229  AFG AFG X 350     -32.326  17.045  63.681  1.00  0.00
ATOM   2230  AFH AFH X 351     -65.308   9.895 -57.752  1.00  0.00
ATOM   2231  AFI AFI X 352      56.908 -81.620 -25.271  1.00  0.00
ATOM   2232  AFJ AFJ X 353     -45.453  61.450   9.145  1.00  0.00
ATOM   2233  AFK AFK X 354     -50.702   1.261  42.704  1.00  0.00
ATOM   2234  AFL AFL X 355     -25.223 -38.738   1.394  1.00  0.00
ATOM   2235  AFM AFM X 356      53.754 -76.066  51.525  1.00  0.00
ATOM   2236  AFN AFN X 357     -81.143  59.797  31.656  1.00  0.00
ATOM   2237  AFO AFO X 358     -58.678  46.890  10.016  1.00  0.00
ATOM   2238  AFP AFP X 359      28.787 -19.794  61.593  1.00  0.00
ATOM   2239  AFQ AFQ X 360       5.028 -39.940 -27.938  1.00  0.00
ATOM   2240  AFR AFR X 361      46.555 -43.103  32.881  1.00  0.00
ATOM   2241  AFS AFS X 362     -52.301  72.790   7.366  1.00  0.00
ATOM   2242  AFT AFT X 363      40.067 -72.575  40.489  1.00  0.00
ATOM   2243  AFU AFU X 364      26.980  45.192 -15.110  1.00  0.00
ATOM   2244  AFV AFV X 365      61.863  25.877 -30.232  1.00  0.00
ATOM   2245  AFW AFW X 366      89.329 -62.621 -85.683  1.00  0.00
ATOM   2246  AFX AFX X 367      13.859 -71.251  74.064  1.00  0.00
ATOM   2247  AFY AFY X 368     -77.083  66.848 -10.851  1.00  0.00
ATOM   2248  AFZ AFZ X 369     -70.857 -14.125 -59.168  1.00  0.00
ATOM   2249  AGA AGA X 370     -16.392  38.294 -55.305  1.00  0.00
ATOM   2250  AGB AGB X 371     -22.892  20.303  37.051  1.00  0.00
ATOM   2251  AGC AGC X 372     -29.319 -87.385   1.607  1.00  0.00
ATOM   2252  AGD AGD X 373      19.796 -83.807 -40.084  1.00  0.00
ATOM   2253  AGE AGE X 374      59.948 -89.872  69.487  1.00  0.00
ATOM   2254  AGF AGF X 375      58.190 -73.338 -52.407  1.00  0.00
ATOM   2255  AGG AGG X 376      -6.059  29.523 -65.950  1.00  0.00
ATOM   2256  AGH AGH X 377      82.551 -38.384  12.299  1.00  0.00
ATOM   2257  AGI AGI X 378      20.755  78.732 -33.772  1.00  0.00
ATOM   2258  AGJ AGJ X 379      28.770  22.217 -14.782  1.00  0.00
ATOM   2259  AGK AGK X 380      58.786   2.907  41.952  1.00  0.00
ATOM   2260  AGL AGL X 381      23.398 -35.122 -28.480  1.00  0.00
ATOM   2261  AGM AGM X 382      33.125   2.293 -25.336  1.00  0.00
ATOM   2262  AGN AGN X 383     -13.985  -6.418  45.292  1.00  0.00
ATOM   2263  AGO AGO X 384      25.819  42.151 -75.117  1.00  0.00
ATOM   2264  AGP AGP X 385     -62.225 -54.049  -1.885  1.00  0.00
ATOM   2265  AGQ AGQ X 386      65.110 -42.053  72.091  1.00  0.00
ATOM   2266  AGR AGR X 387     -20.637  55.382  74.727  1.00  0.00
ATOM   2267  AGS AGS X 388     -56.599  42.716 -67.218  1.00  0.00
ATOM   2268  AGT AGT X 389      13.290  76.149  86.854  1.00  0.00
ATOM   2269  AGU AGU X 390      27.757 -16.053  83.862  1.00  0.00
ATOM   2270  AGV AGV X 391     -17.284  68.812   2.473  1.00  0.00
ATOM   2271  AGW AGW X 392      42.395 -64.315  83.832  1.00  0.00
ATOM   2272  AGX AGX X 393      26.649 -26.353   3.663  1.00  0.00
ATOM   2273  AGY AGY X 394      57.220 -24.471  11.993  1.00  0.00
ATOM   2274  AGZ AGZ X 395      -8.194  18.621  65.035  1.00  0.00
ATOM   2275  AHA AHA X 396      12.622  57.536 -23.288  1.00  0.00
ATOM   2276  AHB AHB X 397      19.217   4.069  31.799  1.00  0.00
ATOM   2277  AHC AHC X 398     -78.542 -72.446  44.088  1.00  0.00
ATOM   2278  AHD AHD X 399      14.773 -11.740  52.040  1.00  0.00
ATOM   2279  AHE AHE X 400     -29.231  -5.169  76.611  1.00  0.00
ATOM   2280  AHF AHF X 401      -7.148  62.634 -25.601  1.00  0.00
ATOM   2281  AHG AHG X 402      84.389  73.379  83.800  1.00  0.00
ATOM   2282  AHH AHH X 403       8.651  18.587 -16.584  1.00  0.00
ATOM   2283  AHI AHI X 404     -55.627  47.360  -6.119  1.00  0.00
ATOM   2284  AHJ AHJ X 405     -72.673 -12.977 -83.836  1.00  0.00
ATOM   2285  AHK AHK X 406     -78.847 -58.731  10.498  1.00  0.00
ATOM   2286  AHL AHL X 407     -75.560 -20.742  55.875  1.00  0.00
ATOM   2287  AHM AHM X 408      67.057  -6.241 -43.754  1.00  0.00
ATOM   2288  AHN AHN X 409      79.387  23.942 -22.792  1.00  0.00
ATOM   2289  AHO AHO X 410     -63.900  59.043  54.172  1.00  0.00
ATOM   2290  AHP AHP X 411      35.274 -10.835   4.078  1.00  0.00
ATOM   2291  AHQ AHQ X 412      46.678  64.210 -84.603  1.00  0.00
ATOM   2292  AHR AHR X 413     -77.787 -54.710  -1.337  1.00  0.00
ATOM   2293  AHS AHS X 414      47.617 -53.286 -47.092  1.00  0.00
ATOM   2294  AHT AHT X 415      11.657  59.932  48.693  1.00  0.00
ATOM   2295  AHU AHU X 416      83.151  44.591  49.566  1.00  0.00
ATOM   2296  AHV AHV X 417      17.223 -37.503  83.863  1.00  0.00
ATOM   2297  AHW AHW X 418     -76.026 -10.214  -9.890  1.00  0.00
ATOM   2298  AHX AHX X 419      72.149  82.055 -50.537  1.00  0.00
ATOM   2299  AHY AHY X 420     -45.340 -62.514  73.557  1.00  0.00
ATOM   2300  AHZ AHZ X 421      42.188  75.268  44.257  1.00  0.00
ATOM   2301  AIA AIA X 422     -70.597   9.330 -29.468  1.00  0.00
ATOM   2302  AIB AIB X 423     -44.661  51.226 -82.783  1.00  0.00
ATOM   2303  AIC AIC X 424     -64.376   5.342 -77.275  1.00  0.00
ATOM   2304  AID AID X 425     -30.284  15.678  -1.337  1.00  0.00
ATOM   2305  AIE AIE X 426      73.321   6.429  75.627  1.00  0.00
ATOM   2306  AIF AIF X 427     -71.684  52.127  89.082  1.00  0.00
ATOM   2307  AIG AIG X 428     -31.920 -81.137  64.527  1.00  0.00
ATOM   2308  AIH AIH X 429     -72.849 -26.160 -23.728  1.00  0.00
ATOM   2309  AII AII X 430      82.960  53.043   9.236  1.00  0.00
ATOM   2310  AIJ AIJ X 431      -8.463  37.223 -25.221  1.00  0.00
ATOM   2311  AIK AIK X 432      10.200  23.492  29.629  1.00  0.00
ATOM   2312  AIL AIL X 433     -22.905  45.859   0.302  1.00  0.00
ATOM   2313  AIM AIM X 434      39.775  -3.593  15.712  1.00  0.00
ATOM   2314  AIN AIN X 435      47.225  81.590 -38.443  1.00  0.00
ATOM   2315  AIO AIO X 436     -52.469 -79.814  23.518  1.00  0.00
ATOM   2316  AIP AIP X 437     -65.318 -74.335  76.116  1.00  0.00
ATOM   2317  AIQ AIQ X 438       0.410  43.127  24.846  1.00  0.00
ATOM   2318  AIR AIR X 439      36.839 -46.387 -65.055  1.00  0.00
ATOM   2319  AIS AIS X 440      37.980 -17.313  42.177  1.00  0.00
ATOM   2320  AIT AIT X 441      57.538 -12.795  48.765  1.00  0.00
ATOM   2321  AIU AIU X 442     -39.704  -8.505  30.660  1.00  0.00
ATOM   2322  AIV AIV X 443      85.300 -19.481  27.299  1.00  0.00
ATOM   2323  AIW AIW X 444     -12.120  56.703 -79.334  1.00  0.00
ATOM   2324  AIX AIX X 445     -39.821 -36.047  73.378  1.00  0.00
ATOM   2325  AIY AIY X 446      57.013  19.580  58.959  1.00  0.00
ATOM   2326  AIZ AIZ X 447      51.109  13.787 -34.895  1.00  0.00
ATOM   2327  AJA AJA X 448      11.966  59.525  12.486  1.00  0.00
ATOM   2328  AJB AJB X 449      78.527   7.608  27.526  1.00  0.00
ATOM   2329  AJC AJC X 450     -65.025  64.119  18.734  1.00  0.00
ATOM   2330  AJD AJD X 451      84.811  19.470  42.924  1.00  0.00
ATOM   2331  AJE AJE X 452     -56.867 -86.380 -25.337  1.00  0.00
ATOM   2332  AJF AJF X 453      85.791 -88.564  80.144  1.00  0.00
ATOM   2333  AJG AJG X 454      64.111 -56.254  24.118  1.00  0.00
ATOM   2334  AJH AJH X 455      -9.055  33.038  74.063  1.00  0.00
ATOM   2335  AJI AJI X 456      -1.386 -45.984 -16.603  1.00  0.00
ATOM   2336  AJJ AJJ X 457     -81.426 -37.057  79.118  1.00  0.00
ATOM   2337  AJK AJK X 458     -72.691 -35.546  -1.456  1.00  0.00
ATOM   2338  AJL AJL X 459      62.158 -71.977  32.548  1.00  0.00
ATOM   2339  AJM AJM X 460     -38.882  74.229 -49.724  1.00  0.00
ATOM   2340  AJN AJN X 461     -76.092  13.137  35.471  1.00  0.00
ATOM   2341  AJO AJO X 462     -85.945  -2.668 -83.417  1.00  0.00
ATOM   2342  AJP AJP X 463      14.010 -12.799  15.425  1.00  0.00
ATOM   2343  AJQ AJQ X 464      -9.625 -88.736  76.098  1.00  0.00
ATOM   2344  AJR AJR X 465     -61.433  21.889 -10.086  1.00  0.00
ATOM   2345  AJS AJS X 466      25.719 -40.461  61.376  1.00  0.00
ATOM   2346  AJT AJT X 467     -30.419   2.807  40.677  1.00  0.00
ATOM   2347  AJU AJU X 468     -36.139 -51.279 -51.003  1.00  0.00
ATOM   2348  AJV AJV X 469     -41.290 -77.439 -75.308  1.00  0.00
ATOM   2349  AJW AJW X 470      64.296  12.735  18.644  1.00  0.00
ATOM   2350  AJX AJX X 471     -30.527 -11.458 -20.118  1.00  0.00
ATOM   2351  AJY AJY X 472     -55.086 -11.896 -29.713  1.00  0.00
ATOM   2352  AJZ AJZ X 473       7.158 -31.124 -36.245  1.00  0.00
ATOM   2353  AKA AKA X 474     -18.435 -79.158  -4.535  1.00  0.00
ATOM   2354  AKB AKB X 475      27.286 -85.281 -10.334  1.00  0.00
ATOM   2355  AKC AKC X 476      28.713 -26.037 -17.481  1.00  0.00
ATOM   2356  AKD AKD X 477      43.694  56.402  -3.374  1.00  0.00
ATOM   2357  AKE AKE X 478     -47.946  19.065  36.836  1.00  0.00
ATOM   2358  AKF AKF X 479      42.329 -33.819 -61.465  1.00  0.00
ATOM   2359  AKG AKG X 480     -78.099  54.598  66.440  1.00  0.00
ATOM   2360  AKH AKH X 481      45.935 -54.282 -64.838  1.00  0.00
ATOM   2361  AKI AKI X 482     -17.099 -80.994 -26.197  1.00  0.00
ATOM   2362  AKJ AKJ X 483     -22.103 -46.769 -80.907  1.00  0.00
ATOM   2363  AKK AKK X 484      85.664 -42.936 -81.874  1.00  0.00
ATOM   2364  AKL AKL X 485      84.216 -30.238 -13.924  1.00  0.00
ATOM   2365  AKM AKM X 486      -9.122  81.501  85.723  1.00  0.00
ATOM   2366  AKN AKN X 487      81.113  -7.555 -32.950  1.00  0.00
ATOM   2367  AKO AKO X 488     -11.713   2.016 -84.355  1.00  0.00
ATOM   2368  AKP AKP X 489      79.143  13.218 -75.598  1.00  0.00
ATOM   2369  AKQ AKQ X 490     -82.946  70.158 -75.927  1.00  0.00
ATOM   2370  AKR AKR X 491      13.199  -6.511 -43.878  1.00  0.00
ATOM   2371  AKS AKS X 492      80.648  76.755  35.434  1.00  0.00
ATOM   2372  AKT AKT X 493      58.092  29.443  -5.346  1.00  0.00
ATOM   2373  AKU AKU X 494     -57.647 -83.053 -46.683  1.00  0.00
ATOM   2374  AKV AKV X 495      21.602  47.213 -52.953  1.00  0.00
ATOM   2375  AKW AKW X 496     -82.322  -6.069 -28.057  1.00  0.00
ATOM   2376  AKX AKX X 497     -45.148 -63.337  88.215  1.00  0.00
ATOM   2377  AKY AKY X 498     -22.243 -14.640  86.459  1.00  0.00
ATOM   2378  AKZ AKZ X 499      38.672 -69.166  65.723  1.00  0.00
ATOM   2379  ALA ALA X 500      10.764 -82.818  54.392  1.00  0.00
ATOM   2380  ALB ALB X 501     -81.929  70.596  70.544  1.00  0.00
ATOM   2381  ALC ALC X 502     -56.766  64.445  81.244  1.00  0.00
ATOM   2382  ALD ALD X 503     -47.009  31.641  -5.417  1.00  0.00
ATOM   2383  ALE ALE X 504     -80.097 -86.637 -79.347  1.00  0.00
ATOM   2384  ALF ALF X 505     -79.582  20.163 -22.727  1.00  0.00
ATOM   2385  ALG ALG X 506     -46.452  78.735 -78.250  1.00  0.00
ATOM   2386  ALH ALH X 507      15.436  32.577 -82.668  1.00  0.00
ATOM   2387  ALI ALI X 508      47.418  83.505  72.164  1.00  0.00
ATOM   2388  ALJ ALJ X 509      59.836  63.951 -59.516  1.00  0.00
ATOM   2389  ALK ALK X 510     -69.447  78.020  61.510  1.00  0.00
ATOM   2390  ALL ALL X 511      13.044  84.650 -72.895  1.00  0.00
ATOM   2391  ALM ALM X 512      45.258 -15.395 -37.066  1.00  0.00
ATOM   2392  ALN ALN X 513      53.664 -48.376  59.555  1.00  0.00
ATOM   2393  ALO ALO X 514      57.899  48.343  -3.667  1.00  0.00
ATOM   2394  ALP ALP X 515      14.866 -29.894  49.739  1.00  0.00
ATOM   2395  ALQ ALQ X 516     -38.590 -29.388  30.875  1.00  0.00
ATOM   2396  ALR ALR X 517      59.469 -13.223 -57.876  1.00  0.00
ATOM   2397  ALS ALS X 518      79.125 -56.452 -23.240  1.00  0.00
ATOM   2398  ALT ALT X 519     -61.896  40.715  88.786  1.00  0.00
ATOM   2399  ALU ALU X 520     -42.267  47.596 -58.121  1.00  0.00
ATOM   2400  ALV ALV X 521      51.586 -72.062 -81.967  1.00  0.00
ATOM   2401  ALW ALW X 522     -81.587 -76.228  15.065  1.00  0.00
ATOM   2402  ALX ALX X 523      59.627  19.898   5.322  1.00  0.00
ATOM   2403  ALY ALY X 524      -3.497  61.827  22.690  1.00  0.00
ATOM   2404  ALZ ALZ X 525     -74.647  68.300 -32.211  1.00  0.00
ATOM   2405  AMA AMA X 526      86.332 -70.804 -37.296  1.00  0.00
ATOM   2406  AMB AMB X 527      63.229  73.748 -72.856  1.00  0.00
ATOM   2407  AMC AMC X 528     -24.695 -10.395   7.070  1.00  0.00
ATOM   2408  AMD AMD X 529      63.130 -52.634 -21.532  1.00  0.00
ATOM   2409  AME AME X 530     -53.264 -79.342  -6.762  1.00  0.00
ATOM   2410  AMF AMF X 531     -62.495 -88.831  34.355  1.00  0.00
ATOM   2411  AMG AMG X 532      15.671 -32.488 -14.861  1.00  0.00
ATOM   2412  AMH AMH X 533     -26.124  36.497  62.694  1.00  0.00
ATOM   2413  AMI AMI X 534      66.347  76.692  81.898  1.00  0.00
ATOM   2414  AMJ AMJ X 535      11.826  53.474  79.968  1.00  0.00
ATOM   2415  AMK AMK X 536     -79.163 -70.161 -77.092  1.00  0.00
ATOM   2416  AML AML X 537      58.373 -69.680  75.105  1.00  0.00
ATOM   2417  AMM AMM X 538      67.935  11.874  31.660  1.00  0.00
ATOM   2418  AMN AMN X 539     -81.982  78.597  86.359  1.00  0.00
ATOM   2419  AMO AMO X 540      85.447 -19.050 -49.762  1.00  0.00
ATOM   2420  AMP AMP X 541      44.783  -1.394 -40.449  1.00  0.00
ATOM   2421  AMQ AMQ X 542     -84.434  58.676  88.942  1.00  0.00
ATOM   2422  AMR AMR X 543      28.258 -24.846 -54.541  1.00  0.00
ATOM   2423  AMS AMS X 544      64.775   2.808  -9.341  1.00  0.00
ATOM   2424  AMT AMT X 545     -51.886  38.769 -37.324  1.00  0.00
ATOM   2425  AMU AMU X 546     -31.398  74.230  -0.273  1.00  0.00
ATOM   2426  AMV AMV X 547      51.397 -27.691  41.981  1.00  0.00
ATOM   2427  AMW AMW X 548       2.801  31.866 -77.089  1.00  0.00
ATOM   2428  AMX AMX X 549      -4.106  22.279  33.086  1.00  0.00
ATOM   2429  AMY AMY X 550      58.686   5.862  82.140  1.00  0.00
ATOM   2430  AMZ AMZ X 551      32.859  12.623   5.393  1.00  0.00
ATOM   2431  ANA ANA X 552      86.269   4.578  81.087  1.00  0.00
ATOM   2432  ANB ANB X 553     -38.149 -84.758  15.491  1.00  0.00
ATOM   2433  ANC ANC X 554      -7.425  16.363 -18.987  1.00  0.00
ATOM   2434  AND AND X 555      83.598 -62.508  19.050  1.00  0.00
ATOM   2435  ANE ANE X 556      21.488 -88.958  88.633  1.00  0.00
ATOM   2436  ANF ANF X 557     -65.866 -79.302 -81.024  1.00  0.00
ATOM   2437  ANG ANG X 558      40.767 -39.524  18.491  1.00  0.00
ATOM   2438  ANH ANH X 559      83.384 -35.672 -61.036  1.00  0.00
ATOM   2439  ANI ANI X 560      -0.495 -67.139  41.548  1.00  0.00
ATOM   2440  ANJ ANJ X 561      49.044   0.559   4.773  1.00  0.00
ATOM   2441  ANK ANK X 562     -23.839   9.262 -43.526  1.00  0.00
ATOM   2442  ANL ANL X 563      54.595  83.223  13.867  1.00  0.00
ATOM   2443  ANM ANM X 564      79.440 -27.440  38.864  1.00  0.00
ATOM   2444  ANN ANN X 565      59.914  51.859  60.936  1.00  0.00
ATOM   2445  ANO ANO X 566     -11.253 -80.149  33.517  1.00  0.00
ATOM   2446  ANP ANP X 567     -84.099 -47.928 -59.340  1.00  0.00
ATOM   2447  ANQ ANQ X 568      29.993 -43.662 -39.575  1.00  0.00
ATOM   2448  ANR ANR X 569     -26.949 -62.045 -16.740  1.00  0.00
ATOM   2449  ANS ANS X 570       0.976  44.175 -54.174  1.00  0.00
ATOM   2450  ANT ANT X 571     -33.887 -42.369 -41.087  1.00  0.00
ATOM   2451  ANU ANU X 572      36.517  59.739 -16.228  1.00  0.00
ATOM   2452  ANV ANV X 573      88.141 -85.683  44.317  1.00  0.00
ATOM   2453  ANW ANW X 574     -76.738 -41.361 -22.833  1.00  0.00
ATOM   2454  ANX ANX X 575     -43.752 -60.814 -63.618  1.00  0.00
ATOM   2455  ANY ANY X 576      56.083  32.796  18.307  1.00  0.00
ATOM   2456  ANZ ANZ X 577     -80.368 -52.865  84.528  1.00  0.00
ATOM   2457  AOA AOA X 578     -15.044 -65.160 -33.841  1.00  0.00
ATOM   2458  AOB AOB X 579     -43.310  -4.620  72.346  1.00  0.00
ATOM   2459  AOC AOC X 580     -32.455 -23.086  -4.384  1.00  0.00
ATOM   2460  AOD AOD X 581      82.559 -42.160  33.331  1.00  0.00
ATOM   2461  AOE AOE X 582       0.100  25.434  46.547  1.00  0.00
ATOM   2462  AOF AOF X 583      65.829 -56.489  -3.522  1.00  0.00
ATOM   2463  AOG AOG X 584     -68.120  17.314   4.048  1.00  0.00
ATOM   2464  AOH AOH X 585      84.085  48.799  19.150  1.00  0.00
ATOM   2465  AOI AOI X 586      21.700 -43.639  26.004  1.00  0.00
ATOM   2466  AOJ AOJ X 587     -65.481   4.594  34.768  1.00  0.00
ATOM   2467  AOK AOK X 588      36.026  51.809 -42.086  1.00  0.00
ATOM   2468  AOL AOL X 589     -56.525 -63.529  27.567  1.00  0.00
ATOM   2469  AOM AOM X 590     -73.329  -3.475  82.696  1.00  0.00
ATOM   2470  AON AON X 591      88.378  25.741 -85.213  1.00  0.00
ATOM   2471  AOO AOO X 592      12.082 -86.570 -63.830  1.00  0.00
ATOM   2472  AOP AOP X 593      52.407  76.988 -84.782  1.00  0.00
ATOM   2473  AOQ AOQ X 594      38.023 -49.422  55.156  1.00  0.00
ATOM   2474  AOR AOR X 595      17.502 -23.888 -80.207  1.00  0.00
ATOM   2475  AOS AOS X 596      86.055  79.404 -59.583  1.00  0.00
ATOM   2476  AOT AOT X 597      -7.399 -49.765 -33.425  1.00  0.00
ATOM   2477  AOU AOU X 598     -16.634  21.298  87.317  1.00  0.00
ATOM   2478  AOV AOV X 599     -70.018 -63.496  57.880  1.00  0.00
ATOM   2479  AOW AOW X 600     -54.610  85.605 -15.432  1.00  0.00
ATOM   2480  AOX AOX X 601      37.384 -43.055   2.391  1.00  0.00
ATOM   2481  AOY AOY X 602      75.817  76.450  58.288  1.00  0.00
ATOM   2482  AOZ AOZ X 603       3.114 -43.289 -83.250  1.00  0.00
ATOM   2483  APA APA X 604      73.666   6.296  44.238  1.00  0.00
ATOM   2484  APB APB X 605     -10.644  52.396 -60.464  1.00  0.00
ATOM   2485  APC APC X 606     -48.576 -19.182 -13.221  1.00  0.00
ATOM   2486  APD APD X 607     -81.386  57.096  50.916  1.00  0.00
ATOM   2487  APE APE X 608      21.865 -65.602  33.501  1.00  0.00
ATOM   2488  APF APF X 609      21.670 -64.120  51.986  1.00  0.00
ATOM   2489  APG APG X 610      87.676  -6.834  79.720  1.00  0.00
ATOM   2490  APH APH X 611     -36.538  23.747  46.392  1.00  0.00
ATOM   2491  API API X 612      70.603  47.777  27.870  1.00  0.00
ATOM   2492  APJ APJ X 613     -28.418   4.130 -55.411  1.00  0.00
ATOM   2493  APK APK X 614     -81.549 -17.415  12.949  1.00  0.00
ATOM   2494  APL APL X 615     -85.018 -12.343  77.308  1.00  0.00
ATOM   2495  APM APM X 616      70.051  50.034 -82.338  1.00  0.00
ATOM   2496  APN APN X 617      46.669  77.374 -71.844  1.00  0.00
ATOM   2497  APO APO X 618      44.968 -65.383  16.720  1.00  0.00
ATOM   2498  APP APP X 619      84.582  12.683 -42.913  1.00  0.00
ATOM   2499  APQ APQ X 620     -32.731 -53.290 -63.386  1.00  0.00
ATOM   2500  APR APR X 621      81.467  38.842  -4.871  1.00  0.00
ATOM   2501  APS APS X 622      10.112 -32.904 -81.775  1.00  0.00
ATOM   2502  APT APT X 623      90.251 -79.215  -4.210  1.00  0.00
ATOM   2503  APU APU X 624     -58.100 -48.796 -11.160  1.00  0.00
ATOM   2504  APV APV X 625      25.023 -42.021  37.738  1.00  0.00
ATOM   2505  APW APW X 626      41.760  29.547  14.902  1.00  0.00
ATOM   2506  APX APX X 627     -84.643  32.028  43.169  1.00  0.00
ATOM   2507  APY APY X 628      14.871   0.340  74.918  1.00  0.00
ATOM   2508  APZ APZ X 629      -2.260   0.263 -27.529  1.00  0.00
ATOM   2509  AQA AQA X 630     -34.768 -88.737  52.324  1.00  0.00
ATOM   2510  AQB AQB X 631     -78.395  -4.611 -65.768  1.00  0.00
ATOM   2511  AQC AQC X 632     -78.729  57.831 -64.281  1.00  0.00
ATOM   2512  AQD AQD X 633     -61.192  82.340  76.369  1.00  0.00
ATOM   2513  AQE AQE X 634     -42.284  45.599  84.668  1.00  0.00
ATOM   2514  AQF AQF X 635      45.766  61.077 -67.823  1.00  0.00
ATOM   2515  AQG AQG X 636     -69.471 -35.038 -37.881  1.00  0.00
ATOM   2516  AQH AQH X 637      71.626 -55.367  65.659  1.00  0.00
ATOM   2517  AQI AQI X 638     -62.554  82.127 -83.191  1.00  0.00
ATOM   2518  AQJ AQJ X 639      44.757 -13.533  82.395  1.00  0.00
ATOM   2519  AQK AQK X 640       9.144  84.591  49.550  1.00  0.00
ATOM   2520  AQL AQL X 641      50.944   8.446  28.520  1.00  0.00
ATOM   2521  AQM AQM X 642       3.711  80.393 -22.818  1.00  0.00
ATOM   2522  AQN AQN X 643     -12.138  14.392 -52.493  1.00  0.00
ATOM   2523  AQO AQO X 644      80.638  78.145  -0.125  1.00  0.00
ATOM   2524  AQP AQP X 645     -15.404   6.021 -70.457  1.00  0.00
ATOM   2525  AQQ AQQ X 646      73.405 -24.290  53.772  1.00  0.00
ATOM   2526  AQR AQR X 647      61.668 -86.413 -76.612  1.00  0.00
ATOM   2527  AQS AQS X 648      34.089 -55.377 -57.084  1.00  0.00
ATOM   2528  AQT AQT X 649     -73.663  63.758 -49.030  1.00  0.00
ATOM   2529  AQU AQU X 650     -67.459   6.244  -7.859  1.00  0.00
ATOM   2530  AQV AQV X 651      76.505  63.372 -78.056  1.00  0.00
ATOM   2531  AQW AQW X 652      -4.683  -2.038  31.005  1.00  0.00
ATOM   2532  AQX AQX X 653      82.026 -31.671  71.477  1.00  0.00
ATOM   2533  AQY AQY X 654      67.785 -81.977  81.638  1.00  0.00
ATOM   2534  AQZ AQZ X 655      73.078 -85.524  44.764  1.00  0.00
ATOM   2535  ARA ARA X 656      61.599   8.664 -52.287  1.00  0.00
ATOM   2536  ARB ARB X 657      16.283  33.542 -13.473  1.00  0.00
ATOM   2537  ARC ARC X 658      -4.548   7.738  52.777  1.00  0.00
ATOM   2538  ARD ARD X 659       0.234 -75.631 -80.179  1.00  0.00
ATOM   2539  ARE ARE X 660     -51.249   8.620  83.557  1.00  0.00
ATOM   2540  ARF ARF X 661     -62.393  69.185  -4.166  1.00  0.00
ATOM   2541  ARG ARG X 662     -84.371 -33.454 -61.307  1.00  0.00
ATOM   2542  ARH ARH X 663     -79.538 -51.547 -77.868  1.00  0.00
ATOM   2543  ARI ARI X 664      67.138  78.465  -1.985  1.00  0.00
ATOM   2544  ARJ ARJ X 665     -17.489 -78.807  88.527  1.00  0.00
ATOM   2545  ARK ARK X 666      40.758  13.407  79.335  1.00  0.00
ATOM   2546  ARL ARL X 667      62.886  32.982  86.207  1.00  0.00
ATOM   2547  ARM ARM X 668      88.210  60.404  67.129  1.00  0.00
ATOM   2548  ARN ARN X 669     -56.482 -33.313  69.016  1.00  0.00
ATOM   2549  ARO ARO X 670     -77.331  49.537   9.379  1.00  0.00
ATOM   2550  ARP ARP X 671     -67.980   3.370 -47.148  1.00  0.00
ATOM   2551  ARQ ARQ X 672      18.300 -31.533  15.116  1.00  0.00
ATOM   2552  ARR ARR X 673      57.673 -49.375  -6.897  1.00  0.00
ATOM   2553  ARS ARS X 674      65.874 -69.393 -84.649  1.00  0.00
ATOM   2554  ART ART X 675     -78.317 -82.587  62.453  1.00  0.00
ATOM   2555  ARU ARU X 676     -80.947 -44.583  56.219  1.00  0.00
ATOM   2556  ARV ARV X 677      -0.518  20.349  80.280  1.00  0.00
ATOM   2557  ARW ARW X 678      16.699 -52.386 -38.758  1.00  0.00
ATOM   2558  ARX ARX X 679      72.730   6.615  58.408  1.00  0.00
ATOM   2559  ARY ARY X 680     -68.565 -30.569  87.584  1.00  0.00
ATOM   2560  ARZ ARZ X 681     -10.055 -28.683  55.049  1.00  0.00
ATOM   2561  ASA ASA X 682      46.371  24.144  89.353  1.00  0.00
ATOM   2562  ASB ASB X 683      46.118 -85.123  61.179  1.00  0.00
ATOM   2563  ASC ASC X 684      72.441 -24.964  -4.284  1.00  0.00
ATOM   2564  ASD ASD X 685      42.250 -84.132  -2.591  1.00  0.00
ATOM   2565  ASE ASE X 686     -45.754  -2.526   9.881  1.00  0.00
ATOM   2566  ASF ASF X 687      48.871 -48.900  77.127  1.00  0.00
ATOM   2567  ASG ASG X 688     -63.124  57.774 -82.761  1.00  0.00
ATOM   2568  ASH ASH X 689       7.400 -88.460  71.699  1.00  0.00
ATOM   2569  ASI ASI X 690      -9.150 -13.152 -25.194  1.00  0.00
ATOM   2570  ASJ ASJ X 691      10.370  54.448 -72.761  1.00  0.00
ATOM   2571  ASK ASK X 692      -0.487 -32.445  -7.258  1.00  0.00
ATOM   2572  ASL ASL X 693      25.138 -78.908  65.287  1.00  0.00
ATOM   2573  ASM ASM X 694     -18.010  82.100   2.573  1.00  0.00
ATOM   2574  ASN ASN X 695      74.009 -23.512 -83.249  1.00  0.00
ATOM   2575  ASO ASO X 696     -71.982  20.683 -73.700  1.00  0.00
ATOM   2576  ASP ASP X 697      87.342 -85.309 -71.781  1.00  0.00
ATOM   2577  ASQ ASQ X 698      40.195 -36.777 -78.114  1.00  0.00
ATOM   2578  ASR ASR X 699      10.469 -26.188  85.918  1.00  0.00
ATOM   2579  ASS ASS X 700      36.075  35.721 -21.381  1.00  0.00
ATOM   2580  AST AST X 701     -10.190  40.049 -75.347  1.00  0.00
ATOM   2581  ASU ASU X 702     -66.928  32.141 -27.888  1.00  0.00
ATOM   2582  ASV ASV X 703      27.952  72.530  45.484  1.00  0.00
ATOM   2583  ASW ASW X 704     -46.805  13.124  20.201  1.00  0.00
ATOM   2584  ASX ASX X 705     -36.766  55.139 -68.979  1.00  0.00
ATOM   2585  ASY ASY X 706      78.621 -39.315  60.213  1.00  0.00
ATOM   2586  ASZ ASZ X 707      84.712   9.282  56.644  1.00  0.00
ATOM   2587  ATA ATA X 708     -41.193 -10.498 -51.185  1.00  0.00
ATOM   2588  ATB ATB X 709      30.038  33.375 -30.537  1.00  0.00
ATOM   2589  ATC ATC X 710      28.455 -87.178  35.873  1.00  0.00
ATOM   2590  ATD ATD X 711     -82.076  -7.614  35.616  1.00  0.00
ATOM   2591  ATE ATE X 712       6.875  30.961  65.038  1.00  0.00
ATOM   2592  ATF ATF X 713      60.156  42.606  38.315  1.00  0.00
ATOM   2593  ATG ATG X 714      50.626 -60.923 -76.492  1.00  0.00
ATOM   2594  ATH ATH X 715      42.327   4.646  38.241  1.00  0.00
ATOM   2595  ATI ATI X 716      82.922 -51.975  68.291  1.00  0.00
ATOM   2596  ATJ ATJ X 717      51.664  11.686 -13.189  1.00  0.00
ATOM   2597  ATK ATK X 718      38.271  73.207 -48.016  1.00  0.00
ATOM   2598  ATL ATL X 719     -76.016  81.738   8.766  1.00  0.00
ATOM   2599  ATM ATM X 720       6.544  84.607 -60.894  1.00  0.00
ATOM   2600  ATN ATN X 721      21.817  84.880 -15.324  1.00  0.00
ATOM   2601  ATO ATO X 722     -20.739   9.720 -18.375  1.00  0.00
ATOM   2602  ATP ATP X 723       1.843  36.094  54.976  1.00  0.00
ATOM   2603  ATQ ATQ X 724      25.960  32.659  76.723  1.00  0.00
ATOM   2604  ATR ATR X 725     -83.973  83.509  22.193  1.00  0.00
ATOM   2605  ATS ATS X 726     -43.444  57.137 -52.071  1.00  0.00
ATOM   2606  ATT ATT X 727      88.785  46.471  31.609  1.00  0.00
ATOM   2607  ATU ATU X 728      76.340   2.559 -86.493  1.00  0.00
ATOM   2608  ATV ATV X 729      85.083 -40.515  84.720  1.00  0.00
ATOM   2609  ATW ATW X 730     -41.908 -44.111  82.320  1.00  0.00
ATOM   2610  ATX ATX X 731     -78.117 -50.257 -47.691  1.00  0.00
ATOM   2611  ATY ATY X 732      66.429  -5.591  62.204  1.00  0.00
ATOM   2612  ATZ ATZ X 733      25.555  82.874  85.188  1.00  0.00
ATOM   2613  AUA AUA X 734      -9.114  84.425 -13.073  1.00  0.00
ATOM   2614  AUB AUB X 735      45.317  38.746   4.552  1.00  0.00
ATOM   2615  AUC AUC X 736      59.442 -80.009  63.750  1.00  0.00
ATOM   2616  AUD AUD X 737       0.600 -28.609 -21.770  1.00  0.00
ATOM   2617  AUE AUE X 738     -82.145  37.241  16.463  1.00  0.00
ATOM   2618  AUF AUF X 739      34.633  30.071  -3.657  1.00  0.00
ATOM   2619  AUG AUG X 740     -62.168  78.337 -56.154  1.00  0.00
ATOM   2620  AUH AUH X 741      82.354  60.649  57.373  1.00  0.00
ATOM   2621  AUI AUI X 742     -32.325  54.988 -35.526  1.00  0.00
ATOM   2622  AUJ AUJ X 743      57.164 -19.057  33.037  1.00  0.00
ATOM   2623  AUK AUK X 744     -20.965 -25.935  79.243  1.00  0.00
ATOM   2624  AUL AUL X 745      -4.036  69.743  84.700  1.00  0.00
ATOM   2625  AUM AUM X 746     -52.747 -68.844  10.929  1.00  0.00
ATOM   2626  AUN AUN X 747      -1.291  47.649 -83.279  1.00  0.00
ATOM   2627  AUO AUO X 748     -46.038  -8.144 -65.705  1.00  0.00
ATOM   2628  AUP AUP X 749      50.620  -7.256  28.768  1.00  0.00
ATOM   2629  AUQ AUQ X 750     -60.536  -7.518 -70.368  1.00  0.00
ATOM   2630  AUR AUR X 751     -75.382 -88.590 -26.491  1.00  0.00
ATOM   2631  AUS AUS X 752     -54.224   1.503 -56.717  1.00  0.00
ATOM   2632  AUT AUT X 753     -23.520 -84.645  19.581  1.00  0.00
ATOM   2633  AUU AUU X 754     -26.245  71.600 -61.686  1.00  0.00
ATOM   2634  AUV AUV X 755     -39.555 -36.042 -17.104  1.00  0.00
ATOM   2635  AUW AUW X 756      87.007  65.212  23.629  1.00  0.00
ATOM   2636  AUX AUX X 757     -77.997 -46.313  28.484  1.00  0.00
ATOM   2637  AUY AUY X 758     -64.529 -21.860 -34.830  1.00  0.00
ATOM   2638  AUZ AUZ X 759      89.198  77.804  11.756  1.00  0.00
ATOM   2639  AVA AVA X 760     -40.677 -63.856  18.351  1.00  0.00
ATOM   2640  AVB AVB X 761     -40.037 -86.028  -7.957  1.00  0.00
ATOM   2641  AVC AVC X 762      -9.771 -37.817   2.307  1.00  0.00
ATOM   2642  AVD AVD X 763      90.617  64.289 -50.340  1.00  0.00
ATOM   2643  AVE AVE X 764     -13.144 -88.167 -48.484  1.00  0.00
ATOM   2644  AVF AVF X 765     -57.760 -45.230 -36.775  1.00  0.00
ATOM   2645  AVG AVG X 766     -68.932 -38.087  69.497  1.00  0.00
ATOM   2646  AVH AVH X 767     -78.612 -89.874  10.267  1.00  0.00
ATOM   2647  AVI AVI X 768       5.131 -86.131 -12.837  1.00  0.00
ATOM   2648  AVJ AVJ X 769     -84.136 -31.292   9.765  1.00  0.00
ATOM   2649  AVK AVK X 770      20.812 -36.532 -76.670  1.00  0.00
ATOM   2650  AVL AVL X 771      43.379  11.168  19.279  1.00  0.00
ATOM   2651  AVM AVM X 772      66.829  54.245  45.747  1.00  0.00
ATOM   2652  AVN AVN X 773       9.409 -38.630  -5.559  1.00  0.00
ATOM   2653  AVO AVO X 774      89.118 -13.854  69.652  1.00  0.00
ATOM   2654  AVP AVP X 775     -64.044  -7.239  89.750  1.00  0.00
ATOM   2655  AVQ AVQ X 776     -74.115  31.107  10.373  1.00  0.00
ATOM   2656  AVR AVR X 777     -74.879  24.131  40.807  1.00  0.00
ATOM   2657  AVS AVS X 778      86.523 -59.710  -5.247  1.00  0.00
ATOM   2658  AVT AVT X 779      33.289 -57.164  36.474  1.00  0.00
ATOM   2659  AVU AVU X 780      -0.619 -64.963 -86.300  1.00  0.00
ATOM   2660  AVV AVV X 781      75.717 -69.861 -13.141  1.00  0.00
ATOM   2661  AVW AVW X 782      52.070 -88.409  35.766  1.00  0.00
ATOM   2662  AVX AVX X 783     -24.950   0.667  52.653  1.00  0.00
ATOM   2663  AVY AVY X 784     -80.621 -26.708 -85.500  1.00  0.00
ATOM   2664  AVZ AVZ X 785     -72.463   2.018  55.605  1.00  0.00
ATOM   2665  AWA AWA X 786     -39.409 -39.177  39.805  1.00  0.00
ATOM   2666  AWB AWB X 787     -43.175  24.221 -84.343  1.00  0.00
ATOM   2667  AWC AWC X 788      39.609 -38.836 -36.154  1.00  0.00
ATOM   2668  AWD AWD X 789      38.612 -36.628  47.307  1.00  0.00
ATOM   2669  AWE AWE X 790      86.572  84.496 -37.063  1.00  0.00
ATOM   2670  AWF AWF X 791      41.877  24.717 -25.797  1.00  0.00
ATOM   2671  AWG AWG X 792     -20.825 -59.399 -50.633  1.00  0.00
ATOM   2672  AWH AWH X 793      46.431  41.631  65.892  1.00  0.00
ATOM   2673  AWI AWI X 794      75.864  -6.665 -15.054  1.00  0.00
ATOM   2674  AWJ AWJ X 795     -63.027 -70.392  -5.145  1.00  0.00
ATOM   2675  AWK AWK X 796     -22.528  61.754  -8.943  1.00  0.00
ATOM   2676  AWL AWL X 797      20.023 -49.255 -82.008  1.00  0.00
ATOM   2677  AWM AWM X 798     -55.424  43.597 -86.751  1.00  0.00
ATOM   2678  AWN AWN X 799     -37.074  35.494 -20.199  1.00  0.00
ATOM   2679  AWO AWO X 800     -80.688 -56.204  40.267  1.00  0.00
ATOM   2680  AWP AWP X 801     -29.600  30.113 -58.806  1.00  0.00
ATOM   2681  AWQ AWQ X 802      -0.909 -79.898  90.199  1.00  0.00
ATOM   2682  AWR AWR X 803     -45.194   4.798 -39.288  1.00  0.00
ATOM   2683  AWS AWS X 804      68.323  79.386 -84.499  1.00  0.00
ATOM   2684  AWT AWT X 805      27.264  16.311  68.638  1.00  0.00
ATOM   2685  AWU AWU X 806     -45.094 -83.241 -26.155  1.00  0.00
ATOM   2686  AWV AWV X 807     -67.467 -87.708 -37.200  1.00  0.00
ATOM   2687  AWW AWW X 808     -61.322 -38.374  18.622  1.00  0.00
ATOM   2688  AWX AWX X 809     -14.859 -67.275 -13.464  1.00  0.00
ATOM   2689  AWY AWY X 810     -60.991  17.723  23.883  1.00  0.00
ATOM   2690  AWZ AWZ X 811       6.122 -25.973   4.815  1.00  0.00
ATOM   2691  AXA AXA X 812     -58.461  84.151  14.037  1.00  0.00
ATOM   2692  AXB AXB X 813      64.799  32.017  48.424  1.00  0.00
ATOM   2693  AXC AXC X 814      25.967 -89.739   3.983  1.00  0.00
ATOM   2694  AXD AXD X 815       1.379  68.279 -67.965  1.00  0.00
ATOM   2695  AXE AXE X 816      89.938  13.393 -29.890  1.00  0.00
ATOM   2696  AXF AXF X 817      31.294 -31.834  16.598  1.00  0.00
ATOM   2697  AXG AXG X 818      54.635 -58.938  34.375  1.00  0.00
ATOM   2698  AXH AXH X 819     -28.668 -69.501 -25.810  1.00  0.00
ATOM   2699  AXI AXI X 820     -29.801 -90.537 -25.038  1.00  0.00
ATOM   2700  AXJ AXJ X 821       0.396  79.067  62.500  1.00  0.00
ATOM   2701  AXK AXK X 822     -56.278  40.896 -22.074  1.00  0.00
ATOM   2702  AXL AXL X 823      79.579 -82.124 -56.003  1.00  0.00
ATOM   2703  AXM AXM X 824      65.704 -13.846 -12.215  1.00  0.00
ATOM   2704  AXN AXN X 825      68.060 -44.870   0.154  1.00  0.00
ATOM   2705  AXO AXO X 826      49.710  85.458 -19.149  1.00  0.00
ATOM   2706  AXP AXP X 827      10.284 -69.805  89.167  1.00  0.00
ATOM   2707  AXQ AXQ X 828     -69.124  79.214  86.282  1.00  0.00
ATOM   2708  AXR AXR X 829      67.773 -50.294  88.421  1.00  0.00
ATOM   2709  AXS AXS X 830      68.747 -15.013  37.531  1.00  0.00
ATOM   2710  AXT AXT X 831      89.600  11.098  32.743  1.00  0.00
ATOM   2711  AXU AXU X 832     -24.497  -0.260  15.518  1.00  0.00
ATOM   2712  AXV AXV X 833      75.703 -13.485  -1.638  1.00  0.00
ATOM   2713  AXW AXW X 834      59.859 -62.872  54.010  1.00  0.00
ATOM   2714  AXX AXX X 835     -81.973   5.791   4.179  1.00  0.00
ATOM   2715  AXY AXY X 836      57.129 -33.479  84.290  1.00  0.00
ATOM   2716  AXZ AXZ X 837      69.704  -5.362   8.404  1.00  0.00
ATOM   2717  AYA AYA X 838      77.721  63.726 -62.342  1.00  0.00
ATOM   2718  AYB AYB X 839     -34.951  77.320 -31.485  1.00  0.00
ATOM   2719  AYC AYC X 840     -43.630  50.155   5.635  1.00  0.00
ATOM   2720  AYD AYD X 841     -56.088 -16.490  47.507  1.00  0.00
ATOM   2721  AYE AYE X 842      13.394   1.055  89.061  1.00  0.00
ATOM   2722  AYF AYF X 843     -83.156 -90.864 -39.998  1.00  0.00
ATOM   2723  AYG AYG X 844      62.754 -20.879 -45.488  1.00  0.00
ATOM   2724  AYH AYH X 845      75.954  79.564  74.190  1.00  0.00
ATOM   2725  AYI AYI X 846      85.206 -85.757 -16.185  1.00  0.00
ATOM   2726  AYJ AYJ X 847      -2.673  79.753  23.446  1.00  0.00
ATOM   2727  AYK AYK X 848      79.809 -79.185  30.993  1.00  0.00
ATOM   2728  AYL AYL X 849     -33.583 -33.837 -80.501  1.00  0.00
ATOM   2729  AYM AYM X 850     -37.627  35.643 -72.264  1.00  0.00
ATOM   2730  AYN AYN X 851     -62.084 -23.010 -15.721  1.00  0.00
ATOM   2731  AYO AYO X 852      84.290   1.497  -2.940  1.00  0.00
ATOM   2732  AYP AYP X 853      -4.541   8.483  85.763  1.00  0.00
ATOM   2733  AYQ AYQ X 854      36.864 -83.734  14.354  1.00  0.00
ATOM   2734  AYR AYR X 855      34.220 -63.529   3.012  1.00  0.00
ATOM   2735  AYS AYS X 856      85.183 -56.501 -51.375  1.00  0.00
ATOM   2736  AYT AYT X 857     -78.817  13.240  48.143  1.00  0.00
ATOM   2737  AYU AYU X 858      13.479 -46.468 -16.960  1.00  0.00
ATOM   2738  AYV AYV X 859     -40.578  74.618  86.723  1.00  0.00
ATOM   2739  AYW AYW X 860      37.391 -88.055 -24.125  1.00  0.00
ATOM   2740  AYX AYX X 861     -24.418 -63.239   6.151  1.00  0.00
ATOM   2741  AYY AYY X 862      19.015 -77.858 -86.196  1.00  0.00
ATOM   2742  AYZ AYZ X 863     -36.231 -67.973 -54.795  1.00  0.00
ATOM   2743  AZA AZA X 864       7.116 -84.191 -86.059  1.00  0.00
ATOM   2744  AZB AZB X 865      70.843  12.564 -39.392  1.00  0.00
ATOM   2745  AZC AZC X 866     -59.730  20.101 -29.042  1.00  0.00
ATOM   2746  AZD AZD X 867      75.805  19.984  56.968  1.00  0.00
ATOM   2747  AZE AZE X 868      68.256 -32.104 -18.152  1.00  0.00
ATOM   2748  AZF AZF X 869     -82.768 -61.528  29.820  1.00  0.00
ATOM   2749  AZG AZG X 870      55.473  68.656  43.895  1.00  0.00
ATOM   2750  AZH AZH X 871      50.162  18.300  -2.216  1.00  0.00
ATOM   2751  AZI AZI X 872      32.745 -77.855 -43.940  1.00  0.00
ATOM   2752  AZJ AZJ X 873     -71.819  83.720 -17.623  1.00  0.00
ATOM   2753  AZK AZK X 874      90.040 -21.403  44.371  1.00  0.00
ATOM   2754  AZL AZL X 875      78.960 -51.635  -8.715  1.00  0.00
ATOM   2755  AZM AZM X 876     -28.000 -75.691   8.925  1.00  0.00
ATOM   2756  AZN AZN X 877      -4.788 -19.340  42.543  1.00  0.00
ATOM   2757  AZO AZO X 878     -43.593 -14.437  85.453  1.00  0.00
ATOM   2758  AZP AZP X 879     -73.368 -18.714  27.090  1.00  0.00
ATOM   2759  AZQ AZQ X 880     -23.455   0.448  28.683  1.00  0.00
ATOM   2760  AZR AZR X 881     -27.042 -35.244  31.197  1.00  0.00
ATOM   2761  AZS AZS X 882     -83.115 -10.869  87.889  1.00  0.00
ATOM   2762  AZT AZT X 883      75.955 -63.136 -83.963  1.00  0.00
ATOM   2763  AZU AZU X 884      26.952  58.775 -81.423  1.00  0.00
ATOM   2764  AZV AZV X 885      46.388  62.782 -50.510  1.00  0.00
ATOM   2765  AZW AZW X 886       2.401 -89.035 -39.979  1.00  0.00
ATOM   2766  AZX AZX X 887      50.696 -40.203  47.575  1.00  0.00
ATOM   2767  AZY AZY X 888     -42.680 -61.118  57.736  1.00  0.00
ATOM   2768  AZZ AZZ X 889      39.543  -8.143 -14.383  1.00  0.00
ATOM   2769  BAA BAA X 890     -40.464 -20.398 -80.686  1.00  0.00
ATOM   2770  BAB BAB X 891      78.805  81.952 -74.133  1.00  0.00
ATOM   2771  BAC BAC X 892     -69.622 -65.300   5.769  1.00  0.00
ATOM   2772  BAD BAD X 893      55.174   0.595  62.642  1.00  0.00
ATOM   2773  BAE BAE X 894     -27.574  81.652 -86.170  1.00  0.00
ATOM   2774  BAF BAF X 895      28.106  48.515 -26.726  1.00  0.00
ATOM   2775  BAG BAG X 896     -26.902  58.451 -18.545  1.00  0.00
ATOM   2776  BAH BAH X 897      30.274   0.411 -43.493  1.00  0.00
ATOM   2777  BAI BAI X 898     -63.731 -63.845 -77.924  1.00  0.00
ATOM   2778  BAJ BAJ X 899      72.878  35.798 -80.461  1.00  0.00
ATOM   2779  BAK BAK X 900      39.074 -18.838  23.469  1.00  0.00
ATOM   2780  BAL BAL X 901     -56.479 -86.636  11.194  1.00  0.00
ATOM   2781  BAM BAM X 902       3.890  57.951 -48.969  1.00  0.00
ATOM   2782  BAN BAN X 903     -50.064 -41.554 -11.672  1.00  0.00
ATOM   2783  BAO BAO X 904     -84.055 -23.091  82.208  1.00  0.00
ATOM   2784  BAP BAP X 905     -12.933  83.035  71.507  1.00  0.00
ATOM   2785  BAQ BAQ X 906     -11.641 -56.845  29.976  1.00  0.00
ATOM   2786  BAR BAR X 907     -45.088 -49.394 -45.017  1.00  0.00
ATOM   2787  BAS BAS X 908     -25.639 -53.625 -33.178  1.00  0.00
ATOM   2788  BAT BAT X 909      65.374 -64.236  86.531  1.00  0.00
ATOM   2789  BAU BAU X 910     -71.707  69.011   7.919  1.00  0.00
ATOM   2790  BAV BAV X 911      88.030 -73.578 -20.764  1.00  0.00
ATOM   2791  BAW BAW X 912      10.999  -9.421 -30.284  1.00  0.00
ATOM   2792  BAX BAX X 913       3.585  64.373 -83.319  1.00  0.00
ATOM   2793  BAY BAY X 914      -0.424 -27.699  60.734  1.00  0.00
ATOM   2794  BAZ BAZ X 915     -84.794  29.293 -68.552  1.00  0.00
ATOM   2795  BBA BBA X 916     -64.104  54.752   3.578  1.00  0.00
ATOM   2796  BBB BBB X 917      61.460   4.835 -68.117  1.00  0.00
ATOM   2797  BBC BBC X 918     -20.887   9.202  86.359  1.00  0.00
ATOM   2798  BBD BBD X 919     -10.575  84.287 -30.699  1.00  0.00
ATOM   2799  BBE BBE X 920     -77.701   4.517 -82.284  1.00  0.00
ATOM   2800  BBF BBF X 921      32.871 -89.958 -38.633  1.00  0.00
ATOM   2801  BBG BBG X 922      13.468  49.037  38.342  1.00  0.00
ATOM   2802  BBH BBH X 923      78.650   0.941 -52.571  1.00  0.00
ATOM   2803  BBI BBI X 924      36.419  60.299  46.985  1.00  0.00
ATOM   2804  BBJ BBJ X 925     -25.054  44.803 -27.871  1.00  0.00
ATOM   2805  BBK BBK X 926      63.211  22.800 -85.267  1.00  0.00
ATOM   2806  BBL BBL X 927     -42.842 -76.693   5.217  1.00  0.00
ATOM   2807  BBM BBM X 928      51.553  42.355  23.895  1.00  0.00
ATOM   2808  BBN BBN X 929      20.064  48.133  88.235  1.00  0.00
ATOM   2809  BBO BBO X 930     -83.957 -87.422  78.060  1.00  0.00
ATOM   2810  BBP BBP X 931     -35.127 -27.532 -31.736  1.00  0.00
ATOM   2811  BBQ BBQ X 932     -23.792  74.752 -38.661  1.00  0.00
ATOM   2812  BBR BBR X 933     -36.129  11.567  27.639  1.00  0.00
ATOM   2813  BBS BBS X 934      75.532 -77.760 -22.566  1.00  0.00
ATOM   2814  BBT BBT X 935      89.632  -4.542 -78.347  1.00  0.00
ATOM   2815  BBU BBU X 936     -53.802 -43.406  84.969  1.00  0.00
ATOM   2816  BBV BBV X 937      16.949  42.223 -32.557  1.00  0.00
ATOM   2817  BBW BBW X 938      24.241 -32.875 -43.730  1.00  0.00
ATOM   2818  BBX BBX X 939      89.198  52.352 -73.897  1.00  0.00
ATOM   2819  BBY BBY X 940      58.586 -17.822 -80.357  1.00  0.00
ATOM   2820  BBZ BBZ X 941      -3.989  59.940  42.713  1.00  0.00
ATOM   2821  BCA BCA X 942      34.910 -80.827  82.387  1.00  0.00
ATOM   2822  BCB BCB X 943      60.207  83.927  58.163  1.00  0.00
ATOM   2823  BCC BCC X 944      15.050  46.106  -0.976  1.00  0.00
ATOM   2824  BCD BCD X 945      -4.470  23.152  -2.864  1.00  0.00
ATOM   2825  BCE BCE X 946      67.379  26.544 -12.457  1.00  0.00
ATOM   2826  BCF BCF X 947     -24.919  54.423 -83.686  1.00  0.00
ATOM   2827  BCG BCG X 948     -38.964  48.681 -11.044  1.00  0.00
ATOM   2828  BCH BCH X 949     -52.699  60.411  27.082  1.00  0.00
ATOM   2829  BCI BCI X 950      32.179  73.221 -87.447  1.00  0.00
ATOM   2830  BCJ BCJ X 951      43.185  77.188 -23.519  1.00  0.00
ATOM   2831  BCK BCK X 952      26.015 -35.477  51.890  1.00  0.00
ATOM   2832  BCL BCL X 953     -55.181  14.507  51.450  1.00  0.00
ATOM   2833  BCM BCM X 954     -70.459  59.089 -22.609  1.00  0.00
ATOM   2834  BCN BCN X 955     -83.984  67.358   4.172  1.00  0.00
ATOM   2835  BCO BCO X 956      12.030 -47.378  58.969  1.00  0.00
ATOM   2836  BCP BCP X 957      50.785 -69.404  -1.655  1.00  0.00
ATOM   2837  BCQ BCQ X 958      38.261  72.452  84.470  1.00  0.00
ATOM   2838  BCR BCR X 959      62.824  65.171  30.006  1.00  0.00
ATOM   2839  BCS BCS X 960      89.398 -86.213 -40.829  1.00  0.00
ATOM   2840  BCT BCT X 961     -83.859  -2.503 -54.384  1.00  0.00
ATOM   2841  BCU BCU Y 962      24.958 -66.499  26.625  1.00  0.00
ATOM   2842  BCV BCV Y 963     -35.168 -79.879 -40.240  1.00  0.00
ATOM   2843  BCW BCW Y 964     -12.879 -22.526  11.964  1.00  0.00
ATOM   2844  BCX BCX Y 965      13.631  34.615  66.640  1.00  0.00
ATOM   2845  BCY BCY Y 966      32.867 -50.001 -40.411  1.00  0.00
ATOM   2846  BCZ BCZ Y 967      31.943  36.923  50.274  1.00  0.00
ATOM   2847  BDA BDA Y 968      68.030 -36.468  41.128  1.00  0.00
ATOM   2848  BDB BDB Y 969     -58.602 -17.808 -33.404  1.00  0.00
ATOM   2849  BDC BDC Y 970      63.566 -73.009 -71.058  1.00  0.00
ATOM   2850  BDD BDD Y 971      55.210 -53.761  -8.711  1.00  0.00
ATOM   2851  BDE BDE Y 972      58.766  43.885  -5.627  1.00  0.00
ATOM   2852  BDF BDF Y 973      46.154  46.152  73.601  1.00  0.00
ATOM   2853  BDG BDG Y 974      39.634   1.444  21.303  1.00  0.00
ATOM   2854  BDH BDH Y 975      29.526  20.265  -5.585  1.00  0.00
ATOM   2855  BDI BDI Y 976     -58.409  31.477  71.816  1.00  0.00
ATOM   2856  BDJ BDJ Y 977     -84.610  33.982 -56.964  1.00  0.00
ATOM   2857  BDK BDK Y 978      14.780 -30.694 -46.145  1.00  0.00
ATOM   2858  BDL BDL Y 979     -44.710  69.062 -47.606  1.00  0.00
ATOM   2859  BDM BDM Y 980      -5.689  54.422   3.983  1.00  0.00
ATOM   2860  BDN BDN Y 981      62.890 -52.137 -57.773  1.00  0.00
ATOM   2861  BDO BDO Y 982      14.800 -60.086  75.153  1.00  0.00
ATOM   2862  BDP BDP Y 983      82.597  -7.230  60.872  1.00  0.00
ATOM   2863  BDQ BDQ Y 984     -43.976 -46.045  31.895  1.00  0.00
ATOM   2864  BDR BDR Y 985     -17.514   5.389 -24.689  1.00  0.00
ATOM   2865  BDS BDS Y 986     -80.280 -37.920   9.127  1.00  0.00
ATOM   2866  BDT BDT Y 987     -27.935  43.565  13.693  1.00  0.00
ATOM   2867  BDU BDU Y 988     -15.455 -10.686 -65.726  1.00  0.00
ATOM   2868  BDV BDV Y 989      25.583 -10.242  38.609  1.00  0.00
ATOM   2869  BDW BDW Y 990      86.990  38.716 -32.608  1.00  0.00
ATOM   2870  BDX BDX Y 991      64.188 -64.962  51.559  1.00  0.00
ATOM   2871  BDY BDY Y 992      68.686  33.371 -66.802  1.00  0.00
ATOM   2872  BDZ BDZ Y 993     -66.404  62.773  50.914  1.00  0.00
ATOM   2873  BEA BEA Y 994      47.203  35.686 -49.742  1.00  0.00
ATOM   2874  BEB BEB Y 995       9.947  32.288 -65.417  1.00  0.00
ATOM   2875  BEC BEC Y 996     -57.278 -35.550 -61.437  1.00  0.00
ATOM   2876  BED BED Y 997     -61.121  -6.309  34.031  1.00  0.00
ATOM   2877  BEE BEE Y 998      -2.620  38.893   8.758  1.00  0.00
ATOM   2878  BEF BEF Y 999      40.668 -47.018  56.297  1.00  0.00
ATOM   2879  BEG BEG Y1000      69.278   9.068  16.724  1.00  0.00
ATOM   2880  BEH BEH Y1001      87.111  -0.182 -44.477  1.00  0.00
ATOM   2881  BEI BEI Y1002     -59.418 -74.559   7.361  1.00  0.00
ATOM   2882  BEJ BEJ Y1003      30.006  -9.709 -68.304  1.00  0.00
ATOM   2883  BEK BEK Y1004      -5.124 -68.687 -15.631  1.00  0.00
ATOM   2884  BEL BEL Y1005     -67.589  39.420  -8.341  1.00  0.00
ATOM   2885  BEM BEM Y1006      77.862 -74.169 -23.313  1.00  0.00
ATOM   2886  BEN BEN Y1007     -55.049  12.279  53.836  1.00  0.00
ATOM   2887  BEO BEO Y1008     -55.104 -85.707 -32.067  1.00  0.00
ATOM   2888  BEP BEP Y1009      85.838  -1.123 -85.146  1.00  0.00
ATOM   2889  BEQ BEQ Y1010     -21.920  19.996  52.561  1.00  0.00
ATOM   2890  BER BER Y1011      58.962 -17.779 -45.638  1.00  0.00
ATOM   2891  BES BES Y1012      80.415 -45.186 -87.428  1.00  0.00
ATOM   2892  BET BET Y1013      -1.713 -53.613 -73.643  1.00  0.00
ATOM   2893  BEU BEU Y1014     -61.109  31.787  32.685  1.00  0.00
ATOM   2894  BEV BEV Y1015      74.592  44.345  39.584  1.00  0.00
ATOM   2895  BEW BEW Y1016      75.590  22.197  37.656  1.00  0.00
ATOM   2896  BEX BEX Y1017      28.497 -24.962  12.463  1.00  0.00
ATOM   2897  BEY BEY Y1018     -43.423 -50.715  75.710  1.00  0.00
ATOM   2898  BEZ BEZ Y1019      68.090  12.500 -17.544  1.00  0.00
ATOM   2899  BFA BFA Y1020       0.116 -15.771  47.750  1.00  0.00
ATOM   2900  BFB BFB Y1021     -30.498 -79.325 -16.684  1.00  0.00
ATOM   2901  BFC BFC Y1022     -79.168 -37.159 -54.761  1.00  0.00
ATOM   2902  BFD BFD Y1023      -6.467  47.276  72.513  1.00  0.00
ATOM   2903  BFE BFE Y1024      77.940 -26.156 -67.537  1.00  0.00
ATOM   2904  BFF BFF Y1025      -3.262 -79.646 -50.225  1.00  0.00
ATOM   2905  BFG BFG Y1026     -24.357 -71.493  10.450  1.00  0.00
ATOM   2906  BFH BFH Y1027     -47.462  -1.520 -57.772  1.00  0.00
ATOM   2907  BFI BFI Y1028      69.946  71.249 -31.543  1.00  0.00
ATOM   2908  BFJ BFJ Y1029      28.215 -19.723 -85.052  1.00  0.00
ATOM   2909  BFK BFK Y1030      61.636  16.806  73.187  1.00  0.00
ATOM   2910  BFL BFL Y1031     -23.572  41.116 -58.030  1.00  0.00
ATOM   2911  BFM BFM Y1032       8.047 -81.447 -72.304  1.00  0.00
ATOM   2912  BFN BFN Y1033      86.535 -51.567  41.489  1.00  0.00
ATOM   2913  BFO BFO Y1034      39.899  71.617 -52.847  1.00  0.00
ATOM   2914  BFP BFP Y1035      -4.926 -29.285  -4.777  1.00  0.00
ATOM   2915  BFQ BFQ Y1036     -43.094 -21.994 -64.996  1.00  0.00
ATOM   2916  BFR BFR Y1037      34.816 -25.364 -27.004  1.00  0.00
ATOM   2917  BFS BFS Y1038      79.468 -30.363 -29.387  1.00  0.00
ATOM   2918  BFT BFT Y1039     -21.063 -33.583 -21.509  1.00  0.00
ATOM   2919  BFU BFU Y1040      41.453  70.107  -2.520  1.00  0.00
ATOM   2920  BFV BFV Y1041     -79.118 -70.644 -61.001  1.00  0.00
ATOM   2921  BFW BFW Y1042      72.920 -27.275  68.293  1.00  0.00
ATOM   2922  BFX BFX Y1043     -36.144  35.369 -19.040  1.00  0.00
ATOM   2923  BFY BFY Y1044     -71.708  42.393 -23.723  1.00  0.00
ATOM   2924  BFZ BFZ Y1045     -72.015 -12.313  -8.580  1.00  0.00
ATOM   2925  BGA BGA Y1046      17.475  28.069 -35.442  1.00  0.00
ATOM   2926  BGB BGB Y1047     -84.112  35.188 -81.313  1.00  0.00
ATOM   2927  BGC BGC Y1048      65.525  46.718  13.904  1.00  0.00
ATOM   2928  BGD BGD Y1049      26.872  -1.602 -81.478  1.00  0.00
ATOM   2929  BGE BGE Y1050      23.191 -75.446 -68.963  1.00  0.00
ATOM   2930  BGF BGF Y1051      28.235 -64.588 -21.282  1.00  0.00
ATOM   2931  BGG BGG Y1052       1.334 -73.679  -0.223  1.00  0.00
ATOM   2932  BGH BGH Y1053     -66.653 -79.156 -33.024  1.00  0.00
ATOM   2933  BGI BGI Y1054     -45.737  -7.490 -79.480  1.00  0.00
ATOM   2934  BGJ BGJ Y1055     -40.028  10.840 -51.060  1.00  0.00
ATOM   2935  BGK BGK Y1056       3.683  62.099 -53.600  1.00  0.00
ATOM   2936  BGL BGL Y1057      26.602  74.668   8.085  1.00  0.00
ATOM   2937  BGM BGM Y1058      49.546 -24.596 -75.031  1.00  0.00
ATOM   2938  BGN BGN Y1059      67.489  77.431 -68.244  1.00  0.00
ATOM   2939  BGO BGO Y1060      55.414  74.459  45.194  1.00  0.00
ATOM   2940  BGP BGP Y1061      43.739 -19.067  58.299  1.00  0.00
ATOM   2941  BGQ BGQ Y1062      -1.597  31.854  27.099  1.00  0.00
ATOM   2942  BGR BGR Y1063     -59.646 -65.912  65.180  1.00  0.00
ATOM   2943  BGS BGS Y1064     -44.609 -16.863   4.034  1.00  0.00
ATOM   2944  BGT BGT Y1065     -53.056 -27.188  67.056  1.00  0.00
ATOM   2945  BGU BGU Y1066      -1.393 -69.551  55.775  1.00  0.00
ATOM   2946  BGV BGV Y1067      86.480  46.404  86.208  1.00  0.00
ATOM   2947  BGW BGW Y1068      81.386 -36.982  29.186  1.00  0.00
ATOM   2948  BGX BGX Y1069      62.117 -19.109 -16.404  1.00  0.00
ATOM   2949  BGY BGY Y1070      56.602 -24.837  33.138  1.00  0.00
ATOM   2950  BGZ BGZ Y1071      49.488 -45.883  22.905  1.00  0.00
ATOM   2951  BHA BHA Y1072     -23.857 -83.821  62.072  1.00  0.00
ATOM   2952  BHB BHB Y1073      82.269  28.912  12.417  1.00  0.00
ATOM   2953  BHC BHC Y1074       9.570  77.339 -15.784  1.00  0.00
ATOM   2954  BHD BHD Y1075     -15.873 -59.815 -34.385  1.00  0.00
ATOM   2955  BHE BHE Y1076     -33.725 -20.436  80.555  1.00  0.00
ATOM   2956  BHF BHF Y1077     -51.547  19.554  14.072  1.00  0.00
ATOM   2957  BHG BHG Y1078      64.220  67.677  69.154  1.00  0.00
ATOM   2958  BHH BHH Y1079      22.809 -43.227  79.851  1.00  0.00
ATOM   2959  BHI BHI Y1080      46.595 -79.884 -54.375  1.00  0.00
ATOM   2960  BHJ BHJ Y1081      56.749  21.725 -81.687  1.00  0.00
ATOM   2961  BHK BHK Y1082      66.439   3.238 -74.501  1.00  0.00
ATOM   2962  BHL BHL Y1083      85.208  55.224 -55.029  1.00  0.00
ATOM   2963  BHM BHM Y1084     -70.350 -10.050  68.586  1.00  0.00
ATOM   2964  BHN BHN Y1085     -76.674 -16.916 -81.826  1.00  0.00
ATOM   2965  BHO BHO Y1086     -17.186  70.330 -70.158  1.00  0.00
ATOM   2966  BHP BHP Y1087      11.584 -82.888  87.886  1.00  0.00
ATOM   2967  BHQ BHQ Y1088      30.290 -83.933  -5.746  1.00  0.00
ATOM   2968  BHR BHR Y1089     -42.115 -79.785 -58.002  1.00  0.00
ATOM   2969  BHS BHS Y1090      18.845  78.721  54.075  1.00  0.00
ATOM   2970  BHT BHT Y1091      84.229  74.574  37.257  1.00  0.00
ATOM   2971  BHU BHU Y1092     -75.859   8.404 -11.270  1.00  0.00
ATOM   2972  BHV BHV Y1093     -66.743   2.056 -72.297  1.00  0.00
ATOM   2973  BHW BHW Y1094     -37.257  65.200  53.403  1.00  0.00
ATOM   2974  BHX BHX Y1095     -48.852  20.260 -75.836  1.00  0.00
ATOM   2975  BHY BHY Y1096     -61.333  36.193 -83.015  1.00  0.00
ATOM   2976  BHZ BHZ Y1097      86.559 -57.267  83.372  1.00  0.00
ATOM   2977  BIA BIA Y1098     -38.733 -11.791  48.549  1.00  0.00
ATOM   2978  BIB BIB Y1099     -27.042 -66.462 -59.018  1.00  0.00
ATOM   2979  BIC BIC Y1100     -15.070  40.365  84.867  1.00  0.00
ATOM   2980  BID BID Y1101       9.671  65.999  -7.002  1.00  0.00
ATOM   2981  BIE BIE Y1102       7.639 -15.815 -72.009  1.00  0.00
ATOM   2982  BIF BIF Y1103     -52.153   7.773  -8.070  1.00  0.00
ATOM   2983  BIG BIG Y1104      37.681  -0.156  45.219  1.00  0.00
ATOM   2984  BIH BIH Y1105     -57.361 -61.309 -72.629  1.00  0.00
ATOM   2985  BII BII Y1106      82.808 -51.086  62.548  1.00  0.00
ATOM   2986  BIJ BIJ Y1107      47.624 -83.378 -73.961  1.00  0.00
ATOM   2987  BIK BIK Y1108     -12.801  43.071 -12.909  1.00  0.00
ATOM   2988  BIL BIL Y1109      86.625 -88.698  44.546  1.00  0.00
ATOM   2989  BIM BIM Y1110      63.767 -82.490  85.031  1.00  0.00
ATOM   2990  BIN BIN Y1111      69.588  61.730 -52.389  1.00  0.00
ATOM   2991  BIO BIO Y1112      43.403  83.300  36.198  1.00  0.00
ATOM   2992  BIP BIP Y1113     -66.660 -81.481  30.009  1.00  0.00
ATOM   2993  BIQ BIQ Y1114      53.317 -37.408 -59.189  1.00  0.00
ATOM   2994  BIR BIR Y1115      34.442 -76.111  58.909  1.00  0.00
ATOM   2995  BIS BIS Y1116     -11.017   2.431  83.470  1.00  0.00
ATOM   2996  BIT BIT Y1117      33.815  21.374  16.323  1.00  0.00
ATOM   2997  BIU BIU Y1118      21.964  -4.669 -40.024  1.00  0.00
ATOM   2998  BIV BIV Y1119     -35.227 -59.782 -72.456  1.00  0.00
ATOM   2999  BIW BIW Y1120     -51.087  58.929   9.807  1.00  0.00
ATOM   3000  BIX BIX Y1121      51.002  -2.069 -27.567  1.00  0.00
ATOM   3001  BIY BIY Y1122     -79.215 -61.956  78.348  1.00  0.00
ATOM   3002  BIZ BIZ Y1123     -85.488 -81.268 -72.156  1.00  0.00
ATOM   3003  BJA BJA Y1124      31.617   7.085  70.007  1.00  0.00
ATOM   3004  BJB BJB Y1125      -2.943 -33.576  76.443  1.00  0.00
ATOM   3005  BJC BJC Y1126      33.598  56.841 -22.492  1.00  0.00
ATOM   3006  BJD BJD Y1127     -79.887 -51.487 -60.223  1.00  0.00
ATOM   3007  BJE BJE Y1128      51.792 -69.617  72.649  1.00  0.00
ATOM   3008  BJF BJF Y1129     -35.591  77.393  68.802  1.00  0.00
ATOM   3009  BJG BJG Y1130       5.160  51.627 -80.292  1.00  0.00
ATOM   3010  BJH BJH Y1131     -40.351 -79.482  38.086  1.00  0.00
ATOM   3011  BJI BJI Y1132     -16.813  65.025 -12.730  1.00  0.00
ATOM   3012  BJJ BJJ Y1133     -44.480  60.836  -5.477  1.00  0.00
ATOM   3013  BJK BJK Y1134      67.856 -52.571  24.822  1.00  0.00
ATOM   3014  BJL BJL Y1135     -26.670  76.755  -3.972  1.00  0.00
ATOM   3015  BJM BJM Y1136      72.721 -11.174  82.062  1.00  0.00
ATOM   3016  BJN BJN Y1137     -59.097 -85.198  51.008  1.00  0.00
ATOM   3017  BJO BJO Y1138      59.193  45.260  84.136  1.00  0.00
ATOM   3018  BJP BJP Y1139     -82.480 -63.470 -10.276  1.00  0.00
ATOM   3019  BJQ BJQ Y1140      62.587  53.028 -69.279  1.00  0.00
ATOM   3020  BJR BJR Y1141     -59.776  23.278 -55.703  1.00  0.00
ATOM   3021  BJS BJS Y1142     -42.889  45.232  78.347  1.00  0.00
ATOM   3022  BJT BJT Y1143      -3.437 -34.197 -65.674  1.00  0.00
ATOM   3023  BJU BJU Y1144     -33.690  24.421 -64.219  1.00  0.00
ATOM   3024  BJV BJV Y1145      -8.441  25.346 -77.908  1.00  0.00
ATOM   3025  BJW BJW Y1146     -70.143  66.725   5.849  1.00  0.00
ATOM   3026  BJX BJX Y1147      19.658 -61.527 -70.516  1.00  0.00
ATOM   3027  BJY BJY Y1148     -54.240 -80.234 -81.550  1.00  0.00
ATOM   3028  BJZ BJZ Y1149     -17.285  53.656  54.811  1.00  0.00
ATOM   3029  BKA BKA Y1150     -11.954  74.004  75.055  1.00  0.00
ATOM   3030  BKB BKB Y1151      13.309   4.164 -65.221  1.00  0.00
ATOM   3031  BKC BKC Y1152     -13.223 -59.724  29.062  1.00  0.00
ATOM   3032  BKD BKD Y1153     -12.395  77.784  54.095  1.00  0.00
ATOM   3033  BKE BKE Y1154     -48.818  19.466 -19.190  1.00  0.00
ATOM   3034  BKF BKF Y1155      -8.164  -7.133  30.645  1.00  0.00
ATOM   3035  BKG BKG Y1156     -75.931 -10.112  52.129  1.00  0.00
ATOM   3036  BKH BKH Y1157      27.445  -6.245 -11.797  1.00  0.00
ATOM   3037  BKI BKI Y1158     -53.231 -64.489 -34.095  1.00  0.00
ATOM   3038  BKJ BKJ Y1159     -83.825 -17.218  24.065  1.00  0.00
ATOM   3039  BKK BKK Y1160      49.158  19.273 -47.749  1.00  0.00
ATOM   3040  BKL BKL Y1161      -3.522 -40.627  61.254  1.00  0.00
ATOM   3041  BKM BKM Y1162      77.999  80.974 -47.954  1.00  0.00
ATOM   3042  BKN BKN Y1163     -32.753 -10.154 -87.065  1.00  0.00
ATOM   3043  BKO BKO Y1164      38.245 -19.669  75.758  1.00  0.00
ATOM   3044  BKP BKP Y1165     -76.881 -54.528  24.971  1.00  0.00
ATOM   3045  BKQ BKQ Y1166     -77.933 -60.899 -28.670  1.00  0.00
ATOM   3046  BKR BKR Y1167      75.006  65.924  81.264  1.00  0.00
ATOM   3047  BKS BKS Y1168      88.115  15.068  79.490  1.00  0.00
ATOM   3048  BKT BKT Y1169      58.996  83.071  18.138  1.00  0.00
ATOM   3049  BKU BKU Y1170       3.888  58.968 -30.308  1.00  0.00
ATOM   3050  BKV BKV Y1171      74.615 -26.979  -3.704  1.00  0.00
ATOM   3051  BKW BKW Y1172      84.544  71.876  67.064  1.00  0.00
ATOM   3052  BKX BKX Y1173     -10.782  57.425 -31.184  1.00  0.00
ATOM   3053  BKY BKY Y1174      45.911  -7.933 -86.159  1.00  0.00
ATOM   3054  BKZ BKZ Y1175      45.265  74.663 -25.046  1.00  0.00
ATOM   3055  BLA BLA Y1176     -74.782  23.664  59.734  1.00  0.00
ATOM   3056  BLB BLB Y1177      -3.011 -54.756 -19.311  1.00  0.00
ATOM   3057  BLC BLC Y1178      65.892 -12.127  42.430  1.00  0.00
ATOM   3058  BLD BLD Y1179      10.792 -38.098 -20.562  1.00  0.00
ATOM   3059  BLE BLE Y1180     -65.116  -6.587   9.491  1.00  0.00
ATOM   3060  BLF BLF Y1181       3.320  20.267  36.970  1.00  0.00
ATOM   3061  BLG BLG Y1182      69.039 -79.181   6.472  1.00  0.00
ATOM   3062  BLH BLH Y1183      -0.326 -16.680  25.095  1.00  0.00
ATOM   3063  BLI BLI Y1184     -72.965  32.294 -39.652  1.00  0.00
ATOM   3064  BLJ BLJ Y1185      12.512  28.804  12.588  1.00  0.00
ATOM   3065  BLK BLK Y1186      -9.349  -5.615  67.699  1.00  0.00
ATOM   3066  BLL BLL Y1187      38.363  69.367  85.364  1.00  0.00
ATOM   3067  BLM BLM Y1188      22.670 -90.087 -56.206  1.00  0.00
ATOM   3068  BLN BLN Y1189      56.563  -5.192  26.924  1.00  0.00
ATOM   3069  BLO BLO Y1190      20.746 -49.054 -63.026  1.00  0.00
ATOM   3070  BLP BLP Y1191      40.808 -80.389 -33.021  1.00  0.00
ATOM   3071  BLQ BLQ Y1192     -13.619 -60.360   0.793  1.00  0.00
ATOM   3072  BLR BLR Y1193       0.978  61.918  28.580  1.00  0.00
ATOM   3073  BLS BLS Y1194      19.224  76.068 -71.136  1.00  0.00
ATOM   3074  BLT BLT Y1195     -66.121 -34.671  45.983  1.00  0.00
ATOM   3075  BLU BLU Y1196      69.543  64.588  -8.487  1.00  0.00
ATOM   3076  BLV BLV Y1197      -6.269  23.386 -65.818  1.00  0.00
ATOM   3077  BLW BLW Y1198     -52.741  62.418 -80.125  1.00  0.00
ATOM   3078  BLX BLX Y1199      77.862  68.739  50.754  1.00  0.00
ATOM   3079  BLY BLY Y1200     -26.770  74.564  24.072  1.00  0.00
ATOM   3080  BLZ BLZ Y1201      20.766  78.276  81.218  1.00  0.00
ATOM   3081  BMA BMA Y1202      84.962  63.959  17.997  1.00  0.00
ATOM   3082  BMB BMB Y1203       9.019  69.704 -85.427  1.00  0.00
ATOM   3083  BMC BMC Y1204      28.859  61.355  58.495  1.00  0.00
ATOM   3084  BMD BMD Y1205     -76.951 -74.511  50.954  1.00  0.00
ATOM   3085  BME BME Y1206     -77.454  81.194 -10.736  1.00  0.00
ATOM   3086  BMF BMF Y1207      68.389 -43.343  85.127  1.00  0.00
ATOM   3087  BMG BMG Y1208      12.195  40.722  44.974  1.00  0.00
ATOM   3088  BMH BMH Y1209     -78.911  53.074 -31.778  1.00  0.00
ATOM   3089  BMI BMI Y1210      84.992  36.519 -82.556  1.00  0.00
ATOM   3090  BMJ BMJ Y1211      45.132   6.917  38.013  1.00  0.00
ATOM   3091  BMK BMK Y1212     -34.866 -52.044 -16.546  1.00  0.00
ATOM   3092  BML BML Y1213     -79.873   8.102 -26.859  1.00  0.00
ATOM   3093  BMM BMM Y1214      21.074 -24.167  82.026  1.00  0.00
ATOM   3094  BMN BMN Y1215       6.041  44.823  85.391  1.00  0.00
ATOM   3095  BMO BMO Y1216      -0.629 -53.179  80.830  1.00  0.00
ATOM   3096  BMP BMP Y1217      25.484   7.033  -4.544  1.00  0.00
ATOM   3097  BMQ BMQ Y1218     -80.037  34.226  47.190  1.00  0.00
ATOM   3098  BMR BMR Y1219      12.686 -30.291  37.503  1.00  0.00
ATOM   3099  BMS BMS Y1220      58.981 -86.620 -38.566  1.00  0.00
ATOM   3100  BMT BMT Y1221      31.465 -69.851 -52.526  1.00  0.00
ATOM   3101  BMU BMU Y1222       0.769 -62.126 -30.710  1.00  0.00
ATOM   3102  BMV BMV Y1223      85.397  54.071  -6.076  1.00  0.00
ATOM   3103  BMW BMW Y1224     -77.402 -27.215 -11.226  1.00  0.00
ATOM   3104  BMX BMX Y1225      66.959 -80.272  27.008  1.00  0.00
ATOM   3105  BMY BMY Y1226     -19.092  21.573   2.931  1.00  0.00
ATOM   3106  BMZ BMZ Y1227     -35.334  14.473   5.653  1.00  0.00
ATOM   3107  BNA BNA Y1228      72.442 -59.347  74.403  1.00  0.00
ATOM   3108  BNB BNB Y1229     -26.876  -3.143  83.690  1.00  0.00
ATOM   3109  BNC BNC Y1230     -37.281 -43.911 -57.050  1.00  0.00
ATOM   3110  BND BND Y1231      26.312 -70.663  74.344  1.00  0.00
ATOM   3111  BNE BNE Y1232     -37.011  27.785 -37.808  1.00  0.00
ATOM   3112  BNF BNF Y1233      -7.433  82.634 -36.955  1.00  0.00
ATOM   3113  BNG BNG Y1234      77.462   8.648 -55.288  1.00  0.00
ATOM   3114  BNH BNH Y1235      88.615  23.750 -61.219  1.00  0.00
ATOM   3115  BNI BNI Y1236      45.479   9.018 -71.140  1.00  0.00
ATOM   3116  BNJ BNJ Y1237     -65.124  11.892  36.298  1.00  0.00
ATOM   3117  BNK BNK Y1238     -45.970  69.953  85.213  1.00  0.00
ATOM   3118  BNL BNL Y1239      86.300 -74.932  65.067  1.00  0.00
ATOM   3119  BNM BNM Y1240     -58.238  76.414  17.342  1.00  0.00
ATOM   3120  BNN BNN Y1241      57.255  47.839 -30.322  1.00  0.00
ATOM   3121  BNO BNO Y1242      11.557   7.832  57.718  1.00  0.00
ATOM   3122  BNP BNP Y1243     -64.705  70.319 -80.405  1.00  0.00
ATOM   3123  BNQ BNQ Y1244     -59.599  81.341 -14.344  1.00  0.00
ATOM   3124  BNR BNR Y1245       7.415 -87.993   2.113  1.00  0.00
ATOM   3125  BNS BNS Y1246     -21.851 -43.568 -72.222  1.00  0.00
ATOM   3126  BNT BNT Y1247      45.347 -86.339   5.172  1.00  0.00
ATOM   3127  BNU BNU Y1248     -86.176  72.297  36.254  1.00  0.00
ATOM   3128  BNV BNV Y1249     -80.922  19.751  21.932  1.00  0.00
ATOM   3129  BNW BNW Y1250     -65.992  58.599  -9.002  1.00  0.00
ATOM   3130  BNX BNX Y1251     -66.155 -35.577  70.146  1.00  0.00
ATOM   3131  BNY BNY Y1252      30.601  50.176  -5.861  1.00  0.00
ATOM   3132  BNZ BNZ Y1253     -75.132 -56.248  55.647  1.00  0.00
ATOM   3133  BOA BOA Y1254      83.650 -71.854  34.971  1.00  0.00
ATOM   3134  BOB BOB Y1255     -57.705 -20.158  87.036  1.00  0.00
ATOM   3135  BOC BOC Y1256     -28.951  58.263  78.783  1.00  0.00
ATOM   3136  BOD BOD Y1257     -61.620  49.296  19.676  1.00  0.00
ATOM   3137  BOE BOE Y1258      33.366 -35.882 -76.209  1.00  0.00
ATOM   3138  BOF BOF Y1259      56.636  23.724  -0.765  1.00  0.00
ATOM   3139  BOG BOG Y1260     -55.265 -32.909 -82.151  1.00  0.00
ATOM   3140  BOH BOH Y1261     -73.526  14.915  71.836  1.00  0.00
ATOM   3141  BOI BOI Y1262      85.712 -80.566 -36.312  1.00  0.00
ATOM   3142  BOJ BOJ Y1263     -45.688 -79.623  74.826  1.00  0.00
ATOM   3143  BOK BOK Y1264      63.179  58.371  86.296  1.00  0.00
ATOM   3144  BOL BOL Y1265     -22.911 -38.882  80.087  1.00  0.00
ATOM   3145  BOM BOM Y1266      20.802  80.408  38.480  1.00  0.00
ATOM   3146  BON BON Y1267     -21.420 -86.713   0.449  1.00  0.00
ATOM   3147  BOO BOO Y1268      23.335 -55.538  -5.513  1.00  0.00
ATOM   3148  BOP BOP Y1269      13.559  11.136 -11.958  1.00  0.00
ATOM   3149  BOQ BOQ Y1270     -73.788 -22.112  30.836  1.00  0.00
ATOM   3150  BOR BOR Y1271      78.278  12.478 -30.520  1.00  0.00
ATOM   3151  BOS BOS Y1272     -24.521 -64.753  50.227  1.00  0.00
ATOM   3152  BOT BOT Y1273      32.330   8.773 -52.127  1.00  0.00
ATOM   3153  BOU BOU Y1274      88.274  32.754 -45.224  1.00  0.00
ATOM   3154  BOV BOV Y1275     -60.640 -65.331 -12.673  1.00  0.00
ATOM   3155  BOW BOW Y1276     -67.451 -85.150  68.824  1.00  0.00
ATOM   3156  BOX BOX Y1277      52.595  84.662 -63.583  1.00  0.00
ATOM   3157  BOY BOY Y1278      51.127  -2.806  79.308  1.00  0.00
ATOM   3158  BOZ BOZ Y1279      76.572  -9.612  -0.795  1.00  0.00
ATOM   3159  BPA BPA Y1280     -18.373  39.964 -42.169  1.00  0.00
ATOM   3160  BPB BPB Y1281       1.402  61.085  62.442  1.00  0.00
ATOM   3161  BPC BPC Y1282     -80.523  66.889 -80.467  1.00  0.00
ATOM   3162  BPD BPD Y1283      85.759 -81.537  84.422  1.00  0.00
ATOM   3163  BPE BPE Y1284     -81.890   5.581 -83.425  1.00  0.00
ATOM   3164  BPF BPF Y1285     -27.883 -85.125 -59.100  1.00  0.00
ATOM   3165  BPG BPG Y1286     -41.682  -7.778  30.029  1.00  0.00
ATOM   3166  BPH BPH Y1287      80.663  -7.879 -17.543  1.00  0.00
ATOM   3167  BPI BPI Y1288     -50.300 -23.168  48.005  1.00  0.00
ATOM   3168  BPJ BPJ Y1289      -4.717  54.587  87.019  1.00  0.00
ATOM   3169  BPK BPK Y1290      -6.453 -80.981  17.487  1.00  0.00
ATOM   3170  BPL BPL Y1291      13.984  41.745  24.212  1.00  0.00
ATOM   3171  BPM BPM Y1292     -13.488 -81.316 -80.030  1.00  0.00
ATOM   3172  BPN BPN Y1293      51.211  72.408  10.462  1.00  0.00
ATOM   3173  BPO BPO Y1294     -65.675  78.791  82.403  1.00  0.00
ATOM   3174  BPP BPP Y1295     -30.766  -2.883  -0.013  1.00  0.00
ATOM   3175  BPQ BPQ Y1296       6.177   0.552 -56.158  1.00  0.00
ATOM   3176  BPR BPR Y1297     -50.787  80.372 -74.390  1.00  0.00
ATOM   3177  BPS BPS Y1298      81.003  24.655 -71.488  1.00  0.00
ATOM   3178  BPT BPT Y1299      -2.972 -10.536  -4.943  1.00  0.00
ATOM   3179  BPU BPU Y1300      28.214  54.719 -58.535  1.00  0.00
ATOM   3180  BPV BPV Y1301     -43.725  36.205 -50.788  1.00  0.00
ATOM   3181  BPW BPW Y1302      -1.619  33.457  85.963  1.00  0.00
ATOM   3182  BPX BPX Y1303     -69.188 -38.786  84.965  1.00  0.00
ATOM   3183  BPY BPY Y1304     -55.377 -70.030  46.692  1.00  0.00
ATOM   3184  BPZ BPZ Y1305      45.264 -14.521 -26.665  1.00  0.00
ATOM   3185  BQA BQA Y1306      20.711  45.474 -70.960  1.00  0.00
ATOM   3186  BQB BQB Y1307     -83.236 -34.818  65.951  1.00  0.00
ATOM   3187  BQC BQC Y1308      87.716 -16.170  -3.699  1.00  0.00
ATOM   3188  BQD BQD Y1309     -24.484  59.270 -82.344  1.00  0.00
ATOM   3189  BQE BQE Y1310      17.796  77.890  20.038  1.00  0.00
ATOM   3190  BQF BQF Y1311      43.421  22.198 -20.563  1.00  0.00
ATOM   3191  BQG BQG Y1312      23.287  49.410  84.252  1.00  0.00
ATOM   3192  BQH BQH Y1313      55.293  25.511  53.635  1.00  0.00
ATOM   3193  BQI BQI Y1314     -40.903   7.839  82.420  1.00  0.00
ATOM   3194  BQJ BQJ Y1315     -16.676 -73.524  79.588  1.00  0.00
ATOM   3195  BQK BQK Y1316      18.623 -82.700 -20.355  1.00  0.00
ATOM   3196  BQL BQL Y1317     -67.542  50.490  78.383  1.00  0.00
ATOM   3197  BQM BQM Y1318      16.598 -15.825 -12.675  1.00  0.00
ATOM   3198  BQN BQN Y1319     -28.701  81.984  47.040  1.00  0.00
ATOM   3199  BQO BQO Y1320      22.871  15.601 -73.998  1.00  0.00
ATOM   3200  BQP BQP Y1321     -47.770  35.951  84.121  1.00  0.00
ATOM   3201  BQQ BQQ Y1322      17.041  49.762  69.554  1.00  0.00
ATOM   3202  BQR BQR Y1323     -60.470 -51.501   6.180  1.00  0.00
ATOM   3203  BQS BQS Y1324      35.079 -27.792 -50.360  1.00  0.00
ATOM   3204  BQT BQT Y1325     -38.043 -21.288  23.494  1.00  0.00
ATOM   3205  BQU BQU Y1326      46.663 -86.740  35.107  1.00  0.00
ATOM   3206  BQV BQV Y1327       9.195   1.696  86.825  1.00  0.00
ATOM   3207  BQW BQW Y1328      76.717 -67.812 -54.599  1.00  0.00
ATOM   3208  BQX BQX Y1329     -70.846 -46.309 -16.075  1.00  0.00
ATOM   3209  BQY BQY Y1330      58.011   4.902  51.959  1.00  0.00
ATOM   3210  BQZ BQZ Y1331      -1.197  54.944  46.861  1.00  0.00
ATOM   3211  BRA BRA Y1332      64.153  15.991 -41.383  1.00  0.00
ATOM   3212  BRB BRB Y1333     -37.810 -55.793 -31.419  1.00  0.00
ATOM   3213  BRC BRC Y1334       6.685 -27.132  64.651  1.00  0.00
ATOM   3214  BRD BRD Y1335     -67.722 -30.065  16.928  1.00  0.00
ATOM   3215  BRE BRE Y1336     -69.706 -46.020  18.123  1.00  0.00
ATOM   3216  BRF BRF Y1337      42.444 -12.937 -10.754  1.00  0.00
ATOM   3217  BRG BRG Y1338      40.647  46.184 -32.101  1.00  0.00
ATOM   3218  BRH BRH Y1339      80.576 -18.752  11.832  1.00  0.00
ATOM   3219  BRI BRI Y1340      59.224 -89.881  78.998  1.00  0.00
ATOM   3220  BRJ BRJ Y1341     -78.088 -18.951 -54.275  1.00  0.00
ATOM   3221  BRK BRK Y1342      45.548  57.298  51.967  1.00  0.00
ATOM   3222  BRL BRL Y1343     -76.495  24.676 -76.229  1.00  0.00
ATOM   3223  BRM BRM Y1344      56.864  32.648  31.969  1.00  0.00
ATOM   3224  BRN BRN Y1345     -75.664  12.700 -41.699  1.00  0.00
ATOM   3225  BRO BRO Y1346     -58.835 -72.934  24.135  1.00  0.00
ATOM   3226  BRP BRP Y1347      29.040  84.198 -10.113  1.00  0.00
ATOM   3227  BRQ BRQ Y1348      -4.078 -48.549  10.845  1.00  0.00
ATOM   3228  BRR BRR Y1349      11.201  37.996 -14.072  1.00  0.00
ATOM   3229  BRS BRS Y1350     -47.628  -1.046   5.984  1.00  0.00
ATOM   3230  BRT BRT Y1351      49.557 -44.455  84.499  1.00  0.00
ATOM   3231  BRU BRU Y1352      71.611  38.932 -45.046  1.00  0.00
ATOM   3232  BRV BRV Y1353      88.925   9.264  -9.430  1.00  0.00
ATOM   3233  BRW BRW Y1354     -34.006   7.167  24.553  1.00  0.00
ATOM   3234  BRX BRX Y1355     -78.205  38.882  68.578  1.00  0.00
ATOM   3235  BRY BRY Y1356     -82.626 -86.616   1.173  1.00  0.00
ATOM   3236  BRZ BRZ Y1357     -62.245 -43.555 -42.405  1.00  0.00
ATOM   3237  BSA BSA Y1358      36.495  17.286  38.611  1.00  0.00
ATOM   3238  BSB BSB Y1359     -19.435  -2.394  20.723  1.00  0.00
ATOM   3239  BSC BSC Y1360      52.053 -13.686  12.470  1.00  0.00
ATOM   3240  BSD BSD Y1361      60.074  13.380  -3.229  1.00  0.00
ATOM   3241  BSE BSE Y1362      52.763 -85.193  53.441  1.00  0.00
ATOM   3242  BSF BSF Y1363       3.081 -36.616  16.705  1.00  0.00
ATOM   3243  BSG BSG Y1364      52.795  65.197 -10.595  1.00  0.00
ATOM   3244  BSH BSH Y1365     -79.745  40.999  29.828  1.00  0.00
ATOM   3245  BSI BSI Y1366      27.410  39.817 -85.706  1.00  0.00
ATOM   3246  BSJ BSJ Y1367      76.057 -46.267 -70.717  1.00  0.00
ATOM   3247  BSK BSK Y1368     -60.945  24.347 -10.339  1.00  0.00
ATOM   3248  BSL BSL Y1369      17.787  82.680 -29.263  1.00  0.00
ATOM   3249  BSM BSM Y1370     -65.425  49.768 -69.433  1.00  0.00
ATOM   3250  BSN BSN Y1371     -58.818  -7.507  69.064  1.00  0.00
ATOM   3251  BSO BSO Y1372     -45.041 -44.844  -7.338  1.00  0.00
ATOM   3252  BSP BSP Y1373     -19.339  24.848  82.940  1.00  0.00
ATOM   3253  BSQ BSQ Y1374      79.470  -8.456 -60.008  1.00  0.00
ATOM   3254  BSR BSR Y1375     -74.404 -44.120 -85.044  1.00  0.00
ATOM   3255  BSS BSS Y1376      74.800  46.748  76.651  1.00  0.00
ATOM   3256  BST BST Y1377      -9.557 -42.664 -47.676  1.00  0.00
ATOM   3257  BSU BSU Y1378      31.630  53.781  30.605  1.00  0.00
ATOM   3258  BSV BSV Y1379      40.643 -64.161 -68.497  1.00  0.00
ATOM   3259  BSW BSW Y1380      20.774  17.507  87.251  1.00  0.00
ATOM   3260  BSX BSX Y1381      88.151   1.566  43.428  1.00  0.00
ATOM   3261  BSY BSY Y1382      62.957  72.428   2.425  1.00  0.00
ATOM   3262  BSZ BSZ Y1383     -15.569  43.452  35.382  1.00  0.00
ATOM   3263  BTA BTA Y1384      -1.343 -56.187  -7.800  1.00  0.00
ATOM   3264  BTB BTB Y1385      39.581 -55.123  80.482  1.00  0.00
ATOM   3265  BTC BTC Y1386      -9.456 -85.740  37.402  1.00  0.00
ATOM   3266  BTD BTD Y1387     -16.117  71.567  39.779  1.00  0.00
ATOM   3267  BTE BTE Y1388     -83.075  77.748 -37.217  1.00  0.00
ATOM   3268  BTF BTF Y1389     -48.218  41.370  62.647  1.00  0.00
ATOM   3269  BTG BTG Y1390      10.989 -64.044 -15.808  1.00  0.00
ATOM   3270  BTH BTH Y1391      40.227   8.867  -6.644  1.00  0.00
ATOM   3271  BTI BTI Y1392      14.509  -1.713  23.769  1.00  0.00
ATOM   3272  BTJ BTJ Y1393      -0.033 -25.313 -78.388  1.00  0.00
ATOM   3273  BTK BTK Y1394      78.973  36.293  82.397  1.00  0.00
ATOM   3274  BTL BTL Y1395      78.856 -52.116   7.440  1.00  0.00
ATOM   3275  BTM BTM Y1396      73.812 -28.466  87.209  1.00  0.00
ATOM   3276  BTN BTN Y1397     -60.643 -32.246  -2.811  1.00  0.00
ATOM   3277  BTO BTO Y1398      -8.890 -48.936  50.513  1.00  0.00
ATOM   3278  BTP BTP Y1399      -2.333  16.660  74.790  1.00  0.00
ATOM   3279  BTQ BTQ Y1400     -67.731   1.530  76.592  1.00  0.00
ATOM   3280  BTR BTR Y1401      43.289  41.884  33.254  1.00  0.00
ATOM   3281  BTS BTS Y1402      75.658  29.504 -32.366  1.00  0.00
ATOM   3282  BTT BTT Y1403     -39.636  73.763  42.570  1.00  0.00
ATOM   3283  BTU BTU Y1404      51.746 -58.728  19.939  1.00  0.00
ATOM   3284  BTV BTV Y1405      11.559 -15.734 -86.259  1.00  0.00
ATOM   3285  BTW BTW Y1406      63.799  49.480 -83.832  1.00  0.00
ATOM   3286  BTX BTX Y1407      45.497  81.492  57.991  1.00  0.00
ATOM   3287  BTY BTY Y1408      12.631  61.594   7.577  1.00  0.00
ATOM   3288  BTZ BTZ Y1409     -36.376  15.022  -9.081  1.00  0.00
ATOM   3289  BUA BUA Y1410     -19.563  18.481 -51.326  1.00  0.00
ATOM   3290  BUB BUB Y1411      78.954 -16.942  36.420  1.00  0.00
ATOM   3291  BUC BUC Y1412      11.457 -56.935 -48.060  1.00  0.00
ATOM   3292  BUD BUD Y1413     -69.484 -72.635  86.424  1.00  0.00
ATOM   3293  BUE BUE Y1414     -39.864 -27.027 -78.174  1.00  0.00
ATOM   3294  BUF BUF Y1415      30.472 -32.544  47.221  1.00  0.00
ATOM   3295  BUG BUG Y1416      48.270  58.017 -30.010  1.00  0.00
ATOM   3296  BUH BUH Y1417     -74.062 -65.439  -0.641  1.00  0.00
ATOM   3297  BUI BUI Y1418     -64.159 -59.457  26.931  1.00  0.00
ATOM   3298  BUJ BUJ Y1419      53.695  55.578 -44.993  1.00  0.00
ATOM   3299  BUK BUK Y1420      83.552 -60.251 -11.972  1.00  0.00
ATOM   3300  BUL BUL Y1421       9.897   1.078  42.541  1.00  0.00
ATOM   3301  BUM BUM Y1422      35.576  39.726 -22.095  1.00  0.00
ATOM   3302  BUN BUN Y1423      88.016 -11.284 -39.677  1.00  0.00
ATOM   3303  BUO BUO Y1424       7.522 -41.432  33.410  1.00  0.00
ATOM   3304  BUP BUP Y1425      27.647  45.405  10.543  1.00  0.00
ATOM   3305  BUQ BUQ Y1426     -63.010 -20.275 -86.832  1.00  0.00
ATOM   3306  BUR BUR Y1427      10.002  22.581  71.659  1.00  0.00
ATOM   3307  BUS BUS Y1428      -8.739  10.291 -57.069  1.00  0.00
ATOM   3308  BUT BUT Y1429     -30.817 -23.085 -49.201  1.00  0.00
ATOM   3309  BUU BUU Y1430      18.524  23.260  25.427  1.00  0.00
ATOM   3310  BUV BUV Y1431      -1.114 -71.805 -68.291  1.00  0.00
ATOM   3311  BUW BUW Y1432     -58.818 -86.353 -49.871  1.00  0.00
ATOM   3312  BUX BUX Y1433     -28.007 -47.185  11.499  1.00  0.00
ATOM   3313  BUY BUY Y1434      87.887  67.324 -68.067  1.00  0.00
ATOM   3314  BUZ BUZ Y1435     -32.066  34.274 -78.329  1.00  0.00
ATOM   3315  BVA BVA Y1436     -81.918 -35.168 -23.544  1.00  0.00
ATOM   3316  BVB BVB Y1437     -68.068 -88.378  87.360  1.00  0.00
ATOM   3317  BVC BVC Y1438     -16.540  52.691 -75.917  1.00  0.00
ATOM   3318  BVD BVD Y1439      11.084  -4.592  -8.218  1.00  0.00
ATOM   3319  BVE BVE Y1440     -84.752 -37.263 -10.753  1.00  0.00
ATOM   3320  BVF BVF Y1441     -46.301  69.635  28.964  1.00  0.00
ATOM   3321  BVG BVG Y1442      73.217  40.992  19.813  1.00  0.00
ATOM   3322  BVH BVH Y1443       7.293 -25.174  85.869  1.00  0.00
ATOM   3323  BVI BVI Y1444      82.075 -55.828 -33.504  1.00  0.00
ATOM   3324  BVJ BVJ Y1445       0.891  36.930  40.930  1.00  0.00
ATOM   3325  BVK BVK Y1446     -83.958 -87.003  39.464  1.00  0.00
ATOM   3326  BVL BVL Y1447      22.431  50.971 -24.098  1.00  0.00
ATOM   3327  BVM BVM Y1448     -28.357 -82.860  43.831  1.00  0.00
ATOM   3328  BVN BVN Y1449     -52.300  53.429  31.157  1.00  0.00
ATOM   3329  BVO BVO Y1450      55.749  56.493  27.369  1.00  0.00
ATOM   3330  BVP BVP Y1451     -48.838 -88.244  57.659  1.00  0.00
ATOM   3331  BVQ BVQ Y1452     -42.515 -72.943   3.734  1.00  0.00
ATOM   3332  BVR BVR Y1453      87.257  66.791 -11.878  1.00  0.00
ATOM   3333  BVS BVS Y1454      38.662  32.657 -67.455  1.00  0.00
ATOM   3334  BVT BVT Y1455     -82.943   0.130 -66.406  1.00  0.00
ATOM   3335  BVU BVU Y1456     -62.336 -68.453 -53.030  1.00  0.00
ATOM   3336  BVV BVV Y1457     -78.765 -88.756 -16.710  1.00  0.00
ATOM   3337  BVW BVW Y1458      55.731  22.182 -31.419  1.00  0.00
ATOM   3338  BVX BVX Y1459     -50.023 -20.716  29.373  1.00  0.00
ATOM   3339  BVY BVY Y1460     -10.505  79.221  15.620  1.00  0.00
ATOM   3340  BVZ BVZ Y1461     -44.989  63.471  67.563  1.00  0.00
ATOM   3341  BWA BWA Y1462      50.011 -29.693  86.022  1.00  0.00
ATOM   3342  BWB BWB Y1463      67.910 -12.999 -81.333  1.00  0.00
ATOM   3343  BWC BWC Y1464     -16.482 -18.201  -8.784  1.00  0.00
ATOM   3344  BWD BWD Y1465      40.164  50.534 -81.657  1.00  0.00
ATOM   3345  BWE BWE Y1466       1.280  26.602   0.529  1.00  0.00
ATOM   3346  BWF BWF Y1467      84.843 -31.526  48.375  1.00  0.00
ATOM   3347  BWG BWG Y1468      22.744 -26.172  58.301  1.00  0.00
ATOM   3348  BWH BWH Y1469       7.395 -37.246  53.019  1.00  0.00
ATOM   3349  BWI BWI Y1470      57.991 -54.022  76.792  1.00  0.00
ATOM   3350  BWJ BWJ Y1471      53.843 -87.165  67.346  1.00  0.00
ATOM   3351  BWK BWK Y1472     -35.314 -75.066  28.392  1.00  0.00
ATOM   3352  BWL BWL Y1473      11.052  55.692 -19.506  1.00  0.00
ATOM   3353  BWM BWM Y1474      32.812  67.150 -72.704  1.00  0.00
ATOM   3354  BWN BWN Y1475     -47.001  84.201  -3.903  1.00  0.00
ATOM   3355  BWO BWO Y1476       4.183  71.870  81.555  1.00  0.00
ATOM   3356  BWP BWP Y1477      35.235 -15.697 -39.500  1.00  0.00
ATOM   3357  BWQ BWQ Y1478     -59.146 -86.288 -17.908  1.00  0.00
ATOM   3358  BWR BWR Y1479     -51.813  55.426 -25.072  1.00  0.00
ATOM   3359  BWS BWS Y1480      40.769  60.380  13.756  1.00  0.00
ATOM   3360  BWT BWT Y1481     -71.180  13.537   5.725  1.00  0.00
ATOM   3361  BWU BWU Y1482     -38.520 -36.221 -38.722  1.00  0.00
ATOM   3362  BWV BWV Y1483       0.531 -21.753 -31.974  1.00  0.00
ATOM   3363  BWW BWW Y1484      84.194  12.359  34.901  1.00  0.00
ATOM   3364  BWX BWX Y1485      83.532  79.967 -13.616  1.00  0.00
ATOM   3365  BWY BWY Y1486      76.166  81.163  84.382  1.00  0.00
ATOM   3366  BWZ BWZ Y1487     -38.317  63.026 -78.422  1.00  0.00
ATOM   3367  BXA BXA Y1488     -52.360   6.111 -45.122  1.00  0.00
ATOM   3368  BXB BXB Y1489     -85.623  66.747   4.583  1.00  0.00
ATOM   3369  BXC BXC Y1490     -79.287  73.836 -25.441  1.00  0.00
ATOM   3370  BXD BXD Y1491     -66.489   8.182 -28.029  1.00  0.00
ATOM   3371  BXE BXE Y1492      38.807  39.802  88.139  1.00  0.00
ATOM   3372  BXF BXF Y1493      23.810  55.154  19.059  1.00  0.00
ATOM   3373  BXG BXG Y1494      48.951 -83.481  84.397  1.00  0.00
ATOM   3374  BXH BXH Y1495     -79.711  83.149  88.757  1.00  0.00
ATOM   3375  BXI BXI Y1496     -42.407  -3.022  60.511  1.00  0.00
ATOM   3376  BXJ BXJ Y1497     -67.673 -83.026 -75.771  1.00  0.00
ATOM   3377  BXK BXK Y1498     -10.026 -84.982  85.676  1.00  0.00
ATOM   3378  BXL BXL Y1499     -61.328  34.910  11.538  1.00  0.00
ATOM   3379  BXM BXM Y1500      89.545  61.546  69.187  1.00  0.00
ATOM   3380  BXN BXN Y1501      83.134 -74.660  -1.423  1.00  0.00
ATOM   3381  BXO BXO Y1502     -54.094 -82.027  33.477  1.00  0.00
ATOM   3382  BXP BXP Y1503      85.824  -8.911 -73.337  1.00  0.00
ATOM   3383  BXQ BXQ Y1504      82.115  54.720 -22.841  1.00  0.00
ATOM   3384  BXR BXR Y1505     -30.599 -39.005 -83.002  1.00  0.00
ATOM   3385  BXS BXS Y1506      61.851  47.112  61.295  1.00  0.00
ATOM   3386  BXT BXT Y1507     -83.102   2.706  42.814  1.00  0.00
ATOM   3387  BXU BXU Y1508      53.852  -4.738   2.026  1.00  0.00
ATOM   3388  BXV BXV Y1509     -80.857  59.929  16.541  1.00  0.00
ATOM   3389  BXW BXW Y1510      83.346  81.665 -77.226  1.00  0.00
ATOM   3390  BXX BXX Y1511     -39.541  76.268   8.482  1.00  0.00
ATOM   3391  BXY BXY Y1512      83.208 -18.359 -49.553  1.00  0.00
ATOM   3392  BXZ BXZ Y1513      85.810 -87.330  -8.182  1.00  0.00
ATOM   3393  BYA BYA Y1514      -5.749 -17.116  88.631  1.00  0.00
ATOM   3394  BYB BYB Y1515       3.327  31.318  61.425  1.00  0.00
ATOM   3395  BYC BYC Y1516     -11.252 -45.203  -0.127  1.00  0.00
ATOM   3396  BYD BYD Y1517     -39.809  56.853 -23.622  1.00  0.00
ATOM   3397  BYE BYE Y1518     -81.376  65.593 -54.609  1.00  0.00
ATOM   3398  BYF BYF Y1519     -17.120 -31.966  44.265  1.00  0.00
ATOM   3399  BYG BYG Y1520     -42.805   7.969 -69.117  1.00  0.00
ATOM   3400  BYH BYH Y1521     -61.607  20.360 -37.879  1.00  0.00
ATOM   3401  BYI BYI Y1522      69.482 -63.105 -82.558  1.00  0.00
ATOM   3402  BYJ BYJ Y1523       6.584   8.641 -83.780  1.00  0.00
ATOM   3403  BYK BYK Y1524     -53.640 -20.110  13.347  1.00  0.00
ATOM   3404  BYL BYL Y1525     -50.668 -59.874 -59.177  1.00  0.00
ATOM   3405  BYM BYM Y1526     -60.838  53.096 -85.547  1.00  0.00
ATOM   3406  BYN BYN Y1527      83.317 -39.468  -7.667  1.00  0.00
ATOM   3407  BYO BYO Y1528      88.928  50.640  54.106  1.00  0.00
ATOM   3408  BYP BYP Y1529      17.357 -40.550 -84.210  1.00  0.00
ATOM   3409  BYQ BYQ Y1530      25.754   2.058  11.967  1.00  0.00
ATOM   3410  BYR BYR Y1531       1.199  77.675   8.583  1.00  0.00
ATOM   3411  BYS BYS Y1532      -9.911 -84.935 -23.027  1.00  0.00
ATOM   3412  BYT BYT Y1533     -28.557 -26.980  62.695  1.00  0.00
ATOM   3413  BYU BYU Y1534       2.503  83.166 -73.344  1.00  0.00
ATOM   3414  BYV BYV Y1535      62.838  -7.577  63.019  1.00  0.00
ATOM   3415  BYW BYW Y1536      81.763 -48.015 -49.607  1.00  0.00
ATOM   3416  BYX BYX Y1537      17.450 -82.718   2.135  1.00  0.00
ATOM   3417  BYY BYY Y1538     -84.542  24.173  35.573  1.00  0.00
ATOM   3418  BYZ BYZ Y1539      79.412 -85.600 -77.627  1.00  0.00
ATOM   3419  BZA BZA Y1540      -2.573  13.845 -74.876  1.00  0.00
ATOM   3420  BZB BZB Y1541     -48.831 -84.177  18.211  1.00  0.00
ATOM   3421  BZC BZC Y1542      62.822 -31.071 -73.277  1.00  0.00
ATOM   3422  BZD BZD Y1543     -80.962   0.646  22.916  1.00  0.00
ATOM   3423  BZE BZE Y1544      18.185 -39.848  58.206  1.00  0.00
ATOM   3424  BZF BZF Y1545      73.105   2.911  37.082  1.00  0.00
ATOM   3425  BZG BZG Y1546       0.398  73.592  60.800  1.00  0.00
ATOM   3426  BZH BZH Y1547     -64.343 -55.388  79.963  1.00  0.00
ATOM   3427  BZI BZI Y1548     -37.378  -0.507 -42.066  1.00  0.00
ATOM   3428  BZJ BZJ Y1549      18.775 -88.943  46.243  1.00  0.00
ATOM   3429  BZK BZK Y1550      81.414  82.662   9.311  1.00  0.00
ATOM   3430  BZL BZL Y1551     -67.200 -26.296 -72.048  1.00  0.00
ATOM   3431  BZM BZM Y1552     -30.733 -81.551  84.733  1.00  0.00
ATOM   3432  BZN BZN Y1553      53.371 -24.053   0.950  1.00  0.00
ATOM   3433  BZO BZO Y1554      45.293  -7.826  36.257  1.00  0.00
ATOM   3434  BZP BZP Y1555     -60.206  15.403  80.761  1.00  0.00
ATOM   3435  BZQ BZQ Y1556      70.602  68.069  28.742  1.00  0.00
ATOM   3436  BZR BZR Y1557      27.241  30.764 -58.292  1.00  0.00
ATOM   3437  BZS BZS Y1558     -21.726  -5.988  50.275  1.00  0.00
ATOM   3438  BZT BZT Y1559      83.923 -32.620  79.875  1.00  0.00
ATOM   3439  BZU BZU Y1560      88.339 -65.429  51.394  1.00  0.00
ATOM   3440  BZV BZV Y1561     -72.349   5.857  85.605  1.00  0.00
ATOM   3441  BZW BZW Y1562      78.034  16.896 -86.712  1.00  0.00
ATOM   3442  BZX BZX Y1563     -30.583  54.231  42.458  1.00  0.00
ATOM   3443  BZY BZY Y1564     -57.221  41.873 -55.013  1.00  0.00
ATOM   3444  BZZ BZZ Y1565     -58.196 -16.042 -68.717  1.00  0.00
ATOM   3445  CAA CAA Y1566      82.145 -64.858  20.319  1.00  0.00
ATOM   3446  CAB CAB Y1567     -62.283 -43.784  58.412  1.00  0.00
ATOM   3447  CAC CAC Y1568      23.069  64.832  -8.501  1.00  0.00
ATOM   3448  CAD CAD Y1569     -84.756  47.817  -7.198  1.00  0.00
ATOM   3449  CAE CAE Y1570      33.848  63.630  43.839  1.00  0.00
ATOM   3450  CAF CAF Y1571      57.426   3.128 -54.961  1.00  0.00
ATOM   3451  CAG CAG Y1572      -5.196  83.130 -20.726  1.00  0.00
ATOM   3452  CAH CAH Y1573      79.807  38.545 -55.872  1.00  0.00
ATOM   3453  CAI CAI Y1574      30.491 -81.175 -83.375  1.00  0.00
ATOM   3454  CAJ CAJ Y1575     -73.999 -70.963  34.353  1.00  0.00
ATOM   3455  CAK CAK Y1576      89.440  31.194  84.832  1.00  0.00
ATOM   3456  CAL CAL Y1577     -77.461 -66.399  21.388  1.00  0.00
ATOM   3457  CAM CAM Y1578      51.787  62.101 -78.718  1.00  0.00
ATOM   3458  CAN CAN Y1579     -45.993 -56.383 -86.714  1.00  0.00
ATOM   3459  CAO CAO Y1580      66.848 -67.537  87.775  1.00  0.00
ATOM   3460  CAP CAP Y1581     -40.778 -70.578  88.523  1.00  0.00
ATOM   3461  CAQ CAQ Y1582     -27.858  44.126  67.112  1.00  0.00
ATOM   3462  CAR CAR Y1583       7.947  20.494  87.599  1.00  0.00
ATOM   3463  CAS CAS Y1584     -72.360  74.056 -66.095  1.00  0.00
ATOM   3464  CAT CAT Y1585     -38.395  46.329 -67.233  1.00  0.00
ATOM   3465  CAU CAU Y1586     -79.603  81.478  26.772  1.00  0.00
ATOM   3466  CAV CAV Y1587      78.604  13.682  52.788  1.00  0.00
ATOM   3467  CAW CAW Y1588      70.640  22.321 -53.685  1.00  0.00
ATOM   3468  CAX CAX Y1589     -40.576 -18.681 -12.706  1.00  0.00
ATOM   3469  CAY CAY Y1590      34.149 -89.091 -63.912  1.00  0.00
ATOM   3470  CAZ CAZ Y1591     -22.180 -60.321  72.119  1.00  0.00
ATOM   3471  CBA CBA Y1592       2.111 -84.405 -13.473  1.00  0.00
ATOM   3472  CBB CBB Y1593     -84.559 -33.589 -34.464  1.00  0.00
ATOM   3473  CBC CBC Y1594       0.065  -2.442 -40.213  1.00  0.00
ATOM   3474  CBD CBD Y1595     -60.628  51.907 -32.796  1.00  0.00
ATOM   3475  CBE CBE Y1596      43.836 -41.118  36.963  1.00  0.00
ATOM   3476  CBF CBF Y1597      63.820 -37.550  21.596  1.00  0.00
ATOM   3477  CBG CBG Y1598      46.574 -39.196 -47.119  1.00  0.00
ATOM   3478  CBH CBH Y1599     -27.541  75.435  82.588  1.00  0.00
ATOM   3479  CBI CBI Y1600      59.713 -65.413 -37.655  1.00  0.00
ATOM   3480  CBJ CBJ Y1601      30.889 -11.982 -53.242  1.00  0.00
ATOM   3481  CBK CBK Y1602      88.703 -35.222   9.431  1.00  0.00
ATOM   3482  CBL CBL Y1603      48.827  83.391  76.734  1.00  0.00
ATOM   3483  CBM CBM Y1604      75.501  -7.221 -77.688  1.00  0.00
ATOM   3484  CBN CBN Y1605     -85.085 -43.917  77.093  1.00  0.00
ATOM   3485  CBO CBO Y1606     -11.670 -16.465 -41.726  1.00  0.00
ATOM   3486  CBP CBP Y1607      55.767 -49.815 -41.018  1.00  0.00
ATOM   3487  CBQ CBQ Y1608      11.897  -2.696  73.337  1.00  0.00
ATOM   3488  CBR CBR Y1609     -85.811  62.288 -11.466  1.00  0.00
ATOM   3489  CBS CBS Y1610      11.577 -87.939  74.734  1.00  0.00
ATOM   3490  CBT CBT Y1611     -48.246 -32.531 -12.573  1.00  0.00
ATOM   3491  CBU CBU Y1612      57.385 -87.056  -9.798  1.00  0.00
ATOM   3492  CBV CBV Y1613      -0.880 -62.099   7.818  1.00  0.00
ATOM   3493  CBW CBW Y1614      85.800  50.812 -74.092  1.00  0.00
ATOM   3494  CBX CBX Y1615      72.692  77.787  35.547  1.00  0.00
ATOM   3495  CBY CBY Y1616     -66.391  38.930  90.069  1.00  0.00
ATOM   3496  CBZ CBZ Y1617      28.131 -30.442 -10.334  1.00  0.00
ATOM   3497  CCA CCA Y1618     -50.119  40.080 -33.992  1.00  0.00
ATOM   3498  CCB CCB Y1619      22.471  80.738 -44.953  1.00  0.00
ATOM   3499  CCC CCC Y1620     -75.688  66.743  84.828  1.00  0.00
ATOM   3500  CCD CCD Y1621      11.630  66.840  49.580  1.00  0.00
ATOM   3501  CCE CCE Y1622     -73.188  12.366 -53.387  1.00  0.00
ATOM   3502  CCF CCF Y1623      -0.738  82.939  38.470  1.00  0.00
ATOM   3503  CCG CCG Y1624     -48.890  46.382 -81.739  1.00  0.00
ATOM   3504  CCH CCH Y1625     -11.296 -39.100  23.039  1.00  0.00
ATOM   3505  CCI CCI Y1626       9.201 -72.821 -85.594  1.00  0.00
ATOM   3506  CCJ CCJ Y1627      41.074  66.658  29.507  1.00  0.00
ATOM   3507  CCK CCK Y1628      24.085  63.778 -84.787  1.00  0.00
ATOM   3508  CCL CCL Y1629     -30.071 -54.405 -83.573  1.00  0.00
ATOM   3509  CCM CCM Y1630     -21.730  21.059 -85.589  1.00  0.00
ATOM   3510  CCN CCN Y1631      -1.073  83.664  88.153  1.00  0.00
ATOM   3511  CCO CCO Y1632      40.353  71.661  67.368  1.00  0.00
ATOM   3512  CCP CCP Y1633     -83.449 -22.088 -31.466  1.00  0.00
ATOM   3513  CCQ CCQ Y1634      -1.385   4.749  40.829  1.00  0.00
ATOM   3514  CCR CCR Y1635     -11.962 -55.856  63.042  1.00  0.00
ATOM   3515  CCS CCS Y1636      13.019 -67.744 -27.583  1.00  0.00
ATOM   3516  CCT CCT Y1637      15.198  14.227 -57.025  1.00  0.00
ATOM   3517  CCU CCU Y1638      -1.877  83.419  -5.940  1.00  0.00
ATOM   3518  CCV CCV Y1639      60.784 -38.080 -34.355  1.00  0.00
ATOM   3519  CCW CCW Y1640     -80.710 -13.762  85.449  1.00  0.00
ATOM   3520  CCX CCX Y1641       3.855  42.979  52.580  1.00  0.00
ATOM   3521  CCY CCY Y1642     -52.271  -7.704  78.999  1.00  0.00
ATOM   3522  CCZ CCZ Y1643      57.242  31.327 -86.557  1.00  0.00
ATOM   3523  CDA CDA Y1644      39.777 -47.216 -61.851  1.00  0.00
ATOM   3524  CDB CDB Y1645     -85.026  48.735  40.993  1.00  0.00
ATOM   3525  CDC CDC Y1646      81.076  21.841  68.494  1.00  0.00
ATOM   3526  CDD CDD Y1647     -76.228 -88.648  57.170  1.00  0.00
ATOM   3527  CDE CDE Y1648       3.854  -4.682 -80.089  1.00  0.00
ATOM   3528  CDF CDF Y1649      40.407  13.210  87.885  1.00  0.00
ATOM   3529  CDG CDG Y1650      17.219 -32.641 -63.379  1.00  0.00
ATOM   3530  CDH CDH Y1651       5.940  -4.548  30.980  1.00  0.00
ATOM   3531  CDI CDI Y1652     -81.715  43.792   6.931  1.00  0.00
ATOM   3532  CDJ CDJ Y1653      60.801 -13.188   3.980  1.00  0.00
ATOM   3533  CDK CDK Y1654      44.476  34.649 -31.708  1.00  0.00
ATOM   3534  CDL CDL Y1655     -36.530 -84.539 -72.925  1.00  0.00
ATOM   3535  CDM CDM Y1656       8.711 -24.209  -4.113  1.00  0.00
ATOM   3536  CDN CDN Y1657      52.204  83.529 -83.015  1.00  0.00
ATOM   3537  CDO CDO Y1658      -3.744  26.694 -52.029  1.00  0.00
ATOM   3538  CDP CDP Y1659      35.832  83.137 -68.032  1.00  0.00
ATOM   3539  CDQ CDQ Y1660     -70.632  -2.910 -85.002  1.00  0.00
ATOM   3540  CDR CDR Y1661      67.309  82.824  52.208  1.00  0.00
ATOM   3541  CDS CDS Y1662     -40.350 -32.589  53.810  1.00  0.00
ATOM   3542  CDT CDT Y1663      26.843  37.913  76.300  1.00  0.00
ATOM   3543  CDU CDU Y1664     -24.461  81.953 -22.498  1.00  0.00
ATOM   3544  CDV CDV Y1665     -48.942  37.059 -71.580  1.00  0.00
ATOM   3545  CDW CDW Y1666     -52.768   8.664 -86.582  1.00  0.00
ATOM   3546  CDX CDX Y1667     -14.269 -59.745  85.583  1.00  0.00
ATOM   3547  CDY CDY Y1668      85.588  34.591 -15.215  1.00  0.00
ATOM   3548  CDZ CDZ Y1669     -76.513  23.386  82.052  1.00  0.00
ATOM   3549  CEA CEA Y1670     -37.016  26.119   3.013  1.00  0.00
ATOM   3550  CEB CEB Y1671     -34.641  34.410  75.234  1.00  0.00
ATOM   3551  CEC CEC Y1672      66.575  82.628  69.409  1.00  0.00
ATOM   3552  CED CED Y1673     -31.441  40.181  39.764  1.00  0.00
ATOM   3553  CEE CEE Y1674      18.905  21.278  60.348  1.00  0.00
ATOM   3554  CEF CEF Y1675      19.267 -61.147 -85.105  1.00  0.00
ATOM   3555  CEG CEG Y1676     -25.133 -16.645  36.728  1.00  0.00
ATOM   3556  CEH CEH Y1677     -74.229 -60.989 -80.232  1.00  0.00
ATOM   3557  CEI CEI Y1678     -72.699 -29.823 -83.009  1.00  0.00
ATOM   3558  CEJ CEJ Y1679     -83.921  44.144  87.871  1.00  0.00
ATOM   3559  CEK CEK Y1680      -3.205 -36.312  36.117  1.00  0.00
ATOM   3560  CEL CEL Y1681      88.777  -1.642  23.667  1.00  0.00
ATOM   3561  CEM CEM Y1682       2.610 -14.051  71.366  1.00  0.00
ATOM   3562  CEN CEN Y1683       5.685 -84.068  46.897  1.00  0.00
ATOM   3563  CEO CEO Y1684     -39.217  47.286  -7.564  1.00  0.00
ATOM   3564  CEP CEP Y1685      15.159  -8.077 -72.291  1.00  0.00
ATOM   3565  CEQ CEQ Y1686     -37.897 -90.714  37.764  1.00  0.00
ATOM   3566  CER CER Y1687     -32.527 -51.323 -41.313  1.00  0.00
ATOM   3567  CES CES Y1688     -57.910   9.169  67.759  1.00  0.00
ATOM   3568  CET CET Y1689       5.828  22.863 -14.349  1.00  0.00
ATOM   3569  CEU CEU Y1690     -79.659 -22.264  71.763  1.00  0.00
ATOM   3570  CEV CEV Y1691     -27.259 -51.514  61.738  1.00  0.00
ATOM   3571  CEW CEW Y1692     -10.411 -18.997  75.417  1.00  0.00
ATOM   3572  CEX CEX Y1693     -80.712  85.666 -63.330  1.00  0.00
ATOM   3573  CEY CEY Y1694      89.756   3.950 -75.970  1.00  0.00
ATOM   3574  CEZ CEZ Y1695      22.676  66.045 -43.172  1.00  0.00
ATOM   3575  CFA CFA Y1696      20.171 -58.501  57.692  1.00  0.00
ATOM   3576  CFB CFB Y1697     -50.423 -47.082 -25.453  1.00  0.00
ATOM   3577  CFC CFC Y1698     -33.205 -89.493  25.932  1.00  0.00
ATOM   3578  CFD CFD Y1699      70.152 -23.690 -83.559  1.00  0.00
ATOM   3579  CFE CFE Y1700     -14.123  26.307  16.228  1.00  0.00
ATOM   3580  CFF CFF Y1701      87.034  27.133  52.341  1.00  0.00
ATOM   3581  CFG CFG Y1702     -18.179 -25.790 -84.989  1.00  0.00
ATOM   3582  CFH CFH Y1703     -82.145  30.206 -13.964  1.00  0.00
ATOM   3583  CFI CFI Y1704     -48.083  35.591  -3.040  1.00  0.00
ATOM   3584  CFJ CFJ Y1705      46.717   7.888 -40.002  1.00  0.00
ATOM   3585  CFK CFK Y1706     -32.847  45.648 -33.379  1.00  0.00
ATOM   3586  CFL CFL Y1707      78.077  77.979  24.407  1.00  0.00
ATOM   3587  CFM CFM Y1708      88.543 -47.535 -64.833  1.00  0.00
ATOM   3588  CFN CFN Y1709     -10.340  47.218 -86.183  1.00  0.00
ATOM   3589  CFO CFO Y1710      52.938 -37.599  68.336  1.00  0.00
ATOM   3590  CFP CFP Y1711     -53.526 -88.411 -67.282  1.00  0.00
ATOM   3591  CFQ CFQ Y1712      71.803 -90.592  83.435  1.00  0.00
ATOM   3592  CFR CFR Y1713      75.219 -70.211 -38.505  1.00  0.00
ATOM   3593  CFS CFS Y1714      88.418 -68.204 -75.388  1.00  0.00
ATOM   3594  CFT CFT Y1715      26.155  69.728 -29.924  1.00  0.00
ATOM   3595  CFU CFU Y1716     -66.480  -1.780 -52.093  1.00  0.00
ATOM   3596  CFV CFV Y1717      67.527 -42.142 -83.433  1.00  0.00
ATOM   3597  CFW CFW Y1718     -49.648  45.221 -12.337  1.00  0.00
ATOM   3598  CFX CFX Y1719       6.011 -47.843 -56.913  1.00  0.00
ATOM   3599  CFY CFY Y1720      -4.793  68.744 -85.240  1.00  0.00
ATOM   3600  CFZ CFZ Y1721     -80.457  -6.429  72.148  1.00  0.00
ATOM   3601  CGA CGA Y1722     -11.944  37.715 -70.554  1.00  0.00
ATOM   3602  CGB CGB Y1723     -79.830  81.528   4.018  1.00  0.00
ATOM   3603  CGC CGC Y1724     -78.308 -71.714  66.343  1.00  0.00
ATOM   3604  CGD CGD Y1725      -9.160  82.105 -53.523  1.00  0.00
ATOM   3605  CGE CGE Y1726       6.598 -15.127 -44.740  1.00  0.00
ATOM   3606  CGF CGF Y1727      39.660 -65.361  89.943  1.00  0.00
ATOM   3607  CGG CGG Y1728     -42.819  76.450 -84.626  1.00  0.00
ATOM   3608  CGH CGH Y1729     -45.648  40.026  45.447  1.00  0.00
ATOM   3609  CGI CGI Y1730     -78.582 -81.406  20.722  1.00  0.00
ATOM   3610  CGJ CGJ Y1731     -76.415 -37.371  29.623  1.00  0.00
ATOM   3611  CGK CGK Y1732      47.691  82.322 -41.014  1.00  0.00
ATOM   3612  CGL CGL Y1733     -83.514   0.793 -38.541  1.00  0.00
ATOM   3613  CGM CGM Y1734     -43.525  25.791  35.319  1.00  0.00
ATOM   3614  CGN CGN Y1735     -36.721  12.559 -85.951  1.00  0.00
ATOM   3615  CGO CGO Y1736     -80.649  81.931  72.614  1.00  0.00
ATOM   3616  CGP CGP Y1737      28.678 -41.815 -55.517  1.00  0.00
ATOM   3617  CGQ CGQ Y1738      33.814  35.290  -6.192  1.00  0.00
ATOM   3618  CGR CGR Y1739      88.809  -8.065  35.696  1.00  0.00
ATOM   3619  CGS CGS Y1740      87.758  50.482  74.300  1.00  0.00
ATOM   3620  CGT CGT Y1741       4.713 -75.649  72.913  1.00  0.00
ATOM   3621  CGU CGU Y1742      70.709 -86.218  72.434  1.00  0.00
ATOM   3622  CGV CGV Y1743      78.818   7.448  81.754  1.00  0.00
ATOM   3623  CGW CGW Y1744      71.189 -23.056  50.523  1.00  0.00
ATOM   3624  CGX CGX Y1745      71.643 -87.072 -57.018  1.00  0.00
ATOM   3625  CGY CGY Y1746     -69.159  75.433 -37.465  1.00  0.00
ATOM   3626  CGZ CGZ Y1747     -80.717 -51.528 -44.980  1.00  0.00
ATOM   3627  CHA CHA Y1748      84.545  23.623  27.288  1.00  0.00
ATOM   3628  CHB CHB Y1749      22.051  16.033  43.538  1.00  0.00
ATOM   3629  CHC CHC Y1750      17.525 -83.985  59.700  1.00  0.00
ATOM   3630  CHD CHD Y1751     -14.308 -29.265  60.707  1.00  0.00
ATOM   3631  CHE CHE Y1752      19.312  27.326  -9.788  1.00  0.00
ATOM   3632  CHF CHF Y1753      88.630  21.270 -21.237  1.00  0.00
ATOM   3633  CHG CHG Y1754     -28.675  50.745 -76.430  1.00  0.00
ATOM   3634  CHH CHH Y1755     -35.782  84.787  83.589  1.00  0.00
ATOM   3635  CHI CHI Y1756      -0.121 -83.743  80.602  1.00  0.00
ATOM   3636  CHJ CHJ Y1757      62.940  69.667  87.205  1.00  0.00
ATOM   3637  CHK CHK Y1758     -30.287 -20.584  -3.445  1.00  0.00
ATOM   3638  CHL CHL Y1759      24.403  47.904 -46.529  1.00  0.00
ATOM   3639  CHM CHM Y1760      22.522 -86.175 -40.342  1.00  0.00
ATOM   3640  CHN CHN Y1761     -37.157  -8.013 -19.693  1.00  0.00
ATOM   3641  CHO CHO Y1762     -73.388  68.935 -11.606  1.00  0.00
ATOM   3642  CHP CHP Y1763      -8.919  39.253  57.540  1.00  0.00
ATOM   3643  CHQ CHQ Y1764      49.009  33.981 -78.444  1.00  0.00
ATOM   3644  CHR CHR Y1765     -39.239  51.554  66.281  1.00  0.00
ATOM   3645  CHS CHS Y1766      81.976  82.514 -60.387  1.00  0.00
ATOM   3646  CHT CHT Y1767     -64.941  63.526 -23.510  1.00  0.00
ATOM   3647  CHU CHU Y1768     -62.763 -48.439 -27.846  1.00  0.00
ATOM   3648  CHV CHV Y1769     -27.376  68.048   8.233  1.00  0.00
ATOM   3649  CHW CHW Y1770      27.634  29.227  30.856  1.00  0.00
ATOM   3650  CHX CHX Y1771      12.163 -29.331 -80.748  1.00  0.00
ATOM   3651  CHY CHY Y1772     -56.968 -13.862  54.181  1.00  0.00
ATOM   3652  CHZ CHZ Y1773     -12.622  19.463  27.820  1.00  0.00
ATOM   3653  CIA CIA Y1774     -53.548  85.222  39.212  1.00  0.00
ATOM   3654  CIB CIB Y1775     -47.983 -68.317  62.121  1.00  0.00
ATOM   3655  CIC CIC Y1776     -16.773 -71.246  -4.865  1.00  0.00
ATOM   3656  CID CID Y1777     -41.230 -15.218 -56.511  1.00  0.00
ATOM   3657  CIE CIE Y1778     -84.914  70.602  89.025  1.00  0.00
ATOM   3658  CIF CIF Y1779     -74.549  78.635 -85.606  1.00  0.00
ATOM   3659  CIG CIG Y1780     -32.783   0.322 -77.174  1.00  0.00
ATOM   3660  CIH CIH Y1781     -78.126  47.656 -49.423  1.00  0.00
ATOM   3661  CII CII Y1782      69.420  82.095  -7.003  1.00  0.00
ATOM   3662  CIJ CIJ Y1783     -62.190  50.448 -19.389  1.00  0.00
ATOM   3663  CIK CIK Y1784      52.996  16.693  35.525  1.00  0.00
ATOM   3664  CIL CIL Y1785      84.820  56.914 -33.879  1.00  0.00
ATOM   3665  CIM CIM Y1786     -60.487  85.471  69.496  1.00  0.00
ATOM   3666  CIN CIN Y1787      61.296  20.969 -66.641  1.00  0.00
ATOM   3667  CIO CIO Y1788      20.003 -37.862  43.369  1.00  0.00
ATOM   3668  CIP CIP Y1789       1.407 -14.149 -20.040  1.00  0.00
ATOM   3669  CIQ CIQ Y1790     -13.692  83.101 -84.121  1.00  0.00
ATOM   3670  CIR CIR Y1791      -2.820  61.061 -18.525  1.00  0.00
ATOM   3671  CIS CIS Y1792     -84.276 -53.535   6.505  1.00  0.00
ATOM   3672  CIT CIT Y1793      49.230 -85.916  22.165  1.00  0.00
ATOM   3673  CIU CIU Y1794      65.381  -0.419  -5.883  1.00  0.00
ATOM   3674  CIV CIV Y1795     -85.405  53.312  72.629  1.00  0.00
ATOM   3675  CIW CIW Y1796      18.873 -60.886  88.299  1.00  0.00
ATOM   3676  CIX CIX Y1797     -55.727  -6.568 -12.103  1.00  0.00
ATOM   3677  CIY CIY Y1798     -33.780 -68.171  59.939  1.00  0.00
ATOM   3678  CIZ CIZ Y1799       7.509 -52.257  49.386  1.00  0.00
ATOM   3679  CJA CJA Y1800     -82.577 -38.597  52.013  1.00  0.00
ATOM   3680  CJB CJB Y1801     -29.819 -67.837 -84.051  1.00  0.00
ATOM   3681  CJC CJC Y1802     -27.368 -56.548   1.315  1.00  0.00
ATOM   3682  CJD CJD Y1803      39.237   1.653 -21.647  1.00  0.00
ATOM   3683  CJE CJE Y1804      59.709  78.594 -52.068  1.00  0.00
ATOM   3684  CJF CJF Y1805      62.830 -90.483 -87.420  1.00  0.00
ATOM   3685  CJG CJG Y1806     -20.526 -62.543 -16.995  1.00  0.00
ATOM   3686  CJH CJH Y1807      49.719 -48.109 -80.370  1.00  0.00
ATOM   3687  CJI CJI Y1808     -78.830 -19.266   7.415  1.00  0.00
ATOM   3688  CJJ CJJ Y1809      10.458  29.336  46.660  1.00  0.00
ATOM   3689  CJK CJK Y1810     -18.845  25.149  -8.562  1.00  0.00
ATOM   3690  CJL CJL Y1811      22.928  58.878   4.751  1.00  0.00
ATOM   3691  CJM CJM Y1812      89.717 -77.429  27.539  1.00  0.00
ATOM   3692  CJN CJN Y1813      74.592  54.665  63.735  1.00  0.00
ATOM   3693  CJO CJO Y1814     -40.712 -67.049 -44.737  1.00  0.00
ATOM   3694  CJP CJP Y1815      50.236  49.032 -60.712  1.00  0.00
ATOM   3695  CJQ CJQ Y1816     -67.245  86.302 -44.602  1.00  0.00
ATOM   3696  CJR CJR Y1817      64.429  60.237  15.073  1.00  0.00
ATOM   3697  CJS CJS Y1818     -23.572 -40.878  53.954  1.00  0.00
ATOM   3698  CJT CJT Y1819     -26.597  55.125 -64.710  1.00  0.00
ATOM   3699  CJU CJU Y1820      90.005 -38.031  88.923  1.00  0.00
ATOM   3700  CJV CJV Y1821     -65.347   1.704  60.534  1.00  0.00
ATOM   3701  CJW CJW Y1822     -82.271 -42.306  88.754  1.00  0.00
ATOM   3702  CJX CJX Y1823      28.159 -66.002 -37.334  1.00  0.00
ATOM   3703  CJY CJY Y1824     -58.295  59.576  89.756  1.00  0.00
ATOM   3704  CJZ CJZ Y1825     -43.213   5.087  41.893  1.00  0.00
ATOM   3705  CKA CKA Y1826      78.697 -48.519  75.242  1.00  0.00
ATOM   3706  CKB CKB Y1827     -77.131 -76.056  78.368  1.00  0.00
ATOM   3707  CKC CKC Y1828     -19.138 -49.228 -51.846  1.00  0.00
ATOM   3708  CKD CKD Y1829      14.155  54.896  -3.166  1.00  0.00
ATOM   3709  CKE CKE Y1830      35.226  73.178 -86.691  1.00  0.00
ATOM   3710  CKF CKF Y1831      61.534  44.169 -52.059  1.00  0.00
ATOM   3711  CKG CKG Y1832      83.593  45.842   5.742  1.00  0.00
ATOM   3712  CKH CKH Y1833      15.531 -68.305 -56.516  1.00  0.00
ATOM   3713  CKI CKI Y1834      13.814  61.676  82.897  1.00  0.00
ATOM   3714  CKJ CKJ Y1835      74.029 -80.997 -10.001  1.00  0.00
ATOM   3715  CKK CKK Y1836      41.470  24.209  77.470  1.00  0.00
ATOM   3716  CKL CKL Y1837     -75.237 -41.670 -32.414  1.00  0.00
ATOM   3717  CKM CKM Y1838      88.754  76.072 -39.802  1.00  0.00
ATOM   3718  CKN CKN Y1839     -81.708  51.754 -81.227  1.00  0.00
ATOM   3719  CKO CKO Y1840     -60.581 -66.168  86.650  1.00  0.00
ATOM   3720  CKP CKP Y1841      29.235 -76.363  86.669  1.00  0.00
ATOM   3721  CKQ CKQ Y1842      -8.301  39.976  23.082  1.00  0.00
ATOM   3722  CKR CKR Y1843     -80.453  21.832 -29.859  1.00  0.00
ATOM   3723  CKS CKS Y1844      89.337  70.474  83.839  1.00  0.00
ATOM   3724  CKT CKT Y1845     -31.062  55.055 -16.181  1.00  0.00
ATOM   3725  CKU CKU Y1846      74.140  61.607 -65.576  1.00  0.00
ATOM   3726  CKV CKV Y1847      48.073 -62.618 -85.686  1.00  0.00
ATOM   3727  CKW CKW Y1848     -79.957  13.322  52.550  1.00  0.00
ATOM   3728  CKX CKX Y1849     -42.047  56.574  32.825  1.00  0.00
ATOM   3729  CKY CKY Y1850     -29.144 -10.965  13.165  1.00  0.00
ATOM   3730  CKZ CKZ Y1851      88.456  70.054 -87.203  1.00  0.00
ATOM   3731  CLA CLA Y1852     -13.864 -41.485  38.188  1.00  0.00
ATOM   3732  CLB CLB Y1853      12.080  12.266  79.525  1.00  0.00
ATOM   3733  CLC CLC Y1854      52.766  38.349  17.901  1.00  0.00
ATOM   3734  CLD CLD Y1855     -42.794  23.918  87.751  1.00  0.00
ATOM   3735  CLE CLE Y1856      66.498 -72.681  75.750  1.00  0.00
ATOM   3736  CLF CLF Y1857      83.556 -87.119  22.084  1.00  0.00
ATOM   3737  CLG CLG Y1858      83.860 -80.675 -66.999  1.00  0.00
ATOM   3738  CLH CLH Y1859      25.441 -47.413  64.119  1.00  0.00
ATOM   3739  CLI CLI Y1860      12.088 -53.588   4.738  1.00  0.00
ATOM   3740  CLJ CLJ Y1861     -29.214 -67.597 -34.868  1.00  0.00
ATOM   3741  CLK CLK Y1862      56.745 -43.584 -70.648  1.00  0.00
ATOM   3742  CLL CLL Y1863       2.276 -89.559  57.248  1.00  0.00
ATOM   3743  CLM CLM Y1864      86.789  -1.729 -32.444  1.00  0.00
ATOM   3744  CLN CLN Y1865      49.951  79.612  87.850  1.00  0.00
ATOM   3745  CLO CLO Y1866      35.666 -23.643  34.887  1.00  0.00
ATOM   3746  CLP CLP Y1867      12.495  55.575  48.625  1.00  0.00
ATOM   3747  CLQ CLQ Y1868      67.371 -51.042 -35.696  1.00  0.00
ATOM   3748  CLR CLR Y1869      49.634  23.861   7.470  1.00  0.00
ATOM   3749  CLS CLS Y1870      48.589  29.728  38.743  1.00  0.00
ATOM   3750  CLT CLT Y1871     -66.081  49.674 -42.143  1.00  0.00
ATOM   3751  CLU CLU Y1872      76.523  19.677  -6.101  1.00  0.00
ATOM   3752  CLV CLV Y1873     -30.537  70.413 -85.269  1.00  0.00
ATOM   3753  CLW CLW Y1874     -77.366  -2.984 -24.756  1.00  0.00
ATOM   3754  CLX CLX Y1875     -24.090 -82.297 -39.337  1.00  0.00
ATOM   3755  CLY CLY Y1876      48.517 -28.814 -22.333  1.00  0.00
ATOM   3756  CLZ CLZ Y1877     -84.811  22.372 -62.272  1.00  0.00
ATOM   3757  CMA CMA Y1878     -63.106  16.487 -75.484  1.00  0.00
ATOM   3758  CMB CMB Y1879      16.447  -6.554   7.021  1.00  0.00
ATOM   3759  CMC CMC Y1880      78.043  23.307  88.927  1.00  0.00
ATOM   3760  CMD CMD Y1881     -54.248  26.607  50.632  1.00  0.00
ATOM   3761  CME CME Y1882     -38.947  78.507 -20.554  1.00  0.00
ATOM   3762  CMF CMF Y1883      83.523 -11.629  24.035  1.00  0.00
ATOM   3763  CMG CMG Y1884       6.907  69.484  70.185  1.00  0.00
ATOM   3764  CMH CMH Y1885     -12.608  46.194 -57.518  1.00  0.00
ATOM   3765  CMI CMI Y1886     -57.917  62.619  23.845  1.00  0.00
ATOM   3766  CMJ CMJ Y1887      64.725  22.156  45.090  1.00  0.00
ATOM   3767  CMK CMK Y1888      32.671  83.218  65.672  1.00  0.00
ATOM   3768  CML CML Y1889      41.214 -89.688 -17.617  1.00  0.00
ATOM   3769  CMM CMM Y1890      72.321   2.170 -32.877  1.00  0.00
ATOM   3770  CMN CMN Y1891     -11.115 -81.508  -2.828  1.00  0.00
ATOM   3771  CMO CMO Y1892     -83.116 -82.971 -35.230  1.00  0.00
ATOM   3772  CMP CMP Y1893     -51.050  -4.755  44.554  1.00  0.00
ATOM   3773  CMQ CMQ Y1894     -74.843 -75.064 -15.054  1.00  0.00
ATOM   3774  CMR CMR Y1895      18.407  51.850 -87.097  1.00  0.00
ATOM   3775  CMS CMS Y1896      44.193 -35.480 -32.701  1.00  0.00
ATOM   3776  CMT CMT Y1897     -35.431 -25.854   9.946  1.00  0.00
ATOM   3777  CMU CMU Y1898      11.559 -10.046  87.767  1.00  0.00
ATOM   3778  CMV CMV Y1899     -41.003 -63.764  47.986  1.00  0.00
ATOM   3779  CMW CMW Y1900      31.569  27.399 -85.809  1.00  0.00
ATOM   3780  CMX CMX Y1901     -23.088 -16.772  66.491  1.00  0.00
ATOM   3781  CMY CMY Y1902      55.503 -28.242  49.013  1.00  0.00
ATOM   3782  CMZ CMZ Y1903     -84.987 -53.572  36.568  1.00  0.00
ATOM   3783  CNA CNA Y1904      41.387 -38.416  77.619  1.00  0.00
ATOM   3784  CNB CNB Y1905     -80.762   0.374   6.966  1.00  0.00
ATOM   3785  CNC CNC Y1906      45.435  85.881 -11.610  1.00  0.00
ATOM   3786  CND CND Y1907     -59.799 -89.228   3.168  1.00  0.00
ATOM   3787  CNE CNE Y1908     -40.730   8.241  66.515  1.00  0.00
ATOM   3788  CNF CNF Z1909     -54.172  55.585 -63.197  1.00  0.00
ATOM   3789  CNG CNG Z1910      74.596  40.468  15.731  1.00  0.00
ATOM   3790  CNH CNH Z1911      16.002  39.526 -73.405  1.00  0.00
ATOM   3791  CNI CNI Z1912      50.134 -11.343 -44.343  1.00  0.00
ATOM   3792  CNJ CNJ Z1913      12.819   6.968  19.539  1.00  0.00
ATOM   3793  CNK CNK Z1914     -50.155  47.861  27.591  1.00  0.00
ATOM   3794  CNL CNL Z1915     -15.462 -75.353 -48.228  1.00  0.00
ATOM   3795  CNM CNM Z1916      69.787  72.786  47.704  1.00  0.00
ATOM   3796  CNN CNN Z1917       2.801  23.590 -37.318  1.00  0.00
ATOM   3797  CNO CNO Z1918      48.140  46.103   7.628  1.00  0.00
ATOM   3798  CNP CNP Z1919      82.754 -68.920 -50.501  1.00  0.00
ATOM   3799  CNQ CNQ Z1920     -40.066 -35.274 -68.143  1.00  0.00
ATOM   3800  CNR CNR Z1921      10.914  72.485  32.789  1.00  0.00
ATOM   3801  CNS CNS Z1922      46.713 -62.646 -15.462  1.00  0.00
ATOM   3802  CNT CNT Z1923     -67.960 -22.540  22.840  1.00  0.00
ATOM   3803  CNU CNU Z1924     -63.932 -72.800 -57.805  1.00  0.00
ATOM   3804  CNV CNV Z1925     -21.275  60.778 -22.730  1.00  0.00
ATOM   3805  CNW CNW Z1926     -50.356  20.214  62.310  1.00  0.00
ATOM   3806  CNX CNX Z1927     -43.415  32.406 -66.930  1.00  0.00
ATOM   3807  CNY CNY Z1928      23.412 -68.470 -69.406  1.00  0.00
ATOM   3808  CNZ CNZ Z1929     -44.706 -40.364  64.117  1.00  0.00
ATOM   3809  COA COA Z1930     -23.772 -25.160  24.148  1.00  0.00
ATOM   3810  COB COB Z1931      70.310 -37.439   7.873  1.00  0.00
ATOM   3811  COC COC Z1932      57.648 -10.362  64.917  1.00  0.00
ATOM   3812  COD COD Z1933     -13.127   8.147  81.266  1.00  0.00
ATOM   3813  COE COE Z1934      76.892  64.273 -54.577  1.00  0.00
ATOM   3814  COF COF Z1935      62.640  55.184  81.419  1.00  0.00
ATOM   3815  COG COG Z1936     -17.484 -85.486  74.945  1.00  0.00
ATOM   3816  COH COH Z1937      39.911 -55.107 -43.877  1.00  0.00
ATOM   3817  COI COI Z1938       1.075  43.660  -5.729  1.00  0.00
ATOM   3818  COJ COJ Z1939      -0.703 -75.141 -78.605  1.00  0.00
ATOM   3819  COK COK Z1940     -17.368  44.340  74.490  1.00  0.00
ATOM   3820  COL COL Z1941     -55.539  67.308 -19.833  1.00  0.00
ATOM   3821  COM COM Z1942      11.142 -51.921  20.916  1.00  0.00
ATOM   3822  CON CON Z1943     -70.605   5.105 -50.759  1.00  0.00
ATOM   3823  COO COO Z1944      66.089 -76.453  43.385  1.00  0.00
ATOM   3824  COP COP Z1945      17.386  53.136 -24.711  1.00  0.00
ATOM   3825  COQ COQ Z1946     -27.894  -5.672 -59.954  1.00  0.00
ATOM   3826  COR COR Z1947     -37.334  30.794   9.613  1.00  0.00
ATOM   3827  COS COS Z1948       3.735 -49.332 -70.317  1.00  0.00
ATOM   3828  COT COT Z1949      -2.080  35.155  40.043  1.00  0.00
ATOM   3829  COU COU Z1950     -74.758  30.447   4.065  1.00  0.00
ATOM   3830  COV COV Z1951      15.441 -79.034  47.125  1.00  0.00
ATOM   3831  COW COW Z1952      68.028  10.939  89.071  1.00  0.00
ATOM   3832  COX COX Z1953      70.698 -56.594   0.039  1.00  0.00
ATOM   3833  COY COY Z1954     -45.409 -75.784 -81.097  1.00  0.00
ATOM   3834  COZ COZ Z1955     -26.304   3.667  -2.077  1.00  0.00
ATOM   3835  CPA CPA Z1956      64.924  29.647  64.249  1.00  0.00
ATOM   3836  CPB CPB Z1957      40.118 -34.110 -80.115  1.00  0.00
ATOM   3837  CPC CPC Z1958      81.933   7.080  41.449  1.00  0.00
ATOM   3838  CPD CPD Z1959      45.995  51.251 -70.285  1.00  0.00
ATOM   3839  CPE CPE Z1960      30.321  67.125 -40.337  1.00  0.00
ATOM   3840  CPF CPF Z1961      15.683  12.064  57.650  1.00  0.00
ATOM   3841  CPG CPG Z1962      57.315 -26.788 -22.477  1.00  0.00
ATOM   3842  CPH CPH Z1963     -13.847  13.505  42.097  1.00  0.00
ATOM   3843  CPI CPI Z1964      48.717 -34.204  41.727  1.00  0.00
ATOM   3844  CPJ CPJ Z1965     -43.260  29.449 -41.767  1.00  0.00
ATOM   3845  CPK CPK Z1966     -36.443  52.159 -76.644  1.00  0.00
ATOM   3846  CPL CPL Z1967      15.623 -66.611 -16.812  1.00  0.00
ATOM   3847  CPM CPM Z1968     -16.910 -53.841  46.678  1.00  0.00
ATOM   3848  CPN CPN Z1969     -14.637   5.521 -79.621  1.00  0.00
ATOM   3849  CPO CPO Z1970     -59.268  58.893  -2.228  1.00  0.00
ATOM   3850  CPP CPP Z1971     -79.039 -86.150  18.064  1.00  0.00
ATOM   3851  CPQ CPQ Z1972      83.754   6.892  81.017  1.00  0.00
ATOM   3852  CPR CPR Z1973     -20.188 -75.271  28.353  1.00  0.00
ATOM   3853  CPS CPS Z1974      52.242  14.552  -5.600  1.00  0.00
ATOM   3854  CPT CPT Z1975     -42.544  27.184  -6.678  1.00  0.00
ATOM   3855  CPU CPU Z1976     -45.278 -15.212 -37.040  1.00  0.00
ATOM   3856  CPV CPV Z1977      -9.438  29.236   1.090  1.00  0.00
ATOM   3857  CPW CPW Z1978       2.740  74.292 -54.123  1.00  0.00
ATOM   3858  CPX CPX Z1979     -72.130 -16.141 -15.920  1.00  0.00
ATOM   3859  CPY CPY Z1980     -48.668  76.200  40.730  1.00  0.00
ATOM   3860  CPZ CPZ Z1981       2.343  65.342  76.964  1.00  0.00
ATOM   3861  CQA CQA Z1982      57.842  72.980 -28.218  1.00  0.00
ATOM   3862  CQB CQB Z1983      35.998 -26.951 -32.413  1.00  0.00
ATOM   3863  CQC CQC Z1984     -47.263  85.302 -50.335  1.00  0.00
ATOM   3864  CQD CQD Z1985     -76.176  61.778 -34.199  1.00  0.00
ATOM   3865  CQE CQE Z1986      -7.377 -42.985 -43.750  1.00  0.00
ATOM   3866  CQF CQF Z1987      62.828 -76.278 -49.411  1.00  0.00
ATOM   3867  CQG CQG Z1988      20.599 -13.943  72.196  1.00  0.00
ATOM   3868  CQH CQH Z1989      35.377  60.923  50.073  1.00  0.00
ATOM   3869  CQI CQI Z1990     -36.025 -41.400 -16.520  1.00  0.00
ATOM   3870  CQJ CQJ Z1991      68.583 -67.396 -78.896  1.00  0.00
ATOM   3871  CQK CQK Z1992     -74.382 -77.904  28.672  1.00  0.00
ATOM   3872  CQL CQL Z1993      19.574  34.302  43.518  1.00  0.00
ATOM   3873  CQM CQM Z1994      17.332 -19.456  29.884  1.00  0.00
ATOM   3874  CQN CQN Z1995     -66.855  42.318 -77.297  1.00  0.00
ATOM   3875  CQO CQO Z1996      37.648  -4.112   7.181  1.00  0.00
ATOM   3876  CQP CQP Z1997      66.862 -20.909  41.343  1.00  0.00
ATOM   3877  CQQ CQQ Z1998      24.172  42.710   9.307  1.00  0.00
ATOM   3878  CQR CQR Z1999       9.031 -32.291  61.151  1.00  0.00
ATOM   3879  CQS CQS Z2000      44.110  70.146  16.382  1.00  0.00
ATOM   3880  CQT CQT Z2001       1.697  75.751 -86.990  1.00  0.00
ATOM   3881  CQU CQU Z2002     -53.107 -52.527 -25.697  1.00  0.00
ATOM   3882  CQV CQV Z2003      -0.815 -18.219 -74.777  1.00  0.00
ATOM   3883  CQW CQW Z2004      39.307 -82.989  32.701  1.00  0.00
ATOM   3884  CQX CQX Z2005      69.733  18.501 -50.666  1.00  0.00
ATOM   3885  CQY CQY Z2006      27.795 -76.156 -33.799  1.00  0.00
ATOM   3886  CQZ CQZ Z2007      54.791 -86.774  75.333  1.00  0.00
ATOM   3887  CRA CRA Z2008       7.124  52.667  52.482  1.00  0.00
ATOM   3888  CRB CRB Z2009     -16.901  71.557  10.488  1.00  0.00
ATOM   3889  CRC CRC Z2010      -5.514  -4.852 -84.923  1.00  0.00
ATOM   3890  CRD CRD Z2011      40.645  24.177 -63.909  1.00  0.00
ATOM   3891  CRE CRE Z2012     -74.760  35.703  79.902  1.00  0.00
ATOM   3892  CRF CRF Z2013     -80.533 -21.890 -56.603  1.00  0.00
ATOM   3893  CRG CRG Z2014      29.086  13.257  19.125  1.00  0.00
ATOM   3894  CRH CRH Z2015      60.018  10.596  33.227  1.00  0.00
ATOM   3895  CRI CRI Z2016      61.501 -37.050 -53.642  1.00  0.00
ATOM   3896  CRJ CRJ Z2017      22.932  71.200  -4.114  1.00  0.00
ATOM   3897  CRK CRK Z2018     -78.218 -37.083  41.670  1.00  0.00
ATOM   3898  CRL CRL Z2019     -74.786 -48.834 -57.545  1.00  0.00
ATOM   3899  CRM CRM Z2020     -67.442  20.795  28.356  1.00  0.00
ATOM   3900  CRN CRN Z2021       8.602  46.672  69.818  1.00  0.00
ATOM   3901  CRO CRO Z2022     -77.625   6.845  61.971  1.00  0.00
ATOM   3902  CRP CRP Z2023     -58.648 -61.201  53.485  1.00  0.00
ATOM   3903  CRQ CRQ Z2024     -18.849 -71.622  -5.296  1.00  0.00
ATOM   3904  CRR CRR Z2025     -24.392 -30.630  55.301  1.00  0.00
ATOM   3905  CRS CRS Z2026     -64.733  58.744  62.412  1.00  0.00
ATOM   3906  CRT CRT Z2027     -47.454  79.349  -7.715  1.00  0.00
ATOM   3907  CRU CRU Z2028     -70.425   6.267 -19.729  1.00  0.00
ATOM   3908  CRV CRV Z2029      51.231  45.600  50.591  1.00  0.00
ATOM   3909  CRW CRW Z2030     -74.756  52.790  82.539  1.00  0.00
ATOM   3910  CRX CRX Z2031      77.858 -81.529  10.775  1.00  0.00
ATOM   3911  CRY CRY Z2032     -54.680  23.071 -53.522  1.00  0.00
ATOM   3912  CRZ CRZ Z2033      25.860 -40.657 -31.987  1.00  0.00
ATOM   3913  CSA CSA Z2034      28.665  27.990  64.285  1.00  0.00
ATOM   3914  CSB CSB Z2035       0.623  -5.640  67.566  1.00  0.00
ATOM   3915  CSC CSC Z2036      51.767   3.183 -61.985  1.00  0.00
ATOM   3916  CSD CSD Z2037     -84.954 -71.932 -13.408  1.00  0.00
ATOM   3917  CSE CSE Z2038     -75.274 -85.045   1.215  1.00  0.00
ATOM   3918  CSF CSF Z2039     -54.738  17.198  13.677  1.00  0.00
ATOM   3919  CSG CSG Z2040     -65.500 -85.488  45.649  1.00  0.00
ATOM   3920  CSH CSH Z2041      35.751 -66.822  12.472  1.00  0.00
ATOM   3921  CSI CSI Z2042     -78.777  65.401 -76.089  1.00  0.00
ATOM   3922  CSJ CSJ Z2043      71.515   6.321 -69.666  1.00  0.00
ATOM   3923  CSK CSK Z2044     -32.499 -78.097  89.071  1.00  0.00
ATOM   3924  CSL CSL Z2045      -3.366  20.815 -84.151  1.00  0.00
ATOM   3925  CSM CSM Z2046       0.484   1.187  89.280  1.00  0.00
ATOM   3926  CSN CSN Z2047      86.664 -66.263  11.224  1.00  0.00
ATOM   3927  CSO CSO Z2048     -40.133 -61.586  19.243  1.00  0.00
ATOM   3928  CSP CSP Z2049      61.745 -35.835 -76.942  1.00  0.00
ATOM   3929  CSQ CSQ Z2050      26.156 -81.788  17.462  1.00  0.00
ATOM   3930  CSR CSR Z2051     -10.864 -16.460  80.967  1.00  0.00
ATOM   3931  CSS CSS Z2052     -61.509  16.897 -26.152  1.00  0.00
ATOM   3932  CST CST Z2053      18.264 -14.089 -62.652  1.00  0.00
ATOM   3933  CSU CSU Z2054      -6.265 -26.005 -40.934  1.00  0.00
ATOM   3934  CSV CSV Z2055     -42.547  -9.905  -0.234  1.00  0.00
ATOM   3935  CSW CSW Z2056     -78.393 -51.631 -79.191  1.00  0.00
ATOM   3936  CSX CSX Z2057      46.958 -61.138 -85.666  1.00  0.00
ATOM   3937  CSY CSY Z2058      35.429  26.016 -29.655  1.00  0.00
ATOM   3938  CSZ CSZ Z2059     -15.771  47.731  22.933  1.00  0.00
ATOM   3939  CTA CTA Z2060     -39.242 -14.851  69.136  1.00  0.00
ATOM   3940  CTB CTB Z2061      63.891 -16.308 -74.857  1.00  0.00
ATOM   3941  CTC CTC Z2062      74.136 -56.855 -21.266  1.00  0.00
ATOM   3942  CTD CTD Z2063      70.554  40.992  45.016  1.00  0.00
ATOM   3943  CTE CTE Z2064      81.621 -42.759  41.393  1.00  0.00
ATOM   3944  CTF CTF Z2065     -65.045 -40.548  56.153  1.00  0.00
ATOM   3945  CTG CTG Z2066     -32.292  68.595  37.740  1.00  0.00
ATOM   3946  CTH CTH Z2067     -41.127  83.437 -81.841  1.00  0.00
ATOM   3947  CTI CTI Z2068     -25.042 -23.032 -29.201  1.00  0.00
ATOM   3948  CTJ CTJ Z2069     -80.755   4.129 -75.840  1.00  0.00
ATOM   3949  CTK CTK Z2070     -34.492  -2.371  76.532  1.00  0.00
ATOM   3950  CTL CTL Z2071      79.489  42.117 -42.872  1.00  0.00
ATOM   3951  CTM CTM Z2072     -56.623 -68.119  28.286  1.00  0.00
ATOM   3952  CTN CTN Z2073      -4.156 -10.846 -31.292  1.00  0.00
ATOM   3953  CTO CTO Z2074      26.078 -87.605  -9.540  1.00  0.00
ATOM   3954  CTP CTP Z2075     -76.761 -60.016  21.075  1.00  0.00
ATOM   3955  CTQ CTQ Z2076      57.410  67.735  -9.062  1.00  0.00
ATOM   3956  CTR CTR Z2077     -31.777  80.181 -52.321  1.00  0.00
ATOM   3957  CTS CTS Z2078     -57.007  47.987 -27.802  1.00  0.00
ATOM   3958  CTT CTT Z2079     -16.798  79.400 -48.044  1.00  0.00
ATOM   3959  CTU CTU Z2080     -34.796  62.320  82.876  1.00  0.00
ATOM   3960  CTV CTV Z2081      76.094  -1.022  19.529  1.00  0.00
ATOM   3961  CTW CTW Z2082      18.832  81.293 -66.448  1.00  0.00
ATOM   3962  CTX CTX Z2083     -64.123  81.577  84.586  1.00  0.00
ATOM   3963  CTY CTY Z2084      67.972  74.087 -86.453  1.00  0.00
ATOM   3964  CTZ CTZ Z2085      47.930 -11.860  20.442  1.00  0.00
ATOM   3965  CUA CUA Z2086     -46.498  57.701 -38.158  1.00  0.00
ATOM   3966  CUB CUB Z2087     -75.599  22.373 -63.013  1.00  0.00
ATOM   3967  CUC CUC Z2088     -30.334 -53.709   7.544  1.00  0.00
ATOM   3968  CUD CUD Z2089      82.052 -11.930 -84.750  1.00  0.00
ATOM   3969  CUE CUE Z2090     -18.568 -21.996  -0.732  1.00  0.00
ATOM   3970  CUF CUF Z2091     -18.322  79.640  27.973  1.00  0.00
ATOM   3971  CUG CUG Z2092     -10.620  28.887  53.521  1.00  0.00
ATOM   3972  CUH CUH Z2093     -46.439 -20.550  51.855  1.00  0.00
ATOM   3973  CUI CUI Z2094      28.244 -50.485 -83.179  1.00  0.00
ATOM   3974  CUJ CUJ Z2095     -70.480   0.041  40.589  1.00  0.00
ATOM   3975  CUK CUK Z2096      33.663  41.577  81.973  1.00  0.00
ATOM   3976  CUL CUL Z2097     -76.278 -29.166  68.015  1.00  0.00
ATOM   3977  CUM CUM Z2098       8.505  12.539  79.672  1.00  0.00
ATOM   3978  CUN CUN Z2099      33.549 -29.963  17.617  1.00  0.00
ATOM   3979  CUO CUO Z2100     -49.221  53.003  75.989  1.00  0.00
ATOM   3980  CUP CUP Z2101      56.979  17.475  86.362  1.00  0.00
ATOM   3981  CUQ CUQ Z2102      81.761 -31.387  75.787  1.00  0.00
ATOM   3982  CUR CUR Z2103     -73.982 -65.636 -30.591  1.00  0.00
ATOM   3983  CUS CUS Z2104       0.181  17.147  15.765  1.00  0.00
ATOM   3984  CUT CUT Z2105     -83.872  31.308  66.802  1.00  0.00
ATOM   3985  CUU CUU Z2106      56.100  33.057 -38.824  1.00  0.00
ATOM   3986  CUV CUV Z2107     -61.748 -37.332  85.507  1.00  0.00
ATOM   3987  CUW CUW Z2108      44.931 -78.286 -52.991  1.00  0.00
ATOM   3988  CUX CUX Z2109      85.035  -6.990 -32.457  1.00  0.00
ATOM   3989  CUY CUY Z2110      79.566 -43.348 -61.750  1.00  0.00
ATOM   3990  CUZ CUZ Z2111     -79.605  -4.034  73.112  1.00  0.00
ATOM   3991  CVA CVA Z2112      23.917  68.818  75.240  1.00  0.00
ATOM   3992  CVB CVB Z2113      81.271 -89.798 -52.225  1.00  0.00
ATOM   3993  CVC CVC Z2114      84.168  49.426  57.468  1.00  0.00
ATOM   3994  CVD CVD Z2115     -71.676 -24.063  82.172  1.00  0.00
ATOM   3995  CVE CVE Z2116     -17.095  13.909  -6.443  1.00  0.00
ATOM   3996  CVF CVF Z2117      58.260  77.958   3.193  1.00  0.00
ATOM   3997  CVG CVG Z2118      56.202  83.084 -46.041  1.00  0.00
ATOM   3998  CVH CVH Z2119      60.894 -53.493 -45.484  1.00  0.00
ATOM   3999  CVI CVI Z2120     -82.182  59.034 -64.252  1.00  0.00
ATOM   4000  CVJ CVJ Z2121      21.741 -69.046 -83.563  1.00  0.00
ATOM   4001  CVK CVK Z2122      46.370 -82.423 -16.621  1.00  0.00
ATOM   4002  CVL CVL Z2123     -56.352  41.434  -7.982  1.00  0.00
ATOM   4003  CVM CVM Z2124     -29.774  76.880  14.979  1.00  0.00
ATOM   4004  CVN CVN Z2125     -15.051  52.071 -48.863  1.00  0.00
ATOM   4005  CVO CVO Z2126     -35.747  74.788  73.688  1.00  0.00
ATOM   4006  CVP CVP Z2127      39.115 -45.507  -4.097  1.00  0.00
ATOM   4007  CVQ CVQ Z2128      54.460 -63.113  20.634  1.00  0.00
ATOM   4008  CVR CVR Z2129     -68.974  77.708  54.789  1.00  0.00
ATOM   4009  CVS CVS Z2130      49.532  54.229 -24.082  1.00  0.00
ATOM   4010  CVT CVT Z2131     -20.952 -27.406  71.718  1.00  0.00
ATOM   4011  CVU CVU Z2132     -62.066 -69.521 -12.547  1.00  0.00
ATOM   4012  CVV CVV Z2133      49.116 -57.399  69.177  1.00  0.00
ATOM   4013  CVW CVW Z2134      51.278  56.712  24.097  1.00  0.00
ATOM   4014  CVX CVX Z2135      10.839 -36.299 -45.726  1.00  0.00
ATOM   4015  CVY CVY Z2136     -73.767  56.171  34.777  1.00  0.00
ATOM   4016  CVZ CVZ Z2137      26.380 -11.679  14.437  1.00  0.00
ATOM   4017  CWA CWA Z2138     -52.525  10.581 -41.640  1.00  0.00
ATOM   4018  CWB CWB Z2139     -28.791  16.133  22.787  1.00  0.00
ATOM   4019  CWC CWC Z2140      12.413  20.498  36.383  1.00  0.00
ATOM   4020  CWD CWD Z2141     -22.541  68.383  54.557  1.00  0.00
ATOM   4021  CWE CWE Z2142      37.254 -70.854  77.478  1.00  0.00
ATOM   4022  CWF CWF Z2143      11.121 -73.503  83.762  1.00  0.00
ATOM   4023  CWG CWG Z2144     -78.419  42.936  29.038  1.00  0.00
ATOM   4024  CWH CWH Z2145      80.558  68.632   2.966  1.00  0.00
ATOM   4025  CWI CWI Z2146     -80.350  38.016 -25.902  1.00  0.00
ATOM   4026  CWJ CWJ Z2147     -83.665  -0.405   2.955  1.00  0.00
ATOM   4027  CWK CWK Z2148     -30.359 -44.546 -43.245  1.00  0.00
ATOM   4028  CWL CWL Z2149      33.146  84.076  83.512  1.00  0.00
ATOM   4029  CWM CWM Z2150      42.772  76.140 -62.799  1.00  0.00
ATOM   4030  CWN CWN Z2151     -22.370  42.660  32.799  1.00  0.00
ATOM   4031  CWO CWO Z2152      10.025 -22.633  84.501  1.00  0.00
ATOM   4032  CWP CWP Z2153     -40.040 -80.959  70.857  1.00  0.00
ATOM   4033  CWQ CWQ Z2154     -55.613   0.633 -78.509  1.00  0.00
ATOM   4034  CWR CWR Z2155      86.735  82.403  24.095  1.00  0.00
ATOM   4035  CWS CWS Z2156     -72.845  72.274 -43.925  1.00  0.00
ATOM   4036  CWT CWT Z2157     -66.532 -44.933  -9.641  1.00  0.00
ATOM   4037  CWU CWU Z2158      63.891 -45.842  56.766  1.00  0.00
ATOM   4038  CWV CWV Z2159       8.752  53.226   7.219  1.00  0.00
ATOM   4039  CWW CWW Z2160      -6.084 -84.175   7.305  1.00  0.00
ATOM   4040  CWX CWX Z2161      52.752   6.623 -84.745  1.00  0.00
ATOM   4041  CWY CWY Z2162     -83.260 -42.755 -26.394  1.00  0.00
ATOM   4042  CWZ CWZ Z2163     -26.500  82.078 -77.851  1.00  0.00
ATOM   4043  CXA CXA Z2164      67.829 -56.235  88.374  1.00  0.00
ATOM   4044  CXB CXB Z2165      42.793   7.111  38.284  1.00  0.00
ATOM   4045  CXC CXC Z2166     -15.129  32.775 -70.893  1.00  0.00
ATOM   4046  CXD CXD Z2167      44.261  68.544  72.391  1.00  0.00
ATOM   4047  CXE CXE Z2168     -51.319  70.220  20.409  1.00  0.00
ATOM   4048  CXF CXF Z2169      87.656  70.044  53.139  1.00  0.00
ATOM   4049  CXG CXG Z2170      30.091  -2.959  69.321  1.00  0.00
ATOM   4050  CXH CXH Z2171     -73.358  24.932 -31.308  1.00  0.00
ATOM   4051  CXI CXI Z2172      30.593 -43.145  65.124  1.00  0.00
ATOM   4052  CXJ CXJ Z2173      79.392  -0.541  -9.184  1.00  0.00
ATOM   4053  CXK CXK Z2174      80.115  35.157 -60.663  1.00  0.00
ATOM   4054  CXL CXL Z2175      63.216 -77.746  14.674  1.00  0.00
ATOM   4055  CXM CXM Z2176      87.480 -76.653  63.250  1.00  0.00
ATOM   4056  CXN CXN Z2177     -42.649 -73.866  -2.696  1.00  0.00
ATOM   4057  CXO CXO Z2178      42.536 -22.490   5.012  1.00  0.00
ATOM   4058  CXP CXP Z2179      77.149 -82.445  85.850  1.00  0.00
ATOM   4059  CXQ CXQ Z2180     -70.694 -59.069   3.168  1.00  0.00
ATOM   4060  CXR CXR Z2181      -4.952 -43.773  38.877  1.00  0.00
ATOM   4061  CXS CXS Z2182      79.072  60.294  40.130  1.00  0.00
ATOM   4062  CXT CXT Z2183     -71.530   9.651  19.028  1.00  0.00
ATOM   4063  CXU CXU Z2184     -35.800 -69.768 -36.206  1.00  0.00
ATOM   4064  CXV CXV Z2185      64.005 -31.422  -3.675  1.00  0.00
ATOM   4065  CXW CXW Z2186      71.982   0.161 -38.755  1.00  0.00
ATOM   4066  CXX CXX Z2187      72.125  46.842  -9.219  1.00  0.00
ATOM   4067  CXY CXY Z2188     -86.057  24.152 -41.571  1.00  0.00
ATOM   4068  CXZ CXZ Z2189     -74.712  74.286  18.655  1.00  0.00
ATOM   4069  CYA CYA Z2190      78.854  77.298  34.708  1.00  0.00
ATOM   4070  CYB CYB Z2191     -28.622 -47.560  27.766  1.00  0.00
ATOM   4071  CYC CYC Z2192      85.080 -26.364  32.511  1.00  0.00
ATOM   4072  CYD CYD Z2193      81.086  41.996  80.748  1.00  0.00
ATOM   4073  CYE CYE Z2194      12.077 -32.402  -2.681  1.00  0.00
ATOM   4074  CYF CYF Z2195     -40.691  20.033 -20.452  1.00  0.00
ATOM   4075  CYG CYG Z2196      78.148  33.800 -19.726  1.00  0.00
ATOM   4076  CYH CYH Z2197     -80.019  71.937  72.912  1.00  0.00
ATOM   4077  CYI CYI Z2198      56.534  20.946 -61.436  1.00  0.00
ATOM   4078  CYJ CYJ Z2199      34.490  47.848 -17.689  1.00  0.00
ATOM   4079  CYK CYK Z2200       4.344  74.902 -39.459  1.00  0.00
ATOM   4080  CYL CYL Z2201     -73.105 -10.355 -58.529  1.00  0.00
ATOM   4081  CYM CYM Z2202     -70.398 -46.691  40.702  1.00  0.00
ATOM   4082  CYN CYN Z2203      86.354  10.781 -36.937  1.00  0.00
ATOM   4083  CYO CYO Z2204      45.756  24.848  18.788  1.00  0.00
ATOM   4084  CYP CYP Z2205      77.138 -82.567 -74.890  1.00  0.00
ATOM   4085  CYQ CYQ Z2206     -66.890  84.623 -55.217  1.00  0.00
ATOM   4086  CYR CYR Z2207     -34.558   1.482 -25.401  1.00  0.00
ATOM   4087  CYS CYS Z2208       0.074 -31.664 -17.645  1.00  0.00
ATOM   4088  CYT CYT Z2209      16.967  37.290  28.779  1.00  0.00
ATOM   4089  CYU CYU Z2210     -84.399 -86.879  75.709  1.00  0.00
ATOM   4090  CYV CYV Z2211      73.265 -62.130  17.241  1.00  0.00
ATOM   4091  CYW CYW Z2212       4.192 -87.249  84.502  1.00  0.00
ATOM   4092  CYX CYX Z2213      -1.808 -55.287  85.350  1.00  0.00
ATOM   4093  CYY CYY Z2214      19.067  51.550  51.600  1.00  0.00
ATOM   4094  CYZ CYZ Z2215       0.857 -56.199  56.451  1.00  0.00
ATOM   4095  CZA CZA Z2216      81.861 -83.977 -35.004  1.00  0.00
ATOM   4096  CZB CZB Z2217     -75.273 -68.785  51.845  1.00  0.00
ATOM   4097  CZC CZC Z2218      -3.578  -5.609  42.702  1.00  0.00
ATOM   4098  CZD CZD Z2219     -82.156  27.305  26.710  1.00  0.00
ATOM   4099  CZE CZE Z2220     -77.600  54.659 -22.631  1.00  0.00
ATOM   4100  CZF CZF Z2221     -35.167 -76.990  44.976  1.00  0.00
ATOM   4101  CZG CZG Z2222     -77.995  33.020 -85.138  1.00  0.00
ATOM   4102  CZH CZH Z2223     -11.125  -6.932 -43.228  1.00  0.00
ATOM   4103  CZI CZI Z2224      47.643  80.364 -23.111  1.00  0.00
ATOM   4104  CZJ CZJ Z2225      81.341 -51.572 -80.598  1.00  0.00
ATOM   4105  CZK CZK Z2226       6.126 -75.379 -53.960  1.00  0.00
ATOM   4106  CZL CZL Z2227      83.929  65.281 -79.779  1.00  0.00
ATOM   4107  CZM CZM Z2228      30.969 -22.923  46.265  1.00  0.00
ATOM   4108  CZN CZN Z2229      -6.262  63.919 -72.093  1.00  0.00
ATOM   4109  CZO CZO Z2230      46.361  70.234  47.217  1.00  0.00
ATOM   4110  CZP CZP Z2231      29.661  -2.525  30.225  1.00  0.00
ATOM   4111  CZQ CZQ Z2232     -70.824 -58.079  39.705  1.00  0.00
ATOM   4112  CZR CZR Z2233      35.927  39.853  62.102  1.00  0.00
ATOM   4113  CZS CZS Z2234      -9.794 -41.973 -84.316  1.00  0.00
ATOM   4114  CZT CZT Z2235     -33.247  20.630 -53.129  1.00  0.00
ATOM   4115  CZU CZU Z2236     -79.583  75.378 -13.567  1.00  0.00
ATOM   4116  CZV CZV Z2237     -81.109 -10.588 -79.796  1.00  0.00
ATOM   4117  CZW CZW Z2238     -85.740 -55.506  -1.419  1.00  0.00
ATOM   4118  CZX CZX Z2239     -53.829 -27.961 -23.405  1.00  0.00
ATOM   4119  CZY CZY Z2240     -82.593 -34.317 -77.944  1.00  0.00
ATOM   4120  CZZ CZZ Z2241      83.190 -56.144  67.816  1.00  0.00
ATOM   4121  DAA DAA Z2242     -37.778  61.082  65.379  1.00  0.00
ATOM   4122  DAB DAB Z2243      58.995  37.203 -16.200  1.00  0.00
ATOM   4123  DAC DAC Z2244      35.972 -78.086 -86.202  1.00  0.00
ATOM   4124  DAD DAD Z2245     -28.928  34.605  42.207  1.00  0.00
ATOM   4125  DAE DAE Z2246     -24.951 -55.838 -66.076  1.00  0.00
ATOM   4126  DAF DAF Z2247     -52.945  79.231  63.870  1.00  0.00
ATOM   4127  DAG DAG Z2248     -66.119   0.860   8.906  1.00  0.00
ATOM   4128  DAH DAH Z2249      73.585 -87.440  70.686  1.00  0.00
ATOM   4129  DAI DAI Z2250     -81.901  50.116  48.445  1.00  0.00
ATOM   4130  DAJ DAJ Z2251     -21.418 -87.727 -20.626  1.00  0.00
ATOM   4131  DAK DAK Z2252      76.950 -16.112   8.450  1.00  0.00
ATOM   4132  DAL DAL Z2253      37.532  81.546  36.737  1.00  0.00
ATOM   4133  DAM DAM Z2254      57.025 -85.093   0.587  1.00  0.00
ATOM   4134  DAN DAN Z2255     -30.804 -52.657  76.415  1.00  0.00
ATOM   4135  DAO DAO Z2256      29.926 -11.866 -29.449  1.00  0.00
ATOM   4136  DAP DAP Z2257     -26.209 -90.225 -33.861  1.00  0.00
ATOM   4137  DAQ DAQ Z2258     -85.034 -50.622 -37.126  1.00  0.00
ATOM   4138  DAR DAR Z2259      18.674 -62.725  69.025  1.00  0.00
ATOM   4139  DAS DAS Z2260      73.750  74.449 -29.561  1.00  0.00
ATOM   4140  DAT DAT Z2261      69.871  -7.355 -51.338  1.00  0.00
ATOM   4141  DAU DAU Z2262      85.751 -27.791 -63.372  1.00  0.00
ATOM   4142  DAV DAV Z2263     -25.452 -24.764 -13.159  1.00  0.00
ATOM   4143  DAW DAW Z2264      72.253  80.266  13.238  1.00  0.00
ATOM   4144  DAX DAX Z2265      13.854 -24.335 -37.099  1.00  0.00
ATOM   4145  DAY DAY Z2266      50.427 -76.071  66.276  1.00  0.00
ATOM   4146  DAZ DAZ Z2267      74.933 -90.484  -4.464  1.00  0.00
ATOM   4147  DBA DBA Z2268     -45.657 -62.011  76.272  1.00  0.00
ATOM   4148  DBB DBB Z2269     -56.530  73.282 -47.355  1.00  0.00
ATOM   4149  DBC DBC Z2270     -55.941 -28.281   1.454  1.00  0.00
ATOM   4150  DBD DBD Z2271     -21.996 -45.701  69.232  1.00  0.00
ATOM   4151  DBE DBE Z2272      85.630 -74.950  -2.312  1.00  0.00
ATOM   4152  DBF DBF Z2273     -66.687 -86.676  63.360  1.00  0.00
ATOM   4153  DBG DBG Z2274     -19.170 -52.743 -25.483  1.00  0.00
ATOM   4154  DBH DBH Z2275     -54.928 -76.821  14.919  1.00  0.00
ATOM   4155  DBI DBI Z2276     -39.802  79.243 -68.845  1.00  0.00
ATOM   4156  DBJ DBJ Z2277     -60.039  57.940  87.255  1.00  0.00
ATOM   4157  DBK DBK Z2278     -27.937   2.538  34.191  1.00  0.00
ATOM   4158  DBL DBL Z2279     -85.709 -74.715 -78.803  1.00  0.00
ATOM   4159  DBM DBM Z2280      -1.925  39.059  19.392  1.00  0.00
ATOM   4160  DBN DBN Z2281     -54.632 -18.668  65.381  1.00  0.00
ATOM   4161  DBO DBO Z2282     -61.597 -85.837  78.032  1.00  0.00
ATOM   4162  DBP DBP Z2283     -29.664  51.628  45.424  1.00  0.00
ATOM   4163  DBQ DBQ Z2284     -12.312  56.460  10.512  1.00  0.00
ATOM   4164  DBR DBR Z2285      56.575  83.498  86.442  1.00  0.00
ATOM   4165  DBS DBS Z2286     -75.212 -37.815 -50.706  1.00  0.00
ATOM   4166  DBT DBT Z2287     -63.947   0.298 -61.285  1.00  0.00
ATOM   4167  DBU DBU Z2288      32.509  55.637  32.019  1.00  0.00
ATOM   4168  DBV DBV Z2289      16.135  42.088 -13.271  1.00  0.00
ATOM   4169  DBW DBW Z2290      31.904  75.398 -81.690  1.00  0.00
ATOM   4170  DBX DBX Z2291     -80.595  85.257  38.875  1.00  0.00
ATOM   4171  DBY DBY Z2292       4.036  78.130  64.461  1.00  0.00
ATOM   4172  DBZ DBZ Z2293     -46.387 -40.953  15.076  1.00  0.00
ATOM   4173  DCA DCA Z2294      40.744 -54.444  35.799  1.00  0.00
ATOM   4174  DCB DCB Z2295     -82.094  55.304  -2.706  1.00  0.00
ATOM   4175  DCC DCC Z2296      31.753  32.852  19.548  1.00  0.00
ATOM   4176  DCD DCD Z2297      40.162  39.334 -31.975  1.00  0.00
ATOM   4177  DCE DCE Z2298      32.414  21.488  38.925  1.00  0.00
ATOM   4178  DCF DCF Z2299      55.201 -70.718  87.950  1.00  0.00
ATOM   4179  DCG DCG Z2300     -53.768 -47.003 -45.423  1.00  0.00
ATOM   4180  DCH DCH Z2301     -27.830  34.815  -2.646  1.00  0.00
ATOM   4181  DCI DCI Z2302     -58.304 -26.248 -46.504  1.00  0.00
ATOM   4182  DCJ DCJ Z2303      -9.847 -61.151 -74.582  1.00  0.00
ATOM   4183  DCK DCK Z2304      83.912  59.771 -26.070  1.00  0.00
ATOM   4184  DCL DCL Z2305     -84.607  22.803   3.127  1.00  0.00
ATOM   4185  DCM DCM Z2306      28.208  30.537  31.018  1.00  0.00
ATOM   4186  DCN DCN Z2307      19.516  46.276  84.106  1.00  0.00
ATOM   4187  DCO DCO Z2308     -47.339  -0.013  22.507  1.00  0.00
ATOM   4188  DCP DCP Z2309     -36.569  43.255 -52.768  1.00  0.00
ATOM   4189  DCQ DCQ Z2310     -15.654 -36.089   3.482  1.00  0.00
ATOM   4190  DCR DCR Z2311      82.816 -33.176 -26.881  1.00  0.00
ATOM   4191  DCS DCS Z2312     -17.302  -1.832  66.417  1.00  0.00
ATOM   4192  DCT DCT Z2313     -38.556  -9.396  35.535  1.00  0.00
ATOM   4193  DCU DCU Z2314     -85.708 -58.016  44.901  1.00  0.00
ATOM   4194  DCV DCV Z2315     -60.877 -84.360 -32.260  1.00  0.00
ATOM   4195  DCW DCW Z2316     -30.045  44.626   8.639  1.00  0.00
ATOM   4196  DCX DCX Z2317      20.778 -49.166  62.123  1.00  0.00
ATOM   4197  DCY DCY Z2318     -22.731  70.263  88.178  1.00  0.00
ATOM   4198  DCZ DCZ Z2319      34.562 -42.242  11.263  1.00  0.00
ATOM   4199  DDA DDA Z2320      79.950 -14.867 -47.223  1.00  0.00
ATOM   4200  DDB DDB Z2321     -24.108  35.623  19.631  1.00  0.00
ATOM   4201  DDC DDC Z2322      26.975 -53.973  45.563  1.00  0.00
ATOM   4202  DDD DDD Z2323     -57.436  30.148 -71.669  1.00  0.00
ATOM   4203  DDE DDE Z2324      17.545  15.162 -77.235  1.00  0.00
ATOM   4204  DDF DDF Z2325     -56.981  75.894 -79.732  1.00  0.00
ATOM   4205  DDG DDG Z2326     -10.688 -37.866  69.718  1.00  0.00
ATOM   4206  DDH DDH Z2327      75.111  14.152  11.378  1.00  0.00
ATOM   4207  DDI DDI Z2328      36.143  81.448  65.170  1.00  0.00
ATOM   4208  DDJ DDJ Z2329     -79.975  54.555 -40.810  1.00  0.00
ATOM   4209  DDK DDK Z2330      -5.686 -33.818  85.783  1.00  0.00
ATOM   4210  DDL DDL Z2331     -40.552  47.131 -39.492  1.00  0.00
ATOM   4211  DDM DDM Z2332      -1.068 -16.402  12.793  1.00  0.00
ATOM   4212  DDN DDN Z2333      43.865 -36.284  69.204  1.00  0.00
ATOM   4213  DDO DDO Z2334     -84.499 -44.713  71.468  1.00  0.00
ATOM   4214  DDP DDP Z2335      50.842  50.792  68.392  1.00  0.00
ATOM   4215  DDQ DDQ Z2336      50.213 -65.231 -74.191  1.00  0.00
ATOM   4216  DDR DDR Z2337      82.074   7.297 -57.242  1.00  0.00
ATOM   4217  DDS DDS Z2338     -79.471  -6.234 -39.627  1.00  0.00
ATOM   4218  DDT DDT Z2339      17.541 -57.987 -43.319  1.00  0.00
ATOM   4219  DDU DDU Z2340     -60.338  -4.698 -49.089  1.00  0.00
ATOM   4220  DDV DDV Z2341     -28.100  81.357 -37.254  1.00  0.00
ATOM   4221  DDW DDW Z2342     -80.959 -77.453 -40.320  1.00  0.00
ATOM   4222  DDX DDX Z2343      39.863  17.798 -47.413  1.00  0.00
ATOM   4223  DDY DDY Z2344      51.997  20.677 -48.662  1.00  0.00
ATOM   4224  DDZ DDZ Z2345      39.990   8.835 -29.739  1.00  0.00
ATOM   4225  DEA DEA Z2346      56.620 -75.914 -29.605  1.00  0.00
ATOM   4226  DEB DEB Z2347      47.002  45.117  34.127  1.00  0.00
ATOM   4227  DEC DEC Z2348      82.333  67.105  83.690  1.00  0.00
ATOM   4228  DED DED Z2349      86.199 -61.112 -27.302  1.00  0.00
ATOM   4229  DEE DEE Z2350     -24.294  -9.641  47.897  1.00  0.00
ATOM   4230  DEF DEF Z2351      -4.220  47.239   8.916  1.00  0.00
ATOM   4231  DEG DEG Z2352      63.093  82.257  26.669  1.00  0.00
ATOM   4232  DEH DEH Z2353     -11.077  57.963  88.910  1.00  0.00
ATOM   4233  DEI DEI Z2354     -10.723 -21.581 -64.245  1.00  0.00
ATOM   4234  DEJ DEJ Z2355      65.861 -69.869  -9.049  1.00  0.00
ATOM   4235  DEK DEK Z2356      64.250  74.578  72.213  1.00  0.00
ATOM   4236  DEL DEL Z2357     -85.166  20.419 -18.248  1.00  0.00
ATOM   4237  DEM DEM Z2358      34.939 -40.509  84.740  1.00  0.00
ATOM   4238  DEN DEN Z2359     -40.592 -45.562  43.274  1.00  0.00
ATOM   4239  DEO DEO Z2360     -16.873  16.552  64.012  1.00  0.00
ATOM   4240  DEP DEP Z2361      59.114 -53.680  76.218  1.00  0.00
ATOM   4241  DEQ DEQ Z2362     -46.531  63.315  -0.609  1.00  0.00
ATOM   4242  DER DER Z2363      24.753 -41.131 -66.347  1.00  0.00
ATOM   4243  DES DES Z2364      32.418  59.688 -85.519  1.00  0.00
ATOM   4244  DET DET Z2365      27.627  38.293 -51.925  1.00  0.00
ATOM   4245  DEU DEU Z2366      69.395  29.536 -74.564  1.00  0.00
ATOM   4246  DEV DEV Z2367     -23.252  -7.223 -85.098  1.00  0.00
ATOM   4247  DEW DEW Z2368       2.373  77.843   8.270  1.00  0.00
ATOM   4248  DEX DEX Z2369      39.314 -34.004 -18.303  1.00  0.00
ATOM   4249  DEY DEY Z2370     -70.444  29.903 -45.666  1.00  0.00
ATOM   4250  DEZ DEZ Z2371      17.627  64.230 -80.992  1.00  0.00
ATOM   4251  DFA DFA Z2372     -29.210 -43.106   0.903  1.00  0.00
ATOM   4252  DFB DFB Z2373      32.810 -10.214  47.566  1.00  0.00
ATOM   4253  DFC DFC Z2374     -10.515 -18.716  65.332  1.00  0.00
ATOM   4254  DFD DFD Z2375     -21.503 -60.849  62.129  1.00  0.00
ATOM   4255  DFE DFE Z2376     -52.215  82.009  20.392  1.00  0.00
ATOM   4256  DFF DFF Z2377     -27.009 -33.442  81.606  1.00  0.00
ATOM   4257  DFG DFG Z2378      -9.666  49.666  38.742  1.00  0.00
ATOM   4258  DFH DFH Z2379      49.018 -31.943 -65.248  1.00  0.00
ATOM   4259  DFI DFI Z2380      86.409 -80.955 -16.851  1.00  0.00
ATOM   4260  DFJ DFJ Z2381      46.433  13.016  55.797  1.00  0.00
ATOM   4261  DFK DFK Z2382     -58.908  12.470 -61.739  1.00  0.00
ATOM   4262  DFL DFL Z2383      71.260 -28.489 -85.273  1.00  0.00
ATOM   4263  DFM DFM Z2384      64.062  55.552  51.996  1.00  0.00
ATOM   4264  DFN DFN Z2385      26.543  12.935  79.281  1.00  0.00
ATOM   4265  DFO DFO Z2386     -40.991 -42.812   3.767  1.00  0.00
ATOM   4266  DFP DFP Z2387      85.936  16.108 -16.995  1.00  0.00
ATOM   4267  DFQ DFQ Z2388      26.410  22.354  -1.299  1.00  0.00
ATOM   4268  DFR DFR Z2389      36.408  32.378 -43.497  1.00  0.00
ATOM   4269  DFS DFS Z2390     -84.056   4.381  31.363  1.00  0.00
ATOM   4270  DFT DFT Z2391      41.806 -81.579 -36.088  1.00  0.00
ATOM   4271  DFU DFU Z2392      35.898 -26.324  58.627  1.00  0.00
ATOM   4272  DFV DFV Z2393     -74.462 -52.764  53.668  1.00  0.00
ATOM   4273  DFW DFW Z2394     -10.049   5.193  10.302  1.00  0.00
ATOM   4274  DFX DFX Z2395      66.710   6.059 -50.827  1.00  0.00
ATOM   4275  DFY DFY Z2396     -21.099  82.050 -64.324  1.00  0.00
ATOM   4276  DFZ DFZ Z2397      47.257  58.983  86.002  1.00  0.00
ATOM   4277  DGA DGA Z2398      15.878  64.145  63.712  1.00  0.00
ATOM   4278  DGB DGB Z2399     -35.218 -14.966  85.926  1.00  0.00
ATOM   4279  DGC DGC Z2400     -10.552 -67.786 -23.476  1.00  0.00
ATOM   4280  DGD DGD Z2401     -84.521 -29.345   6.904  1.00  0.00
ATOM   4281  DGE DGE Z2402     -16.811  61.417  39.301  1.00  0.00
ATOM   4282  DGF DGF Z2403     -37.044 -31.192 -43.063  1.00  0.00
ATOM   4283  DGG DGG Z2404     -10.479 -72.447  49.162  1.00  0.00
ATOM   4284  DGH DGH Z2405      46.910 -85.626 -68.894  1.00  0.00
ATOM   4285  DGI DGI Z2406     -29.880  14.504 -68.618  1.00  0.00
ATOM   4286  DGJ DGJ Z2407      49.790  48.780 -48.831  1.00  0.00
ATOM   4287  DGK DGK Z2408     -56.311  -9.249  80.566  1.00  0.00
ATOM   4288  DGL DGL Z2409     -69.143  36.023  47.038  1.00  0.00
ATOM   4289  DGM DGM Z2410      64.285  59.635  39.264  1.00  0.00
ATOM   4290  DGN DGN Z2411     -42.369 -61.656 -50.048  1.00  0.00
ATOM   4291  DGO DGO Z2412     -47.988  -2.182 -57.526  1.00  0.00
ATOM   4292  DGP DGP Z2413      10.690  37.884  16.395  1.00  0.00
ATOM   4293  DGQ DGQ Z2414      65.399 -36.366 -36.577  1.00  0.00
ATOM   4294  DGR DGR Z2415      -6.634  -6.889 -61.869  1.00  0.00
ATOM   4295  DGS DGS Z2416      77.899  45.755 -75.650  1.00  0.00
ATOM   4296  DGT DGT Z2417     -28.622 -68.555 -80.614  1.00  0.00
ATOM   4297  DGU DGU Z2418      -7.853 -36.691  29.284  1.00  0.00
ATOM   4298  DGV DGV Z2419      37.689   4.245 -78.946  1.00  0.00
ATOM   4299  DGW DGW Z2420     -40.403 -88.092 -33.041  1.00  0.00
ATOM   4300  DGX DGX Z2421      12.075 -79.343 -63.706  1.00  0.00
ATOM   4301  DGY DGY Z2422     -64.291  20.449  -6.841  1.00  0.00
ATOM   4302  DGZ DGZ Z2423     -40.913  17.863 -80.477  1.00  0.00
ATOM   4303  DHA DHA Z2424      58.607  76.637 -71.101  1.00  0.00
ATOM   4304  DHB DHB Z2425     -74.312 -23.305  53.579  1.00  0.00
ATOM   4305  DHC DHC Z2426      63.837  -4.950  42.211  1.00  0.00
ATOM   4306  DHD DHD Z2427      53.721  83.537  51.735  1.00  0.00
ATOM   4307  DHE DHE Z2428      12.859 -45.441  81.013  1.00  0.00
ATOM   4308  DHF DHF Z2429     -46.927 -78.441  85.995  1.00  0.00
ATOM   4309  DHG DHG Z2430      65.864   6.733 -80.886  1.00  0.00
ATOM   4310  DHH DHH Z2431     -30.276  16.908 -14.702  1.00  0.00
ATOM   4311  DHI DHI Z2432     -51.528  37.348 -49.433  1.00  0.00
ATOM   4312  DHJ DHJ Z2433      19.261 -81.966  76.588  1.00  0.00
ATOM   4313  DHK DHK Z2434     -35.180  57.620   4.575  1.00  0.00
ATOM   4314  DHL DHL Z2435     -16.697 -38.466 -26.480  1.00  0.00
ATOM   4315  DHM DHM Z2436     -13.901 -83.913 -74.225  1.00  0.00
ATOM   4316  DHN DHN Z2437      51.582  10.994 -73.202  1.00  0.00
ATOM   4317  DHO DHO Z2438      33.505  22.235 -79.142  1.00  0.00
ATOM   4318  DHP DHP Z2439      50.916 -47.276 -61.572  1.00  0.00
ATOM   4319  DHQ DHQ Z2440     -64.442 -70.979  70.517  1.00  0.00
ATOM   4320  DHR DHR Z2441     -37.366  23.663  88.414  1.00  0.00
ATOM   4321  DHS DHS Z2442      83.872  82.469 -80.804  1.00  0.00
ATOM   4322  DHT DHT Z2443     -69.164 -18.757 -71.401  1.00  0.00
ATOM   4323  DHU DHU Z2444       8.181  81.621 -73.553  1.00  0.00
ATOM   4324  DHV DHV Z2445      64.007  67.194   8.994  1.00  0.00
ATOM   4325  DHW DHW Z2446      82.313 -25.166  -3.566  1.00  0.00
ATOM   4326  DHX DHX Z2447      11.636 -86.496 -38.426  1.00  0.00
ATOM   4327  DHY DHY Z2448      66.635  16.160  46.421  1.00  0.00
ATOM   4328  DHZ DHZ Z2449      40.368 -11.791  87.373  1.00  0.00
ATOM   4329  DIA DIA Z2450      44.726 -33.130 -37.246  1.00  0.00
ATOM   4330  DIB DIB Z2451      69.069  77.659 -19.509  1.00  0.00
ATOM   4331  DIC DIC Z2452      42.015  15.379  69.918  1.00  0.00
ATOM   4332  DID DID Z2453      54.600  84.541  38.411  1.00  0.00
ATOM   4333  DIE DIE Z2454     -54.228 -88.501 -85.075  1.00  0.00
ATOM   4334  DIF DIF Z2455     -75.006  17.837  85.432  1.00  0.00
ATOM   4335  DIG DIG Z2456      40.360 -54.722  85.116  1.00  0.00
ATOM   4336  DIH DIH Z2457      27.630 -34.787 -43.719  1.00  0.00
ATOM   4337  DII DII Z2458     -54.223 -49.364   6.562  1.00  0.00
ATOM   4338  DIJ DIJ Z2459      90.334 -24.323  48.562  1.00  0.00
ATOM   4339  DIK DIK Z2460      45.662  83.782 -39.068  1.00  0.00
ATOM   4340  DIL DIL Z2461     -85.474 -59.530 -44.528  1.00  0.00
ATOM   4341  DIM DIM Z2462      61.932 -57.889  12.748  1.00  0.00
ATOM   4342  DIN DIN Z2463     -84.993  -5.356  41.985  1.00  0.00
ATOM   4343  DIO DIO Z2464       1.294 -81.302  70.363  1.00  0.00
ATOM   4344  DIP DIP Z2465      -3.423  61.085 -44.796  1.00  0.00
ATOM   4345  DIQ DIQ Z2466      67.869 -79.943 -70.136  1.00  0.00
ATOM   4346  DIR DIR Z2467      60.550 -43.454  87.323  1.00  0.00
ATOM   4347  DIS DIS Z2468     -33.437 -42.549  13.530  1.00  0.00
ATOM   4348  DIT DIT Z2469      33.159 -52.030  56.101  1.00  0.00
ATOM   4349  DIU DIU Z2470     -72.765  69.198  87.362  1.00  0.00
ATOM   4350  DIV DIV Z2471     -82.857 -41.104   2.127  1.00  0.00
ATOM   4351  DIW DIW Z2472      56.768 -51.294 -29.556  1.00  0.00
ATOM   4352  DIX DIX Z2473      59.591 -10.857  -3.702  1.00  0.00
ATOM   4353  DIY DIY Z2474      87.592 -55.151  -6.369  1.00  0.00
ATOM   4354  DIZ DIZ Z2475     -11.329 -47.482  -1.935  1.00  0.00
ATOM   4355  DJA DJA Z2476     -42.274 -17.884  18.404  1.00  0.00
ATOM   4356  DJB DJB Z2477      -1.523 -85.395 -21.944  1.00  0.00
ATOM   4357  DJC DJC Z2478      71.864 -44.193 -15.597  1.00  0.00
ATOM   4358  DJD DJD Z2479      10.161  35.661  -1.911  1.00  0.00
ATOM   4359  DJE DJE Z2480      62.282  37.977 -80.207  1.00  0.00
ATOM   4360  DJF DJF Z2481     -63.063 -48.103 -72.270  1.00  0.00
ATOM   4361  DJG DJG Z2482      76.287  63.137  68.948  1.00  0.00
ATOM   4362  DJH DJH Z2483     -25.243  61.942 -51.667  1.00  0.00
ATOM   4363  DJI DJI Z2484     -27.689 -17.136 -46.589  1.00  0.00
ATOM   4364  DJJ DJJ Z2485      84.738  82.644 -19.552  1.00  0.00
ATOM   4365  DJK DJK Z2486      18.678   3.673  38.276  1.00  0.00
ATOM   4366  DJL DJL Z2487      89.186  77.993  10.617  1.00  0.00
ATOM   4367  DJM DJM Z2488      11.478  60.927 -63.837  1.00  0.00
ATOM   4368  DJN DJN Z2489      14.203 -65.030 -53.724  1.00  0.00
ATOM   4369  DJO DJO Z2490      67.193 -65.035  79.697  1.00  0.00
ATOM   4370  DJP DJP Z2491      32.695  59.570  87.741  1.00  0.00
ATOM   4371  DJQ DJQ Z2492     -20.558  51.478 -84.103  1.00  0.00
ATOM   4372  DJR DJR Z2493     -79.905  47.407 -60.157  1.00  0.00
ATOM   4373  DJS DJS Z2494      50.377 -72.425  25.248  1.00  0.00
ATOM   4374  DJT DJT Z2495      48.547 -12.808 -79.295  1.00  0.00
ATOM   4375  DJU DJU Z2496      35.411  -9.155 -83.341  1.00  0.00
ATOM   4376  DJV DJV Z2497      84.323  -9.785  50.551  1.00  0.00
ATOM   4377  DJW DJW Z2498      85.334  48.390  -8.475  1.00  0.00
ATOM   4378  DJX DJX Z2499     -32.330  81.045  84.912  1.00  0.00
ATOM   4379  DJY DJY Z2500     -73.756 -72.817 -82.411  1.00  0.00
ATOM   4380  DJZ DJZ Z2501      -0.912 -86.251 -38.541  1.00  0.00
ATOM   4381  DKA DKA Z2502      21.510  78.949  86.526  1.00  0.00
ATOM   4382  DKB DKB Z2503     -42.654  77.184 -28.465  1.00  0.00
ATOM   4383  DKC DKC Z2504     -45.083 -82.959  55.075  1.00  0.00
ATOM   4384  DKD DKD Z2505      72.689  82.433  -4.903  1.00  0.00
ATOM   4385  DKE DKE Z2506     -46.081 -31.996  83.472  1.00  0.00
ATOM   4386  DKF DKF Z2507      -6.044  43.067 -84.551  1.00  0.00
ATOM   4387  DKG DKG Z2508     -83.840  -8.501  58.615  1.00  0.00
ATOM   4388  DKH DKH Z2509     -83.897 -16.258  85.343  1.00  0.00
ATOM   4389  DKI DKI Z2510     -25.649 -88.258 -66.172  1.00  0.00
ATOM   4390  DKJ DKJ Z2511      66.595  52.081 -32.763  1.00  0.00
ATOM   4391  DKK DKK Z2512       0.985  60.510  15.085  1.00  0.00
ATOM   4392  DKL DKL Z2513     -14.859  81.168  43.099  1.00  0.00
ATOM   4393  DKM DKM Z2514      13.891 -80.117  10.198  1.00  0.00
ATOM   4394  DKN DKN Z2515     -34.210 -62.143  38.951  1.00  0.00
ATOM   4395  DKO DKO Z2516     -74.805 -83.753 -16.948  1.00  0.00
ATOM   4396  DKP DKP Z2517     -32.857  40.178 -75.570  1.00  0.00
ATOM   4397  DKQ DKQ Z2518     -11.892 -39.694 -58.999  1.00  0.00
ATOM   4398  DKR DKR Z2519      77.138  24.083  86.427  1.00  0.00
ATOM   4399  DKS DKS Z2520      38.736 -68.870  43.161  1.00  0.00
ATOM   4400  DKT DKT Z2521     -16.194  66.807 -47.330  1.00  0.00
ATOM   4401  DKU DKU Z2522      14.027 -48.160  47.521  1.00  0.00
ATOM   4402  DKV DKV Z2523      50.498  -0.804 -72.794  1.00  0.00
ATOM   4403  DKW DKW Z2524      21.794  85.133 -46.648  1.00  0.00
ATOM   4404  DKX DKX Z2525     -84.806  71.184 -30.964  1.00  0.00
ATOM   4405  DKY DKY Z2526     -59.403  11.591  89.352  1.00  0.00
ATOM   4406  DKZ DKZ Z2527      70.026 -28.716  19.959  1.00  0.00
ATOM   4407  DLA DLA Z2528      86.463 -10.034  13.911  1.00  0.00
ATOM   4408  DLB DLB Z2529     -34.567   9.711 -46.579  1.00  0.00
ATOM   4409  DLC DLC Z2530     -79.135  83.447  81.146  1.00  0.00
ATOM   4410  DLD DLD Z2531      30.999 -22.324  82.573  1.00  0.00
ATOM   4411  DLE DLE Z2532     -69.327  17.571 -43.135  1.00  0.00
ATOM   4412  DLF DLF Z2533      -0.520 -47.671 -28.502  1.00  0.00
ATOM   4413  DLG DLG Z2534      81.282 -52.120  24.066  1.00  0.00
ATOM   4414  DLH DLH Z2535      -5.007 -69.564  14.041  1.00  0.00
ATOM   4415  DLI DLI Z2536      87.342  24.320  31.084  1.00  0.00
ATOM   4416  DLJ DLJ Z2537      90.499  68.189  19.354  1.00  0.00
ATOM   4417  DLK DLK Z2538     -80.006 -67.800  82.673  1.00  0.00
ATOM   4418  DLL DLL Z2539     -85.702 -23.263  76.954  1.00  0.00
ATOM   4419  DLM DLM Z2540      37.795  -0.382 -68.975  1.00  0.00
ATOM   4420  DLN DLN Z2541     -14.388 -65.055  76.014  1.00  0.00
ATOM   4421  DLO DLO Z2542     -84.447  10.834 -46.956  1.00  0.00
ATOM   4422  DLP DLP Z2543     -24.832  63.158 -71.087  1.00  0.00
ATOM   4423  DLQ DLQ Z2544      86.607  34.519  50.080  1.00  0.00
ATOM   4424  DLR DLR Z2545     -45.586  24.213  26.368  1.00  0.00
ATOM   4425  DLS DLS Z2546     -46.431 -87.137  44.165  1.00  0.00
ATOM   4426  DLT DLT Z2547      -3.372  31.001  86.624  1.00  0.00
ATOM   4427  DLU DLU Z2548     -79.547 -55.949  65.079  1.00  0.00
ATOM   4428  DLV DLV Z2549       7.090   4.004 -76.492  1.00  0.00
ATOM   4429  DLW DLW Z2550     -39.227 -22.613 -17.408  1.00  0.00
ATOM   4430  DLX DLX Z2551      31.553 -85.195 -69.366  1.00  0.00
ATOM   4431  DLY DLY Z2552      21.336   2.311 -84.080  1.00  0.00
ATOM   4432  DLZ DLZ Z2553     -60.513 -54.190  68.254  1.00  0.00
ATOM   4433  DMA DMA Z2554     -30.510 -78.953 -24.703  1.00  0.00
ATOM   4434  DMB DMB Z2555     -12.486  83.553  -3.821  1.00  0.00
ATOM   4435  DMC DMC Z2556      84.449 -68.038 -68.540  1.00  0.00
ATOM   4436  DMD DMD Z2557     -13.848  41.314  48.882  1.00  0.00
ATOM   4437  DME DME Z2558      89.736  22.206 -45.062  1.00  0.00
ATOM   4438  DMF DMF Z2559      -1.881 -24.636 -85.138  1.00  0.00
ATOM   4439  DMG DMG Z2560      32.301   4.368 -41.608  1.00  0.00
ATOM   4440  DMH DMH Z2561      26.175 -18.003  -5.116  1.00  0.00
ATOM   4441  DMI DMI Z2562      27.254 -20.082  64.279  1.00  0.00
ATOM   4442  DMJ DMJ Z2563      85.118 -39.653  -4.477  1.00  0.00
ATOM   4443  DMK DMK Z2564     -22.448  -1.423  23.551  1.00  0.00
ATOM   4444  DML DML Z2565      55.695 -48.677  26.924  1.00  0.00
ATOM   4445  DMM DMM Z2566      87.711 -40.581  27.433  1.00  0.00
ATOM   4446  DMN DMN Z2567     -48.476  14.897 -11.334  1.00  0.00
ATOM   4447  DMO DMO Z2568     -11.392 -53.097 -62.042  1.00  0.00
ATOM   4448  DMP DMP Z2569      52.496  -8.936 -23.054  1.00  0.00
ATOM   4449  DMQ DMQ Z2570      25.256   8.570 -68.141  1.00  0.00
ATOM   4450  DMR DMR Z2571     -56.119  42.711  87.841  1.00  0.00
ATOM   4451  DMS DMS Z2572      84.948 -64.780  28.320  1.00  0.00
ATOM   4452  DMT DMT Z2573     -15.384 -56.158  15.288  1.00  0.00
ATOM   4453  DMU DMU Z2574      10.844  -5.955  83.296  1.00  0.00
ATOM   4454  DMV DMV Z2575      54.551  28.999  40.380  1.00  0.00
ATOM   4455  DMW DMW Z2576     -41.758  12.246   3.430  1.00  0.00
ATOM   4456  DMX DMX Z2577     -73.064  42.945 -39.983  1.00  0.00
ATOM   4457  DMY DMY Z2578     -78.420 -86.094  54.883  1.00  0.00
ATOM   4458  DMZ DMZ Z2579     -43.206  75.246  53.268  1.00  0.00
ATOM   4459  DNA DNA Z2580     -70.671 -50.940 -24.636  1.00  0.00
ATOM   4460  DNB DNB Z2581      -2.949  10.408 -66.770  1.00  0.00
ATOM   4461  DNC DNC Z2582     -22.709 -64.466  84.331  1.00  0.00
ATOM   4462  DND DND Z2583     -10.219 -27.047 -51.403  1.00  0.00
ATOM   4463  DNE DNE Z2584      50.035  66.143  35.901  1.00  0.00
ATOM   4464  DNF DNF Z2585     -44.801 -85.594  28.976  1.00  0.00
ATOM   4465  DNG DNG Z2586      81.209   0.658  60.339  1.00  0.00
ATOM   4466  DNH DNH Z2587     -30.130  -1.387  59.147  1.00  0.00
ATOM   4467  DNI DNI Z2588     -42.475  42.272  83.713  1.00  0.00
ATOM   4468  DNJ DNJ Z2589      69.007 -63.284  68.030  1.00  0.00
ATOM   4469  DNK DNK Z2590     -30.621  27.417 -84.876  1.00  0.00
ATOM   4470  DNL DNL Z2591      71.049  15.016 -27.441  1.00  0.00
ATOM   4471  DNM DNM Z2592     -53.708  -0.340 -19.466  1.00  0.00
ATOM   4472  DNN DNN Z2593     -19.023 -44.294  87.383  1.00  0.00
ATOM   4473  DNO DNO Z2594     -67.629  83.491  40.681  1.00  0.00
ATOM   4474  DNP DNP Z2595     -34.667  64.957  20.541  1.00  0.00
ATOM   4475  DNQ DNQ Z2596     -69.669 -44.672  15.922  1.00  0.00
ATOM   4476  DNR DNR Z2597      85.006 -53.285  86.562  1.00  0.00
ATOM   4477  DNS DNS Z2598     -85.633  36.697 -57.801  1.00  0.00
ATOM   4478  DNT DNT Z2599      61.446  32.228 -55.144  1.00  0.00
ATOM   4479  DNU DNU Z2600      -5.838  75.325  16.562  1.00  0.00
ATOM   4480  DNV DNV Z2601      71.289 -49.031 -38.019  1.00  0.00
ATOM   4481  DNW DNW Z2602      71.772 -27.115 -65.633  1.00  0.00
ATOM   4482  DNX DNX Z2603      49.674  26.575 -83.606  1.00  0.00
ATOM   4483  DNY DNY Z2604     -73.599 -49.931  82.929  1.00  0.00
ATOM   4484  DNZ DNZ Z2605     -25.404 -86.314  59.441  1.00  0.00
ATOM   4485  DOA DOA Z2606     -58.924 -48.998  33.072  1.00  0.00
ATOM   4486  DOB DOB Z2607      35.367  35.424   5.764  1.00  0.00
ATOM   4487  DOC DOC Z2608      11.266  72.901 -24.818  1.00  0.00
ATOM   4488  DOD DOD Z2609      24.562 -37.728  44.926  1.00  0.00
ATOM   4489  DOE DOE Z2610      80.241  -3.907 -69.707  1.00  0.00
ATOM   4490  DOF DOF Z2611      19.988  28.035 -11.163  1.00  0.00
ATOM   4491  DOG DOG Z2612     -22.264 -51.246 -45.440  1.00  0.00
ATOM   4492  DOH DOH Z2613     -17.597  83.493  87.159  1.00  0.00
ATOM   4493  DOI DOI Z2614     -63.493  42.446   8.133  1.00  0.00
ATOM   4494  DOJ DOJ Z2615      89.065  13.142 -80.319  1.00  0.00
ATOM   4495  DOK DOK Z2616      10.207 -51.653 -48.361  1.00  0.00
ATOM   4496  DOL DOL Z2617     -82.263  60.031  76.622  1.00  0.00
ATOM   4497  DOM DOM Z2618     -77.398 -89.969  28.484  1.00  0.00
ATOM   4498  DON DON Z2619      37.247  46.168  21.182  1.00  0.00
ATOM   4499  DOO DOO Z2620     -13.772   1.923  55.465  1.00  0.00
ATOM   4500  DOP DOP Z2621      54.499  69.351 -40.047  1.00  0.00
ATOM   4501  DOQ DOQ Z2622      23.971  58.852 -62.441  1.00  0.00
ATOM   4502  DOR DOR Z2623      41.931 -88.537  51.473  1.00  0.00
ATOM   4503  DOS DOS Z2624      35.384 -20.087 -14.303  1.00  0.00
ATOM   4504  DOT DOT Z2625     -72.138  72.624 -63.176  1.00  0.00
ATOM   4505  DOU DOU Z2626     -63.722 -87.969 -77.312  1.00  0.00
ATOM   4506  DOV DOV Z2627     -12.546  50.892 -62.038  1.00  0.00
ATOM   4507  DOW DOW Z2628     -59.147  82.894 -69.848  1.00  0.00
ATOM   4508  DOX DOX Z2629     -39.167  46.552  -3.796  1.00  0.00
ATOM   4509  DOY DOY Z2630      78.467 -18.317 -14.918  1.00  0.00
ATOM   4510  DOZ DOZ Z2631     -59.394  84.834 -36.910  1.00  0.00
ATOM   4511  DPA DPA Z2632      70.493  -9.574 -28.262  1.00  0.00
ATOM   4512  DPB DPB Z2633      30.024 -51.184   0.704  1.00  0.00
ATOM   4513  DPC DPC Z2634     -48.841  75.995  86.526  1.00  0.00
ATOM   4514  DPD DPD Z2635     -13.214   1.061 -18.364  1.00  0.00
ATOM   4515  DPE DPE Z2636     -52.218 -20.736 -84.970  1.00  0.00
ATOM   4516  DPF DPF Z2637      80.402 -73.057 -81.839  1.00  0.00
ATOM   4517  DPG DPG Z2638      40.727 -69.504 -66.729  1.00  0.00
ATOM   4518  DPH DPH Z2639       9.371  32.682  65.393  1.00  0.00
ATOM   4519  DPI DPI Z2640      16.964 -41.487 -55.648  1.00  0.00
ATOM   4520  DPJ DPJ Z2641      56.459 -43.962  -9.324  1.00  0.00
ATOM   4521  DPK DPK Z2642     -81.199  85.938 -64.634  1.00  0.00
ATOM   4522  DPL DPL Z2643      60.005 -52.133 -79.304  1.00  0.00
ATOM   4523  DPM DPM Z2644       4.787  48.200 -55.715  1.00  0.00
ATOM   4524  DPN DPN Z2645      85.603 -32.827 -81.686  1.00  0.00
ATOM   4525  DPO DPO Z2646     -80.254 -80.873  43.246  1.00  0.00
ATOM   4526  DPP DPP Z2647       1.230 -33.892 -63.909  1.00  0.00
ATOM   4527  DPQ DPQ Z2648     -66.178 -26.950 -84.658  1.00  0.00
ATOM   4528  DPR DPR Z2649      -3.905  66.941  55.927  1.00  0.00
ATOM   4529  DPS DPS Z2650     -63.114  78.064 -26.189  1.00  0.00
ATOM   4530  DPT DPT Z2651      11.112 -29.562 -78.617  1.00  0.00
ATOM   4531  DPU DPU Z2652      54.382 -11.218 -61.895  1.00  0.00
ATOM   4532  DPV DPV Z2653      64.417 -10.636  26.080  1.00  0.00
ATOM   4533  DPW DPW Z2654     -58.711 -87.800 -20.000  1.00  0.00
ATOM   4534  DPX DPX Z2655     -56.784  29.102 -32.543  1.00  0.00
ATOM   4535  DPY DPY Z2656      39.019  32.724  39.110  1.00  0.00
ATOM   4536  DPZ DPZ Z2657      49.167  67.337 -53.122  1.00  0.00
ATOM   4537  DQA DQA Z2658      44.622 -79.882   1.793  1.00  0.00
ATOM   4538  DQB DQB Z2659      -3.033 -58.638 -38.356  1.00  0.00
ATOM   4539  DQC DQC Z2660      50.377  27.199  81.808  1.00  0.00
ATOM   4540  DQD DQD Z2661      11.450  20.248   0.974  1.00  0.00
ATOM   4541  DQE DQE Z2662       0.291  41.386  54.796  1.00  0.00
ATOM   4542  DQF DQF Z2663      82.905 -30.182 -48.259  1.00  0.00
ATOM   4543  DQG DQG Z2664      89.497 -17.850 -15.343  1.00  0.00
ATOM   4544  DQH DQH Z2665     -59.372  31.346 -19.407  1.00  0.00
ATOM   4545  DQI DQI Z2666      21.686 -55.862  89.271  1.00  0.00
ATOM   4546  DQJ DQJ Z2667     -63.158  77.524  69.346  1.00  0.00
ATOM   4547  DQK DQK Z2668      52.376 -33.449  12.879  1.00  0.00
ATOM   4548  DQL DQL Z2669     -69.802 -89.095 -41.789  1.00  0.00
ATOM   4549  DQM DQM Z2670     -60.064  24.897 -82.845  1.00  0.00
ATOM   4550  DQN DQN Z2671      76.765  79.359  74.535  1.00  0.00
ATOM   4551  DQO DQO Z2672      88.543  84.809 -30.988  1.00  0.00
ATOM   4552  DQP DQP Z2673      49.307  80.910 -86.032  1.00  0.00
ATOM   4553  DQQ DQQ Z2674      65.641  26.637 -86.031  1.00  0.00
ATOM   4554  DQR DQR Z2675     -15.940  72.908  71.413  1.00  0.00
ATOM   4555  DQS DQS Z2676      70.112  58.166 -10.485  1.00  0.00
ATOM   4556  DQT DQT Z2677      36.072  -1.775 -19.075  1.00  0.00
ATOM   4557  DQU DQU Z2678     -23.729  36.427 -50.961  1.00  0.00
ATOM   4558  DQV DQV Z2679      83.009  77.450  63.277  1.00  0.00
ATOM   4559  DQW DQW Z2680     -81.301  84.580 -28.222  1.00  0.00
ATOM   4560  DQX DQX Z2681      43.871  69.787  58.745  1.00  0.00
ATOM   4561  DQY DQY Z2682     -47.251  52.315 -85.092  1.00  0.00
ATOM   4562  DQZ DQZ Z2683      59.897  83.445 -12.636  1.00  0.00
ATOM   4563  DRA DRA Z2684     -83.926 -30.430 -31.472  1.00  0.00
ATOM   4564  DRB DRB Z2685      52.053  45.571  -5.979  1.00  0.00
ATOM   4565  DRC DRC Z2686     -16.498 -55.477  84.510  1.00  0.00
ATOM   4566  DRD DRD Z2687      31.927 -31.371  -2.034  1.00  0.00
ATOM   4567  DRE DRE Z2688      86.963 -77.942  25.563  1.00  0.00
ATOM   4568  DRF DRF Z2689      69.435 -79.128 -24.706  1.00  0.00
ATOM   4569  DRG DRG Z2690     -53.479 -23.408  78.654  1.00  0.00
ATOM   4570  DRH DRH Z2691      59.066  19.701  21.314  1.00  0.00
ATOM   4571  DRI DRI Z2692      86.279 -50.878 -42.975  1.00  0.00
ATOM   4572  DRJ DRJ Z2693      -3.673 -55.213 -14.795  1.00  0.00
ATOM   4573  DRK DRK Z2694      20.798  83.343  74.805  1.00  0.00
ATOM   4574  DRL DRL Z2695     -15.300 -11.210 -22.528  1.00  0.00
ATOM   4575  DRM DRM Z2696      -0.213  -5.586 -47.369  1.00  0.00
ATOM   4576  DRN DRN Z2697      22.795  -7.590  55.616  1.00  0.00
ATOM   4577  DRO DRO Z2698      87.452  56.793  86.763  1.00  0.00
ATOM   4578  DRP DRP Z2699      66.120 -50.405  28.235  1.00  0.00
ATOM   4579  DRQ DRQ Z2700     -73.861  39.682  58.551  1.00  0.00
ATOM   4580  DRR DRR Z2701     -77.838  50.540 -75.558  1.00  0.00
ATOM   4581  DRS DRS Z2702      -0.406 -26.402  38.583  1.00  0.00
ATOM   4582  DRT DRT Z2703     -47.243 -37.583 -39.315  1.00  0.00
ATOM   4583  DRU DRU Z2704     -74.486  43.930 -10.344  1.00  0.00
ATOM   4584  DRV DRV Z2705      -8.937 -85.454  43.353  1.00  0.00
ATOM   4585  DRW DRW Z2706     -73.067  56.814 -52.402  1.00  0.00
ATOM   4586  DRX DRX Z2707      43.852 -56.885 -70.168  1.00  0.00
ATOM   4587  DRY DRY Z2708      27.949 -52.042 -57.937  1.00  0.00
ATOM   4588  DRZ DRZ Z2709      85.969  -7.062  72.290  1.00  0.00
ATOM   4589  DSA DSA Z2710     -19.748 -75.307   9.497  1.00  0.00
ATOM   4590  DSB DSB Z2711      87.868 -76.179  78.648  1.00  0.00
ATOM   4591  DSC DSC Z2712     -25.603  83.533  65.135  1.00  0.00
ATOM   4592  DSD DSD Z2713      73.451 -74.615  76.382  1.00  0.00
ATOM   4593  DSE DSE Z2714      79.319  71.450 -14.260  1.00  0.00
ATOM   4594  DSF DSF Z2715     -40.920   7.400  87.473  1.00  0.00
ATOM   4595  DSG DSG Z2716     -40.720 -64.823  53.611  1.00  0.00
ATOM   4596  DSH DSH Z2717      74.415 -87.432 -86.246  1.00  0.00
ATOM   4597  DSI DSI Z2718     -78.797  82.981 -75.536  1.00  0.00
ATOM   4598  DSJ DSJ Z2719      61.044 -89.048 -32.642  1.00  0.00
ATOM   4599  DSK DSK Z2720      21.540 -43.392  73.957  1.00  0.00
ATOM   4600  DSL DSL Z2721      24.453 -90.137 -50.617  1.00  0.00
ATOM   4601  DSM DSM Z2722     -70.554  52.304  13.177  1.00  0.00
ATOM   4602  DSN DSN Z2723     -53.718 -68.328 -33.899  1.00  0.00
ATOM   4603  DSO DSO Z2724     -42.217 -84.629 -65.816  1.00  0.00
ATOM   4604  DSP DSP Z2725       1.155  31.668  73.217  1.00  0.00
ATOM   4605  DSQ DSQ Z2726      50.971 -50.434   6.245  1.00  0.00
ATOM   4606  DSR DSR Z2727      85.775  82.637  -7.161  1.00  0.00
ATOM   4607  DSS DSS Z2728      -5.478  72.916  -0.482  1.00  0.00
ATOM   4608  DST DST Z2729      20.378  32.329  88.798  1.00  0.00
ATOM   4609  DSU DSU Z2730      87.016  -8.844  30.955  1.00  0.00
ATOM   4610  DSV DSV Z2731      -2.092  53.464  60.761  1.00  0.00
ATOM   4611  DSW DSW Z2732     -50.894 -52.298  47.551  1.00  0.00
ATOM   4612  DSX DSX Z2733     -25.683 -10.414  65.800  1.00  0.00
ATOM   4613  DSY DSY Z2734     -22.901  27.321  62.869  1.00  0.00
ATOM   4614  DSZ DSZ Z2735     -24.150  32.236  31.020  1.00  0.00
ATOM   4615  DTA DTA Z2736     -48.190 -35.637  36.378  1.00  0.00
ATOM   4616  DTB DTB Z2737      18.498  78.581  57.496  1.00  0.00
ATOM   4617  DTC DTC Z2738     -30.890 -63.414 -21.112  1.00  0.00
ATOM   4618  DTD DTD Z2739     -29.916 -68.080 -64.738  1.00  0.00
ATOM   4619  DTE DTE Z2740      13.741 -85.251 -81.085  1.00  0.00
ATOM   4620  DTF DTF Z2741      -7.283   4.661  25.644  1.00  0.00
ATOM   4621  DTG DTG Z2742     -72.415  -4.378  85.622  1.00  0.00
ATOM   4622  DTH DTH Z2743      84.073  17.193   0.422  1.00  0.00
ATOM   4623  DTI DTI Z2744     -68.019 -28.015 -32.652  1.00  0.00
ATOM   4624  DTJ DTJ Z2745      85.525  -8.082 -57.323  1.00  0.00
ATOM   4625  DTK DTK Z2746       5.849 -45.775 -86.691  1.00  0.00
ATOM   4626  DTL DTL Z2747      56.351 -78.086 -85.245  1.00  0.00
ATOM   4627  DTM DTM Z2748      11.808 -66.634 -71.483  1.00  0.00
ATOM   4628  DTN DTN Z2749     -83.227  84.592  60.140  1.00  0.00
ATOM   4629  DTO DTO Z2750      57.329 -19.578  89.658  1.00  0.00
ATOM   4630  DTP DTP Z2751     -58.608 -11.898 -60.082  1.00  0.00
ATOM   4631  DTQ DTQ Z2752     -62.905 -49.303 -58.237  1.00  0.00
ATOM   4632  DTR DTR Z2753      26.839 -87.499   5.855  1.00  0.00
ATOM   4633  DTS DTS Z2754     -31.213  33.576 -24.944  1.00  0.00
ATOM   4634  DTT DTT Z2755     -73.221  39.288 -66.808  1.00  0.00
ATOM   4635  DTU DTU Z2756     -69.930  70.222  40.665  1.00  0.00
ATOM   4636  DTV DTV Z2757      80.984 -17.384  62.469  1.00  0.00
ATOM   4637  DTW DTW Z2758     -81.879 -90.016 -52.518  1.00  0.00
ATOM   4638  DTX DTX Z2759      47.474  70.095 -81.571  1.00  0.00
ATOM   4639  DTY DTY Z2760      67.293 -38.975  31.379  1.00  0.00
ATOM   4640  DTZ DTZ Z2761      27.856 -75.155 -51.539  1.00  0.00
ATOM   4641  DUA DUA Z2762     -16.666 -26.149 -82.961  1.00  0.00
ATOM   4642  DUB DUB Z2763     -83.841 -45.655  36.301  1.00  0.00
ATOM   4643  DUC DUC Z2764      17.439  24.494  19.074  1.00  0.00
ATOM   4644  DUD DUD Z2765      53.454   7.423 -43.470  1.00  0.00
ATOM   4645  DUE DUE Z2766     -83.322 -79.128  64.407  1.00  0.00
ATOM   4646  DUF DUF Z2767       2.327 -70.182  76.806  1.00  0.00
ATOM   4647  DUG DUG Z2768     -61.912   2.276  30.189  1.00  0.00
ATOM   4648  DUH DUH Z2769      26.168   5.085 -24.058  1.00  0.00
ATOM   4649  DUI DUI Z2770       2.672 -59.864  70.914  1.00  0.00
ATOM   4650  DUJ DUJ Z2771      10.115  57.698 -39.118  1.00  0.00
ATOM   4651  DUK DUK Z2772      43.574 -68.813  58.725  1.00  0.00
ATOM   4652  DUL DUL Z2773      -6.987  10.294  66.014  1.00  0.00
ATOM   4653  DUM DUM Z2774      51.226  39.856 -25.295  1.00  0.00
ATOM   4654  DUN DUN Z2775     -69.311 -86.162  88.191  1.00  0.00
ATOM   4655  DUO DUO Z2776     -11.454  25.590  25.313  1.00  0.00
ATOM   4656  DUP DUP Z2777      66.031  -3.463   8.794  1.00  0.00
END
