# Supplementary material for: The Effect of Macromolecular Crowding on the Electrostatic Component of Barnase–Barstar Binding: A Computational, Implicit Solvent-Based Study
Source: PLoS One. 2014 Jun 10;9(6):e98618. doi: 10.1371/journal.pone.0098618 (PMC4051634; doi:10.1371/journal.pone.0098618)
Supplement: File S1 — Contains sample pdb files used in our analyses; each contains the barnase/barstar complex with a specific random placement of crowders of varying radii at 30% crowding density. Also included are files specifying, for each pdb file, the radii of each atom and model crowder. (TAR) [file pone.0098618.s005.tar › vary30percent_pdb/with_crowders-5.pdb]

ATOM      1  CAY VAL A   3      18.329  -9.767 -18.786  1.00  0.00
ATOM      2  CY  VAL A   3      17.463  -9.299 -17.665  1.00  0.55
ATOM      3  OY  VAL A   3      17.203 -10.038 -16.718  1.00 -0.55
ATOM      4  N   VAL A   3      16.993  -8.037 -17.760  1.00 -0.40
ATOM      5  H   VAL A   3      17.222  -7.453 -18.535  1.00  0.40
ATOM      6  CA  VAL A   3      16.107  -7.419 -16.733  1.00  0.00
ATOM      7  CB  VAL A   3      16.269  -5.903 -16.535  1.00  0.00
ATOM      8  CG1 VAL A   3      15.283  -5.404 -15.502  1.00  0.00
ATOM      9  CG2 VAL A   3      17.666  -5.466 -16.113  1.00  0.00
ATOM     10  C   VAL A   3      14.669  -7.755 -17.123  1.00  0.55
ATOM     11  O   VAL A   3      14.125  -7.204 -18.095  1.00 -0.55
ATOM     12  N   ILE A   4      14.072  -8.639 -16.383  1.00 -0.40
ATOM     13  H   ILE A   4      14.512  -9.101 -15.616  1.00  0.40
ATOM     14  CA  ILE A   4      12.656  -8.995 -16.677  1.00  0.00
ATOM     15  CB  ILE A   4      12.546 -10.506 -16.596  1.00  0.00
ATOM     16  CG2 ILE A   4      11.132 -11.017 -16.786  1.00  0.00
ATOM     17  CG1 ILE A   4      13.586 -11.052 -17.616  1.00  0.00
ATOM     18  CD1 ILE A   4      13.725 -12.568 -17.376  1.00  0.00
ATOM     19  C   ILE A   4      11.850  -8.257 -15.632  1.00  0.55
ATOM     20  O   ILE A   4      11.950  -8.686 -14.487  1.00 -0.55
ATOM     21  N   ASN A   5      11.188  -7.189 -15.991  1.00 -0.40
ATOM     22  H   ASN A   5      11.172  -6.861 -16.933  1.00  0.40
ATOM     23  CA  ASN A   5      10.424  -6.409 -15.014  1.00  0.00
ATOM     24  CB  ASN A   5      11.345  -5.293 -14.478  1.00  0.00
ATOM     25  CG  ASN A   5      11.507  -4.197 -15.497  1.00  0.55
ATOM     26  OD1 ASN A   5      11.426  -4.466 -16.699  1.00 -0.55
ATOM     27  ND2 ASN A   5      11.717  -2.929 -15.181  1.00 -0.78
ATOM     28 HD21 ASN A   5      11.776  -2.656 -14.221  1.00  0.39
ATOM     29 HD22 ASN A   5      11.817  -2.244 -15.903  1.00  0.39
ATOM     30  C   ASN A   5       9.146  -5.812 -15.561  1.00  0.55
ATOM     31  O   ASN A   5       8.660  -4.755 -15.093  1.00 -0.55
ATOM     32  N   THR A   6       8.573  -6.475 -16.564  1.00 -0.40
ATOM     33  H   THR A   6       8.954  -7.320 -16.930  1.00  0.40
ATOM     34  CA  THR A   6       7.336  -5.993 -17.193  1.00  0.00
ATOM     35  CB  THR A   6       7.495  -6.026 -18.718  1.00  0.00
ATOM     36  OG1 THR A   6       7.625  -7.403 -19.111  1.00 -0.49
ATOM     37  HG1 THR A   6       7.563  -7.412 -20.069  1.00  0.49
ATOM     38  CG2 THR A   6       8.740  -5.225 -19.136  1.00  0.00
ATOM     39  C   THR A   6       6.232  -6.939 -16.733  1.00  0.55
ATOM     40  O   THR A   6       6.611  -8.029 -16.299  1.00 -0.55
ATOM     41  N   PHE A   7       4.972  -6.560 -16.843  1.00 -0.40
ATOM     42  H   PHE A   7       4.688  -5.677 -17.207  1.00  0.40
ATOM     43  CA  PHE A   7       3.912  -7.502 -16.400  1.00  0.00
ATOM     44  CB  PHE A   7       2.545  -6.816 -16.648  1.00  0.12
ATOM     45  CG  PHE A   7       2.234  -5.716 -15.659  1.00 -0.12
ATOM     46  CD1 PHE A   7       2.080  -6.016 -14.292  1.00 -0.12
ATOM     47  HD1 PHE A   7       2.188  -7.032 -13.942  1.00  0.12
ATOM     48  CE1 PHE A   7       1.787  -4.996 -13.396  1.00 -0.12
ATOM     49  HE1 PHE A   7       1.638  -5.215 -12.349  1.00  0.12
ATOM     50  CZ  PHE A   7       1.687  -3.671 -13.868  1.00 -0.12
ATOM     51  HZ  PHE A   7       1.486  -2.873 -13.169  1.00  0.12
ATOM     52  CD2 PHE A   7       2.089  -4.405 -16.107  1.00 -0.12
ATOM     53  HD2 PHE A   7       2.168  -4.189 -17.162  1.00  0.12
ATOM     54  CE2 PHE A   7       1.843  -3.376 -15.212  1.00 -0.12
ATOM     55  HE2 PHE A   7       1.773  -2.355 -15.558  1.00  0.12
ATOM     56  C   PHE A   7       3.988  -8.873 -17.043  1.00  0.55
ATOM     57  O   PHE A   7       3.930  -9.931 -16.338  1.00 -0.55
ATOM     58  N   ASP A   8       4.076  -8.953 -18.383  1.00 -0.40
ATOM     59  H   ASP A   8       4.106  -8.140 -18.960  1.00  0.40
ATOM     60  CA  ASP A   8       4.135 -10.249 -19.088  1.00  0.00
ATOM     61  CB  ASP A   8       4.031 -10.089 -20.627  1.00  0.00
ATOM     62  CG  ASP A   8       2.588  -9.770 -20.943  1.00  0.10
ATOM     63  OD1 ASP A   8       1.754 -10.653 -20.640  1.00 -0.55
ATOM     64  OD2 ASP A   8       2.462  -8.627 -21.418  1.00 -0.55
ATOM     65  C   ASP A   8       5.421 -11.049 -18.947  1.00  0.55
ATOM     66  O   ASP A   8       5.378 -12.269 -18.851  1.00 -0.55
ATOM     67  N   GLY A   9       6.548 -10.322 -19.006  1.00 -0.40
ATOM     68  H   GLY A   9       6.591  -9.338 -19.155  1.00  0.40
ATOM     69  CA  GLY A   9       7.803 -11.083 -18.828  1.00  0.00
ATOM     70  C   GLY A   9       7.792 -11.756 -17.443  1.00  0.55
ATOM     71  O   GLY A   9       8.086 -12.963 -17.360  1.00 -0.55
ATOM     72  N   VAL A  10       7.485 -11.016 -16.366  1.00 -0.40
ATOM     73  H   VAL A  10       7.259 -10.048 -16.433  1.00  0.40
ATOM     74  CA  VAL A  10       7.464 -11.599 -15.010  1.00  0.00
ATOM     75  CB  VAL A  10       7.388 -10.553 -13.892  1.00  0.00
ATOM     76  CG1 VAL A  10       7.386 -11.181 -12.494  1.00  0.00
ATOM     77  CG2 VAL A  10       8.560  -9.576 -13.991  1.00  0.00
ATOM     78  C   VAL A  10       6.322 -12.605 -14.848  1.00  0.55
ATOM     79  O   VAL A  10       6.519 -13.655 -14.242  1.00 -0.55
ATOM     80  N   ALA A  11       5.167 -12.365 -15.417  1.00 -0.40
ATOM     81  H   ALA A  11       5.009 -11.540 -15.953  1.00  0.40
ATOM     82  CA  ALA A  11       4.038 -13.274 -15.314  1.00  0.00
ATOM     83  CB  ALA A  11       2.713 -12.733 -15.889  1.00  0.00
ATOM     84  C   ALA A  11       4.389 -14.583 -16.026  1.00  0.55
ATOM     85  O   ALA A  11       4.042 -15.634 -15.517  1.00 -0.55
ATOM     86  N   ASP A  12       5.050 -14.457 -17.191  1.00 -0.40
ATOM     87  H   ASP A  12       5.317 -13.590 -17.603  1.00  0.40
ATOM     88  CA  ASP A  12       5.392 -15.710 -17.887  1.00  0.00
ATOM     89  CB  ASP A  12       5.950 -15.433 -19.272  1.00  0.00
ATOM     90  CG  ASP A  12       4.809 -15.091 -20.202  1.00  0.10
ATOM     91  OD1 ASP A  12       3.608 -15.246 -19.848  1.00 -0.55
ATOM     92  OD2 ASP A  12       5.220 -14.674 -21.315  1.00 -0.55
ATOM     93  C   ASP A  12       6.440 -16.470 -17.120  1.00  0.55
ATOM     94  O   ASP A  12       6.401 -17.688 -17.034  1.00 -0.55
ATOM     95  N   TYR A  13       7.400 -15.716 -16.618  1.00 -0.40
ATOM     96  H   TYR A  13       7.421 -14.726 -16.734  1.00  0.40
ATOM     97  CA  TYR A  13       8.517 -16.321 -15.838  1.00  0.00
ATOM     98  CB  TYR A  13       9.528 -15.218 -15.495  1.00  0.12
ATOM     99  CG  TYR A  13      10.857 -15.763 -15.081  1.00 -0.12
ATOM    100  CD1 TYR A  13      11.025 -16.287 -13.802  1.00 -0.12
ATOM    101  HD1 TYR A  13      10.183 -16.269 -13.127  1.00  0.12
ATOM    102  CE1 TYR A  13      12.217 -16.831 -13.348  1.00 -0.12
ATOM    103  HE1 TYR A  13      12.310 -17.255 -12.360  1.00  0.12
ATOM    104  CZ  TYR A  13      13.280 -16.800 -14.232  1.00  0.06
ATOM    105  OH  TYR A  13      14.503 -17.285 -13.795  1.00 -0.49
ATOM    106  HH  TYR A  13      14.497 -17.283 -12.835  1.00  0.43
ATOM    107  CD2 TYR A  13      11.943 -15.767 -15.969  1.00 -0.12
ATOM    108  HD2 TYR A  13      11.846 -15.372 -16.969  1.00  0.12
ATOM    109  CE2 TYR A  13      13.153 -16.297 -15.519  1.00 -0.12
ATOM    110  HE2 TYR A  13      14.005 -16.316 -16.183  1.00  0.12
ATOM    111  C   TYR A  13       8.019 -17.119 -14.644  1.00  0.55
ATOM    112  O   TYR A  13       8.424 -18.276 -14.395  1.00 -0.55
ATOM    113  N   LEU A  14       7.100 -16.494 -13.897  1.00 -0.40
ATOM    114  H   LEU A  14       6.793 -15.571 -14.114  1.00  0.40
ATOM    115  CA  LEU A  14       6.466 -17.116 -12.696  1.00  0.00
ATOM    116  CB  LEU A  14       5.439 -16.167 -12.076  1.00  0.00
ATOM    117  CG  LEU A  14       6.026 -14.992 -11.281  1.00  0.00
ATOM    118  CD1 LEU A  14       4.925 -13.953 -11.038  1.00  0.00
ATOM    119  CD2 LEU A  14       6.608 -15.537  -9.993  1.00  0.00
ATOM    120  C   LEU A  14       5.759 -18.417 -13.020  1.00  0.55
ATOM    121  O   LEU A  14       5.887 -19.465 -12.365  1.00 -0.55
ATOM    122  N   GLN A  15       4.997 -18.320 -14.103  1.00 -0.40
ATOM    123  H   GLN A  15       4.886 -17.492 -14.647  1.00  0.40
ATOM    124  CA  GLN A  15       4.271 -19.539 -14.511  1.00  0.00
ATOM    125  CB  GLN A  15       3.242 -19.235 -15.560  1.00  0.00
ATOM    126  CG  GLN A  15       1.993 -18.450 -15.209  1.00  0.00
ATOM    127  CD  GLN A  15       1.053 -18.699 -16.416  1.00  0.55
ATOM    128  OE1 GLN A  15       1.315 -18.171 -17.517  1.00 -0.55
ATOM    129  NE2 GLN A  15       0.048 -19.519 -16.139  1.00 -0.78
ATOM    130 HE21 GLN A  15      -0.620 -19.749 -16.847  1.00  0.39
ATOM    131 HE22 GLN A  15      -0.043 -19.908 -15.222  1.00  0.39
ATOM    132  C   GLN A  15       5.193 -20.634 -15.081  1.00  0.55
ATOM    133  O   GLN A  15       4.839 -21.802 -14.957  1.00 -0.55
ATOM    134  N   THR A  16       6.284 -20.233 -15.716  1.00 -0.40
ATOM    135  H   THR A  16       6.514 -19.270 -15.831  1.00  0.40
ATOM    136  CA  THR A  16       7.211 -21.195 -16.283  1.00  0.00
ATOM    137  CB  THR A  16       8.108 -20.626 -17.410  1.00  0.00
ATOM    138  OG1 THR A  16       7.259 -19.900 -18.296  1.00 -0.49
ATOM    139  HG1 THR A  16       6.981 -19.117 -17.815  1.00  0.49
ATOM    140  CG2 THR A  16       8.810 -21.765 -18.173  1.00  0.00
ATOM    141  C   THR A  16       8.162 -21.733 -15.234  1.00  0.55
ATOM    142  O   THR A  16       8.299 -22.967 -15.218  1.00 -0.55
ATOM    143  N   TYR A  17       8.773 -20.886 -14.447  1.00 -0.40
ATOM    144  H   TYR A  17       8.625 -19.901 -14.488  1.00  0.40
ATOM    145  CA  TYR A  17       9.721 -21.377 -13.449  1.00  0.00
ATOM    146  CB  TYR A  17      11.033 -20.515 -13.591  1.00  0.12
ATOM    147  CG  TYR A  17      11.478 -20.514 -15.040  1.00 -0.12
ATOM    148  CD1 TYR A  17      12.130 -21.636 -15.596  1.00 -0.12
ATOM    149  HD1 TYR A  17      12.305 -22.500 -14.973  1.00  0.12
ATOM    150  CE1 TYR A  17      12.555 -21.666 -16.925  1.00 -0.12
ATOM    151  HE1 TYR A  17      13.056 -22.528 -17.340  1.00  0.12
ATOM    152  CZ  TYR A  17      12.302 -20.532 -17.687  1.00  0.06
ATOM    153  OH  TYR A  17      12.619 -20.477 -19.033  1.00 -0.49
ATOM    154  HH  TYR A  17      12.363 -19.613 -19.363  1.00  0.43
ATOM    155  CD2 TYR A  17      11.256 -19.401 -15.851  1.00 -0.12
ATOM    156  HD2 TYR A  17      10.767 -18.530 -15.440  1.00  0.12
ATOM    157  CE2 TYR A  17      11.655 -19.401 -17.171  1.00 -0.12
ATOM    158  HE2 TYR A  17      11.471 -18.541 -17.798  1.00  0.12
ATOM    159  C   TYR A  17       9.234 -21.420 -12.010  1.00  0.55
ATOM    160  O   TYR A  17      10.026 -21.911 -11.202  1.00 -0.55
ATOM    161  N   HSD A  18       8.058 -20.995 -11.640  1.00 -0.40
ATOM    162  H   HSD A  18       7.420 -20.623 -12.308  1.00  0.40
ATOM    163  CA  HSD A  18       7.567 -21.013 -10.282  1.00  0.00
ATOM    164  CB  HSD A  18       7.255 -22.412  -9.742  1.00  0.12
ATOM    165  ND1 HSD A  18       5.350 -22.085 -11.391  1.00 -0.40
ATOM    166  HD1 HSD A  18       5.522 -21.119 -11.582  1.00  0.40
ATOM    167  CG  HSD A  18       6.073 -22.863 -10.532  1.00 -0.12
ATOM    168  CE1 HSD A  18       4.387 -22.849 -11.917  1.00  0.15
ATOM    169  HE1 HSD A  18       3.667 -22.489 -12.652  1.00  0.12
ATOM    170  NE2 HSD A  18       4.445 -24.074 -11.420  1.00 -0.56
ATOM    171  CD2 HSD A  18       5.512 -24.100 -10.552  1.00  0.15
ATOM    172  HD2 HSD A  18       5.776 -25.007 -10.022  1.00  0.12
ATOM    173  C   HSD A  18       8.486 -20.307  -9.289  1.00  0.55
ATOM    174  O   HSD A  18       8.646 -20.775  -8.185  1.00 -0.55
ATOM    175  N   LYS A  19       8.996 -19.177  -9.676  1.00 -0.40
ATOM    176  H   LYS A  19       8.837 -18.844 -10.601  1.00  0.40
ATOM    177  CA  LYS A  19       9.813 -18.307  -8.860  1.00  0.00
ATOM    178  CB  LYS A  19      11.113 -19.018  -8.541  1.00  0.00
ATOM    179  CG  LYS A  19      11.991 -19.124  -9.779  1.00  0.00
ATOM    180  CD  LYS A  19      13.185 -20.018  -9.647  1.00  0.00
ATOM    181  CE  LYS A  19      14.249 -19.494 -10.618  1.00  0.33
ATOM    182  NZ  LYS A  19      15.420 -20.420 -10.717  1.00 -0.32
ATOM    183  HZ1 LYS A  19      15.100 -21.350 -11.056  1.00  0.33
ATOM    184  HZ2 LYS A  19      15.859 -20.525  -9.780  1.00  0.33
ATOM    185  HZ3 LYS A  19      16.116 -20.029 -11.384  1.00  0.33
ATOM    186  C   LYS A  19       9.993 -17.020  -9.667  1.00  0.55
ATOM    187  O   LYS A  19       9.771 -16.952 -10.895  1.00 -0.55
ATOM    188  N   LEU A  20      10.378 -15.979  -8.953  1.00 -0.40
ATOM    189  H   LEU A  20      10.494 -16.018  -7.964  1.00  0.40
ATOM    190  CA  LEU A  20      10.655 -14.702  -9.595  1.00  0.00
ATOM    191  CB  LEU A  20      10.775 -13.519  -8.588  1.00  0.00
ATOM    192  CG  LEU A  20       9.470 -12.962  -7.959  1.00  0.00
ATOM    193  CD1 LEU A  20       9.842 -11.945  -6.902  1.00  0.00
ATOM    194  CD2 LEU A  20       8.540 -12.320  -8.967  1.00  0.00
ATOM    195  C   LEU A  20      12.022 -14.693 -10.299  1.00  0.55
ATOM    196  O   LEU A  20      12.918 -15.398  -9.815  1.00 -0.55
ATOM    197  N   PRO A  21      12.156 -13.855 -11.321  1.00 -0.20
ATOM    198  CD  PRO A  21      11.077 -13.073 -11.927  1.00  0.10
ATOM    199  CA  PRO A  21      13.437 -13.676 -12.023  1.00  0.10
ATOM    200  CB  PRO A  21      13.188 -12.626 -13.078  1.00  0.00
ATOM    201  CG  PRO A  21      11.739 -12.352 -13.069  1.00  0.00
ATOM    202  C   PRO A  21      14.474 -13.211 -11.006  1.00  0.55
ATOM    203  O   PRO A  21      14.181 -12.619  -9.964  1.00 -0.55
ATOM    204  N   ASP A  22      15.740 -13.397 -11.342  1.00 -0.40
ATOM    205  H   ASP A  22      15.985 -13.802 -12.219  1.00  0.40
ATOM    206  CA  ASP A  22      16.859 -13.044 -10.498  1.00  0.00
ATOM    207  CB  ASP A  22      18.200 -13.555 -11.095  1.00  0.00
ATOM    208  CG  ASP A  22      18.099 -15.082 -11.055  1.00  0.10
ATOM    209  OD1 ASP A  22      17.236 -15.690 -10.347  1.00 -0.55
ATOM    210  OD2 ASP A  22      18.916 -15.723 -11.777  1.00 -0.55
ATOM    211  C   ASP A  22      17.038 -11.587 -10.209  1.00  0.55
ATOM    212  O   ASP A  22      17.916 -11.326  -9.369  1.00 -0.55
ATOM    213  N   ASN A  23      16.341 -10.659 -10.820  1.00 -0.40
ATOM    214  H   ASN A  23      15.639 -10.870 -11.497  1.00  0.40
ATOM    215  CA  ASN A  23      16.571  -9.236 -10.524  1.00  0.00
ATOM    216  CB  ASN A  23      16.326  -8.442 -11.803  1.00  0.00
ATOM    217  CG  ASN A  23      14.973  -8.757 -12.424  1.00  0.55
ATOM    218  OD1 ASN A  23      14.761  -9.889 -12.907  1.00 -0.55
ATOM    219  ND2 ASN A  23      14.083  -7.761 -12.405  1.00 -0.78
ATOM    220 HD21 ASN A  23      14.327  -6.880 -12.000  1.00  0.39
ATOM    221 HD22 ASN A  23      13.173  -7.897 -12.796  1.00  0.39
ATOM    222  C   ASN A  23      15.722  -8.732  -9.359  1.00  0.55
ATOM    223  O   ASN A  23      15.748  -7.539  -9.060  1.00 -0.55
ATOM    224  N   TYR A  24      14.997  -9.618  -8.725  1.00 -0.40
ATOM    225  H   TYR A  24      14.985 -10.578  -8.994  1.00  0.40
ATOM    226  CA  TYR A  24      14.162  -9.268  -7.591  1.00  0.00
ATOM    227  CB  TYR A  24      12.841 -10.106  -7.635  1.00  0.12
ATOM    228  CG  TYR A  24      11.971  -9.391  -8.629  1.00 -0.12
ATOM    229  CD1 TYR A  24      11.299  -8.220  -8.263  1.00 -0.12
ATOM    230  HD1 TYR A  24      11.365  -7.877  -7.242  1.00  0.12
ATOM    231  CE1 TYR A  24      10.553  -7.490  -9.169  1.00 -0.12
ATOM    232  HE1 TYR A  24      10.056  -6.578  -8.872  1.00  0.12
ATOM    233  CZ  TYR A  24      10.462  -7.963 -10.476  1.00  0.06
ATOM    234  OH  TYR A  24       9.680  -7.287 -11.405  1.00 -0.49
ATOM    235  HH  TYR A  24       9.165  -6.627 -10.936  1.00  0.43
ATOM    236  CD2 TYR A  24      11.913  -9.820  -9.940  1.00 -0.12
ATOM    237  HD2 TYR A  24      12.470 -10.692 -10.252  1.00  0.12
ATOM    238  CE2 TYR A  24      11.130  -9.119 -10.862  1.00 -0.12
ATOM    239  HE2 TYR A  24      11.043  -9.477 -11.878  1.00  0.12
ATOM    240  C   TYR A  24      14.764  -9.534  -6.232  1.00  0.55
ATOM    241  O   TYR A  24      15.365 -10.597  -6.153  1.00 -0.55
ATOM    242  N   ILE A  25      14.561  -8.696  -5.232  1.00 -0.40
ATOM    243  H   ILE A  25      14.067  -7.840  -5.361  1.00  0.40
ATOM    244  CA  ILE A  25      15.038  -8.950  -3.877  1.00  0.00
ATOM    245  CB  ILE A  25      16.326  -8.192  -3.481  1.00  0.00
ATOM    246  CG2 ILE A  25      17.566  -8.889  -4.056  1.00  0.00
ATOM    247  CG1 ILE A  25      16.322  -6.709  -3.870  1.00  0.00
ATOM    248  CD1 ILE A  25      17.601  -6.045  -3.346  1.00  0.00
ATOM    249  C   ILE A  25      13.950  -8.515  -2.886  1.00  0.55
ATOM    250  O   ILE A  25      13.309  -7.552  -3.241  1.00 -0.55
ATOM    251  N   THR A  26      13.773  -9.140  -1.750  1.00 -0.40
ATOM    252  H   THR A  26      14.311  -9.942  -1.503  1.00  0.40
ATOM    253  CA  THR A  26      12.783  -8.716  -0.770  1.00  0.00
ATOM    254  CB  THR A  26      12.528  -9.786   0.303  1.00  0.00
ATOM    255  OG1 THR A  26      13.694  -9.881   1.116  1.00 -0.49
ATOM    256  HG1 THR A  26      13.504 -10.554   1.773  1.00  0.49
ATOM    257  CG2 THR A  26      12.324 -11.127  -0.344  1.00  0.00
ATOM    258  C   THR A  26      13.224  -7.400  -0.140  1.00  0.55
ATOM    259  O   THR A  26      14.357  -6.901  -0.315  1.00 -0.55
ATOM    260  N   LYS A  27      12.287  -6.769   0.542  1.00 -0.40
ATOM    261  H   LYS A  27      11.367  -7.146   0.596  1.00  0.40
ATOM    262  CA  LYS A  27      12.460  -5.526   1.257  1.00  0.00
ATOM    263  CB  LYS A  27      11.181  -4.959   1.855  1.00  0.00
ATOM    264  CG  LYS A  27      10.102  -4.405   0.945  1.00  0.00
ATOM    265  CD  LYS A  27       8.750  -4.452   1.677  1.00  0.00
ATOM    266  CE  LYS A  27       7.559  -4.131   0.800  1.00  0.33
ATOM    267  NZ  LYS A  27       6.252  -4.452   1.438  1.00 -0.32
ATOM    268  HZ1 LYS A  27       6.150  -3.905   2.316  1.00  0.33
ATOM    269  HZ2 LYS A  27       6.214  -5.468   1.657  1.00  0.33
ATOM    270  HZ3 LYS A  27       5.479  -4.210   0.786  1.00  0.33
ATOM    271  C   LYS A  27      13.546  -5.724   2.363  1.00  0.55
ATOM    272  O   LYS A  27      14.371  -4.798   2.524  1.00 -0.55
ATOM    273  N   SER A  28      13.524  -6.835   3.061  1.00 -0.40
ATOM    274  H   SER A  28      12.843  -7.551   2.929  1.00  0.40
ATOM    275  CA  SER A  28      14.554  -7.060   4.102  1.00  0.00
ATOM    276  CB  SER A  28      14.180  -8.226   4.985  1.00  0.00
ATOM    277  OG  SER A  28      14.628  -9.515   4.622  1.00 -0.49
ATOM    278  HG  SER A  28      14.293 -10.111   5.296  1.00  0.49
ATOM    279  C   SER A  28      15.937  -7.179   3.452  1.00  0.55
ATOM    280  O   SER A  28      16.867  -6.489   3.907  1.00 -0.55
ATOM    281  N   GLU A  29      16.051  -7.999   2.392  1.00 -0.40
ATOM    282  H   GLU A  29      15.287  -8.547   2.061  1.00  0.40
ATOM    283  CA  GLU A  29      17.290  -8.135   1.672  1.00  0.00
ATOM    284  CB  GLU A  29      17.101  -8.912   0.350  1.00  0.00
ATOM    285  CG  GLU A  29      17.067 -10.380   0.712  1.00  0.00
ATOM    286  CD  GLU A  29      16.359 -11.242  -0.303  1.00  0.10
ATOM    287  OE1 GLU A  29      16.171 -10.866  -1.480  1.00 -0.55
ATOM    288  OE2 GLU A  29      15.927 -12.350   0.128  1.00 -0.55
ATOM    289  C   GLU A  29      17.900  -6.827   1.208  1.00  0.55
ATOM    290  O   GLU A  29      19.127  -6.597   1.301  1.00 -0.55
ATOM    291  N   ALA A  30      17.009  -6.004   0.662  1.00 -0.40
ATOM    292  H   ALA A  30      16.044  -6.240   0.586  1.00  0.40
ATOM    293  CA  ALA A  30      17.400  -4.684   0.135  1.00  0.00
ATOM    294  CB  ALA A  30      16.185  -4.078  -0.557  1.00  0.00
ATOM    295  C   ALA A  30      18.008  -3.761   1.193  1.00  0.55
ATOM    296  O   ALA A  30      19.015  -3.059   1.036  1.00 -0.55
ATOM    297  N   GLN A  31      17.328  -3.779   2.338  1.00 -0.40
ATOM    298  H   GLN A  31      16.515  -4.344   2.445  1.00  0.40
ATOM    299  CA  GLN A  31      17.698  -2.998   3.511  1.00  0.00
ATOM    300  CB  GLN A  31      16.700  -3.141   4.643  1.00  0.00
ATOM    301  CG  GLN A  31      15.300  -2.718   4.234  1.00  0.00
ATOM    302  CD  GLN A  31      14.294  -2.788   5.368  1.00  0.55
ATOM    303  OE1 GLN A  31      13.963  -1.687   5.817  1.00 -0.55
ATOM    304  NE2 GLN A  31      13.796  -3.926   5.881  1.00 -0.78
ATOM    305 HE21 GLN A  31      13.134  -3.889   6.630  1.00  0.39
ATOM    306 HE22 GLN A  31      14.086  -4.810   5.513  1.00  0.39
ATOM    307  C   GLN A  31      19.099  -3.444   3.943  1.00  0.55
ATOM    308  O   GLN A  31      19.888  -2.569   4.269  1.00 -0.55
ATOM    309  N   ALA A  32      19.253  -4.754   3.872  1.00 -0.40
ATOM    310  H   ALA A  32      18.510  -5.349   3.577  1.00  0.40
ATOM    311  CA  ALA A  32      20.500  -5.431   4.211  1.00  0.00
ATOM    312  CB  ALA A  32      20.493  -6.930   4.090  1.00  0.00
ATOM    313  C   ALA A  32      21.607  -4.845   3.322  1.00  0.55
ATOM    314  O   ALA A  32      22.731  -4.739   3.833  1.00 -0.55
ATOM    315  N   LEU A  33      21.311  -4.450   2.092  1.00 -0.40
ATOM    316  H   LEU A  33      20.398  -4.519   1.698  1.00  0.40
ATOM    317  CA  LEU A  33      22.357  -3.884   1.258  1.00  0.00
ATOM    318  CB  LEU A  33      22.135  -4.136  -0.238  1.00  0.00
ATOM    319  CG  LEU A  33      21.779  -5.612  -0.475  1.00  0.00
ATOM    320  CD1 LEU A  33      21.481  -5.834  -1.940  1.00  0.00
ATOM    321  CD2 LEU A  33      22.911  -6.488   0.024  1.00  0.00
ATOM    322  C   LEU A  33      22.450  -2.396   1.468  1.00  0.55
ATOM    323  O   LEU A  33      23.265  -1.801   0.764  1.00 -0.55
ATOM    324  N   GLY A  34      21.641  -1.829   2.330  1.00 -0.40
ATOM    325  H   GLY A  34      20.958  -2.311   2.872  1.00  0.40
ATOM    326  CA  GLY A  34      21.774  -0.373   2.490  1.00  0.00
ATOM    327  C   GLY A  34      20.646   0.455   1.912  1.00  0.55
ATOM    328  O   GLY A  34      20.850   1.663   1.794  1.00 -0.55
ATOM    329  N   TRP A  35      19.542  -0.227   1.591  1.00 -0.40
ATOM    330  H   TRP A  35      19.459  -1.214   1.705  1.00  0.40
ATOM    331  CA  TRP A  35      18.395   0.472   1.052  1.00  0.00
ATOM    332  CB  TRP A  35      17.413  -0.521   0.459  1.00  0.12
ATOM    333  CG  TRP A  35      16.126   0.047  -0.111  1.00 -0.12
ATOM    334  CD1 TRP A  35      15.966   1.059  -1.031  1.00 -0.12
ATOM    335  HD1 TRP A  35      16.756   1.653  -1.465  1.00  0.12
ATOM    336  NE1 TRP A  35      14.618   1.180  -1.300  1.00 -0.40
ATOM    337  HE1 TRP A  35      14.236   1.815  -1.935  1.00  0.40
ATOM    338  CE2 TRP A  35      13.885   0.291  -0.560  1.00  0.00
ATOM    339  CD2 TRP A  35      14.793  -0.438   0.202  1.00  0.00
ATOM    340  CE3 TRP A  35      14.327  -1.408   1.089  1.00 -0.12
ATOM    341  HE3 TRP A  35      14.989  -1.960   1.741  1.00  0.12
ATOM    342  CZ3 TRP A  35      12.972  -1.648   1.111  1.00 -0.12
ATOM    343  HZ3 TRP A  35      12.582  -2.429   1.748  1.00  0.12
ATOM    344  CZ2 TRP A  35      12.492   0.088  -0.535  1.00 -0.12
ATOM    345  HZ2 TRP A  35      11.788   0.648  -1.131  1.00  0.12
ATOM    346  CH2 TRP A  35      12.092  -0.902   0.328  1.00 -0.12
ATOM    347  HH2 TRP A  35      11.036  -1.115   0.404  1.00  0.12
ATOM    348  C   TRP A  35      17.652   1.229   2.157  1.00  0.55
ATOM    349  O   TRP A  35      17.319   0.631   3.180  1.00 -0.55
ATOM    350  N   VAL A  36      17.398   2.503   1.833  1.00 -0.40
ATOM    351  H   VAL A  36      17.709   2.885   0.966  1.00  0.40
ATOM    352  CA  VAL A  36      16.660   3.433   2.691  1.00  0.00
ATOM    353  CB  VAL A  36      17.450   4.649   3.192  1.00  0.00
ATOM    354  CG1 VAL A  36      16.648   5.384   4.245  1.00  0.00
ATOM    355  CG2 VAL A  36      18.811   4.283   3.760  1.00  0.00
ATOM    356  C   VAL A  36      15.551   3.940   1.762  1.00  0.55
ATOM    357  O   VAL A  36      15.938   4.746   0.898  1.00 -0.55
ATOM    358  N   ALA A  37      14.332   3.417   1.956  1.00 -0.40
ATOM    359  H   ALA A  37      14.129   2.772   2.689  1.00  0.40
ATOM    360  CA  ALA A  37      13.223   3.787   1.069  1.00  0.00
ATOM    361  CB  ALA A  37      11.904   3.144   1.465  1.00  0.00
ATOM    362  C   ALA A  37      13.120   5.297   0.914  1.00  0.55
ATOM    363  O   ALA A  37      12.985   5.735  -0.250  1.00 -0.55
ATOM    364  N   SER A  38      13.155   6.050   1.998  1.00 -0.40
ATOM    365  H   SER A  38      13.251   5.705   2.928  1.00  0.40
ATOM    366  CA  SER A  38      13.042   7.494   1.789  1.00  0.00
ATOM    367  CB  SER A  38      12.904   8.310   3.079  1.00  0.00
ATOM    368  OG  SER A  38      13.873   7.799   3.987  1.00 -0.49
ATOM    369  HG  SER A  38      13.492   7.000   4.359  1.00  0.49
ATOM    370  C   SER A  38      14.220   8.080   1.002  1.00  0.55
ATOM    371  O   SER A  38      14.056   9.224   0.533  1.00 -0.55
ATOM    372  N   LYS A  39      15.343   7.430   0.811  1.00 -0.40
ATOM    373  H   LYS A  39      15.518   6.513   1.164  1.00  0.40
ATOM    374  CA  LYS A  39      16.410   8.079   0.036  1.00  0.00
ATOM    375  CB  LYS A  39      17.766   7.511   0.382  1.00  0.00
ATOM    376  CG  LYS A  39      17.926   6.529   1.525  1.00  0.00
ATOM    377  CD  LYS A  39      19.285   6.772   2.215  1.00  0.00
ATOM    378  CE  LYS A  39      19.281   8.268   2.589  1.00  0.33
ATOM    379  NZ  LYS A  39      18.012   8.835   1.990  1.00 -0.32
ATOM    380  HZ1 LYS A  39      17.341   8.063   1.802  1.00  0.33
ATOM    381  HZ2 LYS A  39      18.236   9.324   1.100  1.00  0.33
ATOM    382  HZ3 LYS A  39      17.585   9.510   2.658  1.00  0.33
ATOM    383  C   LYS A  39      16.149   7.836  -1.458  1.00  0.55
ATOM    384  O   LYS A  39      16.607   8.608  -2.310  1.00 -0.55
ATOM    385  N   GLY A  40      15.420   6.748  -1.705  1.00 -0.40
ATOM    386  H   GLY A  40      15.044   6.158  -0.995  1.00  0.40
ATOM    387  CA  GLY A  40      15.152   6.388  -3.115  1.00  0.00
ATOM    388  C   GLY A  40      16.499   5.869  -3.682  1.00  0.55
ATOM    389  O   GLY A  40      16.691   6.012  -4.881  1.00 -0.55
ATOM    390  N   ASN A  41      17.345   5.248  -2.879  1.00 -0.40
ATOM    391  H   ASN A  41      17.125   5.077  -1.923  1.00  0.40
ATOM    392  CA  ASN A  41      18.656   4.768  -3.321  1.00  0.00
ATOM    393  CB  ASN A  41      19.660   5.137  -2.190  1.00  0.00
ATOM    394  CG  ASN A  41      19.415   4.159  -1.063  1.00  0.55
ATOM    395  OD1 ASN A  41      18.331   3.582  -0.908  1.00 -0.55
ATOM    396  ND2 ASN A  41      20.429   3.913  -0.227  1.00 -0.78
ATOM    397 HD21 ASN A  41      20.307   3.273   0.532  1.00  0.39
ATOM    398 HD22 ASN A  41      21.308   4.370  -0.359  1.00  0.39
ATOM    399  C   ASN A  41      18.791   3.299  -3.673  1.00  0.55
ATOM    400  O   ASN A  41      19.893   2.721  -3.645  1.00 -0.55
ATOM    401  N   LEU A  42      17.706   2.602  -4.035  1.00 -0.40
ATOM    402  H   LEU A  42      16.800   3.014  -4.097  1.00  0.40
ATOM    403  CA  LEU A  42      17.801   1.167  -4.366  1.00  0.00
ATOM    404  CB  LEU A  42      16.422   0.571  -4.646  1.00  0.00
ATOM    405  CG  LEU A  42      16.306  -0.921  -4.883  1.00  0.00
ATOM    406  CD1 LEU A  42      16.789  -1.705  -3.667  1.00  0.00
ATOM    407  CD2 LEU A  42      14.872  -1.264  -5.270  1.00  0.00
ATOM    408  C   LEU A  42      18.772   0.859  -5.524  1.00  0.55
ATOM    409  O   LEU A  42      19.554  -0.096  -5.416  1.00 -0.55
ATOM    410  N   ALA A  43      18.691   1.648  -6.583  1.00 -0.40
ATOM    411  H   ALA A  43      18.078   2.431  -6.657  1.00  0.40
ATOM    412  CA  ALA A  43      19.569   1.338  -7.721  1.00  0.00
ATOM    413  CB  ALA A  43      18.966   2.065  -8.911  1.00  0.00
ATOM    414  C   ALA A  43      21.023   1.663  -7.424  1.00  0.55
ATOM    415  O   ALA A  43      21.910   1.165  -8.140  1.00 -0.55
ATOM    416  N   ASP A  44      21.277   2.449  -6.389  1.00 -0.40
ATOM    417  H   ASP A  44      20.549   2.839  -5.831  1.00  0.40
ATOM    418  CA  ASP A  44      22.631   2.795  -6.000  1.00  0.00
ATOM    419  CB  ASP A  44      22.782   3.960  -5.026  1.00  0.00
ATOM    420  CG  ASP A  44      21.953   5.126  -5.520  1.00  0.10
ATOM    421  OD1 ASP A  44      22.010   5.282  -6.761  1.00 -0.55
ATOM    422  OD2 ASP A  44      21.287   5.844  -4.743  1.00 -0.55
ATOM    423  C   ASP A  44      23.228   1.635  -5.195  1.00  0.55
ATOM    424  O   ASP A  44      24.440   1.429  -5.311  1.00 -0.55
ATOM    425  N   VAL A  45      22.369   0.991  -4.428  1.00 -0.40
ATOM    426  H   VAL A  45      21.396   1.201  -4.378  1.00  0.40
ATOM    427  CA  VAL A  45      22.884  -0.101  -3.600  1.00  0.00
ATOM    428  CB  VAL A  45      22.219   0.010  -2.191  1.00  0.00
ATOM    429  CG1 VAL A  45      22.421   1.426  -1.646  1.00  0.00
ATOM    430  CG2 VAL A  45      20.743  -0.327  -2.180  1.00  0.00
ATOM    431  C   VAL A  45      22.741  -1.504  -4.160  1.00  0.55
ATOM    432  O   VAL A  45      23.317  -2.484  -3.636  1.00 -0.55
ATOM    433  N   ALA A  46      21.930  -1.649  -5.197  1.00 -0.40
ATOM    434  H   ALA A  46      21.481  -0.861  -5.608  1.00  0.40
ATOM    435  CA  ALA A  46      21.617  -2.936  -5.830  1.00  0.00
ATOM    436  CB  ALA A  46      20.573  -3.708  -5.029  1.00  0.00
ATOM    437  C   ALA A  46      21.151  -2.620  -7.241  1.00  0.55
ATOM    438  O   ALA A  46      19.974  -2.679  -7.582  1.00 -0.55
ATOM    439  N   PRO A  47      22.177  -2.290  -8.036  1.00 -0.20
ATOM    440  CD  PRO A  47      23.616  -2.206  -7.719  1.00  0.10
ATOM    441  CA  PRO A  47      21.898  -1.931  -9.444  1.00  0.10
ATOM    442  CB  PRO A  47      23.244  -1.460  -9.974  1.00  0.00
ATOM    443  CG  PRO A  47      24.088  -1.185  -8.761  1.00  0.00
ATOM    444  C   PRO A  47      21.214  -3.138 -10.098  1.00  0.55
ATOM    445  O   PRO A  47      21.542  -4.317  -9.806  1.00 -0.55
ATOM    446  N   GLY A  48      20.258  -2.779 -10.942  1.00 -0.40
ATOM    447  H   GLY A  48      20.020  -1.826 -11.115  1.00  0.40
ATOM    448  CA  GLY A  48      19.500  -3.787 -11.667  1.00  0.00
ATOM    449  C   GLY A  48      18.460  -4.570 -10.889  1.00  0.55
ATOM    450  O   GLY A  48      17.785  -5.350 -11.547  1.00 -0.55
ATOM    451  N   LYS A  49      18.335  -4.351  -9.587  1.00 -0.40
ATOM    452  H   LYS A  49      18.914  -3.687  -9.122  1.00  0.40
ATOM    453  CA  LYS A  49      17.375  -5.032  -8.729  1.00  0.00
ATOM    454  CB  LYS A  49      17.926  -5.170  -7.312  1.00  0.00
ATOM    455  CG  LYS A  49      19.054  -6.088  -7.059  1.00  0.00
ATOM    456  CD  LYS A  49      18.842  -7.363  -7.836  1.00  0.00
ATOM    457  CE  LYS A  49      20.240  -7.929  -8.118  1.00  0.33
ATOM    458  NZ  LYS A  49      20.148  -9.389  -8.459  1.00 -0.32
ATOM    459  HZ1 LYS A  49      19.554  -9.511  -9.304  1.00  0.33
ATOM    460  HZ2 LYS A  49      19.725  -9.906  -7.661  1.00  0.33
ATOM    461  HZ3 LYS A  49      21.100  -9.762  -8.648  1.00  0.33
ATOM    462  C   LYS A  49      16.086  -4.197  -8.577  1.00  0.55
ATOM    463  O   LYS A  49      16.107  -2.958  -8.682  1.00 -0.55
ATOM    464  N   SER A  50      15.029  -4.926  -8.243  1.00 -0.40
ATOM    465  H   SER A  50      15.101  -5.913  -8.135  1.00  0.40
ATOM    466  CA  SER A  50      13.711  -4.380  -8.011  1.00  0.00
ATOM    467  CB  SER A  50      12.781  -4.725  -9.188  1.00  0.00
ATOM    468  OG  SER A  50      12.867  -4.002 -10.390  1.00 -0.49
ATOM    469  HG  SER A  50      12.033  -4.143 -10.844  1.00  0.49
ATOM    470  C   SER A  50      13.192  -5.095  -6.760  1.00  0.55
ATOM    471  O   SER A  50      13.549  -6.266  -6.525  1.00 -0.55
ATOM    472  N   ILE A  51      12.381  -4.448  -5.965  1.00 -0.40
ATOM    473  H   ILE A  51      12.132  -3.499  -6.138  1.00  0.40
ATOM    474  CA  ILE A  51      11.777  -5.049  -4.775  1.00  0.00
ATOM    475  CB  ILE A  51      11.084  -3.944  -3.913  1.00  0.00
ATOM    476  CG2 ILE A  51      10.270  -4.546  -2.766  1.00  0.00
ATOM    477  CG1 ILE A  51      12.133  -2.913  -3.492  1.00  0.00
ATOM    478  CD1 ILE A  51      13.226  -3.409  -2.600  1.00  0.00
ATOM    479  C   ILE A  51      10.739  -6.054  -5.232  1.00  0.55
ATOM    480  O   ILE A  51       9.897  -5.770  -6.131  1.00 -0.55
ATOM    481  N   GLY A  52      10.688  -7.239  -4.682  1.00 -0.40
ATOM    482  H   GLY A  52      11.340  -7.517  -3.981  1.00  0.40
ATOM    483  CA  GLY A  52       9.696  -8.229  -5.038  1.00  0.00
ATOM    484  C   GLY A  52       9.954  -9.502  -4.256  1.00  0.55
ATOM    485  O   GLY A  52      11.108  -9.792  -3.885  1.00 -0.55
ATOM    486  N   GLY A  53       8.846 -10.212  -4.027  1.00 -0.40
ATOM    487  H   GLY A  53       7.963  -9.891  -4.357  1.00  0.40
ATOM    488  CA  GLY A  53       8.797 -11.458  -3.317  1.00  0.00
ATOM    489  C   GLY A  53       8.214 -11.485  -1.916  1.00  0.55
ATOM    490  O   GLY A  53       7.977 -12.598  -1.430  1.00 -0.55
ATOM    491  N   ASP A  54       7.920 -10.323  -1.341  1.00 -0.40
ATOM    492  H   ASP A  54       8.103  -9.451  -1.788  1.00  0.40
ATOM    493  CA  ASP A  54       7.303 -10.247   0.001  1.00  0.00
ATOM    494  CB  ASP A  54       7.322  -8.786   0.474  1.00  0.00
ATOM    495  CG  ASP A  54       8.784  -8.444   0.755  1.00  0.10
ATOM    496  OD1 ASP A  54       9.238  -9.072   1.746  1.00 -0.55
ATOM    497  OD2 ASP A  54       9.364  -7.643  -0.019  1.00 -0.55
ATOM    498  C   ASP A  54       5.869 -10.753   0.005  1.00  0.55
ATOM    499  O   ASP A  54       5.163 -10.704  -1.011  1.00 -0.55
ATOM    500  N   ILE A  55       5.396 -11.225   1.127  1.00 -0.40
ATOM    501  H   ILE A  55       5.969 -11.292   1.940  1.00  0.40
ATOM    502  CA  ILE A  55       4.013 -11.689   1.300  1.00  0.00
ATOM    503  CB  ILE A  55       3.725 -12.284   2.698  1.00  0.00
ATOM    504  CG2 ILE A  55       2.232 -12.551   2.971  1.00  0.00
ATOM    505  CG1 ILE A  55       4.558 -13.587   2.828  1.00  0.00
ATOM    506  CD1 ILE A  55       3.737 -14.705   2.189  1.00  0.00
ATOM    507  C   ILE A  55       3.134 -10.440   1.118  1.00  0.55
ATOM    508  O   ILE A  55       3.504  -9.331   1.510  1.00 -0.55
ATOM    509  N   PHE A  56       2.000 -10.681   0.522  1.00 -0.40
ATOM    510  H   PHE A  56       1.791 -11.609   0.231  1.00  0.40
ATOM    511  CA  PHE A  56       0.953  -9.735   0.210  1.00  0.00
ATOM    512  CB  PHE A  56       0.565  -9.717  -1.293  1.00  0.12
ATOM    513  CG  PHE A  56      -0.506  -8.676  -1.530  1.00 -0.12
ATOM    514  CD1 PHE A  56      -0.206  -7.327  -1.368  1.00 -0.12
ATOM    515  HD1 PHE A  56       0.798  -7.040  -1.093  1.00  0.12
ATOM    516  CE1 PHE A  56      -1.158  -6.350  -1.549  1.00 -0.12
ATOM    517  HE1 PHE A  56      -0.909  -5.309  -1.405  1.00  0.12
ATOM    518  CZ  PHE A  56      -2.424  -6.716  -1.915  1.00 -0.12
ATOM    519  HZ  PHE A  56      -3.172  -5.952  -2.069  1.00  0.12
ATOM    520  CD2 PHE A  56      -1.807  -9.048  -1.893  1.00 -0.12
ATOM    521  HD2 PHE A  56      -2.067 -10.089  -2.017  1.00  0.12
ATOM    522  CE2 PHE A  56      -2.764  -8.044  -2.091  1.00 -0.12
ATOM    523  HE2 PHE A  56      -3.770  -8.308  -2.383  1.00  0.12
ATOM    524  C   PHE A  56      -0.213 -10.175   1.079  1.00  0.55
ATOM    525  O   PHE A  56      -0.703 -11.289   0.808  1.00 -0.55
ATOM    526  N   SER A  57      -0.570  -9.300   2.033  1.00 -0.40
ATOM    527  H   SER A  57      -0.160  -8.405   2.184  1.00  0.40
ATOM    528  CA  SER A  57      -1.681  -9.759   2.914  1.00  0.00
ATOM    529  CB  SER A  57      -1.460  -9.230   4.340  1.00  0.00
ATOM    530  OG  SER A  57      -0.176  -9.733   4.729  1.00 -0.49
ATOM    531  HG  SER A  57      -0.024  -9.410   5.620  1.00  0.49
ATOM    532  C   SER A  57      -3.088  -9.504   2.431  1.00  0.55
ATOM    533  O   SER A  57      -3.984  -9.914   3.203  1.00 -0.55
ATOM    534  N   ASN A  58      -3.285  -8.888   1.254  1.00 -0.40
ATOM    535  H   ASN A  58      -2.529  -8.536   0.708  1.00  0.40
ATOM    536  CA  ASN A  58      -4.616  -8.693   0.703  1.00  0.00
ATOM    537  CB  ASN A  58      -5.010 -10.107   0.212  1.00  0.00
ATOM    538  CG  ASN A  58      -6.288 -10.275  -0.572  1.00  0.55
ATOM    539  OD1 ASN A  58      -6.557  -9.283  -1.273  1.00 -0.55
ATOM    540  ND2 ASN A  58      -7.075 -11.330  -0.604  1.00 -0.78
ATOM    541 HD21 ASN A  58      -7.901 -11.320  -1.166  1.00  0.39
ATOM    542 HD22 ASN A  58      -6.846 -12.140  -0.065  1.00  0.39
ATOM    543  C   ASN A  58      -5.583  -8.193   1.776  1.00  0.55
ATOM    544  O   ASN A  58      -6.665  -8.769   2.054  1.00 -0.55
ATOM    545  N   ARG A  59      -5.176  -7.077   2.340  1.00 -0.40
ATOM    546  H   ARG A  59      -4.348  -6.625   2.019  1.00  0.40
ATOM    547  CA  ARG A  59      -5.845  -6.392   3.447  1.00  0.00
ATOM    548  CB  ARG A  59      -4.946  -5.301   4.041  1.00  0.00
ATOM    549  CG  ARG A  59      -3.604  -5.874   4.524  1.00  0.00
ATOM    550  CD  ARG A  59      -2.601  -4.742   4.785  1.00  0.35
ATOM    551  NE  ARG A  59      -1.233  -5.331   4.940  1.00 -0.35
ATOM    552  HE  ARG A  59      -0.623  -5.392   4.150  1.00  0.45
ATOM    553  CZ  ARG A  59      -0.828  -5.775   6.128  1.00  0.35
ATOM    554  NH1 ARG A  59      -1.603  -5.671   7.203  1.00 -0.70
ATOM    555 HH11 ARG A  59      -2.509  -5.253   7.129  1.00  0.40
ATOM    556 HH12 ARG A  59      -1.281  -6.011   8.087  1.00  0.40
ATOM    557  NH2 ARG A  59       0.344  -6.329   6.307  1.00 -0.70
ATOM    558 HH21 ARG A  59       0.972  -6.431   5.536  1.00  0.40
ATOM    559 HH22 ARG A  59       0.611  -6.650   7.216  1.00  0.40
ATOM    560  C   ARG A  59      -7.222  -5.897   3.110  1.00  0.55
ATOM    561  O   ARG A  59      -8.036  -5.881   4.032  1.00 -0.55
ATOM    562  N   GLU A  60      -7.547  -5.491   1.914  1.00 -0.40
ATOM    563  H   GLU A  60      -6.864  -5.461   1.190  1.00  0.40
ATOM    564  CA  GLU A  60      -8.873  -5.052   1.506  1.00  0.00
ATOM    565  CB  GLU A  60      -8.790  -4.022   0.385  1.00  0.00
ATOM    566  CG  GLU A  60      -8.003  -2.794   0.795  1.00  0.00
ATOM    567  CD  GLU A  60      -8.842  -1.911   1.675  1.00  0.10
ATOM    568  OE1 GLU A  60     -10.028  -2.229   1.907  1.00 -0.55
ATOM    569  OE2 GLU A  60      -8.438  -0.880   2.210  1.00 -0.55
ATOM    570  C   GLU A  60      -9.672  -6.237   1.029  1.00  0.55
ATOM    571  O   GLU A  60     -10.820  -6.034   0.703  1.00 -0.55
ATOM    572  N   GLY A  61      -9.182  -7.448   0.933  1.00 -0.40
ATOM    573  H   GLY A  61      -8.238  -7.601   1.205  1.00  0.40
ATOM    574  CA  GLY A  61      -9.823  -8.650   0.476  1.00  0.00
ATOM    575  C   GLY A  61     -10.221  -8.623  -1.000  1.00  0.55
ATOM    576  O   GLY A  61     -11.150  -9.354  -1.387  1.00 -0.55
ATOM    577  N   LYS A  62      -9.558  -7.847  -1.837  1.00 -0.40
ATOM    578  H   LYS A  62      -8.801  -7.280  -1.524  1.00  0.40
ATOM    579  CA  LYS A  62      -9.862  -7.746  -3.271  1.00  0.00
ATOM    580  CB  LYS A  62      -9.299  -6.428  -3.823  1.00  0.00
ATOM    581  CG  LYS A  62      -9.955  -5.251  -3.095  1.00  0.00
ATOM    582  CD  LYS A  62      -9.833  -4.014  -3.951  1.00  0.00
ATOM    583  CE  LYS A  62     -10.111  -2.726  -3.163  1.00  0.33
ATOM    584  NZ  LYS A  62      -8.855  -1.875  -3.145  1.00 -0.32
ATOM    585  HZ1 LYS A  62      -8.583  -1.636  -4.120  1.00  0.33
ATOM    586  HZ2 LYS A  62      -8.084  -2.403  -2.690  1.00  0.33
ATOM    587  HZ3 LYS A  62      -9.036  -1.000  -2.612  1.00  0.33
ATOM    588  C   LYS A  62      -9.403  -8.959  -4.069  1.00  0.55
ATOM    589  O   LYS A  62     -10.074  -9.230  -5.090  1.00 -0.55
ATOM    590  N   LEU A  63      -8.368  -9.681  -3.706  1.00 -0.40
ATOM    591  H   LEU A  63      -7.811  -9.440  -2.915  1.00  0.40
ATOM    592  CA  LEU A  63      -7.960 -10.884  -4.430  1.00  0.00
ATOM    593  CB  LEU A  63      -6.432 -11.095  -4.423  1.00  0.00
ATOM    594  CG  LEU A  63      -5.644  -9.882  -4.989  1.00  0.00
ATOM    595  CD1 LEU A  63      -4.143  -9.996  -4.817  1.00  0.00
ATOM    596  CD2 LEU A  63      -6.001  -9.806  -6.465  1.00  0.00
ATOM    597  C   LEU A  63      -8.704 -12.067  -3.791  1.00  0.55
ATOM    598  O   LEU A  63      -8.974 -12.112  -2.583  1.00 -0.55
ATOM    599  N   PRO A  64      -8.946 -13.064  -4.635  1.00 -0.20
ATOM    600  CD  PRO A  64      -8.616 -13.098  -6.071  1.00  0.10
ATOM    601  CA  PRO A  64      -9.680 -14.243  -4.193  1.00  0.10
ATOM    602  CB  PRO A  64     -10.035 -14.971  -5.498  1.00  0.00
ATOM    603  CG  PRO A  64      -8.896 -14.535  -6.437  1.00  0.00
ATOM    604  C   PRO A  64      -8.932 -15.036  -3.169  1.00  0.55
ATOM    605  O   PRO A  64      -7.748 -15.314  -3.329  1.00 -0.55
ATOM    606  N   GLY A  65      -9.622 -15.448  -2.114  1.00 -0.40
ATOM    607  H   GLY A  65     -10.591 -15.258  -1.979  1.00  0.40
ATOM    608  CA  GLY A  65      -8.929 -16.230  -1.079  1.00  0.00
ATOM    609  C   GLY A  65      -9.336 -17.673  -1.158  1.00  0.55
ATOM    610  O   GLY A  65     -10.357 -17.964  -1.787  1.00 -0.55
ATOM    611  N   LYS A  66      -8.598 -18.534  -0.512  1.00 -0.40
ATOM    612  H   LYS A  66      -7.799 -18.218  -0.010  1.00  0.40
ATOM    613  CA  LYS A  66      -8.804 -19.969  -0.429  1.00  0.00
ATOM    614  CB  LYS A  66      -8.493 -20.623  -1.763  1.00  0.00
ATOM    615  CG  LYS A  66      -8.773 -22.095  -1.893  1.00  0.00
ATOM    616  CD  LYS A  66      -8.151 -22.739  -3.120  1.00  0.00
ATOM    617  CE  LYS A  66      -8.794 -24.090  -3.404  1.00  0.33
ATOM    618  NZ  LYS A  66     -10.320 -24.058  -3.435  1.00 -0.32
ATOM    619  HZ1 LYS A  66     -10.639 -23.405  -4.178  1.00  0.33
ATOM    620  HZ2 LYS A  66     -10.678 -23.737  -2.513  1.00  0.33
ATOM    621  HZ3 LYS A  66     -10.682 -25.013  -3.633  1.00  0.33
ATOM    622  C   LYS A  66      -7.904 -20.498   0.687  1.00  0.55
ATOM    623  O   LYS A  66      -6.818 -19.964   0.929  1.00 -0.55
ATOM    624  N   SER A  67      -8.376 -21.555   1.351  1.00 -0.40
ATOM    625  H   SER A  67      -9.266 -21.959   1.159  1.00  0.40
ATOM    626  CA  SER A  67      -7.582 -22.179   2.419  1.00  0.00
ATOM    627  CB  SER A  67      -8.465 -23.182   3.180  1.00  0.00
ATOM    628  OG  SER A  67      -7.609 -23.855   4.133  1.00 -0.49
ATOM    629  HG  SER A  67      -8.171 -24.477   4.600  1.00  0.49
ATOM    630  C   SER A  67      -6.353 -22.792   1.744  1.00  0.55
ATOM    631  O   SER A  67      -6.455 -23.458   0.714  1.00 -0.55
ATOM    632  N   GLY A  68      -5.187 -22.444   2.261  1.00 -0.40
ATOM    633  H   GLY A  68      -5.171 -21.843   3.053  1.00  0.40
ATOM    634  CA  GLY A  68      -3.857 -22.835   1.817  1.00  0.00
ATOM    635  C   GLY A  68      -3.157 -21.869   0.859  1.00  0.55
ATOM    636  O   GLY A  68      -1.969 -21.990   0.526  1.00 -0.55
ATOM    637  N   ARG A  69      -3.898 -20.897   0.347  1.00 -0.40
ATOM    638  H   ARG A  69      -4.852 -20.788   0.614  1.00  0.40
ATOM    639  CA  ARG A  69      -3.420 -19.922  -0.618  1.00  0.00
ATOM    640  CB  ARG A  69      -4.593 -19.453  -1.539  1.00  0.00
ATOM    641  CG  ARG A  69      -3.949 -18.459  -2.558  1.00  0.00
ATOM    642  CD  ARG A  69      -5.020 -17.790  -3.423  1.00  0.35
ATOM    643  NE  ARG A  69      -5.569 -18.845  -4.263  1.00 -0.35
ATOM    644  HE  ARG A  69      -4.930 -19.576  -4.487  1.00  0.45
ATOM    645  CZ  ARG A  69      -6.773 -18.987  -4.771  1.00  0.35
ATOM    646  NH1 ARG A  69      -7.723 -18.092  -4.526  1.00 -0.70
ATOM    647 HH11 ARG A  69      -7.525 -17.299  -3.949  1.00  0.40
ATOM    648 HH12 ARG A  69      -8.635 -18.210  -4.918  1.00  0.40
ATOM    649  NH2 ARG A  69      -7.106 -20.029  -5.527  1.00 -0.70
ATOM    650 HH21 ARG A  69      -6.430 -20.739  -5.726  1.00  0.40
ATOM    651 HH22 ARG A  69      -8.032 -20.103  -5.897  1.00  0.40
ATOM    652  C   ARG A  69      -2.755 -18.741   0.004  1.00  0.55
ATOM    653  O   ARG A  69      -3.392 -18.094   0.829  1.00 -0.55
ATOM    654  N   THR A  70      -1.512 -18.467  -0.352  1.00 -0.40
ATOM    655  H   THR A  70      -0.984 -19.053  -0.962  1.00  0.40
ATOM    656  CA  THR A  70      -0.845 -17.260   0.147  1.00  0.00
ATOM    657  CB  THR A  70       0.375 -17.431   1.060  1.00  0.00
ATOM    658  OG1 THR A  70       1.278 -18.350   0.481  1.00 -0.49
ATOM    659  HG1 THR A  70       2.081 -18.298   1.005  1.00  0.49
ATOM    660  CG2 THR A  70      -0.077 -17.997   2.412  1.00  0.00
ATOM    661  C   THR A  70      -0.515 -16.414  -1.109  1.00  0.55
ATOM    662  O   THR A  70      -0.403 -16.961  -2.240  1.00 -0.55
ATOM    663  N   TRP A  71      -0.442 -15.093  -0.917  1.00 -0.40
ATOM    664  H   TRP A  71      -0.595 -14.693  -0.017  1.00  0.40
ATOM    665  CA  TRP A  71      -0.142 -14.139  -1.974  1.00  0.00
ATOM    666  CB  TRP A  71      -1.236 -13.052  -2.114  1.00  0.12
ATOM    667  CG  TRP A  71      -2.573 -13.520  -2.599  1.00 -0.12
ATOM    668  CD1 TRP A  71      -3.654 -13.963  -1.879  1.00 -0.12
ATOM    669  HD1 TRP A  71      -3.679 -14.015  -0.801  1.00  0.12
ATOM    670  NE1 TRP A  71      -4.709 -14.335  -2.695  1.00 -0.40
ATOM    671  HE1 TRP A  71      -5.582 -14.660  -2.405  1.00  0.40
ATOM    672  CE2 TRP A  71      -4.290 -14.158  -3.995  1.00  0.00
ATOM    673  CD2 TRP A  71      -2.951 -13.683  -3.979  1.00  0.00
ATOM    674  CE3 TRP A  71      -2.286 -13.434  -5.189  1.00 -0.12
ATOM    675  HE3 TRP A  71      -1.264 -13.085  -5.203  1.00  0.12
ATOM    676  CZ3 TRP A  71      -2.943 -13.635  -6.387  1.00 -0.12
ATOM    677  HZ3 TRP A  71      -2.463 -13.385  -7.322  1.00  0.12
ATOM    678  CZ2 TRP A  71      -4.942 -14.452  -5.192  1.00 -0.12
ATOM    679  HZ2 TRP A  71      -5.935 -14.875  -5.217  1.00  0.12
ATOM    680  CH2 TRP A  71      -4.270 -14.181  -6.377  1.00 -0.12
ATOM    681  HH2 TRP A  71      -4.760 -14.386  -7.317  1.00  0.12
ATOM    682  C   TRP A  71       1.190 -13.494  -1.627  1.00  0.55
ATOM    683  O   TRP A  71       1.667 -13.324  -0.489  1.00 -0.55
ATOM    684  N   ARG A  72       1.831 -13.074  -2.687  1.00 -0.40
ATOM    685  H   ARG A  72       1.451 -13.261  -3.587  1.00  0.40
ATOM    686  CA  ARG A  72       3.100 -12.324  -2.739  1.00  0.00
ATOM    687  CB  ARG A  72       4.302 -13.264  -2.989  1.00  0.00
ATOM    688  CG  ARG A  72       4.494 -14.152  -1.772  1.00  0.00
ATOM    689  CD  ARG A  72       5.720 -15.003  -2.058  1.00  0.35
ATOM    690  NE  ARG A  72       5.747 -16.081  -1.063  1.00 -0.35
ATOM    691  HE  ARG A  72       5.221 -16.921  -1.193  1.00  0.45
ATOM    692  CZ  ARG A  72       6.503 -15.894   0.024  1.00  0.35
ATOM    693  NH1 ARG A  72       7.212 -14.795   0.222  1.00 -0.70
ATOM    694 HH11 ARG A  72       7.196 -14.061  -0.458  1.00  0.40
ATOM    695 HH12 ARG A  72       7.764 -14.698   1.050  1.00  0.40
ATOM    696  NH2 ARG A  72       6.483 -16.901   0.903  1.00 -0.70
ATOM    697 HH21 ARG A  72       5.930 -17.714   0.720  1.00  0.40
ATOM    698 HH22 ARG A  72       7.021 -16.842   1.744  1.00  0.40
ATOM    699  C   ARG A  72       3.036 -11.243  -3.820  1.00  0.55
ATOM    700  O   ARG A  72       2.191 -11.355  -4.728  1.00 -0.55
ATOM    701  N   GLU A  73       3.936 -10.264  -3.747  1.00 -0.40
ATOM    702  H   GLU A  73       4.656 -10.222  -3.058  1.00  0.40
ATOM    703  CA  GLU A  73       3.873  -9.186  -4.728  1.00  0.00
ATOM    704  CB  GLU A  73       3.262  -7.930  -4.072  1.00  0.00
ATOM    705  CG  GLU A  73       3.925  -7.446  -2.787  1.00  0.00
ATOM    706  CD  GLU A  73       3.393  -6.054  -2.446  1.00  0.10
ATOM    707  OE1 GLU A  73       3.359  -5.139  -3.333  1.00 -0.55
ATOM    708  OE2 GLU A  73       2.988  -5.860  -1.259  1.00 -0.55
ATOM    709  C   GLU A  73       5.237  -8.767  -5.225  1.00  0.55
ATOM    710  O   GLU A  73       6.147  -9.124  -4.472  1.00 -0.55
ATOM    711  N   ALA A  74       5.340  -8.078  -6.346  1.00 -0.40
ATOM    712  H   ALA A  74       4.554  -7.833  -6.908  1.00  0.40
ATOM    713  CA  ALA A  74       6.661  -7.638  -6.813  1.00  0.00
ATOM    714  CB  ALA A  74       7.345  -8.552  -7.808  1.00  0.00
ATOM    715  C   ALA A  74       6.452  -6.318  -7.536  1.00  0.55
ATOM    716  O   ALA A  74       5.351  -6.256  -8.102  1.00 -0.55
ATOM    717  N   ASP A  75       7.435  -5.465  -7.492  1.00 -0.40
ATOM    718  H   ASP A  75       8.271  -5.635  -6.976  1.00  0.40
ATOM    719  CA  ASP A  75       7.355  -4.202  -8.207  1.00  0.00
ATOM    720  CB  ASP A  75       8.469  -3.255  -7.795  1.00  0.00
ATOM    721  CG  ASP A  75       8.228  -2.602  -6.463  1.00  0.10
ATOM    722  OD1 ASP A  75       7.365  -3.160  -5.733  1.00 -0.55
ATOM    723  OD2 ASP A  75       8.891  -1.609  -6.198  1.00 -0.55
ATOM    724  C   ASP A  75       7.536  -4.453  -9.705  1.00  0.55
ATOM    725  O   ASP A  75       8.358  -5.336 -10.033  1.00 -0.55
ATOM    726  N   ILE A  76       6.809  -3.715 -10.509  1.00 -0.40
ATOM    727  H   ILE A  76       6.172  -3.036 -10.152  1.00  0.40
ATOM    728  CA  ILE A  76       6.860  -3.816 -11.972  1.00  0.00
ATOM    729  CB  ILE A  76       5.529  -4.362 -12.506  1.00  0.00
ATOM    730  CG2 ILE A  76       5.432  -4.066 -14.023  1.00  0.00
ATOM    731  CG1 ILE A  76       5.271  -5.825 -12.139  1.00  0.00
ATOM    732  CD1 ILE A  76       6.091  -6.968 -12.724  1.00  0.00
ATOM    733  C   ILE A  76       7.239  -2.425 -12.523  1.00  0.55
ATOM    734  O   ILE A  76       6.950  -1.332 -11.965  1.00 -0.55
ATOM    735  N   ASN A  77       7.960  -2.449 -13.657  1.00 -0.40
ATOM    736  H   ASN A  77       8.202  -3.326 -14.059  1.00  0.40
ATOM    737  CA  ASN A  77       8.457  -1.322 -14.407  1.00  0.00
ATOM    738  CB  ASN A  77       7.333  -0.411 -14.971  1.00  0.00
ATOM    739  CG  ASN A  77       6.344  -1.111 -15.869  1.00  0.55
ATOM    740  OD1 ASN A  77       6.741  -1.975 -16.656  1.00 -0.55
ATOM    741  ND2 ASN A  77       5.006  -0.926 -15.789  1.00 -0.78
ATOM    742 HD21 ASN A  77       4.628  -0.299 -15.108  1.00  0.39
ATOM    743 HD22 ASN A  77       4.396  -1.417 -16.411  1.00  0.39
ATOM    744  C   ASN A  77       9.403  -0.463 -13.600  1.00  0.55
ATOM    745  O   ASN A  77       9.554   0.735 -13.921  1.00 -0.55
ATOM    746  N   TYR A  78      10.054  -1.014 -12.586  1.00 -0.40
ATOM    747  H   TYR A  78       9.953  -1.964 -12.302  1.00  0.40
ATOM    748  CA  TYR A  78      10.987  -0.153 -11.835  1.00  0.00
ATOM    749  CB  TYR A  78      11.114  -0.635 -10.369  1.00  0.12
ATOM    750  CG  TYR A  78      12.127   0.157  -9.553  1.00 -0.12
ATOM    751  CD1 TYR A  78      11.822   1.381  -8.970  1.00 -0.12
ATOM    752  HD1 TYR A  78      10.822   1.770  -9.090  1.00  0.12
ATOM    753  CE1 TYR A  78      12.738   2.130  -8.242  1.00 -0.12
ATOM    754  HE1 TYR A  78      12.455   3.087  -7.829  1.00  0.12
ATOM    755  CZ  TYR A  78      14.026   1.634  -8.049  1.00  0.06
ATOM    756  OH  TYR A  78      14.967   2.306  -7.295  1.00 -0.49
ATOM    757  HH  TYR A  78      14.564   3.114  -6.969  1.00  0.43
ATOM    758  CD2 TYR A  78      13.432  -0.306  -9.349  1.00 -0.12
ATOM    759  HD2 TYR A  78      13.728  -1.265  -9.749  1.00  0.12
ATOM    760  CE2 TYR A  78      14.337   0.446  -8.645  1.00 -0.12
ATOM    761  HE2 TYR A  78      15.349   0.079  -8.557  1.00  0.12
ATOM    762  C   TYR A  78      12.413  -0.178 -12.438  1.00  0.55
ATOM    763  O   TYR A  78      12.862  -1.299 -12.778  1.00 -0.55
ATOM    764  N   THR A  79      13.055   0.967 -12.505  1.00 -0.40
ATOM    765  H   THR A  79      12.647   1.843 -12.260  1.00  0.40
ATOM    766  CA  THR A  79      14.483   0.970 -12.976  1.00  0.00
ATOM    767  CB  THR A  79      14.803   1.592 -14.328  1.00  0.00
ATOM    768  OG1 THR A  79      14.385   2.971 -14.262  1.00 -0.49
ATOM    769  HG1 THR A  79      14.733   3.391 -15.052  1.00  0.49
ATOM    770  CG2 THR A  79      14.002   0.959 -15.436  1.00  0.00
ATOM    771  C   THR A  79      15.351   1.637 -11.894  1.00  0.55
ATOM    772  O   THR A  79      16.349   1.032 -11.473  1.00 -0.55
ATOM    773  N   SER A  80      14.989   2.808 -11.405  1.00 -0.40
ATOM    774  H   SER A  80      14.188   3.302 -11.733  1.00  0.40
ATOM    775  CA  SER A  80      15.764   3.450 -10.337  1.00  0.00
ATOM    776  CB  SER A  80      17.074   3.985 -10.954  1.00  0.00
ATOM    777  OG  SER A  80      16.689   5.130 -11.727  1.00 -0.49
ATOM    778  HG  SER A  80      17.498   5.471 -12.116  1.00  0.49
ATOM    779  C   SER A  80      14.995   4.586  -9.689  1.00  0.55
ATOM    780  O   SER A  80      13.962   4.988 -10.246  1.00 -0.55
ATOM    781  N   GLY A  81      15.469   5.095  -8.565  1.00 -0.40
ATOM    782  H   GLY A  81      16.296   4.761  -8.118  1.00  0.40
ATOM    783  CA  GLY A  81      14.744   6.232  -7.911  1.00  0.00
ATOM    784  C   GLY A  81      13.677   5.692  -6.949  1.00  0.55
ATOM    785  O   GLY A  81      13.793   4.526  -6.518  1.00 -0.55
ATOM    786  N   PHE A  82      12.681   6.519  -6.644  1.00 -0.40
ATOM    787  H   PHE A  82      12.620   7.452  -6.989  1.00  0.40
ATOM    788  CA  PHE A  82      11.607   6.060  -5.759  1.00  0.00
ATOM    789  CB  PHE A  82      10.687   7.209  -5.302  1.00  0.12
ATOM    790  CG  PHE A  82      11.526   8.242  -4.598  1.00 -0.12
ATOM    791  CD1 PHE A  82      11.807   8.097  -3.257  1.00 -0.12
ATOM    792  HD1 PHE A  82      11.405   7.252  -2.718  1.00  0.12
ATOM    793  CE1 PHE A  82      12.593   9.014  -2.594  1.00 -0.12
ATOM    794  HE1 PHE A  82      12.797   8.896  -1.541  1.00  0.12
ATOM    795  CZ  PHE A  82      13.119  10.090  -3.292  1.00 -0.12
ATOM    796  HZ  PHE A  82      13.742  10.812  -2.785  1.00  0.12
ATOM    797  CD2 PHE A  82      12.054   9.308  -5.287  1.00 -0.12
ATOM    798  HD2 PHE A  82      11.848   9.417  -6.341  1.00  0.12
ATOM    799  CE2 PHE A  82      12.843  10.237  -4.648  1.00 -0.12
ATOM    800  HE2 PHE A  82      13.245  11.076  -5.197  1.00  0.12
ATOM    801  C   PHE A  82      10.689   5.067  -6.458  1.00  0.55
ATOM    802  O   PHE A  82      10.541   5.028  -7.685  1.00 -0.55
ATOM    803  N   ARG A  83      10.019   4.261  -5.655  1.00 -0.40
ATOM    804  H   ARG A  83      10.149   4.295  -4.667  1.00  0.40
ATOM    805  CA  ARG A  83       9.043   3.261  -6.122  1.00  0.00
ATOM    806  CB  ARG A  83       8.697   2.313  -4.945  1.00  0.00
ATOM    807  CG  ARG A  83       9.990   1.615  -4.482  1.00  0.00
ATOM    808  CD  ARG A  83       9.798   0.556  -3.425  1.00  0.35
ATOM    809  NE  ARG A  83       8.754  -0.437  -3.613  1.00 -0.35
ATOM    810  HE  ARG A  83       8.876  -1.054  -4.388  1.00  0.45
ATOM    811  CZ  ARG A  83       7.655  -0.631  -2.887  1.00  0.35
ATOM    812  NH1 ARG A  83       7.369   0.129  -1.831  1.00 -0.70
ATOM    813 HH11 ARG A  83       7.986   0.870  -1.566  1.00  0.40
ATOM    814 HH12 ARG A  83       6.536  -0.040  -1.304  1.00  0.40
ATOM    815  NH2 ARG A  83       6.774  -1.594  -3.154  1.00 -0.70
ATOM    816 HH21 ARG A  83       6.925  -2.208  -3.929  1.00  0.40
ATOM    817 HH22 ARG A  83       5.962  -1.702  -2.580  1.00  0.40
ATOM    818  C   ARG A  83       7.834   3.943  -6.767  1.00  0.55
ATOM    819  O   ARG A  83       7.395   5.065  -6.449  1.00 -0.55
ATOM    820  N   ASN A  84       7.340   3.188  -7.727  1.00 -0.40
ATOM    821  H   ASN A  84       7.763   2.313  -7.946  1.00  0.40
ATOM    822  CA  ASN A  84       6.178   3.516  -8.546  1.00  0.00
ATOM    823  CB  ASN A  84       6.461   3.215 -10.027  1.00  0.00
ATOM    824  CG  ASN A  84       6.530   1.715 -10.328  1.00  0.55
ATOM    825  OD1 ASN A  84       6.118   0.808  -9.561  1.00 -0.55
ATOM    826  ND2 ASN A  84       7.092   1.413 -11.499  1.00 -0.78
ATOM    827 HD21 ASN A  84       7.180   0.457 -11.780  1.00  0.39
ATOM    828 HD22 ASN A  84       7.426   2.142 -12.097  1.00  0.39
ATOM    829  C   ASN A  84       4.912   2.804  -8.005  1.00  0.55
ATOM    830  O   ASN A  84       4.898   2.211  -6.893  1.00 -0.55
ATOM    831  N   SER A  85       3.849   2.897  -8.803  1.00 -0.40
ATOM    832  H   SER A  85       3.863   3.364  -9.684  1.00  0.40
ATOM    833  CA  SER A  85       2.600   2.296  -8.389  1.00  0.00
ATOM    834  CB  SER A  85       1.400   3.258  -8.610  1.00  0.00
ATOM    835  OG  SER A  85       1.363   3.519 -10.013  1.00 -0.49
ATOM    836  HG  SER A  85       0.933   2.759 -10.412  1.00  0.49
ATOM    837  C   SER A  85       2.221   0.984  -9.053  1.00  0.55
ATOM    838  O   SER A  85       1.044   0.610  -8.845  1.00 -0.55
ATOM    839  N   ASP A  86       3.146   0.340  -9.755  1.00 -0.40
ATOM    840  H   ASP A  86       4.082   0.672  -9.841  1.00  0.40
ATOM    841  CA  ASP A  86       2.827  -0.907 -10.449  1.00  0.00
ATOM    842  CB  ASP A  86       3.455  -1.040 -11.864  1.00  0.00
ATOM    843  CG  ASP A  86       3.076   0.125 -12.755  1.00  0.10
ATOM    844  OD1 ASP A  86       2.013   0.732 -12.592  1.00 -0.55
ATOM    845  OD2 ASP A  86       3.874   0.510 -13.633  1.00 -0.55
ATOM    846  C   ASP A  86       3.309  -2.123  -9.685  1.00  0.55
ATOM    847  O   ASP A  86       4.450  -2.136  -9.298  1.00 -0.55
ATOM    848  N   ARG A  87       2.418  -3.073  -9.560  1.00 -0.40
ATOM    849  H   ARG A  87       1.495  -2.973  -9.923  1.00  0.40
ATOM    850  CA  ARG A  87       2.695  -4.322  -8.898  1.00  0.00
ATOM    851  CB  ARG A  87       2.186  -4.266  -7.449  1.00  0.00
ATOM    852  CG  ARG A  87       2.501  -3.028  -6.643  1.00  0.00
ATOM    853  CD  ARG A  87       3.927  -3.018  -6.062  1.00  0.35
ATOM    854  NE  ARG A  87       4.185  -1.826  -5.266  1.00 -0.35
ATOM    855  HE  ARG A  87       3.949  -1.886  -4.299  1.00  0.45
ATOM    856  CZ  ARG A  87       4.695  -0.674  -5.669  1.00  0.35
ATOM    857  NH1 ARG A  87       5.029  -0.598  -6.963  1.00 -0.70
ATOM    858 HH11 ARG A  87       4.888  -1.385  -7.563  1.00  0.40
ATOM    859 HH12 ARG A  87       5.420   0.247  -7.330  1.00  0.40
ATOM    860  NH2 ARG A  87       4.911   0.384  -4.927  1.00 -0.70
ATOM    861 HH21 ARG A  87       4.684   0.367  -3.954  1.00  0.40
ATOM    862 HH22 ARG A  87       5.303   1.209  -5.335  1.00  0.40
ATOM    863  C   ARG A  87       2.048  -5.511  -9.595  1.00  0.55
ATOM    864  O   ARG A  87       0.994  -5.440 -10.212  1.00 -0.55
ATOM    865  N   ILE A  88       2.744  -6.631  -9.463  1.00 -0.40
ATOM    866  H   ILE A  88       3.645  -6.618  -9.039  1.00  0.40
ATOM    867  CA  ILE A  88       2.297  -7.968  -9.903  1.00  0.00
ATOM    868  CB  ILE A  88       3.279  -8.666 -10.869  1.00  0.00
ATOM    869  CG2 ILE A  88       4.568  -9.025 -10.151  1.00  0.00
ATOM    870  CG1 ILE A  88       2.604  -9.907 -11.470  1.00  0.00
ATOM    871  CD1 ILE A  88       3.230 -10.387 -12.771  1.00  0.00
ATOM    872  C   ILE A  88       2.014  -8.740  -8.581  1.00  0.55
ATOM    873  O   ILE A  88       2.796  -8.689  -7.605  1.00 -0.55
ATOM    874  N   LEU A  89       0.906  -9.435  -8.514  1.00 -0.40
ATOM    875  H   LEU A  89       0.301  -9.474  -9.304  1.00  0.40
ATOM    876  CA  LEU A  89       0.422 -10.198  -7.370  1.00  0.00
ATOM    877  CB  LEU A  89      -0.936  -9.722  -6.850  1.00  0.00
ATOM    878  CG  LEU A  89      -1.060  -8.282  -6.388  1.00  0.00
ATOM    879  CD1 LEU A  89       0.068  -7.958  -5.417  1.00  0.00
ATOM    880  CD2 LEU A  89      -0.990  -7.185  -7.456  1.00  0.00
ATOM    881  C   LEU A  89       0.316 -11.659  -7.794  1.00  0.55
ATOM    882  O   LEU A  89      -0.360 -11.902  -8.797  1.00 -0.55
ATOM    883  N   TYR A  90       0.908 -12.566  -7.023  1.00 -0.40
ATOM    884  H   TYR A  90       1.371 -12.347  -6.168  1.00  0.40
ATOM    885  CA  TYR A  90       0.884 -13.963  -7.441  1.00  0.00
ATOM    886  CB  TYR A  90       2.172 -14.422  -8.208  1.00  0.12
ATOM    887  CG  TYR A  90       3.446 -14.287  -7.438  1.00 -0.12
ATOM    888  CD1 TYR A  90       4.100 -13.045  -7.404  1.00 -0.12
ATOM    889  HD1 TYR A  90       3.669 -12.221  -7.953  1.00  0.12
ATOM    890  CE1 TYR A  90       5.273 -12.827  -6.699  1.00 -0.12
ATOM    891  HE1 TYR A  90       5.736 -11.854  -6.635  1.00  0.12
ATOM    892  CZ  TYR A  90       5.813 -13.953  -6.078  1.00  0.06
ATOM    893  OH  TYR A  90       6.969 -13.746  -5.370  1.00 -0.49
ATOM    894  HH  TYR A  90       7.197 -12.816  -5.440  1.00  0.43
ATOM    895  CD2 TYR A  90       4.026 -15.368  -6.790  1.00 -0.12
ATOM    896  HD2 TYR A  90       3.552 -16.338  -6.801  1.00  0.12
ATOM    897  CE2 TYR A  90       5.253 -15.170  -6.113  1.00 -0.12
ATOM    898  HE2 TYR A  90       5.739 -16.001  -5.624  1.00  0.12
ATOM    899  C   TYR A  90       0.581 -14.892  -6.289  1.00  0.55
ATOM    900  O   TYR A  90       1.215 -14.626  -5.262  1.00 -0.55
ATOM    901  N   SER A  91      -0.266 -15.872  -6.538  1.00 -0.40
ATOM    902  H   SER A  91      -0.685 -16.009  -7.432  1.00  0.40
ATOM    903  CA  SER A  91      -0.626 -16.802  -5.505  1.00  0.00
ATOM    904  CB  SER A  91      -2.109 -17.180  -5.662  1.00  0.00
ATOM    905  OG  SER A  91      -2.301 -18.070  -6.727  1.00 -0.49
ATOM    906  HG  SER A  91      -2.954 -18.706  -6.426  1.00  0.49
ATOM    907  C   SER A  91       0.272 -18.036  -5.528  1.00  0.55
ATOM    908  O   SER A  91       0.994 -18.317  -6.485  1.00 -0.55
ATOM    909  N   SER A  92       0.154 -18.722  -4.378  1.00 -0.40
ATOM    910  H   SER A  92      -0.432 -18.414  -3.633  1.00  0.40
ATOM    911  CA  SER A  92       0.884 -19.964  -4.154  1.00  0.00
ATOM    912  CB  SER A  92       0.831 -20.353  -2.679  1.00  0.00
ATOM    913  OG  SER A  92      -0.513 -20.530  -2.278  1.00 -0.49
ATOM    914  HG  SER A  92      -0.479 -20.922  -1.403  1.00  0.49
ATOM    915  C   SER A  92       0.390 -21.039  -5.129  1.00  0.55
ATOM    916  O   SER A  92       1.127 -21.989  -5.426  1.00 -0.55
ATOM    917  N   ASP A  93      -0.778 -20.906  -5.732  1.00 -0.40
ATOM    918  H   ASP A  93      -1.379 -20.138  -5.530  1.00  0.40
ATOM    919  CA  ASP A  93      -1.287 -21.848  -6.726  1.00  0.00
ATOM    920  CB  ASP A  93      -2.691 -22.343  -6.453  1.00  0.00
ATOM    921  CG  ASP A  93      -3.671 -21.242  -6.076  1.00  0.10
ATOM    922  OD1 ASP A  93      -3.367 -20.079  -5.749  1.00 -0.55
ATOM    923  OD2 ASP A  93      -4.855 -21.640  -6.131  1.00 -0.55
ATOM    924  C   ASP A  93      -1.232 -21.182  -8.105  1.00  0.55
ATOM    925  O   ASP A  93      -1.992 -21.530  -8.982  1.00 -0.55
ATOM    926  N   TRP A  94      -0.371 -20.179  -8.258  1.00 -0.40
ATOM    927  H   TRP A  94       0.151 -19.850  -7.476  1.00  0.40
ATOM    928  CA  TRP A  94      -0.086 -19.468  -9.499  1.00  0.00
ATOM    929  CB  TRP A  94       0.615 -20.545 -10.450  1.00  0.12
ATOM    930  CG  TRP A  94       1.720 -21.194  -9.659  1.00 -0.12
ATOM    931  CD1 TRP A  94       1.734 -22.469  -9.143  1.00 -0.12
ATOM    932  HD1 TRP A  94       0.961 -23.208  -9.296  1.00  0.12
ATOM    933  NE1 TRP A  94       2.881 -22.665  -8.398  1.00 -0.40
ATOM    934  HE1 TRP A  94       3.133 -23.493  -7.948  1.00  0.40
ATOM    935  CE2 TRP A  94       3.608 -21.503  -8.399  1.00  0.00
ATOM    936  CD2 TRP A  94       2.905 -20.559  -9.166  1.00  0.00
ATOM    937  CE3 TRP A  94       3.447 -19.269  -9.311  1.00 -0.12
ATOM    938  HE3 TRP A  94       2.939 -18.513  -9.892  1.00  0.12
ATOM    939  CZ3 TRP A  94       4.640 -18.954  -8.708  1.00 -0.12
ATOM    940  HZ3 TRP A  94       5.055 -17.962  -8.810  1.00  0.12
ATOM    941  CZ2 TRP A  94       4.831 -21.206  -7.801  1.00 -0.12
ATOM    942  HZ2 TRP A  94       5.388 -21.936  -7.234  1.00  0.12
ATOM    943  CH2 TRP A  94       5.320 -19.930  -7.957  1.00 -0.12
ATOM    944  HH2 TRP A  94       6.256 -19.669  -7.487  1.00  0.12
ATOM    945  C   TRP A  94      -1.135 -18.672 -10.216  1.00  0.55
ATOM    946  O   TRP A  94      -1.172 -18.617 -11.466  1.00 -0.55
ATOM    947  N   LEU A  95      -2.045 -17.991  -9.476  1.00 -0.40
ATOM    948  H   LEU A  95      -2.087 -18.102  -8.487  1.00  0.40
ATOM    949  CA  LEU A  95      -3.019 -17.059 -10.033  1.00  0.00
ATOM    950  CB  LEU A  95      -4.249 -16.736  -9.215  1.00  0.00
ATOM    951  CG  LEU A  95      -4.981 -17.956  -8.647  1.00  0.00
ATOM    952  CD1 LEU A  95      -6.141 -17.489  -7.795  1.00  0.00
ATOM    953  CD2 LEU A  95      -5.394 -18.804  -9.822  1.00  0.00
ATOM    954  C   LEU A  95      -2.183 -15.767 -10.115  1.00  0.55
ATOM    955  O   LEU A  95      -1.391 -15.526  -9.183  1.00 -0.55
ATOM    956  N   ILE A  96      -2.350 -14.969 -11.173  1.00 -0.40
ATOM    957  H   ILE A  96      -3.004 -15.148 -11.904  1.00  0.40
ATOM    958  CA  ILE A  96      -1.528 -13.756 -11.274  1.00  0.00
ATOM    959  CB  ILE A  96      -0.381 -13.880 -12.300  1.00  0.00
ATOM    960  CG2 ILE A  96       0.434 -12.570 -12.326  1.00  0.00
ATOM    961  CG1 ILE A  96       0.552 -15.049 -11.966  1.00  0.00
ATOM    962  CD1 ILE A  96       1.359 -15.644 -13.094  1.00  0.00
ATOM    963  C   ILE A  96      -2.428 -12.567 -11.569  1.00  0.55
ATOM    964  O   ILE A  96      -3.256 -12.702 -12.456  1.00 -0.55
ATOM    965  N   TYR A  97      -2.273 -11.523 -10.806  1.00 -0.40
ATOM    966  H   TYR A  97      -1.616 -11.511 -10.057  1.00  0.40
ATOM    967  CA  TYR A  97      -3.044 -10.308 -10.991  1.00  0.00
ATOM    968  CB  TYR A  97      -3.919 -10.043  -9.792  1.00  0.12
ATOM    969  CG  TYR A  97      -5.226 -10.809  -9.750  1.00 -0.12
ATOM    970  CD1 TYR A  97      -5.196 -12.184  -9.444  1.00 -0.12
ATOM    971  HD1 TYR A  97      -4.236 -12.645  -9.267  1.00  0.12
ATOM    972  CE1 TYR A  97      -6.317 -12.973  -9.357  1.00 -0.12
ATOM    973  HE1 TYR A  97      -6.276 -14.023  -9.115  1.00  0.12
ATOM    974  CZ  TYR A  97      -7.511 -12.304  -9.608  1.00  0.06
ATOM    975  OH  TYR A  97      -8.676 -13.049  -9.514  1.00 -0.49
ATOM    976  HH  TYR A  97      -9.416 -12.470  -9.709  1.00  0.43
ATOM    977  CD2 TYR A  97      -6.428 -10.195  -9.968  1.00 -0.12
ATOM    978  HD2 TYR A  97      -6.474  -9.138 -10.182  1.00  0.12
ATOM    979  CE2 TYR A  97      -7.590 -10.956  -9.909  1.00 -0.12
ATOM    980  HE2 TYR A  97      -8.549 -10.497 -10.098  1.00  0.12
ATOM    981  C   TYR A  97      -2.040  -9.171 -11.080  1.00  0.55
ATOM    982  O   TYR A  97      -0.864  -9.320 -10.775  1.00 -0.55
ATOM    983  N   LYS A  98      -2.511  -8.023 -11.528  1.00 -0.40
ATOM    984  H   LYS A  98      -3.458  -7.922 -11.824  1.00  0.40
ATOM    985  CA  LYS A  98      -1.682  -6.823 -11.623  1.00  0.00
ATOM    986  CB  LYS A  98      -1.267  -6.397 -13.030  1.00  0.00
ATOM    987  CG  LYS A  98      -2.423  -6.238 -14.033  1.00  0.00
ATOM    988  CD  LYS A  98      -1.763  -5.578 -15.243  1.00  0.00
ATOM    989  CE  LYS A  98      -2.779  -5.455 -16.388  1.00  0.33
ATOM    990  NZ  LYS A  98      -1.989  -4.690 -17.428  1.00 -0.32
ATOM    991  HZ1 LYS A  98      -1.142  -5.234 -17.690  1.00  0.33
ATOM    992  HZ2 LYS A  98      -1.702  -3.770 -17.038  1.00  0.33
ATOM    993  HZ3 LYS A  98      -2.579  -4.540 -18.271  1.00  0.33
ATOM    994  C   LYS A  98      -2.508  -5.646 -11.076  1.00  0.55
ATOM    995  O   LYS A  98      -3.746  -5.754 -11.079  1.00 -0.55
ATOM    996  N   THR A  99      -1.767  -4.637 -10.656  1.00 -0.40
ATOM    997  H   THR A  99      -0.772  -4.688 -10.623  1.00  0.40
ATOM    998  CA  THR A  99      -2.365  -3.374 -10.209  1.00  0.00
ATOM    999  CB  THR A  99      -2.539  -3.181  -8.693  1.00  0.00
ATOM   1000  OG1 THR A  99      -3.186  -1.925  -8.521  1.00 -0.49
ATOM   1001  HG1 THR A  99      -4.083  -2.043  -8.841  1.00  0.49
ATOM   1002  CG2 THR A  99      -1.269  -3.233  -7.864  1.00  0.00
ATOM   1003  C   THR A  99      -1.510  -2.252 -10.854  1.00  0.55
ATOM   1004  O   THR A  99      -0.297  -2.457 -10.902  1.00 -0.55
ATOM   1005  N   THR A 100      -2.091  -1.180 -11.357  1.00 -0.40
ATOM   1006  H   THR A 100      -3.081  -1.066 -11.390  1.00  0.40
ATOM   1007  CA  THR A 100      -1.275  -0.078 -11.905  1.00  0.00
ATOM   1008  CB  THR A 100      -1.430   0.155 -13.401  1.00  0.00
ATOM   1009  OG1 THR A 100      -2.812   0.306 -13.700  1.00 -0.49
ATOM   1010  HG1 THR A 100      -3.074   1.149 -13.324  1.00  0.49
ATOM   1011  CG2 THR A 100      -0.849  -1.057 -14.127  1.00  0.00
ATOM   1012  C   THR A 100      -1.677   1.166 -11.130  1.00  0.55
ATOM   1013  O   THR A 100      -1.249   2.298 -11.334  1.00 -0.55
ATOM   1014  N   ASP A 101      -2.578   0.927 -10.160  1.00 -0.40
ATOM   1015  H   ASP A 101      -2.957   0.032  -9.941  1.00  0.40
ATOM   1016  CA  ASP A 101      -3.013   2.086  -9.389  1.00  0.00
ATOM   1017  CB  ASP A 101      -4.462   2.336  -9.813  1.00  0.00
ATOM   1018  CG  ASP A 101      -5.432   1.228  -9.484  1.00  0.10
ATOM   1019  OD1 ASP A 101      -5.078   0.282  -8.737  1.00 -0.55
ATOM   1020  OD2 ASP A 101      -6.560   1.342 -10.035  1.00 -0.55
ATOM   1021  C   ASP A 101      -2.837   1.999  -7.888  1.00  0.55
ATOM   1022  O   ASP A 101      -3.689   2.473  -7.088  1.00 -0.55
ATOM   1023  N   HSE A 102      -1.733   1.427  -7.449  1.00 -0.40
ATOM   1024  H   HSE A 102      -1.066   1.018  -8.067  1.00  0.40
ATOM   1025  CA  HSE A 102      -1.411   1.355  -6.008  1.00  0.00
ATOM   1026  CB  HSE A 102      -1.004   2.754  -5.489  1.00  0.12
ATOM   1027  ND1 HSE A 102      -0.079   3.321  -3.194  1.00 -0.56
ATOM   1028  CG  HSE A 102      -0.007   2.658  -4.394  1.00  0.15
ATOM   1029  CE1 HSE A 102       0.996   3.010  -2.457  1.00  0.15
ATOM   1030  HE1 HSE A 102       1.265   3.434  -1.490  1.00  0.12
ATOM   1031  NE2 HSE A 102       1.719   2.077  -3.095  1.00 -0.40
ATOM   1032  HE2 HSE A 102       2.540   1.617  -2.759  1.00  0.40
ATOM   1033  CD2 HSE A 102       1.122   1.859  -4.317  1.00 -0.12
ATOM   1034  HD2 HSE A 102       1.517   1.167  -5.051  1.00  0.12
ATOM   1035  C   HSE A 102      -2.487   0.687  -5.182  1.00  0.55
ATOM   1036  O   HSE A 102      -2.957   1.161  -4.174  1.00 -0.55
ATOM   1037  N   TYR A 103      -2.809  -0.480  -5.671  1.00 -0.40
ATOM   1038  H   TYR A 103      -2.386  -0.756  -6.526  1.00  0.40
ATOM   1039  CA  TYR A 103      -3.710  -1.487  -5.170  1.00  0.00
ATOM   1040  CB  TYR A 103      -3.181  -1.946  -3.773  1.00  0.12
ATOM   1041  CG  TYR A 103      -1.698  -2.158  -3.566  1.00 -0.12
ATOM   1042  CD1 TYR A 103      -0.815  -1.152  -3.187  1.00 -0.12
ATOM   1043  HD1 TYR A 103      -1.192  -0.155  -3.018  1.00  0.12
ATOM   1044  CE1 TYR A 103       0.563  -1.407  -3.020  1.00 -0.12
ATOM   1045  HE1 TYR A 103       1.249  -0.612  -2.768  1.00  0.12
ATOM   1046  CZ  TYR A 103       1.011  -2.711  -3.188  1.00  0.06
ATOM   1047  OH  TYR A 103       2.357  -2.992  -3.007  1.00 -0.49
ATOM   1048  HH  TYR A 103       2.487  -3.931  -3.161  1.00  0.43
ATOM   1049  CD2 TYR A 103      -1.190  -3.460  -3.722  1.00 -0.12
ATOM   1050  HD2 TYR A 103      -1.860  -4.262  -3.996  1.00  0.12
ATOM   1051  CE2 TYR A 103       0.164  -3.734  -3.529  1.00 -0.12
ATOM   1052  HE2 TYR A 103       0.541  -4.739  -3.648  1.00  0.12
ATOM   1053  C   TYR A 103      -5.166  -1.089  -5.069  1.00  0.55
ATOM   1054  O   TYR A 103      -5.859  -1.746  -4.266  1.00 -0.55
ATOM   1055  N   GLN A 104      -5.632  -0.111  -5.829  1.00 -0.40
ATOM   1056  H   GLN A 104      -5.066   0.419  -6.455  1.00  0.40
ATOM   1057  CA  GLN A 104      -7.080   0.227  -5.753  1.00  0.00
ATOM   1058  CB  GLN A 104      -7.348   1.631  -6.269  1.00  0.00
ATOM   1059  CG  GLN A 104      -6.927   2.641  -5.216  1.00  0.00
ATOM   1060  CD  GLN A 104      -7.058   4.059  -5.769  1.00  0.55
ATOM   1061  OE1 GLN A 104      -8.170   4.586  -5.679  1.00 -0.55
ATOM   1062  NE2 GLN A 104      -6.008   4.655  -6.288  1.00 -0.78
ATOM   1063 HE21 GLN A 104      -5.128   4.181  -6.319  1.00  0.39
ATOM   1064 HE22 GLN A 104      -6.089   5.583  -6.651  1.00  0.39
ATOM   1065  C   GLN A 104      -7.845  -0.793  -6.558  1.00  0.55
ATOM   1066  O   GLN A 104      -8.872  -1.301  -6.125  1.00 -0.55
ATOM   1067  N   THR A 105      -7.273  -1.130  -7.714  1.00 -0.40
ATOM   1068  H   THR A 105      -6.421  -0.729  -8.043  1.00  0.40
ATOM   1069  CA  THR A 105      -7.907  -2.131  -8.550  1.00  0.00
ATOM   1070  CB  THR A 105      -8.713  -1.535  -9.742  1.00  0.00
ATOM   1071  OG1 THR A 105      -7.857  -0.796 -10.621  1.00 -0.49
ATOM   1072  HG1 THR A 105      -7.475  -0.094 -10.089  1.00  0.49
ATOM   1073  CG2 THR A 105      -9.790  -0.563  -9.261  1.00  0.00
ATOM   1074  C   THR A 105      -6.882  -3.151  -9.067  1.00  0.55
ATOM   1075  O   THR A 105      -5.715  -2.810  -9.239  1.00 -0.55
ATOM   1076  N   PHE A 106      -7.417  -4.346  -9.310  1.00 -0.40
ATOM   1077  H   PHE A 106      -8.386  -4.536  -9.172  1.00  0.40
ATOM   1078  CA  PHE A 106      -6.610  -5.441  -9.792  1.00  0.00
ATOM   1079  CB  PHE A 106      -6.643  -6.591  -8.717  1.00  0.12
ATOM   1080  CG  PHE A 106      -6.053  -6.076  -7.438  1.00 -0.12
ATOM   1081  CD1 PHE A 106      -4.666  -6.044  -7.288  1.00 -0.12
ATOM   1082  HD1 PHE A 106      -4.036  -6.392  -8.093  1.00  0.12
ATOM   1083  CE1 PHE A 106      -4.083  -5.569  -6.117  1.00 -0.12
ATOM   1084  HE1 PHE A 106      -3.009  -5.587  -6.007  1.00  0.12
ATOM   1085  CZ  PHE A 106      -4.873  -5.075  -5.093  1.00 -0.12
ATOM   1086  HZ  PHE A 106      -4.426  -4.714  -4.179  1.00  0.12
ATOM   1087  CD2 PHE A 106      -6.822  -5.539  -6.412  1.00 -0.12
ATOM   1088  HD2 PHE A 106      -7.896  -5.503  -6.519  1.00  0.12
ATOM   1089  CE2 PHE A 106      -6.244  -5.053  -5.265  1.00 -0.12
ATOM   1090  HE2 PHE A 106      -6.871  -4.648  -4.485  1.00  0.12
ATOM   1091  C   PHE A 106      -7.134  -6.040 -11.062  1.00  0.55
ATOM   1092  O   PHE A 106      -8.385  -6.061 -11.138  1.00 -0.55
ATOM   1093  N   THR A 107      -6.265  -6.594 -11.897  1.00 -0.40
ATOM   1094  H   THR A 107      -5.278  -6.577 -11.762  1.00  0.40
ATOM   1095  CA  THR A 107      -6.784  -7.276 -13.100  1.00  0.00
ATOM   1096  CB  THR A 107      -6.359  -6.514 -14.394  1.00  0.00
ATOM   1097  OG1 THR A 107      -6.932  -5.207 -14.335  1.00 -0.49
ATOM   1098  HG1 THR A 107      -6.576  -4.798 -13.543  1.00  0.49
ATOM   1099  CG2 THR A 107      -6.738  -7.243 -15.665  1.00  0.00
ATOM   1100  C   THR A 107      -6.238  -8.704 -13.152  1.00  0.55
ATOM   1101  O   THR A 107      -4.999  -8.820 -12.996  1.00 -0.55
ATOM   1102  N   LYS A 108      -6.966  -9.752 -13.395  1.00 -0.40
ATOM   1103  H   LYS A 108      -7.953  -9.679 -13.518  1.00  0.40
ATOM   1104  CA  LYS A 108      -6.426 -11.092 -13.506  1.00  0.00
ATOM   1105  CB  LYS A 108      -7.484 -12.168 -13.326  1.00  0.00
ATOM   1106  CG  LYS A 108      -7.063 -13.599 -13.637  1.00  0.00
ATOM   1107  CD  LYS A 108      -8.260 -14.480 -13.254  1.00  0.00
ATOM   1108  CE  LYS A 108      -8.052 -15.924 -13.565  1.00  0.33
ATOM   1109  NZ  LYS A 108      -6.830 -16.338 -12.806  1.00 -0.32
ATOM   1110  HZ1 LYS A 108      -6.987 -16.192 -11.789  1.00  0.33
ATOM   1111  HZ2 LYS A 108      -6.018 -15.767 -13.117  1.00  0.33
ATOM   1112  HZ3 LYS A 108      -6.634 -17.344 -12.986  1.00  0.33
ATOM   1113  C   LYS A 108      -5.738 -11.176 -14.879  1.00  0.55
ATOM   1114  O   LYS A 108      -6.340 -10.805 -15.914  1.00 -0.55
ATOM   1115  N   ILE A 109      -4.491 -11.648 -14.792  1.00 -0.40
ATOM   1116  H   ILE A 109      -4.065 -11.936 -13.938  1.00  0.40
ATOM   1117  CA  ILE A 109      -3.692 -11.752 -16.036  1.00  0.00
ATOM   1118  CB  ILE A 109      -2.569 -10.700 -16.179  1.00  0.00
ATOM   1119  CG2 ILE A 109      -3.217  -9.306 -16.363  1.00  0.00
ATOM   1120  CG1 ILE A 109      -1.537 -10.718 -15.039  1.00  0.00
ATOM   1121  CD1 ILE A 109      -0.333  -9.817 -15.258  1.00  0.00
ATOM   1122  C   ILE A 109      -3.218 -13.164 -16.336  1.00  0.55
ATOM   1123  O   ILE A 109      -2.784 -13.384 -17.466  1.00 -0.55
ATOM   1124  N   ARG A 110      -3.316 -14.101 -15.439  1.00 -0.40
ATOM   1125  H   ARG A 110      -3.640 -13.891 -14.521  1.00  0.40
ATOM   1126  CA  ARG A 110      -2.973 -15.527 -15.662  1.00  0.00
ATOM   1127  CB  ARG A 110      -1.579 -16.054 -15.438  1.00  0.00
ATOM   1128  CG  ARG A 110      -0.500 -15.290 -16.203  1.00  0.00
ATOM   1129  CD  ARG A 110      -0.667 -15.630 -17.709  1.00  0.35
ATOM   1130  NE  ARG A 110       0.476 -14.972 -18.415  1.00 -0.35
ATOM   1131  HE  ARG A 110       1.215 -15.591 -18.660  1.00  0.45
ATOM   1132  CZ  ARG A 110       0.680 -13.724 -18.768  1.00  0.35
ATOM   1133  NH1 ARG A 110      -0.226 -12.764 -18.506  1.00 -0.70
ATOM   1134 HH11 ARG A 110      -1.077 -12.994 -18.033  1.00  0.40
ATOM   1135 HH12 ARG A 110      -0.049 -11.820 -18.785  1.00  0.40
ATOM   1136  NH2 ARG A 110       1.829 -13.302 -19.392  1.00 -0.70
ATOM   1137 HH21 ARG A 110       2.557 -13.957 -19.596  1.00  0.40
ATOM   1138 HH22 ARG A 110       1.938 -12.340 -19.642  1.00  0.40
ATOM   1139  C   ARG A 110      -3.979 -16.223 -14.705  1.00  0.10
ATOM   1140  O   ARG A 110      -4.428 -15.785 -13.298  1.00 -0.55
ATOM   1141  OXT ARG A 110      -4.544 -17.244 -15.111  1.00 -0.55
ATOM   1142  N   LYS D   1      10.837  12.720  11.813  1.00 -0.32
ATOM   1143  HT1 LYS D   1      10.799  13.407  12.592  1.00  0.33
ATOM   1144  HT2 LYS D   1      11.532  13.034  11.107  1.00  0.33
ATOM   1145  HT3 LYS D   1      11.116  11.790  12.184  1.00  0.33
ATOM   1146  CA  LYS D   1       9.479  12.615  11.168  1.00  0.33
ATOM   1147  CB  LYS D   1       9.550  11.600  10.046  1.00  0.00
ATOM   1148  CG  LYS D   1       8.410  11.229   9.168  1.00  0.00
ATOM   1149  CD  LYS D   1       7.464  12.307   8.723  1.00  0.00
ATOM   1150  CE  LYS D   1       7.915  13.001   7.442  1.00  0.33
ATOM   1151  NZ  LYS D   1       6.956  14.060   6.992  1.00 -0.32
ATOM   1152  HZ1 LYS D   1       6.866  14.784   7.733  1.00  0.33
ATOM   1153  HZ2 LYS D   1       6.026  13.631   6.812  1.00  0.33
ATOM   1154  HZ3 LYS D   1       7.309  14.500   6.119  1.00  0.33
ATOM   1155  C   LYS D   1       8.330  12.375  12.151  1.00  0.55
ATOM   1156  O   LYS D   1       8.082  11.329  12.791  1.00 -0.55
ATOM   1157  N   LYS D   2       7.512  13.385  12.320  1.00 -0.40
ATOM   1158  H   LYS D   2       7.662  14.232  11.818  1.00  0.40
ATOM   1159  CA  LYS D   2       6.350  13.422  13.196  1.00  0.00
ATOM   1160  CB  LYS D   2       6.583  14.659  14.071  1.00  0.00
ATOM   1161  CG  LYS D   2       5.341  15.027  14.844  1.00  0.00
ATOM   1162  CD  LYS D   2       5.217  14.081  16.018  1.00  0.00
ATOM   1163  CE  LYS D   2       4.223  14.621  17.023  1.00  0.33
ATOM   1164  NZ  LYS D   2       4.836  15.648  17.904  1.00 -0.32
ATOM   1165  HZ1 LYS D   2       5.181  16.440  17.325  1.00  0.33
ATOM   1166  HZ2 LYS D   2       5.632  15.227  18.424  1.00  0.33
ATOM   1167  HZ3 LYS D   2       4.126  15.995  18.579  1.00  0.33
ATOM   1168  C   LYS D   2       5.072  13.653  12.418  1.00  0.55
ATOM   1169  O   LYS D   2       5.136  14.615  11.627  1.00 -0.55
ATOM   1170  N   ALA D   3       4.036  12.908  12.578  1.00 -0.40
ATOM   1171  H   ALA D   3       4.117  12.166  13.230  1.00  0.40
ATOM   1172  CA  ALA D   3       2.736  12.926  11.989  1.00  0.00
ATOM   1173  CB  ALA D   3       2.495  11.628  11.241  1.00  0.00
ATOM   1174  C   ALA D   3       1.691  13.094  13.111  1.00  0.55
ATOM   1175  O   ALA D   3       1.698  12.458  14.184  1.00 -0.55
ATOM   1176  N   VAL D   4       0.770  14.023  12.964  1.00 -0.40
ATOM   1177  H   VAL D   4       0.734  14.589  12.145  1.00  0.40
ATOM   1178  CA  VAL D   4      -0.264  14.307  13.961  1.00  0.00
ATOM   1179  CB  VAL D   4      -0.179  15.755  14.505  1.00  0.00
ATOM   1180  CG1 VAL D   4      -1.321  16.050  15.500  1.00  0.00
ATOM   1181  CG2 VAL D   4       1.139  16.046  15.203  1.00  0.00
ATOM   1182  C   VAL D   4      -1.637  14.087  13.326  1.00  0.55
ATOM   1183  O   VAL D   4      -1.881  14.568  12.212  1.00 -0.55
ATOM   1184  N   ILE D   5      -2.484  13.340  14.017  1.00 -0.40
ATOM   1185  H   ILE D   5      -2.237  12.892  14.873  1.00  0.40
ATOM   1186  CA  ILE D   5      -3.860  13.139  13.534  1.00  0.00
ATOM   1187  CB  ILE D   5      -4.279  11.661  13.403  1.00  0.00
ATOM   1188  CG2 ILE D   5      -5.753  11.531  13.027  1.00  0.00
ATOM   1189  CG1 ILE D   5      -3.329  10.955  12.397  1.00  0.00
ATOM   1190  CD1 ILE D   5      -3.510   9.444  12.356  1.00  0.00
ATOM   1191  C   ILE D   5      -4.824  13.844  14.512  1.00  0.55
ATOM   1192  O   ILE D   5      -4.788  13.413  15.684  1.00 -0.55
ATOM   1193  N   ASN D   6      -5.591  14.855  14.172  1.00 -0.40
ATOM   1194  H   ASN D   6      -5.567  15.264  13.263  1.00  0.40
ATOM   1195  CA  ASN D   6      -6.558  15.453  15.150  1.00  0.00
ATOM   1196  CB  ASN D   6      -6.694  16.948  14.996  1.00  0.00
ATOM   1197  CG  ASN D   6      -5.359  17.590  15.377  1.00  0.55
ATOM   1198  OD1 ASN D   6      -4.932  17.661  16.539  1.00 -0.55
ATOM   1199  ND2 ASN D   6      -4.610  18.120  14.422  1.00 -0.78
ATOM   1200 HD21 ASN D   6      -3.734  18.544  14.650  1.00  0.39
ATOM   1201 HD22 ASN D   6      -4.920  18.095  13.471  1.00  0.39
ATOM   1202  C   ASN D   6      -7.840  14.650  14.939  1.00  0.55
ATOM   1203  O   ASN D   6      -8.655  14.949  14.052  1.00 -0.55
ATOM   1204  N   GLY D   7      -8.008  13.565  15.683  1.00 -0.40
ATOM   1205  H   GLY D   7      -7.361  13.324  16.402  1.00  0.40
ATOM   1206  CA  GLY D   7      -9.099  12.675  15.524  1.00  0.00
ATOM   1207  C   GLY D   7     -10.448  13.371  15.424  1.00  0.55
ATOM   1208  O   GLY D   7     -11.304  12.800  14.751  1.00 -0.55
ATOM   1209  N   GLU D   8     -10.629  14.510  16.096  1.00 -0.40
ATOM   1210  H   GLU D   8      -9.927  14.956  16.645  1.00  0.40
ATOM   1211  CA  GLU D   8     -11.950  15.135  16.015  1.00  0.00
ATOM   1212  CB  GLU D   8     -12.154  16.061  17.221  1.00  0.00
ATOM   1213  CG  GLU D   8     -11.491  17.399  16.944  1.00  0.00
ATOM   1214  CD  GLU D   8      -9.990  17.441  17.055  1.00  0.10
ATOM   1215  OE1 GLU D   8      -9.327  16.430  17.336  1.00 -0.55
ATOM   1216  OE2 GLU D   8      -9.482  18.567  16.827  1.00 -0.55
ATOM   1217  C   GLU D   8     -12.160  15.786  14.653  1.00  0.55
ATOM   1218  O   GLU D   8     -13.340  15.975  14.300  1.00 -0.55
ATOM   1219  N   GLN D   9     -11.168  16.081  13.856  1.00 -0.40
ATOM   1220  H   GLN D   9     -10.216  15.936  14.118  1.00  0.40
ATOM   1221  CA  GLN D   9     -11.393  16.649  12.517  1.00  0.00
ATOM   1222  CB  GLN D   9     -10.188  17.547  12.194  1.00  0.00
ATOM   1223  CG  GLN D   9     -10.158  18.792  13.073  1.00  0.00
ATOM   1224  CD  GLN D   9      -8.817  19.470  13.106  1.00  0.55
ATOM   1225  OE1 GLN D   9      -8.038  19.565  12.140  1.00 -0.55
ATOM   1226  NE2 GLN D   9      -8.474  20.041  14.268  1.00 -0.78
ATOM   1227 HE21 GLN D   9      -9.097  20.000  15.048  1.00  0.39
ATOM   1228 HE22 GLN D   9      -7.594  20.508  14.354  1.00  0.39
ATOM   1229  C   GLN D   9     -11.628  15.597  11.449  1.00  0.55
ATOM   1230  O   GLN D   9     -11.897  15.909  10.281  1.00 -0.55
ATOM   1231  N   ILE D  10     -11.585  14.301  11.710  1.00 -0.40
ATOM   1232  H   ILE D  10     -11.418  13.989  12.640  1.00  0.40
ATOM   1233  CA  ILE D  10     -11.762  13.223  10.752  1.00  0.00
ATOM   1234  CB  ILE D  10     -10.929  11.970  11.118  1.00  0.00
ATOM   1235  CG2 ILE D  10     -11.143  10.867  10.071  1.00  0.00
ATOM   1236  CG1 ILE D  10      -9.445  12.202  11.385  1.00  0.00
ATOM   1237  CD1 ILE D  10      -8.725  13.026  10.376  1.00  0.00
ATOM   1238  C   ILE D  10     -13.256  12.868  10.671  1.00  0.55
ATOM   1239  O   ILE D  10     -13.879  12.271  11.557  1.00 -0.55
ATOM   1240  N   ARG D  11     -13.843  13.231   9.533  1.00 -0.40
ATOM   1241  H   ARG D  11     -13.336  13.672   8.796  1.00  0.40
ATOM   1242  CA  ARG D  11     -15.272  13.007   9.283  1.00  0.00
ATOM   1243  CB  ARG D  11     -15.988  14.282   8.861  1.00  0.00
ATOM   1244  CG  ARG D  11     -15.557  15.597   9.460  1.00  0.00
ATOM   1245  CD  ARG D  11     -16.060  16.033  10.821  1.00  0.35
ATOM   1246  NE  ARG D  11     -17.517  16.059  10.865  1.00 -0.35
ATOM   1247  HE  ARG D  11     -17.955  15.635  10.079  1.00  0.45
ATOM   1248  CZ  ARG D  11     -18.374  16.550  11.767  1.00  0.35
ATOM   1249  NH1 ARG D  11     -17.832  17.119  12.840  1.00 -0.70
ATOM   1250 HH11 ARG D  11     -16.837  17.160  12.936  1.00  0.40
ATOM   1251 HH12 ARG D  11     -18.419  17.505  13.552  1.00  0.40
ATOM   1252  NH2 ARG D  11     -19.697  16.398  11.598  1.00 -0.70
ATOM   1253 HH21 ARG D  11     -20.047  15.916  10.795  1.00  0.40
ATOM   1254 HH22 ARG D  11     -20.333  16.767  12.276  1.00  0.40
ATOM   1255  C   ARG D  11     -15.545  11.831   8.355  1.00  0.55
ATOM   1256  O   ARG D  11     -16.760  11.500   8.277  1.00 -0.55
ATOM   1257  N   SER D  12     -14.518  11.171   7.794  1.00 -0.40
ATOM   1258  H   SER D  12     -13.577  11.470   7.927  1.00  0.40
ATOM   1259  CA  SER D  12     -14.682   9.987   6.962  1.00  0.00
ATOM   1260  CB  SER D  12     -15.166  10.289   5.540  1.00  0.00
ATOM   1261  OG  SER D  12     -14.238  11.149   4.909  1.00 -0.49
ATOM   1262  HG  SER D  12     -14.325  11.999   5.347  1.00  0.49
ATOM   1263  C   SER D  12     -13.353   9.253   6.799  1.00  0.55
ATOM   1264  O   SER D  12     -12.334   9.885   7.137  1.00 -0.55
ATOM   1265  N   ILE D  13     -13.435   8.080   6.215  1.00 -0.40
ATOM   1266  H   ILE D  13     -14.299   7.677   5.925  1.00  0.40
ATOM   1267  CA  ILE D  13     -12.213   7.295   5.961  1.00  0.00
ATOM   1268  CB  ILE D  13     -12.530   5.855   5.565  1.00  0.00
ATOM   1269  CG2 ILE D  13     -13.201   5.817   4.198  1.00  0.00
ATOM   1270  CG1 ILE D  13     -11.269   4.992   5.580  1.00  0.00
ATOM   1271  CD1 ILE D  13     -10.409   5.043   6.837  1.00  0.00
ATOM   1272  C   ILE D  13     -11.318   8.032   4.977  1.00  0.55
ATOM   1273  O   ILE D  13     -10.089   8.069   5.122  1.00 -0.55
ATOM   1274  N   SER D  14     -11.855   8.701   3.993  1.00 -0.40
ATOM   1275  H   SER D  14     -12.841   8.689   3.854  1.00  0.40
ATOM   1276  CA  SER D  14     -11.115   9.512   3.017  1.00  0.00
ATOM   1277  CB  SER D  14     -12.075  10.103   1.974  1.00  0.00
ATOM   1278  OG  SER D  14     -12.908   9.125   1.375  1.00 -0.49
ATOM   1279  HG  SER D  14     -13.460   9.597   0.747  1.00  0.49
ATOM   1280  C   SER D  14     -10.339  10.614   3.718  1.00  0.55
ATOM   1281  O   SER D  14      -9.217  10.944   3.352  1.00 -0.55
ATOM   1282  N   ASP D  15     -10.958  11.217   4.734  1.00 -0.40
ATOM   1283  H   ASP D  15     -11.884  10.971   5.010  1.00  0.40
ATOM   1284  CA  ASP D  15     -10.320  12.272   5.508  1.00  0.00
ATOM   1285  CB  ASP D  15     -11.100  12.753   6.737  1.00  0.00
ATOM   1286  CG  ASP D  15     -12.145  13.769   6.401  1.00  0.10
ATOM   1287  OD1 ASP D  15     -12.184  14.173   5.221  1.00 -0.55
ATOM   1288  OD2 ASP D  15     -12.941  14.177   7.254  1.00 -0.55
ATOM   1289  C   ASP D  15      -9.032  11.708   6.129  1.00  0.55
ATOM   1290  O   ASP D  15      -7.992  12.349   6.118  1.00 -0.55
ATOM   1291  N   LEU D  16      -9.231  10.526   6.699  1.00 -0.40
ATOM   1292  H   LEU D  16     -10.118  10.072   6.723  1.00  0.40
ATOM   1293  CA  LEU D  16      -8.104   9.835   7.332  1.00  0.00
ATOM   1294  CB  LEU D  16      -8.588   8.543   8.013  1.00  0.00
ATOM   1295  CG  LEU D  16      -7.610   7.814   8.959  1.00  0.00
ATOM   1296  CD1 LEU D  16      -6.826   8.788   9.833  1.00  0.00
ATOM   1297  CD2 LEU D  16      -8.334   6.699   9.743  1.00  0.00
ATOM   1298  C   LEU D  16      -7.001   9.633   6.293  1.00  0.55
ATOM   1299  O   LEU D  16      -5.911  10.068   6.640  1.00 -0.55
ATOM   1300  N   HSE D  17      -7.271   9.016   5.151  1.00 -0.40
ATOM   1301  H   HSE D  17      -8.176   8.662   4.931  1.00  0.40
ATOM   1302  CA  HSE D  17      -6.228   8.825   4.142  1.00  0.00
ATOM   1303  CB  HSE D  17      -6.773   7.987   2.971  1.00  0.12
ATOM   1304  ND1 HSE D  17      -5.799   5.763   3.648  1.00 -0.56
ATOM   1305  CG  HSE D  17      -6.915   6.551   3.394  1.00  0.15
ATOM   1306  CE1 HSE D  17      -6.216   4.544   4.024  1.00  0.15
ATOM   1307  HE1 HSE D  17      -5.591   3.698   4.305  1.00  0.12
ATOM   1308  NE2 HSE D  17      -7.546   4.520   4.002  1.00 -0.40
ATOM   1309  HE2 HSE D  17      -8.133   3.742   4.228  1.00  0.40
ATOM   1310  CD2 HSE D  17      -7.996   5.770   3.609  1.00 -0.12
ATOM   1311  HD2 HSE D  17      -9.046   6.016   3.510  1.00  0.12
ATOM   1312  C   HSE D  17      -5.568  10.106   3.624  1.00  0.55
ATOM   1313  O   HSE D  17      -4.363  10.167   3.255  1.00 -0.55
ATOM   1314  N   GLN D  18      -6.406  11.142   3.561  1.00 -0.40
ATOM   1315  H   GLN D  18      -7.365  11.084   3.827  1.00  0.40
ATOM   1316  CA  GLN D  18      -5.917  12.454   3.079  1.00  0.00
ATOM   1317  CB  GLN D  18      -6.982  13.480   2.748  1.00  0.00
ATOM   1318  CG  GLN D  18      -7.927  13.254   1.589  1.00  0.00
ATOM   1319  CD  GLN D  18      -7.165  12.708   0.398  1.00  0.55
ATOM   1320  OE1 GLN D  18      -6.291  13.388  -0.164  1.00 -0.55
ATOM   1321  NE2 GLN D  18      -7.463  11.461   0.031  1.00 -0.78
ATOM   1322 HE21 GLN D  18      -6.994  11.045  -0.748  1.00  0.39
ATOM   1323 HE22 GLN D  18      -8.154  10.943   0.535  1.00  0.39
ATOM   1324  C   GLN D  18      -4.921  13.010   4.118  1.00  0.55
ATOM   1325  O   GLN D  18      -3.843  13.531   3.743  1.00 -0.55
ATOM   1326  N   THR D  19      -5.270  12.914   5.402  1.00 -0.40
ATOM   1327  H   THR D  19      -6.145  12.540   5.700  1.00  0.40
ATOM   1328  CA  THR D  19      -4.347  13.370   6.452  1.00  0.00
ATOM   1329  CB  THR D  19      -5.040  13.198   7.826  1.00  0.00
ATOM   1330  OG1 THR D  19      -6.162  14.064   7.645  1.00 -0.49
ATOM   1331  HG1 THR D  19      -6.802  13.565   7.133  1.00  0.49
ATOM   1332  CG2 THR D  19      -4.222  13.673   8.990  1.00  0.00
ATOM   1333  C   THR D  19      -3.004  12.641   6.491  1.00  0.55
ATOM   1334  O   THR D  19      -1.975  13.266   6.707  1.00 -0.55
ATOM   1335  N   LEU D  20      -3.112  11.331   6.313  1.00 -0.40
ATOM   1336  H   LEU D  20      -4.001  10.900   6.184  1.00  0.40
ATOM   1337  CA  LEU D  20      -1.970  10.416   6.289  1.00  0.00
ATOM   1338  CB  LEU D  20      -2.341   8.934   6.164  1.00  0.00
ATOM   1339  CG  LEU D  20      -3.009   8.220   7.311  1.00  0.00
ATOM   1340  CD1 LEU D  20      -3.243   6.729   7.128  1.00  0.00
ATOM   1341  CD2 LEU D  20      -2.235   8.405   8.583  1.00  0.00
ATOM   1342  C   LEU D  20      -1.068  10.816   5.110  1.00  0.55
ATOM   1343  O   LEU D  20       0.142  10.861   5.301  1.00 -0.55
ATOM   1344  N   LYS D  21      -1.739  11.059   3.977  1.00 -0.40
ATOM   1345  H   LYS D  21      -2.731  10.994   3.903  1.00  0.40
ATOM   1346  CA  LYS D  21      -0.998  11.442   2.770  1.00  0.00
ATOM   1347  CB  LYS D  21      -2.022  11.607   1.633  1.00  0.00
ATOM   1348  CG  LYS D  21      -1.215  11.770   0.314  1.00  0.00
ATOM   1349  CD  LYS D  21      -2.152  12.065  -0.827  1.00  0.00
ATOM   1350  CE  LYS D  21      -1.385  12.442  -2.122  1.00  0.33
ATOM   1351  NZ  LYS D  21      -2.280  11.990  -3.242  1.00 -0.32
ATOM   1352  HZ1 LYS D  21      -3.193  12.483  -3.177  1.00  0.33
ATOM   1353  HZ2 LYS D  21      -2.434  10.964  -3.170  1.00  0.33
ATOM   1354  HZ3 LYS D  21      -1.831  12.209  -4.154  1.00  0.33
ATOM   1355  C   LYS D  21      -0.121  12.651   3.003  1.00  0.55
ATOM   1356  O   LYS D  21       1.053  12.680   2.615  1.00 -0.55
ATOM   1357  N   LYS D  22      -0.633  13.684   3.622  1.00 -0.40
ATOM   1358  H   LYS D  22      -1.588  13.682   3.906  1.00  0.40
ATOM   1359  CA  LYS D  22       0.095  14.903   3.954  1.00  0.00
ATOM   1360  CB  LYS D  22      -0.969  15.931   4.371  1.00  0.00
ATOM   1361  CG  LYS D  22      -0.269  17.074   5.058  1.00  0.00
ATOM   1362  CD  LYS D  22       0.682  17.752   4.021  1.00  0.00
ATOM   1363  CE  LYS D  22       1.736  18.520   4.810  1.00  0.33
ATOM   1364  NZ  LYS D  22       2.606  19.302   3.911  1.00 -0.32
ATOM   1365  HZ1 LYS D  22       2.031  19.982   3.375  1.00  0.33
ATOM   1366  HZ2 LYS D  22       3.089  18.659   3.250  1.00  0.33
ATOM   1367  HZ3 LYS D  22       3.315  19.815   4.474  1.00  0.33
ATOM   1368  C   LYS D  22       1.089  14.693   5.087  1.00  0.55
ATOM   1369  O   LYS D  22       2.316  14.902   4.956  1.00 -0.55
ATOM   1370  N   GLU D  23       0.575  14.210   6.231  1.00 -0.40
ATOM   1371  H   GLU D  23      -0.396  14.006   6.324  1.00  0.40
ATOM   1372  CA  GLU D  23       1.402  13.945   7.429  1.00  0.00
ATOM   1373  CB  GLU D  23       0.482  13.445   8.572  1.00  0.00
ATOM   1374  CG  GLU D  23      -0.445  14.498   9.175  1.00  0.00
ATOM   1375  CD  GLU D  23       0.257  15.735   9.708  1.00  0.10
ATOM   1376  OE1 GLU D  23       1.109  15.746  10.618  1.00 -0.55
ATOM   1377  OE2 GLU D  23       0.015  16.877   9.247  1.00 -0.55
ATOM   1378  C   GLU D  23       2.578  12.990   7.203  1.00  0.55
ATOM   1379  O   GLU D  23       3.647  13.220   7.798  1.00 -0.55
ATOM   1380  N   LEU D  24       2.455  11.985   6.349  1.00 -0.40
ATOM   1381  H   LEU D  24       1.609  11.815   5.851  1.00  0.40
ATOM   1382  CA  LEU D  24       3.556  11.059   6.082  1.00  0.00
ATOM   1383  CB  LEU D  24       3.032   9.626   6.048  1.00  0.00
ATOM   1384  CG  LEU D  24       2.305   9.080   7.293  1.00  0.00
ATOM   1385  CD1 LEU D  24       1.749   7.653   7.103  1.00  0.00
ATOM   1386  CD2 LEU D  24       3.197   9.076   8.537  1.00  0.00
ATOM   1387  C   LEU D  24       4.285  11.384   4.788  1.00  0.55
ATOM   1388  O   LEU D  24       5.180  10.597   4.470  1.00 -0.55
ATOM   1389  N   ALA D  25       3.894  12.440   4.088  1.00 -0.40
ATOM   1390  H   ALA D  25       3.161  13.043   4.395  1.00  0.40
ATOM   1391  CA  ALA D  25       4.534  12.787   2.797  1.00  0.00
ATOM   1392  CB  ALA D  25       5.925  13.295   3.143  1.00  0.00
ATOM   1393  C   ALA D  25       4.500  11.585   1.870  1.00  0.55
ATOM   1394  O   ALA D  25       5.453  11.073   1.292  1.00 -0.55
ATOM   1395  N   LEU D  26       3.314  10.981   1.741  1.00 -0.40
ATOM   1396  H   LEU D  26       2.510  11.309   2.231  1.00  0.40
ATOM   1397  CA  LEU D  26       3.092   9.817   0.892  1.00  0.00
ATOM   1398  CB  LEU D  26       1.747   9.175   1.246  1.00  0.00
ATOM   1399  CG  LEU D  26       1.648   8.611   2.663  1.00  0.00
ATOM   1400  CD1 LEU D  26       0.402   7.757   2.931  1.00  0.00
ATOM   1401  CD2 LEU D  26       2.850   7.722   2.990  1.00  0.00
ATOM   1402  C   LEU D  26       3.156  10.205  -0.591  1.00  0.55
ATOM   1403  O   LEU D  26       2.960  11.376  -0.928  1.00 -0.55
ATOM   1404  N   PRO D  27       3.428   9.230  -1.459  1.00 -0.20
ATOM   1405  CD  PRO D  27       3.648   7.825  -1.075  1.00  0.10
ATOM   1406  CA  PRO D  27       3.483   9.456  -2.903  1.00  0.10
ATOM   1407  CB  PRO D  27       3.743   8.043  -3.473  1.00  0.00
ATOM   1408  CG  PRO D  27       3.349   7.085  -2.374  1.00  0.00
ATOM   1409  C   PRO D  27       2.191  10.036  -3.461  1.00  0.55
ATOM   1410  O   PRO D  27       1.088   9.718  -2.938  1.00 -0.55
ATOM   1411  N   GLU D  28       2.304  10.810  -4.541  1.00 -0.40
ATOM   1412  H   GLU D  28       3.172  11.032  -4.977  1.00  0.40
ATOM   1413  CA  GLU D  28       1.074  11.373  -5.127  1.00  0.00
ATOM   1414  CB  GLU D  28       1.350  12.306  -6.280  1.00  0.00
ATOM   1415  CG  GLU D  28       0.990  13.782  -6.213  1.00  0.00
ATOM   1416  CD  GLU D  28       0.328  14.403  -4.996  1.00  0.10
ATOM   1417  OE1 GLU D  28       1.056  14.702  -4.000  1.00 -0.55
ATOM   1418  OE2 GLU D  28      -0.926  14.612  -4.974  1.00 -0.55
ATOM   1419  C   GLU D  28       0.118  10.296  -5.616  1.00  0.55
ATOM   1420  O   GLU D  28      -1.104  10.558  -5.638  1.00 -0.55
ATOM   1421  N   TYR D  29       0.629   9.101  -5.967  1.00 -0.40
ATOM   1422  H   TYR D  29       1.607   8.914  -5.918  1.00  0.40
ATOM   1423  CA  TYR D  29      -0.215   7.989  -6.445  1.00  0.00
ATOM   1424  CB  TYR D  29       0.585   7.023  -7.353  1.00  0.12
ATOM   1425  CG  TYR D  29       1.847   6.428  -6.773  1.00 -0.12
ATOM   1426  CD1 TYR D  29       1.754   5.407  -5.806  1.00 -0.12
ATOM   1427  HD1 TYR D  29       0.774   5.072  -5.504  1.00  0.12
ATOM   1428  CE1 TYR D  29       2.865   4.812  -5.225  1.00 -0.12
ATOM   1429  HE1 TYR D  29       2.756   4.024  -4.495  1.00  0.12
ATOM   1430  CZ  TYR D  29       4.119   5.259  -5.609  1.00  0.06
ATOM   1431  OH  TYR D  29       5.205   4.686  -5.003  1.00 -0.49
ATOM   1432  HH  TYR D  29       5.992   4.973  -5.471  1.00  0.43
ATOM   1433  CD2 TYR D  29       3.145   6.852  -7.127  1.00 -0.12
ATOM   1434  HD2 TYR D  29       3.258   7.634  -7.863  1.00  0.12
ATOM   1435  CE2 TYR D  29       4.291   6.291  -6.554  1.00 -0.12
ATOM   1436  HE2 TYR D  29       5.277   6.637  -6.827  1.00  0.12
ATOM   1437  C   TYR D  29      -0.840   7.206  -5.295  1.00  0.55
ATOM   1438  O   TYR D  29      -1.552   6.249  -5.622  1.00 -0.55
ATOM   1439  N   TYR D  30      -0.556   7.619  -4.077  1.00 -0.40
ATOM   1440  H   TYR D  30       0.015   8.420  -3.913  1.00  0.40
ATOM   1441  CA  TYR D  30      -1.057   6.932  -2.879  1.00  0.00
ATOM   1442  CB  TYR D  30      -0.895   7.796  -1.635  1.00  0.12
ATOM   1443  CG  TYR D  30      -1.474   7.164  -0.387  1.00 -0.12
ATOM   1444  CD1 TYR D  30      -1.006   5.928   0.042  1.00 -0.12
ATOM   1445  HD1 TYR D  30      -0.208   5.435  -0.493  1.00  0.12
ATOM   1446  CE1 TYR D  30      -1.564   5.331   1.152  1.00 -0.12
ATOM   1447  HE1 TYR D  30      -1.198   4.364   1.463  1.00  0.12
ATOM   1448  CZ  TYR D  30      -2.579   5.927   1.882  1.00  0.06
ATOM   1449  OH  TYR D  30      -3.019   5.254   2.986  1.00 -0.49
ATOM   1450  HH  TYR D  30      -3.814   5.690   3.302  1.00  0.43
ATOM   1451  CD2 TYR D  30      -2.498   7.771   0.358  1.00 -0.12
ATOM   1452  HD2 TYR D  30      -2.864   8.738   0.048  1.00  0.12
ATOM   1453  CE2 TYR D  30      -3.064   7.167   1.488  1.00 -0.12
ATOM   1454  HE2 TYR D  30      -3.856   7.653   2.038  1.00  0.12
ATOM   1455  C   TYR D  30      -2.467   6.405  -3.054  1.00  0.55
ATOM   1456  O   TYR D  30      -3.510   7.046  -3.256  1.00 -0.55
ATOM   1457  N   GLY D  31      -2.543   5.073  -2.925  1.00 -0.40
ATOM   1458  H   GLY D  31      -1.745   4.512  -2.717  1.00  0.40
ATOM   1459  CA  GLY D  31      -3.818   4.356  -3.085  1.00  0.00
ATOM   1460  C   GLY D  31      -4.931   4.531  -2.105  1.00  0.55
ATOM   1461  O   GLY D  31      -6.026   4.033  -2.409  1.00 -0.55
ATOM   1462  N   GLU D  32      -4.777   5.128  -0.940  1.00 -0.40
ATOM   1463  H   GLU D  32      -3.887   5.481  -0.663  1.00  0.40
ATOM   1464  CA  GLU D  32      -5.852   5.333   0.044  1.00  0.00
ATOM   1465  CB  GLU D  32      -6.847   6.440  -0.414  1.00  0.00
ATOM   1466  CG  GLU D  32      -6.028   7.711  -0.695  1.00  0.00
ATOM   1467  CD  GLU D  32      -6.721   8.917  -1.265  1.00  0.10
ATOM   1468  OE1 GLU D  32      -7.959   8.936  -1.336  1.00 -0.55
ATOM   1469  OE2 GLU D  32      -6.182   9.963  -1.665  1.00 -0.55
ATOM   1470  C   GLU D  32      -6.635   4.097   0.373  1.00  0.55
ATOM   1471  O   GLU D  32      -7.859   4.115   0.373  1.00 -0.55
ATOM   1472  N   ASN D  33      -5.881   3.021   0.627  1.00 -0.40
ATOM   1473  H   ASN D  33      -4.887   3.047   0.564  1.00  0.40
ATOM   1474  CA  ASN D  33      -6.463   1.736   1.011  1.00  0.00
ATOM   1475  CB  ASN D  33      -6.904   0.940  -0.193  1.00  0.00
ATOM   1476  CG  ASN D  33      -5.723   0.589  -1.081  1.00  0.55
ATOM   1477  OD1 ASN D  33      -4.915  -0.237  -0.662  1.00 -0.55
ATOM   1478  ND2 ASN D  33      -5.540   1.220  -2.251  1.00 -0.78
ATOM   1479 HD21 ASN D  33      -4.760   0.983  -2.831  1.00  0.39
ATOM   1480 HD22 ASN D  33      -6.184   1.927  -2.544  1.00  0.39
ATOM   1481  C   ASN D  33      -5.448   1.119   1.989  1.00  0.55
ATOM   1482  O   ASN D  33      -4.329   1.686   2.113  1.00 -0.55
ATOM   1483  N   LEU D  34      -5.798   0.046   2.674  1.00 -0.40
ATOM   1484  H   LEU D  34      -6.687  -0.396   2.577  1.00  0.40
ATOM   1485  CA  LEU D  34      -4.848  -0.552   3.639  1.00  0.00
ATOM   1486  CB  LEU D  34      -5.653  -1.573   4.455  1.00  0.00
ATOM   1487  CG  LEU D  34      -6.878  -1.111   5.280  1.00  0.00
ATOM   1488  CD1 LEU D  34      -7.530  -2.306   5.981  1.00  0.00
ATOM   1489  CD2 LEU D  34      -6.390  -0.057   6.274  1.00  0.00
ATOM   1490  C   LEU D  34      -3.576  -1.186   3.044  1.00  0.55
ATOM   1491  O   LEU D  34      -2.509  -1.127   3.689  1.00 -0.55
ATOM   1492  N   ASP D  35      -3.721  -1.747   1.830  1.00 -0.40
ATOM   1493  H   ASP D  35      -4.606  -1.773   1.373  1.00  0.40
ATOM   1494  CA  ASP D  35      -2.591  -2.368   1.074  1.00  0.00
ATOM   1495  CB  ASP D  35      -2.988  -3.218  -0.140  1.00  0.00
ATOM   1496  CG  ASP D  35      -3.871  -4.390   0.287  1.00  0.10
ATOM   1497  OD1 ASP D  35      -3.376  -5.195   1.116  1.00 -0.55
ATOM   1498  OD2 ASP D  35      -5.033  -4.572  -0.142  1.00 -0.55
ATOM   1499  C   ASP D  35      -1.637  -1.267   0.634  1.00  0.55
ATOM   1500  O   ASP D  35      -0.406  -1.479   0.755  1.00 -0.55
ATOM   1501  N   ALA D  36      -2.150  -0.139   0.194  1.00 -0.40
ATOM   1502  H   ALA D  36      -3.136  -0.023   0.118  1.00  0.40
ATOM   1503  CA  ALA D  36      -1.370   1.013  -0.213  1.00  0.00
ATOM   1504  CB  ALA D  36      -2.154   2.147  -0.822  1.00  0.00
ATOM   1505  C   ALA D  36      -0.690   1.552   1.056  1.00  0.55
ATOM   1506  O   ALA D  36       0.487   1.935   0.924  1.00 -0.55
ATOM   1507  N   LEU D  37      -1.398   1.542   2.181  1.00 -0.40
ATOM   1508  H   LEU D  37      -2.333   1.203   2.247  1.00  0.40
ATOM   1509  CA  LEU D  37      -0.762   2.065   3.413  1.00  0.00
ATOM   1510  CB  LEU D  37      -1.778   2.238   4.552  1.00  0.00
ATOM   1511  CG  LEU D  37      -1.137   2.789   5.844  1.00  0.00
ATOM   1512  CD1 LEU D  37      -0.428   4.154   5.720  1.00  0.00
ATOM   1513  CD2 LEU D  37      -2.230   2.845   6.916  1.00  0.00
ATOM   1514  C   LEU D  37       0.423   1.212   3.869  1.00  0.55
ATOM   1515  O   LEU D  37       1.480   1.693   4.256  1.00 -0.55
ATOM   1516  N   TRP D  38       0.209  -0.116   3.840  1.00 -0.40
ATOM   1517  H   TRP D  38      -0.673  -0.506   3.586  1.00  0.40
ATOM   1518  CA  TRP D  38       1.263  -1.072   4.181  1.00  0.00
ATOM   1519  CB  TRP D  38       0.720  -2.493   4.073  1.00  0.12
ATOM   1520  CG  TRP D  38       1.805  -3.513   4.292  1.00 -0.12
ATOM   1521  CD1 TRP D  38       2.450  -4.198   3.298  1.00 -0.12
ATOM   1522  HD1 TRP D  38       2.257  -4.097   2.240  1.00  0.12
ATOM   1523  NE1 TRP D  38       3.384  -5.033   3.864  1.00 -0.40
ATOM   1524  HE1 TRP D  38       3.958  -5.643   3.363  1.00  0.40
ATOM   1525  CE2 TRP D  38       3.400  -4.897   5.210  1.00  0.00
ATOM   1526  CD2 TRP D  38       2.411  -3.932   5.514  1.00  0.00
ATOM   1527  CE3 TRP D  38       2.241  -3.567   6.849  1.00 -0.12
ATOM   1528  HE3 TRP D  38       1.539  -2.807   7.159  1.00  0.12
ATOM   1529  CZ3 TRP D  38       3.027  -4.234   7.790  1.00 -0.12
ATOM   1530  HZ3 TRP D  38       2.886  -3.987   8.831  1.00  0.12
ATOM   1531  CZ2 TRP D  38       4.214  -5.532   6.152  1.00 -0.12
ATOM   1532  HZ2 TRP D  38       4.980  -6.240   5.873  1.00  0.12
ATOM   1533  CH2 TRP D  38       4.002  -5.219   7.464  1.00 -0.12
ATOM   1534  HH2 TRP D  38       4.566  -5.711   8.242  1.00  0.12
ATOM   1535  C   TRP D  38       2.519  -0.879   3.305  1.00  0.55
ATOM   1536  O   TRP D  38       3.670  -0.929   3.790  1.00 -0.55
ATOM   1537  N   ASP D  39       2.293  -0.718   1.985  1.00 -0.40
ATOM   1538  H   ASP D  39       1.367  -0.723   1.618  1.00  0.40
ATOM   1539  CA  ASP D  39       3.344  -0.529   1.000  1.00  0.00
ATOM   1540  CB  ASP D  39       2.801  -0.475  -0.445  1.00  0.00
ATOM   1541  CG  ASP D  39       3.950  -0.444  -1.449  1.00  0.10
ATOM   1542  OD1 ASP D  39       4.875  -1.308  -1.558  1.00 -0.55
ATOM   1543  OD2 ASP D  39       3.903   0.568  -2.188  1.00 -0.55
ATOM   1544  C   ASP D  39       4.147   0.720   1.341  1.00  0.55
ATOM   1545  O   ASP D  39       5.375   0.701   1.287  1.00 -0.55
ATOM   1546  N   ALA D  40       3.425   1.781   1.670  1.00 -0.40
ATOM   1547  H   ALA D  40       2.429   1.780   1.701  1.00  0.40
ATOM   1548  CA  ALA D  40       4.098   3.008   2.005  1.00  0.00
ATOM   1549  CB  ALA D  40       3.108   4.192   2.046  1.00  0.00
ATOM   1550  C   ALA D  40       4.847   2.945   3.326  1.00  0.55
ATOM   1551  O   ALA D  40       5.942   3.565   3.414  1.00 -0.55
ATOM   1552  N   LEU D  41       4.279   2.302   4.337  1.00 -0.40
ATOM   1553  H   LEU D  41       3.398   1.839   4.287  1.00  0.40
ATOM   1554  CA  LEU D  41       5.018   2.279   5.625  1.00  0.00
ATOM   1555  CB  LEU D  41       4.104   1.734   6.716  1.00  0.00
ATOM   1556  CG  LEU D  41       2.933   2.617   7.138  1.00  0.00
ATOM   1557  CD1 LEU D  41       2.060   1.972   8.183  1.00  0.00
ATOM   1558  CD2 LEU D  41       3.429   3.981   7.603  1.00  0.00
ATOM   1559  C   LEU D  41       6.320   1.472   5.499  1.00  0.55
ATOM   1560  O   LEU D  41       7.373   1.764   6.055  1.00 -0.55
ATOM   1561  N   THR D  42       6.293   0.426   4.701  1.00 -0.40
ATOM   1562  H   THR D  42       5.460   0.203   4.203  1.00  0.40
ATOM   1563  CA  THR D  42       7.387  -0.483   4.450  1.00  0.00
ATOM   1564  CB  THR D  42       6.874  -1.938   4.297  1.00  0.00
ATOM   1565  OG1 THR D  42       5.911  -2.164   3.266  1.00 -0.49
ATOM   1566  HG1 THR D  42       5.104  -1.733   3.558  1.00  0.49
ATOM   1567  CG2 THR D  42       6.164  -2.300   5.617  1.00  0.00
ATOM   1568  C   THR D  42       8.225  -0.153   3.239  1.00  0.55
ATOM   1569  O   THR D  42       9.248  -0.869   3.171  1.00 -0.55
ATOM   1570  N   GLY D  43       7.890   0.727   2.339  1.00 -0.40
ATOM   1571  H   GLY D  43       7.055   1.270   2.390  1.00  0.40
ATOM   1572  CA  GLY D  43       8.758   0.948   1.196  1.00  0.00
ATOM   1573  C   GLY D  43       8.665   2.366   0.674  1.00  0.55
ATOM   1574  O   GLY D  43       8.721   2.567  -0.555  1.00 -0.55
ATOM   1575  N   TRP D  44       8.490   3.341   1.571  1.00 -0.40
ATOM   1576  H   TRP D  44       8.410   3.177   2.551  1.00  0.40
ATOM   1577  CA  TRP D  44       8.409   4.732   1.110  1.00  0.00
ATOM   1578  CB  TRP D  44       7.004   5.048   0.545  1.00  0.12
ATOM   1579  CG  TRP D  44       6.933   6.467   0.075  1.00 -0.12
ATOM   1580  CD1 TRP D  44       6.740   7.637   0.790  1.00 -0.12
ATOM   1581  HD1 TRP D  44       6.566   7.678   1.855  1.00  0.12
ATOM   1582  NE1 TRP D  44       6.797   8.735  -0.026  1.00 -0.40
ATOM   1583  HE1 TRP D  44       6.692   9.666   0.248  1.00  0.40
ATOM   1584  CE2 TRP D  44       7.035   8.275  -1.323  1.00  0.00
ATOM   1585  CD2 TRP D  44       7.122   6.855  -1.288  1.00  0.00
ATOM   1586  CE3 TRP D  44       7.348   6.145  -2.457  1.00 -0.12
ATOM   1587  HE3 TRP D  44       7.395   5.066  -2.470  1.00  0.12
ATOM   1588  CZ3 TRP D  44       7.515   6.851  -3.622  1.00 -0.12
ATOM   1589  HZ3 TRP D  44       7.702   6.315  -4.541  1.00  0.12
ATOM   1590  CZ2 TRP D  44       7.195   9.000  -2.513  1.00 -0.12
ATOM   1591  HZ2 TRP D  44       7.126  10.077  -2.558  1.00  0.12
ATOM   1592  CH2 TRP D  44       7.449   8.258  -3.651  1.00 -0.12
ATOM   1593  HH2 TRP D  44       7.602   8.771  -4.588  1.00  0.12
ATOM   1594  C   TRP D  44       8.786   5.747   2.198  1.00  0.55
ATOM   1595  O   TRP D  44       9.672   6.603   2.086  1.00 -0.55
ATOM   1596  N   VAL D  45       8.005   5.604   3.279  1.00 -0.40
ATOM   1597  H   VAL D  45       7.311   4.890   3.312  1.00  0.40
ATOM   1598  CA  VAL D  45       8.075   6.430   4.464  1.00  0.00
ATOM   1599  CB  VAL D  45       6.953   5.970   5.438  1.00  0.00
ATOM   1600  CG1 VAL D  45       7.110   6.443   6.852  1.00  0.00
ATOM   1601  CG2 VAL D  45       5.606   6.537   4.950  1.00  0.00
ATOM   1602  C   VAL D  45       9.460   6.454   5.114  1.00  0.55
ATOM   1603  O   VAL D  45      10.276   5.517   5.166  1.00 -0.55
ATOM   1604  N   GLU D  46       9.732   7.643   5.654  1.00 -0.40
ATOM   1605  H   GLU D  46       9.093   8.405   5.581  1.00  0.40
ATOM   1606  CA  GLU D  46      10.952   7.922   6.378  1.00  0.00
ATOM   1607  CB  GLU D  46      11.231   9.411   6.216  1.00  0.00
ATOM   1608  CG  GLU D  46      11.733   9.969   7.551  1.00  0.00
ATOM   1609  CD  GLU D  46      12.329  11.292   7.061  1.00  0.10
ATOM   1610  OE1 GLU D  46      11.753  11.888   6.109  1.00 -0.55
ATOM   1611  OE2 GLU D  46      13.376  11.685   7.570  1.00 -0.55
ATOM   1612  C   GLU D  46      10.875   7.591   7.862  1.00  0.55
ATOM   1613  O   GLU D  46       9.865   7.851   8.528  1.00 -0.55
ATOM   1614  N   TYR D  47      11.920   6.996   8.374  1.00 -0.40
ATOM   1615  H   TYR D  47      12.708   6.741   7.820  1.00  0.40
ATOM   1616  CA  TYR D  47      11.998   6.663   9.802  1.00  0.00
ATOM   1617  CB  TYR D  47      12.083   5.131  10.011  1.00  0.12
ATOM   1618  CG  TYR D  47      10.832   4.440   9.490  1.00 -0.12
ATOM   1619  CD1 TYR D  47       9.648   4.560  10.219  1.00 -0.12
ATOM   1620  HD1 TYR D  47       9.660   5.101  11.154  1.00  0.12
ATOM   1621  CE1 TYR D  47       8.467   4.009   9.782  1.00 -0.12
ATOM   1622  HE1 TYR D  47       7.557   4.135  10.350  1.00  0.12
ATOM   1623  CZ  TYR D  47       8.467   3.293   8.607  1.00  0.06
ATOM   1624  OH  TYR D  47       7.260   2.729   8.196  1.00 -0.49
ATOM   1625  HH  TYR D  47       7.444   2.139   7.461  1.00  0.43
ATOM   1626  CD2 TYR D  47      10.810   3.746   8.302  1.00 -0.12
ATOM   1627  HD2 TYR D  47      11.700   3.672   7.694  1.00  0.12
ATOM   1628  CE2 TYR D  47       9.624   3.142   7.895  1.00 -0.12
ATOM   1629  HE2 TYR D  47       9.617   2.541   6.998  1.00  0.12
ATOM   1630  C   TYR D  47      13.186   7.368  10.451  1.00  0.55
ATOM   1631  O   TYR D  47      14.047   7.815   9.694  1.00 -0.55
ATOM   1632  N   PRO D  48      13.294   7.505  11.762  1.00 -0.20
ATOM   1633  CD  PRO D  48      14.470   8.151  12.386  1.00  0.10
ATOM   1634  CA  PRO D  48      12.284   7.055  12.730  1.00  0.10
ATOM   1635  CB  PRO D  48      12.919   7.270  14.080  1.00  0.00
ATOM   1636  CG  PRO D  48      14.271   7.889  13.861  1.00  0.00
ATOM   1637  C   PRO D  48      11.047   7.941  12.524  1.00  0.55
ATOM   1638  O   PRO D  48      11.081   9.081  12.063  1.00 -0.55
ATOM   1639  N   LEU D  49       9.912   7.361  12.877  1.00 -0.40
ATOM   1640  H   LEU D  49       9.887   6.430  13.232  1.00  0.40
ATOM   1641  CA  LEU D  49       8.621   8.033  12.774  1.00  0.00
ATOM   1642  CB  LEU D  49       7.784   7.318  11.695  1.00  0.00
ATOM   1643  CG  LEU D  49       6.285   7.624  11.556  1.00  0.00
ATOM   1644  CD1 LEU D  49       6.170   8.993  10.909  1.00  0.00
ATOM   1645  CD2 LEU D  49       5.534   6.587  10.745  1.00  0.00
ATOM   1646  C   LEU D  49       7.856   8.067  14.095  1.00  0.55
ATOM   1647  O   LEU D  49       7.833   7.093  14.840  1.00 -0.55
ATOM   1648  N   VAL D  50       7.237   9.202  14.328  1.00 -0.40
ATOM   1649  H   VAL D  50       7.338   9.990  13.726  1.00  0.40
ATOM   1650  CA  VAL D  50       6.360   9.389  15.485  1.00  0.00
ATOM   1651  CB  VAL D  50       6.864  10.392  16.505  1.00  0.00
ATOM   1652  CG1 VAL D  50       5.976  10.585  17.728  1.00  0.00
ATOM   1653  CG2 VAL D  50       8.289   9.908  16.835  1.00  0.00
ATOM   1654  C   VAL D  50       4.957   9.722  14.982  1.00  0.55
ATOM   1655  O   VAL D  50       4.694  10.693  14.290  1.00 -0.55
ATOM   1656  N   LEU D  51       4.022   8.814  15.295  1.00 -0.40
ATOM   1657  H   LEU D  51       4.266   7.972  15.768  1.00  0.40
ATOM   1658  CA  LEU D  51       2.617   8.954  14.992  1.00  0.00
ATOM   1659  CB  LEU D  51       1.964   7.666  14.508  1.00  0.00
ATOM   1660  CG  LEU D  51       0.431   7.899  14.255  1.00  0.00
ATOM   1661  CD1 LEU D  51       0.344   8.946  13.166  1.00  0.00
ATOM   1662  CD2 LEU D  51      -0.313   6.653  13.870  1.00  0.00
ATOM   1663  C   LEU D  51       1.850   9.395  16.268  1.00  0.55
ATOM   1664  O   LEU D  51       1.715   8.557  17.200  1.00 -0.55
ATOM   1665  N   GLU D  52       1.399  10.648  16.303  1.00 -0.40
ATOM   1666  H   GLU D  52       1.576  11.296  15.567  1.00  0.40
ATOM   1667  CA  GLU D  52       0.603  11.155  17.441  1.00  0.00
ATOM   1668  CB  GLU D  52       1.049  12.512  17.974  1.00  0.00
ATOM   1669  CG  GLU D  52       0.120  12.881  19.125  1.00  0.00
ATOM   1670  CD  GLU D  52       0.505  14.125  19.876  1.00  0.10
ATOM   1671  OE1 GLU D  52       1.453  14.804  19.421  1.00 -0.55
ATOM   1672  OE2 GLU D  52      -0.122  14.438  20.921  1.00 -0.55
ATOM   1673  C   GLU D  52      -0.851  11.240  16.971  1.00  0.55
ATOM   1674  O   GLU D  52      -1.195  12.071  16.136  1.00 -0.55
ATOM   1675  N   TRP D  53      -1.679  10.348  17.439  1.00 -0.40
ATOM   1676  H   TRP D  53      -1.353   9.670  18.090  1.00  0.40
ATOM   1677  CA  TRP D  53      -3.079  10.211  17.117  1.00  0.00
ATOM   1678  CB  TRP D  53      -3.360   8.765  16.698  1.00  0.12
ATOM   1679  CG  TRP D  53      -4.647   8.560  15.930  1.00 -0.12
ATOM   1680  CD1 TRP D  53      -5.830   9.254  16.037  1.00 -0.12
ATOM   1681  HD1 TRP D  53      -5.990  10.091  16.700  1.00  0.12
ATOM   1682  NE1 TRP D  53      -6.779   8.743  15.192  1.00 -0.40
ATOM   1683  HE1 TRP D  53      -7.701   9.054  15.116  1.00  0.40
ATOM   1684  CE2 TRP D  53      -6.220   7.726  14.472  1.00  0.00
ATOM   1685  CD2 TRP D  53      -4.896   7.559  14.926  1.00  0.00
ATOM   1686  CE3 TRP D  53      -4.097   6.557  14.345  1.00 -0.12
ATOM   1687  HE3 TRP D  53      -3.072   6.398  14.648  1.00  0.12
ATOM   1688  CZ3 TRP D  53      -4.656   5.760  13.355  1.00 -0.12
ATOM   1689  HZ3 TRP D  53      -4.053   5.001  12.880  1.00  0.12
ATOM   1690  CZ2 TRP D  53      -6.798   6.909  13.491  1.00 -0.12
ATOM   1691  HZ2 TRP D  53      -7.817   7.029  13.153  1.00  0.12
ATOM   1692  CH2 TRP D  53      -5.987   5.924  12.965  1.00 -0.12
ATOM   1693  HH2 TRP D  53      -6.397   5.254  12.225  1.00  0.12
ATOM   1694  C   TRP D  53      -3.992  10.680  18.260  1.00  0.55
ATOM   1695  O   TRP D  53      -4.260   9.961  19.231  1.00 -0.55
ATOM   1696  N   ARG D  54      -4.509  11.889  18.138  1.00 -0.40
ATOM   1697  H   ARG D  54      -4.297  12.469  17.356  1.00  0.40
ATOM   1698  CA  ARG D  54      -5.423  12.471  19.124  1.00  0.00
ATOM   1699  CB  ARG D  54      -5.277  13.968  19.169  1.00  0.00
ATOM   1700  CG  ARG D  54      -3.840  14.366  19.208  1.00  0.00
ATOM   1701  CD  ARG D  54      -3.763  15.882  19.059  1.00  0.35
ATOM   1702  NE  ARG D  54      -2.370  16.200  19.424  1.00 -0.35
ATOM   1703  HE  ARG D  54      -1.843  15.590  20.014  1.00  0.45
ATOM   1704  CZ  ARG D  54      -1.827  17.333  18.943  1.00  0.35
ATOM   1705  NH1 ARG D  54      -2.595  18.101  18.159  1.00 -0.70
ATOM   1706 HH11 ARG D  54      -3.533  17.824  17.951  1.00  0.40
ATOM   1707 HH12 ARG D  54      -2.229  18.952  17.780  1.00  0.40
ATOM   1708  NH2 ARG D  54      -0.573  17.686  19.232  1.00 -0.70
ATOM   1709 HH21 ARG D  54      -0.013  17.103  19.820  1.00  0.40
ATOM   1710 HH22 ARG D  54      -0.194  18.534  18.861  1.00  0.40
ATOM   1711  C   ARG D  54      -6.883  12.189  18.811  1.00  0.55
ATOM   1712  O   ARG D  54      -7.318  12.067  17.663  1.00 -0.55
ATOM   1713  N   GLN D  55      -7.648  12.139  19.909  1.00 -0.40
ATOM   1714  H   GLN D  55      -7.251  12.312  20.806  1.00  0.40
ATOM   1715  CA  GLN D  55      -9.090  11.838  19.932  1.00  0.00
ATOM   1716  CB  GLN D  55      -9.990  12.899  19.315  1.00  0.00
ATOM   1717  CG  GLN D  55      -9.701  14.322  19.634  1.00  0.00
ATOM   1718  CD  GLN D  55      -9.928  14.596  21.112  1.00  0.55
ATOM   1719  OE1 GLN D  55     -10.852  14.070  21.754  1.00 -0.55
ATOM   1720  NE2 GLN D  55      -8.987  15.444  21.557  1.00 -0.78
ATOM   1721 HE21 GLN D  55      -8.987  15.733  22.514  1.00  0.39
ATOM   1722 HE22 GLN D  55      -8.286  15.786  20.931  1.00  0.39
ATOM   1723  C   GLN D  55      -9.358  10.579  19.102  1.00  0.55
ATOM   1724  O   GLN D  55     -10.206  10.650  18.206  1.00 -0.55
ATOM   1725  N   PHE D  56      -8.638   9.514  19.326  1.00 -0.40
ATOM   1726  H   PHE D  56      -7.951   9.489  20.048  1.00  0.40
ATOM   1727  CA  PHE D  56      -8.780   8.290  18.548  1.00  0.00
ATOM   1728  CB  PHE D  56      -7.884   7.117  19.070  1.00  0.12
ATOM   1729  CG  PHE D  56      -8.059   5.866  18.234  1.00 -0.12
ATOM   1730  CD1 PHE D  56      -7.308   5.644  17.095  1.00 -0.12
ATOM   1731  HD1 PHE D  56      -6.549   6.362  16.823  1.00  0.12
ATOM   1732  CE1 PHE D  56      -7.495   4.539  16.295  1.00 -0.12
ATOM   1733  HE1 PHE D  56      -6.903   4.414  15.401  1.00  0.12
ATOM   1734  CZ  PHE D  56      -8.437   3.593  16.637  1.00 -0.12
ATOM   1735  HZ  PHE D  56      -8.574   2.713  16.027  1.00  0.12
ATOM   1736  CD2 PHE D  56      -9.016   4.915  18.567  1.00 -0.12
ATOM   1737  HD2 PHE D  56      -9.616   5.057  19.453  1.00  0.12
ATOM   1738  CE2 PHE D  56      -9.215   3.789  17.786  1.00 -0.12
ATOM   1739  HE2 PHE D  56      -9.967   3.064  18.062  1.00  0.12
ATOM   1740  C   PHE D  56     -10.235   7.888  18.459  1.00  0.55
ATOM   1741  O   PHE D  56     -10.788   7.583  17.403  1.00 -0.55
ATOM   1742  N   GLU D  57     -10.875   7.847  19.613  1.00 -0.40
ATOM   1743  H   GLU D  57     -10.450   8.088  20.482  1.00  0.40
ATOM   1744  CA  GLU D  57     -12.286   7.428  19.647  1.00  0.00
ATOM   1745  CB  GLU D  57     -12.731   7.447  21.119  1.00  0.00
ATOM   1746  CG  GLU D  57     -11.827   6.468  21.903  1.00  0.00
ATOM   1747  CD  GLU D  57     -12.309   5.086  21.422  1.00  0.10
ATOM   1748  OE1 GLU D  57     -13.539   4.903  21.167  1.00 -0.55
ATOM   1749  OE2 GLU D  57     -11.350   4.280  21.344  1.00 -0.55
ATOM   1750  C   GLU D  57     -13.226   8.238  18.785  1.00  0.55
ATOM   1751  O   GLU D  57     -14.159   7.640  18.238  1.00 -0.55
ATOM   1752  N   GLN D  58     -13.059   9.541  18.646  1.00 -0.40
ATOM   1753  H   GLN D  58     -12.314  10.041  19.082  1.00  0.40
ATOM   1754  CA  GLN D  58     -13.991  10.327  17.818  1.00  0.00
ATOM   1755  CB  GLN D  58     -13.777  11.833  17.959  1.00  0.00
ATOM   1756  CG  GLN D  58     -14.045  12.422  19.347  1.00  0.00
ATOM   1757  CD  GLN D  58     -14.151  13.951  19.313  1.00  0.55
ATOM   1758  OE1 GLN D  58     -13.373  14.649  19.970  1.00 -0.55
ATOM   1759  NE2 GLN D  58     -15.159  14.475  18.554  1.00 -0.78
ATOM   1760 HE21 GLN D  58     -15.276  15.466  18.494  1.00  0.39
ATOM   1761 HE22 GLN D  58     -15.779  13.867  18.058  1.00  0.39
ATOM   1762  C   GLN D  58     -13.871   9.932  16.352  1.00  0.55
ATOM   1763  O   GLN D  58     -14.823   9.873  15.599  1.00 -0.55
ATOM   1764  N   SER D  59     -12.600   9.707  15.980  1.00 -0.40
ATOM   1765  H   SER D  59     -11.840   9.789  16.619  1.00  0.40
ATOM   1766  CA  SER D  59     -12.252   9.329  14.618  1.00  0.00
ATOM   1767  CB  SER D  59     -10.742   9.419  14.380  1.00  0.00
ATOM   1768  OG  SER D  59      -9.985   8.432  15.041  1.00 -0.49
ATOM   1769  HG  SER D  59     -10.278   8.443  15.956  1.00  0.49
ATOM   1770  C   SER D  59     -12.830   7.960  14.320  1.00  0.55
ATOM   1771  O   SER D  59     -13.230   7.743  13.205  1.00 -0.55
ATOM   1772  N   LYS D  60     -12.866   7.106  15.304  1.00 -0.40
ATOM   1773  H   LYS D  60     -12.537   7.370  16.206  1.00  0.40
ATOM   1774  CA  LYS D  60     -13.365   5.724  15.227  1.00  0.00
ATOM   1775  CB  LYS D  60     -13.110   4.995  16.529  1.00  0.00
ATOM   1776  CG  LYS D  60     -13.121   3.478  16.440  1.00  0.00
ATOM   1777  CD  LYS D  60     -12.430   2.997  17.729  1.00  0.00
ATOM   1778  CE  LYS D  60     -13.148   1.784  18.292  1.00  0.33
ATOM   1779  NZ  LYS D  60     -12.399   1.290  19.472  1.00 -0.32
ATOM   1780  HZ1 LYS D  60     -12.355   2.038  20.193  1.00  0.33
ATOM   1781  HZ2 LYS D  60     -11.435   1.026  19.185  1.00  0.33
ATOM   1782  HZ3 LYS D  60     -12.883   0.457  19.865  1.00  0.33
ATOM   1783  C   LYS D  60     -14.840   5.709  14.855  1.00  0.55
ATOM   1784  O   LYS D  60     -15.294   4.964  13.999  1.00 -0.55
ATOM   1785  N   GLN D  61     -15.563   6.587  15.514  1.00 -0.40
ATOM   1786  H   GLN D  61     -15.147   7.174  16.202  1.00  0.40
ATOM   1787  CA  GLN D  61     -16.974   6.791  15.323  1.00  0.00
ATOM   1788  CB  GLN D  61     -17.413   8.029  16.136  1.00  0.00
ATOM   1789  CG  GLN D  61     -18.944   8.176  16.256  1.00  0.00
ATOM   1790  CD  GLN D  61     -19.297   9.331  17.201  1.00  0.55
ATOM   1791  OE1 GLN D  61     -19.913   9.119  18.251  1.00 -0.55
ATOM   1792  NE2 GLN D  61     -18.898  10.577  16.812  1.00 -0.78
ATOM   1793 HE21 GLN D  61     -19.100  11.369  17.388  1.00  0.39
ATOM   1794 HE22 GLN D  61     -18.403  10.698  15.951  1.00  0.39
ATOM   1795  C   GLN D  61     -17.233   7.100  13.848  1.00  0.55
ATOM   1796  O   GLN D  61     -17.981   6.445  13.120  1.00 -0.55
ATOM   1797  N   LEU D  62     -16.547   8.148  13.427  1.00 -0.40
ATOM   1798  H   LEU D  62     -15.919   8.610  14.046  1.00  0.40
ATOM   1799  CA  LEU D  62     -16.601   8.738  12.101  1.00  0.00
ATOM   1800  CB  LEU D  62     -15.842  10.101  12.247  1.00  0.00
ATOM   1801  CG  LEU D  62     -16.854  11.115  12.832  1.00  0.00
ATOM   1802  CD1 LEU D  62     -17.240  12.196  11.827  1.00  0.00
ATOM   1803  CD2 LEU D  62     -18.114  10.377  13.286  1.00  0.00
ATOM   1804  C   LEU D  62     -16.118   7.892  10.956  1.00  0.55
ATOM   1805  O   LEU D  62     -16.510   8.045   9.779  1.00 -0.55
ATOM   1806  N   THR D  63     -15.268   6.909  11.229  1.00 -0.40
ATOM   1807  H   THR D  63     -14.924   6.703  12.141  1.00  0.40
ATOM   1808  CA  THR D  63     -14.809   6.078  10.112  1.00  0.00
ATOM   1809  CB  THR D  63     -13.275   6.049  10.159  1.00  0.00
ATOM   1810  OG1 THR D  63     -12.968   5.535  11.475  1.00 -0.49
ATOM   1811  HG1 THR D  63     -13.062   6.277  12.078  1.00  0.49
ATOM   1812  CG2 THR D  63     -12.700   7.428   9.897  1.00  0.00
ATOM   1813  C   THR D  63     -15.493   4.720  10.164  1.00  0.55
ATOM   1814  O   THR D  63     -14.992   4.004   9.273  1.00 -0.55
ATOM   1815  NT  THR D  63     -16.459   4.412  11.052  1.00 -0.40
ATOM   1816  HNT THR D  63     -16.796   5.070  11.721  1.00  0.40
ATOM   1817  CAT THR D  63     -17.059   3.109  11.084  1.00  0.00
ATOM   1818  CAY GLY G  66     -12.960  -1.116  11.692  1.00  0.00
ATOM   1819  CY  GLY G  66     -12.513  -0.187  10.615  1.00  0.55
ATOM   1820  OY  GLY G  66     -12.282  -0.603   9.482  1.00 -0.55
ATOM   1821  N   GLY G  66     -12.378   1.109  10.964  1.00 -0.40
ATOM   1822  H   GLY G  66     -12.595   1.425  11.884  1.00  0.40
ATOM   1823  CA  GLY G  66     -11.909   2.150  10.033  1.00  0.00
ATOM   1824  C   GLY G  66     -10.541   2.627  10.581  1.00  0.55
ATOM   1825  O   GLY G  66      -9.479   2.186  10.140  1.00 -0.55
ATOM   1826  N   ALA G  67     -10.644   3.517  11.543  1.00 -0.40
ATOM   1827  H   ALA G  67     -11.543   3.858  11.799  1.00  0.40
ATOM   1828  CA  ALA G  67      -9.576   4.090  12.313  1.00  0.00
ATOM   1829  CB  ALA G  67     -10.169   4.921  13.447  1.00  0.00
ATOM   1830  C   ALA G  67      -8.761   2.939  12.931  1.00  0.55
ATOM   1831  O   ALA G  67      -7.522   2.967  13.050  1.00 -0.55
ATOM   1832  N   GLU G  68      -9.525   1.909  13.351  1.00 -0.40
ATOM   1833  H   GLU G  68     -10.518   1.886  13.256  1.00  0.40
ATOM   1834  CA  GLU G  68      -8.876   0.746  13.986  1.00  0.00
ATOM   1835  CB  GLU G  68      -9.983  -0.057  14.687  1.00  0.00
ATOM   1836  CG  GLU G  68      -9.472  -1.035  15.701  1.00  0.00
ATOM   1837  CD  GLU G  68      -8.727  -0.387  16.879  1.00  0.10
ATOM   1838  OE1 GLU G  68      -9.359   0.488  17.513  1.00 -0.55
ATOM   1839  OE2 GLU G  68      -7.592  -0.906  17.014  1.00 -0.55
ATOM   1840  C   GLU G  68      -8.033  -0.111  13.048  1.00  0.55
ATOM   1841  O   GLU G  68      -6.927  -0.547  13.412  1.00 -0.55
ATOM   1842  N   SER G  69      -8.527  -0.352  11.857  1.00 -0.40
ATOM   1843  H   SER G  69      -9.436  -0.021  11.628  1.00  0.40
ATOM   1844  CA  SER G  69      -7.888  -1.074  10.777  1.00  0.00
ATOM   1845  CB  SER G  69      -8.774  -0.979   9.511  1.00  0.00
ATOM   1846  OG  SER G  69      -9.593  -2.109   9.552  1.00 -0.49
ATOM   1847  HG  SER G  69     -10.252  -1.983   8.865  1.00  0.49
ATOM   1848  C   SER G  69      -6.558  -0.395  10.368  1.00  0.55
ATOM   1849  O   SER G  69      -5.604  -1.113  10.134  1.00 -0.55
ATOM   1850  N   VAL G  70      -6.605   0.929  10.302  1.00 -0.40
ATOM   1851  H   VAL G  70      -7.448   1.425  10.493  1.00  0.40
ATOM   1852  CA  VAL G  70      -5.467   1.763   9.956  1.00  0.00
ATOM   1853  CB  VAL G  70      -5.878   3.215   9.666  1.00  0.00
ATOM   1854  CG1 VAL G  70      -4.593   4.063   9.684  1.00  0.00
ATOM   1855  CG2 VAL G  70      -6.650   3.348   8.374  1.00  0.00
ATOM   1856  C   VAL G  70      -4.416   1.703  11.050  1.00  0.55
ATOM   1857  O   VAL G  70      -3.219   1.521  10.780  1.00 -0.55
ATOM   1858  N   LEU G  71      -4.823   1.827  12.294  1.00 -0.40
ATOM   1859  H   LEU G  71      -5.783   1.989  12.505  1.00  0.40
ATOM   1860  CA  LEU G  71      -3.941   1.743  13.460  1.00  0.00
ATOM   1861  CB  LEU G  71      -4.709   1.896  14.781  1.00  0.00
ATOM   1862  CG  LEU G  71      -3.916   1.706  16.088  1.00  0.00
ATOM   1863  CD1 LEU G  71      -2.763   2.700  16.152  1.00  0.00
ATOM   1864  CD2 LEU G  71      -4.773   1.843  17.339  1.00  0.00
ATOM   1865  C   LEU G  71      -3.216   0.371  13.430  1.00  0.55
ATOM   1866  O   LEU G  71      -2.013   0.270  13.737  1.00 -0.55
ATOM   1867  N   GLN G  72      -3.966  -0.653  13.113  1.00 -0.40
ATOM   1868  H   GLN G  72      -4.931  -0.518  12.912  1.00  0.40
ATOM   1869  CA  GLN G  72      -3.532  -2.041  13.016  1.00  0.00
ATOM   1870  CB  GLN G  72      -4.764  -2.898  12.742  1.00  0.00
ATOM   1871  CG  GLN G  72      -4.505  -4.377  12.508  1.00  0.00
ATOM   1872  CD  GLN G  72      -5.823  -5.164  12.367  1.00  0.55
ATOM   1873  OE1 GLN G  72      -6.871  -4.943  13.028  1.00 -0.55
ATOM   1874  NE2 GLN G  72      -5.884  -6.188  11.485  1.00 -0.78
ATOM   1875 HE21 GLN G  72      -6.731  -6.709  11.381  1.00  0.39
ATOM   1876 HE22 GLN G  72      -5.081  -6.424  10.937  1.00  0.39
ATOM   1877  C   GLN G  72      -2.402  -2.187  11.996  1.00  0.55
ATOM   1878  O   GLN G  72      -1.461  -2.936  12.285  1.00 -0.55
ATOM   1879  N   VAL G  73      -2.455  -1.510  10.866  1.00 -0.40
ATOM   1880  H   VAL G  73      -3.245  -0.950  10.630  1.00  0.40
ATOM   1881  CA  VAL G  73      -1.376  -1.526   9.881  1.00  0.00
ATOM   1882  CB  VAL G  73      -1.773  -0.826   8.592  1.00  0.00
ATOM   1883  CG1 VAL G  73      -0.577  -0.684   7.662  1.00  0.00
ATOM   1884  CG2 VAL G  73      -2.900  -1.681   7.986  1.00  0.00
ATOM   1885  C   VAL G  73      -0.110  -0.909  10.458  1.00  0.55
ATOM   1886  O   VAL G  73       1.014  -1.391  10.272  1.00 -0.55
ATOM   1887  N   PHE G  74      -0.235   0.192  11.184  1.00 -0.40
ATOM   1888  H   PHE G  74      -1.115   0.639  11.325  1.00  0.40
ATOM   1889  CA  PHE G  74       0.915   0.819  11.822  1.00  0.00
ATOM   1890  CB  PHE G  74       0.508   2.100  12.543  1.00  0.12
ATOM   1891  CG  PHE G  74       0.485   3.308  11.662  1.00 -0.12
ATOM   1892  CD1 PHE G  74       1.627   4.021  11.375  1.00 -0.12
ATOM   1893  HD1 PHE G  74       2.570   3.712  11.802  1.00  0.12
ATOM   1894  CE1 PHE G  74       1.584   5.136  10.543  1.00 -0.12
ATOM   1895  HE1 PHE G  74       2.486   5.690  10.331  1.00  0.12
ATOM   1896  CZ  PHE G  74       0.363   5.535   9.984  1.00 -0.12
ATOM   1897  HZ  PHE G  74       0.324   6.400   9.339  1.00  0.12
ATOM   1898  CD2 PHE G  74      -0.730   3.707  11.100  1.00 -0.12
ATOM   1899  HD2 PHE G  74      -1.628   3.149  11.321  1.00  0.12
ATOM   1900  CE2 PHE G  74      -0.797   4.819  10.257  1.00 -0.12
ATOM   1901  HE2 PHE G  74      -1.740   5.119   9.823  1.00  0.12
ATOM   1902  C   PHE G  74       1.531  -0.165  12.819  1.00  0.55
ATOM   1903  O   PHE G  74       2.754  -0.281  12.934  1.00 -0.55
ATOM   1904  N   ARG G  75       0.737  -0.869  13.575  1.00 -0.40
ATOM   1905  H   ARG G  75      -0.255  -0.805  13.506  1.00  0.40
ATOM   1906  CA  ARG G  75       1.263  -1.817  14.592  1.00  0.00
ATOM   1907  CB  ARG G  75       0.127  -2.208  15.541  1.00  0.00
ATOM   1908  CG  ARG G  75      -0.181  -0.900  16.312  1.00  0.00
ATOM   1909  CD  ARG G  75      -0.113  -1.130  17.786  1.00  0.35
ATOM   1910  NE  ARG G  75      -1.036  -2.075  18.265  1.00 -0.35
ATOM   1911  HE  ARG G  75      -1.940  -1.843  17.953  1.00  0.45
ATOM   1912  CZ  ARG G  75      -1.085  -3.168  18.993  1.00  0.35
ATOM   1913  NH1 ARG G  75      -0.052  -3.761  19.550  1.00 -0.70
ATOM   1914 HH11 ARG G  75       0.866  -3.381  19.433  1.00  0.40
ATOM   1915 HH12 ARG G  75      -0.183  -4.592  20.089  1.00  0.40
ATOM   1916  NH2 ARG G  75      -2.308  -3.705  19.156  1.00 -0.70
ATOM   1917 HH21 ARG G  75      -3.105  -3.272  18.734  1.00  0.40
ATOM   1918 HH22 ARG G  75      -2.421  -4.537  19.698  1.00  0.40
ATOM   1919  C   ARG G  75       1.977  -3.000  13.985  1.00  0.55
ATOM   1920  O   ARG G  75       3.032  -3.351  14.563  1.00 -0.55
ATOM   1921  N   GLU G  76       1.495  -3.530  12.860  1.00 -0.40
ATOM   1922  H   GLU G  76       0.657  -3.196  12.436  1.00  0.40
ATOM   1923  CA  GLU G  76       2.161  -4.633  12.176  1.00  0.00
ATOM   1924  CB  GLU G  76       1.411  -5.141  10.964  1.00  0.00
ATOM   1925  CG  GLU G  76      -0.014  -5.502  11.262  1.00  0.00
ATOM   1926  CD  GLU G  76      -0.574  -6.428  10.170  1.00  0.10
ATOM   1927  OE1 GLU G  76       0.212  -6.826   9.244  1.00 -0.55
ATOM   1928  OE2 GLU G  76      -1.781  -6.717  10.403  1.00 -0.55
ATOM   1929  C   GLU G  76       3.495  -4.204  11.555  1.00  0.55
ATOM   1930  O   GLU G  76       4.452  -4.972  11.483  1.00 -0.55
ATOM   1931  N   ALA G  77       3.440  -2.964  11.113  1.00 -0.40
ATOM   1932  H   ALA G  77       2.638  -2.376  11.172  1.00  0.40
ATOM   1933  CA  ALA G  77       4.669  -2.427  10.486  1.00  0.00
ATOM   1934  CB  ALA G  77       4.400  -1.145   9.729  1.00  0.00
ATOM   1935  C   ALA G  77       5.746  -2.313  11.570  1.00  0.55
ATOM   1936  O   ALA G  77       6.948  -2.589  11.381  1.00 -0.55
ATOM   1937  N   LYS G  78       5.325  -1.900  12.747  1.00 -0.40
ATOM   1938  H   LYS G  78       4.372  -1.665  12.921  1.00  0.40
ATOM   1939  CA  LYS G  78       6.230  -1.765  13.862  1.00  0.00
ATOM   1940  CB  LYS G  78       5.574  -1.070  15.047  1.00  0.00
ATOM   1941  CG  LYS G  78       6.523  -0.801  16.189  1.00  0.00
ATOM   1942  CD  LYS G  78       5.895  -0.261  17.443  1.00  0.00
ATOM   1943  CE  LYS G  78       6.865   0.463  18.370  1.00  0.33
ATOM   1944  NZ  LYS G  78       8.325   0.396  18.074  1.00 -0.32
ATOM   1945  HZ1 LYS G  78       8.508   0.801  17.134  1.00  0.33
ATOM   1946  HZ2 LYS G  78       8.637  -0.596  18.091  1.00  0.33
ATOM   1947  HZ3 LYS G  78       8.850   0.935  18.792  1.00  0.33
ATOM   1948  C   LYS G  78       6.640  -3.190  14.279  1.00  0.55
ATOM   1949  O   LYS G  78       7.845  -3.410  14.482  1.00 -0.55
ATOM   1950  N   ALA G  79       5.695  -4.098  14.415  1.00 -0.40
ATOM   1951  H   ALA G  79       4.738  -3.902  14.214  1.00  0.40
ATOM   1952  CA  ALA G  79       5.992  -5.457  14.875  1.00  0.00
ATOM   1953  CB  ALA G  79       4.819  -6.381  14.762  1.00  0.00
ATOM   1954  C   ALA G  79       7.169  -5.998  14.080  1.00  0.55
ATOM   1955  O   ALA G  79       8.109  -6.576  14.609  1.00 -0.55
ATOM   1956  N   GLU G  80       7.032  -5.746  12.794  1.00 -0.40
ATOM   1957  H   GLU G  80       6.244  -5.251  12.436  1.00  0.40
ATOM   1958  CA  GLU G  80       8.014  -6.168  11.811  1.00  0.00
ATOM   1959  CB  GLU G  80       7.380  -6.019  10.421  1.00  0.00
ATOM   1960  CG  GLU G  80       6.445  -7.204  10.122  1.00  0.00
ATOM   1961  CD  GLU G  80       6.491  -7.524   8.632  1.00  0.10
ATOM   1962  OE1 GLU G  80       7.419  -7.057   7.921  1.00 -0.55
ATOM   1963  OE2 GLU G  80       5.564  -8.231   8.176  1.00 -0.55
ATOM   1964  C   GLU G  80       9.295  -5.394  11.884  1.00  0.55
ATOM   1965  O   GLU G  80      10.083  -5.640  10.966  1.00 -0.55
ATOM   1966  N   GLY G  81       9.579  -4.506  12.807  1.00 -0.40
ATOM   1967  H   GLY G  81       8.929  -4.298  13.533  1.00  0.40
ATOM   1968  CA  GLY G  81      10.801  -3.770  12.868  1.00  0.00
ATOM   1969  C   GLY G  81      10.933  -2.318  12.522  1.00  0.55
ATOM   1970  O   GLY G  81      12.002  -1.736  12.861  1.00 -0.55
ATOM   1971  N   ALA G  82       9.966  -1.695  11.857  1.00 -0.40
ATOM   1972  H   ALA G  82       9.147  -2.181  11.564  1.00  0.40
ATOM   1973  CA  ALA G  82      10.009  -0.266  11.498  1.00  0.00
ATOM   1974  CB  ALA G  82       8.849   0.132  10.625  1.00  0.00
ATOM   1975  C   ALA G  82       9.959   0.484  12.824  1.00  0.55
ATOM   1976  O   ALA G  82       9.249   0.068  13.753  1.00 -0.55
ATOM   1977  N   ASP G  83      10.738   1.516  12.867  1.00 -0.40
ATOM   1978  H   ASP G  83      11.292   1.754  12.075  1.00  0.40
ATOM   1979  CA  ASP G  83      10.905   2.421  14.005  1.00  0.00
ATOM   1980  CB  ASP G  83      12.284   3.089  13.972  1.00  0.00
ATOM   1981  CG  ASP G  83      12.602   3.800  15.278  1.00  0.10
ATOM   1982  OD1 ASP G  83      11.694   3.935  16.136  1.00 -0.55
ATOM   1983  OD2 ASP G  83      13.758   4.251  15.473  1.00 -0.55
ATOM   1984  C   ASP G  83       9.802   3.502  14.064  1.00  0.55
ATOM   1985  O   ASP G  83       9.939   4.665  13.652  1.00 -0.55
ATOM   1986  N   ILE G  84       8.688   3.016  14.606  1.00 -0.40
ATOM   1987  H   ILE G  84       8.629   2.072  14.921  1.00  0.40
ATOM   1988  CA  ILE G  84       7.490   3.812  14.780  1.00  0.00
ATOM   1989  CB  ILE G  84       6.274   3.175  14.036  1.00  0.00
ATOM   1990  CG2 ILE G  84       4.984   3.976  14.218  1.00  0.00
ATOM   1991  CG1 ILE G  84       6.656   3.114  12.558  1.00  0.00
ATOM   1992  CD1 ILE G  84       5.693   2.333  11.708  1.00  0.00
ATOM   1993  C   ILE G  84       7.063   3.937  16.236  1.00  0.55
ATOM   1994  O   ILE G  84       6.835   2.864  16.847  1.00 -0.55
ATOM   1995  N   THR G  85       6.993   5.171  16.703  1.00 -0.40
ATOM   1996  H   THR G  85       7.276   5.971  16.180  1.00  0.40
ATOM   1997  CA  THR G  85       6.475   5.399  18.054  1.00  0.00
ATOM   1998  CB  THR G  85       7.217   6.462  18.836  1.00  0.00
ATOM   1999  OG1 THR G  85       8.511   5.902  18.938  1.00 -0.49
ATOM   2000  HG1 THR G  85       8.941   6.075  18.097  1.00  0.49
ATOM   2001  CG2 THR G  85       6.576   6.611  20.210  1.00  0.00
ATOM   2002  C   THR G  85       4.997   5.803  17.919  1.00  0.55
ATOM   2003  O   THR G  85       4.675   6.727  17.167  1.00 -0.55
ATOM   2004  N   ILE G  86       4.078   5.148  18.570  1.00 -0.40
ATOM   2005  H   ILE G  86       4.309   4.387  19.170  1.00  0.40
ATOM   2006  CA  ILE G  86       2.637   5.469  18.479  1.00  0.00
ATOM   2007  CB  ILE G  86       1.859   4.226  18.078  1.00  0.00
ATOM   2008  CG2 ILE G  86       0.377   4.422  17.914  1.00  0.00
ATOM   2009  CG1 ILE G  86       2.429   3.665  16.757  1.00  0.00
ATOM   2010  CD1 ILE G  86       1.787   2.267  16.571  1.00  0.00
ATOM   2011  C   ILE G  86       2.132   6.026  19.794  1.00  0.55
ATOM   2012  O   ILE G  86       2.241   5.386  20.845  1.00 -0.55
ATOM   2013  N   ILE G  87       1.599   7.224  19.769  1.00 -0.40
ATOM   2014  H   ILE G  87       1.546   7.740  18.919  1.00  0.40
ATOM   2015  CA  ILE G  87       1.044   7.911  20.939  1.00  0.00
ATOM   2016  CB  ILE G  87       1.652   9.299  21.168  1.00  0.00
ATOM   2017  CG2 ILE G  87       1.021   9.964  22.386  1.00  0.00
ATOM   2018  CG1 ILE G  87       3.175   9.136  21.237  1.00  0.00
ATOM   2019  CD1 ILE G  87       3.880  10.454  20.993  1.00  0.00
ATOM   2020  C   ILE G  87      -0.451   8.061  20.692  1.00  0.55
ATOM   2021  O   ILE G  87      -0.907   8.575  19.679  1.00 -0.55
ATOM   2022  N   LEU G  88      -1.191   7.480  21.604  1.00 -0.40
ATOM   2023  H   LEU G  88      -0.783   7.018  22.387  1.00  0.40
ATOM   2024  CA  LEU G  88      -2.651   7.457  21.552  1.00  0.00
ATOM   2025  CB  LEU G  88      -3.173   6.041  21.669  1.00  0.00
ATOM   2026  CG  LEU G  88      -2.883   5.096  20.508  1.00  0.00
ATOM   2027  CD1 LEU G  88      -3.165   3.672  20.943  1.00  0.00
ATOM   2028  CD2 LEU G  88      -3.762   5.443  19.307  1.00  0.00
ATOM   2029  C   LEU G  88      -3.136   8.384  22.664  1.00  0.55
ATOM   2030  O   LEU G  88      -3.051   8.033  23.837  1.00 -0.55
ATOM   2031  N   SER G  89      -3.544   9.564  22.223  1.00 -0.40
ATOM   2032  H   SER G  89      -3.506   9.841  21.266  1.00  0.40
ATOM   2033  CA  SER G  89      -4.097  10.545  23.216  1.00  0.00
ATOM   2034  CB  SER G  89      -3.200  11.750  23.349  1.00  0.00
ATOM   2035  OG  SER G  89      -2.458  12.041  22.184  1.00 -0.49
ATOM   2036  HG  SER G  89      -1.933  12.818  22.391  1.00  0.49
ATOM   2037  C   SER G  89      -5.548  10.818  22.817  1.00  0.10
ATOM   2038  O   SER G  89      -6.176   9.872  22.206  1.00 -0.55
ATOM   2039  OXT SER G  89      -6.064  11.936  23.072  1.00 -0.55
ATOM   2040  OH2 OH2 R 111       8.502   0.276  -8.217  1.00 -0.83
ATOM   2041  H1  OH2 R 111       8.689  -0.355  -7.522  1.00  0.42
ATOM   2042  H2  OH2 R 111       7.573   0.153  -8.410  1.00  0.42
ATOM   2043  OH2 OH2 R 113      10.492  -3.800 -11.608  1.00 -0.83
ATOM   2044  H1  OH2 R 113       9.830  -3.548 -12.252  1.00  0.42
ATOM   2045  H2  OH2 R 113      10.016  -4.329 -10.968  1.00  0.42
ATOM   2046  OH2 OH2 R 116      14.846  -5.228 -11.862  1.00 -0.83
ATOM   2047  H1  OH2 R 116      15.761  -5.150 -11.593  1.00  0.42
ATOM   2048  H2  OH2 R 116      14.359  -4.727 -11.207  1.00  0.42
ATOM   2049  OH2 OH2 R 117      -4.838  -1.322 -11.603  1.00 -0.83
ATOM   2050  H1  OH2 R 117      -5.439  -0.718 -12.039  1.00  0.42
ATOM   2051  H2  OH2 R 117      -5.344  -1.680 -10.873  1.00  0.42
ATOM   2052  OH2 OH2 R 119      -6.721  -6.520  -1.235  1.00 -0.83
ATOM   2053  H1  OH2 R 119      -6.037  -6.006  -0.806  1.00  0.42
ATOM   2054  H2  OH2 R 119      -6.447  -7.430  -1.117  1.00  0.42
ATOM   2055  OH2 OH2 R 121       4.286  -3.705  -0.445  1.00 -0.83
ATOM   2056  H1  OH2 R 121       4.373  -2.950  -1.027  1.00  0.42
ATOM   2057  H2  OH2 R 121       3.788  -4.344  -0.954  1.00  0.42
ATOM   2058  OH2 OH2 R 122       7.999  -7.454  -2.394  1.00 -0.83
ATOM   2059  H1  OH2 R 122       8.515  -7.360  -1.594  1.00  0.42
ATOM   2060  H2  OH2 R 122       8.052  -6.596  -2.815  1.00  0.42
ATOM   2061  OH2 OH2 R 125       3.756  -6.702   1.167  1.00 -0.83
ATOM   2062  H1  OH2 R 125       3.469  -6.457   0.287  1.00  0.42
ATOM   2063  H2  OH2 R 125       3.634  -7.650   1.205  1.00  0.42
ATOM   2064  OH2 OH2 R 130      15.071 -16.819 -11.114  1.00 -0.83
ATOM   2065  H1  OH2 R 130      15.917 -16.390 -10.990  1.00  0.42
ATOM   2066  H2  OH2 R 130      14.725 -16.930 -10.228  1.00  0.42
ATOM   2067  OH2 OH2 R 150      17.614   4.363  -7.037  1.00 -0.83
ATOM   2068  H1  OH2 R 150      17.306   4.913  -6.317  1.00  0.42
ATOM   2069  H2  OH2 R 150      18.477   4.715  -7.256  1.00  0.42
ATOM   2070  OH2 OH2 R 151      11.838   3.422 -12.105  1.00 -0.83
ATOM   2071  H1  OH2 R 151      12.195   3.913 -11.364  1.00  0.42
ATOM   2072  H2  OH2 R 151      10.916   3.290 -11.882  1.00  0.42
ATOM   2073  OH2 OH2 L  90      10.339   6.177  16.690  1.00 -0.83
ATOM   2074  H1  OH2 L  90      10.739   5.310  16.620  1.00  0.42
ATOM   2075  H2  OH2 L  90      10.745   6.686  15.988  1.00  0.42
ATOM   2076  OH2 OH2 L  92       9.532   2.896   4.459  1.00 -0.83
ATOM   2077  H1  OH2 L  92       8.821   2.594   5.025  1.00  0.42
ATOM   2078  H2  OH2 L  92       9.720   3.784   4.764  1.00  0.42
ATOM   2079  OH2 OH2 R  94      12.915   5.185   4.604  1.00 -0.83
ATOM   2080  H1  OH2 R  94      11.986   5.302   4.802  1.00  0.42
ATOM   2081  H2  OH2 R  94      13.066   4.246   4.711  1.00  0.42
ATOM   2082  OH2 OH2 L  97      -3.661   9.823  -2.989  1.00 -0.83
ATOM   2083  H1  OH2 L  97      -4.505   9.902  -2.544  1.00  0.42
ATOM   2084  H2  OH2 L  97      -3.542   8.882  -3.114  1.00  0.42
ATOM   2085  OH2 OH2 R 105      -6.339  -3.423  -2.182  1.00 -0.83
ATOM   2086  H1  OH2 R 105      -5.737  -2.879  -2.691  1.00  0.42
ATOM   2087  H2  OH2 R 105      -5.797  -3.790  -1.483  1.00  0.42
ATOM   2088  OH2 OH2 L 110     -14.375  12.579  14.012  1.00 -0.83
ATOM   2089  H1  OH2 L 110     -13.437  12.641  14.194  1.00  0.42
ATOM   2090  H2  OH2 L 110     -14.428  12.451  13.065  1.00  0.42
ATOM   2091 DUM1 DUM W 214      95.840  91.508  95.237  1.00  0.00
ATOM   2092 DUM2 DUM W 214     -91.333 -96.013 -92.818  1.00  0.00
ATOM   2093  AAA AAA X 214      30.909 -27.098  54.423  1.00  0.00
ATOM   2094  AAB AAB X 215     -71.535   9.950 -25.771  1.00  0.00
ATOM   2095  AAC AAC X 216      51.445 -74.286  66.724  1.00  0.00
ATOM   2096  AAD AAD X 217     -59.721 -76.913   5.613  1.00  0.00
ATOM   2097  AAE AAE X 218      20.508  29.093 -85.259  1.00  0.00
ATOM   2098  AAF AAF X 219     -41.896 -83.753 -80.528  1.00  0.00
ATOM   2099  AAG AAG X 220     -13.492  -1.305  47.578  1.00  0.00
ATOM   2100  AAH AAH X 221     -15.430 -45.330  67.660  1.00  0.00
ATOM   2101  AAI AAI X 222      19.955  36.059  68.641  1.00  0.00
ATOM   2102  AAJ AAJ X 223      22.943  68.046 -26.325  1.00  0.00
ATOM   2103  AAK AAK X 224      42.524  77.188 -68.743  1.00  0.00
ATOM   2104  AAL AAL X 225     -45.392 -63.969 -67.506  1.00  0.00
ATOM   2105  AAM AAM X 226      73.553  17.132  45.427  1.00  0.00
ATOM   2106  AAN AAN X 227     -67.580  40.822  78.042  1.00  0.00
ATOM   2107  AAO AAO X 228     -30.260 -76.813  66.317  1.00  0.00
ATOM   2108  AAP AAP X 229     -24.128 -17.305 -42.817  1.00  0.00
ATOM   2109  AAQ AAQ X 230      79.315  41.741 -30.210  1.00  0.00
ATOM   2110  AAR AAR X 231      40.612  73.270  62.748  1.00  0.00
ATOM   2111  AAS AAS X 232     -56.536 -54.581  48.100  1.00  0.00
ATOM   2112  AAT AAT X 233      37.301 -81.688 -77.212  1.00  0.00
ATOM   2113  AAU AAU X 234     -51.852 -25.685  26.446  1.00  0.00
ATOM   2114  AAV AAV X 235     -55.010  -7.783 -63.414  1.00  0.00
ATOM   2115  AAW AAW X 236     -39.220 -38.105 -23.650  1.00  0.00
ATOM   2116  AAX AAX X 237      54.156 -22.449 -15.472  1.00  0.00
ATOM   2117  AAY AAY X 238     -29.810   9.363  33.625  1.00  0.00
ATOM   2118  AAZ AAZ X 239     -50.058 -38.970  11.026  1.00  0.00
ATOM   2119  ABA ABA X 240      15.651  10.247  65.936  1.00  0.00
ATOM   2120  ABB ABB X 241     -24.796 -69.669 -37.179  1.00  0.00
ATOM   2121  ABC ABC X 242       5.787  67.110  40.963  1.00  0.00
ATOM   2122  ABD ABD X 243      33.509  28.422  48.945  1.00  0.00
ATOM   2123  ABE ABE X 244     -48.919 -49.848 -61.318  1.00  0.00
ATOM   2124  ABF ABF X 245       3.310  44.561 -56.084  1.00  0.00
ATOM   2125  ABG ABG X 246     -30.503  27.774  50.583  1.00  0.00
ATOM   2126  ABH ABH X 247      89.707 -69.428  43.771  1.00  0.00
ATOM   2127  ABI ABI X 248      -7.538  56.940   5.640  1.00  0.00
ATOM   2128  ABJ ABJ X 249     -44.297  27.786  25.924  1.00  0.00
ATOM   2129  ABK ABK X 250      46.936  74.100  21.410  1.00  0.00
ATOM   2130  ABL ABL X 251       8.392 -29.157 -52.545  1.00  0.00
ATOM   2131  ABM ABM X 252     -61.698 -83.212  51.794  1.00  0.00
ATOM   2132  ABN ABN X 253     -48.825  22.900 -24.383  1.00  0.00
ATOM   2133  ABO ABO X 254      46.655  19.036  47.461  1.00  0.00
ATOM   2134  ABP ABP X 255     -61.724  -7.578  77.226  1.00  0.00
ATOM   2135  ABQ ABQ X 256     -74.712 -64.002  27.693  1.00  0.00
ATOM   2136  ABR ABR X 257      53.627  15.646 -70.506  1.00  0.00
ATOM   2137  ABS ABS X 258      28.601 -35.043  10.275  1.00  0.00
ATOM   2138  ABT ABT X 259     -56.931  55.021 -21.739  1.00  0.00
ATOM   2139  ABU ABU X 260      16.930  -8.456 -29.519  1.00  0.00
ATOM   2140  ABV ABV X 261      78.747  60.577  83.874  1.00  0.00
ATOM   2141  ABW ABW X 262      17.287   2.344 -77.617  1.00  0.00
ATOM   2142  ABX ABX X 263      19.747 -73.388  -5.085  1.00  0.00
ATOM   2143  ABY ABY X 264      41.844 -25.436 -32.068  1.00  0.00
ATOM   2144  ABZ ABZ X 265      68.809 -35.334 -48.083  1.00  0.00
ATOM   2145  ACA ACA X 266      39.567  46.610  35.517  1.00  0.00
ATOM   2146  ACB ACB X 267      28.348 -42.213 -21.148  1.00  0.00
ATOM   2147  ACC ACC X 268     -85.930 -18.246 -37.210  1.00  0.00
ATOM   2148  ACD ACD X 269      48.641 -50.641   5.615  1.00  0.00
ATOM   2149  ACE ACE X 270     -52.557  -2.071  30.861  1.00  0.00
ATOM   2150  ACF ACF X 271      44.590 -60.046 -76.887  1.00  0.00
ATOM   2151  ACG ACG X 272      68.287 -36.745  -4.996  1.00  0.00
ATOM   2152  ACH ACH X 273     -63.763 -53.871  14.940  1.00  0.00
ATOM   2153  ACI ACI X 274     -14.769 -42.964   9.109  1.00  0.00
ATOM   2154  ACJ ACJ X 275     -56.979  64.641  37.531  1.00  0.00
ATOM   2155  ACK ACK X 276     -70.106  57.590  30.429  1.00  0.00
ATOM   2156  ACL ACL X 277     -13.996 -83.818 -66.872  1.00  0.00
ATOM   2157  ACM ACM X 278      -6.164 -50.585 -51.272  1.00  0.00
ATOM   2158  ACN ACN X 279      11.105  -7.104  35.358  1.00  0.00
ATOM   2159  ACO ACO X 280      70.630  -2.628 -24.678  1.00  0.00
ATOM   2160  ACP ACP X 281       1.847  79.915 -62.875  1.00  0.00
ATOM   2161  ACQ ACQ X 282      52.481 -10.002 -55.562  1.00  0.00
ATOM   2162  ACR ACR X 283     -70.917 -78.839  61.913  1.00  0.00
ATOM   2163  ACS ACS X 284     -58.511  72.270 -79.999  1.00  0.00
ATOM   2164  ACT ACT X 285     -70.416  78.310  81.345  1.00  0.00
ATOM   2165  ACU ACU X 286     -56.439  -1.263 -11.168  1.00  0.00
ATOM   2166  ACV ACV X 287       3.760 -59.748 -29.243  1.00  0.00
ATOM   2167  ACW ACW X 288      -6.179  39.865  81.263  1.00  0.00
ATOM   2168  ACX ACX X 289      34.996  30.183  -2.095  1.00  0.00
ATOM   2169  ACY ACY X 290      16.740  80.080  -3.244  1.00  0.00
ATOM   2170  ACZ ACZ X 291     -78.710 -51.809  -6.181  1.00  0.00
ATOM   2171  ADA ADA X 292      73.789  44.238 -71.105  1.00  0.00
ATOM   2172  ADB ADB X 293     -21.446  61.479 -57.459  1.00  0.00
ATOM   2173  ADC ADC X 294      56.836  -7.433 -31.138  1.00  0.00
ATOM   2174  ADD ADD X 295      15.883  50.209  51.840  1.00  0.00
ATOM   2175  ADE ADE X 296     -80.444  21.663  39.637  1.00  0.00
ATOM   2176  ADF ADF X 297      75.558 -57.111  20.362  1.00  0.00
ATOM   2177  ADG ADG X 298      11.020 -65.398  64.691  1.00  0.00
ATOM   2178  ADH ADH X 299     -57.162  12.431  80.688  1.00  0.00
ATOM   2179  ADI ADI X 300      59.635  69.823  51.446  1.00  0.00
ATOM   2180  ADJ ADJ X 301     -55.353 -53.570 -22.938  1.00  0.00
ATOM   2181  ADK ADK X 302     -38.254 -56.782  74.237  1.00  0.00
ATOM   2182  ADL ADL X 303      36.205  -6.211 -48.895  1.00  0.00
ATOM   2183  ADM ADM X 304     -75.243  -8.382   2.362  1.00  0.00
ATOM   2184  ADN ADN X 305     -73.563 -19.238  62.410  1.00  0.00
ATOM   2185  ADO ADO X 306      38.858 -41.067 -71.986  1.00  0.00
ATOM   2186  ADP ADP X 307     -37.328   6.910  66.903  1.00  0.00
ATOM   2187  ADQ ADQ X 308     -28.203  80.944  47.172  1.00  0.00
ATOM   2188  ADR ADR X 309     -29.959 -20.511  43.245  1.00  0.00
ATOM   2189  ADS ADS X 310      80.029 -72.626 -66.518  1.00  0.00
ATOM   2190  ADT ADT X 311      57.092  -5.145   3.429  1.00  0.00
ATOM   2191  ADU ADU X 312      15.549 -66.970 -52.096  1.00  0.00
ATOM   2192  ADV ADV X 313     -10.622 -25.421  80.158  1.00  0.00
ATOM   2193  ADW ADW X 314     -15.458 -37.857  43.322  1.00  0.00
ATOM   2194  ADX ADX X 315     -53.434  37.364 -47.858  1.00  0.00
ATOM   2195  ADY ADY X 316      83.462 -29.398  44.867  1.00  0.00
ATOM   2196  ADZ ADZ X 317     -36.277  57.081 -43.964  1.00  0.00
ATOM   2197  AEA AEA X 318     -23.703  79.126 -34.066  1.00  0.00
ATOM   2198  AEB AEB X 319      63.458  13.999 -35.669  1.00  0.00
ATOM   2199  AEC AEC X 320     -28.787 -15.420 -16.131  1.00  0.00
ATOM   2200  AED AED X 321     -19.206 -80.413  -2.667  1.00  0.00
ATOM   2201  AEE AEE X 322     -75.278 -76.467 -20.619  1.00  0.00
ATOM   2202  AEF AEF X 323      74.860  -5.054 -71.085  1.00  0.00
ATOM   2203  AEG AEG X 324      80.274  77.839  77.223  1.00  0.00
ATOM   2204  AEH AEH X 325     -36.911  -0.851 -38.063  1.00  0.00
ATOM   2205  AEI AEI X 326     -18.144 -10.125 -75.843  1.00  0.00
ATOM   2206  AEJ AEJ X 327     -71.773 -55.442 -42.939  1.00  0.00
ATOM   2207  AEK AEK X 328      87.485  45.089  44.656  1.00  0.00
ATOM   2208  AEL AEL X 329      55.074  42.331  69.699  1.00  0.00
ATOM   2209  AEM AEM X 330     -63.243  52.576  71.782  1.00  0.00
ATOM   2210  AEN AEN X 331     -32.622 -17.576  82.670  1.00  0.00
ATOM   2211  AEO AEO X 332      74.250  71.232  18.500  1.00  0.00
ATOM   2212  AEP AEP X 333     -75.320 -23.765 -42.207  1.00  0.00
ATOM   2213  AEQ AEQ X 334      17.544  12.418 -23.161  1.00  0.00
ATOM   2214  AER AER X 335      84.626   5.506  81.094  1.00  0.00
ATOM   2215  AES AES X 336      20.998 -39.854 -84.171  1.00  0.00
ATOM   2216  AET AET X 337      60.359  49.289 -30.712  1.00  0.00
ATOM   2217  AEU AEU X 338      88.390  66.893  47.782  1.00  0.00
ATOM   2218  AEV AEV X 339      89.522  53.793  57.090  1.00  0.00
ATOM   2219  AEW AEW X 340      39.860   4.084  25.673  1.00  0.00
ATOM   2220  AEX AEX X 341     -74.614  12.493  16.661  1.00  0.00
ATOM   2221  AEY AEY X 342     -69.220 -15.997  13.427  1.00  0.00
ATOM   2222  AEZ AEZ X 343      32.665 -60.610  31.863  1.00  0.00
ATOM   2223  AFA AFA X 344      79.520  51.757   3.325  1.00  0.00
ATOM   2224  AFB AFB X 345      42.396   4.047  45.659  1.00  0.00
ATOM   2225  AFC AFC X 346      19.300  79.779  45.240  1.00  0.00
ATOM   2226  AFD AFD X 347      46.355 -84.273 -18.552  1.00  0.00
ATOM   2227  AFE AFE X 348     -23.098  24.881 -28.114  1.00  0.00
ATOM   2228  AFF AFF X 349     -13.638   5.763  89.181  1.00  0.00
ATOM   2229  AFG AFG X 350      30.069  18.644 -72.831  1.00  0.00
ATOM   2230  AFH AFH X 351      76.923 -33.124  64.686  1.00  0.00
ATOM   2231  AFI AFI X 352      62.616  74.058 -84.482  1.00  0.00
ATOM   2232  AFJ AFJ X 353     -55.001 -77.412  68.243  1.00  0.00
ATOM   2233  AFK AFK X 354      88.124  -0.253 -44.667  1.00  0.00
ATOM   2234  AFL AFL X 355     -22.379  40.185 -76.892  1.00  0.00
ATOM   2235  AFM AFM X 356     -78.317  54.034 -54.800  1.00  0.00
ATOM   2236  AFN AFN X 357      73.971 -10.743  15.411  1.00  0.00
ATOM   2237  AFO AFO X 358     -24.889  74.150  77.687  1.00  0.00
ATOM   2238  AFP AFP X 359     -34.264 -12.728 -84.619  1.00  0.00
ATOM   2239  AFQ AFQ X 360      53.348   2.638  76.384  1.00  0.00
ATOM   2240  AFR AFR X 361     -50.549  68.544 -55.100  1.00  0.00
ATOM   2241  AFS AFS X 362     -20.282 -39.312 -59.151  1.00  0.00
ATOM   2242  AFT AFT X 363      27.408  -6.716 -57.715  1.00  0.00
ATOM   2243  AFU AFU X 364     -58.968  68.252 -16.883  1.00  0.00
ATOM   2244  AFV AFV X 365      16.802 -21.776  84.286  1.00  0.00
ATOM   2245  AFW AFW X 366      11.849  75.217 -47.094  1.00  0.00
ATOM   2246  AFX AFX X 367      75.013  54.812  36.661  1.00  0.00
ATOM   2247  AFY AFY X 368      80.621 -73.412 -14.391  1.00  0.00
ATOM   2248  AFZ AFZ X 369       0.095 -60.848 -68.639  1.00  0.00
ATOM   2249  AGA AGA X 370      85.497 -16.780  -3.098  1.00  0.00
ATOM   2250  AGB AGB X 371       6.161 -74.999  38.881  1.00  0.00
ATOM   2251  AGC AGC X 372     -64.831  39.274  49.789  1.00  0.00
ATOM   2252  AGD AGD X 373     -74.793  53.534 -27.072  1.00  0.00
ATOM   2253  AGE AGE X 374      53.226 -55.169  31.748  1.00  0.00
ATOM   2254  AGF AGF X 375     -48.342  63.264  -3.617  1.00  0.00
ATOM   2255  AGG AGG X 376      80.182  20.271  83.767  1.00  0.00
ATOM   2256  AGH AGH X 377      49.068   3.822 -47.766  1.00  0.00
ATOM   2257  AGI AGI X 378      85.230  58.320 -48.180  1.00  0.00
ATOM   2258  AGJ AGJ X 379     -71.331 -37.132  73.395  1.00  0.00
ATOM   2259  AGK AGK X 380      29.427   7.968 -47.708  1.00  0.00
ATOM   2260  AGL AGL X 381       2.603 -21.619  56.556  1.00  0.00
ATOM   2261  AGM AGM X 382      15.768  68.042 -78.237  1.00  0.00
ATOM   2262  AGN AGN X 383      64.135 -67.103  16.496  1.00  0.00
ATOM   2263  AGO AGO X 384     -33.853 -45.217 -76.583  1.00  0.00
ATOM   2264  AGP AGP X 385     -43.368  42.951  54.900  1.00  0.00
ATOM   2265  AGQ AGQ X 386     -12.642  -3.387  76.972  1.00  0.00
ATOM   2266  AGR AGR X 387      18.685  79.941  67.207  1.00  0.00
ATOM   2267  AGS AGS X 388       0.472  -0.302 -46.734  1.00  0.00
ATOM   2268  AGT AGT X 389     -25.252  64.544  31.476  1.00  0.00
ATOM   2269  AGU AGU X 390      49.496 -71.546 -46.190  1.00  0.00
ATOM   2270  AGV AGV X 391     -41.605 -83.984  38.351  1.00  0.00
ATOM   2271  AGW AGW X 392     -53.480 -40.409 -45.334  1.00  0.00
ATOM   2272  AGX AGX X 393     -40.312  52.200  34.635  1.00  0.00
ATOM   2273  AGY AGY X 394      72.982  15.710 -58.167  1.00  0.00
ATOM   2274  AGZ AGZ X 395     -66.142   7.150  34.914  1.00  0.00
ATOM   2275  AHA AHA X 396     -26.235  10.538 -74.253  1.00  0.00
ATOM   2276  AHB AHB X 397      72.680  73.350 -18.240  1.00  0.00
ATOM   2277  AHC AHC X 398      45.617  72.128 -32.090  1.00  0.00
ATOM   2278  AHD AHD X 399      35.275  48.337 -67.663  1.00  0.00
ATOM   2279  AHE AHE X 400      77.630 -13.335  42.887  1.00  0.00
ATOM   2280  AHF AHF X 401     -83.419  53.307  75.138  1.00  0.00
ATOM   2281  AHG AHG X 402      42.605 -80.475  18.166  1.00  0.00
ATOM   2282  AHH AHH X 403     -31.465 -62.643  25.225  1.00  0.00
ATOM   2283  AHI AHI X 404      80.641 -69.553  77.461  1.00  0.00
ATOM   2284  AHJ AHJ X 405      25.350 -85.085  62.827  1.00  0.00
ATOM   2285  AHK AHK X 406     -43.759 -63.582  18.791  1.00  0.00
ATOM   2286  AHL AHL X 407     -43.256  76.413  18.831  1.00  0.00
ATOM   2287  AHM AHM X 408     -25.099  17.430   2.612  1.00  0.00
ATOM   2288  AHN AHN X 409      44.164  40.812 -50.281  1.00  0.00
ATOM   2289  AHO AHO X 410     -70.394 -27.186  33.101  1.00  0.00
ATOM   2290  AHP AHP X 411      86.829  21.575 -80.055  1.00  0.00
ATOM   2291  AHQ AHQ X 412      22.572  33.780 -33.095  1.00  0.00
ATOM   2292  AHR AHR X 413     -29.709   2.997 -15.472  1.00  0.00
ATOM   2293  AHS AHS X 414      -5.166  17.462 -21.401  1.00  0.00
ATOM   2294  AHT AHT X 415     -37.058  34.710 -11.518  1.00  0.00
ATOM   2295  AHU AHU X 416     -69.781  21.883  71.804  1.00  0.00
ATOM   2296  AHV AHV X 417     -81.596 -31.663  -4.063  1.00  0.00
ATOM   2297  AHW AHW X 418      73.119 -51.598  82.789  1.00  0.00
ATOM   2298  AHX AHX X 419     -67.237  35.297 -78.249  1.00  0.00
ATOM   2299  AHY AHY X 420      24.704 -80.780 -69.778  1.00  0.00
ATOM   2300  AHZ AHZ X 421      73.112 -16.300  79.710  1.00  0.00
ATOM   2301  AIA AIA X 422      26.202  24.731 -54.173  1.00  0.00
ATOM   2302  AIB AIB X 423      80.778 -23.218 -21.674  1.00  0.00
ATOM   2303  AIC AIC X 424     -75.868 -57.124 -76.120  1.00  0.00
ATOM   2304  AID AID X 425      80.118 -31.404  20.686  1.00  0.00
ATOM   2305  AIE AIE X 426      83.234  -1.032  69.218  1.00  0.00
ATOM   2306  AIF AIF X 427     -16.088  53.886  58.315  1.00  0.00
ATOM   2307  AIG AIG X 428      67.929  68.205 -61.068  1.00  0.00
ATOM   2308  AIH AIH X 429      58.591 -21.967  35.417  1.00  0.00
ATOM   2309  AII AII X 430     -40.577  74.024 -17.037  1.00  0.00
ATOM   2310  AIJ AIJ X 431      35.851  -4.456 -75.853  1.00  0.00
ATOM   2311  AIK AIK X 432      48.382 -40.367  19.215  1.00  0.00
ATOM   2312  AIL AIL X 433      50.179  81.516  83.191  1.00  0.00
ATOM   2313  AIM AIM X 434      71.862  47.384 -48.135  1.00  0.00
ATOM   2314  AIN AIN X 435      31.058  59.591 -73.449  1.00  0.00
ATOM   2315  AIO AIO X 436      39.550  67.652  -3.731  1.00  0.00
ATOM   2316  AIP AIP X 437     -12.617 -70.939  53.811  1.00  0.00
ATOM   2317  AIQ AIQ X 438     -21.857 -77.519  38.922  1.00  0.00
ATOM   2318  AIR AIR X 439     -45.660  68.091 -34.662  1.00  0.00
ATOM   2319  AIS AIS X 440      34.824 -20.004 -69.744  1.00  0.00
ATOM   2320  AIT AIT X 441     -70.543  37.433 -63.126  1.00  0.00
ATOM   2321  AIU AIU X 442     -70.582  43.843  -0.494  1.00  0.00
ATOM   2322  AIV AIV X 443     -42.630 -10.557   5.374  1.00  0.00
ATOM   2323  AIW AIW X 444     -20.029  58.775 -42.591  1.00  0.00
ATOM   2324  AIX AIX X 445     -34.190  36.925 -54.725  1.00  0.00
ATOM   2325  AIY AIY X 446      27.114 -17.541  86.842  1.00  0.00
ATOM   2326  AIZ AIZ X 447     -79.180 -55.916  81.853  1.00  0.00
ATOM   2327  AJA AJA X 448      -1.777  73.418 -26.228  1.00  0.00
ATOM   2328  AJB AJB X 449      28.946  -9.761 -40.148  1.00  0.00
ATOM   2329  AJC AJC X 450      13.522  14.600  30.000  1.00  0.00
ATOM   2330  AJD AJD X 451      58.056 -56.163 -12.868  1.00  0.00
ATOM   2331  AJE AJE X 452      -3.577   4.175 -78.077  1.00  0.00
ATOM   2332  AJF AJF X 453      42.121  56.531 -78.545  1.00  0.00
ATOM   2333  AJG AJG X 454      14.704  19.749  85.327  1.00  0.00
ATOM   2334  AJH AJH X 455      78.852  17.160  14.548  1.00  0.00
ATOM   2335  AJI AJI X 456     -34.384  42.926  20.950  1.00  0.00
ATOM   2336  AJJ AJJ X 457      85.507 -73.320 -45.323  1.00  0.00
ATOM   2337  AJK AJK X 458      57.860   8.996  28.642  1.00  0.00
ATOM   2338  AJL AJL X 459     -66.728  40.307 -22.247  1.00  0.00
ATOM   2339  AJM AJM X 460     -18.606 -11.060   8.717  1.00  0.00
ATOM   2340  AJN AJN X 461      30.055 -52.480   2.672  1.00  0.00
ATOM   2341  AJO AJO X 462      34.249 -55.319  52.763  1.00  0.00
ATOM   2342  AJP AJP X 463      -4.309  27.550  49.321  1.00  0.00
ATOM   2343  AJQ AJQ X 464      85.186 -24.770 -79.726  1.00  0.00
ATOM   2344  AJR AJR X 465      17.850   6.549  42.963  1.00  0.00
ATOM   2345  AJS AJS X 466      44.188 -24.504 -82.821  1.00  0.00
ATOM   2346  AJT AJT X 467     -70.427  19.800 -13.672  1.00  0.00
ATOM   2347  AJU AJU X 468     -80.419   5.735  -0.734  1.00  0.00
ATOM   2348  AJV AJV X 469      55.485  -9.021  26.971  1.00  0.00
ATOM   2349  AJW AJW X 470      78.743 -49.726 -68.589  1.00  0.00
ATOM   2350  AJX AJX X 471      31.701  61.599  75.073  1.00  0.00
ATOM   2351  AJY AJY X 472     -55.190  61.292  22.205  1.00  0.00
ATOM   2352  AJZ AJZ X 473      55.805 -43.730  76.698  1.00  0.00
ATOM   2353  AKA AKA X 474      57.238   9.955  -5.619  1.00  0.00
ATOM   2354  AKB AKB X 475     -27.841 -70.291  86.569  1.00  0.00
ATOM   2355  AKC AKC X 476     -50.217 -27.506 -11.568  1.00  0.00
ATOM   2356  AKD AKD X 477      14.810 -21.670 -80.314  1.00  0.00
ATOM   2357  AKE AKE X 478     -16.559  78.540 -81.670  1.00  0.00
ATOM   2358  AKF AKF X 479      82.747   5.349 -57.474  1.00  0.00
ATOM   2359  AKG AKG X 480      50.052 -71.410  -3.980  1.00  0.00
ATOM   2360  AKH AKH X 481     -81.607  36.806  49.186  1.00  0.00
ATOM   2361  AKI AKI X 482      69.380 -77.944 -79.664  1.00  0.00
ATOM   2362  AKJ AKJ X 483     -47.903  45.265 -75.306  1.00  0.00
ATOM   2363  AKK AKK X 484     -26.180  41.788  78.654  1.00  0.00
ATOM   2364  AKL AKL X 485     -24.670 -17.272 -87.023  1.00  0.00
ATOM   2365  AKM AKM X 486     -66.346  84.851 -26.610  1.00  0.00
ATOM   2366  AKN AKN X 487      65.738  71.090  65.945  1.00  0.00
ATOM   2367  AKO AKO X 488      -3.360 -82.874 -82.420  1.00  0.00
ATOM   2368  AKP AKP X 489     -30.696 -21.685  24.629  1.00  0.00
ATOM   2369  AKQ AKQ X 490      -1.675 -20.458 -85.459  1.00  0.00
ATOM   2370  AKR AKR X 491      80.794  44.389  22.649  1.00  0.00
ATOM   2371  AKS AKS X 492     -78.686 -74.549 -59.087  1.00  0.00
ATOM   2372  AKT AKT X 493     -31.638  84.357 -25.507  1.00  0.00
ATOM   2373  AKU AKU X 494      55.793  58.202 -55.148  1.00  0.00
ATOM   2374  AKV AKV X 495      48.289 -46.462 -36.527  1.00  0.00
ATOM   2375  AKW AKW X 496      85.459 -53.097  -1.583  1.00  0.00
ATOM   2376  AKX AKX X 497     -56.287  -7.316  45.175  1.00  0.00
ATOM   2377  AKY AKY X 498      53.158 -40.164 -76.333  1.00  0.00
ATOM   2378  AKZ AKZ X 499     -46.097 -74.984 -53.604  1.00  0.00
ATOM   2379  ALA ALA X 500     -31.550  21.557  84.361  1.00  0.00
ATOM   2380  ALB ALB X 501      62.297  42.634  13.575  1.00  0.00
ATOM   2381  ALC ALC X 502       6.327 -24.281  14.716  1.00  0.00
ATOM   2382  ALD ALD X 503      81.709 -87.177  62.467  1.00  0.00
ATOM   2383  ALE ALE X 504      17.717 -72.976 -79.161  1.00  0.00
ATOM   2384  ALF ALF X 505     -82.422  33.382  14.154  1.00  0.00
ATOM   2385  ALG ALG X 506     -62.466 -22.991 -21.154  1.00  0.00
ATOM   2386  ALH ALH X 507      51.548 -44.170  -6.924  1.00  0.00
ATOM   2387  ALI ALI X 508      42.348 -41.385 -48.587  1.00  0.00
ATOM   2388  ALJ ALJ X 509      71.912 -82.854  38.516  1.00  0.00
ATOM   2389  ALK ALK X 510      67.338 -82.250 -30.883  1.00  0.00
ATOM   2390  ALL ALL X 511     -19.121  78.796  61.455  1.00  0.00
ATOM   2391  ALM ALM X 512      -2.207 -32.503 -21.647  1.00  0.00
ATOM   2392  ALN ALN X 513      42.352 -25.861 -58.127  1.00  0.00
ATOM   2393  ALO ALO X 514      76.140  52.594  52.595  1.00  0.00
ATOM   2394  ALP ALP X 515     -75.632 -31.191 -85.717  1.00  0.00
ATOM   2395  ALQ ALQ X 516     -43.541 -60.180 -27.316  1.00  0.00
ATOM   2396  ALR ALR X 517     -17.071  -2.241 -28.566  1.00  0.00
ATOM   2397  ALS ALS X 518      30.880 -17.637  -6.007  1.00  0.00
ATOM   2398  ALT ALT X 519     -36.328  55.597  61.241  1.00  0.00
ATOM   2399  ALU ALU X 520     -11.534  19.519  71.274  1.00  0.00
ATOM   2400  ALV ALV X 521      14.751 -28.446  24.366  1.00  0.00
ATOM   2401  ALW ALW X 522     -75.275  -8.614  36.436  1.00  0.00
ATOM   2402  ALX ALX X 523      28.149 -56.575  76.771  1.00  0.00
ATOM   2403  ALY ALY X 524      -4.527  80.940 -37.302  1.00  0.00
ATOM   2404  ALZ ALZ X 525     -36.139 -71.653 -82.267  1.00  0.00
ATOM   2405  AMA AMA X 526      24.652 -47.472 -54.209  1.00  0.00
ATOM   2406  AMB AMB X 527     -47.730  47.530  22.677  1.00  0.00
ATOM   2407  AMC AMC X 528     -77.672  74.143 -14.165  1.00  0.00
ATOM   2408  AMD AMD X 529      -9.474 -78.645  86.092  1.00  0.00
ATOM   2409  AME AME X 530     -69.719 -43.697 -17.310  1.00  0.00
ATOM   2410  AMF AMF X 531      31.915  61.848 -47.657  1.00  0.00
ATOM   2411  AMG AMG X 532      76.383  71.534  51.659  1.00  0.00
ATOM   2412  AMH AMH X 533     -36.199  86.046  32.139  1.00  0.00
ATOM   2413  AMI AMI X 534     -69.379 -32.339   9.218  1.00  0.00
ATOM   2414  AMJ AMJ X 535      -3.507 -49.291 -83.049  1.00  0.00
ATOM   2415  AMK AMK X 536     -36.079 -30.700  58.486  1.00  0.00
ATOM   2416  AML AML X 537     -46.063 -51.812   7.481  1.00  0.00
ATOM   2417  AMM AMM X 538      10.294 -42.200 -71.454  1.00  0.00
ATOM   2418  AMN AMN X 539      82.634 -54.896 -33.886  1.00  0.00
ATOM   2419  AMO AMO X 540     -60.436   9.843  57.168  1.00  0.00
ATOM   2420  AMP AMP X 541     -53.139   1.164  15.339  1.00  0.00
ATOM   2421  AMQ AMQ X 542      -5.973 -61.599  -5.283  1.00  0.00
ATOM   2422  AMR AMR X 543     -32.880 -87.288  87.240  1.00  0.00
ATOM   2423  AMS AMS X 544      15.040 -50.714  34.350  1.00  0.00
ATOM   2424  AMT AMT X 545      53.344  81.520  43.597  1.00  0.00
ATOM   2425  AMU AMU X 546       2.410  68.894  79.768  1.00  0.00
ATOM   2426  AMV AMV X 547      35.435  15.903 -39.557  1.00  0.00
ATOM   2427  AMW AMW X 548       0.986 -41.979  63.236  1.00  0.00
ATOM   2428  AMX AMX X 549      67.799 -87.315 -63.325  1.00  0.00
ATOM   2429  AMY AMY X 550      78.114  17.893 -14.654  1.00  0.00
ATOM   2430  AMZ AMZ X 551     -28.022 -37.097 -41.674  1.00  0.00
ATOM   2431  ANA ANA X 552      -0.314   0.765  72.202  1.00  0.00
ATOM   2432  ANB ANB X 553     -47.033 -75.591  82.809  1.00  0.00
ATOM   2433  ANC ANC X 554     -84.030  19.995   1.886  1.00  0.00
ATOM   2434  AND AND X 555     -80.657 -43.008  55.332  1.00  0.00
ATOM   2435  ANE ANE X 556     -20.723 -21.402  -1.149  1.00  0.00
ATOM   2436  ANF ANF X 557     -84.856   2.993  52.597  1.00  0.00
ATOM   2437  ANG ANG X 558      47.082  12.753 -31.220  1.00  0.00
ATOM   2438  ANH ANH X 559      11.333  42.427 -28.403  1.00  0.00
ATOM   2439  ANI ANI X 560      18.822 -30.666 -27.458  1.00  0.00
ATOM   2440  ANJ ANJ X 561      17.048  38.076  30.827  1.00  0.00
ATOM   2441  ANK ANK X 562     -14.465  81.234 -44.782  1.00  0.00
ATOM   2442  ANL ANL X 563      59.429  34.812 -20.955  1.00  0.00
ATOM   2443  ANM ANM X 564      46.875 -12.672  85.775  1.00  0.00
ATOM   2444  ANN ANN X 565       1.706  65.596 -70.122  1.00  0.00
ATOM   2445  ANO ANO X 566      88.179 -36.725 -76.491  1.00  0.00
ATOM   2446  ANP ANP X 567     -68.774  76.001  12.300  1.00  0.00
ATOM   2447  ANQ ANQ X 568     -13.384 -65.065 -19.218  1.00  0.00
ATOM   2448  ANR ANR X 569      65.339  -4.227  72.029  1.00  0.00
ATOM   2449  ANS ANS X 570     -11.518 -69.561 -78.393  1.00  0.00
ATOM   2450  ANT ANT X 571     -67.653 -84.999 -86.319  1.00  0.00
ATOM   2451  ANU ANU X 572      88.786 -88.164 -41.992  1.00  0.00
ATOM   2452  ANV ANV X 573       1.642 -76.117 -64.546  1.00  0.00
ATOM   2453  ANW ANW X 574       3.607  51.075  33.700  1.00  0.00
ATOM   2454  ANX ANX X 575     -68.881  64.904 -48.437  1.00  0.00
ATOM   2455  ANY ANY X 576     -57.844 -26.545  78.116  1.00  0.00
ATOM   2456  ANZ ANZ X 577     -57.083 -36.211 -27.993  1.00  0.00
ATOM   2457  AOA AOA X 578     -59.182 -86.193  30.151  1.00  0.00
ATOM   2458  AOB AOB X 579     -33.656  -0.755  13.040  1.00  0.00
ATOM   2459  AOC AOC X 580     -76.917  64.172  57.690  1.00  0.00
ATOM   2460  AOD AOD X 581      -5.146 -87.773 -31.548  1.00  0.00
ATOM   2461  AOE AOE X 582      81.206 -27.161   6.786  1.00  0.00
ATOM   2462  AOF AOF X 583      19.192  30.062  50.014  1.00  0.00
ATOM   2463  AOG AOG X 584      63.054 -23.556  66.203  1.00  0.00
ATOM   2464  AOH AOH X 585     -53.669 -39.933 -82.901  1.00  0.00
ATOM   2465  AOI AOI X 586     -81.542  75.635  40.487  1.00  0.00
ATOM   2466  AOJ AOJ X 587       8.340 -33.965  78.478  1.00  0.00
ATOM   2467  AOK AOK X 588     -47.036  44.669 -58.139  1.00  0.00
ATOM   2468  AOL AOL X 589      48.272 -54.189 -21.445  1.00  0.00
ATOM   2469  AOM AOM X 590     -59.247 -52.544  -2.135  1.00  0.00
ATOM   2470  AON AON X 591     -28.119  84.693 -50.718  1.00  0.00
ATOM   2471  AOO AOO X 592     -20.382 -25.256 -60.147  1.00  0.00
ATOM   2472  AOP AOP X 593      35.183  71.352 -83.471  1.00  0.00
ATOM   2473  AOQ AOQ X 594     -12.853  55.606 -30.732  1.00  0.00
ATOM   2474  AOR AOR X 595      62.945 -86.424  -6.109  1.00  0.00
ATOM   2475  AOS AOS X 596     -75.443  27.352 -40.443  1.00  0.00
ATOM   2476  AOT AOT X 597      56.619  -9.792  62.430  1.00  0.00
ATOM   2477  AOU AOU X 598     -38.183 -47.337  28.169  1.00  0.00
ATOM   2478  AOV AOV X 599     -27.704  77.494 -62.448  1.00  0.00
ATOM   2479  AOW AOW X 600     -12.195  70.777 -68.231  1.00  0.00
ATOM   2480  AOX AOX X 601      48.005  23.107  31.725  1.00  0.00
ATOM   2481  AOY AOY X 602      60.613  48.451  30.958  1.00  0.00
ATOM   2482  AOZ AOZ X 603     -80.991 -77.901  35.966  1.00  0.00
ATOM   2483  APA APA X 604     -80.740  74.599 -33.827  1.00  0.00
ATOM   2484  APB APB X 605     -49.690  66.664  65.351  1.00  0.00
ATOM   2485  APC APC X 606     -82.717  57.834  18.193  1.00  0.00
ATOM   2486  APD APD X 607     -43.730  27.827  67.934  1.00  0.00
ATOM   2487  APE APE X 608      75.478 -73.880  54.773  1.00  0.00
ATOM   2488  APF APF X 609     -36.598 -56.903  -4.956  1.00  0.00
ATOM   2489  APG APG X 610     -45.495  13.341  42.452  1.00  0.00
ATOM   2490  APH APH X 611     -46.713  26.624 -78.347  1.00  0.00
ATOM   2491  API API X 612      79.630  68.897   5.499  1.00  0.00
ATOM   2492  APJ APJ X 613      87.548  69.376  24.595  1.00  0.00
ATOM   2493  APK APK X 614     -14.791  16.731 -31.775  1.00  0.00
ATOM   2494  APL APL X 615     -55.962  49.074  85.940  1.00  0.00
ATOM   2495  APM APM X 616     -24.083 -46.080 -16.639  1.00  0.00
ATOM   2496  APN APN X 617     -47.963 -62.588 -12.450  1.00  0.00
ATOM   2497  APO APO X 618     -46.403  83.467 -42.815  1.00  0.00
ATOM   2498  APP APP X 619      -9.711 -49.185 -22.857  1.00  0.00
ATOM   2499  APQ APQ X 620      78.720 -51.617  61.795  1.00  0.00
ATOM   2500  APR APR X 621     -75.134  75.121 -46.731  1.00  0.00
ATOM   2501  APS APS X 622     -18.144  79.918  21.601  1.00  0.00
ATOM   2502  APT APT X 623     -24.862  42.841 -44.523  1.00  0.00
ATOM   2503  APU APU X 624      87.233  74.797 -51.472  1.00  0.00
ATOM   2504  APV APV X 625      24.298  68.647   6.499  1.00  0.00
ATOM   2505  APW APW X 626     -70.536 -24.856  -3.442  1.00  0.00
ATOM   2506  APX APX X 627     -37.170  58.291  82.946  1.00  0.00
ATOM   2507  APY APY X 628       8.866  37.114 -78.800  1.00  0.00
ATOM   2508  APZ APZ X 629     -68.372  52.191 -40.311  1.00  0.00
ATOM   2509  AQA AQA X 630     -16.399  38.799 -31.906  1.00  0.00
ATOM   2510  AQB AQB X 631     -77.241 -25.884  51.432  1.00  0.00
ATOM   2511  AQC AQC X 632     -44.139  20.646  -3.143  1.00  0.00
ATOM   2512  AQD AQD X 633      89.558 -55.787  20.355  1.00  0.00
ATOM   2513  AQE AQE X 634     -52.313  82.836  -4.115  1.00  0.00
ATOM   2514  AQF AQF X 635      28.781 -20.594  22.026  1.00  0.00
ATOM   2515  AQG AQG X 636     -42.448  67.361 -85.803  1.00  0.00
ATOM   2516  AQH AQH X 637      67.801  74.929 -47.095  1.00  0.00
ATOM   2517  AQI AQI X 638     -81.103  18.542 -73.583  1.00  0.00
ATOM   2518  AQJ AQJ X 639      -5.852  72.281  54.654  1.00  0.00
ATOM   2519  AQK AQK X 640     -36.166  67.206  35.463  1.00  0.00
ATOM   2520  AQL AQL X 641      71.218 -26.778  34.765  1.00  0.00
ATOM   2521  AQM AQM X 642     -66.990 -72.665  30.611  1.00  0.00
ATOM   2522  AQN AQN X 643     -24.759  83.955  -8.739  1.00  0.00
ATOM   2523  AQO AQO X 644       6.836  13.154 -63.010  1.00  0.00
ATOM   2524  AQP AQP X 645      75.769 -46.182 -18.056  1.00  0.00
ATOM   2525  AQQ AQQ X 646      88.063   0.303  56.221  1.00  0.00
ATOM   2526  AQR AQR X 647     -47.603  24.490 -45.805  1.00  0.00
ATOM   2527  AQS AQS X 648       3.801 -68.117  11.687  1.00  0.00
ATOM   2528  AQT AQT X 649     -79.222  51.080  87.118  1.00  0.00
ATOM   2529  AQU AQU X 650      77.721 -55.072 -84.778  1.00  0.00
ATOM   2530  AQV AQV X 651      34.563  18.985  79.898  1.00  0.00
ATOM   2531  AQW AQW X 652      12.087 -78.357  82.447  1.00  0.00
ATOM   2532  AQX AQX X 653     -71.072  81.441  56.156  1.00  0.00
ATOM   2533  AQY AQY X 654     -12.268 -85.106  56.527  1.00  0.00
ATOM   2534  AQZ AQZ X 655       4.557 -61.411  88.137  1.00  0.00
ATOM   2535  ARA ARA X 656     -10.096 -51.860  80.467  1.00  0.00
ATOM   2536  ARB ARB X 657     -12.712  61.170  78.870  1.00  0.00
ATOM   2537  ARC ARC X 658     -72.315 -15.691  83.684  1.00  0.00
ATOM   2538  ARD ARD X 659     -72.170  38.637  25.601  1.00  0.00
ATOM   2539  ARE ARE X 660     -81.204  45.885 -39.081  1.00  0.00
ATOM   2540  ARF ARF X 661      10.937  81.288  16.908  1.00  0.00
ATOM   2541  ARG ARG X 662      90.388  35.061  88.392  1.00  0.00
ATOM   2542  ARH ARH X 663     -80.393  -6.419 -77.579  1.00  0.00
ATOM   2543  ARI ARI X 664      84.026 -34.627  85.267  1.00  0.00
ATOM   2544  ARJ ARJ X 665      18.944 -50.583  63.092  1.00  0.00
ATOM   2545  ARK ARK X 666       4.900 -47.834 -10.261  1.00  0.00
ATOM   2546  ARL ARL X 667      27.018  78.204 -36.650  1.00  0.00
ATOM   2547  ARM ARM X 668      -3.253  77.657 -51.785  1.00  0.00
ATOM   2548  ARN ARN X 669      87.017  -0.704  27.164  1.00  0.00
ATOM   2549  ARO ARO X 670     -80.891   9.288 -57.915  1.00  0.00
ATOM   2550  ARP ARP X 671      50.602 -38.867 -29.446  1.00  0.00
ATOM   2551  ARQ ARQ X 672     -68.962  -1.549 -38.206  1.00  0.00
ATOM   2552  ARR ARR X 673      32.282  12.183  42.987  1.00  0.00
ATOM   2553  ARS ARS X 674     -64.039 -89.375  -8.392  1.00  0.00
ATOM   2554  ART ART X 675      14.525 -59.685 -71.193  1.00  0.00
ATOM   2555  ARU ARU X 676     -51.746  42.713 -29.196  1.00  0.00
ATOM   2556  ARV ARV X 677     -77.868  -3.923  79.581  1.00  0.00
ATOM   2557  ARW ARW X 678      46.009 -24.404   6.493  1.00  0.00
ATOM   2558  ARX ARX X 679      40.066  65.167  86.395  1.00  0.00
ATOM   2559  ARY ARY X 680      64.119 -32.903 -74.400  1.00  0.00
ATOM   2560  ARZ ARZ X 681      84.532  81.485   0.902  1.00  0.00
ATOM   2561  ASA ASA X 682      84.065  31.583   9.518  1.00  0.00
ATOM   2562  ASB ASB X 683     -51.698  81.750  88.538  1.00  0.00
ATOM   2563  ASC ASC X 684      59.598 -88.811 -81.526  1.00  0.00
ATOM   2564  ASD ASD X 685      14.806   0.519 -63.982  1.00  0.00
ATOM   2565  ASE ASE X 686     -81.423 -35.071 -29.660  1.00  0.00
ATOM   2566  ASF ASF X 687      86.520 -73.937  16.633  1.00  0.00
ATOM   2567  ASG ASG X 688       0.919  28.880 -36.614  1.00  0.00
ATOM   2568  ASH ASH X 689      59.153 -23.609  18.329  1.00  0.00
ATOM   2569  ASI ASI X 690      41.101  13.773  68.553  1.00  0.00
ATOM   2570  ASJ ASJ X 691      61.620 -51.644 -80.970  1.00  0.00
ATOM   2571  ASK ASK X 692     -11.489 -19.444 -64.407  1.00  0.00
ATOM   2572  ASL ASL X 693     -10.325  50.233  46.216  1.00  0.00
ATOM   2573  ASM ASM X 694      27.020  78.768 -60.362  1.00  0.00
ATOM   2574  ASN ASN X 695      27.604  83.576  86.683  1.00  0.00
ATOM   2575  ASO ASO X 696      47.160  69.895 -84.561  1.00  0.00
ATOM   2576  ASP ASP X 697     -31.761 -50.924  61.967  1.00  0.00
ATOM   2577  ASQ ASQ X 698     -44.937 -36.146  -2.357  1.00  0.00
ATOM   2578  ASR ASR X 699     -59.345  57.985 -71.485  1.00  0.00
ATOM   2579  ASS ASS X 700      22.011  66.489  56.334  1.00  0.00
ATOM   2580  AST AST X 701      85.496 -56.831  36.849  1.00  0.00
ATOM   2581  ASU ASU X 702      -9.380  15.534  31.400  1.00  0.00
ATOM   2582  ASV ASV X 703     -61.549 -61.992  81.196  1.00  0.00
ATOM   2583  ASW ASW X 704      15.696 -33.981  -1.632  1.00  0.00
ATOM   2584  ASX ASX X 705     -80.417 -80.873 -79.146  1.00  0.00
ATOM   2585  ASY ASY X 706      50.121 -60.469  87.138  1.00  0.00
ATOM   2586  ASZ ASZ X 707      15.858  61.291  75.054  1.00  0.00
ATOM   2587  ATA ATA X 708      17.887 -55.014 -39.209  1.00  0.00
ATOM   2588  ATB ATB X 709      60.474 -41.796  48.914  1.00  0.00
ATOM   2589  ATC ATC X 710      65.485 -21.546  -0.545  1.00  0.00
ATOM   2590  ATD ATD X 711     -46.127  68.688 -72.413  1.00  0.00
ATOM   2591  ATE ATE X 712     -66.779 -33.981  60.790  1.00  0.00
ATOM   2592  ATF ATF X 713      14.670  57.253 -36.945  1.00  0.00
ATOM   2593  ATG ATG X 714      83.250 -75.473  88.924  1.00  0.00
ATOM   2594  ATH ATH X 715     -60.350  32.112  12.431  1.00  0.00
ATOM   2595  ATI ATI X 716      29.784   1.561  51.592  1.00  0.00
ATOM   2596  ATJ ATJ X 717      55.441  35.767  44.074  1.00  0.00
ATOM   2597  ATK ATK X 718     -29.761  69.828  64.604  1.00  0.00
ATOM   2598  ATL ATL X 719     -37.276 -51.966 -35.763  1.00  0.00
ATOM   2599  ATM ATM X 720     -80.711  78.384 -62.638  1.00  0.00
ATOM   2600  ATN ATN X 721     -68.842  -5.313 -25.228  1.00  0.00
ATOM   2601  ATO ATO X 722     -76.841 -17.172 -82.529  1.00  0.00
ATOM   2602  ATP ATP X 723     -63.291 -23.674  45.500  1.00  0.00
ATOM   2603  ATQ ATQ X 724      -4.832 -79.153  18.081  1.00  0.00
ATOM   2604  ATR ATR X 725      20.410 -13.649   8.984  1.00  0.00
ATOM   2605  ATS ATS X 726      54.339 -26.873  82.755  1.00  0.00
ATOM   2606  ATT ATT X 727     -74.956  77.610 -77.677  1.00  0.00
ATOM   2607  ATU ATU X 728     -44.934  52.314 -34.436  1.00  0.00
ATOM   2608  ATV ATV X 729     -28.972  13.833 -40.289  1.00  0.00
ATOM   2609  ATW ATW X 730      87.942  63.955  -2.624  1.00  0.00
ATOM   2610  ATX ATX X 731      15.218 -50.198  12.579  1.00  0.00
ATOM   2611  ATY ATY X 732     -42.836  -0.603  82.752  1.00  0.00
ATOM   2612  ATZ ATZ X 733      71.070  30.817 -48.579  1.00  0.00
ATOM   2613  AUA AUA X 734      30.578 -33.757 -61.458  1.00  0.00
ATOM   2614  AUB AUB X 735     -28.702 -53.218  89.413  1.00  0.00
ATOM   2615  AUC AUC X 736     -77.398 -67.767  14.705  1.00  0.00
ATOM   2616  AUD AUD X 737      78.378 -85.421 -84.871  1.00  0.00
ATOM   2617  AUE AUE X 738     -35.472  84.159  82.704  1.00  0.00
ATOM   2618  AUF AUF X 739      71.048 -87.808  15.069  1.00  0.00
ATOM   2619  AUG AUG X 740      56.582  74.350  -1.687  1.00  0.00
ATOM   2620  AUH AUH X 741     -55.054  31.658  41.992  1.00  0.00
ATOM   2621  AUI AUI X 742      85.153  62.008 -84.958  1.00  0.00
ATOM   2622  AUJ AUJ X 743     -44.606 -76.704 -14.440  1.00  0.00
ATOM   2623  AUK AUK X 744      40.510 -27.112  29.127  1.00  0.00
ATOM   2624  AUL AUL X 745     -52.366 -22.263 -37.037  1.00  0.00
ATOM   2625  AUM AUM X 746     -53.500 -78.924 -33.666  1.00  0.00
ATOM   2626  AUN AUN X 747     -15.976 -15.320  30.342  1.00  0.00
ATOM   2627  AUO AUO X 748      81.915  41.982  79.142  1.00  0.00
ATOM   2628  AUP AUP X 749     -57.200  31.800  -3.469  1.00  0.00
ATOM   2629  AUQ AUQ X 750     -19.493   9.350  -4.606  1.00  0.00
ATOM   2630  AUR AUR X 751       3.018  51.393  66.947  1.00  0.00
ATOM   2631  AUS AUS X 752      83.170  68.210 -65.509  1.00  0.00
ATOM   2632  AUT AUT X 753     -40.103 -17.428 -26.259  1.00  0.00
ATOM   2633  AUU AUU X 754     -13.322 -36.711 -80.741  1.00  0.00
ATOM   2634  AUV AUV X 755      62.888 -60.839  45.913  1.00  0.00
ATOM   2635  AUW AUW X 756      38.684 -73.710  87.607  1.00  0.00
ATOM   2636  AUX AUX X 757      65.927 -60.965 -64.002  1.00  0.00
ATOM   2637  AUY AUY X 758      -6.017  16.139 -80.830  1.00  0.00
ATOM   2638  AUZ AUZ X 759       4.459  59.485 -84.099  1.00  0.00
ATOM   2639  AVA AVA X 760      -9.029  25.832  18.442  1.00  0.00
ATOM   2640  AVB AVB X 761      40.311  82.762  -8.980  1.00  0.00
ATOM   2641  AVC AVC X 762     -57.616 -45.950  82.363  1.00  0.00
ATOM   2642  AVD AVD X 763     -83.931 -48.526  14.735  1.00  0.00
ATOM   2643  AVE AVE X 764      86.752   6.365 -81.390  1.00  0.00
ATOM   2644  AVF AVF X 765     -67.918 -80.982  84.130  1.00  0.00
ATOM   2645  AVG AVG X 766     -34.384 -43.895  84.405  1.00  0.00
ATOM   2646  AVH AVH X 767      60.958 -15.256 -79.146  1.00  0.00
ATOM   2647  AVI AVI X 768     -33.510 -88.416 -67.626  1.00  0.00
ATOM   2648  AVJ AVJ X 769      31.877 -88.483 -53.545  1.00  0.00
ATOM   2649  AVK AVK X 770     -19.113 -29.167 -26.716  1.00  0.00
ATOM   2650  AVL AVL X 771     -79.075 -29.303 -64.678  1.00  0.00
ATOM   2651  AVM AVM X 772     -21.440  26.806  28.270  1.00  0.00
ATOM   2652  AVN AVN X 773     -85.745  43.274  30.213  1.00  0.00
ATOM   2653  AVO AVO X 774      -0.627  -9.572  63.378  1.00  0.00
ATOM   2654  AVP AVP X 775      47.552  56.247 -64.924  1.00  0.00
ATOM   2655  AVQ AVQ X 776     -44.412  80.461 -80.361  1.00  0.00
ATOM   2656  AVR AVR X 777     -80.785  49.126  60.058  1.00  0.00
ATOM   2657  AVS AVS X 778     -61.241  82.656 -66.846  1.00  0.00
ATOM   2658  AVT AVT X 779      61.657  21.757  23.204  1.00  0.00
ATOM   2659  AVU AVU X 780      55.649  76.747 -55.464  1.00  0.00
ATOM   2660  AVV AVV X 781     -22.071 -87.638  19.265  1.00  0.00
ATOM   2661  AVW AVW X 782     -44.741  74.711  73.204  1.00  0.00
ATOM   2662  AVX AVX X 783      22.508  41.412 -75.660  1.00  0.00
ATOM   2663  AVY AVY X 784      75.156  22.496 -86.399  1.00  0.00
ATOM   2664  AVZ AVZ X 785      89.824 -33.556  32.993  1.00  0.00
ATOM   2665  AWA AWA X 786      -4.407 -56.026  27.537  1.00  0.00
ATOM   2666  AWB AWB X 787     -25.132 -86.392 -80.873  1.00  0.00
ATOM   2667  AWC AWC X 788      20.760 -37.923  84.908  1.00  0.00
ATOM   2668  AWD AWD X 789      63.816 -40.432   9.512  1.00  0.00
ATOM   2669  AWE AWE X 790     -79.082  -9.955  54.210  1.00  0.00
ATOM   2670  AWF AWF X 791     -33.361  -3.356  46.723  1.00  0.00
ATOM   2671  AWG AWG X 792     -61.086  13.922   2.418  1.00  0.00
ATOM   2672  AWH AWH X 793       4.663  80.834 -15.288  1.00  0.00
ATOM   2673  AWI AWI X 794     -35.074 -37.645 -58.755  1.00  0.00
ATOM   2674  AWJ AWJ X 795     -10.803  23.266 -57.067  1.00  0.00
ATOM   2675  AWK AWK X 796     -42.660  20.506 -64.165  1.00  0.00
ATOM   2676  AWL AWL X 797      87.231 -14.600 -62.627  1.00  0.00
ATOM   2677  AWM AWM X 798      57.381  30.676 -39.449  1.00  0.00
ATOM   2678  AWN AWN X 799      58.750   1.203 -20.642  1.00  0.00
ATOM   2679  AWO AWO X 800     -41.534  45.252   4.108  1.00  0.00
ATOM   2680  AWP AWP X 801     -79.038  11.180  63.590  1.00  0.00
ATOM   2681  AWQ AWQ X 802      14.654 -73.146 -35.985  1.00  0.00
ATOM   2682  AWR AWR X 803      34.504  39.944 -34.985  1.00  0.00
ATOM   2683  AWS AWS X 804      32.187 -60.186 -25.567  1.00  0.00
ATOM   2684  AWT AWT X 805      88.902  -7.844 -32.526  1.00  0.00
ATOM   2685  AWU AWU X 806       2.714 -80.744  66.748  1.00  0.00
ATOM   2686  AWV AWV X 807      30.111   8.806 -32.049  1.00  0.00
ATOM   2687  AWW AWW X 808      89.455  78.743 -86.764  1.00  0.00
ATOM   2688  AWX AWX X 809      85.424  27.272 -44.401  1.00  0.00
ATOM   2689  AWY AWY X 810      32.680 -67.878  52.783  1.00  0.00
ATOM   2690  AWZ AWZ X 811       8.698 -16.492  42.457  1.00  0.00
ATOM   2691  AXA AXA X 812     -20.673  -2.336  21.242  1.00  0.00
ATOM   2692  AXB AXB X 813     -66.293  20.585  28.990  1.00  0.00
ATOM   2693  AXC AXC X 814      57.787  35.673 -85.379  1.00  0.00
ATOM   2694  AXD AXD X 815      43.975 -65.465   5.245  1.00  0.00
ATOM   2695  AXE AXE X 816       3.513 -18.228  75.092  1.00  0.00
ATOM   2696  AXF AXF X 817     -31.636 -25.786 -83.887  1.00  0.00
ATOM   2697  AXG AXG X 818     -63.765 -62.112 -11.870  1.00  0.00
ATOM   2698  AXH AXH X 819     -34.225  41.151  40.977  1.00  0.00
ATOM   2699  AXI AXI X 820     -16.651  27.127 -14.353  1.00  0.00
ATOM   2700  AXJ AXJ X 821      73.251 -78.809 -41.820  1.00  0.00
ATOM   2701  AXK AXK X 822      76.145  76.093  38.247  1.00  0.00
ATOM   2702  AXL AXL X 823       3.153  24.469  14.109  1.00  0.00
ATOM   2703  AXM AXM X 824     -81.690   7.501  31.056  1.00  0.00
ATOM   2704  AXN AXN X 825     -65.939 -13.953 -36.924  1.00  0.00
ATOM   2705  AXO AXO X 826      88.007   1.746   0.192  1.00  0.00
ATOM   2706  AXP AXP X 827     -82.285 -38.458  43.310  1.00  0.00
ATOM   2707  AXQ AXQ X 828     -20.777 -89.345 -42.818  1.00  0.00
ATOM   2708  AXR AXR X 829     -63.596  82.041  40.500  1.00  0.00
ATOM   2709  AXS AXS X 830      15.470  15.054 -81.923  1.00  0.00
ATOM   2710  AXT AXT X 831     -14.581 -55.551 -71.629  1.00  0.00
ATOM   2711  AXU AXU X 832     -31.614 -14.049  58.114  1.00  0.00
ATOM   2712  AXV AXV X 833      46.365 -57.721  16.219  1.00  0.00
ATOM   2713  AXW AXW X 834     -50.972  69.082  86.680  1.00  0.00
ATOM   2714  AXX AXX X 835      27.645  59.577  25.406  1.00  0.00
ATOM   2715  AXY AXY X 836     -55.212  26.033 -65.296  1.00  0.00
ATOM   2716  AXZ AXZ X 837      16.706  59.236 -12.848  1.00  0.00
ATOM   2717  AYA AYA X 838       4.517 -86.439 -16.682  1.00  0.00
ATOM   2718  AYB AYB X 839     -64.788 -89.738  62.841  1.00  0.00
ATOM   2719  AYC AYC X 840      55.757  57.712   1.697  1.00  0.00
ATOM   2720  AYD AYD X 841      22.942  55.771  86.891  1.00  0.00
ATOM   2721  AYE AYE X 842       5.934 -71.557 -78.282  1.00  0.00
ATOM   2722  AYF AYF X 843     -32.570  52.933  48.953  1.00  0.00
ATOM   2723  AYG AYG X 844      29.688  42.598 -44.769  1.00  0.00
ATOM   2724  AYH AYH X 845      17.331 -89.236 -27.404  1.00  0.00
ATOM   2725  AYI AYI X 846      79.614  83.749  64.980  1.00  0.00
ATOM   2726  AYJ AYJ X 847      37.726 -29.267  88.880  1.00  0.00
ATOM   2727  AYK AYK X 848      57.381  58.142 -80.562  1.00  0.00
ATOM   2728  AYL AYL X 849     -84.487 -81.549 -34.316  1.00  0.00
ATOM   2729  AYM AYM X 850       5.517 -89.231 -63.427  1.00  0.00
ATOM   2730  AYN AYN X 851      -0.431  32.500  22.238  1.00  0.00
ATOM   2731  AYO AYO X 852      47.139 -74.290  41.137  1.00  0.00
ATOM   2732  AYP AYP X 853      -7.063 -89.079  74.629  1.00  0.00
ATOM   2733  AYQ AYQ X 854     -34.192  65.389 -74.194  1.00  0.00
ATOM   2734  AYR AYR X 855      58.440  -8.779  44.022  1.00  0.00
ATOM   2735  AYS AYS X 856      86.036  -5.468 -15.579  1.00  0.00
ATOM   2736  AYT AYT X 857     -34.725 -52.796 -53.617  1.00  0.00
ATOM   2737  AYU AYU X 858     -60.196 -82.272 -67.205  1.00  0.00
ATOM   2738  AYV AYV X 859      71.072  83.482  15.131  1.00  0.00
ATOM   2739  AYW AYW X 860     -32.190  58.078 -19.876  1.00  0.00
ATOM   2740  AYX AYX X 861      29.833  82.247  33.117  1.00  0.00
ATOM   2741  AYY AYY X 862      36.200  76.351 -17.548  1.00  0.00
ATOM   2742  AYZ AYZ X 863      87.197 -70.281 -85.341  1.00  0.00
ATOM   2743  AZA AZA X 864      89.569 -59.492  83.078  1.00  0.00
ATOM   2744  AZB AZB X 865      33.159  42.197  53.634  1.00  0.00
ATOM   2745  AZC AZC X 866     -81.033 -86.407  -5.372  1.00  0.00
ATOM   2746  AZD AZD X 867     -54.025 -13.916  11.830  1.00  0.00
ATOM   2747  AZE AZE X 868      63.166  11.405  76.375  1.00  0.00
ATOM   2748  AZF AZF X 869      12.679 -86.477 -44.072  1.00  0.00
ATOM   2749  AZG AZG X 870     -58.942  17.942 -44.012  1.00  0.00
ATOM   2750  AZH AZH X 871      45.581  12.289  86.837  1.00  0.00
ATOM   2751  AZI AZI X 872      85.412   5.925 -31.122  1.00  0.00
ATOM   2752  AZJ AZJ X 873     -24.854  10.019 -55.031  1.00  0.00
ATOM   2753  AZK AZK X 874      83.668 -37.663  -3.617  1.00  0.00
ATOM   2754  AZL AZL X 875     -72.541 -33.913  21.994  1.00  0.00
ATOM   2755  AZM AZM X 876      35.795 -85.194  40.892  1.00  0.00
ATOM   2756  AZN AZN X 877     -58.843 -86.399 -48.697  1.00  0.00
ATOM   2757  AZO AZO X 878      74.946  77.741  88.807  1.00  0.00
ATOM   2758  AZP AZP X 879      89.435  80.470  58.308  1.00  0.00
ATOM   2759  AZQ AZQ X 880      10.331 -10.530  23.887  1.00  0.00
ATOM   2760  AZR AZR X 881      17.346   1.148  85.443  1.00  0.00
ATOM   2761  AZS AZS X 882      53.259   2.361  42.303  1.00  0.00
ATOM   2762  AZT AZT X 883     -49.396 -18.002  69.401  1.00  0.00
ATOM   2763  AZU AZU X 884      21.439   1.988 -20.660  1.00  0.00
ATOM   2764  AZV AZV X 885      70.965  81.137 -57.957  1.00  0.00
ATOM   2765  AZW AZW X 886     -35.667  76.683  -1.939  1.00  0.00
ATOM   2766  AZX AZX X 887      68.443  42.000 -13.270  1.00  0.00
ATOM   2767  AZY AZY X 888      21.421 -61.448  17.904  1.00  0.00
ATOM   2768  AZZ AZZ X 889      29.828 -55.634 -41.471  1.00  0.00
ATOM   2769  BAA BAA X 890     -48.827  26.691  54.110  1.00  0.00
ATOM   2770  BAB BAB X 891       1.865 -84.384   3.931  1.00  0.00
ATOM   2771  BAC BAC X 892     -76.601  35.139  86.226  1.00  0.00
ATOM   2772  BAD BAD X 893      29.285  51.415  66.519  1.00  0.00
ATOM   2773  BAE BAE X 894     -69.878  26.543  57.780  1.00  0.00
ATOM   2774  BAF BAF X 895       8.696  49.869 -78.873  1.00  0.00
ATOM   2775  BAG BAG X 896      63.991  70.697  83.232  1.00  0.00
ATOM   2776  BAH BAH X 897       7.726  73.445  59.579  1.00  0.00
ATOM   2777  BAI BAI X 898      59.277  83.099  58.879  1.00  0.00
ATOM   2778  BAJ BAJ X 899     -67.687  15.195 -76.292  1.00  0.00
ATOM   2779  BAK BAK X 900     -83.154   0.640 -17.366  1.00  0.00
ATOM   2780  BAL BAL X 901     -13.084   5.469 -13.595  1.00  0.00
ATOM   2781  BAM BAM X 902      -8.636  56.116 -86.062  1.00  0.00
ATOM   2782  BAN BAN X 903     -54.359  54.555  55.879  1.00  0.00
ATOM   2783  BAO BAO X 904      24.495 -69.723 -68.586  1.00  0.00
ATOM   2784  BAP BAP X 905      67.735 -59.189   5.107  1.00  0.00
ATOM   2785  BAQ BAQ X 906      85.338 -89.080   4.629  1.00  0.00
ATOM   2786  BAR BAR X 907     -42.950  49.960  70.916  1.00  0.00
ATOM   2787  BAS BAS X 908     -13.749  68.315  63.743  1.00  0.00
ATOM   2788  BAT BAT X 909      67.801  23.351   8.646  1.00  0.00
ATOM   2789  BAU BAU X 910     -26.049  10.412  55.865  1.00  0.00
ATOM   2790  BAV BAV X 911     -56.237 -62.605 -81.805  1.00  0.00
ATOM   2791  BAW BAW X 912     -20.259 -26.292 -70.693  1.00  0.00
ATOM   2792  BAX BAX X 913       0.357  82.183  76.164  1.00  0.00
ATOM   2793  BAY BAY X 914     -71.893 -26.733  79.687  1.00  0.00
ATOM   2794  BAZ BAZ X 915      74.053 -13.628  62.247  1.00  0.00
ATOM   2795  BBA BBA X 916     -81.834  -6.068  16.255  1.00  0.00
ATOM   2796  BBB BBB X 917      42.478 -51.335 -59.936  1.00  0.00
ATOM   2797  BBC BBC X 918      31.093  -1.638  11.619  1.00  0.00
ATOM   2798  BBD BBD X 919     -56.827  27.472  74.971  1.00  0.00
ATOM   2799  BBE BBE X 920      47.514 -75.859 -70.142  1.00  0.00
ATOM   2800  BBF BBF X 921     -39.543  47.193 -23.068  1.00  0.00
ATOM   2801  BBG BBG X 922      73.135  -1.905  -4.561  1.00  0.00
ATOM   2802  BBH BBH X 923      42.368  -1.590  62.825  1.00  0.00
ATOM   2803  BBI BBI X 924      25.464 -38.032 -71.609  1.00  0.00
ATOM   2804  BBJ BBJ X 925      30.769 -33.879 -49.751  1.00  0.00
ATOM   2805  BBK BBK X 926     -47.547 -22.759  43.485  1.00  0.00
ATOM   2806  BBL BBL X 927     -82.322 -58.949  56.670  1.00  0.00
ATOM   2807  BBM BBM X 928     -15.079  25.264 -44.594  1.00  0.00
ATOM   2808  BBN BBN X 929      72.746   5.985  71.468  1.00  0.00
ATOM   2809  BBO BBO X 930      41.494  63.876  39.405  1.00  0.00
ATOM   2810  BBP BBP X 931     -28.414 -66.498  52.223  1.00  0.00
ATOM   2811  BBQ BBQ X 932     -15.589 -62.378 -55.297  1.00  0.00
ATOM   2812  BBR BBR X 933     -77.579 -44.282  34.022  1.00  0.00
ATOM   2813  BBS BBS X 934     -49.017 -90.397 -39.051  1.00  0.00
ATOM   2814  BBT BBT X 935     -62.619 -40.566 -71.520  1.00  0.00
ATOM   2815  BBU BBU X 936      31.308 -80.698  80.842  1.00  0.00
ATOM   2816  BBV BBV X 937     -29.750  30.530 -42.064  1.00  0.00
ATOM   2817  BBW BBW X 938     -73.815 -87.039 -60.397  1.00  0.00
ATOM   2818  BBX BBX X 939      24.221  47.565 -32.860  1.00  0.00
ATOM   2819  BBY BBY X 940      18.891   0.872 -38.202  1.00  0.00
ATOM   2820  BBZ BBZ X 941     -45.968 -88.948  80.449  1.00  0.00
ATOM   2821  BCA BCA X 942     -29.082  48.379 -12.781  1.00  0.00
ATOM   2822  BCB BCB X 943     -13.370  74.832  88.114  1.00  0.00
ATOM   2823  BCC BCC X 944       2.463 -16.997 -32.767  1.00  0.00
ATOM   2824  BCD BCD X 945     -80.360  59.953  -2.965  1.00  0.00
ATOM   2825  BCE BCE X 946     -62.800 -74.005 -80.672  1.00  0.00
ATOM   2826  BCF BCF X 947      24.390  66.909 -58.304  1.00  0.00
ATOM   2827  BCG BCG X 948       6.806 -40.469  27.758  1.00  0.00
ATOM   2828  BCH BCH X 949      36.819 -54.914 -10.496  1.00  0.00
ATOM   2829  BCI BCI X 950      70.598 -25.058  16.506  1.00  0.00
ATOM   2830  BCJ BCJ X 951      80.394  77.460 -40.287  1.00  0.00
ATOM   2831  BCK BCK X 952     -80.793 -14.762 -19.844  1.00  0.00
ATOM   2832  BCL BCL X 953     -42.343 -71.612  28.749  1.00  0.00
ATOM   2833  BCM BCM X 954     -82.459 -22.903  39.154  1.00  0.00
ATOM   2834  BCN BCN X 955     -16.367 -15.234  65.693  1.00  0.00
ATOM   2835  BCO BCO X 956     -82.218 -14.567 -57.201  1.00  0.00
ATOM   2836  BCP BCP X 957     -23.799  72.524 -16.781  1.00  0.00
ATOM   2837  BCQ BCQ X 958     -42.577 -89.838  12.195  1.00  0.00
ATOM   2838  BCR BCR X 959     -82.160  30.629 -24.337  1.00  0.00
ATOM   2839  BCS BCS X 960      -5.641  46.086 -23.407  1.00  0.00
ATOM   2840  BCT BCT X 961       4.102  27.018 -10.167  1.00  0.00
ATOM   2841  BCU BCU X 962     -20.210  25.220  12.650  1.00  0.00
ATOM   2842  BCV BCV X 963     -35.304  12.756  14.318  1.00  0.00
ATOM   2843  BCW BCW X 964      68.242   8.240  -1.178  1.00  0.00
ATOM   2844  BCX BCX X 965      83.558 -71.765  28.361  1.00  0.00
ATOM   2845  BCY BCY X 966     -18.006  67.423  51.152  1.00  0.00
ATOM   2846  BCZ BCZ X 967      72.645 -87.139  85.217  1.00  0.00
ATOM   2847  BDA BDA X 968     -59.746  21.257  40.068  1.00  0.00
ATOM   2848  BDB BDB X 969     -56.333 -87.749 -22.517  1.00  0.00
ATOM   2849  BDC BDC X 970     -81.599  32.356 -81.900  1.00  0.00
ATOM   2850  BDD BDD X 971     -58.567  16.556  14.567  1.00  0.00
ATOM   2851  BDE BDE X 972     -48.474  80.124 -68.935  1.00  0.00
ATOM   2852  BDF BDF X 973      89.998  25.321  31.182  1.00  0.00
ATOM   2853  BDG BDG X 974      14.129  81.472 -80.451  1.00  0.00
ATOM   2854  BDH BDH X 975      33.330  82.490   0.846  1.00  0.00
ATOM   2855  BDI BDI X 976       3.382  -5.009  89.339  1.00  0.00
ATOM   2856  BDJ BDJ X 977      78.296  25.691 -64.219  1.00  0.00
ATOM   2857  BDK BDK X 978     -35.110 -67.761  38.378  1.00  0.00
ATOM   2858  BDL BDL X 979       0.587 -23.269  26.981  1.00  0.00
ATOM   2859  BDM BDM X 980     -23.866  25.851 -60.527  1.00  0.00
ATOM   2860  BDN BDN X 981     -41.782 -34.599  75.137  1.00  0.00
ATOM   2861  BDO BDO X 982      35.741  48.936  82.559  1.00  0.00
ATOM   2862  BDP BDP X 983      -8.677 -43.313 -39.562  1.00  0.00
ATOM   2863  BDQ BDQ X 984     -62.560 -34.287  -1.334  1.00  0.00
ATOM   2864  BDR BDR X 985      67.883 -67.349 -86.330  1.00  0.00
ATOM   2865  BDS BDS X 986      45.658 -70.009 -14.925  1.00  0.00
ATOM   2866  BDT BDT X 987     -16.279 -67.026  75.145  1.00  0.00
ATOM   2867  BDU BDU X 988     -29.933 -66.690 -61.336  1.00  0.00
ATOM   2868  BDV BDV X 989      -2.139 -28.802 -70.788  1.00  0.00
ATOM   2869  BDW BDW X 990     -61.617  26.739 -53.383  1.00  0.00
ATOM   2870  BDX BDX X 991     -84.566  66.742 -23.476  1.00  0.00
ATOM   2871  BDY BDY X 992      33.403  -7.388  74.434  1.00  0.00
ATOM   2872  BDZ BDZ X 993     -76.371  51.645 -83.098  1.00  0.00
ATOM   2873  BEA BEA X 994      70.261  -9.234 -52.861  1.00  0.00
ATOM   2874  BEB BEB X 995     -60.539 -65.379 -66.066  1.00  0.00
ATOM   2875  BEC BEC X 996       2.938  20.554 -75.201  1.00  0.00
ATOM   2876  BED BED X 997      28.386 -72.356 -26.298  1.00  0.00
ATOM   2877  BEE BEE X 998      -6.386 -18.130 -24.879  1.00  0.00
ATOM   2878  BEF BEF X 999     -66.176  37.096  63.772  1.00  0.00
ATOM   2879  BEG BEG X1000     -41.412 -39.537 -44.757  1.00  0.00
ATOM   2880  BEH BEH X1001     -59.168 -79.004 -16.105  1.00  0.00
ATOM   2881  BEI BEI X1002      18.829  73.742  25.519  1.00  0.00
ATOM   2882  BEJ BEJ X1003      89.839  59.316  19.505  1.00  0.00
ATOM   2883  BEK BEK X1004      83.047 -58.201 -55.161  1.00  0.00
ATOM   2884  BEL BEL X1005      -8.220 -81.261 -48.495  1.00  0.00
ATOM   2885  BEM BEM X1006      63.566 -64.155  86.343  1.00  0.00
ATOM   2886  BEN BEN X1007      65.191   8.349  15.479  1.00  0.00
ATOM   2887  BEO BEO X1008      50.931 -23.865 -68.944  1.00  0.00
ATOM   2888  BEP BEP X1009      15.947 -56.049  49.528  1.00  0.00
ATOM   2889  BEQ BEQ X1010      33.334  83.916 -25.884  1.00  0.00
ATOM   2890  BER BER X1011       8.899  -8.210 -73.528  1.00  0.00
ATOM   2891  BES BES X1012     -34.511 -22.361  -3.738  1.00  0.00
ATOM   2892  BET BET X1013      80.927 -89.451 -60.838  1.00  0.00
ATOM   2893  BEU BEU X1014      15.334 -73.546  16.512  1.00  0.00
ATOM   2894  BEV BEV X1015     -76.034   6.114 -83.208  1.00  0.00
ATOM   2895  BEW BEW X1016     -33.981  -1.762 -85.026  1.00  0.00
ATOM   2896  BEX BEX X1017      77.402   0.889   8.995  1.00  0.00
ATOM   2897  BEY BEY X1018      32.104 -30.739 -38.362  1.00  0.00
ATOM   2898  BEZ BEZ X1019      75.958 -15.932   3.667  1.00  0.00
ATOM   2899  BFA BFA X1020     -41.744   7.494   1.576  1.00  0.00
ATOM   2900  BFB BFB X1021     -19.453 -35.728 -14.048  1.00  0.00
ATOM   2901  BFC BFC X1022      30.966 -58.212 -59.536  1.00  0.00
ATOM   2902  BFD BFD X1023     -17.978 -86.555  79.700  1.00  0.00
ATOM   2903  BFE BFE X1024     -45.332 -27.005 -81.486  1.00  0.00
ATOM   2904  BFF BFF X1025      73.600  76.322 -71.456  1.00  0.00
ATOM   2905  BFG BFG X1026     -50.445  82.046  51.570  1.00  0.00
ATOM   2906  BFH BFH X1027      12.122 -83.206 -75.353  1.00  0.00
ATOM   2907  BFI BFI X1028      90.125  23.861 -67.348  1.00  0.00
ATOM   2908  BFJ BFJ X1029      57.411 -50.013 -66.883  1.00  0.00
ATOM   2909  BFK BFK X1030      86.812  45.828 -11.873  1.00  0.00
ATOM   2910  BFL BFL X1031     -10.373 -75.510  67.941  1.00  0.00
ATOM   2911  BFM BFM X1032      10.379 -48.876  75.464  1.00  0.00
ATOM   2912  BFN BFN X1033      61.346   3.288 -86.819  1.00  0.00
ATOM   2913  BFO BFO X1034      80.053  37.340  63.880  1.00  0.00
ATOM   2914  BFP BFP X1035      35.028  34.854 -79.127  1.00  0.00
ATOM   2915  BFQ BFQ X1036      15.345 -51.818 -86.561  1.00  0.00
ATOM   2916  BFR BFR X1037      72.210  -0.839  86.912  1.00  0.00
ATOM   2917  BFS BFS X1038      13.944  -3.078  51.744  1.00  0.00
ATOM   2918  BFT BFT X1039     -54.657  -8.600 -29.961  1.00  0.00
ATOM   2919  BFU BFU X1040     -72.112  65.996 -70.680  1.00  0.00
ATOM   2920  BFV BFV X1041      69.976 -61.605 -33.059  1.00  0.00
ATOM   2921  BFW BFW X1042     -29.199  80.794 -80.426  1.00  0.00
ATOM   2922  BFX BFX X1043      84.727  63.115  66.277  1.00  0.00
ATOM   2923  BFY BFY X1044     -49.794  -2.893  70.338  1.00  0.00
ATOM   2924  BFZ BFZ X1045     -83.916 -76.130  87.987  1.00  0.00
ATOM   2925  BGA BGA X1046     -43.967 -63.891  89.650  1.00  0.00
ATOM   2926  BGB BGB X1047      90.018  -2.855 -60.885  1.00  0.00
ATOM   2927  BGC BGC X1048     -80.188   0.267 -34.243  1.00  0.00
ATOM   2928  BGD BGD X1049      61.665  75.608  36.376  1.00  0.00
ATOM   2929  BGE BGE X1050     -21.734 -52.944 -51.057  1.00  0.00
ATOM   2930  BGF BGF X1051      48.372  43.945 -72.859  1.00  0.00
ATOM   2931  BGG BGG X1052      89.831 -79.666  34.897  1.00  0.00
ATOM   2932  BGH BGH X1053      32.028  20.621  31.719  1.00  0.00
ATOM   2933  BGI BGI X1054     -65.921  -4.444  23.180  1.00  0.00
ATOM   2934  BGJ BGJ X1055      18.225 -49.242  -3.239  1.00  0.00
ATOM   2935  BGK BGK X1056      15.658  12.449 -41.476  1.00  0.00
ATOM   2936  BGL BGL X1057     -34.324 -65.542 -15.141  1.00  0.00
ATOM   2937  BGM BGM X1058      66.997 -42.293  29.898  1.00  0.00
ATOM   2938  BGN BGN X1059     -56.563  76.683 -30.215  1.00  0.00
ATOM   2939  BGO BGO X1060      17.958  40.311  87.663  1.00  0.00
ATOM   2940  BGP BGP X1061     -59.304  46.396  18.136  1.00  0.00
ATOM   2941  BGQ BGQ X1062      26.549  83.476  55.443  1.00  0.00
ATOM   2942  BGR BGR X1063     -59.284  62.460 -33.935  1.00  0.00
ATOM   2943  BGS BGS X1064     -83.173 -69.240  -7.726  1.00  0.00
ATOM   2944  BGT BGT X1065     -40.742   4.017  26.430  1.00  0.00
ATOM   2945  BGU BGU X1066      41.031  29.667  87.254  1.00  0.00
ATOM   2946  BGV BGV X1067       2.955   6.445 -21.125  1.00  0.00
ATOM   2947  BGW BGW X1068     -71.546  23.064   0.187  1.00  0.00
ATOM   2948  BGX BGX X1069     -83.420  79.511  58.352  1.00  0.00
ATOM   2949  BGY BGY X1070      18.576 -89.591 -82.381  1.00  0.00
ATOM   2950  BGZ BGZ X1071     -45.035  32.364   0.603  1.00  0.00
ATOM   2951  BHA BHA X1072      88.883  59.137 -70.926  1.00  0.00
ATOM   2952  BHB BHB X1073      32.348 -44.945 -81.050  1.00  0.00
ATOM   2953  BHC BHC X1074      56.354  32.779  27.531  1.00  0.00
ATOM   2954  BHD BHD X1075      43.580 -12.251 -31.731  1.00  0.00
ATOM   2955  BHE BHE X1076      31.259 -71.371 -83.370  1.00  0.00
ATOM   2956  BHF BHF X1077      86.402 -40.860 -64.343  1.00  0.00
ATOM   2957  BHG BHG X1078      69.706 -13.792 -24.331  1.00  0.00
ATOM   2958  BHH BHH X1079       0.511  29.436 -86.510  1.00  0.00
ATOM   2959  BHI BHI X1080      89.730  68.445 -33.773  1.00  0.00
ATOM   2960  BHJ BHJ X1081     -64.837  60.729  -6.338  1.00  0.00
ATOM   2961  BHK BHK X1082      -1.043  76.145 -82.452  1.00  0.00
ATOM   2962  BHL BHL X1083     -38.102 -85.495  22.793  1.00  0.00
ATOM   2963  BHM BHM X1084     -79.326 -86.363  55.697  1.00  0.00
ATOM   2964  BHN BHN X1085      55.298  39.394 -61.607  1.00  0.00
ATOM   2965  BHO BHO Y1086     -72.872  74.434   6.270  1.00  0.00
ATOM   2966  BHP BHP Y1087      63.169  49.137 -79.755  1.00  0.00
ATOM   2967  BHQ BHQ Y1088      13.774  -9.402  59.427  1.00  0.00
ATOM   2968  BHR BHR Y1089     -40.478  23.933 -17.739  1.00  0.00
ATOM   2969  BHS BHS Y1090      78.715 -23.904  42.000  1.00  0.00
ATOM   2970  BHT BHT Y1091      -2.846  38.686  75.667  1.00  0.00
ATOM   2971  BHU BHU Y1092     -14.123 -48.222  45.745  1.00  0.00
ATOM   2972  BHV BHV Y1093     -70.842 -44.407 -48.502  1.00  0.00
ATOM   2973  BHW BHW Y1094     -15.634   6.505 -42.774  1.00  0.00
ATOM   2974  BHX BHX Y1095     -47.120  67.145  45.859  1.00  0.00
ATOM   2975  BHY BHY Y1096      80.648  69.218 -41.145  1.00  0.00
ATOM   2976  BHZ BHZ Y1097     -42.005 -17.954  31.982  1.00  0.00
ATOM   2977  BIA BIA Y1098      41.073 -81.693  82.147  1.00  0.00
ATOM   2978  BIB BIB Y1099      42.303  56.838 -44.993  1.00  0.00
ATOM   2979  BIC BIC Y1100     -58.563  -1.340  65.734  1.00  0.00
ATOM   2980  BID BID Y1101     -71.401  47.811  41.188  1.00  0.00
ATOM   2981  BIE BIE Y1102      29.138  48.465  41.650  1.00  0.00
ATOM   2982  BIF BIF Y1103     -60.959  21.835 -57.233  1.00  0.00
ATOM   2983  BIG BIG Y1104      41.693   9.457  79.596  1.00  0.00
ATOM   2984  BIH BIH Y1105     -66.279 -29.706  17.719  1.00  0.00
ATOM   2985  BII BII Y1106      43.568 -53.449 -40.674  1.00  0.00
ATOM   2986  BIJ BIJ Y1107     -46.993  69.431 -66.355  1.00  0.00
ATOM   2987  BIK BIK Y1108      23.244 -55.176  70.651  1.00  0.00
ATOM   2988  BIL BIL Y1109      78.700  19.203  75.131  1.00  0.00
ATOM   2989  BIM BIM Y1110      69.463 -59.994  51.611  1.00  0.00
ATOM   2990  BIN BIN Y1111     -62.968   5.735 -62.860  1.00  0.00
ATOM   2991  BIO BIO Y1112       2.138 -71.840  37.832  1.00  0.00
ATOM   2992  BIP BIP Y1113      -3.167  73.517  78.983  1.00  0.00
ATOM   2993  BIQ BIQ Y1114       1.875 -19.921 -25.308  1.00  0.00
ATOM   2994  BIR BIR Y1115     -20.127  42.115 -71.657  1.00  0.00
ATOM   2995  BIS BIS Y1116     -70.792  32.295 -31.274  1.00  0.00
ATOM   2996  BIT BIT Y1117      -1.204  58.437   9.721  1.00  0.00
ATOM   2997  BIU BIU Y1118      56.960 -69.738   1.160  1.00  0.00
ATOM   2998  BIV BIV Y1119      79.807 -66.185 -76.807  1.00  0.00
ATOM   2999  BIW BIW Y1120      61.770 -13.742   0.921  1.00  0.00
ATOM   3000  BIX BIX Y1121       6.480  55.718  33.035  1.00  0.00
ATOM   3001  BIY BIY Y1122      75.745  69.655  -0.876  1.00  0.00
ATOM   3002  BIZ BIZ Y1123      -0.028 -44.238 -67.512  1.00  0.00
ATOM   3003  BJA BJA Y1124     -84.224  57.451  -0.578  1.00  0.00
ATOM   3004  BJB BJB Y1125      -7.891  -9.883  26.453  1.00  0.00
ATOM   3005  BJC BJC Y1126      68.482 -46.745   5.740  1.00  0.00
ATOM   3006  BJD BJD Y1127     -27.155   8.316  61.070  1.00  0.00
ATOM   3007  BJE BJE Y1128     -56.422  23.948 -73.966  1.00  0.00
ATOM   3008  BJF BJF Y1129     -49.714 -71.504  60.411  1.00  0.00
ATOM   3009  BJG BJG Y1130      48.302  60.545 -70.052  1.00  0.00
ATOM   3010  BJH BJH Y1131     -36.083 -79.222 -11.574  1.00  0.00
ATOM   3011  BJI BJI Y1132     -31.996  48.489 -42.348  1.00  0.00
ATOM   3012  BJJ BJJ Y1133     -21.170  75.534 -32.763  1.00  0.00
ATOM   3013  BJK BJK Y1134     -50.495  51.075 -15.719  1.00  0.00
ATOM   3014  BJL BJL Y1135     -55.092  57.312 -38.988  1.00  0.00
ATOM   3015  BJM BJM Y1136      71.247 -14.704  60.411  1.00  0.00
ATOM   3016  BJN BJN Y1137      25.164 -68.433  22.284  1.00  0.00
ATOM   3017  BJO BJO Y1138      18.715  -8.914 -75.006  1.00  0.00
ATOM   3018  BJP BJP Y1139     -71.329  68.279 -15.102  1.00  0.00
ATOM   3019  BJQ BJQ Y1140      60.247 -11.059 -69.998  1.00  0.00
ATOM   3020  BJR BJR Y1141      65.850  36.481  18.315  1.00  0.00
ATOM   3021  BJS BJS Y1142     -29.742  74.300 -75.662  1.00  0.00
ATOM   3022  BJT BJT Y1143      14.741  27.860  16.173  1.00  0.00
ATOM   3023  BJU BJU Y1144     -63.451 -54.224 -25.425  1.00  0.00
ATOM   3024  BJV BJV Y1145      13.892  61.446  48.945  1.00  0.00
ATOM   3025  BJW BJW Y1146      52.390 -34.674  18.028  1.00  0.00
ATOM   3026  BJX BJX Y1147      -9.552 -67.511   6.207  1.00  0.00
ATOM   3027  BJY BJY Y1148      28.111 -53.921  40.913  1.00  0.00
ATOM   3028  BJZ BJZ Y1149      -0.219  61.572 -18.542  1.00  0.00
ATOM   3029  BKA BKA Y1150     -35.084  64.409 -17.240  1.00  0.00
ATOM   3030  BKB BKB Y1151     -28.727  -8.011 -72.508  1.00  0.00
ATOM   3031  BKC BKC Y1152      75.709  -4.073 -67.265  1.00  0.00
ATOM   3032  BKD BKD Y1153      38.208  -8.047 -48.212  1.00  0.00
ATOM   3033  BKE BKE Y1154      -3.130  -1.500 -65.481  1.00  0.00
ATOM   3034  BKF BKF Y1155      76.016   5.359  22.497  1.00  0.00
ATOM   3035  BKG BKG Y1156      32.902  24.092 -20.563  1.00  0.00
ATOM   3036  BKH BKH Y1157     -81.765  25.047 -22.107  1.00  0.00
ATOM   3037  BKI BKI Y1158      79.518 -49.780 -22.555  1.00  0.00
ATOM   3038  BKJ BKJ Y1159     -62.328  -8.959 -53.545  1.00  0.00
ATOM   3039  BKK BKK Y1160      76.994 -77.098  81.503  1.00  0.00
ATOM   3040  BKL BKL Y1161     -22.765  11.616  32.212  1.00  0.00
ATOM   3041  BKM BKM Y1162     -22.504 -79.412 -41.867  1.00  0.00
ATOM   3042  BKN BKN Y1163      17.815 -37.968  17.853  1.00  0.00
ATOM   3043  BKO BKO Y1164       0.851   5.604  81.243  1.00  0.00
ATOM   3044  BKP BKP Y1165     -62.355  28.194  64.163  1.00  0.00
ATOM   3045  BKQ BKQ Y1166     -15.832 -55.803 -49.426  1.00  0.00
ATOM   3046  BKR BKR Y1167     -64.117 -27.578 -64.687  1.00  0.00
ATOM   3047  BKS BKS Y1168      40.576  72.019  81.901  1.00  0.00
ATOM   3048  BKT BKT Y1169     -55.360 -27.110 -20.728  1.00  0.00
ATOM   3049  BKU BKU Y1170      55.618  40.871  60.041  1.00  0.00
ATOM   3050  BKV BKV Y1171      29.954  -4.469   6.426  1.00  0.00
ATOM   3051  BKW BKW Y1172     -41.579 -87.203  26.885  1.00  0.00
ATOM   3052  BKX BKX Y1173       1.766  33.885  28.744  1.00  0.00
ATOM   3053  BKY BKY Y1174      52.242  21.692 -49.554  1.00  0.00
ATOM   3054  BKZ BKZ Y1175      77.612  76.165  41.693  1.00  0.00
ATOM   3055  BLA BLA Y1176      31.651  60.535  11.902  1.00  0.00
ATOM   3056  BLB BLB Y1177      48.707  39.758 -69.301  1.00  0.00
ATOM   3057  BLC BLC Y1178      16.491  80.555  30.816  1.00  0.00
ATOM   3058  BLD BLD Y1179     -71.625 -42.270  41.939  1.00  0.00
ATOM   3059  BLE BLE Y1180     -44.845  -7.885  -7.297  1.00  0.00
ATOM   3060  BLF BLF Y1181      13.646 -56.259 -65.281  1.00  0.00
ATOM   3061  BLG BLG Y1182     -72.043  45.240  15.904  1.00  0.00
ATOM   3062  BLH BLH Y1183      79.085 -85.504 -83.963  1.00  0.00
ATOM   3063  BLI BLI Y1184     -45.825 -37.523 -78.970  1.00  0.00
ATOM   3064  BLJ BLJ Y1185     -78.175  69.633  40.878  1.00  0.00
ATOM   3065  BLK BLK Y1186     -53.674 -68.443  28.682  1.00  0.00
ATOM   3066  BLL BLL Y1187      27.421 -19.848  43.975  1.00  0.00
ATOM   3067  BLM BLM Y1188     -75.364 -58.979  10.337  1.00  0.00
ATOM   3068  BLN BLN Y1189     -40.370 -45.215 -63.689  1.00  0.00
ATOM   3069  BLO BLO Y1190      84.316  34.334 -71.794  1.00  0.00
ATOM   3070  BLP BLP Y1191     -11.940 -31.024 -59.584  1.00  0.00
ATOM   3071  BLQ BLQ Y1192      68.012  26.534 -11.253  1.00  0.00
ATOM   3072  BLR BLR Y1193      77.654 -32.238 -28.188  1.00  0.00
ATOM   3073  BLS BLS Y1194     -28.010 -84.282 -74.149  1.00  0.00
ATOM   3074  BLT BLT Y1195     -43.302 -58.297   5.883  1.00  0.00
ATOM   3075  BLU BLU Y1196     -78.559 -35.924 -15.813  1.00  0.00
ATOM   3076  BLV BLV Y1197      22.532  24.392  44.844  1.00  0.00
ATOM   3077  BLW BLW Y1198     -71.019  -2.267  -7.688  1.00  0.00
ATOM   3078  BLX BLX Y1199      -7.264 -15.188  11.618  1.00  0.00
ATOM   3079  BLY BLY Y1200     -36.124  38.472  41.746  1.00  0.00
ATOM   3080  BLZ BLZ Y1201      82.631  57.183  62.329  1.00  0.00
ATOM   3081  BMA BMA Y1202      81.993 -39.512  -3.416  1.00  0.00
ATOM   3082  BMB BMB Y1203     -14.984   5.633 -15.357  1.00  0.00
ATOM   3083  BMC BMC Y1204     -13.565 -44.152  -4.926  1.00  0.00
ATOM   3084  BMD BMD Y1205      24.984 -84.676 -13.255  1.00  0.00
ATOM   3085  BME BME Y1206      20.248  -8.812  26.115  1.00  0.00
ATOM   3086  BMF BMF Y1207      19.624 -67.168   5.352  1.00  0.00
ATOM   3087  BMG BMG Y1208     -42.120  16.069 -62.268  1.00  0.00
ATOM   3088  BMH BMH Y1209      88.470 -71.434  22.813  1.00  0.00
ATOM   3089  BMI BMI Y1210     -75.635  14.368  54.683  1.00  0.00
ATOM   3090  BMJ BMJ Y1211      18.625 -25.340  88.839  1.00  0.00
ATOM   3091  BMK BMK Y1212       5.143  19.013 -44.136  1.00  0.00
ATOM   3092  BML BML Y1213      20.792 -55.816   2.921  1.00  0.00
ATOM   3093  BMM BMM Y1214     -75.041   9.665  34.862  1.00  0.00
ATOM   3094  BMN BMN Y1215      28.939  22.426 -68.188  1.00  0.00
ATOM   3095  BMO BMO Y1216     -20.079 -25.880  76.974  1.00  0.00
ATOM   3096  BMP BMP Y1217     -15.748  57.318  58.935  1.00  0.00
ATOM   3097  BMQ BMQ Y1218      53.022 -30.290 -75.773  1.00  0.00
ATOM   3098  BMR BMR Y1219     -43.235  35.267  84.243  1.00  0.00
ATOM   3099  BMS BMS Y1220      65.828 -28.135  78.373  1.00  0.00
ATOM   3100  BMT BMT Y1221      14.434 -56.386  17.849  1.00  0.00
ATOM   3101  BMU BMU Y1222      45.995  -5.964  46.290  1.00  0.00
ATOM   3102  BMV BMV Y1223     -62.151  13.150   7.077  1.00  0.00
ATOM   3103  BMW BMW Y1224      32.204  32.369  10.093  1.00  0.00
ATOM   3104  BMX BMX Y1225     -82.049  63.990 -27.053  1.00  0.00
ATOM   3105  BMY BMY Y1226      57.926 -54.972  81.342  1.00  0.00
ATOM   3106  BMZ BMZ Y1227      81.878 -16.486 -57.895  1.00  0.00
ATOM   3107  BNA BNA Y1228     -55.908 -26.046  74.705  1.00  0.00
ATOM   3108  BNB BNB Y1229      34.589 -77.495 -78.440  1.00  0.00
ATOM   3109  BNC BNC Y1230      23.642 -84.297 -42.196  1.00  0.00
ATOM   3110  BND BND Y1231      10.259  49.207 -51.308  1.00  0.00
ATOM   3111  BNE BNE Y1232     -19.918  77.759 -50.124  1.00  0.00
ATOM   3112  BNF BNF Y1233      66.794  29.026 -34.466  1.00  0.00
ATOM   3113  BNG BNG Y1234      73.226  81.760  79.743  1.00  0.00
ATOM   3114  BNH BNH Y1235      -4.727 -71.717  79.454  1.00  0.00
ATOM   3115  BNI BNI Y1236      14.364 -77.515  44.945  1.00  0.00
ATOM   3116  BNJ BNJ Y1237      39.064  27.635  58.248  1.00  0.00
ATOM   3117  BNK BNK Y1238      71.796  54.987  78.444  1.00  0.00
ATOM   3118  BNL BNL Y1239      76.114  22.032  36.650  1.00  0.00
ATOM   3119  BNM BNM Y1240     -51.295  13.975  23.223  1.00  0.00
ATOM   3120  BNN BNN Y1241      38.223 -20.997 -31.235  1.00  0.00
ATOM   3121  BNO BNO Y1242     -51.312 -67.257 -43.764  1.00  0.00
ATOM   3122  BNP BNP Y1243     -39.081 -45.173  76.963  1.00  0.00
ATOM   3123  BNQ BNQ Y1244      -4.939 -55.429 -30.891  1.00  0.00
ATOM   3124  BNR BNR Y1245     -57.983   5.186  42.882  1.00  0.00
ATOM   3125  BNS BNS Y1246      62.577  78.555  11.719  1.00  0.00
ATOM   3126  BNT BNT Y1247     -66.022 -50.501  70.651  1.00  0.00
ATOM   3127  BNU BNU Y1248      55.721  77.910 -68.602  1.00  0.00
ATOM   3128  BNV BNV Y1249      69.928  43.959  37.951  1.00  0.00
ATOM   3129  BNW BNW Y1250      68.171 -72.909 -57.514  1.00  0.00
ATOM   3130  BNX BNX Y1251      63.562 -90.740  -7.991  1.00  0.00
ATOM   3131  BNY BNY Y1252     -59.875 -58.858 -64.746  1.00  0.00
ATOM   3132  BNZ BNZ Y1253     -76.014 -46.592 -67.107  1.00  0.00
ATOM   3133  BOA BOA Y1254     -71.106  -1.531 -71.374  1.00  0.00
ATOM   3134  BOB BOB Y1255     -23.261  28.298  31.794  1.00  0.00
ATOM   3135  BOC BOC Y1256     -59.969  20.021  45.909  1.00  0.00
ATOM   3136  BOD BOD Y1257     -21.110  74.307   9.415  1.00  0.00
ATOM   3137  BOE BOE Y1258     -47.020 -52.431  89.509  1.00  0.00
ATOM   3138  BOF BOF Y1259      87.923  41.753  84.633  1.00  0.00
ATOM   3139  BOG BOG Y1260     -77.259 -77.084  31.933  1.00  0.00
ATOM   3140  BOH BOH Y1261     -74.294  54.829 -71.547  1.00  0.00
ATOM   3141  BOI BOI Y1262     -79.968  17.504  -4.238  1.00  0.00
ATOM   3142  BOJ BOJ Y1263      86.570 -19.897 -73.495  1.00  0.00
ATOM   3143  BOK BOK Y1264     -15.631 -77.938 -66.258  1.00  0.00
ATOM   3144  BOL BOL Y1265      19.562  73.008 -15.865  1.00  0.00
ATOM   3145  BOM BOM Y1266      65.249  71.891 -44.935  1.00  0.00
ATOM   3146  BON BON Y1267     -76.512  84.726 -61.937  1.00  0.00
ATOM   3147  BOO BOO Y1268      13.157 -68.296 -24.526  1.00  0.00
ATOM   3148  BOP BOP Y1269     -41.068  44.037  22.607  1.00  0.00
ATOM   3149  BOQ BOQ Y1270       9.851 -69.153  -7.456  1.00  0.00
ATOM   3150  BOR BOR Y1271      54.521  64.683  38.445  1.00  0.00
ATOM   3151  BOS BOS Y1272      29.228  56.230  65.248  1.00  0.00
ATOM   3152  BOT BOT Y1273      37.361  35.896  76.029  1.00  0.00
ATOM   3153  BOU BOU Y1274      -5.189  77.444 -72.149  1.00  0.00
ATOM   3154  BOV BOV Y1275      83.126 -58.539 -52.672  1.00  0.00
ATOM   3155  BOW BOW Y1276      61.275  53.752 -30.129  1.00  0.00
ATOM   3156  BOX BOX Y1277     -68.561 -84.780 -21.171  1.00  0.00
ATOM   3157  BOY BOY Y1278     -21.813  24.235  45.346  1.00  0.00
ATOM   3158  BOZ BOZ Y1279     -72.552  82.007  71.199  1.00  0.00
ATOM   3159  BPA BPA Y1280     -58.756 -87.824  79.482  1.00  0.00
ATOM   3160  BPB BPB Y1281     -45.624  31.207  68.925  1.00  0.00
ATOM   3161  BPC BPC Y1282      55.078   5.241  19.137  1.00  0.00
ATOM   3162  BPD BPD Y1283     -28.339  53.495 -22.755  1.00  0.00
ATOM   3163  BPE BPE Y1284     -48.019  67.311  -6.735  1.00  0.00
ATOM   3164  BPF BPF Y1285      -6.149  76.049  49.705  1.00  0.00
ATOM   3165  BPG BPG Y1286      -8.124  51.834 -39.079  1.00  0.00
ATOM   3166  BPH BPH Y1287      26.906  82.843  42.497  1.00  0.00
ATOM   3167  BPI BPI Y1288     -59.919  46.240  68.080  1.00  0.00
ATOM   3168  BPJ BPJ Y1289      25.701  42.701 -81.239  1.00  0.00
ATOM   3169  BPK BPK Y1290      23.152 -46.999 -72.877  1.00  0.00
ATOM   3170  BPL BPL Y1291      85.725 -18.645 -34.080  1.00  0.00
ATOM   3171  BPM BPM Y1292      16.972 -27.382  42.671  1.00  0.00
ATOM   3172  BPN BPN Y1293      76.721  46.049 -45.217  1.00  0.00
ATOM   3173  BPO BPO Y1294      15.890  77.099 -46.230  1.00  0.00
ATOM   3174  BPP BPP Y1295     -31.862 -61.383 -29.788  1.00  0.00
ATOM   3175  BPQ BPQ Y1296     -54.056   5.125 -51.349  1.00  0.00
ATOM   3176  BPR BPR Y1297      17.082  58.523 -77.332  1.00  0.00
ATOM   3177  BPS BPS Y1298      71.038 -22.458 -45.760  1.00  0.00
ATOM   3178  BPT BPT Y1299     -68.642 -86.936  -3.917  1.00  0.00
ATOM   3179  BPU BPU Y1300     -50.782  31.614  39.427  1.00  0.00
ATOM   3180  BPV BPV Y1301     -45.663 -14.513 -46.804  1.00  0.00
ATOM   3181  BPW BPW Y1302      71.095  77.212 -81.632  1.00  0.00
ATOM   3182  BPX BPX Y1303      72.632  10.652 -44.857  1.00  0.00
ATOM   3183  BPY BPY Y1304     -23.189   0.211  20.947  1.00  0.00
ATOM   3184  BPZ BPZ Y1305      -3.977 -86.669  27.473  1.00  0.00
ATOM   3185  BQA BQA Y1306      33.922  79.526  56.497  1.00  0.00
ATOM   3186  BQB BQB Y1307      85.350 -71.543 -40.052  1.00  0.00
ATOM   3187  BQC BQC Y1308      88.844  50.045 -72.455  1.00  0.00
ATOM   3188  BQD BQD Y1309      49.805 -85.488  49.341  1.00  0.00
ATOM   3189  BQE BQE Y1310      79.915  37.129 -23.396  1.00  0.00
ATOM   3190  BQF BQF Y1311     -10.153 -52.107  80.685  1.00  0.00
ATOM   3191  BQG BQG Y1312     -42.745 -27.715 -38.278  1.00  0.00
ATOM   3192  BQH BQH Y1313      81.359  75.270 -27.831  1.00  0.00
ATOM   3193  BQI BQI Y1314     -63.243   6.124 -31.888  1.00  0.00
ATOM   3194  BQJ BQJ Y1315      10.352 -83.323 -84.896  1.00  0.00
ATOM   3195  BQK BQK Y1316      17.014  32.949 -48.747  1.00  0.00
ATOM   3196  BQL BQL Y1317      85.824  27.038  -5.830  1.00  0.00
ATOM   3197  BQM BQM Y1318     -81.624  38.416 -82.869  1.00  0.00
ATOM   3198  BQN BQN Y1319     -28.501 -80.810  66.461  1.00  0.00
ATOM   3199  BQO BQO Y1320      32.400 -81.768  36.215  1.00  0.00
ATOM   3200  BQP BQP Y1321      62.480 -21.323  25.704  1.00  0.00
ATOM   3201  BQQ BQQ Y1322     -36.191 -48.849 -10.135  1.00  0.00
ATOM   3202  BQR BQR Y1323      59.865  46.952  -8.323  1.00  0.00
ATOM   3203  BQS BQS Y1324      61.399  71.796 -18.123  1.00  0.00
ATOM   3204  BQT BQT Y1325     -22.859  39.263  10.800  1.00  0.00
ATOM   3205  BQU BQU Y1326     -83.421  33.442  39.840  1.00  0.00
ATOM   3206  BQV BQV Y1327      81.367 -84.301 -15.938  1.00  0.00
ATOM   3207  BQW BQW Y1328      70.938   6.583  40.846  1.00  0.00
ATOM   3208  BQX BQX Y1329     -81.592 -57.521  28.746  1.00  0.00
ATOM   3209  BQY BQY Y1330     -61.179 -89.540 -78.471  1.00  0.00
ATOM   3210  BQZ BQZ Y1331     -32.184 -81.426  18.493  1.00  0.00
ATOM   3211  BRA BRA Y1332      64.022  59.313 -69.664  1.00  0.00
ATOM   3212  BRB BRB Y1333     -75.360 -17.157 -40.602  1.00  0.00
ATOM   3213  BRC BRC Y1334     -83.663   0.064 -31.765  1.00  0.00
ATOM   3214  BRD BRD Y1335      54.198  72.354  61.667  1.00  0.00
ATOM   3215  BRE BRE Y1336      89.264 -37.207 -54.633  1.00  0.00
ATOM   3216  BRF BRF Y1337      55.190  10.865   5.234  1.00  0.00
ATOM   3217  BRG BRG Y1338      43.079  64.066  32.719  1.00  0.00
ATOM   3218  BRH BRH Y1339      49.818 -37.042  65.507  1.00  0.00
ATOM   3219  BRI BRI Y1340      -2.137 -80.553  58.444  1.00  0.00
ATOM   3220  BRJ BRJ Y1341     -72.613  -7.876  44.665  1.00  0.00
ATOM   3221  BRK BRK Y1342      17.163   4.613  84.514  1.00  0.00
ATOM   3222  BRL BRL Y1343     -66.287  72.716 -53.486  1.00  0.00
ATOM   3223  BRM BRM Y1344     -80.419 -30.917 -72.679  1.00  0.00
ATOM   3224  BRN BRN Y1345     -27.749 -65.510 -71.720  1.00  0.00
ATOM   3225  BRO BRO Y1346     -80.187  69.965  74.112  1.00  0.00
ATOM   3226  BRP BRP Y1347      55.977  -6.133  82.948  1.00  0.00
ATOM   3227  BRQ BRQ Y1348     -78.827  39.857  69.557  1.00  0.00
ATOM   3228  BRR BRR Y1349      73.432  46.755  68.593  1.00  0.00
ATOM   3229  BRS BRS Y1350       0.144 -13.655  71.093  1.00  0.00
ATOM   3230  BRT BRT Y1351       0.167  34.465  -2.731  1.00  0.00
ATOM   3231  BRU BRU Y1352     -42.875 -21.492 -63.618  1.00  0.00
ATOM   3232  BRV BRV Y1353      -1.434  64.676 -77.969  1.00  0.00
ATOM   3233  BRW BRW Y1354      14.755 -82.034  71.349  1.00  0.00
ATOM   3234  BRX BRX Y1355      42.253 -88.783 -37.778  1.00  0.00
ATOM   3235  BRY BRY Y1356     -31.318 -25.712 -22.737  1.00  0.00
ATOM   3236  BRZ BRZ Y1357     -21.467  70.667 -13.905  1.00  0.00
ATOM   3237  BSA BSA Y1358      56.448  17.541  38.879  1.00  0.00
ATOM   3238  BSB BSB Y1359     -67.171  72.373  84.154  1.00  0.00
ATOM   3239  BSC BSC Y1360      35.232 -29.917 -73.767  1.00  0.00
ATOM   3240  BSD BSD Y1361      64.145 -83.680  32.864  1.00  0.00
ATOM   3241  BSE BSE Y1362     -76.586 -25.430   3.679  1.00  0.00
ATOM   3242  BSF BSF Y1363      24.741  24.242  68.547  1.00  0.00
ATOM   3243  BSG BSG Y1364     -36.817  74.779 -50.521  1.00  0.00
ATOM   3244  BSH BSH Y1365       0.061 -19.164 -60.421  1.00  0.00
ATOM   3245  BSI BSI Y1366      50.076 -86.047 -59.827  1.00  0.00
ATOM   3246  BSJ BSJ Y1367      35.517 -35.404  54.749  1.00  0.00
ATOM   3247  BSK BSK Y1368      10.065 -32.843  33.375  1.00  0.00
ATOM   3248  BSL BSL Y1369      77.999 -89.135  87.729  1.00  0.00
ATOM   3249  BSM BSM Y1370      36.047  11.884 -86.485  1.00  0.00
ATOM   3250  BSN BSN Y1371      51.338 -18.957  67.638  1.00  0.00
ATOM   3251  BSO BSO Y1372      27.420  67.160 -72.056  1.00  0.00
ATOM   3252  BSP BSP Y1373      26.782 -13.382  79.837  1.00  0.00
ATOM   3253  BSQ BSQ Y1374     -12.558 -38.205  18.282  1.00  0.00
ATOM   3254  BSR BSR Y1375     -78.310 -71.255  73.769  1.00  0.00
ATOM   3255  BSS BSS Y1376      67.855 -43.972 -74.083  1.00  0.00
ATOM   3256  BST BST Y1377       5.281  24.844 -79.860  1.00  0.00
ATOM   3257  BSU BSU Y1378      67.873  57.889  20.107  1.00  0.00
ATOM   3258  BSV BSV Y1379     -36.324  55.064  86.145  1.00  0.00
ATOM   3259  BSW BSW Y1380     -26.134  -3.305  86.276  1.00  0.00
ATOM   3260  BSX BSX Y1381       6.728  -0.613  40.295  1.00  0.00
ATOM   3261  BSY BSY Y1382       5.480 -59.893 -82.579  1.00  0.00
ATOM   3262  BSZ BSZ Y1383     -26.494 -28.345 -10.591  1.00  0.00
ATOM   3263  BTA BTA Y1384      -6.888  49.423  35.932  1.00  0.00
ATOM   3264  BTB BTB Y1385      24.579 -81.409  62.605  1.00  0.00
ATOM   3265  BTC BTC Y1386      42.397 -35.796  -1.034  1.00  0.00
ATOM   3266  BTD BTD Y1387      19.640  39.877  64.028  1.00  0.00
ATOM   3267  BTE BTE Y1388     -61.446   0.514   6.131  1.00  0.00
ATOM   3268  BTF BTF Y1389      42.522  57.414 -83.183  1.00  0.00
ATOM   3269  BTG BTG Y1390      83.936 -68.160 -10.338  1.00  0.00
ATOM   3270  BTH BTH Y1391      83.458 -55.202   4.880  1.00  0.00
ATOM   3271  BTI BTI Y1392     -27.643 -65.223  18.296  1.00  0.00
ATOM   3272  BTJ BTJ Y1393     -58.028 -38.736  -6.570  1.00  0.00
ATOM   3273  BTK BTK Y1394     -31.934  23.936  38.011  1.00  0.00
ATOM   3274  BTL BTL Y1395       4.704 -29.103  54.488  1.00  0.00
ATOM   3275  BTM BTM Y1396     -78.432 -75.432   8.988  1.00  0.00
ATOM   3276  BTN BTN Y1397     -77.957  26.710 -72.973  1.00  0.00
ATOM   3277  BTO BTO Y1398     -37.944 -40.018 -25.597  1.00  0.00
ATOM   3278  BTP BTP Y1399      32.275 -23.648  -2.887  1.00  0.00
ATOM   3279  BTQ BTQ Y1400     -23.956 -32.481 -43.992  1.00  0.00
ATOM   3280  BTR BTR Y1401      22.564  39.257 -42.112  1.00  0.00
ATOM   3281  BTS BTS Y1402     -58.117   2.673 -79.433  1.00  0.00
ATOM   3282  BTT BTT Y1403     -18.645 -83.567  77.793  1.00  0.00
ATOM   3283  BTU BTU Y1404      86.147  17.957 -26.074  1.00  0.00
ATOM   3284  BTV BTV Y1405      69.973 -71.880 -25.518  1.00  0.00
ATOM   3285  BTW BTW Y1406      14.568  -0.205 -51.142  1.00  0.00
ATOM   3286  BTX BTX Y1407      -7.567  46.853 -18.994  1.00  0.00
ATOM   3287  BTY BTY Y1408     -32.906  69.287  72.722  1.00  0.00
ATOM   3288  BTZ BTZ Y1409     -82.354   4.602 -77.455  1.00  0.00
ATOM   3289  BUA BUA Y1410       5.591 -77.264 -38.360  1.00  0.00
ATOM   3290  BUB BUB Y1411       2.167  83.365  19.400  1.00  0.00
ATOM   3291  BUC BUC Y1412      31.268 -31.932 -18.581  1.00  0.00
ATOM   3292  BUD BUD Y1413     -10.332 -67.430 -10.507  1.00  0.00
ATOM   3293  BUE BUE Y1414      45.169  56.233 -10.052  1.00  0.00
ATOM   3294  BUF BUF Y1415      -4.967  12.100 -73.123  1.00  0.00
ATOM   3295  BUG BUG Y1416      50.804  72.478 -84.639  1.00  0.00
ATOM   3296  BUH BUH Y1417      60.904  56.507  34.216  1.00  0.00
ATOM   3297  BUI BUI Y1418      42.806 -78.591 -13.721  1.00  0.00
ATOM   3298  BUJ BUJ Y1419       1.552 -82.734  40.504  1.00  0.00
ATOM   3299  BUK BUK Y1420     -49.969  59.422  73.318  1.00  0.00
ATOM   3300  BUL BUL Y1421      51.005 -82.943 -26.081  1.00  0.00
ATOM   3301  BUM BUM Y1422     -54.735 -14.240 -84.702  1.00  0.00
ATOM   3302  BUN BUN Y1423     -49.674 -80.754 -64.848  1.00  0.00
ATOM   3303  BUO BUO Y1424     -83.614  82.648 -50.135  1.00  0.00
ATOM   3304  BUP BUP Y1425     -70.406  11.624 -50.417  1.00  0.00
ATOM   3305  BUQ BUQ Y1426      28.357  67.901 -85.916  1.00  0.00
ATOM   3306  BUR BUR Y1427      80.658  83.206 -54.965  1.00  0.00
ATOM   3307  BUS BUS Y1428      -7.669 -85.422 -11.181  1.00  0.00
ATOM   3308  BUT BUT Y1429      64.470  20.822 -21.206  1.00  0.00
ATOM   3309  BUU BUU Y1430     -76.585  42.090 -17.111  1.00  0.00
ATOM   3310  BUV BUV Y1431       0.019  23.053 -12.074  1.00  0.00
ATOM   3311  BUW BUW Y1432     -39.590  74.792   8.501  1.00  0.00
ATOM   3312  BUX BUX Y1433      37.591  77.264 -75.474  1.00  0.00
ATOM   3313  BUY BUY Y1434     -85.564  83.512  31.191  1.00  0.00
ATOM   3314  BUZ BUZ Y1435     -31.414  41.962  65.551  1.00  0.00
ATOM   3315  BVA BVA Y1436      32.079  29.156  27.967  1.00  0.00
ATOM   3316  BVB BVB Y1437      13.863  82.055  51.603  1.00  0.00
ATOM   3317  BVC BVC Y1438      65.302 -42.144  24.219  1.00  0.00
ATOM   3318  BVD BVD Y1439      56.674  59.880  81.504  1.00  0.00
ATOM   3319  BVE BVE Y1440      71.764  27.206 -79.560  1.00  0.00
ATOM   3320  BVF BVF Y1441     -69.886 -16.924 -76.892  1.00  0.00
ATOM   3321  BVG BVG Y1442     -11.570  33.554 -34.616  1.00  0.00
ATOM   3322  BVH BVH Y1443      51.696  23.420 -77.770  1.00  0.00
ATOM   3323  BVI BVI Y1444     -78.897  46.181 -49.622  1.00  0.00
ATOM   3324  BVJ BVJ Y1445      -6.852 -22.867   1.388  1.00  0.00
ATOM   3325  BVK BVK Y1446     -76.977 -74.421  55.579  1.00  0.00
ATOM   3326  BVL BVL Y1447      68.147  -0.975  50.466  1.00  0.00
ATOM   3327  BVM BVM Y1448       7.638  73.094  37.561  1.00  0.00
ATOM   3328  BVN BVN Y1449     -60.903  51.741  89.541  1.00  0.00
ATOM   3329  BVO BVO Y1450     -57.661  -9.843 -30.213  1.00  0.00
ATOM   3330  BVP BVP Y1451     -74.074 -90.755  64.728  1.00  0.00
ATOM   3331  BVQ BVQ Y1452     -50.798  84.656 -56.007  1.00  0.00
ATOM   3332  BVR BVR Y1453     -14.074 -13.828  40.228  1.00  0.00
ATOM   3333  BVS BVS Y1454      -2.355 -89.804 -35.085  1.00  0.00
ATOM   3334  BVT BVT Y1455     -71.743 -74.782 -81.226  1.00  0.00
ATOM   3335  BVU BVU Y1456     -74.089  24.581  74.721  1.00  0.00
ATOM   3336  BVV BVV Y1457      84.868 -80.143  10.633  1.00  0.00
ATOM   3337  BVW BVW Y1458      59.390 -63.379 -71.395  1.00  0.00
ATOM   3338  BVX BVX Y1459      24.751   2.442  56.627  1.00  0.00
ATOM   3339  BVY BVY Y1460     -40.480 -37.724   9.858  1.00  0.00
ATOM   3340  BVZ BVZ Y1461     -22.508  -5.818 -25.585  1.00  0.00
ATOM   3341  BWA BWA Y1462       8.849 -51.311  30.829  1.00  0.00
ATOM   3342  BWB BWB Y1463      11.374  46.199 -17.633  1.00  0.00
ATOM   3343  BWC BWC Y1464      87.800 -89.134  73.419  1.00  0.00
ATOM   3344  BWD BWD Y1465      56.346 -37.659  -9.615  1.00  0.00
ATOM   3345  BWE BWE Y1466       6.332 -71.900 -68.048  1.00  0.00
ATOM   3346  BWF BWF Y1467     -21.721  15.831 -67.787  1.00  0.00
ATOM   3347  BWG BWG Y1468      69.249 -60.098  23.647  1.00  0.00
ATOM   3348  BWH BWH Y1469      13.250 -30.585 -64.221  1.00  0.00
ATOM   3349  BWI BWI Y1470      48.088  84.996 -17.121  1.00  0.00
ATOM   3350  BWJ BWJ Y1471      41.283  12.511  42.298  1.00  0.00
ATOM   3351  BWK BWK Y1472     -82.614  -5.190  84.323  1.00  0.00
ATOM   3352  BWL BWL Y1473     -72.552 -55.837  -5.102  1.00  0.00
ATOM   3353  BWM BWM Y1474      38.647 -53.665 -70.729  1.00  0.00
ATOM   3354  BWN BWN Y1475      83.369  65.511 -84.380  1.00  0.00
ATOM   3355  BWO BWO Y1476     -48.204  83.775 -71.798  1.00  0.00
ATOM   3356  BWP BWP Y1477      54.294  -7.180  28.004  1.00  0.00
ATOM   3357  BWQ BWQ Y1478      31.132 -30.027  82.609  1.00  0.00
ATOM   3358  BWR BWR Y1479      55.521  -0.587 -51.098  1.00  0.00
ATOM   3359  BWS BWS Y1480     -53.641  40.183   2.354  1.00  0.00
ATOM   3360  BWT BWT Y1481     -73.651 -74.804  -6.619  1.00  0.00
ATOM   3361  BWU BWU Y1482     -55.315  38.924 -68.028  1.00  0.00
ATOM   3362  BWV BWV Y1483      87.220 -43.641  74.311  1.00  0.00
ATOM   3363  BWW BWW Y1484      59.248  13.105  56.916  1.00  0.00
ATOM   3364  BWX BWX Y1485       8.560 -47.616 -43.887  1.00  0.00
ATOM   3365  BWY BWY Y1486     -24.155  75.928  33.342  1.00  0.00
ATOM   3366  BWZ BWZ Y1487     -27.411  75.111  82.647  1.00  0.00
ATOM   3367  BXA BXA Y1488      -5.543 -23.436 -74.721  1.00  0.00
ATOM   3368  BXB BXB Y1489      75.082  11.670  -8.050  1.00  0.00
ATOM   3369  BXC BXC Y1490      81.615  56.740 -20.655  1.00  0.00
ATOM   3370  BXD BXD Y1491       1.084 -77.310  27.549  1.00  0.00
ATOM   3371  BXE BXE Y1492     -45.504 -86.418 -35.529  1.00  0.00
ATOM   3372  BXF BXF Y1493      77.909  -5.049 -26.964  1.00  0.00
ATOM   3373  BXG BXG Y1494     -54.055  54.480   8.610  1.00  0.00
ATOM   3374  BXH BXH Y1495      37.536 -61.885  16.128  1.00  0.00
ATOM   3375  BXI BXI Y1496      64.453 -68.863  86.641  1.00  0.00
ATOM   3376  BXJ BXJ Y1497     -32.367 -70.348 -53.387  1.00  0.00
ATOM   3377  BXK BXK Y1498     -36.695  38.444 -55.307  1.00  0.00
ATOM   3378  BXL BXL Y1499      20.424  71.051  79.366  1.00  0.00
ATOM   3379  BXM BXM Y1500      72.945  22.865 -61.827  1.00  0.00
ATOM   3380  BXN BXN Y1501     -38.347  -8.305 -19.289  1.00  0.00
ATOM   3381  BXO BXO Y1502      52.949 -54.737  26.196  1.00  0.00
ATOM   3382  BXP BXP Y1503       6.685 -41.892  -8.945  1.00  0.00
ATOM   3383  BXQ BXQ Y1504      87.508 -18.150  79.528  1.00  0.00
ATOM   3384  BXR BXR Y1505     -37.562  56.295   3.010  1.00  0.00
ATOM   3385  BXS BXS Y1506     -68.460 -69.472 -72.225  1.00  0.00
ATOM   3386  BXT BXT Y1507     -34.362  33.266 -86.977  1.00  0.00
ATOM   3387  BXU BXU Y1508      65.673  13.014 -75.238  1.00  0.00
ATOM   3388  BXV BXV Y1509      38.881  60.876  50.239  1.00  0.00
ATOM   3389  BXW BXW Y1510     -77.062  22.249  28.776  1.00  0.00
ATOM   3390  BXX BXX Y1511      12.211  34.597 -57.801  1.00  0.00
ATOM   3391  BXY BXY Y1512      17.916  40.185  35.330  1.00  0.00
ATOM   3392  BXZ BXZ Y1513     -73.506  32.539 -51.482  1.00  0.00
ATOM   3393  BYA BYA Y1514     -41.772 -42.969 -48.090  1.00  0.00
ATOM   3394  BYB BYB Y1515     -82.192 -85.911 -27.071  1.00  0.00
ATOM   3395  BYC BYC Y1516     -17.023 -86.892  56.640  1.00  0.00
ATOM   3396  BYD BYD Y1517     -41.127 -58.903 -64.878  1.00  0.00
ATOM   3397  BYE BYE Y1518      51.123 -28.160 -18.814  1.00  0.00
ATOM   3398  BYF BYF Y1519      49.806 -24.872 -58.136  1.00  0.00
ATOM   3399  BYG BYG Y1520     -79.333 -69.078 -30.702  1.00  0.00
ATOM   3400  BYH BYH Y1521      -5.982  18.442 -62.890  1.00  0.00
ATOM   3401  BYI BYI Y1522     -61.181 -61.893 -82.809  1.00  0.00
ATOM   3402  BYJ BYJ Y1523     -14.440 -67.221 -86.203  1.00  0.00
ATOM   3403  BYK BYK Y1524      86.220  47.865  28.076  1.00  0.00
ATOM   3404  BYL BYL Y1525     -50.994 -68.902   5.624  1.00  0.00
ATOM   3405  BYM BYM Y1526     -55.357 -34.486 -32.380  1.00  0.00
ATOM   3406  BYN BYN Y1527      16.267  79.209  14.754  1.00  0.00
ATOM   3407  BYO BYO Y1528     -75.109 -27.664  81.353  1.00  0.00
ATOM   3408  BYP BYP Y1529      31.709 -30.589 -53.168  1.00  0.00
ATOM   3409  BYQ BYQ Y1530     -85.028  80.099 -69.656  1.00  0.00
ATOM   3410  BYR BYR Y1531     -39.334 -23.202 -85.447  1.00  0.00
ATOM   3411  BYS BYS Y1532     -81.625 -50.474  84.533  1.00  0.00
ATOM   3412  BYT BYT Y1533     -30.661  25.259  82.919  1.00  0.00
ATOM   3413  BYU BYU Y1534      35.047  56.074 -70.172  1.00  0.00
ATOM   3414  BYV BYV Y1535     -83.290  31.065  83.275  1.00  0.00
ATOM   3415  BYW BYW Y1536      75.451 -74.208  27.894  1.00  0.00
ATOM   3416  BYX BYX Y1537       4.111 -60.171  -0.806  1.00  0.00
ATOM   3417  BYY BYY Y1538      36.652 -37.926  31.053  1.00  0.00
ATOM   3418  BYZ BYZ Y1539     -56.363 -83.289  14.983  1.00  0.00
ATOM   3419  BZA BZA Y1540      85.853  -0.899  72.747  1.00  0.00
ATOM   3420  BZB BZB Y1541     -54.731  82.819 -43.861  1.00  0.00
ATOM   3421  BZC BZC Y1542      -7.114  82.009   6.272  1.00  0.00
ATOM   3422  BZD BZD Y1543      51.670  81.635  40.491  1.00  0.00
ATOM   3423  BZE BZE Y1544       8.309 -16.667  18.324  1.00  0.00
ATOM   3424  BZF BZF Y1545      68.617  84.953 -53.408  1.00  0.00
ATOM   3425  BZG BZG Y1546      10.223 -32.897 -81.562  1.00  0.00
ATOM   3426  BZH BZH Y1547      34.674 -88.468 -23.828  1.00  0.00
ATOM   3427  BZI BZI Y1548      60.582 -27.340  43.412  1.00  0.00
ATOM   3428  BZJ BZJ Y1549      57.564 -17.229 -27.580  1.00  0.00
ATOM   3429  BZK BZK Y1550      -1.892 -58.533  20.088  1.00  0.00
ATOM   3430  BZL BZL Y1551     -36.524 -62.033  80.978  1.00  0.00
ATOM   3431  BZM BZM Y1552     -18.371 -82.939  22.051  1.00  0.00
ATOM   3432  BZN BZN Y1553     -80.946   7.189  19.482  1.00  0.00
ATOM   3433  BZO BZO Y1554     -85.791  39.410  -3.146  1.00  0.00
ATOM   3434  BZP BZP Y1555     -81.204 -59.587 -80.591  1.00  0.00
ATOM   3435  BZQ BZQ Y1556     -44.616  17.521 -80.951  1.00  0.00
ATOM   3436  BZR BZR Y1557     -78.160  49.401  82.752  1.00  0.00
ATOM   3437  BZS BZS Y1558     -27.240 -82.164  38.419  1.00  0.00
ATOM   3438  BZT BZT Y1559      74.251 -47.255 -40.493  1.00  0.00
ATOM   3439  BZU BZU Y1560     -72.392 -84.347 -73.283  1.00  0.00
ATOM   3440  BZV BZV Y1561      77.173  47.074  52.600  1.00  0.00
ATOM   3441  BZW BZW Y1562     -27.846  62.018 -60.022  1.00  0.00
ATOM   3442  BZX BZX Y1563     -49.178  32.613 -49.391  1.00  0.00
ATOM   3443  BZY BZY Y1564      -8.649 -65.659  63.055  1.00  0.00
ATOM   3444  BZZ BZZ Y1565     -59.451 -83.344  42.183  1.00  0.00
ATOM   3445  CAA CAA Y1566     -24.008   9.924 -83.902  1.00  0.00
ATOM   3446  CAB CAB Y1567     -38.095 -89.303  60.955  1.00  0.00
ATOM   3447  CAC CAC Y1568     -10.326  25.978  -2.411  1.00  0.00
ATOM   3448  CAD CAD Y1569     -61.535  49.791 -10.195  1.00  0.00
ATOM   3449  CAE CAE Y1570      86.956   7.838 -64.202  1.00  0.00
ATOM   3450  CAF CAF Y1571     -57.220 -30.951 -49.933  1.00  0.00
ATOM   3451  CAG CAG Y1572      73.548 -21.378 -70.037  1.00  0.00
ATOM   3452  CAH CAH Y1573      84.807 -46.064  30.922  1.00  0.00
ATOM   3453  CAI CAI Y1574      88.893   3.824  -5.030  1.00  0.00
ATOM   3454  CAJ CAJ Y1575      49.002 -50.358 -78.831  1.00  0.00
ATOM   3455  CAK CAK Y1576      77.689  68.869 -57.571  1.00  0.00
ATOM   3456  CAL CAL Y1577      81.470  53.098  16.110  1.00  0.00
ATOM   3457  CAM CAM Y1578      86.967  -1.770  38.485  1.00  0.00
ATOM   3458  CAN CAN Y1579      24.278 -26.331   7.400  1.00  0.00
ATOM   3459  CAO CAO Y1580     -78.142 -16.014  66.805  1.00  0.00
ATOM   3460  CAP CAP Y1581      71.631  68.460  68.577  1.00  0.00
ATOM   3461  CAQ CAQ Y1582      56.738   3.622 -30.034  1.00  0.00
ATOM   3462  CAR CAR Y1583     -33.045 -50.813   9.804  1.00  0.00
ATOM   3463  CAS CAS Y1584      73.032 -86.139 -32.620  1.00  0.00
ATOM   3464  CAT CAT Y1585     -82.277  84.798  46.712  1.00  0.00
ATOM   3465  CAU CAU Y1586     -84.749 -65.552  16.970  1.00  0.00
ATOM   3466  CAV CAV Y1587      74.546 -32.322  21.122  1.00  0.00
ATOM   3467  CAW CAW Y1588      86.398 -89.245   2.760  1.00  0.00
ATOM   3468  CAX CAX Y1589     -12.452  24.697 -54.351  1.00  0.00
ATOM   3469  CAY CAY Y1590      31.854  42.696 -62.189  1.00  0.00
ATOM   3470  CAZ CAZ Y1591      41.107 -17.888 -16.354  1.00  0.00
ATOM   3471  CBA CBA Y1592     -14.691 -82.817 -26.875  1.00  0.00
ATOM   3472  CBB CBB Y1593     -69.765 -81.279 -52.908  1.00  0.00
ATOM   3473  CBC CBC Y1594      -1.332 -86.814  15.559  1.00  0.00
ATOM   3474  CBD CBD Y1595      50.990 -40.628  86.976  1.00  0.00
ATOM   3475  CBE CBE Y1596      89.551 -81.698  54.836  1.00  0.00
ATOM   3476  CBF CBF Y1597      10.130 -82.815   5.371  1.00  0.00
ATOM   3477  CBG CBG Y1598      22.878  46.976  72.751  1.00  0.00
ATOM   3478  CBH CBH Y1599     -60.956  25.987  83.690  1.00  0.00
ATOM   3479  CBI CBI Y1600      43.422  46.347  37.540  1.00  0.00
ATOM   3480  CBJ CBJ Y1601     -72.843 -61.946 -51.769  1.00  0.00
ATOM   3481  CBK CBK Y1602     -64.622 -16.460 -12.787  1.00  0.00
ATOM   3482  CBL CBL Y1603     -78.058  45.482 -34.286  1.00  0.00
ATOM   3483  CBM CBM Y1604      63.135 -56.659 -61.616  1.00  0.00
ATOM   3484  CBN CBN Y1605      -1.158 -86.409 -76.724  1.00  0.00
ATOM   3485  CBO CBO Y1606     -52.750 -51.272 -78.899  1.00  0.00
ATOM   3486  CBP CBP Y1607      16.236  79.847 -79.200  1.00  0.00
ATOM   3487  CBQ CBQ Y1608      10.719  10.593 -77.926  1.00  0.00
ATOM   3488  CBR CBR Y1609     -35.752 -51.297  27.058  1.00  0.00
ATOM   3489  CBS CBS Y1610     -10.396 -12.996 -63.570  1.00  0.00
ATOM   3490  CBT CBT Y1611      32.913  85.574 -40.420  1.00  0.00
ATOM   3491  CBU CBU Y1612       7.314 -24.460  75.681  1.00  0.00
ATOM   3492  CBV CBV Y1613      36.726  82.027  23.713  1.00  0.00
ATOM   3493  CBW CBW Y1614     -84.277 -56.593 -43.766  1.00  0.00
ATOM   3494  CBX CBX Y1615      -0.090  30.942  48.013  1.00  0.00
ATOM   3495  CBY CBY Y1616     -32.562 -25.344   3.220  1.00  0.00
ATOM   3496  CBZ CBZ Y1617      55.310 -81.673 -75.214  1.00  0.00
ATOM   3497  CCA CCA Y1618     -47.874  81.738  87.968  1.00  0.00
ATOM   3498  CCB CCB Y1619      50.646  36.379 -84.915  1.00  0.00
ATOM   3499  CCC CCC Y1620     -35.073  12.899 -50.297  1.00  0.00
ATOM   3500  CCD CCD Y1621     -78.831   2.218 -60.471  1.00  0.00
ATOM   3501  CCE CCE Y1622      82.113 -81.790  40.723  1.00  0.00
ATOM   3502  CCF CCF Y1623      84.318  57.747  37.962  1.00  0.00
ATOM   3503  CCG CCG Y1624      46.033  -5.654 -85.328  1.00  0.00
ATOM   3504  CCH CCH Y1625      52.912 -70.955  73.817  1.00  0.00
ATOM   3505  CCI CCI Y1626     -26.806 -67.450  35.026  1.00  0.00
ATOM   3506  CCJ CCJ Y1627     -22.190  83.898  71.604  1.00  0.00
ATOM   3507  CCK CCK Y1628     -61.946 -19.152   3.252  1.00  0.00
ATOM   3508  CCL CCL Y1629      -0.820  85.683 -33.120  1.00  0.00
ATOM   3509  CCM CCM Y1630      76.472  40.130  -5.704  1.00  0.00
ATOM   3510  CCN CCN Y1631      88.340 -11.420  56.538  1.00  0.00
ATOM   3511  CCO CCO Y1632     -65.713 -32.164  59.380  1.00  0.00
ATOM   3512  CCP CCP Y1633     -54.370  58.567 -84.497  1.00  0.00
ATOM   3513  CCQ CCQ Y1634     -19.617 -48.859  72.248  1.00  0.00
ATOM   3514  CCR CCR Y1635      20.336 -47.630  -9.387  1.00  0.00
ATOM   3515  CCS CCS Y1636      42.394  -6.221 -28.008  1.00  0.00
ATOM   3516  CCT CCT Y1637     -53.775 -48.791  21.896  1.00  0.00
ATOM   3517  CCU CCU Y1638      81.091  81.508  19.382  1.00  0.00
ATOM   3518  CCV CCV Y1639      -3.955  71.467 -45.978  1.00  0.00
ATOM   3519  CCW CCW Y1640      24.072  24.723  88.024  1.00  0.00
ATOM   3520  CCX CCX Y1641      23.619  66.343  34.469  1.00  0.00
ATOM   3521  CCY CCY Y1642     -63.076  84.209 -69.049  1.00  0.00
ATOM   3522  CCZ CCZ Y1643      60.326  31.937 -61.549  1.00  0.00
ATOM   3523  CDA CDA Y1644      -0.468 -89.927 -21.449  1.00  0.00
ATOM   3524  CDB CDB Y1645     -81.201 -22.302  18.781  1.00  0.00
ATOM   3525  CDC CDC Y1646      -3.215 -61.945 -68.119  1.00  0.00
ATOM   3526  CDD CDD Y1647     -49.438  82.439 -25.291  1.00  0.00
ATOM   3527  CDE CDE Y1648     -76.921 -85.277  87.565  1.00  0.00
ATOM   3528  CDF CDF Y1649      87.883  48.334  56.256  1.00  0.00
ATOM   3529  CDG CDG Y1650      35.815  41.177  51.931  1.00  0.00
ATOM   3530  CDH CDH Y1651      37.388 -42.506 -10.359  1.00  0.00
ATOM   3531  CDI CDI Y1652     -32.554  63.436  16.618  1.00  0.00
ATOM   3532  CDJ CDJ Y1653      50.414 -78.795  27.942  1.00  0.00
ATOM   3533  CDK CDK Y1654     -47.951 -37.423  62.359  1.00  0.00
ATOM   3534  CDL CDL Y1655     -12.784  41.639  51.385  1.00  0.00
ATOM   3535  CDM CDM Y1656      71.344 -36.099 -50.707  1.00  0.00
ATOM   3536  CDN CDN Y1657      84.097 -41.260 -82.872  1.00  0.00
ATOM   3537  CDO CDO Y1658      47.574  22.569  19.894  1.00  0.00
ATOM   3538  CDP CDP Y1659     -62.879 -52.640  10.289  1.00  0.00
ATOM   3539  CDQ CDQ Y1660     -77.728  55.770  63.794  1.00  0.00
ATOM   3540  CDR CDR Y1661      35.216   7.964  25.714  1.00  0.00
ATOM   3541  CDS CDS Y1662     -12.260   2.614  40.653  1.00  0.00
ATOM   3542  CDT CDT Y1663     -42.706  68.410 -27.932  1.00  0.00
ATOM   3543  CDU CDU Y1664     -70.095  58.763 -51.327  1.00  0.00
ATOM   3544  CDV CDV Y1665     -28.026 -78.966  86.909  1.00  0.00
ATOM   3545  CDW CDW Y1666      41.165 -14.614  19.384  1.00  0.00
ATOM   3546  CDX CDX Y1667      11.439  38.868  52.319  1.00  0.00
ATOM   3547  CDY CDY Y1668     -13.034  66.221 -55.774  1.00  0.00
ATOM   3548  CDZ CDZ Y1669      13.234  30.679   1.953  1.00  0.00
ATOM   3549  CEA CEA Y1670      31.908 -62.817  -5.289  1.00  0.00
ATOM   3550  CEB CEB Y1671      78.870 -46.728 -63.514  1.00  0.00
ATOM   3551  CEC CEC Y1672     -78.875  61.098  49.783  1.00  0.00
ATOM   3552  CED CED Y1673     -25.757  55.758  -7.355  1.00  0.00
ATOM   3553  CEE CEE Y1674     -81.462  21.434 -40.441  1.00  0.00
ATOM   3554  CEF CEF Y1675      83.363 -30.791 -43.308  1.00  0.00
ATOM   3555  CEG CEG Y1676      66.846  83.727 -23.598  1.00  0.00
ATOM   3556  CEH CEH Y1677     -23.313  53.274  44.176  1.00  0.00
ATOM   3557  CEI CEI Y1678     -60.224  74.381 -81.542  1.00  0.00
ATOM   3558  CEJ CEJ Y1679      42.329  12.341  15.501  1.00  0.00
ATOM   3559  CEK CEK Y1680     -10.706  78.668  27.509  1.00  0.00
ATOM   3560  CEL CEL Y1681      75.536 -87.599 -44.611  1.00  0.00
ATOM   3561  CEM CEM Y1682     -84.121 -37.582  61.207  1.00  0.00
ATOM   3562  CEN CEN Y1683     -19.627  -8.976  -7.591  1.00  0.00
ATOM   3563  CEO CEO Y1684       7.080  44.510 -30.861  1.00  0.00
ATOM   3564  CEP CEP Y1685     -19.636  79.306 -67.200  1.00  0.00
ATOM   3565  CEQ CEQ Y1686      79.524  10.823  52.140  1.00  0.00
ATOM   3566  CER CER Y1687      62.528 -84.026  69.815  1.00  0.00
ATOM   3567  CES CES Y1688      89.420 -36.479  11.169  1.00  0.00
ATOM   3568  CET CET Y1689      35.878  76.421 -17.389  1.00  0.00
ATOM   3569  CEU CEU Y1690      89.651  76.805  78.447  1.00  0.00
ATOM   3570  CEV CEV Y1691      -4.291  79.743 -23.337  1.00  0.00
ATOM   3571  CEW CEW Y1692      32.935  79.059 -58.212  1.00  0.00
ATOM   3572  CEX CEX Y1693      80.526  48.770   3.258  1.00  0.00
ATOM   3573  CEY CEY Y1694      -2.507  -9.451  84.674  1.00  0.00
ATOM   3574  CEZ CEZ Y1695      11.291   4.272 -37.662  1.00  0.00
ATOM   3575  CFA CFA Y1696     -43.694  84.127  24.053  1.00  0.00
ATOM   3576  CFB CFB Y1697       4.079 -66.764  50.256  1.00  0.00
ATOM   3577  CFC CFC Y1698      86.230  32.376   9.959  1.00  0.00
ATOM   3578  CFD CFD Y1699     -71.204  -8.854  24.706  1.00  0.00
ATOM   3579  CFE CFE Y1700     -70.094  80.974 -78.077  1.00  0.00
ATOM   3580  CFF CFF Y1701       8.510 -14.467  83.858  1.00  0.00
ATOM   3581  CFG CFG Y1702      60.410  24.377  77.073  1.00  0.00
ATOM   3582  CFH CFH Y1703      67.423  38.393  78.227  1.00  0.00
ATOM   3583  CFI CFI Y1704      84.546 -87.384 -62.489  1.00  0.00
ATOM   3584  CFJ CFJ Y1705       6.166 -19.888   4.393  1.00  0.00
ATOM   3585  CFK CFK Y1706     -24.321  51.406  28.024  1.00  0.00
ATOM   3586  CFL CFL Y1707     -61.753  80.179 -27.501  1.00  0.00
ATOM   3587  CFM CFM Y1708     -15.391 -90.058 -79.734  1.00  0.00
ATOM   3588  CFN CFN Y1709     -66.871  82.719  26.889  1.00  0.00
ATOM   3589  CFO CFO Y1710      84.848  38.044  37.187  1.00  0.00
ATOM   3590  CFP CFP Y1711      10.495 -49.552 -29.547  1.00  0.00
ATOM   3591  CFQ CFQ Y1712     -31.376 -18.974  58.211  1.00  0.00
ATOM   3592  CFR CFR Y1713     -51.291 -76.159 -87.222  1.00  0.00
ATOM   3593  CFS CFS Y1714     -42.904  56.954 -72.155  1.00  0.00
ATOM   3594  CFT CFT Y1715     -46.001 -27.596  84.242  1.00  0.00
ATOM   3595  CFU CFU Y1716      12.757  11.519 -55.316  1.00  0.00
ATOM   3596  CFV CFV Y1717      19.441  44.904  25.448  1.00  0.00
ATOM   3597  CFW CFW Y1718      40.526 -64.428  51.441  1.00  0.00
ATOM   3598  CFX CFX Y1719      77.527 -65.026  78.116  1.00  0.00
ATOM   3599  CFY CFY Y1720     -41.380  48.928 -62.280  1.00  0.00
ATOM   3600  CFZ CFZ Y1721      45.221  85.373 -33.986  1.00  0.00
ATOM   3601  CGA CGA Y1722      29.113  10.395 -49.556  1.00  0.00
ATOM   3602  CGB CGB Y1723     -21.477  52.100  81.275  1.00  0.00
ATOM   3603  CGC CGC Y1724      -5.819 -82.932 -62.410  1.00  0.00
ATOM   3604  CGD CGD Y1725     -48.768 -51.049  47.552  1.00  0.00
ATOM   3605  CGE CGE Y1726     -75.336   9.159 -25.824  1.00  0.00
ATOM   3606  CGF CGF Y1727      17.952 -83.347 -61.787  1.00  0.00
ATOM   3607  CGG CGG Y1728      -2.565 -43.587  78.342  1.00  0.00
ATOM   3608  CGH CGH Y1729       2.641 -33.457 -49.612  1.00  0.00
ATOM   3609  CGI CGI Y1730     -41.458  84.445 -13.771  1.00  0.00
ATOM   3610  CGJ CGJ Y1731      87.313  68.900  63.323  1.00  0.00
ATOM   3611  CGK CGK Y1732      58.825  40.883 -35.930  1.00  0.00
ATOM   3612  CGL CGL Y1733      89.698 -11.569 -12.569  1.00  0.00
ATOM   3613  CGM CGM Y1734     -44.552 -83.545  41.659  1.00  0.00
ATOM   3614  CGN CGN Y1735      55.798 -15.383 -41.766  1.00  0.00
ATOM   3615  CGO CGO Y1736     -69.766  31.767 -85.244  1.00  0.00
ATOM   3616  CGP CGP Y1737     -37.189   1.528  12.332  1.00  0.00
ATOM   3617  CGQ CGQ Y1738      29.064 -22.783  22.039  1.00  0.00
ATOM   3618  CGR CGR Y1739     -65.135  61.385  73.657  1.00  0.00
ATOM   3619  CGS CGS Y1740      64.227  21.431   0.844  1.00  0.00
ATOM   3620  CGT CGT Y1741     -14.124  17.953  84.218  1.00  0.00
ATOM   3621  CGU CGU Y1742      86.314 -40.302  45.237  1.00  0.00
ATOM   3622  CGV CGV Y1743      66.922 -22.784 -82.224  1.00  0.00
ATOM   3623  CGW CGW Y1744     -84.826 -52.942  61.693  1.00  0.00
ATOM   3624  CGX CGX Y1745      -6.356   7.869  51.631  1.00  0.00
ATOM   3625  CGY CGY Y1746      16.178 -80.243  22.364  1.00  0.00
ATOM   3626  CGZ CGZ Y1747      28.086 -81.578   6.251  1.00  0.00
ATOM   3627  CHA CHA Y1748     -45.615 -88.889  89.341  1.00  0.00
ATOM   3628  CHB CHB Y1749     -67.571 -73.233 -43.038  1.00  0.00
ATOM   3629  CHC CHC Y1750      45.759 -19.844  86.397  1.00  0.00
ATOM   3630  CHD CHD Y1751     -65.468 -49.518 -80.078  1.00  0.00
ATOM   3631  CHE CHE Y1752      85.574  62.000  82.008  1.00  0.00
ATOM   3632  CHF CHF Y1753     -22.212 -61.487   1.965  1.00  0.00
ATOM   3633  CHG CHG Y1754      69.241 -82.840  19.147  1.00  0.00
ATOM   3634  CHH CHH Y1755     -37.192   0.083  79.346  1.00  0.00
ATOM   3635  CHI CHI Y1756     -82.964 -83.685 -11.209  1.00  0.00
ATOM   3636  CHJ CHJ Y1757      -4.391 -29.568  28.431  1.00  0.00
ATOM   3637  CHK CHK Y1758      83.252   0.969 -83.077  1.00  0.00
ATOM   3638  CHL CHL Y1759      43.540  26.343  39.825  1.00  0.00
ATOM   3639  CHM CHM Y1760     -72.608  11.563 -83.350  1.00  0.00
ATOM   3640  CHN CHN Y1761     -77.765  72.125 -60.023  1.00  0.00
ATOM   3641  CHO CHO Y1762     -45.881  38.971  49.780  1.00  0.00
ATOM   3642  CHP CHP Y1763     -79.175  20.069  15.273  1.00  0.00
ATOM   3643  CHQ CHQ Y1764     -32.733  -5.603 -53.349  1.00  0.00
ATOM   3644  CHR CHR Y1765      46.390 -27.493  47.919  1.00  0.00
ATOM   3645  CHS CHS Y1766       1.599  15.843  47.591  1.00  0.00
ATOM   3646  CHT CHT Y1767     -84.860 -21.823  53.295  1.00  0.00
ATOM   3647  CHU CHU Y1768      -2.817 -36.793  64.528  1.00  0.00
ATOM   3648  CHV CHV Y1769     -13.256 -44.408 -81.415  1.00  0.00
ATOM   3649  CHW CHW Y1770      63.127 -32.716 -62.370  1.00  0.00
ATOM   3650  CHX CHX Y1771     -17.021 -46.196  87.913  1.00  0.00
ATOM   3651  CHY CHY Y1772       8.250  41.803  21.387  1.00  0.00
ATOM   3652  CHZ CHZ Y1773     -80.317 -72.469 -62.528  1.00  0.00
ATOM   3653  CIA CIA Y1774     -25.338 -51.583 -71.774  1.00  0.00
ATOM   3654  CIB CIB Y1775       2.587  83.094 -66.645  1.00  0.00
ATOM   3655  CIC CIC Y1776     -30.140  20.779  13.740  1.00  0.00
ATOM   3656  CID CID Y1777     -77.902 -39.289   5.749  1.00  0.00
ATOM   3657  CIE CIE Y1778     -33.452  81.373  -3.138  1.00  0.00
ATOM   3658  CIF CIF Y1779      83.308  81.827  66.334  1.00  0.00
ATOM   3659  CIG CIG Y1780     -36.022  60.262 -49.674  1.00  0.00
ATOM   3660  CIH CIH Y1781      -5.577  23.725  28.936  1.00  0.00
ATOM   3661  CII CII Y1782      32.936 -57.331 -85.503  1.00  0.00
ATOM   3662  CIJ CIJ Y1783     -64.070  -0.165  86.496  1.00  0.00
ATOM   3663  CIK CIK Y1784      87.706  33.922  70.632  1.00  0.00
ATOM   3664  CIL CIL Y1785      40.336  61.583 -20.287  1.00  0.00
ATOM   3665  CIM CIM Y1786      60.311  67.013  22.621  1.00  0.00
ATOM   3666  CIN CIN Y1787     -84.251  -0.786  33.338  1.00  0.00
ATOM   3667  CIO CIO Y1788      61.838 -56.043 -83.091  1.00  0.00
ATOM   3668  CIP CIP Y1789     -74.883  68.707 -38.827  1.00  0.00
ATOM   3669  CIQ CIQ Y1790     -74.635   8.665  87.499  1.00  0.00
ATOM   3670  CIR CIR Y1791     -37.959 -61.956 -80.749  1.00  0.00
ATOM   3671  CIS CIS Y1792      15.406 -65.279 -44.839  1.00  0.00
ATOM   3672  CIT CIT Y1793     -12.953  31.409  36.146  1.00  0.00
ATOM   3673  CIU CIU Y1794     -60.414  29.560  30.046  1.00  0.00
ATOM   3674  CIV CIV Y1795      12.027   9.726  64.613  1.00  0.00
ATOM   3675  CIW CIW Y1796     -83.769 -80.486  73.559  1.00  0.00
ATOM   3676  CIX CIX Y1797     -85.308  83.006 -29.855  1.00  0.00
ATOM   3677  CIY CIY Y1798      72.923  23.883  56.473  1.00  0.00
ATOM   3678  CIZ CIZ Y1799     -54.181  55.705 -72.635  1.00  0.00
ATOM   3679  CJA CJA Y1800      21.434 -24.599  62.341  1.00  0.00
ATOM   3680  CJB CJB Y1801      81.974 -13.589  25.874  1.00  0.00
ATOM   3681  CJC CJC Y1802      20.121  56.219  88.333  1.00  0.00
ATOM   3682  CJD CJD Y1803     -36.936 -10.489  74.502  1.00  0.00
ATOM   3683  CJE CJE Y1804     -14.654  83.796  -5.775  1.00  0.00
ATOM   3684  CJF CJF Y1805     -47.957  -4.264 -64.758  1.00  0.00
ATOM   3685  CJG CJG Y1806      83.452 -29.891 -65.210  1.00  0.00
ATOM   3686  CJH CJH Y1807      -1.941  -0.559 -84.039  1.00  0.00
ATOM   3687  CJI CJI Y1808      56.415  62.020 -81.081  1.00  0.00
ATOM   3688  CJJ CJJ Y1809     -84.651 -81.934 -81.377  1.00  0.00
ATOM   3689  CJK CJK Y1810      14.086 -61.950  40.372  1.00  0.00
ATOM   3690  CJL CJL Y1811      22.383  53.410 -29.650  1.00  0.00
ATOM   3691  CJM CJM Y1812      -3.154  40.227 -86.507  1.00  0.00
ATOM   3692  CJN CJN Y1813     -20.699 -66.487 -25.677  1.00  0.00
ATOM   3693  CJO CJO Y1814      42.382   6.235 -63.052  1.00  0.00
ATOM   3694  CJP CJP Y1815      40.408  70.394  41.794  1.00  0.00
ATOM   3695  CJQ CJQ Y1816      32.690  62.450 -11.332  1.00  0.00
ATOM   3696  CJR CJR Y1817     -12.210 -68.481  20.915  1.00  0.00
ATOM   3697  CJS CJS Y1818      88.925  23.936 -59.613  1.00  0.00
ATOM   3698  CJT CJT Y1819      59.501   4.484 -85.818  1.00  0.00
ATOM   3699  CJU CJU Y1820      37.368  79.769  -0.831  1.00  0.00
ATOM   3700  CJV CJV Y1821      80.479 -42.214  87.906  1.00  0.00
ATOM   3701  CJW CJW Y1822     -13.624 -76.265  35.586  1.00  0.00
ATOM   3702  CJX CJX Y1823     -79.924  72.780 -84.880  1.00  0.00
ATOM   3703  CJY CJY Y1824      90.199 -39.197 -18.379  1.00  0.00
ATOM   3704  CJZ CJZ Y1825     -68.471  31.200  47.341  1.00  0.00
ATOM   3705  CKA CKA Y1826      79.407 -37.458  65.055  1.00  0.00
ATOM   3706  CKB CKB Y1827     -29.385 -55.555  66.562  1.00  0.00
ATOM   3707  CKC CKC Y1828      -0.954  82.473 -49.637  1.00  0.00
ATOM   3708  CKD CKD Y1829      -3.111 -87.617 -49.681  1.00  0.00
ATOM   3709  CKE CKE Y1830      86.031  28.171 -47.246  1.00  0.00
ATOM   3710  CKF CKF Y1831     -35.315   5.173 -62.823  1.00  0.00
ATOM   3711  CKG CKG Y1832     -83.034 -11.960 -19.806  1.00  0.00
ATOM   3712  CKH CKH Y1833      54.128  12.531 -60.511  1.00  0.00
ATOM   3713  CKI CKI Y1834     -43.199  -2.950  88.989  1.00  0.00
ATOM   3714  CKJ CKJ Y1835      72.838  -8.290 -40.896  1.00  0.00
ATOM   3715  CKK CKK Y1836     -34.542 -51.306 -85.087  1.00  0.00
ATOM   3716  CKL CKL Y1837      -9.240  22.201  44.145  1.00  0.00
ATOM   3717  CKM CKM Y1838     -51.481  68.981  83.263  1.00  0.00
ATOM   3718  CKN CKN Y1839     -35.695 -60.196  37.931  1.00  0.00
ATOM   3719  CKO CKO Y1840     -73.887  38.069 -61.526  1.00  0.00
ATOM   3720  CKP CKP Z1841      34.769  19.803  68.780  1.00  0.00
ATOM   3721  CKQ CKQ Z1842      23.850 -36.286   1.299  1.00  0.00
ATOM   3722  CKR CKR Z1843     -70.360 -56.295  44.511  1.00  0.00
ATOM   3723  CKS CKS Z1844     -40.100  34.200  31.557  1.00  0.00
ATOM   3724  CKT CKT Z1845      21.730 -52.257 -67.870  1.00  0.00
ATOM   3725  CKU CKU Z1846     -66.943  83.292  27.852  1.00  0.00
ATOM   3726  CKV CKV Z1847     -23.065 -53.696 -70.159  1.00  0.00
ATOM   3727  CKW CKW Z1848       3.345   9.214 -80.522  1.00  0.00
ATOM   3728  CKX CKX Z1849      25.765  59.155 -10.842  1.00  0.00
ATOM   3729  CKY CKY Z1850       5.523 -69.002  26.082  1.00  0.00
ATOM   3730  CKZ CKZ Z1851      27.100  21.175 -66.390  1.00  0.00
ATOM   3731  CLA CLA Z1852     -48.012  66.033  74.854  1.00  0.00
ATOM   3732  CLB CLB Z1853      77.631  20.617 -53.206  1.00  0.00
ATOM   3733  CLC CLC Z1854     -44.125  14.815  47.393  1.00  0.00
ATOM   3734  CLD CLD Z1855       5.951 -80.913 -40.828  1.00  0.00
ATOM   3735  CLE CLE Z1856     -83.688 -15.831 -11.940  1.00  0.00
ATOM   3736  CLF CLF Z1857     -49.398  51.683 -67.521  1.00  0.00
ATOM   3737  CLG CLG Z1858      68.738  -3.194   9.154  1.00  0.00
ATOM   3738  CLH CLH Z1859     -63.239  42.441  -1.970  1.00  0.00
ATOM   3739  CLI CLI Z1860       1.787  29.463  68.719  1.00  0.00
ATOM   3740  CLJ CLJ Z1861      15.149 -22.869 -48.194  1.00  0.00
ATOM   3741  CLK CLK Z1862      65.985 -37.041  -0.300  1.00  0.00
ATOM   3742  CLL CLL Z1863     -10.215   3.180  25.238  1.00  0.00
ATOM   3743  CLM CLM Z1864     -44.187   9.030  83.433  1.00  0.00
ATOM   3744  CLN CLN Z1865      26.173 -28.372  36.115  1.00  0.00
ATOM   3745  CLO CLO Z1866      11.554  47.030 -81.195  1.00  0.00
ATOM   3746  CLP CLP Z1867     -14.241  46.206 -68.558  1.00  0.00
ATOM   3747  CLQ CLQ Z1868     -42.734 -72.897 -25.200  1.00  0.00
ATOM   3748  CLR CLR Z1869     -65.971   9.750  43.838  1.00  0.00
ATOM   3749  CLS CLS Z1870     -54.138 -47.239 -12.992  1.00  0.00
ATOM   3750  CLT CLT Z1871      47.809   4.146 -76.931  1.00  0.00
ATOM   3751  CLU CLU Z1872     -65.371 -18.600 -35.756  1.00  0.00
ATOM   3752  CLV CLV Z1873     -76.759  50.706 -29.025  1.00  0.00
ATOM   3753  CLW CLW Z1874     -68.645  59.643  44.283  1.00  0.00
ATOM   3754  CLX CLX Z1875     -48.687  58.843  11.433  1.00  0.00
ATOM   3755  CLY CLY Z1876     -73.251 -30.630  26.776  1.00  0.00
ATOM   3756  CLZ CLZ Z1877      30.981  82.175 -45.500  1.00  0.00
ATOM   3757  CMA CMA Z1878      66.018  35.209  16.759  1.00  0.00
ATOM   3758  CMB CMB Z1879      58.266  59.512 -80.304  1.00  0.00
ATOM   3759  CMC CMC Z1880      52.548 -26.594  49.362  1.00  0.00
ATOM   3760  CMD CMD Z1881     -11.306 -86.453  10.979  1.00  0.00
ATOM   3761  CME CME Z1882     -39.323  39.236  75.622  1.00  0.00
ATOM   3762  CMF CMF Z1883      68.749  11.031  51.423  1.00  0.00
ATOM   3763  CMG CMG Z1884     -36.923  66.196 -23.192  1.00  0.00
ATOM   3764  CMH CMH Z1885     -55.626  73.308 -44.917  1.00  0.00
ATOM   3765  CMI CMI Z1886     -58.082  21.444  73.931  1.00  0.00
ATOM   3766  CMJ CMJ Z1887     -29.066  56.614  24.106  1.00  0.00
ATOM   3767  CMK CMK Z1888      58.781  57.286  85.071  1.00  0.00
ATOM   3768  CML CML Z1889      61.323 -64.557 -17.449  1.00  0.00
ATOM   3769  CMM CMM Z1890     -13.375  76.809 -70.665  1.00  0.00
ATOM   3770  CMN CMN Z1891     -23.159   9.697 -32.131  1.00  0.00
ATOM   3771  CMO CMO Z1892       5.204 -38.146  51.854  1.00  0.00
ATOM   3772  CMP CMP Z1893      59.251 -13.668  69.257  1.00  0.00
ATOM   3773  CMQ CMQ Z1894      30.910  -1.399   9.089  1.00  0.00
ATOM   3774  CMR CMR Z1895     -67.568   0.968  76.521  1.00  0.00
ATOM   3775  CMS CMS Z1896     -30.538 -25.923 -17.332  1.00  0.00
ATOM   3776  CMT CMT Z1897      71.476 -66.785 -62.800  1.00  0.00
ATOM   3777  CMU CMU Z1898      75.158 -57.710  34.486  1.00  0.00
ATOM   3778  CMV CMV Z1899      45.364  14.011 -34.062  1.00  0.00
ATOM   3779  CMW CMW Z1900     -15.835  38.679  26.566  1.00  0.00
ATOM   3780  CMX CMX Z1901      39.310  57.823  82.951  1.00  0.00
ATOM   3781  CMY CMY Z1902      21.512  39.520 -12.275  1.00  0.00
ATOM   3782  CMZ CMZ Z1903     -53.715 -70.368  86.002  1.00  0.00
ATOM   3783  CNA CNA Z1904      58.852  68.270  25.799  1.00  0.00
ATOM   3784  CNB CNB Z1905     -19.350 -39.682  86.661  1.00  0.00
ATOM   3785  CNC CNC Z1906     -24.170  -4.554  62.776  1.00  0.00
ATOM   3786  CND CND Z1907     -58.127  -0.295   8.291  1.00  0.00
ATOM   3787  CNE CNE Z1908     -68.650  50.271 -75.691  1.00  0.00
ATOM   3788  CNF CNF Z1909      14.315 -26.903 -82.042  1.00  0.00
ATOM   3789  CNG CNG Z1910      43.762  36.309 -37.414  1.00  0.00
ATOM   3790  CNH CNH Z1911      15.492 -54.806  74.805  1.00  0.00
ATOM   3791  CNI CNI Z1912      80.892 -83.633   0.909  1.00  0.00
ATOM   3792  CNJ CNJ Z1913      13.370  37.552  26.883  1.00  0.00
ATOM   3793  CNK CNK Z1914      89.459 -69.557 -54.513  1.00  0.00
ATOM   3794  CNL CNL Z1915      68.171 -34.734 -69.122  1.00  0.00
ATOM   3795  CNM CNM Z1916      82.693  -4.529 -79.424  1.00  0.00
ATOM   3796  CNN CNN Z1917      51.861 -53.619 -42.264  1.00  0.00
ATOM   3797  CNO CNO Z1918       0.092 -60.065   0.169  1.00  0.00
ATOM   3798  CNP CNP Z1919     -33.616  76.576  22.680  1.00  0.00
ATOM   3799  CNQ CNQ Z1920     -44.662 -48.507 -47.527  1.00  0.00
ATOM   3800  CNR CNR Z1921     -29.640 -58.959  38.022  1.00  0.00
ATOM   3801  CNS CNS Z1922     -66.245 -23.680  51.697  1.00  0.00
ATOM   3802  CNT CNT Z1923      44.036 -62.615  38.691  1.00  0.00
ATOM   3803  CNU CNU Z1924      48.747  -9.919 -58.716  1.00  0.00
ATOM   3804  CNV CNV Z1925      42.438  35.892  33.492  1.00  0.00
ATOM   3805  CNW CNW Z1926      61.531  69.500 -55.855  1.00  0.00
ATOM   3806  CNX CNX Z1927      24.929 -34.063 -78.216  1.00  0.00
ATOM   3807  CNY CNY Z1928      67.178 -46.610  65.070  1.00  0.00
ATOM   3808  CNZ CNZ Z1929      59.686  44.474  53.329  1.00  0.00
ATOM   3809  COA COA Z1930      25.022  52.040 -42.115  1.00  0.00
ATOM   3810  COB COB Z1931     -73.133  74.664  -9.792  1.00  0.00
ATOM   3811  COC COC Z1932      79.354  46.513 -42.246  1.00  0.00
ATOM   3812  COD COD Z1933     -74.172  60.495 -52.698  1.00  0.00
ATOM   3813  COE COE Z1934     -38.401  -6.538  -8.109  1.00  0.00
ATOM   3814  COF COF Z1935      34.982  55.565 -74.869  1.00  0.00
ATOM   3815  COG COG Z1936      52.893 -31.747 -29.549  1.00  0.00
ATOM   3816  COH COH Z1937      60.231  35.681 -29.231  1.00  0.00
ATOM   3817  COI COI Z1938     -26.794 -83.768 -57.394  1.00  0.00
ATOM   3818  COJ COJ Z1939     -14.757  46.159 -14.058  1.00  0.00
ATOM   3819  COK COK Z1940       4.989  20.409  -8.887  1.00  0.00
ATOM   3820  COL COL Z1941     -20.559 -48.141 -44.359  1.00  0.00
ATOM   3821  COM COM Z1942      83.863  64.896 -65.067  1.00  0.00
ATOM   3822  CON CON Z1943     -36.701  49.502  48.673  1.00  0.00
ATOM   3823  COO COO Z1944      67.260  11.793 -79.302  1.00  0.00
ATOM   3824  COP COP Z1945      33.304 -21.448 -84.634  1.00  0.00
ATOM   3825  COQ COQ Z1946      81.243  13.295 -12.810  1.00  0.00
ATOM   3826  COR COR Z1947     -76.302  70.175 -57.416  1.00  0.00
ATOM   3827  COS COS Z1948     -46.314 -19.317  31.845  1.00  0.00
ATOM   3828  COT COT Z1949      78.774 -12.030  81.344  1.00  0.00
ATOM   3829  COU COU Z1950      29.489  67.193  48.157  1.00  0.00
ATOM   3830  COV COV Z1951     -67.614  56.595  72.980  1.00  0.00
ATOM   3831  COW COW Z1952      13.476  85.095   8.493  1.00  0.00
ATOM   3832  COX COX Z1953     -33.950  83.021  -9.565  1.00  0.00
ATOM   3833  COY COY Z1954      30.025  16.506  -5.274  1.00  0.00
ATOM   3834  COZ COZ Z1955      30.495  -6.225  86.472  1.00  0.00
ATOM   3835  CPA CPA Z1956     -54.815  27.259  19.126  1.00  0.00
ATOM   3836  CPB CPB Z1957     -17.030  25.054  86.454  1.00  0.00
ATOM   3837  CPC CPC Z1958     -39.599 -59.826  79.986  1.00  0.00
ATOM   3838  CPD CPD Z1959       5.103  69.742 -54.416  1.00  0.00
ATOM   3839  CPE CPE Z1960      31.350  45.149  69.767  1.00  0.00
ATOM   3840  CPF CPF Z1961     -66.881 -35.459  79.605  1.00  0.00
ATOM   3841  CPG CPG Z1962     -52.148  28.636 -41.229  1.00  0.00
ATOM   3842  CPH CPH Z1963      77.078  60.568 -20.824  1.00  0.00
ATOM   3843  CPI CPI Z1964     -75.187  24.694  -9.701  1.00  0.00
ATOM   3844  CPJ CPJ Z1965     -20.239  69.757  52.345  1.00  0.00
ATOM   3845  CPK CPK Z1966      64.520 -80.923 -13.762  1.00  0.00
ATOM   3846  CPL CPL Z1967     -64.431 -68.110 -36.057  1.00  0.00
ATOM   3847  CPM CPM Z1968      51.003  42.840  76.367  1.00  0.00
ATOM   3848  CPN CPN Z1969      25.477 -22.417  81.495  1.00  0.00
ATOM   3849  CPO CPO Z1970     -20.253  24.024 -66.140  1.00  0.00
ATOM   3850  CPP CPP Z1971     -23.996 -50.697  -5.200  1.00  0.00
ATOM   3851  CPQ CPQ Z1972      40.159  -7.623  44.993  1.00  0.00
ATOM   3852  CPR CPR Z1973      16.462  24.021 -11.292  1.00  0.00
ATOM   3853  CPS CPS Z1974      28.457  81.867  35.179  1.00  0.00
ATOM   3854  CPT CPT Z1975     -15.341 -58.925 -21.832  1.00  0.00
ATOM   3855  CPU CPU Z1976     -81.033  65.685  64.319  1.00  0.00
ATOM   3856  CPV CPV Z1977      68.045  68.938  51.661  1.00  0.00
ATOM   3857  CPW CPW Z1978     -36.356 -35.333   2.061  1.00  0.00
ATOM   3858  CPX CPX Z1979      -9.930 -84.187 -80.852  1.00  0.00
ATOM   3859  CPY CPY Z1980     -69.775 -41.236   3.519  1.00  0.00
ATOM   3860  CPZ CPZ Z1981      23.577  68.760 -28.959  1.00  0.00
ATOM   3861  CQA CQA Z1982     -17.468 -32.265   6.858  1.00  0.00
ATOM   3862  CQB CQB Z1983      32.393 -87.044  46.889  1.00  0.00
ATOM   3863  CQC CQC Z1984      46.936 -24.519  75.629  1.00  0.00
ATOM   3864  CQD CQD Z1985      49.007 -85.511  66.829  1.00  0.00
ATOM   3865  CQE CQE Z1986     -27.221  75.093 -60.072  1.00  0.00
ATOM   3866  CQF CQF Z1987      57.945  80.635  84.005  1.00  0.00
ATOM   3867  CQG CQG Z1988     -62.925 -51.863 -68.325  1.00  0.00
ATOM   3868  CQH CQH Z1989     -61.337  26.378 -61.594  1.00  0.00
ATOM   3869  CQI CQI Z1990     -58.224  14.335 -49.466  1.00  0.00
ATOM   3870  CQJ CQJ Z1991      40.651  58.888  67.885  1.00  0.00
ATOM   3871  CQK CQK Z1992      80.238 -10.688 -32.474  1.00  0.00
ATOM   3872  CQL CQL Z1993      11.905  64.261  79.671  1.00  0.00
ATOM   3873  CQM CQM Z1994     -47.759 -13.947 -70.938  1.00  0.00
ATOM   3874  CQN CQN Z1995      50.644 -17.909 -84.149  1.00  0.00
ATOM   3875  CQO CQO Z1996      -8.653  47.967  38.581  1.00  0.00
ATOM   3876  CQP CQP Z1997      40.689  75.281 -28.499  1.00  0.00
ATOM   3877  CQQ CQQ Z1998      47.469  31.882 -21.431  1.00  0.00
ATOM   3878  CQR CQR Z1999     -48.980  60.679  33.617  1.00  0.00
ATOM   3879  CQS CQS Z2000      26.908 -82.271 -27.951  1.00  0.00
ATOM   3880  CQT CQT Z2001      -6.499  -0.817  71.370  1.00  0.00
ATOM   3881  CQU CQU Z2002      19.785  46.732 -66.139  1.00  0.00
ATOM   3882  CQV CQV Z2003     -74.313 -29.524 -79.323  1.00  0.00
ATOM   3883  CQW CQW Z2004      29.831  -5.411  60.487  1.00  0.00
ATOM   3884  CQX CQX Z2005     -78.813  32.249  79.684  1.00  0.00
ATOM   3885  CQY CQY Z2006      72.963 -48.252 -36.346  1.00  0.00
ATOM   3886  CQZ CQZ Z2007     -22.389  -5.815 -82.567  1.00  0.00
ATOM   3887  CRA CRA Z2008     -77.365  14.589  23.793  1.00  0.00
ATOM   3888  CRB CRB Z2009      39.645  82.715  63.609  1.00  0.00
ATOM   3889  CRC CRC Z2010      83.807  25.040  25.725  1.00  0.00
ATOM   3890  CRD CRD Z2011      12.554 -70.587  56.265  1.00  0.00
ATOM   3891  CRE CRE Z2012      69.665  28.216 -79.776  1.00  0.00
ATOM   3892  CRF CRF Z2013     -45.104  59.404 -42.204  1.00  0.00
ATOM   3893  CRG CRG Z2014     -65.344  81.941  57.682  1.00  0.00
ATOM   3894  CRH CRH Z2015     -41.662 -82.378  -8.489  1.00  0.00
ATOM   3895  CRI CRI Z2016     -80.313 -80.359  16.114  1.00  0.00
ATOM   3896  CRJ CRJ Z2017      85.523 -18.823 -56.505  1.00  0.00
ATOM   3897  CRK CRK Z2018      46.827 -78.360   6.713  1.00  0.00
ATOM   3898  CRL CRL Z2019       5.856 -80.950  42.942  1.00  0.00
ATOM   3899  CRM CRM Z2020     -52.715  73.773 -28.771  1.00  0.00
ATOM   3900  CRN CRN Z2021     -34.014 -49.540 -25.234  1.00  0.00
ATOM   3901  CRO CRO Z2022       1.196  18.786 -64.785  1.00  0.00
ATOM   3902  CRP CRP Z2023      -8.812   2.328 -75.731  1.00  0.00
ATOM   3903  CRQ CRQ Z2024     -78.460  23.625 -51.842  1.00  0.00
ATOM   3904  CRR CRR Z2025     -15.954  59.018 -44.531  1.00  0.00
ATOM   3905  CRS CRS Z2026     -80.552 -63.827  72.619  1.00  0.00
ATOM   3906  CRT CRT Z2027     -64.468 -70.047 -15.622  1.00  0.00
ATOM   3907  CRU CRU Z2028      85.606  66.417  45.896  1.00  0.00
ATOM   3908  CRV CRV Z2029     -21.654 -19.762 -65.629  1.00  0.00
ATOM   3909  CRW CRW Z2030      14.233  22.663  49.234  1.00  0.00
ATOM   3910  CRX CRX Z2031      21.513  11.455  35.945  1.00  0.00
ATOM   3911  CRY CRY Z2032      80.349 -28.491  80.236  1.00  0.00
ATOM   3912  CRZ CRZ Z2033     -68.369 -82.151  31.963  1.00  0.00
ATOM   3913  CSA CSA Z2034      44.199 -71.450 -53.352  1.00  0.00
ATOM   3914  CSB CSB Z2035      34.871  35.578   5.450  1.00  0.00
ATOM   3915  CSC CSC Z2036      30.555 -84.572  85.414  1.00  0.00
ATOM   3916  CSD CSD Z2037     -75.401  70.407  82.899  1.00  0.00
ATOM   3917  CSE CSE Z2038      19.550  50.924  39.999  1.00  0.00
ATOM   3918  CSF CSF Z2039     -26.776 -32.735  24.332  1.00  0.00
ATOM   3919  CSG CSG Z2040      -6.570  66.280   9.300  1.00  0.00
ATOM   3920  CSH CSH Z2041     -84.893   0.582  10.425  1.00  0.00
ATOM   3921  CSI CSI Z2042     -37.905  16.349 -66.898  1.00  0.00
ATOM   3922  CSJ CSJ Z2043      73.088 -18.751 -15.927  1.00  0.00
ATOM   3923  CSK CSK Z2044      81.540 -70.719 -31.382  1.00  0.00
ATOM   3924  CSL CSL Z2045      35.066   9.954  23.027  1.00  0.00
ATOM   3925  CSM CSM Z2046      25.515 -84.807 -57.246  1.00  0.00
ATOM   3926  CSN CSN Z2047      40.155  39.786  85.234  1.00  0.00
ATOM   3927  CSO CSO Z2048     -14.141 -58.051  87.087  1.00  0.00
ATOM   3928  CSP CSP Z2049      14.598 -14.377  27.353  1.00  0.00
ATOM   3929  CSQ CSQ Z2050      12.459  53.215  -1.458  1.00  0.00
ATOM   3930  CSR CSR Z2051     -77.576  50.992  85.583  1.00  0.00
ATOM   3931  CSS CSS Z2052      45.005  43.167 -12.066  1.00  0.00
ATOM   3932  CST CST Z2053     -78.420 -61.314 -71.122  1.00  0.00
ATOM   3933  CSU CSU Z2054     -48.135 -72.041  71.333  1.00  0.00
ATOM   3934  CSV CSV Z2055     -12.557  31.349   3.084  1.00  0.00
ATOM   3935  CSW CSW Z2056       1.635 -82.353  72.710  1.00  0.00
ATOM   3936  CSX CSX Z2057     -45.621  84.323 -42.330  1.00  0.00
ATOM   3937  CSY CSY Z2058      60.524 -59.418 -82.397  1.00  0.00
ATOM   3938  CSZ CSZ Z2059     -61.249 -52.397  72.439  1.00  0.00
ATOM   3939  CTA CTA Z2060     -53.293 -86.334  51.269  1.00  0.00
ATOM   3940  CTB CTB Z2061      -0.498  78.711 -16.462  1.00  0.00
ATOM   3941  CTC CTC Z2062     -40.501 -15.905  59.769  1.00  0.00
ATOM   3942  CTD CTD Z2063     -21.848 -75.417  82.372  1.00  0.00
ATOM   3943  CTE CTE Z2064      35.226  -0.520 -17.244  1.00  0.00
ATOM   3944  CTF CTF Z2065      23.543  75.567 -74.863  1.00  0.00
ATOM   3945  CTG CTG Z2066      54.014  78.972  -5.366  1.00  0.00
ATOM   3946  CTH CTH Z2067     -29.264  -6.355 -60.898  1.00  0.00
ATOM   3947  CTI CTI Z2068      64.254  24.721 -10.388  1.00  0.00
ATOM   3948  CTJ CTJ Z2069     -81.967 -75.581 -25.561  1.00  0.00
ATOM   3949  CTK CTK Z2070      74.595 -82.720 -78.591  1.00  0.00
ATOM   3950  CTL CTL Z2071      83.563 -37.397  11.131  1.00  0.00
ATOM   3951  CTM CTM Z2072     -20.256  66.257  83.563  1.00  0.00
ATOM   3952  CTN CTN Z2073      78.124  44.978  74.766  1.00  0.00
ATOM   3953  CTO CTO Z2074      32.727 -23.136 -24.835  1.00  0.00
ATOM   3954  CTP CTP Z2075      50.014 -54.922   6.927  1.00  0.00
ATOM   3955  CTQ CTQ Z2076     -43.140 -34.822  18.159  1.00  0.00
ATOM   3956  CTR CTR Z2077      85.105 -63.861 -81.237  1.00  0.00
ATOM   3957  CTS CTS Z2078     -77.294 -12.133  25.930  1.00  0.00
ATOM   3958  CTT CTT Z2079      19.920 -50.580 -24.433  1.00  0.00
ATOM   3959  CTU CTU Z2080      82.761  54.392   5.487  1.00  0.00
ATOM   3960  CTV CTV Z2081      83.692  78.247  64.172  1.00  0.00
ATOM   3961  CTW CTW Z2082      43.275  77.833  87.968  1.00  0.00
ATOM   3962  CTX CTX Z2083     -39.295  -9.275  13.166  1.00  0.00
ATOM   3963  CTY CTY Z2084      -1.901  60.620  -5.765  1.00  0.00
ATOM   3964  CTZ CTZ Z2085     -77.505  26.717 -28.407  1.00  0.00
ATOM   3965  CUA CUA Z2086      17.448   1.800  77.255  1.00  0.00
ATOM   3966  CUB CUB Z2087      -7.882 -47.785 -43.593  1.00  0.00
ATOM   3967  CUC CUC Z2088     -83.330  63.915  14.717  1.00  0.00
ATOM   3968  CUD CUD Z2089      31.770 -59.205  15.913  1.00  0.00
ATOM   3969  CUE CUE Z2090     -14.362  62.396  29.114  1.00  0.00
ATOM   3970  CUF CUF Z2091       3.324 -41.641 -66.955  1.00  0.00
ATOM   3971  CUG CUG Z2092     -67.993 -83.476  85.318  1.00  0.00
ATOM   3972  CUH CUH Z2093      47.399  59.403  -0.635  1.00  0.00
ATOM   3973  CUI CUI Z2094     -60.994  43.863  73.126  1.00  0.00
ATOM   3974  CUJ CUJ Z2095     -38.797  33.982   0.945  1.00  0.00
ATOM   3975  CUK CUK Z2096      87.669  45.560  62.632  1.00  0.00
ATOM   3976  CUL CUL Z2097     -77.523  12.957 -67.471  1.00  0.00
ATOM   3977  CUM CUM Z2098      88.276  35.013 -82.555  1.00  0.00
ATOM   3978  CUN CUN Z2099     -62.647  78.706 -71.389  1.00  0.00
ATOM   3979  CUO CUO Z2100     -55.684  50.629  65.391  1.00  0.00
ATOM   3980  CUP CUP Z2101     -52.233 -64.791 -75.752  1.00  0.00
ATOM   3981  CUQ CUQ Z2102     -66.681  23.977 -85.239  1.00  0.00
ATOM   3982  CUR CUR Z2103      19.903  41.116  54.461  1.00  0.00
ATOM   3983  CUS CUS Z2104      60.153  23.633 -70.671  1.00  0.00
ATOM   3984  CUT CUT Z2105     -25.997  72.483 -11.977  1.00  0.00
ATOM   3985  CUU CUU Z2106     -42.573 -22.920  85.293  1.00  0.00
ATOM   3986  CUV CUV Z2107     -43.592 -63.036  64.734  1.00  0.00
ATOM   3987  CUW CUW Z2108      56.462  38.586 -49.316  1.00  0.00
ATOM   3988  CUX CUX Z2109      88.086 -57.314  59.995  1.00  0.00
ATOM   3989  CUY CUY Z2110     -61.782 -36.724  14.421  1.00  0.00
ATOM   3990  CUZ CUZ Z2111      85.645  81.164   7.911  1.00  0.00
ATOM   3991  CVA CVA Z2112      50.933 -72.456 -78.655  1.00  0.00
ATOM   3992  CVB CVB Z2113      36.015 -46.744  64.527  1.00  0.00
ATOM   3993  CVC CVC Z2114     -11.043 -17.059 -35.803  1.00  0.00
ATOM   3994  CVD CVD Z2115     -72.987  82.715  75.258  1.00  0.00
ATOM   3995  CVE CVE Z2116     -63.706 -20.478  16.443  1.00  0.00
ATOM   3996  CVF CVF Z2117     -57.900 -27.503  -1.271  1.00  0.00
ATOM   3997  CVG CVG Z2118       8.073  43.278  76.137  1.00  0.00
ATOM   3998  CVH CVH Z2119     -81.957  -7.789 -83.150  1.00  0.00
ATOM   3999  CVI CVI Z2120      83.413 -72.542  57.541  1.00  0.00
ATOM   4000  CVJ CVJ Z2121      48.870  79.185 -40.948  1.00  0.00
ATOM   4001  CVK CVK Z2122     -27.900  51.656   3.094  1.00  0.00
ATOM   4002  CVL CVL Z2123      76.010 -29.315  26.325  1.00  0.00
ATOM   4003  CVM CVM Z2124      62.953  50.792  69.785  1.00  0.00
ATOM   4004  CVN CVN Z2125      58.557  40.286 -70.947  1.00  0.00
ATOM   4005  CVO CVO Z2126       1.763  20.891  34.676  1.00  0.00
ATOM   4006  CVP CVP Z2127       1.647  25.011 -48.789  1.00  0.00
ATOM   4007  CVQ CVQ Z2128      80.918  43.624  43.508  1.00  0.00
ATOM   4008  CVR CVR Z2129      75.267  36.318  -1.878  1.00  0.00
ATOM   4009  CVS CVS Z2130     -12.490  46.226   2.156  1.00  0.00
ATOM   4010  CVT CVT Z2131      63.655 -34.227  36.919  1.00  0.00
ATOM   4011  CVU CVU Z2132     -73.619 -82.235 -34.140  1.00  0.00
ATOM   4012  CVV CVV Z2133     -25.950  76.077 -29.914  1.00  0.00
ATOM   4013  CVW CVW Z2134     -25.224  -6.217  49.175  1.00  0.00
ATOM   4014  CVX CVX Z2135     -65.033  15.855 -20.776  1.00  0.00
ATOM   4015  CVY CVY Z2136     -48.323  83.497 -69.151  1.00  0.00
ATOM   4016  CVZ CVZ Z2137      12.050 -79.629 -81.135  1.00  0.00
ATOM   4017  CWA CWA Z2138      -2.067 -60.649 -29.294  1.00  0.00
ATOM   4018  CWB CWB Z2139     -37.893 -89.505 -47.967  1.00  0.00
ATOM   4019  CWC CWC Z2140      29.486  66.165 -49.800  1.00  0.00
ATOM   4020  CWD CWD Z2141      33.620  64.053  29.613  1.00  0.00
ATOM   4021  CWE CWE Z2142     -75.257 -78.255 -78.273  1.00  0.00
ATOM   4022  CWF CWF Z2143      86.214 -66.749  79.185  1.00  0.00
ATOM   4023  CWG CWG Z2144      37.482  41.777 -54.845  1.00  0.00
ATOM   4024  CWH CWH Z2145     -11.576  36.477  53.767  1.00  0.00
ATOM   4025  CWI CWI Z2146      45.445 -90.417 -31.019  1.00  0.00
ATOM   4026  CWJ CWJ Z2147     -84.702  50.481   0.538  1.00  0.00
ATOM   4027  CWK CWK Z2148     -50.524   8.179 -13.287  1.00  0.00
ATOM   4028  CWL CWL Z2149     -29.913 -86.163  52.494  1.00  0.00
ATOM   4029  CWM CWM Z2150      68.463 -81.933 -42.633  1.00  0.00
ATOM   4030  CWN CWN Z2151      34.214  37.945 -21.980  1.00  0.00
ATOM   4031  CWO CWO Z2152      83.436 -84.592 -60.415  1.00  0.00
ATOM   4032  CWP CWP Z2153      77.330  30.463 -17.879  1.00  0.00
ATOM   4033  CWQ CWQ Z2154      36.739  83.143 -14.220  1.00  0.00
ATOM   4034  CWR CWR Z2155      25.625  84.506  62.319  1.00  0.00
ATOM   4035  CWS CWS Z2156     -74.457  21.378   5.871  1.00  0.00
ATOM   4036  CWT CWT Z2157     -56.778 -82.082   3.136  1.00  0.00
ATOM   4037  CWU CWU Z2158     -28.823  34.905  48.249  1.00  0.00
ATOM   4038  CWV CWV Z2159      29.422   1.303 -84.702  1.00  0.00
ATOM   4039  CWW CWW Z2160      27.091  59.210  16.880  1.00  0.00
ATOM   4040  CWX CWX Z2161     -36.510 -35.944  86.896  1.00  0.00
ATOM   4041  CWY CWY Z2162      54.791 -13.735  86.108  1.00  0.00
ATOM   4042  CWZ CWZ Z2163      43.762   8.098  39.528  1.00  0.00
ATOM   4043  CXA CXA Z2164     -30.380 -50.154  69.495  1.00  0.00
ATOM   4044  CXB CXB Z2165      80.207  60.722 -81.451  1.00  0.00
ATOM   4045  CXC CXC Z2166      55.929  20.965  79.792  1.00  0.00
ATOM   4046  CXD CXD Z2167      86.128   9.182  83.170  1.00  0.00
ATOM   4047  CXE CXE Z2168       1.039  81.646  24.742  1.00  0.00
ATOM   4048  CXF CXF Z2169      78.539  -4.623 -54.394  1.00  0.00
ATOM   4049  CXG CXG Z2170     -22.610  17.677  63.555  1.00  0.00
ATOM   4050  CXH CXH Z2171      -0.582   9.679  86.758  1.00  0.00
ATOM   4051  CXI CXI Z2172     -83.870 -89.909 -48.141  1.00  0.00
ATOM   4052  CXJ CXJ Z2173      -2.925 -53.854 -55.063  1.00  0.00
ATOM   4053  CXK CXK Z2174      46.724 -10.996  -5.903  1.00  0.00
ATOM   4054  CXL CXL Z2175     -20.608 -14.502  29.927  1.00  0.00
ATOM   4055  CXM CXM Z2176     -50.944  79.917   6.328  1.00  0.00
ATOM   4056  CXN CXN Z2177      80.571  83.627  -2.356  1.00  0.00
ATOM   4057  CXO CXO Z2178     -21.380 -90.179  26.893  1.00  0.00
ATOM   4058  CXP CXP Z2179      55.727  77.762  54.506  1.00  0.00
ATOM   4059  CXQ CXQ Z2180      36.968 -18.138 -65.440  1.00  0.00
ATOM   4060  CXR CXR Z2181      86.872  38.756  88.129  1.00  0.00
ATOM   4061  CXS CXS Z2182      39.427 -18.587   3.915  1.00  0.00
ATOM   4062  CXT CXT Z2183     -20.728 -42.373 -34.697  1.00  0.00
ATOM   4063  CXU CXU Z2184       2.745  13.165  71.661  1.00  0.00
ATOM   4064  CXV CXV Z2185      83.567 -10.134  57.271  1.00  0.00
ATOM   4065  CXW CXW Z2186     -79.907 -87.026 -23.183  1.00  0.00
ATOM   4066  CXX CXX Z2187      80.959 -30.508 -34.859  1.00  0.00
ATOM   4067  CXY CXY Z2188      34.217 -59.679  -4.638  1.00  0.00
ATOM   4068  CXZ CXZ Z2189     -15.533 -75.437 -39.324  1.00  0.00
ATOM   4069  CYA CYA Z2190      -1.843 -32.975 -82.098  1.00  0.00
ATOM   4070  CYB CYB Z2191     -51.622  36.210 -23.499  1.00  0.00
ATOM   4071  CYC CYC Z2192      16.463  70.975  33.267  1.00  0.00
ATOM   4072  CYD CYD Z2193      83.892 -85.320  86.603  1.00  0.00
ATOM   4073  CYE CYE Z2194      61.738   2.373 -20.274  1.00  0.00
ATOM   4074  CYF CYF Z2195      -5.971 -83.900 -14.402  1.00  0.00
ATOM   4075  CYG CYG Z2196     -71.348 -57.797   0.131  1.00  0.00
ATOM   4076  CYH CYH Z2197     -80.813  25.778  36.861  1.00  0.00
ATOM   4077  CYI CYI Z2198     -71.480 -61.030  16.743  1.00  0.00
ATOM   4078  CYJ CYJ Z2199      68.357  48.924 -50.455  1.00  0.00
ATOM   4079  CYK CYK Z2200      27.381  -3.337 -58.959  1.00  0.00
ATOM   4080  CYL CYL Z2201       5.714  40.937 -48.354  1.00  0.00
ATOM   4081  CYM CYM Z2202     -68.611 -68.621  84.780  1.00  0.00
ATOM   4082  CYN CYN Z2203       0.058 -65.608 -66.723  1.00  0.00
ATOM   4083  CYO CYO Z2204       2.635 -45.807  18.864  1.00  0.00
ATOM   4084  CYP CYP Z2205      -6.059  83.345  68.808  1.00  0.00
ATOM   4085  CYQ CYQ Z2206      54.138 -86.900  29.120  1.00  0.00
ATOM   4086  CYR CYR Z2207      58.311 -34.436  86.148  1.00  0.00
ATOM   4087  CYS CYS Z2208     -65.456  -0.994  31.450  1.00  0.00
ATOM   4088  CYT CYT Z2209      54.729  -8.639 -40.410  1.00  0.00
ATOM   4089  CYU CYU Z2210      14.059 -15.057  50.749  1.00  0.00
ATOM   4090  CYV CYV Z2211     -13.165 -68.722 -17.797  1.00  0.00
ATOM   4091  CYW CYW Z2212     -76.201 -14.573  69.509  1.00  0.00
ATOM   4092  CYX CYX Z2213      45.244 -59.974  80.610  1.00  0.00
ATOM   4093  CYY CYY Z2214     -50.824 -32.314  45.235  1.00  0.00
ATOM   4094  CYZ CYZ Z2215     -26.537 -28.282 -81.588  1.00  0.00
ATOM   4095  CZA CZA Z2216      -6.547 -25.658  80.102  1.00  0.00
ATOM   4096  CZB CZB Z2217      86.045 -33.567  46.608  1.00  0.00
ATOM   4097  CZC CZC Z2218     -51.743 -69.435  14.391  1.00  0.00
ATOM   4098  CZD CZD Z2219      13.826  29.772   8.150  1.00  0.00
ATOM   4099  CZE CZE Z2220      -8.318  71.449 -38.671  1.00  0.00
ATOM   4100  CZF CZF Z2221     -14.923 -40.369  68.822  1.00  0.00
ATOM   4101  CZG CZG Z2222     -50.605  46.713  39.793  1.00  0.00
ATOM   4102  CZH CZH Z2223     -30.000  12.998  21.593  1.00  0.00
ATOM   4103  CZI CZI Z2224      74.971 -86.584  44.254  1.00  0.00
ATOM   4104  CZJ CZJ Z2225     -76.154  38.022  47.072  1.00  0.00
ATOM   4105  CZK CZK Z2226      14.467 -72.056 -64.046  1.00  0.00
ATOM   4106  CZL CZL Z2227      66.692 -78.050  56.147  1.00  0.00
ATOM   4107  CZM CZM Z2228      34.408 -52.564  88.629  1.00  0.00
ATOM   4108  CZN CZN Z2229      70.527   5.053  78.796  1.00  0.00
ATOM   4109  CZO CZO Z2230     -35.341 -66.085 -45.234  1.00  0.00
ATOM   4110  CZP CZP Z2231     -48.363  35.247 -77.957  1.00  0.00
ATOM   4111  CZQ CZQ Z2232     -75.637   2.326 -12.492  1.00  0.00
ATOM   4112  CZR CZR Z2233       8.782  32.200 -15.851  1.00  0.00
ATOM   4113  CZS CZS Z2234      75.746  24.573  79.286  1.00  0.00
ATOM   4114  CZT CZT Z2235     -32.156 -78.922  15.666  1.00  0.00
ATOM   4115  CZU CZU Z2236     -49.686  79.882  38.314  1.00  0.00
ATOM   4116  CZV CZV Z2237      81.302 -49.969 -11.048  1.00  0.00
ATOM   4117  CZW CZW Z2238     -71.178  82.593 -46.897  1.00  0.00
ATOM   4118  CZX CZX Z2239     -40.697 -84.627  30.873  1.00  0.00
ATOM   4119  CZY CZY Z2240     -35.032  35.213 -54.465  1.00  0.00
ATOM   4120  CZZ CZZ Z2241     -23.618   8.971 -83.142  1.00  0.00
ATOM   4121  DAA DAA Z2242     -20.692  24.045 -80.263  1.00  0.00
ATOM   4122  DAB DAB Z2243     -46.032 -43.878  82.211  1.00  0.00
ATOM   4123  DAC DAC Z2244      13.920  56.128 -20.586  1.00  0.00
ATOM   4124  DAD DAD Z2245     -12.673 -21.993  39.562  1.00  0.00
ATOM   4125  DAE DAE Z2246      48.981 -56.408  61.439  1.00  0.00
ATOM   4126  DAF DAF Z2247     -16.400  73.863  -5.958  1.00  0.00
ATOM   4127  DAG DAG Z2248     -27.453  27.155  14.727  1.00  0.00
ATOM   4128  DAH DAH Z2249      62.352  36.027  85.915  1.00  0.00
ATOM   4129  DAI DAI Z2250     -11.432   2.423  49.821  1.00  0.00
ATOM   4130  DAJ DAJ Z2251     -46.658  85.535  61.273  1.00  0.00
ATOM   4131  DAK DAK Z2252      43.036 -22.166  34.160  1.00  0.00
ATOM   4132  DAL DAL Z2253     -77.541  -0.828  57.062  1.00  0.00
ATOM   4133  DAM DAM Z2254      70.413  78.720 -78.254  1.00  0.00
ATOM   4134  DAN DAN Z2255      69.104   3.751 -38.496  1.00  0.00
ATOM   4135  DAO DAO Z2256      14.534 -82.896 -11.459  1.00  0.00
ATOM   4136  DAP DAP Z2257      83.597  83.796  31.107  1.00  0.00
ATOM   4137  DAQ DAQ Z2258      88.916  14.089 -81.174  1.00  0.00
ATOM   4138  DAR DAR Z2259     -25.071 -88.644 -37.214  1.00  0.00
ATOM   4139  DAS DAS Z2260     -11.293 -24.099 -49.278  1.00  0.00
ATOM   4140  DAT DAT Z2261     -52.075  68.376 -80.417  1.00  0.00
ATOM   4141  DAU DAU Z2262     -37.975 -39.255  60.179  1.00  0.00
ATOM   4142  DAV DAV Z2263       5.274 -38.525 -24.736  1.00  0.00
ATOM   4143  DAW DAW Z2264      -8.363 -43.357 -25.764  1.00  0.00
ATOM   4144  DAX DAX Z2265     -75.581   1.203 -59.187  1.00  0.00
ATOM   4145  DAY DAY Z2266      67.230  56.643  51.691  1.00  0.00
ATOM   4146  DAZ DAZ Z2267       8.177 -32.876  81.570  1.00  0.00
ATOM   4147  DBA DBA Z2268     -86.112  35.540  59.466  1.00  0.00
ATOM   4148  DBB DBB Z2269      21.184  83.961 -11.434  1.00  0.00
ATOM   4149  DBC DBC Z2270       7.504   8.365 -20.364  1.00  0.00
ATOM   4150  DBD DBD Z2271      43.204 -77.295 -27.508  1.00  0.00
ATOM   4151  DBE DBE Z2272     -27.631  82.000  82.458  1.00  0.00
ATOM   4152  DBF DBF Z2273     -15.326  40.998 -35.620  1.00  0.00
ATOM   4153  DBG DBG Z2274       4.868  54.145  40.682  1.00  0.00
ATOM   4154  DBH DBH Z2275      13.488   7.054  17.207  1.00  0.00
ATOM   4155  DBI DBI Z2276      41.596 -48.493 -20.040  1.00  0.00
ATOM   4156  DBJ DBJ Z2277     -31.566 -77.272  64.237  1.00  0.00
ATOM   4157  DBK DBK Z2278       1.315  47.195  57.615  1.00  0.00
ATOM   4158  DBL DBL Z2279     -80.649 -53.713 -16.048  1.00  0.00
ATOM   4159  DBM DBM Z2280     -78.532 -77.652  54.930  1.00  0.00
ATOM   4160  DBN DBN Z2281      -5.892 -16.191  17.719  1.00  0.00
ATOM   4161  DBO DBO Z2282      40.499  51.003  14.541  1.00  0.00
ATOM   4162  DBP DBP Z2283      41.074 -29.617  22.757  1.00  0.00
ATOM   4163  DBQ DBQ Z2284      39.715   9.367   1.803  1.00  0.00
ATOM   4164  DBR DBR Z2285       9.394  71.862 -36.386  1.00  0.00
ATOM   4165  DBS DBS Z2286     -39.657  79.754 -78.834  1.00  0.00
ATOM   4166  DBT DBT Z2287     -79.201   7.814 -86.875  1.00  0.00
ATOM   4167  DBU DBU Z2288     -81.249 -56.126 -32.173  1.00  0.00
ATOM   4168  DBV DBV Z2289     -10.301  -1.873 -63.881  1.00  0.00
ATOM   4169  DBW DBW Z2290      31.373  78.110   4.112  1.00  0.00
ATOM   4170  DBX DBX Z2291      40.237  53.912 -23.035  1.00  0.00
ATOM   4171  DBY DBY Z2292     -84.761  48.843  11.321  1.00  0.00
ATOM   4172  DBZ DBZ Z2293     -11.297  49.379  62.834  1.00  0.00
ATOM   4173  DCA DCA Z2294     -57.338  84.409 -86.156  1.00  0.00
ATOM   4174  DCB DCB Z2295      86.780 -20.883  -6.223  1.00  0.00
ATOM   4175  DCC DCC Z2296     -18.237  51.717  15.236  1.00  0.00
ATOM   4176  DCD DCD Z2297     -36.287   1.402  26.583  1.00  0.00
ATOM   4177  DCE DCE Z2298      -9.044 -80.614  47.978  1.00  0.00
ATOM   4178  DCF DCF Z2299      67.698 -82.441 -57.575  1.00  0.00
ATOM   4179  DCG DCG Z2300      53.713  20.152  10.743  1.00  0.00
ATOM   4180  DCH DCH Z2301      68.809 -59.166  -7.243  1.00  0.00
ATOM   4181  DCI DCI Z2302     -18.914 -11.844  75.400  1.00  0.00
ATOM   4182  DCJ DCJ Z2303      71.927  45.688 -76.888  1.00  0.00
ATOM   4183  DCK DCK Z2304     -34.086  -9.334  85.327  1.00  0.00
ATOM   4184  DCL DCL Z2305      53.707  18.733 -54.786  1.00  0.00
ATOM   4185  DCM DCM Z2306      -5.021  25.620  -7.304  1.00  0.00
ATOM   4186  DCN DCN Z2307      -5.701 -48.150 -87.734  1.00  0.00
ATOM   4187  DCO DCO Z2308      62.142  35.130  69.591  1.00  0.00
ATOM   4188  DCP DCP Z2309      88.574   0.077  41.124  1.00  0.00
ATOM   4189  DCQ DCQ Z2310     -77.873  69.129 -43.492  1.00  0.00
ATOM   4190  DCR DCR Z2311       7.288  66.200  52.486  1.00  0.00
ATOM   4191  DCS DCS Z2312     -15.183  77.667  20.291  1.00  0.00
ATOM   4192  DCT DCT Z2313     -43.031  50.280  62.323  1.00  0.00
ATOM   4193  DCU DCU Z2314      44.912  -5.771  26.957  1.00  0.00
ATOM   4194  DCV DCV Z2315     -71.849  43.399  60.026  1.00  0.00
ATOM   4195  DCW DCW Z2316     -28.695  13.330   2.378  1.00  0.00
ATOM   4196  DCX DCX Z2317      13.661   6.437 -36.430  1.00  0.00
ATOM   4197  DCY DCY Z2318      90.079 -17.935  19.814  1.00  0.00
ATOM   4198  DCZ DCZ Z2319     -84.471 -14.138   8.617  1.00  0.00
ATOM   4199  DDA DDA Z2320      32.063  76.965 -59.050  1.00  0.00
ATOM   4200  DDB DDB Z2321     -73.881  46.825 -57.784  1.00  0.00
ATOM   4201  DDC DDC Z2322      76.681  43.357  29.439  1.00  0.00
ATOM   4202  DDD DDD Z2323     -24.801  84.444 -76.881  1.00  0.00
ATOM   4203  DDE DDE Z2324     -27.500 -59.067 -20.439  1.00  0.00
ATOM   4204  DDF DDF Z2325      49.877 -53.854 -65.379  1.00  0.00
ATOM   4205  DDG DDG Z2326     -44.843 -90.282   2.845  1.00  0.00
ATOM   4206  DDH DDH Z2327     -75.995  84.888 -65.098  1.00  0.00
ATOM   4207  DDI DDI Z2328     -69.319 -58.315 -53.729  1.00  0.00
ATOM   4208  DDJ DDJ Z2329      88.995 -90.883  43.872  1.00  0.00
ATOM   4209  DDK DDK Z2330      50.065  84.446 -63.131  1.00  0.00
ATOM   4210  DDL DDL Z2331      67.625 -76.990  85.178  1.00  0.00
ATOM   4211  DDM DDM Z2332      85.011  26.738   7.509  1.00  0.00
ATOM   4212  DDN DDN Z2333      46.067 -58.665  -7.406  1.00  0.00
ATOM   4213  DDO DDO Z2334      67.294 -88.239 -30.021  1.00  0.00
ATOM   4214  DDP DDP Z2335      11.508   3.506  51.943  1.00  0.00
ATOM   4215  DDQ DDQ Z2336     -65.912  39.728 -46.569  1.00  0.00
ATOM   4216  DDR DDR Z2337     -74.443  18.146  63.445  1.00  0.00
ATOM   4217  DDS DDS Z2338       6.524  32.951 -32.775  1.00  0.00
ATOM   4218  DDT DDT Z2339      19.589 -47.991 -46.547  1.00  0.00
ATOM   4219  DDU DDU Z2340      11.722 -80.993   2.647  1.00  0.00
ATOM   4220  DDV DDV Z2341     -41.296  43.743 -35.943  1.00  0.00
ATOM   4221  DDW DDW Z2342      26.478  69.758  63.693  1.00  0.00
ATOM   4222  DDX DDX Z2343       5.273  52.878 -40.995  1.00  0.00
ATOM   4223  DDY DDY Z2344     -25.931 -24.381 -37.138  1.00  0.00
ATOM   4224  DDZ DDZ Z2345     -49.978 -37.586 -70.491  1.00  0.00
ATOM   4225  DEA DEA Z2346      -4.827  35.998  16.447  1.00  0.00
ATOM   4226  DEB DEB Z2347      69.952  83.039 -18.363  1.00  0.00
ATOM   4227  DEC DEC Z2348     -59.352 -47.630 -40.359  1.00  0.00
ATOM   4228  DED DED Z2349       3.157 -10.896 -77.823  1.00  0.00
ATOM   4229  DEE DEE Z2350     -52.138 -87.704 -78.549  1.00  0.00
ATOM   4230  DEF DEF Z2351      29.630  -6.452 -34.425  1.00  0.00
ATOM   4231  DEG DEG Z2352      37.996 -34.286 -60.748  1.00  0.00
ATOM   4232  DEH DEH Z2353     -59.902  43.348  26.776  1.00  0.00
ATOM   4233  DEI DEI Z2354      24.806  81.628  46.786  1.00  0.00
ATOM   4234  DEJ DEJ Z2355      12.779  62.821  10.001  1.00  0.00
ATOM   4235  DEK DEK Z2356     -18.482  24.872  35.968  1.00  0.00
ATOM   4236  DEL DEL Z2357      50.091 -32.120  12.830  1.00  0.00
ATOM   4237  DEM DEM Z2358     -59.521 -64.468  73.989  1.00  0.00
ATOM   4238  DEN DEN Z2359     -42.636 -35.716  39.621  1.00  0.00
ATOM   4239  DEO DEO Z2360      58.996 -45.282  21.949  1.00  0.00
ATOM   4240  DEP DEP Z2361      59.120  40.277  -4.708  1.00  0.00
ATOM   4241  DEQ DEQ Z2362     -52.205 -86.642  68.727  1.00  0.00
ATOM   4242  DER DER Z2363     -24.542  48.915  83.189  1.00  0.00
ATOM   4243  DES DES Z2364      19.592  84.703 -51.236  1.00  0.00
ATOM   4244  DET DET Z2365     -60.003 -86.293 -18.008  1.00  0.00
ATOM   4245  DEU DEU Z2366     -58.026 -73.354 -55.112  1.00  0.00
ATOM   4246  DEV DEV Z2367      38.642 -14.592 -15.287  1.00  0.00
ATOM   4247  DEW DEW Z2368     -74.321 -18.924 -64.216  1.00  0.00
ATOM   4248  DEX DEX Z2369      43.963  25.439  -6.316  1.00  0.00
ATOM   4249  DEY DEY Z2370      21.329 -26.747 -25.456  1.00  0.00
ATOM   4250  DEZ DEZ Z2371      71.995  83.289 -32.944  1.00  0.00
ATOM   4251  DFA DFA Z2372     -82.673  79.195  47.405  1.00  0.00
ATOM   4252  DFB DFB Z2373      49.943   7.136  25.274  1.00  0.00
ATOM   4253  DFC DFC Z2374      -7.164 -81.854 -64.450  1.00  0.00
ATOM   4254  DFD DFD Z2375     -11.758 -15.990  56.402  1.00  0.00
ATOM   4255  DFE DFE Z2376     -77.798  78.797  18.388  1.00  0.00
ATOM   4256  DFF DFF Z2377      -8.156  73.214 -83.778  1.00  0.00
ATOM   4257  DFG DFG Z2378     -49.759 -45.672  22.314  1.00  0.00
ATOM   4258  DFH DFH Z2379      22.882 -72.343  40.236  1.00  0.00
ATOM   4259  DFI DFI Z2380      29.360 -78.307  65.327  1.00  0.00
ATOM   4260  DFJ DFJ Z2381     -26.359   0.599   5.225  1.00  0.00
ATOM   4261  DFK DFK Z2382      89.074  83.230  19.893  1.00  0.00
ATOM   4262  DFL DFL Z2383     -40.538  15.515  -0.333  1.00  0.00
ATOM   4263  DFM DFM Z2384     -27.035 -84.074 -82.572  1.00  0.00
ATOM   4264  DFN DFN Z2385      25.287  47.453  82.199  1.00  0.00
ATOM   4265  DFO DFO Z2386      20.385 -84.052  32.638  1.00  0.00
ATOM   4266  DFP DFP Z2387     -39.041  -3.227  38.578  1.00  0.00
ATOM   4267  DFQ DFQ Z2388      17.264  26.294 -42.973  1.00  0.00
ATOM   4268  DFR DFR Z2389     -57.591  20.396 -12.715  1.00  0.00
ATOM   4269  DFS DFS Z2390       8.485  53.162  25.624  1.00  0.00
ATOM   4270  DFT DFT Z2391      -5.338 -62.915  63.846  1.00  0.00
ATOM   4271  DFU DFU Z2392      79.321  45.013 -63.716  1.00  0.00
ATOM   4272  DFV DFV Z2393      72.143  67.012  80.535  1.00  0.00
ATOM   4273  DFW DFW Z2394     -37.066  29.569  61.787  1.00  0.00
ATOM   4274  DFX DFX Z2395     -20.268 -25.870  74.779  1.00  0.00
ATOM   4275  DFY DFY Z2396     -12.746 -71.599  55.066  1.00  0.00
ATOM   4276  DFZ DFZ Z2397       6.207   3.027 -60.145  1.00  0.00
ATOM   4277  DGA DGA Z2398      42.620 -67.372  64.306  1.00  0.00
ATOM   4278  DGB DGB Z2399     -82.317 -72.589 -40.937  1.00  0.00
ATOM   4279  DGC DGC Z2400     -57.263  30.723  35.722  1.00  0.00
ATOM   4280  DGD DGD Z2401      53.687  60.515 -15.024  1.00  0.00
ATOM   4281  DGE DGE Z2402     -28.429  60.777 -86.682  1.00  0.00
ATOM   4282  DGF DGF Z2403     -68.102  67.296  13.403  1.00  0.00
ATOM   4283  DGG DGG Z2404     -54.031 -34.100  62.223  1.00  0.00
ATOM   4284  DGH DGH Z2405      87.463 -44.840  68.226  1.00  0.00
ATOM   4285  DGI DGI Z2406     -59.216  49.006 -33.280  1.00  0.00
ATOM   4286  DGJ DGJ Z2407     -84.560 -31.575  11.106  1.00  0.00
ATOM   4287  DGK DGK Z2408      16.580 -12.948 -26.943  1.00  0.00
ATOM   4288  DGL DGL Z2409      50.281 -23.084   2.167  1.00  0.00
ATOM   4289  DGM DGM Z2410     -47.030 -46.887   5.230  1.00  0.00
ATOM   4290  DGN DGN Z2411     -84.016 -51.103 -53.068  1.00  0.00
ATOM   4291  DGO DGO Z2412      14.036 -67.416  85.943  1.00  0.00
ATOM   4292  DGP DGP Z2413     -49.821  23.719 -84.834  1.00  0.00
ATOM   4293  DGQ DGQ Z2414     -79.036  37.939  19.726  1.00  0.00
ATOM   4294  DGR DGR Z2415     -64.077 -38.731 -59.194  1.00  0.00
ATOM   4295  DGS DGS Z2416      45.493  54.093 -44.640  1.00  0.00
ATOM   4296  DGT DGT Z2417     -54.371 -84.907  33.270  1.00  0.00
ATOM   4297  DGU DGU Z2418      58.684 -51.837  85.413  1.00  0.00
ATOM   4298  DGV DGV Z2419       3.653  -7.715  14.652  1.00  0.00
ATOM   4299  DGW DGW Z2420      73.313 -90.088  23.406  1.00  0.00
ATOM   4300  DGX DGX Z2421     -68.545  42.777 -22.909  1.00  0.00
ATOM   4301  DGY DGY Z2422     -21.875 -61.796  76.187  1.00  0.00
ATOM   4302  DGZ DGZ Z2423     -49.199 -42.005 -30.184  1.00  0.00
ATOM   4303  DHA DHA Z2424      75.099 -50.828  83.400  1.00  0.00
ATOM   4304  DHB DHB Z2425     -66.767  21.931  30.661  1.00  0.00
ATOM   4305  DHC DHC Z2426     -69.673 -85.918  48.934  1.00  0.00
ATOM   4306  DHD DHD Z2427     -53.568  49.123 -18.919  1.00  0.00
ATOM   4307  DHE DHE Z2428      74.876 -70.733  -6.531  1.00  0.00
ATOM   4308  DHF DHF Z2429      61.241  -0.503 -51.232  1.00  0.00
ATOM   4309  DHG DHG Z2430     -30.305 -29.650 -59.377  1.00  0.00
ATOM   4310  DHH DHH Z2431     -16.596 -37.824 -50.030  1.00  0.00
ATOM   4311  DHI DHI Z2432     -19.082 -32.807  51.624  1.00  0.00
ATOM   4312  DHJ DHJ Z2433      82.244  83.512 -79.834  1.00  0.00
ATOM   4313  DHK DHK Z2434      88.483 -48.000 -33.938  1.00  0.00
ATOM   4314  DHL DHL Z2435     -84.094 -32.878  69.192  1.00  0.00
ATOM   4315  DHM DHM Z2436      65.469 -13.751 -85.107  1.00  0.00
ATOM   4316  DHN DHN Z2437     -63.412   6.922 -71.669  1.00  0.00
ATOM   4317  DHO DHO Z2438     -70.416  83.206 -33.867  1.00  0.00
ATOM   4318  DHP DHP Z2439      24.241 -79.646  15.574  1.00  0.00
ATOM   4319  DHQ DHQ Z2440     -14.617 -25.900  62.898  1.00  0.00
ATOM   4320  DHR DHR Z2441      49.645  -0.674  59.238  1.00  0.00
ATOM   4321  DHS DHS Z2442     -49.805   7.038 -86.474  1.00  0.00
ATOM   4322  DHT DHT Z2443      20.008  -0.633 -46.029  1.00  0.00
ATOM   4323  DHU DHU Z2444     -77.330 -79.447  -8.058  1.00  0.00
ATOM   4324  DHV DHV Z2445      24.560 -33.226  66.200  1.00  0.00
ATOM   4325  DHW DHW Z2446      83.287 -81.829  26.958  1.00  0.00
ATOM   4326  DHX DHX Z2447      76.074  11.808 -30.223  1.00  0.00
ATOM   4327  DHY DHY Z2448      58.245 -53.091  -4.563  1.00  0.00
ATOM   4328  DHZ DHZ Z2449      51.176 -81.391 -16.771  1.00  0.00
ATOM   4329  DIA DIA Z2450     -39.412 -16.625 -49.800  1.00  0.00
ATOM   4330  DIB DIB Z2451       5.345  73.450   9.695  1.00  0.00
ATOM   4331  DIC DIC Z2452     -60.013  54.751 -85.465  1.00  0.00
ATOM   4332  DID DID Z2453     -11.509  44.000  86.323  1.00  0.00
ATOM   4333  DIE DIE Z2454      90.029  35.664  -1.546  1.00  0.00
ATOM   4334  DIF DIF Z2455      49.274  28.779 -58.286  1.00  0.00
ATOM   4335  DIG DIG Z2456      85.569  61.818  85.400  1.00  0.00
ATOM   4336  DIH DIH Z2457      -4.994  46.991 -42.021  1.00  0.00
ATOM   4337  DII DII Z2458     -84.411  -4.748 -51.233  1.00  0.00
ATOM   4338  DIJ DIJ Z2459      -6.891  -6.165  85.813  1.00  0.00
ATOM   4339  DIK DIK Z2460      -7.958 -32.307 -27.072  1.00  0.00
ATOM   4340  DIL DIL Z2461     -32.131 -81.846  79.797  1.00  0.00
ATOM   4341  DIM DIM Z2462      54.436 -85.831 -37.862  1.00  0.00
ATOM   4342  DIN DIN Z2463      40.155 -24.730  60.477  1.00  0.00
ATOM   4343  DIO DIO Z2464     -68.460 -10.540  -7.541  1.00  0.00
ATOM   4344  DIP DIP Z2465      -4.567 -33.974  25.053  1.00  0.00
ATOM   4345  DIQ DIQ Z2466      -7.563  19.016 -83.198  1.00  0.00
ATOM   4346  DIR DIR Z2467      -2.028 -40.017  -3.116  1.00  0.00
ATOM   4347  DIS DIS Z2468     -56.264   8.657 -29.021  1.00  0.00
ATOM   4348  DIT DIT Z2469     -64.479  50.263  87.394  1.00  0.00
ATOM   4349  DIU DIU Z2470      85.780  80.511 -49.811  1.00  0.00
ATOM   4350  DIV DIV Z2471     -10.728  69.749 -17.664  1.00  0.00
ATOM   4351  DIW DIW Z2472     -22.430  61.958  -7.408  1.00  0.00
ATOM   4352  DIX DIX Z2473     -82.847 -67.878 -56.980  1.00  0.00
ATOM   4353  DIY DIY Z2474      52.188 -38.396  34.200  1.00  0.00
ATOM   4354  DIZ DIZ Z2475      59.506  33.228 -84.740  1.00  0.00
ATOM   4355  DJA DJA Z2476       3.569 -89.463  56.005  1.00  0.00
ATOM   4356  DJB DJB Z2477      80.188 -62.471   8.189  1.00  0.00
ATOM   4357  DJC DJC Z2478     -35.935 -58.032  10.685  1.00  0.00
ATOM   4358  DJD DJD Z2479      45.923  83.146 -84.386  1.00  0.00
ATOM   4359  DJE DJE Z2480      24.814 -66.151 -42.224  1.00  0.00
ATOM   4360  DJF DJF Z2481       0.801  85.151 -62.840  1.00  0.00
ATOM   4361  DJG DJG Z2482      39.655  64.603 -10.966  1.00  0.00
ATOM   4362  DJH DJH Z2483      54.703   4.168  78.995  1.00  0.00
ATOM   4363  DJI DJI Z2484     -80.943  45.771 -15.326  1.00  0.00
ATOM   4364  DJJ DJJ Z2485     -79.274 -88.597  62.412  1.00  0.00
ATOM   4365  DJK DJK Z2486      89.026 -33.997  74.510  1.00  0.00
ATOM   4366  DJL DJL Z2487      41.290 -46.855 -53.851  1.00  0.00
ATOM   4367  DJM DJM Z2488     -49.200  33.319  54.344  1.00  0.00
ATOM   4368  DJN DJN Z2489     -19.259 -76.234 -69.247  1.00  0.00
ATOM   4369  DJO DJO Z2490      36.169  34.966 -83.539  1.00  0.00
ATOM   4370  DJP DJP Z2491      29.542 -45.430  33.200  1.00  0.00
ATOM   4371  DJQ DJQ Z2492      74.057  83.338  50.194  1.00  0.00
ATOM   4372  DJR DJR Z2493      -1.976 -35.143  11.344  1.00  0.00
ATOM   4373  DJS DJS Z2494     -28.498  54.305 -18.350  1.00  0.00
ATOM   4374  DJT DJT Z2495       2.322  37.671  39.828  1.00  0.00
ATOM   4375  DJU DJU Z2496      87.788  42.038  14.838  1.00  0.00
ATOM   4376  DJV DJV Z2497     -82.706  38.204 -74.627  1.00  0.00
ATOM   4377  DJW DJW Z2498      26.944 -16.211 -72.357  1.00  0.00
ATOM   4378  DJX DJX Z2499      -8.295  33.721 -21.490  1.00  0.00
ATOM   4379  DJY DJY Z2500      71.148 -90.189  81.072  1.00  0.00
ATOM   4380  DJZ DJZ Z2501      38.155 -12.080 -49.740  1.00  0.00
ATOM   4381  DKA DKA Z2502      52.903  46.143  12.435  1.00  0.00
ATOM   4382  DKB DKB Z2503      40.005 -47.860 -83.140  1.00  0.00
ATOM   4383  DKC DKC Z2504      68.323 -14.739  41.688  1.00  0.00
ATOM   4384  DKD DKD Z2505      51.634  34.718  59.139  1.00  0.00
ATOM   4385  DKE DKE Z2506     -46.825  13.348  14.182  1.00  0.00
ATOM   4386  DKF DKF Z2507     -20.991  84.810  35.590  1.00  0.00
ATOM   4387  DKG DKG Z2508     -77.289  50.104  26.146  1.00  0.00
ATOM   4388  DKH DKH Z2509      56.349 -83.456  50.726  1.00  0.00
ATOM   4389  DKI DKI Z2510     -63.812 -89.032 -54.706  1.00  0.00
ATOM   4390  DKJ DKJ Z2511      40.185 -88.707 -68.393  1.00  0.00
ATOM   4391  DKK DKK Z2512      -3.077  84.184  41.246  1.00  0.00
ATOM   4392  DKL DKL Z2513     -47.376 -50.751 -84.001  1.00  0.00
ATOM   4393  DKM DKM Z2514      17.415  60.432 -68.133  1.00  0.00
ATOM   4394  DKN DKN Z2515     -31.373  45.717  62.094  1.00  0.00
ATOM   4395  DKO DKO Z2516      19.652 -40.191  82.067  1.00  0.00
ATOM   4396  DKP DKP Z2517       3.730 -13.653  76.891  1.00  0.00
ATOM   4397  DKQ DKQ Z2518     -82.321  34.494 -63.135  1.00  0.00
ATOM   4398  DKR DKR Z2519     -60.554  85.323 -53.280  1.00  0.00
ATOM   4399  DKS DKS Z2520      47.966  59.835  50.021  1.00  0.00
ATOM   4400  DKT DKT Z2521     -28.741 -85.579  -7.519  1.00  0.00
ATOM   4401  DKU DKU Z2522     -42.716  -3.732  76.054  1.00  0.00
ATOM   4402  DKV DKV Z2523      -2.420  57.408  30.505  1.00  0.00
ATOM   4403  DKW DKW Z2524       9.127  64.361 -10.440  1.00  0.00
ATOM   4404  DKX DKX Z2525     -36.586   1.073 -85.164  1.00  0.00
ATOM   4405  DKY DKY Z2526      55.870  65.742  69.390  1.00  0.00
ATOM   4406  DKZ DKZ Z2527     -64.697 -16.239 -83.739  1.00  0.00
ATOM   4407  DLA DLA Z2528      81.861  63.008 -53.820  1.00  0.00
ATOM   4408  DLB DLB Z2529     -56.626  82.712  85.781  1.00  0.00
ATOM   4409  DLC DLC Z2530      -0.723  10.236   3.327  1.00  0.00
ATOM   4410  DLD DLD Z2531      32.329 -43.082 -42.010  1.00  0.00
ATOM   4411  DLE DLE Z2532      14.340  78.690 -22.970  1.00  0.00
ATOM   4412  DLF DLF Z2533      -8.318 -17.339 -61.739  1.00  0.00
ATOM   4413  DLG DLG Z2534      68.354  30.796  34.720  1.00  0.00
ATOM   4414  DLH DLH Z2535     -76.768  10.810 -29.761  1.00  0.00
ATOM   4415  DLI DLI Z2536      17.119  16.815  86.515  1.00  0.00
ATOM   4416  DLJ DLJ Z2537     -79.970 -39.947 -68.698  1.00  0.00
ATOM   4417  DLK DLK Z2538      57.898  -8.432 -22.859  1.00  0.00
ATOM   4418  DLL DLL Z2539     -51.961 -13.848  89.343  1.00  0.00
ATOM   4419  DLM DLM Z2540     -20.535 -17.969  13.611  1.00  0.00
ATOM   4420  DLN DLN Z2541     -13.935 -11.448 -75.820  1.00  0.00
ATOM   4421  DLO DLO Z2542      62.999 -72.245  75.320  1.00  0.00
ATOM   4422  DLP DLP Z2543     -48.877 -67.231   2.002  1.00  0.00
ATOM   4423  DLQ DLQ Z2544      65.110  82.081  70.560  1.00  0.00
ATOM   4424  DLR DLR Z2545      45.275 -43.661  78.390  1.00  0.00
ATOM   4425  DLS DLS Z2546      53.845  11.494  -9.538  1.00  0.00
ATOM   4426  DLT DLT Z2547     -58.965  72.662 -57.551  1.00  0.00
ATOM   4427  DLU DLU Z2548      87.598  50.913 -72.043  1.00  0.00
ATOM   4428  DLV DLV Z2549      11.079  80.399  51.241  1.00  0.00
ATOM   4429  DLW DLW Z2550      84.620 -26.162 -46.994  1.00  0.00
ATOM   4430  DLX DLX Z2551      44.592  45.908  55.252  1.00  0.00
ATOM   4431  DLY DLY Z2552      88.679 -48.422  88.651  1.00  0.00
ATOM   4432  DLZ DLZ Z2553     -56.633  29.539  88.466  1.00  0.00
ATOM   4433  DMA DMA Z2554     -77.418  62.751 -83.442  1.00  0.00
ATOM   4434  DMB DMB Z2555      25.435  23.610 -21.644  1.00  0.00
ATOM   4435  DMC DMC Z2556     -74.283   5.360 -46.952  1.00  0.00
ATOM   4436  DMD DMD Z2557      90.238 -84.284 -83.134  1.00  0.00
ATOM   4437  DME DME Z2558      31.045  52.606   2.752  1.00  0.00
ATOM   4438  DMF DMF Z2559       0.026  82.971 -78.236  1.00  0.00
ATOM   4439  DMG DMG Z2560      61.292  -2.310 -70.740  1.00  0.00
ATOM   4440  DMH DMH Z2561      89.328 -78.976 -70.333  1.00  0.00
ATOM   4441  DMI DMI Z2562      78.340  28.013 -30.429  1.00  0.00
ATOM   4442  DMJ DMJ Z2563      45.918  27.009  87.474  1.00  0.00
ATOM   4443  DMK DMK Z2564     -68.624 -17.885  83.251  1.00  0.00
ATOM   4444  DML DML Z2565      80.724 -89.316  61.064  1.00  0.00
ATOM   4445  DMM DMM Z2566      -1.414 -65.749 -82.388  1.00  0.00
ATOM   4446  DMN DMN Z2567       8.975 -89.392  17.918  1.00  0.00
ATOM   4447  DMO DMO Z2568      30.848 -59.075  56.538  1.00  0.00
ATOM   4448  DMP DMP Z2569      56.838 -18.347 -13.905  1.00  0.00
ATOM   4449  DMQ DMQ Z2570      -5.520  84.354  -5.133  1.00  0.00
ATOM   4450  DMR DMR Z2571     -70.454  -9.952  41.154  1.00  0.00
ATOM   4451  DMS DMS Z2572     -81.917 -43.114  84.009  1.00  0.00
ATOM   4452  DMT DMT Z2573     -64.788 -48.276 -82.141  1.00  0.00
ATOM   4453  DMU DMU Z2574     -78.219 -43.346  63.392  1.00  0.00
ATOM   4454  DMV DMV Z2575      89.584 -16.873  42.379  1.00  0.00
ATOM   4455  DMW DMW Z2576       4.458  65.146  20.779  1.00  0.00
ATOM   4456  DMX DMX Z2577     -37.710  40.596 -20.121  1.00  0.00
ATOM   4457  DMY DMY Z2578      30.820 -78.691 -77.704  1.00  0.00
ATOM   4458  DMZ DMZ Z2579      43.566 -17.970  19.595  1.00  0.00
ATOM   4459  DNA DNA Z2580      31.922 -40.115 -30.543  1.00  0.00
ATOM   4460  DNB DNB Z2581       0.900  41.336  -3.188  1.00  0.00
ATOM   4461  DNC DNC Z2582      27.337  81.231  23.734  1.00  0.00
ATOM   4462  DND DND Z2583     -83.832  -8.506 -67.121  1.00  0.00
ATOM   4463  DNE DNE Z2584      22.557  -8.898 -81.606  1.00  0.00
ATOM   4464  DNF DNF Z2585     -27.593 -32.082 -46.045  1.00  0.00
ATOM   4465  DNG DNG Z2586      56.352 -67.460 -33.487  1.00  0.00
ATOM   4466  DNH DNH Z2587      69.915 -14.751 -46.318  1.00  0.00
ATOM   4467  DNI DNI Z2588     -36.755  66.549  -9.877  1.00  0.00
ATOM   4468  DNJ DNJ Z2589      77.611 -28.774  52.946  1.00  0.00
ATOM   4469  DNK DNK Z2590     -69.607  24.867  50.026  1.00  0.00
ATOM   4470  DNL DNL Z2591      56.039   1.098  34.328  1.00  0.00
ATOM   4471  DNM DNM Z2592       0.690  47.054 -26.710  1.00  0.00
ATOM   4472  DNN DNN Z2593     -61.931  53.953 -52.687  1.00  0.00
ATOM   4473  DNO DNO Z2594       5.755  74.182  -2.069  1.00  0.00
ATOM   4474  DNP DNP Z2595      32.523 -12.309  -5.450  1.00  0.00
ATOM   4475  DNQ DNQ Z2596      33.290  12.428  88.594  1.00  0.00
ATOM   4476  DNR DNR Z2597     -82.097 -17.700  56.015  1.00  0.00
ATOM   4477  DNS DNS Z2598      10.927  79.422 -68.122  1.00  0.00
ATOM   4478  DNT DNT Z2599      19.354  62.703 -85.935  1.00  0.00
ATOM   4479  DNU DNU Z2600      90.392 -31.752 -84.344  1.00  0.00
ATOM   4480  DNV DNV Z2601     -18.450  32.958  74.032  1.00  0.00
ATOM   4481  DNW DNW Z2602      72.917  41.744  57.927  1.00  0.00
ATOM   4482  DNX DNX Z2603      22.399 -58.514  46.578  1.00  0.00
ATOM   4483  DNY DNY Z2604     -68.737 -46.093  22.652  1.00  0.00
ATOM   4484  DNZ DNZ Z2605     -46.170  75.758  -9.961  1.00  0.00
ATOM   4485  DOA DOA Z2606     -29.411  72.490 -75.768  1.00  0.00
ATOM   4486  DOB DOB Z2607     -29.974 -71.663  -0.112  1.00  0.00
ATOM   4487  DOC DOC Z2608     -30.258 -24.539  82.421  1.00  0.00
ATOM   4488  DOD DOD Z2609     -11.705  75.931  84.089  1.00  0.00
ATOM   4489  DOE DOE Z2610      88.481 -38.353  34.698  1.00  0.00
ATOM   4490  DOF DOF Z2611     -48.057 -32.298 -55.145  1.00  0.00
ATOM   4491  DOG DOG Z2612     -65.451  71.004  25.465  1.00  0.00
ATOM   4492  DOH DOH Z2613      -5.689  61.433  84.024  1.00  0.00
ATOM   4493  DOI DOI Z2614     -35.249  36.088 -83.570  1.00  0.00
ATOM   4494  DOJ DOJ Z2615     -14.438  83.067 -17.811  1.00  0.00
ATOM   4495  DOK DOK Z2616     -16.504  57.598 -30.296  1.00  0.00
ATOM   4496  DOL DOL Z2617     -27.179  48.760  34.680  1.00  0.00
ATOM   4497  DOM DOM Z2618     -84.829  11.244  41.832  1.00  0.00
ATOM   4498  DON DON Z2619      29.055  -3.787  24.139  1.00  0.00
ATOM   4499  DOO DOO Z2620     -81.408 -48.026 -42.227  1.00  0.00
ATOM   4500  DOP DOP Z2621      86.607 -49.462 -58.271  1.00  0.00
ATOM   4501  DOQ DOQ Z2622     -58.306  -4.508  42.197  1.00  0.00
ATOM   4502  DOR DOR Z2623      66.418 -27.194  78.148  1.00  0.00
ATOM   4503  DOS DOS Z2624     -41.439  30.660  88.062  1.00  0.00
ATOM   4504  DOT DOT Z2625      -7.255 -79.050  89.906  1.00  0.00
ATOM   4505  DOU DOU Z2626      86.801  25.673 -12.800  1.00  0.00
ATOM   4506  DOV DOV Z2627     -22.355 -63.575  63.651  1.00  0.00
ATOM   4507  DOW DOW Z2628     -81.926 -78.896  81.972  1.00  0.00
ATOM   4508  DOX DOX Z2629      -3.784  18.031  48.242  1.00  0.00
ATOM   4509  DOY DOY Z2630     -62.168 -83.872 -70.119  1.00  0.00
ATOM   4510  DOZ DOZ Z2631     -12.691 -32.619 -68.557  1.00  0.00
ATOM   4511  DPA DPA Z2632     -83.395  38.635 -33.113  1.00  0.00
ATOM   4512  DPB DPB Z2633      31.437 -39.658  78.099  1.00  0.00
ATOM   4513  DPC DPC Z2634     -84.361  83.981 -55.646  1.00  0.00
ATOM   4514  DPD DPD Z2635     -54.289 -85.616 -33.711  1.00  0.00
ATOM   4515  DPE DPE Z2636      72.466   3.126 -23.838  1.00  0.00
ATOM   4516  DPF DPF Z2637     -79.292 -46.494 -87.626  1.00  0.00
ATOM   4517  DPG DPG Z2638      69.123  49.716  40.578  1.00  0.00
ATOM   4518  DPH DPH Z2639      27.539 -70.311  77.757  1.00  0.00
ATOM   4519  DPI DPI Z2640     -49.369 -51.425 -70.833  1.00  0.00
ATOM   4520  DPJ DPJ Z2641       6.450 -45.775 -46.356  1.00  0.00
ATOM   4521  DPK DPK Z2642     -66.209 -82.525  69.104  1.00  0.00
ATOM   4522  DPL DPL Z2643      -1.660 -30.585 -14.069  1.00  0.00
ATOM   4523  DPM DPM Z2644     -38.350 -22.642   7.133  1.00  0.00
ATOM   4524  DPN DPN Z2645      40.958 -62.900 -30.291  1.00  0.00
ATOM   4525  DPO DPO Z2646      41.076 -78.715 -85.271  1.00  0.00
ATOM   4526  DPP DPP Z2647     -24.264  78.796 -46.211  1.00  0.00
ATOM   4527  DPQ DPQ Z2648     -81.296  27.367 -82.960  1.00  0.00
ATOM   4528  DPR DPR Z2649      41.940 -63.633 -69.887  1.00  0.00
ATOM   4529  DPS DPS Z2650      23.189 -19.915  62.118  1.00  0.00
ATOM   4530  DPT DPT Z2651       5.505  32.892  88.521  1.00  0.00
ATOM   4531  DPU DPU Z2652     -20.710   9.566  81.715  1.00  0.00
ATOM   4532  DPV DPV Z2653     -79.086  51.434 -82.487  1.00  0.00
ATOM   4533  DPW DPW Z2654     -47.516 -29.589  75.895  1.00  0.00
ATOM   4534  DPX DPX Z2655      22.545  84.527  86.546  1.00  0.00
ATOM   4535  DPY DPY Z2656      72.694  78.672  87.783  1.00  0.00
ATOM   4536  DPZ DPZ Z2657      54.718  55.680 -28.471  1.00  0.00
ATOM   4537  DQA DQA Z2658     -39.267 -31.346  51.144  1.00  0.00
ATOM   4538  DQB DQB Z2659      28.244  31.342 -35.672  1.00  0.00
ATOM   4539  DQC DQC Z2660      57.970 -87.994 -75.513  1.00  0.00
ATOM   4540  DQD DQD Z2661       2.259 -24.538 -25.232  1.00  0.00
ATOM   4541  DQE DQE Z2662      18.045  37.138 -38.957  1.00  0.00
ATOM   4542  DQF DQF Z2663     -40.526 -32.161 -45.796  1.00  0.00
ATOM   4543  DQG DQG Z2664     -82.335  17.756 -19.894  1.00  0.00
ATOM   4544  DQH DQH Z2665     -64.564 -47.711  11.281  1.00  0.00
ATOM   4545  DQI DQI Z2666     -85.120  82.226  31.386  1.00  0.00
ATOM   4546  DQJ DQJ Z2667      59.633 -25.995  62.269  1.00  0.00
ATOM   4547  DQK DQK Z2668     -84.972  17.941  88.134  1.00  0.00
ATOM   4548  DQL DQL Z2669      52.746  43.365 -82.006  1.00  0.00
ATOM   4549  DQM DQM Z2670     -32.568  57.357 -53.575  1.00  0.00
ATOM   4550  DQN DQN Z2671      34.277   1.770 -47.058  1.00  0.00
ATOM   4551  DQO DQO Z2672      34.985 -89.723 -15.002  1.00  0.00
ATOM   4552  DQP DQP Z2673      33.769  -4.811 -70.592  1.00  0.00
ATOM   4553  DQQ DQQ Z2674       3.445  69.635 -25.893  1.00  0.00
END
