# Supplementary material for: The Effect of Macromolecular Crowding on the Electrostatic Component of Barnase–Barstar Binding: A Computational, Implicit Solvent-Based Study
Source: PLoS One. 2014 Jun 10;9(6):e98618. doi: 10.1371/journal.pone.0098618 (PMC4051634; doi:10.1371/journal.pone.0098618)
Supplement: File S1 — Contains sample pdb files used in our analyses; each contains the barnase/barstar complex with a specific random placement of crowders of varying radii at 30% crowding density. Also included are files specifying, for each pdb file, the radii of each atom and model crowder. (TAR) [file pone.0098618.s005.tar › vary30percent_pdb/with_crowders-6.pdb]

ATOM      1  CAY VAL A   3      18.329  -9.767 -18.786  1.00  0.00
ATOM      2  CY  VAL A   3      17.463  -9.299 -17.665  1.00  0.55
ATOM      3  OY  VAL A   3      17.203 -10.038 -16.718  1.00 -0.55
ATOM      4  N   VAL A   3      16.993  -8.037 -17.760  1.00 -0.40
ATOM      5  H   VAL A   3      17.222  -7.453 -18.535  1.00  0.40
ATOM      6  CA  VAL A   3      16.107  -7.419 -16.733  1.00  0.00
ATOM      7  CB  VAL A   3      16.269  -5.903 -16.535  1.00  0.00
ATOM      8  CG1 VAL A   3      15.283  -5.404 -15.502  1.00  0.00
ATOM      9  CG2 VAL A   3      17.666  -5.466 -16.113  1.00  0.00
ATOM     10  C   VAL A   3      14.669  -7.755 -17.123  1.00  0.55
ATOM     11  O   VAL A   3      14.125  -7.204 -18.095  1.00 -0.55
ATOM     12  N   ILE A   4      14.072  -8.639 -16.383  1.00 -0.40
ATOM     13  H   ILE A   4      14.512  -9.101 -15.616  1.00  0.40
ATOM     14  CA  ILE A   4      12.656  -8.995 -16.677  1.00  0.00
ATOM     15  CB  ILE A   4      12.546 -10.506 -16.596  1.00  0.00
ATOM     16  CG2 ILE A   4      11.132 -11.017 -16.786  1.00  0.00
ATOM     17  CG1 ILE A   4      13.586 -11.052 -17.616  1.00  0.00
ATOM     18  CD1 ILE A   4      13.725 -12.568 -17.376  1.00  0.00
ATOM     19  C   ILE A   4      11.850  -8.257 -15.632  1.00  0.55
ATOM     20  O   ILE A   4      11.950  -8.686 -14.487  1.00 -0.55
ATOM     21  N   ASN A   5      11.188  -7.189 -15.991  1.00 -0.40
ATOM     22  H   ASN A   5      11.172  -6.861 -16.933  1.00  0.40
ATOM     23  CA  ASN A   5      10.424  -6.409 -15.014  1.00  0.00
ATOM     24  CB  ASN A   5      11.345  -5.293 -14.478  1.00  0.00
ATOM     25  CG  ASN A   5      11.507  -4.197 -15.497  1.00  0.55
ATOM     26  OD1 ASN A   5      11.426  -4.466 -16.699  1.00 -0.55
ATOM     27  ND2 ASN A   5      11.717  -2.929 -15.181  1.00 -0.78
ATOM     28 HD21 ASN A   5      11.776  -2.656 -14.221  1.00  0.39
ATOM     29 HD22 ASN A   5      11.817  -2.244 -15.903  1.00  0.39
ATOM     30  C   ASN A   5       9.146  -5.812 -15.561  1.00  0.55
ATOM     31  O   ASN A   5       8.660  -4.755 -15.093  1.00 -0.55
ATOM     32  N   THR A   6       8.573  -6.475 -16.564  1.00 -0.40
ATOM     33  H   THR A   6       8.954  -7.320 -16.930  1.00  0.40
ATOM     34  CA  THR A   6       7.336  -5.993 -17.193  1.00  0.00
ATOM     35  CB  THR A   6       7.495  -6.026 -18.718  1.00  0.00
ATOM     36  OG1 THR A   6       7.625  -7.403 -19.111  1.00 -0.49
ATOM     37  HG1 THR A   6       7.563  -7.412 -20.069  1.00  0.49
ATOM     38  CG2 THR A   6       8.740  -5.225 -19.136  1.00  0.00
ATOM     39  C   THR A   6       6.232  -6.939 -16.733  1.00  0.55
ATOM     40  O   THR A   6       6.611  -8.029 -16.299  1.00 -0.55
ATOM     41  N   PHE A   7       4.972  -6.560 -16.843  1.00 -0.40
ATOM     42  H   PHE A   7       4.688  -5.677 -17.207  1.00  0.40
ATOM     43  CA  PHE A   7       3.912  -7.502 -16.400  1.00  0.00
ATOM     44  CB  PHE A   7       2.545  -6.816 -16.648  1.00  0.12
ATOM     45  CG  PHE A   7       2.234  -5.716 -15.659  1.00 -0.12
ATOM     46  CD1 PHE A   7       2.080  -6.016 -14.292  1.00 -0.12
ATOM     47  HD1 PHE A   7       2.188  -7.032 -13.942  1.00  0.12
ATOM     48  CE1 PHE A   7       1.787  -4.996 -13.396  1.00 -0.12
ATOM     49  HE1 PHE A   7       1.638  -5.215 -12.349  1.00  0.12
ATOM     50  CZ  PHE A   7       1.687  -3.671 -13.868  1.00 -0.12
ATOM     51  HZ  PHE A   7       1.486  -2.873 -13.169  1.00  0.12
ATOM     52  CD2 PHE A   7       2.089  -4.405 -16.107  1.00 -0.12
ATOM     53  HD2 PHE A   7       2.168  -4.189 -17.162  1.00  0.12
ATOM     54  CE2 PHE A   7       1.843  -3.376 -15.212  1.00 -0.12
ATOM     55  HE2 PHE A   7       1.773  -2.355 -15.558  1.00  0.12
ATOM     56  C   PHE A   7       3.988  -8.873 -17.043  1.00  0.55
ATOM     57  O   PHE A   7       3.930  -9.931 -16.338  1.00 -0.55
ATOM     58  N   ASP A   8       4.076  -8.953 -18.383  1.00 -0.40
ATOM     59  H   ASP A   8       4.106  -8.140 -18.960  1.00  0.40
ATOM     60  CA  ASP A   8       4.135 -10.249 -19.088  1.00  0.00
ATOM     61  CB  ASP A   8       4.031 -10.089 -20.627  1.00  0.00
ATOM     62  CG  ASP A   8       2.588  -9.770 -20.943  1.00  0.10
ATOM     63  OD1 ASP A   8       1.754 -10.653 -20.640  1.00 -0.55
ATOM     64  OD2 ASP A   8       2.462  -8.627 -21.418  1.00 -0.55
ATOM     65  C   ASP A   8       5.421 -11.049 -18.947  1.00  0.55
ATOM     66  O   ASP A   8       5.378 -12.269 -18.851  1.00 -0.55
ATOM     67  N   GLY A   9       6.548 -10.322 -19.006  1.00 -0.40
ATOM     68  H   GLY A   9       6.591  -9.338 -19.155  1.00  0.40
ATOM     69  CA  GLY A   9       7.803 -11.083 -18.828  1.00  0.00
ATOM     70  C   GLY A   9       7.792 -11.756 -17.443  1.00  0.55
ATOM     71  O   GLY A   9       8.086 -12.963 -17.360  1.00 -0.55
ATOM     72  N   VAL A  10       7.485 -11.016 -16.366  1.00 -0.40
ATOM     73  H   VAL A  10       7.259 -10.048 -16.433  1.00  0.40
ATOM     74  CA  VAL A  10       7.464 -11.599 -15.010  1.00  0.00
ATOM     75  CB  VAL A  10       7.388 -10.553 -13.892  1.00  0.00
ATOM     76  CG1 VAL A  10       7.386 -11.181 -12.494  1.00  0.00
ATOM     77  CG2 VAL A  10       8.560  -9.576 -13.991  1.00  0.00
ATOM     78  C   VAL A  10       6.322 -12.605 -14.848  1.00  0.55
ATOM     79  O   VAL A  10       6.519 -13.655 -14.242  1.00 -0.55
ATOM     80  N   ALA A  11       5.167 -12.365 -15.417  1.00 -0.40
ATOM     81  H   ALA A  11       5.009 -11.540 -15.953  1.00  0.40
ATOM     82  CA  ALA A  11       4.038 -13.274 -15.314  1.00  0.00
ATOM     83  CB  ALA A  11       2.713 -12.733 -15.889  1.00  0.00
ATOM     84  C   ALA A  11       4.389 -14.583 -16.026  1.00  0.55
ATOM     85  O   ALA A  11       4.042 -15.634 -15.517  1.00 -0.55
ATOM     86  N   ASP A  12       5.050 -14.457 -17.191  1.00 -0.40
ATOM     87  H   ASP A  12       5.317 -13.590 -17.603  1.00  0.40
ATOM     88  CA  ASP A  12       5.392 -15.710 -17.887  1.00  0.00
ATOM     89  CB  ASP A  12       5.950 -15.433 -19.272  1.00  0.00
ATOM     90  CG  ASP A  12       4.809 -15.091 -20.202  1.00  0.10
ATOM     91  OD1 ASP A  12       3.608 -15.246 -19.848  1.00 -0.55
ATOM     92  OD2 ASP A  12       5.220 -14.674 -21.315  1.00 -0.55
ATOM     93  C   ASP A  12       6.440 -16.470 -17.120  1.00  0.55
ATOM     94  O   ASP A  12       6.401 -17.688 -17.034  1.00 -0.55
ATOM     95  N   TYR A  13       7.400 -15.716 -16.618  1.00 -0.40
ATOM     96  H   TYR A  13       7.421 -14.726 -16.734  1.00  0.40
ATOM     97  CA  TYR A  13       8.517 -16.321 -15.838  1.00  0.00
ATOM     98  CB  TYR A  13       9.528 -15.218 -15.495  1.00  0.12
ATOM     99  CG  TYR A  13      10.857 -15.763 -15.081  1.00 -0.12
ATOM    100  CD1 TYR A  13      11.025 -16.287 -13.802  1.00 -0.12
ATOM    101  HD1 TYR A  13      10.183 -16.269 -13.127  1.00  0.12
ATOM    102  CE1 TYR A  13      12.217 -16.831 -13.348  1.00 -0.12
ATOM    103  HE1 TYR A  13      12.310 -17.255 -12.360  1.00  0.12
ATOM    104  CZ  TYR A  13      13.280 -16.800 -14.232  1.00  0.06
ATOM    105  OH  TYR A  13      14.503 -17.285 -13.795  1.00 -0.49
ATOM    106  HH  TYR A  13      14.497 -17.283 -12.835  1.00  0.43
ATOM    107  CD2 TYR A  13      11.943 -15.767 -15.969  1.00 -0.12
ATOM    108  HD2 TYR A  13      11.846 -15.372 -16.969  1.00  0.12
ATOM    109  CE2 TYR A  13      13.153 -16.297 -15.519  1.00 -0.12
ATOM    110  HE2 TYR A  13      14.005 -16.316 -16.183  1.00  0.12
ATOM    111  C   TYR A  13       8.019 -17.119 -14.644  1.00  0.55
ATOM    112  O   TYR A  13       8.424 -18.276 -14.395  1.00 -0.55
ATOM    113  N   LEU A  14       7.100 -16.494 -13.897  1.00 -0.40
ATOM    114  H   LEU A  14       6.793 -15.571 -14.114  1.00  0.40
ATOM    115  CA  LEU A  14       6.466 -17.116 -12.696  1.00  0.00
ATOM    116  CB  LEU A  14       5.439 -16.167 -12.076  1.00  0.00
ATOM    117  CG  LEU A  14       6.026 -14.992 -11.281  1.00  0.00
ATOM    118  CD1 LEU A  14       4.925 -13.953 -11.038  1.00  0.00
ATOM    119  CD2 LEU A  14       6.608 -15.537  -9.993  1.00  0.00
ATOM    120  C   LEU A  14       5.759 -18.417 -13.020  1.00  0.55
ATOM    121  O   LEU A  14       5.887 -19.465 -12.365  1.00 -0.55
ATOM    122  N   GLN A  15       4.997 -18.320 -14.103  1.00 -0.40
ATOM    123  H   GLN A  15       4.886 -17.492 -14.647  1.00  0.40
ATOM    124  CA  GLN A  15       4.271 -19.539 -14.511  1.00  0.00
ATOM    125  CB  GLN A  15       3.242 -19.235 -15.560  1.00  0.00
ATOM    126  CG  GLN A  15       1.993 -18.450 -15.209  1.00  0.00
ATOM    127  CD  GLN A  15       1.053 -18.699 -16.416  1.00  0.55
ATOM    128  OE1 GLN A  15       1.315 -18.171 -17.517  1.00 -0.55
ATOM    129  NE2 GLN A  15       0.048 -19.519 -16.139  1.00 -0.78
ATOM    130 HE21 GLN A  15      -0.620 -19.749 -16.847  1.00  0.39
ATOM    131 HE22 GLN A  15      -0.043 -19.908 -15.222  1.00  0.39
ATOM    132  C   GLN A  15       5.193 -20.634 -15.081  1.00  0.55
ATOM    133  O   GLN A  15       4.839 -21.802 -14.957  1.00 -0.55
ATOM    134  N   THR A  16       6.284 -20.233 -15.716  1.00 -0.40
ATOM    135  H   THR A  16       6.514 -19.270 -15.831  1.00  0.40
ATOM    136  CA  THR A  16       7.211 -21.195 -16.283  1.00  0.00
ATOM    137  CB  THR A  16       8.108 -20.626 -17.410  1.00  0.00
ATOM    138  OG1 THR A  16       7.259 -19.900 -18.296  1.00 -0.49
ATOM    139  HG1 THR A  16       6.981 -19.117 -17.815  1.00  0.49
ATOM    140  CG2 THR A  16       8.810 -21.765 -18.173  1.00  0.00
ATOM    141  C   THR A  16       8.162 -21.733 -15.234  1.00  0.55
ATOM    142  O   THR A  16       8.299 -22.967 -15.218  1.00 -0.55
ATOM    143  N   TYR A  17       8.773 -20.886 -14.447  1.00 -0.40
ATOM    144  H   TYR A  17       8.625 -19.901 -14.488  1.00  0.40
ATOM    145  CA  TYR A  17       9.721 -21.377 -13.449  1.00  0.00
ATOM    146  CB  TYR A  17      11.033 -20.515 -13.591  1.00  0.12
ATOM    147  CG  TYR A  17      11.478 -20.514 -15.040  1.00 -0.12
ATOM    148  CD1 TYR A  17      12.130 -21.636 -15.596  1.00 -0.12
ATOM    149  HD1 TYR A  17      12.305 -22.500 -14.973  1.00  0.12
ATOM    150  CE1 TYR A  17      12.555 -21.666 -16.925  1.00 -0.12
ATOM    151  HE1 TYR A  17      13.056 -22.528 -17.340  1.00  0.12
ATOM    152  CZ  TYR A  17      12.302 -20.532 -17.687  1.00  0.06
ATOM    153  OH  TYR A  17      12.619 -20.477 -19.033  1.00 -0.49
ATOM    154  HH  TYR A  17      12.363 -19.613 -19.363  1.00  0.43
ATOM    155  CD2 TYR A  17      11.256 -19.401 -15.851  1.00 -0.12
ATOM    156  HD2 TYR A  17      10.767 -18.530 -15.440  1.00  0.12
ATOM    157  CE2 TYR A  17      11.655 -19.401 -17.171  1.00 -0.12
ATOM    158  HE2 TYR A  17      11.471 -18.541 -17.798  1.00  0.12
ATOM    159  C   TYR A  17       9.234 -21.420 -12.010  1.00  0.55
ATOM    160  O   TYR A  17      10.026 -21.911 -11.202  1.00 -0.55
ATOM    161  N   HSD A  18       8.058 -20.995 -11.640  1.00 -0.40
ATOM    162  H   HSD A  18       7.420 -20.623 -12.308  1.00  0.40
ATOM    163  CA  HSD A  18       7.567 -21.013 -10.282  1.00  0.00
ATOM    164  CB  HSD A  18       7.255 -22.412  -9.742  1.00  0.12
ATOM    165  ND1 HSD A  18       5.350 -22.085 -11.391  1.00 -0.40
ATOM    166  HD1 HSD A  18       5.522 -21.119 -11.582  1.00  0.40
ATOM    167  CG  HSD A  18       6.073 -22.863 -10.532  1.00 -0.12
ATOM    168  CE1 HSD A  18       4.387 -22.849 -11.917  1.00  0.15
ATOM    169  HE1 HSD A  18       3.667 -22.489 -12.652  1.00  0.12
ATOM    170  NE2 HSD A  18       4.445 -24.074 -11.420  1.00 -0.56
ATOM    171  CD2 HSD A  18       5.512 -24.100 -10.552  1.00  0.15
ATOM    172  HD2 HSD A  18       5.776 -25.007 -10.022  1.00  0.12
ATOM    173  C   HSD A  18       8.486 -20.307  -9.289  1.00  0.55
ATOM    174  O   HSD A  18       8.646 -20.775  -8.185  1.00 -0.55
ATOM    175  N   LYS A  19       8.996 -19.177  -9.676  1.00 -0.40
ATOM    176  H   LYS A  19       8.837 -18.844 -10.601  1.00  0.40
ATOM    177  CA  LYS A  19       9.813 -18.307  -8.860  1.00  0.00
ATOM    178  CB  LYS A  19      11.113 -19.018  -8.541  1.00  0.00
ATOM    179  CG  LYS A  19      11.991 -19.124  -9.779  1.00  0.00
ATOM    180  CD  LYS A  19      13.185 -20.018  -9.647  1.00  0.00
ATOM    181  CE  LYS A  19      14.249 -19.494 -10.618  1.00  0.33
ATOM    182  NZ  LYS A  19      15.420 -20.420 -10.717  1.00 -0.32
ATOM    183  HZ1 LYS A  19      15.100 -21.350 -11.056  1.00  0.33
ATOM    184  HZ2 LYS A  19      15.859 -20.525  -9.780  1.00  0.33
ATOM    185  HZ3 LYS A  19      16.116 -20.029 -11.384  1.00  0.33
ATOM    186  C   LYS A  19       9.993 -17.020  -9.667  1.00  0.55
ATOM    187  O   LYS A  19       9.771 -16.952 -10.895  1.00 -0.55
ATOM    188  N   LEU A  20      10.378 -15.979  -8.953  1.00 -0.40
ATOM    189  H   LEU A  20      10.494 -16.018  -7.964  1.00  0.40
ATOM    190  CA  LEU A  20      10.655 -14.702  -9.595  1.00  0.00
ATOM    191  CB  LEU A  20      10.775 -13.519  -8.588  1.00  0.00
ATOM    192  CG  LEU A  20       9.470 -12.962  -7.959  1.00  0.00
ATOM    193  CD1 LEU A  20       9.842 -11.945  -6.902  1.00  0.00
ATOM    194  CD2 LEU A  20       8.540 -12.320  -8.967  1.00  0.00
ATOM    195  C   LEU A  20      12.022 -14.693 -10.299  1.00  0.55
ATOM    196  O   LEU A  20      12.918 -15.398  -9.815  1.00 -0.55
ATOM    197  N   PRO A  21      12.156 -13.855 -11.321  1.00 -0.20
ATOM    198  CD  PRO A  21      11.077 -13.073 -11.927  1.00  0.10
ATOM    199  CA  PRO A  21      13.437 -13.676 -12.023  1.00  0.10
ATOM    200  CB  PRO A  21      13.188 -12.626 -13.078  1.00  0.00
ATOM    201  CG  PRO A  21      11.739 -12.352 -13.069  1.00  0.00
ATOM    202  C   PRO A  21      14.474 -13.211 -11.006  1.00  0.55
ATOM    203  O   PRO A  21      14.181 -12.619  -9.964  1.00 -0.55
ATOM    204  N   ASP A  22      15.740 -13.397 -11.342  1.00 -0.40
ATOM    205  H   ASP A  22      15.985 -13.802 -12.219  1.00  0.40
ATOM    206  CA  ASP A  22      16.859 -13.044 -10.498  1.00  0.00
ATOM    207  CB  ASP A  22      18.200 -13.555 -11.095  1.00  0.00
ATOM    208  CG  ASP A  22      18.099 -15.082 -11.055  1.00  0.10
ATOM    209  OD1 ASP A  22      17.236 -15.690 -10.347  1.00 -0.55
ATOM    210  OD2 ASP A  22      18.916 -15.723 -11.777  1.00 -0.55
ATOM    211  C   ASP A  22      17.038 -11.587 -10.209  1.00  0.55
ATOM    212  O   ASP A  22      17.916 -11.326  -9.369  1.00 -0.55
ATOM    213  N   ASN A  23      16.341 -10.659 -10.820  1.00 -0.40
ATOM    214  H   ASN A  23      15.639 -10.870 -11.497  1.00  0.40
ATOM    215  CA  ASN A  23      16.571  -9.236 -10.524  1.00  0.00
ATOM    216  CB  ASN A  23      16.326  -8.442 -11.803  1.00  0.00
ATOM    217  CG  ASN A  23      14.973  -8.757 -12.424  1.00  0.55
ATOM    218  OD1 ASN A  23      14.761  -9.889 -12.907  1.00 -0.55
ATOM    219  ND2 ASN A  23      14.083  -7.761 -12.405  1.00 -0.78
ATOM    220 HD21 ASN A  23      14.327  -6.880 -12.000  1.00  0.39
ATOM    221 HD22 ASN A  23      13.173  -7.897 -12.796  1.00  0.39
ATOM    222  C   ASN A  23      15.722  -8.732  -9.359  1.00  0.55
ATOM    223  O   ASN A  23      15.748  -7.539  -9.060  1.00 -0.55
ATOM    224  N   TYR A  24      14.997  -9.618  -8.725  1.00 -0.40
ATOM    225  H   TYR A  24      14.985 -10.578  -8.994  1.00  0.40
ATOM    226  CA  TYR A  24      14.162  -9.268  -7.591  1.00  0.00
ATOM    227  CB  TYR A  24      12.841 -10.106  -7.635  1.00  0.12
ATOM    228  CG  TYR A  24      11.971  -9.391  -8.629  1.00 -0.12
ATOM    229  CD1 TYR A  24      11.299  -8.220  -8.263  1.00 -0.12
ATOM    230  HD1 TYR A  24      11.365  -7.877  -7.242  1.00  0.12
ATOM    231  CE1 TYR A  24      10.553  -7.490  -9.169  1.00 -0.12
ATOM    232  HE1 TYR A  24      10.056  -6.578  -8.872  1.00  0.12
ATOM    233  CZ  TYR A  24      10.462  -7.963 -10.476  1.00  0.06
ATOM    234  OH  TYR A  24       9.680  -7.287 -11.405  1.00 -0.49
ATOM    235  HH  TYR A  24       9.165  -6.627 -10.936  1.00  0.43
ATOM    236  CD2 TYR A  24      11.913  -9.820  -9.940  1.00 -0.12
ATOM    237  HD2 TYR A  24      12.470 -10.692 -10.252  1.00  0.12
ATOM    238  CE2 TYR A  24      11.130  -9.119 -10.862  1.00 -0.12
ATOM    239  HE2 TYR A  24      11.043  -9.477 -11.878  1.00  0.12
ATOM    240  C   TYR A  24      14.764  -9.534  -6.232  1.00  0.55
ATOM    241  O   TYR A  24      15.365 -10.597  -6.153  1.00 -0.55
ATOM    242  N   ILE A  25      14.561  -8.696  -5.232  1.00 -0.40
ATOM    243  H   ILE A  25      14.067  -7.840  -5.361  1.00  0.40
ATOM    244  CA  ILE A  25      15.038  -8.950  -3.877  1.00  0.00
ATOM    245  CB  ILE A  25      16.326  -8.192  -3.481  1.00  0.00
ATOM    246  CG2 ILE A  25      17.566  -8.889  -4.056  1.00  0.00
ATOM    247  CG1 ILE A  25      16.322  -6.709  -3.870  1.00  0.00
ATOM    248  CD1 ILE A  25      17.601  -6.045  -3.346  1.00  0.00
ATOM    249  C   ILE A  25      13.950  -8.515  -2.886  1.00  0.55
ATOM    250  O   ILE A  25      13.309  -7.552  -3.241  1.00 -0.55
ATOM    251  N   THR A  26      13.773  -9.140  -1.750  1.00 -0.40
ATOM    252  H   THR A  26      14.311  -9.942  -1.503  1.00  0.40
ATOM    253  CA  THR A  26      12.783  -8.716  -0.770  1.00  0.00
ATOM    254  CB  THR A  26      12.528  -9.786   0.303  1.00  0.00
ATOM    255  OG1 THR A  26      13.694  -9.881   1.116  1.00 -0.49
ATOM    256  HG1 THR A  26      13.504 -10.554   1.773  1.00  0.49
ATOM    257  CG2 THR A  26      12.324 -11.127  -0.344  1.00  0.00
ATOM    258  C   THR A  26      13.224  -7.400  -0.140  1.00  0.55
ATOM    259  O   THR A  26      14.357  -6.901  -0.315  1.00 -0.55
ATOM    260  N   LYS A  27      12.287  -6.769   0.542  1.00 -0.40
ATOM    261  H   LYS A  27      11.367  -7.146   0.596  1.00  0.40
ATOM    262  CA  LYS A  27      12.460  -5.526   1.257  1.00  0.00
ATOM    263  CB  LYS A  27      11.181  -4.959   1.855  1.00  0.00
ATOM    264  CG  LYS A  27      10.102  -4.405   0.945  1.00  0.00
ATOM    265  CD  LYS A  27       8.750  -4.452   1.677  1.00  0.00
ATOM    266  CE  LYS A  27       7.559  -4.131   0.800  1.00  0.33
ATOM    267  NZ  LYS A  27       6.252  -4.452   1.438  1.00 -0.32
ATOM    268  HZ1 LYS A  27       6.150  -3.905   2.316  1.00  0.33
ATOM    269  HZ2 LYS A  27       6.214  -5.468   1.657  1.00  0.33
ATOM    270  HZ3 LYS A  27       5.479  -4.210   0.786  1.00  0.33
ATOM    271  C   LYS A  27      13.546  -5.724   2.363  1.00  0.55
ATOM    272  O   LYS A  27      14.371  -4.798   2.524  1.00 -0.55
ATOM    273  N   SER A  28      13.524  -6.835   3.061  1.00 -0.40
ATOM    274  H   SER A  28      12.843  -7.551   2.929  1.00  0.40
ATOM    275  CA  SER A  28      14.554  -7.060   4.102  1.00  0.00
ATOM    276  CB  SER A  28      14.180  -8.226   4.985  1.00  0.00
ATOM    277  OG  SER A  28      14.628  -9.515   4.622  1.00 -0.49
ATOM    278  HG  SER A  28      14.293 -10.111   5.296  1.00  0.49
ATOM    279  C   SER A  28      15.937  -7.179   3.452  1.00  0.55
ATOM    280  O   SER A  28      16.867  -6.489   3.907  1.00 -0.55
ATOM    281  N   GLU A  29      16.051  -7.999   2.392  1.00 -0.40
ATOM    282  H   GLU A  29      15.287  -8.547   2.061  1.00  0.40
ATOM    283  CA  GLU A  29      17.290  -8.135   1.672  1.00  0.00
ATOM    284  CB  GLU A  29      17.101  -8.912   0.350  1.00  0.00
ATOM    285  CG  GLU A  29      17.067 -10.380   0.712  1.00  0.00
ATOM    286  CD  GLU A  29      16.359 -11.242  -0.303  1.00  0.10
ATOM    287  OE1 GLU A  29      16.171 -10.866  -1.480  1.00 -0.55
ATOM    288  OE2 GLU A  29      15.927 -12.350   0.128  1.00 -0.55
ATOM    289  C   GLU A  29      17.900  -6.827   1.208  1.00  0.55
ATOM    290  O   GLU A  29      19.127  -6.597   1.301  1.00 -0.55
ATOM    291  N   ALA A  30      17.009  -6.004   0.662  1.00 -0.40
ATOM    292  H   ALA A  30      16.044  -6.240   0.586  1.00  0.40
ATOM    293  CA  ALA A  30      17.400  -4.684   0.135  1.00  0.00
ATOM    294  CB  ALA A  30      16.185  -4.078  -0.557  1.00  0.00
ATOM    295  C   ALA A  30      18.008  -3.761   1.193  1.00  0.55
ATOM    296  O   ALA A  30      19.015  -3.059   1.036  1.00 -0.55
ATOM    297  N   GLN A  31      17.328  -3.779   2.338  1.00 -0.40
ATOM    298  H   GLN A  31      16.515  -4.344   2.445  1.00  0.40
ATOM    299  CA  GLN A  31      17.698  -2.998   3.511  1.00  0.00
ATOM    300  CB  GLN A  31      16.700  -3.141   4.643  1.00  0.00
ATOM    301  CG  GLN A  31      15.300  -2.718   4.234  1.00  0.00
ATOM    302  CD  GLN A  31      14.294  -2.788   5.368  1.00  0.55
ATOM    303  OE1 GLN A  31      13.963  -1.687   5.817  1.00 -0.55
ATOM    304  NE2 GLN A  31      13.796  -3.926   5.881  1.00 -0.78
ATOM    305 HE21 GLN A  31      13.134  -3.889   6.630  1.00  0.39
ATOM    306 HE22 GLN A  31      14.086  -4.810   5.513  1.00  0.39
ATOM    307  C   GLN A  31      19.099  -3.444   3.943  1.00  0.55
ATOM    308  O   GLN A  31      19.888  -2.569   4.269  1.00 -0.55
ATOM    309  N   ALA A  32      19.253  -4.754   3.872  1.00 -0.40
ATOM    310  H   ALA A  32      18.510  -5.349   3.577  1.00  0.40
ATOM    311  CA  ALA A  32      20.500  -5.431   4.211  1.00  0.00
ATOM    312  CB  ALA A  32      20.493  -6.930   4.090  1.00  0.00
ATOM    313  C   ALA A  32      21.607  -4.845   3.322  1.00  0.55
ATOM    314  O   ALA A  32      22.731  -4.739   3.833  1.00 -0.55
ATOM    315  N   LEU A  33      21.311  -4.450   2.092  1.00 -0.40
ATOM    316  H   LEU A  33      20.398  -4.519   1.698  1.00  0.40
ATOM    317  CA  LEU A  33      22.357  -3.884   1.258  1.00  0.00
ATOM    318  CB  LEU A  33      22.135  -4.136  -0.238  1.00  0.00
ATOM    319  CG  LEU A  33      21.779  -5.612  -0.475  1.00  0.00
ATOM    320  CD1 LEU A  33      21.481  -5.834  -1.940  1.00  0.00
ATOM    321  CD2 LEU A  33      22.911  -6.488   0.024  1.00  0.00
ATOM    322  C   LEU A  33      22.450  -2.396   1.468  1.00  0.55
ATOM    323  O   LEU A  33      23.265  -1.801   0.764  1.00 -0.55
ATOM    324  N   GLY A  34      21.641  -1.829   2.330  1.00 -0.40
ATOM    325  H   GLY A  34      20.958  -2.311   2.872  1.00  0.40
ATOM    326  CA  GLY A  34      21.774  -0.373   2.490  1.00  0.00
ATOM    327  C   GLY A  34      20.646   0.455   1.912  1.00  0.55
ATOM    328  O   GLY A  34      20.850   1.663   1.794  1.00 -0.55
ATOM    329  N   TRP A  35      19.542  -0.227   1.591  1.00 -0.40
ATOM    330  H   TRP A  35      19.459  -1.214   1.705  1.00  0.40
ATOM    331  CA  TRP A  35      18.395   0.472   1.052  1.00  0.00
ATOM    332  CB  TRP A  35      17.413  -0.521   0.459  1.00  0.12
ATOM    333  CG  TRP A  35      16.126   0.047  -0.111  1.00 -0.12
ATOM    334  CD1 TRP A  35      15.966   1.059  -1.031  1.00 -0.12
ATOM    335  HD1 TRP A  35      16.756   1.653  -1.465  1.00  0.12
ATOM    336  NE1 TRP A  35      14.618   1.180  -1.300  1.00 -0.40
ATOM    337  HE1 TRP A  35      14.236   1.815  -1.935  1.00  0.40
ATOM    338  CE2 TRP A  35      13.885   0.291  -0.560  1.00  0.00
ATOM    339  CD2 TRP A  35      14.793  -0.438   0.202  1.00  0.00
ATOM    340  CE3 TRP A  35      14.327  -1.408   1.089  1.00 -0.12
ATOM    341  HE3 TRP A  35      14.989  -1.960   1.741  1.00  0.12
ATOM    342  CZ3 TRP A  35      12.972  -1.648   1.111  1.00 -0.12
ATOM    343  HZ3 TRP A  35      12.582  -2.429   1.748  1.00  0.12
ATOM    344  CZ2 TRP A  35      12.492   0.088  -0.535  1.00 -0.12
ATOM    345  HZ2 TRP A  35      11.788   0.648  -1.131  1.00  0.12
ATOM    346  CH2 TRP A  35      12.092  -0.902   0.328  1.00 -0.12
ATOM    347  HH2 TRP A  35      11.036  -1.115   0.404  1.00  0.12
ATOM    348  C   TRP A  35      17.652   1.229   2.157  1.00  0.55
ATOM    349  O   TRP A  35      17.319   0.631   3.180  1.00 -0.55
ATOM    350  N   VAL A  36      17.398   2.503   1.833  1.00 -0.40
ATOM    351  H   VAL A  36      17.709   2.885   0.966  1.00  0.40
ATOM    352  CA  VAL A  36      16.660   3.433   2.691  1.00  0.00
ATOM    353  CB  VAL A  36      17.450   4.649   3.192  1.00  0.00
ATOM    354  CG1 VAL A  36      16.648   5.384   4.245  1.00  0.00
ATOM    355  CG2 VAL A  36      18.811   4.283   3.760  1.00  0.00
ATOM    356  C   VAL A  36      15.551   3.940   1.762  1.00  0.55
ATOM    357  O   VAL A  36      15.938   4.746   0.898  1.00 -0.55
ATOM    358  N   ALA A  37      14.332   3.417   1.956  1.00 -0.40
ATOM    359  H   ALA A  37      14.129   2.772   2.689  1.00  0.40
ATOM    360  CA  ALA A  37      13.223   3.787   1.069  1.00  0.00
ATOM    361  CB  ALA A  37      11.904   3.144   1.465  1.00  0.00
ATOM    362  C   ALA A  37      13.120   5.297   0.914  1.00  0.55
ATOM    363  O   ALA A  37      12.985   5.735  -0.250  1.00 -0.55
ATOM    364  N   SER A  38      13.155   6.050   1.998  1.00 -0.40
ATOM    365  H   SER A  38      13.251   5.705   2.928  1.00  0.40
ATOM    366  CA  SER A  38      13.042   7.494   1.789  1.00  0.00
ATOM    367  CB  SER A  38      12.904   8.310   3.079  1.00  0.00
ATOM    368  OG  SER A  38      13.873   7.799   3.987  1.00 -0.49
ATOM    369  HG  SER A  38      13.492   7.000   4.359  1.00  0.49
ATOM    370  C   SER A  38      14.220   8.080   1.002  1.00  0.55
ATOM    371  O   SER A  38      14.056   9.224   0.533  1.00 -0.55
ATOM    372  N   LYS A  39      15.343   7.430   0.811  1.00 -0.40
ATOM    373  H   LYS A  39      15.518   6.513   1.164  1.00  0.40
ATOM    374  CA  LYS A  39      16.410   8.079   0.036  1.00  0.00
ATOM    375  CB  LYS A  39      17.766   7.511   0.382  1.00  0.00
ATOM    376  CG  LYS A  39      17.926   6.529   1.525  1.00  0.00
ATOM    377  CD  LYS A  39      19.285   6.772   2.215  1.00  0.00
ATOM    378  CE  LYS A  39      19.281   8.268   2.589  1.00  0.33
ATOM    379  NZ  LYS A  39      18.012   8.835   1.990  1.00 -0.32
ATOM    380  HZ1 LYS A  39      17.341   8.063   1.802  1.00  0.33
ATOM    381  HZ2 LYS A  39      18.236   9.324   1.100  1.00  0.33
ATOM    382  HZ3 LYS A  39      17.585   9.510   2.658  1.00  0.33
ATOM    383  C   LYS A  39      16.149   7.836  -1.458  1.00  0.55
ATOM    384  O   LYS A  39      16.607   8.608  -2.310  1.00 -0.55
ATOM    385  N   GLY A  40      15.420   6.748  -1.705  1.00 -0.40
ATOM    386  H   GLY A  40      15.044   6.158  -0.995  1.00  0.40
ATOM    387  CA  GLY A  40      15.152   6.388  -3.115  1.00  0.00
ATOM    388  C   GLY A  40      16.499   5.869  -3.682  1.00  0.55
ATOM    389  O   GLY A  40      16.691   6.012  -4.881  1.00 -0.55
ATOM    390  N   ASN A  41      17.345   5.248  -2.879  1.00 -0.40
ATOM    391  H   ASN A  41      17.125   5.077  -1.923  1.00  0.40
ATOM    392  CA  ASN A  41      18.656   4.768  -3.321  1.00  0.00
ATOM    393  CB  ASN A  41      19.660   5.137  -2.190  1.00  0.00
ATOM    394  CG  ASN A  41      19.415   4.159  -1.063  1.00  0.55
ATOM    395  OD1 ASN A  41      18.331   3.582  -0.908  1.00 -0.55
ATOM    396  ND2 ASN A  41      20.429   3.913  -0.227  1.00 -0.78
ATOM    397 HD21 ASN A  41      20.307   3.273   0.532  1.00  0.39
ATOM    398 HD22 ASN A  41      21.308   4.370  -0.359  1.00  0.39
ATOM    399  C   ASN A  41      18.791   3.299  -3.673  1.00  0.55
ATOM    400  O   ASN A  41      19.893   2.721  -3.645  1.00 -0.55
ATOM    401  N   LEU A  42      17.706   2.602  -4.035  1.00 -0.40
ATOM    402  H   LEU A  42      16.800   3.014  -4.097  1.00  0.40
ATOM    403  CA  LEU A  42      17.801   1.167  -4.366  1.00  0.00
ATOM    404  CB  LEU A  42      16.422   0.571  -4.646  1.00  0.00
ATOM    405  CG  LEU A  42      16.306  -0.921  -4.883  1.00  0.00
ATOM    406  CD1 LEU A  42      16.789  -1.705  -3.667  1.00  0.00
ATOM    407  CD2 LEU A  42      14.872  -1.264  -5.270  1.00  0.00
ATOM    408  C   LEU A  42      18.772   0.859  -5.524  1.00  0.55
ATOM    409  O   LEU A  42      19.554  -0.096  -5.416  1.00 -0.55
ATOM    410  N   ALA A  43      18.691   1.648  -6.583  1.00 -0.40
ATOM    411  H   ALA A  43      18.078   2.431  -6.657  1.00  0.40
ATOM    412  CA  ALA A  43      19.569   1.338  -7.721  1.00  0.00
ATOM    413  CB  ALA A  43      18.966   2.065  -8.911  1.00  0.00
ATOM    414  C   ALA A  43      21.023   1.663  -7.424  1.00  0.55
ATOM    415  O   ALA A  43      21.910   1.165  -8.140  1.00 -0.55
ATOM    416  N   ASP A  44      21.277   2.449  -6.389  1.00 -0.40
ATOM    417  H   ASP A  44      20.549   2.839  -5.831  1.00  0.40
ATOM    418  CA  ASP A  44      22.631   2.795  -6.000  1.00  0.00
ATOM    419  CB  ASP A  44      22.782   3.960  -5.026  1.00  0.00
ATOM    420  CG  ASP A  44      21.953   5.126  -5.520  1.00  0.10
ATOM    421  OD1 ASP A  44      22.010   5.282  -6.761  1.00 -0.55
ATOM    422  OD2 ASP A  44      21.287   5.844  -4.743  1.00 -0.55
ATOM    423  C   ASP A  44      23.228   1.635  -5.195  1.00  0.55
ATOM    424  O   ASP A  44      24.440   1.429  -5.311  1.00 -0.55
ATOM    425  N   VAL A  45      22.369   0.991  -4.428  1.00 -0.40
ATOM    426  H   VAL A  45      21.396   1.201  -4.378  1.00  0.40
ATOM    427  CA  VAL A  45      22.884  -0.101  -3.600  1.00  0.00
ATOM    428  CB  VAL A  45      22.219   0.010  -2.191  1.00  0.00
ATOM    429  CG1 VAL A  45      22.421   1.426  -1.646  1.00  0.00
ATOM    430  CG2 VAL A  45      20.743  -0.327  -2.180  1.00  0.00
ATOM    431  C   VAL A  45      22.741  -1.504  -4.160  1.00  0.55
ATOM    432  O   VAL A  45      23.317  -2.484  -3.636  1.00 -0.55
ATOM    433  N   ALA A  46      21.930  -1.649  -5.197  1.00 -0.40
ATOM    434  H   ALA A  46      21.481  -0.861  -5.608  1.00  0.40
ATOM    435  CA  ALA A  46      21.617  -2.936  -5.830  1.00  0.00
ATOM    436  CB  ALA A  46      20.573  -3.708  -5.029  1.00  0.00
ATOM    437  C   ALA A  46      21.151  -2.620  -7.241  1.00  0.55
ATOM    438  O   ALA A  46      19.974  -2.679  -7.582  1.00 -0.55
ATOM    439  N   PRO A  47      22.177  -2.290  -8.036  1.00 -0.20
ATOM    440  CD  PRO A  47      23.616  -2.206  -7.719  1.00  0.10
ATOM    441  CA  PRO A  47      21.898  -1.931  -9.444  1.00  0.10
ATOM    442  CB  PRO A  47      23.244  -1.460  -9.974  1.00  0.00
ATOM    443  CG  PRO A  47      24.088  -1.185  -8.761  1.00  0.00
ATOM    444  C   PRO A  47      21.214  -3.138 -10.098  1.00  0.55
ATOM    445  O   PRO A  47      21.542  -4.317  -9.806  1.00 -0.55
ATOM    446  N   GLY A  48      20.258  -2.779 -10.942  1.00 -0.40
ATOM    447  H   GLY A  48      20.020  -1.826 -11.115  1.00  0.40
ATOM    448  CA  GLY A  48      19.500  -3.787 -11.667  1.00  0.00
ATOM    449  C   GLY A  48      18.460  -4.570 -10.889  1.00  0.55
ATOM    450  O   GLY A  48      17.785  -5.350 -11.547  1.00 -0.55
ATOM    451  N   LYS A  49      18.335  -4.351  -9.587  1.00 -0.40
ATOM    452  H   LYS A  49      18.914  -3.687  -9.122  1.00  0.40
ATOM    453  CA  LYS A  49      17.375  -5.032  -8.729  1.00  0.00
ATOM    454  CB  LYS A  49      17.926  -5.170  -7.312  1.00  0.00
ATOM    455  CG  LYS A  49      19.054  -6.088  -7.059  1.00  0.00
ATOM    456  CD  LYS A  49      18.842  -7.363  -7.836  1.00  0.00
ATOM    457  CE  LYS A  49      20.240  -7.929  -8.118  1.00  0.33
ATOM    458  NZ  LYS A  49      20.148  -9.389  -8.459  1.00 -0.32
ATOM    459  HZ1 LYS A  49      19.554  -9.511  -9.304  1.00  0.33
ATOM    460  HZ2 LYS A  49      19.725  -9.906  -7.661  1.00  0.33
ATOM    461  HZ3 LYS A  49      21.100  -9.762  -8.648  1.00  0.33
ATOM    462  C   LYS A  49      16.086  -4.197  -8.577  1.00  0.55
ATOM    463  O   LYS A  49      16.107  -2.958  -8.682  1.00 -0.55
ATOM    464  N   SER A  50      15.029  -4.926  -8.243  1.00 -0.40
ATOM    465  H   SER A  50      15.101  -5.913  -8.135  1.00  0.40
ATOM    466  CA  SER A  50      13.711  -4.380  -8.011  1.00  0.00
ATOM    467  CB  SER A  50      12.781  -4.725  -9.188  1.00  0.00
ATOM    468  OG  SER A  50      12.867  -4.002 -10.390  1.00 -0.49
ATOM    469  HG  SER A  50      12.033  -4.143 -10.844  1.00  0.49
ATOM    470  C   SER A  50      13.192  -5.095  -6.760  1.00  0.55
ATOM    471  O   SER A  50      13.549  -6.266  -6.525  1.00 -0.55
ATOM    472  N   ILE A  51      12.381  -4.448  -5.965  1.00 -0.40
ATOM    473  H   ILE A  51      12.132  -3.499  -6.138  1.00  0.40
ATOM    474  CA  ILE A  51      11.777  -5.049  -4.775  1.00  0.00
ATOM    475  CB  ILE A  51      11.084  -3.944  -3.913  1.00  0.00
ATOM    476  CG2 ILE A  51      10.270  -4.546  -2.766  1.00  0.00
ATOM    477  CG1 ILE A  51      12.133  -2.913  -3.492  1.00  0.00
ATOM    478  CD1 ILE A  51      13.226  -3.409  -2.600  1.00  0.00
ATOM    479  C   ILE A  51      10.739  -6.054  -5.232  1.00  0.55
ATOM    480  O   ILE A  51       9.897  -5.770  -6.131  1.00 -0.55
ATOM    481  N   GLY A  52      10.688  -7.239  -4.682  1.00 -0.40
ATOM    482  H   GLY A  52      11.340  -7.517  -3.981  1.00  0.40
ATOM    483  CA  GLY A  52       9.696  -8.229  -5.038  1.00  0.00
ATOM    484  C   GLY A  52       9.954  -9.502  -4.256  1.00  0.55
ATOM    485  O   GLY A  52      11.108  -9.792  -3.885  1.00 -0.55
ATOM    486  N   GLY A  53       8.846 -10.212  -4.027  1.00 -0.40
ATOM    487  H   GLY A  53       7.963  -9.891  -4.357  1.00  0.40
ATOM    488  CA  GLY A  53       8.797 -11.458  -3.317  1.00  0.00
ATOM    489  C   GLY A  53       8.214 -11.485  -1.916  1.00  0.55
ATOM    490  O   GLY A  53       7.977 -12.598  -1.430  1.00 -0.55
ATOM    491  N   ASP A  54       7.920 -10.323  -1.341  1.00 -0.40
ATOM    492  H   ASP A  54       8.103  -9.451  -1.788  1.00  0.40
ATOM    493  CA  ASP A  54       7.303 -10.247   0.001  1.00  0.00
ATOM    494  CB  ASP A  54       7.322  -8.786   0.474  1.00  0.00
ATOM    495  CG  ASP A  54       8.784  -8.444   0.755  1.00  0.10
ATOM    496  OD1 ASP A  54       9.238  -9.072   1.746  1.00 -0.55
ATOM    497  OD2 ASP A  54       9.364  -7.643  -0.019  1.00 -0.55
ATOM    498  C   ASP A  54       5.869 -10.753   0.005  1.00  0.55
ATOM    499  O   ASP A  54       5.163 -10.704  -1.011  1.00 -0.55
ATOM    500  N   ILE A  55       5.396 -11.225   1.127  1.00 -0.40
ATOM    501  H   ILE A  55       5.969 -11.292   1.940  1.00  0.40
ATOM    502  CA  ILE A  55       4.013 -11.689   1.300  1.00  0.00
ATOM    503  CB  ILE A  55       3.725 -12.284   2.698  1.00  0.00
ATOM    504  CG2 ILE A  55       2.232 -12.551   2.971  1.00  0.00
ATOM    505  CG1 ILE A  55       4.558 -13.587   2.828  1.00  0.00
ATOM    506  CD1 ILE A  55       3.737 -14.705   2.189  1.00  0.00
ATOM    507  C   ILE A  55       3.134 -10.440   1.118  1.00  0.55
ATOM    508  O   ILE A  55       3.504  -9.331   1.510  1.00 -0.55
ATOM    509  N   PHE A  56       2.000 -10.681   0.522  1.00 -0.40
ATOM    510  H   PHE A  56       1.791 -11.609   0.231  1.00  0.40
ATOM    511  CA  PHE A  56       0.953  -9.735   0.210  1.00  0.00
ATOM    512  CB  PHE A  56       0.565  -9.717  -1.293  1.00  0.12
ATOM    513  CG  PHE A  56      -0.506  -8.676  -1.530  1.00 -0.12
ATOM    514  CD1 PHE A  56      -0.206  -7.327  -1.368  1.00 -0.12
ATOM    515  HD1 PHE A  56       0.798  -7.040  -1.093  1.00  0.12
ATOM    516  CE1 PHE A  56      -1.158  -6.350  -1.549  1.00 -0.12
ATOM    517  HE1 PHE A  56      -0.909  -5.309  -1.405  1.00  0.12
ATOM    518  CZ  PHE A  56      -2.424  -6.716  -1.915  1.00 -0.12
ATOM    519  HZ  PHE A  56      -3.172  -5.952  -2.069  1.00  0.12
ATOM    520  CD2 PHE A  56      -1.807  -9.048  -1.893  1.00 -0.12
ATOM    521  HD2 PHE A  56      -2.067 -10.089  -2.017  1.00  0.12
ATOM    522  CE2 PHE A  56      -2.764  -8.044  -2.091  1.00 -0.12
ATOM    523  HE2 PHE A  56      -3.770  -8.308  -2.383  1.00  0.12
ATOM    524  C   PHE A  56      -0.213 -10.175   1.079  1.00  0.55
ATOM    525  O   PHE A  56      -0.703 -11.289   0.808  1.00 -0.55
ATOM    526  N   SER A  57      -0.570  -9.300   2.033  1.00 -0.40
ATOM    527  H   SER A  57      -0.160  -8.405   2.184  1.00  0.40
ATOM    528  CA  SER A  57      -1.681  -9.759   2.914  1.00  0.00
ATOM    529  CB  SER A  57      -1.460  -9.230   4.340  1.00  0.00
ATOM    530  OG  SER A  57      -0.176  -9.733   4.729  1.00 -0.49
ATOM    531  HG  SER A  57      -0.024  -9.410   5.620  1.00  0.49
ATOM    532  C   SER A  57      -3.088  -9.504   2.431  1.00  0.55
ATOM    533  O   SER A  57      -3.984  -9.914   3.203  1.00 -0.55
ATOM    534  N   ASN A  58      -3.285  -8.888   1.254  1.00 -0.40
ATOM    535  H   ASN A  58      -2.529  -8.536   0.708  1.00  0.40
ATOM    536  CA  ASN A  58      -4.616  -8.693   0.703  1.00  0.00
ATOM    537  CB  ASN A  58      -5.010 -10.107   0.212  1.00  0.00
ATOM    538  CG  ASN A  58      -6.288 -10.275  -0.572  1.00  0.55
ATOM    539  OD1 ASN A  58      -6.557  -9.283  -1.273  1.00 -0.55
ATOM    540  ND2 ASN A  58      -7.075 -11.330  -0.604  1.00 -0.78
ATOM    541 HD21 ASN A  58      -7.901 -11.320  -1.166  1.00  0.39
ATOM    542 HD22 ASN A  58      -6.846 -12.140  -0.065  1.00  0.39
ATOM    543  C   ASN A  58      -5.583  -8.193   1.776  1.00  0.55
ATOM    544  O   ASN A  58      -6.665  -8.769   2.054  1.00 -0.55
ATOM    545  N   ARG A  59      -5.176  -7.077   2.340  1.00 -0.40
ATOM    546  H   ARG A  59      -4.348  -6.625   2.019  1.00  0.40
ATOM    547  CA  ARG A  59      -5.845  -6.392   3.447  1.00  0.00
ATOM    548  CB  ARG A  59      -4.946  -5.301   4.041  1.00  0.00
ATOM    549  CG  ARG A  59      -3.604  -5.874   4.524  1.00  0.00
ATOM    550  CD  ARG A  59      -2.601  -4.742   4.785  1.00  0.35
ATOM    551  NE  ARG A  59      -1.233  -5.331   4.940  1.00 -0.35
ATOM    552  HE  ARG A  59      -0.623  -5.392   4.150  1.00  0.45
ATOM    553  CZ  ARG A  59      -0.828  -5.775   6.128  1.00  0.35
ATOM    554  NH1 ARG A  59      -1.603  -5.671   7.203  1.00 -0.70
ATOM    555 HH11 ARG A  59      -2.509  -5.253   7.129  1.00  0.40
ATOM    556 HH12 ARG A  59      -1.281  -6.011   8.087  1.00  0.40
ATOM    557  NH2 ARG A  59       0.344  -6.329   6.307  1.00 -0.70
ATOM    558 HH21 ARG A  59       0.972  -6.431   5.536  1.00  0.40
ATOM    559 HH22 ARG A  59       0.611  -6.650   7.216  1.00  0.40
ATOM    560  C   ARG A  59      -7.222  -5.897   3.110  1.00  0.55
ATOM    561  O   ARG A  59      -8.036  -5.881   4.032  1.00 -0.55
ATOM    562  N   GLU A  60      -7.547  -5.491   1.914  1.00 -0.40
ATOM    563  H   GLU A  60      -6.864  -5.461   1.190  1.00  0.40
ATOM    564  CA  GLU A  60      -8.873  -5.052   1.506  1.00  0.00
ATOM    565  CB  GLU A  60      -8.790  -4.022   0.385  1.00  0.00
ATOM    566  CG  GLU A  60      -8.003  -2.794   0.795  1.00  0.00
ATOM    567  CD  GLU A  60      -8.842  -1.911   1.675  1.00  0.10
ATOM    568  OE1 GLU A  60     -10.028  -2.229   1.907  1.00 -0.55
ATOM    569  OE2 GLU A  60      -8.438  -0.880   2.210  1.00 -0.55
ATOM    570  C   GLU A  60      -9.672  -6.237   1.029  1.00  0.55
ATOM    571  O   GLU A  60     -10.820  -6.034   0.703  1.00 -0.55
ATOM    572  N   GLY A  61      -9.182  -7.448   0.933  1.00 -0.40
ATOM    573  H   GLY A  61      -8.238  -7.601   1.205  1.00  0.40
ATOM    574  CA  GLY A  61      -9.823  -8.650   0.476  1.00  0.00
ATOM    575  C   GLY A  61     -10.221  -8.623  -1.000  1.00  0.55
ATOM    576  O   GLY A  61     -11.150  -9.354  -1.387  1.00 -0.55
ATOM    577  N   LYS A  62      -9.558  -7.847  -1.837  1.00 -0.40
ATOM    578  H   LYS A  62      -8.801  -7.280  -1.524  1.00  0.40
ATOM    579  CA  LYS A  62      -9.862  -7.746  -3.271  1.00  0.00
ATOM    580  CB  LYS A  62      -9.299  -6.428  -3.823  1.00  0.00
ATOM    581  CG  LYS A  62      -9.955  -5.251  -3.095  1.00  0.00
ATOM    582  CD  LYS A  62      -9.833  -4.014  -3.951  1.00  0.00
ATOM    583  CE  LYS A  62     -10.111  -2.726  -3.163  1.00  0.33
ATOM    584  NZ  LYS A  62      -8.855  -1.875  -3.145  1.00 -0.32
ATOM    585  HZ1 LYS A  62      -8.583  -1.636  -4.120  1.00  0.33
ATOM    586  HZ2 LYS A  62      -8.084  -2.403  -2.690  1.00  0.33
ATOM    587  HZ3 LYS A  62      -9.036  -1.000  -2.612  1.00  0.33
ATOM    588  C   LYS A  62      -9.403  -8.959  -4.069  1.00  0.55
ATOM    589  O   LYS A  62     -10.074  -9.230  -5.090  1.00 -0.55
ATOM    590  N   LEU A  63      -8.368  -9.681  -3.706  1.00 -0.40
ATOM    591  H   LEU A  63      -7.811  -9.440  -2.915  1.00  0.40
ATOM    592  CA  LEU A  63      -7.960 -10.884  -4.430  1.00  0.00
ATOM    593  CB  LEU A  63      -6.432 -11.095  -4.423  1.00  0.00
ATOM    594  CG  LEU A  63      -5.644  -9.882  -4.989  1.00  0.00
ATOM    595  CD1 LEU A  63      -4.143  -9.996  -4.817  1.00  0.00
ATOM    596  CD2 LEU A  63      -6.001  -9.806  -6.465  1.00  0.00
ATOM    597  C   LEU A  63      -8.704 -12.067  -3.791  1.00  0.55
ATOM    598  O   LEU A  63      -8.974 -12.112  -2.583  1.00 -0.55
ATOM    599  N   PRO A  64      -8.946 -13.064  -4.635  1.00 -0.20
ATOM    600  CD  PRO A  64      -8.616 -13.098  -6.071  1.00  0.10
ATOM    601  CA  PRO A  64      -9.680 -14.243  -4.193  1.00  0.10
ATOM    602  CB  PRO A  64     -10.035 -14.971  -5.498  1.00  0.00
ATOM    603  CG  PRO A  64      -8.896 -14.535  -6.437  1.00  0.00
ATOM    604  C   PRO A  64      -8.932 -15.036  -3.169  1.00  0.55
ATOM    605  O   PRO A  64      -7.748 -15.314  -3.329  1.00 -0.55
ATOM    606  N   GLY A  65      -9.622 -15.448  -2.114  1.00 -0.40
ATOM    607  H   GLY A  65     -10.591 -15.258  -1.979  1.00  0.40
ATOM    608  CA  GLY A  65      -8.929 -16.230  -1.079  1.00  0.00
ATOM    609  C   GLY A  65      -9.336 -17.673  -1.158  1.00  0.55
ATOM    610  O   GLY A  65     -10.357 -17.964  -1.787  1.00 -0.55
ATOM    611  N   LYS A  66      -8.598 -18.534  -0.512  1.00 -0.40
ATOM    612  H   LYS A  66      -7.799 -18.218  -0.010  1.00  0.40
ATOM    613  CA  LYS A  66      -8.804 -19.969  -0.429  1.00  0.00
ATOM    614  CB  LYS A  66      -8.493 -20.623  -1.763  1.00  0.00
ATOM    615  CG  LYS A  66      -8.773 -22.095  -1.893  1.00  0.00
ATOM    616  CD  LYS A  66      -8.151 -22.739  -3.120  1.00  0.00
ATOM    617  CE  LYS A  66      -8.794 -24.090  -3.404  1.00  0.33
ATOM    618  NZ  LYS A  66     -10.320 -24.058  -3.435  1.00 -0.32
ATOM    619  HZ1 LYS A  66     -10.639 -23.405  -4.178  1.00  0.33
ATOM    620  HZ2 LYS A  66     -10.678 -23.737  -2.513  1.00  0.33
ATOM    621  HZ3 LYS A  66     -10.682 -25.013  -3.633  1.00  0.33
ATOM    622  C   LYS A  66      -7.904 -20.498   0.687  1.00  0.55
ATOM    623  O   LYS A  66      -6.818 -19.964   0.929  1.00 -0.55
ATOM    624  N   SER A  67      -8.376 -21.555   1.351  1.00 -0.40
ATOM    625  H   SER A  67      -9.266 -21.959   1.159  1.00  0.40
ATOM    626  CA  SER A  67      -7.582 -22.179   2.419  1.00  0.00
ATOM    627  CB  SER A  67      -8.465 -23.182   3.180  1.00  0.00
ATOM    628  OG  SER A  67      -7.609 -23.855   4.133  1.00 -0.49
ATOM    629  HG  SER A  67      -8.171 -24.477   4.600  1.00  0.49
ATOM    630  C   SER A  67      -6.353 -22.792   1.744  1.00  0.55
ATOM    631  O   SER A  67      -6.455 -23.458   0.714  1.00 -0.55
ATOM    632  N   GLY A  68      -5.187 -22.444   2.261  1.00 -0.40
ATOM    633  H   GLY A  68      -5.171 -21.843   3.053  1.00  0.40
ATOM    634  CA  GLY A  68      -3.857 -22.835   1.817  1.00  0.00
ATOM    635  C   GLY A  68      -3.157 -21.869   0.859  1.00  0.55
ATOM    636  O   GLY A  68      -1.969 -21.990   0.526  1.00 -0.55
ATOM    637  N   ARG A  69      -3.898 -20.897   0.347  1.00 -0.40
ATOM    638  H   ARG A  69      -4.852 -20.788   0.614  1.00  0.40
ATOM    639  CA  ARG A  69      -3.420 -19.922  -0.618  1.00  0.00
ATOM    640  CB  ARG A  69      -4.593 -19.453  -1.539  1.00  0.00
ATOM    641  CG  ARG A  69      -3.949 -18.459  -2.558  1.00  0.00
ATOM    642  CD  ARG A  69      -5.020 -17.790  -3.423  1.00  0.35
ATOM    643  NE  ARG A  69      -5.569 -18.845  -4.263  1.00 -0.35
ATOM    644  HE  ARG A  69      -4.930 -19.576  -4.487  1.00  0.45
ATOM    645  CZ  ARG A  69      -6.773 -18.987  -4.771  1.00  0.35
ATOM    646  NH1 ARG A  69      -7.723 -18.092  -4.526  1.00 -0.70
ATOM    647 HH11 ARG A  69      -7.525 -17.299  -3.949  1.00  0.40
ATOM    648 HH12 ARG A  69      -8.635 -18.210  -4.918  1.00  0.40
ATOM    649  NH2 ARG A  69      -7.106 -20.029  -5.527  1.00 -0.70
ATOM    650 HH21 ARG A  69      -6.430 -20.739  -5.726  1.00  0.40
ATOM    651 HH22 ARG A  69      -8.032 -20.103  -5.897  1.00  0.40
ATOM    652  C   ARG A  69      -2.755 -18.741   0.004  1.00  0.55
ATOM    653  O   ARG A  69      -3.392 -18.094   0.829  1.00 -0.55
ATOM    654  N   THR A  70      -1.512 -18.467  -0.352  1.00 -0.40
ATOM    655  H   THR A  70      -0.984 -19.053  -0.962  1.00  0.40
ATOM    656  CA  THR A  70      -0.845 -17.260   0.147  1.00  0.00
ATOM    657  CB  THR A  70       0.375 -17.431   1.060  1.00  0.00
ATOM    658  OG1 THR A  70       1.278 -18.350   0.481  1.00 -0.49
ATOM    659  HG1 THR A  70       2.081 -18.298   1.005  1.00  0.49
ATOM    660  CG2 THR A  70      -0.077 -17.997   2.412  1.00  0.00
ATOM    661  C   THR A  70      -0.515 -16.414  -1.109  1.00  0.55
ATOM    662  O   THR A  70      -0.403 -16.961  -2.240  1.00 -0.55
ATOM    663  N   TRP A  71      -0.442 -15.093  -0.917  1.00 -0.40
ATOM    664  H   TRP A  71      -0.595 -14.693  -0.017  1.00  0.40
ATOM    665  CA  TRP A  71      -0.142 -14.139  -1.974  1.00  0.00
ATOM    666  CB  TRP A  71      -1.236 -13.052  -2.114  1.00  0.12
ATOM    667  CG  TRP A  71      -2.573 -13.520  -2.599  1.00 -0.12
ATOM    668  CD1 TRP A  71      -3.654 -13.963  -1.879  1.00 -0.12
ATOM    669  HD1 TRP A  71      -3.679 -14.015  -0.801  1.00  0.12
ATOM    670  NE1 TRP A  71      -4.709 -14.335  -2.695  1.00 -0.40
ATOM    671  HE1 TRP A  71      -5.582 -14.660  -2.405  1.00  0.40
ATOM    672  CE2 TRP A  71      -4.290 -14.158  -3.995  1.00  0.00
ATOM    673  CD2 TRP A  71      -2.951 -13.683  -3.979  1.00  0.00
ATOM    674  CE3 TRP A  71      -2.286 -13.434  -5.189  1.00 -0.12
ATOM    675  HE3 TRP A  71      -1.264 -13.085  -5.203  1.00  0.12
ATOM    676  CZ3 TRP A  71      -2.943 -13.635  -6.387  1.00 -0.12
ATOM    677  HZ3 TRP A  71      -2.463 -13.385  -7.322  1.00  0.12
ATOM    678  CZ2 TRP A  71      -4.942 -14.452  -5.192  1.00 -0.12
ATOM    679  HZ2 TRP A  71      -5.935 -14.875  -5.217  1.00  0.12
ATOM    680  CH2 TRP A  71      -4.270 -14.181  -6.377  1.00 -0.12
ATOM    681  HH2 TRP A  71      -4.760 -14.386  -7.317  1.00  0.12
ATOM    682  C   TRP A  71       1.190 -13.494  -1.627  1.00  0.55
ATOM    683  O   TRP A  71       1.667 -13.324  -0.489  1.00 -0.55
ATOM    684  N   ARG A  72       1.831 -13.074  -2.687  1.00 -0.40
ATOM    685  H   ARG A  72       1.451 -13.261  -3.587  1.00  0.40
ATOM    686  CA  ARG A  72       3.100 -12.324  -2.739  1.00  0.00
ATOM    687  CB  ARG A  72       4.302 -13.264  -2.989  1.00  0.00
ATOM    688  CG  ARG A  72       4.494 -14.152  -1.772  1.00  0.00
ATOM    689  CD  ARG A  72       5.720 -15.003  -2.058  1.00  0.35
ATOM    690  NE  ARG A  72       5.747 -16.081  -1.063  1.00 -0.35
ATOM    691  HE  ARG A  72       5.221 -16.921  -1.193  1.00  0.45
ATOM    692  CZ  ARG A  72       6.503 -15.894   0.024  1.00  0.35
ATOM    693  NH1 ARG A  72       7.212 -14.795   0.222  1.00 -0.70
ATOM    694 HH11 ARG A  72       7.196 -14.061  -0.458  1.00  0.40
ATOM    695 HH12 ARG A  72       7.764 -14.698   1.050  1.00  0.40
ATOM    696  NH2 ARG A  72       6.483 -16.901   0.903  1.00 -0.70
ATOM    697 HH21 ARG A  72       5.930 -17.714   0.720  1.00  0.40
ATOM    698 HH22 ARG A  72       7.021 -16.842   1.744  1.00  0.40
ATOM    699  C   ARG A  72       3.036 -11.243  -3.820  1.00  0.55
ATOM    700  O   ARG A  72       2.191 -11.355  -4.728  1.00 -0.55
ATOM    701  N   GLU A  73       3.936 -10.264  -3.747  1.00 -0.40
ATOM    702  H   GLU A  73       4.656 -10.222  -3.058  1.00  0.40
ATOM    703  CA  GLU A  73       3.873  -9.186  -4.728  1.00  0.00
ATOM    704  CB  GLU A  73       3.262  -7.930  -4.072  1.00  0.00
ATOM    705  CG  GLU A  73       3.925  -7.446  -2.787  1.00  0.00
ATOM    706  CD  GLU A  73       3.393  -6.054  -2.446  1.00  0.10
ATOM    707  OE1 GLU A  73       3.359  -5.139  -3.333  1.00 -0.55
ATOM    708  OE2 GLU A  73       2.988  -5.860  -1.259  1.00 -0.55
ATOM    709  C   GLU A  73       5.237  -8.767  -5.225  1.00  0.55
ATOM    710  O   GLU A  73       6.147  -9.124  -4.472  1.00 -0.55
ATOM    711  N   ALA A  74       5.340  -8.078  -6.346  1.00 -0.40
ATOM    712  H   ALA A  74       4.554  -7.833  -6.908  1.00  0.40
ATOM    713  CA  ALA A  74       6.661  -7.638  -6.813  1.00  0.00
ATOM    714  CB  ALA A  74       7.345  -8.552  -7.808  1.00  0.00
ATOM    715  C   ALA A  74       6.452  -6.318  -7.536  1.00  0.55
ATOM    716  O   ALA A  74       5.351  -6.256  -8.102  1.00 -0.55
ATOM    717  N   ASP A  75       7.435  -5.465  -7.492  1.00 -0.40
ATOM    718  H   ASP A  75       8.271  -5.635  -6.976  1.00  0.40
ATOM    719  CA  ASP A  75       7.355  -4.202  -8.207  1.00  0.00
ATOM    720  CB  ASP A  75       8.469  -3.255  -7.795  1.00  0.00
ATOM    721  CG  ASP A  75       8.228  -2.602  -6.463  1.00  0.10
ATOM    722  OD1 ASP A  75       7.365  -3.160  -5.733  1.00 -0.55
ATOM    723  OD2 ASP A  75       8.891  -1.609  -6.198  1.00 -0.55
ATOM    724  C   ASP A  75       7.536  -4.453  -9.705  1.00  0.55
ATOM    725  O   ASP A  75       8.358  -5.336 -10.033  1.00 -0.55
ATOM    726  N   ILE A  76       6.809  -3.715 -10.509  1.00 -0.40
ATOM    727  H   ILE A  76       6.172  -3.036 -10.152  1.00  0.40
ATOM    728  CA  ILE A  76       6.860  -3.816 -11.972  1.00  0.00
ATOM    729  CB  ILE A  76       5.529  -4.362 -12.506  1.00  0.00
ATOM    730  CG2 ILE A  76       5.432  -4.066 -14.023  1.00  0.00
ATOM    731  CG1 ILE A  76       5.271  -5.825 -12.139  1.00  0.00
ATOM    732  CD1 ILE A  76       6.091  -6.968 -12.724  1.00  0.00
ATOM    733  C   ILE A  76       7.239  -2.425 -12.523  1.00  0.55
ATOM    734  O   ILE A  76       6.950  -1.332 -11.965  1.00 -0.55
ATOM    735  N   ASN A  77       7.960  -2.449 -13.657  1.00 -0.40
ATOM    736  H   ASN A  77       8.202  -3.326 -14.059  1.00  0.40
ATOM    737  CA  ASN A  77       8.457  -1.322 -14.407  1.00  0.00
ATOM    738  CB  ASN A  77       7.333  -0.411 -14.971  1.00  0.00
ATOM    739  CG  ASN A  77       6.344  -1.111 -15.869  1.00  0.55
ATOM    740  OD1 ASN A  77       6.741  -1.975 -16.656  1.00 -0.55
ATOM    741  ND2 ASN A  77       5.006  -0.926 -15.789  1.00 -0.78
ATOM    742 HD21 ASN A  77       4.628  -0.299 -15.108  1.00  0.39
ATOM    743 HD22 ASN A  77       4.396  -1.417 -16.411  1.00  0.39
ATOM    744  C   ASN A  77       9.403  -0.463 -13.600  1.00  0.55
ATOM    745  O   ASN A  77       9.554   0.735 -13.921  1.00 -0.55
ATOM    746  N   TYR A  78      10.054  -1.014 -12.586  1.00 -0.40
ATOM    747  H   TYR A  78       9.953  -1.964 -12.302  1.00  0.40
ATOM    748  CA  TYR A  78      10.987  -0.153 -11.835  1.00  0.00
ATOM    749  CB  TYR A  78      11.114  -0.635 -10.369  1.00  0.12
ATOM    750  CG  TYR A  78      12.127   0.157  -9.553  1.00 -0.12
ATOM    751  CD1 TYR A  78      11.822   1.381  -8.970  1.00 -0.12
ATOM    752  HD1 TYR A  78      10.822   1.770  -9.090  1.00  0.12
ATOM    753  CE1 TYR A  78      12.738   2.130  -8.242  1.00 -0.12
ATOM    754  HE1 TYR A  78      12.455   3.087  -7.829  1.00  0.12
ATOM    755  CZ  TYR A  78      14.026   1.634  -8.049  1.00  0.06
ATOM    756  OH  TYR A  78      14.967   2.306  -7.295  1.00 -0.49
ATOM    757  HH  TYR A  78      14.564   3.114  -6.969  1.00  0.43
ATOM    758  CD2 TYR A  78      13.432  -0.306  -9.349  1.00 -0.12
ATOM    759  HD2 TYR A  78      13.728  -1.265  -9.749  1.00  0.12
ATOM    760  CE2 TYR A  78      14.337   0.446  -8.645  1.00 -0.12
ATOM    761  HE2 TYR A  78      15.349   0.079  -8.557  1.00  0.12
ATOM    762  C   TYR A  78      12.413  -0.178 -12.438  1.00  0.55
ATOM    763  O   TYR A  78      12.862  -1.299 -12.778  1.00 -0.55
ATOM    764  N   THR A  79      13.055   0.967 -12.505  1.00 -0.40
ATOM    765  H   THR A  79      12.647   1.843 -12.260  1.00  0.40
ATOM    766  CA  THR A  79      14.483   0.970 -12.976  1.00  0.00
ATOM    767  CB  THR A  79      14.803   1.592 -14.328  1.00  0.00
ATOM    768  OG1 THR A  79      14.385   2.971 -14.262  1.00 -0.49
ATOM    769  HG1 THR A  79      14.733   3.391 -15.052  1.00  0.49
ATOM    770  CG2 THR A  79      14.002   0.959 -15.436  1.00  0.00
ATOM    771  C   THR A  79      15.351   1.637 -11.894  1.00  0.55
ATOM    772  O   THR A  79      16.349   1.032 -11.473  1.00 -0.55
ATOM    773  N   SER A  80      14.989   2.808 -11.405  1.00 -0.40
ATOM    774  H   SER A  80      14.188   3.302 -11.733  1.00  0.40
ATOM    775  CA  SER A  80      15.764   3.450 -10.337  1.00  0.00
ATOM    776  CB  SER A  80      17.074   3.985 -10.954  1.00  0.00
ATOM    777  OG  SER A  80      16.689   5.130 -11.727  1.00 -0.49
ATOM    778  HG  SER A  80      17.498   5.471 -12.116  1.00  0.49
ATOM    779  C   SER A  80      14.995   4.586  -9.689  1.00  0.55
ATOM    780  O   SER A  80      13.962   4.988 -10.246  1.00 -0.55
ATOM    781  N   GLY A  81      15.469   5.095  -8.565  1.00 -0.40
ATOM    782  H   GLY A  81      16.296   4.761  -8.118  1.00  0.40
ATOM    783  CA  GLY A  81      14.744   6.232  -7.911  1.00  0.00
ATOM    784  C   GLY A  81      13.677   5.692  -6.949  1.00  0.55
ATOM    785  O   GLY A  81      13.793   4.526  -6.518  1.00 -0.55
ATOM    786  N   PHE A  82      12.681   6.519  -6.644  1.00 -0.40
ATOM    787  H   PHE A  82      12.620   7.452  -6.989  1.00  0.40
ATOM    788  CA  PHE A  82      11.607   6.060  -5.759  1.00  0.00
ATOM    789  CB  PHE A  82      10.687   7.209  -5.302  1.00  0.12
ATOM    790  CG  PHE A  82      11.526   8.242  -4.598  1.00 -0.12
ATOM    791  CD1 PHE A  82      11.807   8.097  -3.257  1.00 -0.12
ATOM    792  HD1 PHE A  82      11.405   7.252  -2.718  1.00  0.12
ATOM    793  CE1 PHE A  82      12.593   9.014  -2.594  1.00 -0.12
ATOM    794  HE1 PHE A  82      12.797   8.896  -1.541  1.00  0.12
ATOM    795  CZ  PHE A  82      13.119  10.090  -3.292  1.00 -0.12
ATOM    796  HZ  PHE A  82      13.742  10.812  -2.785  1.00  0.12
ATOM    797  CD2 PHE A  82      12.054   9.308  -5.287  1.00 -0.12
ATOM    798  HD2 PHE A  82      11.848   9.417  -6.341  1.00  0.12
ATOM    799  CE2 PHE A  82      12.843  10.237  -4.648  1.00 -0.12
ATOM    800  HE2 PHE A  82      13.245  11.076  -5.197  1.00  0.12
ATOM    801  C   PHE A  82      10.689   5.067  -6.458  1.00  0.55
ATOM    802  O   PHE A  82      10.541   5.028  -7.685  1.00 -0.55
ATOM    803  N   ARG A  83      10.019   4.261  -5.655  1.00 -0.40
ATOM    804  H   ARG A  83      10.149   4.295  -4.667  1.00  0.40
ATOM    805  CA  ARG A  83       9.043   3.261  -6.122  1.00  0.00
ATOM    806  CB  ARG A  83       8.697   2.313  -4.945  1.00  0.00
ATOM    807  CG  ARG A  83       9.990   1.615  -4.482  1.00  0.00
ATOM    808  CD  ARG A  83       9.798   0.556  -3.425  1.00  0.35
ATOM    809  NE  ARG A  83       8.754  -0.437  -3.613  1.00 -0.35
ATOM    810  HE  ARG A  83       8.876  -1.054  -4.388  1.00  0.45
ATOM    811  CZ  ARG A  83       7.655  -0.631  -2.887  1.00  0.35
ATOM    812  NH1 ARG A  83       7.369   0.129  -1.831  1.00 -0.70
ATOM    813 HH11 ARG A  83       7.986   0.870  -1.566  1.00  0.40
ATOM    814 HH12 ARG A  83       6.536  -0.040  -1.304  1.00  0.40
ATOM    815  NH2 ARG A  83       6.774  -1.594  -3.154  1.00 -0.70
ATOM    816 HH21 ARG A  83       6.925  -2.208  -3.929  1.00  0.40
ATOM    817 HH22 ARG A  83       5.962  -1.702  -2.580  1.00  0.40
ATOM    818  C   ARG A  83       7.834   3.943  -6.767  1.00  0.55
ATOM    819  O   ARG A  83       7.395   5.065  -6.449  1.00 -0.55
ATOM    820  N   ASN A  84       7.340   3.188  -7.727  1.00 -0.40
ATOM    821  H   ASN A  84       7.763   2.313  -7.946  1.00  0.40
ATOM    822  CA  ASN A  84       6.178   3.516  -8.546  1.00  0.00
ATOM    823  CB  ASN A  84       6.461   3.215 -10.027  1.00  0.00
ATOM    824  CG  ASN A  84       6.530   1.715 -10.328  1.00  0.55
ATOM    825  OD1 ASN A  84       6.118   0.808  -9.561  1.00 -0.55
ATOM    826  ND2 ASN A  84       7.092   1.413 -11.499  1.00 -0.78
ATOM    827 HD21 ASN A  84       7.180   0.457 -11.780  1.00  0.39
ATOM    828 HD22 ASN A  84       7.426   2.142 -12.097  1.00  0.39
ATOM    829  C   ASN A  84       4.912   2.804  -8.005  1.00  0.55
ATOM    830  O   ASN A  84       4.898   2.211  -6.893  1.00 -0.55
ATOM    831  N   SER A  85       3.849   2.897  -8.803  1.00 -0.40
ATOM    832  H   SER A  85       3.863   3.364  -9.684  1.00  0.40
ATOM    833  CA  SER A  85       2.600   2.296  -8.389  1.00  0.00
ATOM    834  CB  SER A  85       1.400   3.258  -8.610  1.00  0.00
ATOM    835  OG  SER A  85       1.363   3.519 -10.013  1.00 -0.49
ATOM    836  HG  SER A  85       0.933   2.759 -10.412  1.00  0.49
ATOM    837  C   SER A  85       2.221   0.984  -9.053  1.00  0.55
ATOM    838  O   SER A  85       1.044   0.610  -8.845  1.00 -0.55
ATOM    839  N   ASP A  86       3.146   0.340  -9.755  1.00 -0.40
ATOM    840  H   ASP A  86       4.082   0.672  -9.841  1.00  0.40
ATOM    841  CA  ASP A  86       2.827  -0.907 -10.449  1.00  0.00
ATOM    842  CB  ASP A  86       3.455  -1.040 -11.864  1.00  0.00
ATOM    843  CG  ASP A  86       3.076   0.125 -12.755  1.00  0.10
ATOM    844  OD1 ASP A  86       2.013   0.732 -12.592  1.00 -0.55
ATOM    845  OD2 ASP A  86       3.874   0.510 -13.633  1.00 -0.55
ATOM    846  C   ASP A  86       3.309  -2.123  -9.685  1.00  0.55
ATOM    847  O   ASP A  86       4.450  -2.136  -9.298  1.00 -0.55
ATOM    848  N   ARG A  87       2.418  -3.073  -9.560  1.00 -0.40
ATOM    849  H   ARG A  87       1.495  -2.973  -9.923  1.00  0.40
ATOM    850  CA  ARG A  87       2.695  -4.322  -8.898  1.00  0.00
ATOM    851  CB  ARG A  87       2.186  -4.266  -7.449  1.00  0.00
ATOM    852  CG  ARG A  87       2.501  -3.028  -6.643  1.00  0.00
ATOM    853  CD  ARG A  87       3.927  -3.018  -6.062  1.00  0.35
ATOM    854  NE  ARG A  87       4.185  -1.826  -5.266  1.00 -0.35
ATOM    855  HE  ARG A  87       3.949  -1.886  -4.299  1.00  0.45
ATOM    856  CZ  ARG A  87       4.695  -0.674  -5.669  1.00  0.35
ATOM    857  NH1 ARG A  87       5.029  -0.598  -6.963  1.00 -0.70
ATOM    858 HH11 ARG A  87       4.888  -1.385  -7.563  1.00  0.40
ATOM    859 HH12 ARG A  87       5.420   0.247  -7.330  1.00  0.40
ATOM    860  NH2 ARG A  87       4.911   0.384  -4.927  1.00 -0.70
ATOM    861 HH21 ARG A  87       4.684   0.367  -3.954  1.00  0.40
ATOM    862 HH22 ARG A  87       5.303   1.209  -5.335  1.00  0.40
ATOM    863  C   ARG A  87       2.048  -5.511  -9.595  1.00  0.55
ATOM    864  O   ARG A  87       0.994  -5.440 -10.212  1.00 -0.55
ATOM    865  N   ILE A  88       2.744  -6.631  -9.463  1.00 -0.40
ATOM    866  H   ILE A  88       3.645  -6.618  -9.039  1.00  0.40
ATOM    867  CA  ILE A  88       2.297  -7.968  -9.903  1.00  0.00
ATOM    868  CB  ILE A  88       3.279  -8.666 -10.869  1.00  0.00
ATOM    869  CG2 ILE A  88       4.568  -9.025 -10.151  1.00  0.00
ATOM    870  CG1 ILE A  88       2.604  -9.907 -11.470  1.00  0.00
ATOM    871  CD1 ILE A  88       3.230 -10.387 -12.771  1.00  0.00
ATOM    872  C   ILE A  88       2.014  -8.740  -8.581  1.00  0.55
ATOM    873  O   ILE A  88       2.796  -8.689  -7.605  1.00 -0.55
ATOM    874  N   LEU A  89       0.906  -9.435  -8.514  1.00 -0.40
ATOM    875  H   LEU A  89       0.301  -9.474  -9.304  1.00  0.40
ATOM    876  CA  LEU A  89       0.422 -10.198  -7.370  1.00  0.00
ATOM    877  CB  LEU A  89      -0.936  -9.722  -6.850  1.00  0.00
ATOM    878  CG  LEU A  89      -1.060  -8.282  -6.388  1.00  0.00
ATOM    879  CD1 LEU A  89       0.068  -7.958  -5.417  1.00  0.00
ATOM    880  CD2 LEU A  89      -0.990  -7.185  -7.456  1.00  0.00
ATOM    881  C   LEU A  89       0.316 -11.659  -7.794  1.00  0.55
ATOM    882  O   LEU A  89      -0.360 -11.902  -8.797  1.00 -0.55
ATOM    883  N   TYR A  90       0.908 -12.566  -7.023  1.00 -0.40
ATOM    884  H   TYR A  90       1.371 -12.347  -6.168  1.00  0.40
ATOM    885  CA  TYR A  90       0.884 -13.963  -7.441  1.00  0.00
ATOM    886  CB  TYR A  90       2.172 -14.422  -8.208  1.00  0.12
ATOM    887  CG  TYR A  90       3.446 -14.287  -7.438  1.00 -0.12
ATOM    888  CD1 TYR A  90       4.100 -13.045  -7.404  1.00 -0.12
ATOM    889  HD1 TYR A  90       3.669 -12.221  -7.953  1.00  0.12
ATOM    890  CE1 TYR A  90       5.273 -12.827  -6.699  1.00 -0.12
ATOM    891  HE1 TYR A  90       5.736 -11.854  -6.635  1.00  0.12
ATOM    892  CZ  TYR A  90       5.813 -13.953  -6.078  1.00  0.06
ATOM    893  OH  TYR A  90       6.969 -13.746  -5.370  1.00 -0.49
ATOM    894  HH  TYR A  90       7.197 -12.816  -5.440  1.00  0.43
ATOM    895  CD2 TYR A  90       4.026 -15.368  -6.790  1.00 -0.12
ATOM    896  HD2 TYR A  90       3.552 -16.338  -6.801  1.00  0.12
ATOM    897  CE2 TYR A  90       5.253 -15.170  -6.113  1.00 -0.12
ATOM    898  HE2 TYR A  90       5.739 -16.001  -5.624  1.00  0.12
ATOM    899  C   TYR A  90       0.581 -14.892  -6.289  1.00  0.55
ATOM    900  O   TYR A  90       1.215 -14.626  -5.262  1.00 -0.55
ATOM    901  N   SER A  91      -0.266 -15.872  -6.538  1.00 -0.40
ATOM    902  H   SER A  91      -0.685 -16.009  -7.432  1.00  0.40
ATOM    903  CA  SER A  91      -0.626 -16.802  -5.505  1.00  0.00
ATOM    904  CB  SER A  91      -2.109 -17.180  -5.662  1.00  0.00
ATOM    905  OG  SER A  91      -2.301 -18.070  -6.727  1.00 -0.49
ATOM    906  HG  SER A  91      -2.954 -18.706  -6.426  1.00  0.49
ATOM    907  C   SER A  91       0.272 -18.036  -5.528  1.00  0.55
ATOM    908  O   SER A  91       0.994 -18.317  -6.485  1.00 -0.55
ATOM    909  N   SER A  92       0.154 -18.722  -4.378  1.00 -0.40
ATOM    910  H   SER A  92      -0.432 -18.414  -3.633  1.00  0.40
ATOM    911  CA  SER A  92       0.884 -19.964  -4.154  1.00  0.00
ATOM    912  CB  SER A  92       0.831 -20.353  -2.679  1.00  0.00
ATOM    913  OG  SER A  92      -0.513 -20.530  -2.278  1.00 -0.49
ATOM    914  HG  SER A  92      -0.479 -20.922  -1.403  1.00  0.49
ATOM    915  C   SER A  92       0.390 -21.039  -5.129  1.00  0.55
ATOM    916  O   SER A  92       1.127 -21.989  -5.426  1.00 -0.55
ATOM    917  N   ASP A  93      -0.778 -20.906  -5.732  1.00 -0.40
ATOM    918  H   ASP A  93      -1.379 -20.138  -5.530  1.00  0.40
ATOM    919  CA  ASP A  93      -1.287 -21.848  -6.726  1.00  0.00
ATOM    920  CB  ASP A  93      -2.691 -22.343  -6.453  1.00  0.00
ATOM    921  CG  ASP A  93      -3.671 -21.242  -6.076  1.00  0.10
ATOM    922  OD1 ASP A  93      -3.367 -20.079  -5.749  1.00 -0.55
ATOM    923  OD2 ASP A  93      -4.855 -21.640  -6.131  1.00 -0.55
ATOM    924  C   ASP A  93      -1.232 -21.182  -8.105  1.00  0.55
ATOM    925  O   ASP A  93      -1.992 -21.530  -8.982  1.00 -0.55
ATOM    926  N   TRP A  94      -0.371 -20.179  -8.258  1.00 -0.40
ATOM    927  H   TRP A  94       0.151 -19.850  -7.476  1.00  0.40
ATOM    928  CA  TRP A  94      -0.086 -19.468  -9.499  1.00  0.00
ATOM    929  CB  TRP A  94       0.615 -20.545 -10.450  1.00  0.12
ATOM    930  CG  TRP A  94       1.720 -21.194  -9.659  1.00 -0.12
ATOM    931  CD1 TRP A  94       1.734 -22.469  -9.143  1.00 -0.12
ATOM    932  HD1 TRP A  94       0.961 -23.208  -9.296  1.00  0.12
ATOM    933  NE1 TRP A  94       2.881 -22.665  -8.398  1.00 -0.40
ATOM    934  HE1 TRP A  94       3.133 -23.493  -7.948  1.00  0.40
ATOM    935  CE2 TRP A  94       3.608 -21.503  -8.399  1.00  0.00
ATOM    936  CD2 TRP A  94       2.905 -20.559  -9.166  1.00  0.00
ATOM    937  CE3 TRP A  94       3.447 -19.269  -9.311  1.00 -0.12
ATOM    938  HE3 TRP A  94       2.939 -18.513  -9.892  1.00  0.12
ATOM    939  CZ3 TRP A  94       4.640 -18.954  -8.708  1.00 -0.12
ATOM    940  HZ3 TRP A  94       5.055 -17.962  -8.810  1.00  0.12
ATOM    941  CZ2 TRP A  94       4.831 -21.206  -7.801  1.00 -0.12
ATOM    942  HZ2 TRP A  94       5.388 -21.936  -7.234  1.00  0.12
ATOM    943  CH2 TRP A  94       5.320 -19.930  -7.957  1.00 -0.12
ATOM    944  HH2 TRP A  94       6.256 -19.669  -7.487  1.00  0.12
ATOM    945  C   TRP A  94      -1.135 -18.672 -10.216  1.00  0.55
ATOM    946  O   TRP A  94      -1.172 -18.617 -11.466  1.00 -0.55
ATOM    947  N   LEU A  95      -2.045 -17.991  -9.476  1.00 -0.40
ATOM    948  H   LEU A  95      -2.087 -18.102  -8.487  1.00  0.40
ATOM    949  CA  LEU A  95      -3.019 -17.059 -10.033  1.00  0.00
ATOM    950  CB  LEU A  95      -4.249 -16.736  -9.215  1.00  0.00
ATOM    951  CG  LEU A  95      -4.981 -17.956  -8.647  1.00  0.00
ATOM    952  CD1 LEU A  95      -6.141 -17.489  -7.795  1.00  0.00
ATOM    953  CD2 LEU A  95      -5.394 -18.804  -9.822  1.00  0.00
ATOM    954  C   LEU A  95      -2.183 -15.767 -10.115  1.00  0.55
ATOM    955  O   LEU A  95      -1.391 -15.526  -9.183  1.00 -0.55
ATOM    956  N   ILE A  96      -2.350 -14.969 -11.173  1.00 -0.40
ATOM    957  H   ILE A  96      -3.004 -15.148 -11.904  1.00  0.40
ATOM    958  CA  ILE A  96      -1.528 -13.756 -11.274  1.00  0.00
ATOM    959  CB  ILE A  96      -0.381 -13.880 -12.300  1.00  0.00
ATOM    960  CG2 ILE A  96       0.434 -12.570 -12.326  1.00  0.00
ATOM    961  CG1 ILE A  96       0.552 -15.049 -11.966  1.00  0.00
ATOM    962  CD1 ILE A  96       1.359 -15.644 -13.094  1.00  0.00
ATOM    963  C   ILE A  96      -2.428 -12.567 -11.569  1.00  0.55
ATOM    964  O   ILE A  96      -3.256 -12.702 -12.456  1.00 -0.55
ATOM    965  N   TYR A  97      -2.273 -11.523 -10.806  1.00 -0.40
ATOM    966  H   TYR A  97      -1.616 -11.511 -10.057  1.00  0.40
ATOM    967  CA  TYR A  97      -3.044 -10.308 -10.991  1.00  0.00
ATOM    968  CB  TYR A  97      -3.919 -10.043  -9.792  1.00  0.12
ATOM    969  CG  TYR A  97      -5.226 -10.809  -9.750  1.00 -0.12
ATOM    970  CD1 TYR A  97      -5.196 -12.184  -9.444  1.00 -0.12
ATOM    971  HD1 TYR A  97      -4.236 -12.645  -9.267  1.00  0.12
ATOM    972  CE1 TYR A  97      -6.317 -12.973  -9.357  1.00 -0.12
ATOM    973  HE1 TYR A  97      -6.276 -14.023  -9.115  1.00  0.12
ATOM    974  CZ  TYR A  97      -7.511 -12.304  -9.608  1.00  0.06
ATOM    975  OH  TYR A  97      -8.676 -13.049  -9.514  1.00 -0.49
ATOM    976  HH  TYR A  97      -9.416 -12.470  -9.709  1.00  0.43
ATOM    977  CD2 TYR A  97      -6.428 -10.195  -9.968  1.00 -0.12
ATOM    978  HD2 TYR A  97      -6.474  -9.138 -10.182  1.00  0.12
ATOM    979  CE2 TYR A  97      -7.590 -10.956  -9.909  1.00 -0.12
ATOM    980  HE2 TYR A  97      -8.549 -10.497 -10.098  1.00  0.12
ATOM    981  C   TYR A  97      -2.040  -9.171 -11.080  1.00  0.55
ATOM    982  O   TYR A  97      -0.864  -9.320 -10.775  1.00 -0.55
ATOM    983  N   LYS A  98      -2.511  -8.023 -11.528  1.00 -0.40
ATOM    984  H   LYS A  98      -3.458  -7.922 -11.824  1.00  0.40
ATOM    985  CA  LYS A  98      -1.682  -6.823 -11.623  1.00  0.00
ATOM    986  CB  LYS A  98      -1.267  -6.397 -13.030  1.00  0.00
ATOM    987  CG  LYS A  98      -2.423  -6.238 -14.033  1.00  0.00
ATOM    988  CD  LYS A  98      -1.763  -5.578 -15.243  1.00  0.00
ATOM    989  CE  LYS A  98      -2.779  -5.455 -16.388  1.00  0.33
ATOM    990  NZ  LYS A  98      -1.989  -4.690 -17.428  1.00 -0.32
ATOM    991  HZ1 LYS A  98      -1.142  -5.234 -17.690  1.00  0.33
ATOM    992  HZ2 LYS A  98      -1.702  -3.770 -17.038  1.00  0.33
ATOM    993  HZ3 LYS A  98      -2.579  -4.540 -18.271  1.00  0.33
ATOM    994  C   LYS A  98      -2.508  -5.646 -11.076  1.00  0.55
ATOM    995  O   LYS A  98      -3.746  -5.754 -11.079  1.00 -0.55
ATOM    996  N   THR A  99      -1.767  -4.637 -10.656  1.00 -0.40
ATOM    997  H   THR A  99      -0.772  -4.688 -10.623  1.00  0.40
ATOM    998  CA  THR A  99      -2.365  -3.374 -10.209  1.00  0.00
ATOM    999  CB  THR A  99      -2.539  -3.181  -8.693  1.00  0.00
ATOM   1000  OG1 THR A  99      -3.186  -1.925  -8.521  1.00 -0.49
ATOM   1001  HG1 THR A  99      -4.083  -2.043  -8.841  1.00  0.49
ATOM   1002  CG2 THR A  99      -1.269  -3.233  -7.864  1.00  0.00
ATOM   1003  C   THR A  99      -1.510  -2.252 -10.854  1.00  0.55
ATOM   1004  O   THR A  99      -0.297  -2.457 -10.902  1.00 -0.55
ATOM   1005  N   THR A 100      -2.091  -1.180 -11.357  1.00 -0.40
ATOM   1006  H   THR A 100      -3.081  -1.066 -11.390  1.00  0.40
ATOM   1007  CA  THR A 100      -1.275  -0.078 -11.905  1.00  0.00
ATOM   1008  CB  THR A 100      -1.430   0.155 -13.401  1.00  0.00
ATOM   1009  OG1 THR A 100      -2.812   0.306 -13.700  1.00 -0.49
ATOM   1010  HG1 THR A 100      -3.074   1.149 -13.324  1.00  0.49
ATOM   1011  CG2 THR A 100      -0.849  -1.057 -14.127  1.00  0.00
ATOM   1012  C   THR A 100      -1.677   1.166 -11.130  1.00  0.55
ATOM   1013  O   THR A 100      -1.249   2.298 -11.334  1.00 -0.55
ATOM   1014  N   ASP A 101      -2.578   0.927 -10.160  1.00 -0.40
ATOM   1015  H   ASP A 101      -2.957   0.032  -9.941  1.00  0.40
ATOM   1016  CA  ASP A 101      -3.013   2.086  -9.389  1.00  0.00
ATOM   1017  CB  ASP A 101      -4.462   2.336  -9.813  1.00  0.00
ATOM   1018  CG  ASP A 101      -5.432   1.228  -9.484  1.00  0.10
ATOM   1019  OD1 ASP A 101      -5.078   0.282  -8.737  1.00 -0.55
ATOM   1020  OD2 ASP A 101      -6.560   1.342 -10.035  1.00 -0.55
ATOM   1021  C   ASP A 101      -2.837   1.999  -7.888  1.00  0.55
ATOM   1022  O   ASP A 101      -3.689   2.473  -7.088  1.00 -0.55
ATOM   1023  N   HSE A 102      -1.733   1.427  -7.449  1.00 -0.40
ATOM   1024  H   HSE A 102      -1.066   1.018  -8.067  1.00  0.40
ATOM   1025  CA  HSE A 102      -1.411   1.355  -6.008  1.00  0.00
ATOM   1026  CB  HSE A 102      -1.004   2.754  -5.489  1.00  0.12
ATOM   1027  ND1 HSE A 102      -0.079   3.321  -3.194  1.00 -0.56
ATOM   1028  CG  HSE A 102      -0.007   2.658  -4.394  1.00  0.15
ATOM   1029  CE1 HSE A 102       0.996   3.010  -2.457  1.00  0.15
ATOM   1030  HE1 HSE A 102       1.265   3.434  -1.490  1.00  0.12
ATOM   1031  NE2 HSE A 102       1.719   2.077  -3.095  1.00 -0.40
ATOM   1032  HE2 HSE A 102       2.540   1.617  -2.759  1.00  0.40
ATOM   1033  CD2 HSE A 102       1.122   1.859  -4.317  1.00 -0.12
ATOM   1034  HD2 HSE A 102       1.517   1.167  -5.051  1.00  0.12
ATOM   1035  C   HSE A 102      -2.487   0.687  -5.182  1.00  0.55
ATOM   1036  O   HSE A 102      -2.957   1.161  -4.174  1.00 -0.55
ATOM   1037  N   TYR A 103      -2.809  -0.480  -5.671  1.00 -0.40
ATOM   1038  H   TYR A 103      -2.386  -0.756  -6.526  1.00  0.40
ATOM   1039  CA  TYR A 103      -3.710  -1.487  -5.170  1.00  0.00
ATOM   1040  CB  TYR A 103      -3.181  -1.946  -3.773  1.00  0.12
ATOM   1041  CG  TYR A 103      -1.698  -2.158  -3.566  1.00 -0.12
ATOM   1042  CD1 TYR A 103      -0.815  -1.152  -3.187  1.00 -0.12
ATOM   1043  HD1 TYR A 103      -1.192  -0.155  -3.018  1.00  0.12
ATOM   1044  CE1 TYR A 103       0.563  -1.407  -3.020  1.00 -0.12
ATOM   1045  HE1 TYR A 103       1.249  -0.612  -2.768  1.00  0.12
ATOM   1046  CZ  TYR A 103       1.011  -2.711  -3.188  1.00  0.06
ATOM   1047  OH  TYR A 103       2.357  -2.992  -3.007  1.00 -0.49
ATOM   1048  HH  TYR A 103       2.487  -3.931  -3.161  1.00  0.43
ATOM   1049  CD2 TYR A 103      -1.190  -3.460  -3.722  1.00 -0.12
ATOM   1050  HD2 TYR A 103      -1.860  -4.262  -3.996  1.00  0.12
ATOM   1051  CE2 TYR A 103       0.164  -3.734  -3.529  1.00 -0.12
ATOM   1052  HE2 TYR A 103       0.541  -4.739  -3.648  1.00  0.12
ATOM   1053  C   TYR A 103      -5.166  -1.089  -5.069  1.00  0.55
ATOM   1054  O   TYR A 103      -5.859  -1.746  -4.266  1.00 -0.55
ATOM   1055  N   GLN A 104      -5.632  -0.111  -5.829  1.00 -0.40
ATOM   1056  H   GLN A 104      -5.066   0.419  -6.455  1.00  0.40
ATOM   1057  CA  GLN A 104      -7.080   0.227  -5.753  1.00  0.00
ATOM   1058  CB  GLN A 104      -7.348   1.631  -6.269  1.00  0.00
ATOM   1059  CG  GLN A 104      -6.927   2.641  -5.216  1.00  0.00
ATOM   1060  CD  GLN A 104      -7.058   4.059  -5.769  1.00  0.55
ATOM   1061  OE1 GLN A 104      -8.170   4.586  -5.679  1.00 -0.55
ATOM   1062  NE2 GLN A 104      -6.008   4.655  -6.288  1.00 -0.78
ATOM   1063 HE21 GLN A 104      -5.128   4.181  -6.319  1.00  0.39
ATOM   1064 HE22 GLN A 104      -6.089   5.583  -6.651  1.00  0.39
ATOM   1065  C   GLN A 104      -7.845  -0.793  -6.558  1.00  0.55
ATOM   1066  O   GLN A 104      -8.872  -1.301  -6.125  1.00 -0.55
ATOM   1067  N   THR A 105      -7.273  -1.130  -7.714  1.00 -0.40
ATOM   1068  H   THR A 105      -6.421  -0.729  -8.043  1.00  0.40
ATOM   1069  CA  THR A 105      -7.907  -2.131  -8.550  1.00  0.00
ATOM   1070  CB  THR A 105      -8.713  -1.535  -9.742  1.00  0.00
ATOM   1071  OG1 THR A 105      -7.857  -0.796 -10.621  1.00 -0.49
ATOM   1072  HG1 THR A 105      -7.475  -0.094 -10.089  1.00  0.49
ATOM   1073  CG2 THR A 105      -9.790  -0.563  -9.261  1.00  0.00
ATOM   1074  C   THR A 105      -6.882  -3.151  -9.067  1.00  0.55
ATOM   1075  O   THR A 105      -5.715  -2.810  -9.239  1.00 -0.55
ATOM   1076  N   PHE A 106      -7.417  -4.346  -9.310  1.00 -0.40
ATOM   1077  H   PHE A 106      -8.386  -4.536  -9.172  1.00  0.40
ATOM   1078  CA  PHE A 106      -6.610  -5.441  -9.792  1.00  0.00
ATOM   1079  CB  PHE A 106      -6.643  -6.591  -8.717  1.00  0.12
ATOM   1080  CG  PHE A 106      -6.053  -6.076  -7.438  1.00 -0.12
ATOM   1081  CD1 PHE A 106      -4.666  -6.044  -7.288  1.00 -0.12
ATOM   1082  HD1 PHE A 106      -4.036  -6.392  -8.093  1.00  0.12
ATOM   1083  CE1 PHE A 106      -4.083  -5.569  -6.117  1.00 -0.12
ATOM   1084  HE1 PHE A 106      -3.009  -5.587  -6.007  1.00  0.12
ATOM   1085  CZ  PHE A 106      -4.873  -5.075  -5.093  1.00 -0.12
ATOM   1086  HZ  PHE A 106      -4.426  -4.714  -4.179  1.00  0.12
ATOM   1087  CD2 PHE A 106      -6.822  -5.539  -6.412  1.00 -0.12
ATOM   1088  HD2 PHE A 106      -7.896  -5.503  -6.519  1.00  0.12
ATOM   1089  CE2 PHE A 106      -6.244  -5.053  -5.265  1.00 -0.12
ATOM   1090  HE2 PHE A 106      -6.871  -4.648  -4.485  1.00  0.12
ATOM   1091  C   PHE A 106      -7.134  -6.040 -11.062  1.00  0.55
ATOM   1092  O   PHE A 106      -8.385  -6.061 -11.138  1.00 -0.55
ATOM   1093  N   THR A 107      -6.265  -6.594 -11.897  1.00 -0.40
ATOM   1094  H   THR A 107      -5.278  -6.577 -11.762  1.00  0.40
ATOM   1095  CA  THR A 107      -6.784  -7.276 -13.100  1.00  0.00
ATOM   1096  CB  THR A 107      -6.359  -6.514 -14.394  1.00  0.00
ATOM   1097  OG1 THR A 107      -6.932  -5.207 -14.335  1.00 -0.49
ATOM   1098  HG1 THR A 107      -6.576  -4.798 -13.543  1.00  0.49
ATOM   1099  CG2 THR A 107      -6.738  -7.243 -15.665  1.00  0.00
ATOM   1100  C   THR A 107      -6.238  -8.704 -13.152  1.00  0.55
ATOM   1101  O   THR A 107      -4.999  -8.820 -12.996  1.00 -0.55
ATOM   1102  N   LYS A 108      -6.966  -9.752 -13.395  1.00 -0.40
ATOM   1103  H   LYS A 108      -7.953  -9.679 -13.518  1.00  0.40
ATOM   1104  CA  LYS A 108      -6.426 -11.092 -13.506  1.00  0.00
ATOM   1105  CB  LYS A 108      -7.484 -12.168 -13.326  1.00  0.00
ATOM   1106  CG  LYS A 108      -7.063 -13.599 -13.637  1.00  0.00
ATOM   1107  CD  LYS A 108      -8.260 -14.480 -13.254  1.00  0.00
ATOM   1108  CE  LYS A 108      -8.052 -15.924 -13.565  1.00  0.33
ATOM   1109  NZ  LYS A 108      -6.830 -16.338 -12.806  1.00 -0.32
ATOM   1110  HZ1 LYS A 108      -6.987 -16.192 -11.789  1.00  0.33
ATOM   1111  HZ2 LYS A 108      -6.018 -15.767 -13.117  1.00  0.33
ATOM   1112  HZ3 LYS A 108      -6.634 -17.344 -12.986  1.00  0.33
ATOM   1113  C   LYS A 108      -5.738 -11.176 -14.879  1.00  0.55
ATOM   1114  O   LYS A 108      -6.340 -10.805 -15.914  1.00 -0.55
ATOM   1115  N   ILE A 109      -4.491 -11.648 -14.792  1.00 -0.40
ATOM   1116  H   ILE A 109      -4.065 -11.936 -13.938  1.00  0.40
ATOM   1117  CA  ILE A 109      -3.692 -11.752 -16.036  1.00  0.00
ATOM   1118  CB  ILE A 109      -2.569 -10.700 -16.179  1.00  0.00
ATOM   1119  CG2 ILE A 109      -3.217  -9.306 -16.363  1.00  0.00
ATOM   1120  CG1 ILE A 109      -1.537 -10.718 -15.039  1.00  0.00
ATOM   1121  CD1 ILE A 109      -0.333  -9.817 -15.258  1.00  0.00
ATOM   1122  C   ILE A 109      -3.218 -13.164 -16.336  1.00  0.55
ATOM   1123  O   ILE A 109      -2.784 -13.384 -17.466  1.00 -0.55
ATOM   1124  N   ARG A 110      -3.316 -14.101 -15.439  1.00 -0.40
ATOM   1125  H   ARG A 110      -3.640 -13.891 -14.521  1.00  0.40
ATOM   1126  CA  ARG A 110      -2.973 -15.527 -15.662  1.00  0.00
ATOM   1127  CB  ARG A 110      -1.579 -16.054 -15.438  1.00  0.00
ATOM   1128  CG  ARG A 110      -0.500 -15.290 -16.203  1.00  0.00
ATOM   1129  CD  ARG A 110      -0.667 -15.630 -17.709  1.00  0.35
ATOM   1130  NE  ARG A 110       0.476 -14.972 -18.415  1.00 -0.35
ATOM   1131  HE  ARG A 110       1.215 -15.591 -18.660  1.00  0.45
ATOM   1132  CZ  ARG A 110       0.680 -13.724 -18.768  1.00  0.35
ATOM   1133  NH1 ARG A 110      -0.226 -12.764 -18.506  1.00 -0.70
ATOM   1134 HH11 ARG A 110      -1.077 -12.994 -18.033  1.00  0.40
ATOM   1135 HH12 ARG A 110      -0.049 -11.820 -18.785  1.00  0.40
ATOM   1136  NH2 ARG A 110       1.829 -13.302 -19.392  1.00 -0.70
ATOM   1137 HH21 ARG A 110       2.557 -13.957 -19.596  1.00  0.40
ATOM   1138 HH22 ARG A 110       1.938 -12.340 -19.642  1.00  0.40
ATOM   1139  C   ARG A 110      -3.979 -16.223 -14.705  1.00  0.10
ATOM   1140  O   ARG A 110      -4.428 -15.785 -13.298  1.00 -0.55
ATOM   1141  OXT ARG A 110      -4.544 -17.244 -15.111  1.00 -0.55
ATOM   1142  N   LYS D   1      10.837  12.720  11.813  1.00 -0.32
ATOM   1143  HT1 LYS D   1      10.799  13.407  12.592  1.00  0.33
ATOM   1144  HT2 LYS D   1      11.532  13.034  11.107  1.00  0.33
ATOM   1145  HT3 LYS D   1      11.116  11.790  12.184  1.00  0.33
ATOM   1146  CA  LYS D   1       9.479  12.615  11.168  1.00  0.33
ATOM   1147  CB  LYS D   1       9.550  11.600  10.046  1.00  0.00
ATOM   1148  CG  LYS D   1       8.410  11.229   9.168  1.00  0.00
ATOM   1149  CD  LYS D   1       7.464  12.307   8.723  1.00  0.00
ATOM   1150  CE  LYS D   1       7.915  13.001   7.442  1.00  0.33
ATOM   1151  NZ  LYS D   1       6.956  14.060   6.992  1.00 -0.32
ATOM   1152  HZ1 LYS D   1       6.866  14.784   7.733  1.00  0.33
ATOM   1153  HZ2 LYS D   1       6.026  13.631   6.812  1.00  0.33
ATOM   1154  HZ3 LYS D   1       7.309  14.500   6.119  1.00  0.33
ATOM   1155  C   LYS D   1       8.330  12.375  12.151  1.00  0.55
ATOM   1156  O   LYS D   1       8.082  11.329  12.791  1.00 -0.55
ATOM   1157  N   LYS D   2       7.512  13.385  12.320  1.00 -0.40
ATOM   1158  H   LYS D   2       7.662  14.232  11.818  1.00  0.40
ATOM   1159  CA  LYS D   2       6.350  13.422  13.196  1.00  0.00
ATOM   1160  CB  LYS D   2       6.583  14.659  14.071  1.00  0.00
ATOM   1161  CG  LYS D   2       5.341  15.027  14.844  1.00  0.00
ATOM   1162  CD  LYS D   2       5.217  14.081  16.018  1.00  0.00
ATOM   1163  CE  LYS D   2       4.223  14.621  17.023  1.00  0.33
ATOM   1164  NZ  LYS D   2       4.836  15.648  17.904  1.00 -0.32
ATOM   1165  HZ1 LYS D   2       5.181  16.440  17.325  1.00  0.33
ATOM   1166  HZ2 LYS D   2       5.632  15.227  18.424  1.00  0.33
ATOM   1167  HZ3 LYS D   2       4.126  15.995  18.579  1.00  0.33
ATOM   1168  C   LYS D   2       5.072  13.653  12.418  1.00  0.55
ATOM   1169  O   LYS D   2       5.136  14.615  11.627  1.00 -0.55
ATOM   1170  N   ALA D   3       4.036  12.908  12.578  1.00 -0.40
ATOM   1171  H   ALA D   3       4.117  12.166  13.230  1.00  0.40
ATOM   1172  CA  ALA D   3       2.736  12.926  11.989  1.00  0.00
ATOM   1173  CB  ALA D   3       2.495  11.628  11.241  1.00  0.00
ATOM   1174  C   ALA D   3       1.691  13.094  13.111  1.00  0.55
ATOM   1175  O   ALA D   3       1.698  12.458  14.184  1.00 -0.55
ATOM   1176  N   VAL D   4       0.770  14.023  12.964  1.00 -0.40
ATOM   1177  H   VAL D   4       0.734  14.589  12.145  1.00  0.40
ATOM   1178  CA  VAL D   4      -0.264  14.307  13.961  1.00  0.00
ATOM   1179  CB  VAL D   4      -0.179  15.755  14.505  1.00  0.00
ATOM   1180  CG1 VAL D   4      -1.321  16.050  15.500  1.00  0.00
ATOM   1181  CG2 VAL D   4       1.139  16.046  15.203  1.00  0.00
ATOM   1182  C   VAL D   4      -1.637  14.087  13.326  1.00  0.55
ATOM   1183  O   VAL D   4      -1.881  14.568  12.212  1.00 -0.55
ATOM   1184  N   ILE D   5      -2.484  13.340  14.017  1.00 -0.40
ATOM   1185  H   ILE D   5      -2.237  12.892  14.873  1.00  0.40
ATOM   1186  CA  ILE D   5      -3.860  13.139  13.534  1.00  0.00
ATOM   1187  CB  ILE D   5      -4.279  11.661  13.403  1.00  0.00
ATOM   1188  CG2 ILE D   5      -5.753  11.531  13.027  1.00  0.00
ATOM   1189  CG1 ILE D   5      -3.329  10.955  12.397  1.00  0.00
ATOM   1190  CD1 ILE D   5      -3.510   9.444  12.356  1.00  0.00
ATOM   1191  C   ILE D   5      -4.824  13.844  14.512  1.00  0.55
ATOM   1192  O   ILE D   5      -4.788  13.413  15.684  1.00 -0.55
ATOM   1193  N   ASN D   6      -5.591  14.855  14.172  1.00 -0.40
ATOM   1194  H   ASN D   6      -5.567  15.264  13.263  1.00  0.40
ATOM   1195  CA  ASN D   6      -6.558  15.453  15.150  1.00  0.00
ATOM   1196  CB  ASN D   6      -6.694  16.948  14.996  1.00  0.00
ATOM   1197  CG  ASN D   6      -5.359  17.590  15.377  1.00  0.55
ATOM   1198  OD1 ASN D   6      -4.932  17.661  16.539  1.00 -0.55
ATOM   1199  ND2 ASN D   6      -4.610  18.120  14.422  1.00 -0.78
ATOM   1200 HD21 ASN D   6      -3.734  18.544  14.650  1.00  0.39
ATOM   1201 HD22 ASN D   6      -4.920  18.095  13.471  1.00  0.39
ATOM   1202  C   ASN D   6      -7.840  14.650  14.939  1.00  0.55
ATOM   1203  O   ASN D   6      -8.655  14.949  14.052  1.00 -0.55
ATOM   1204  N   GLY D   7      -8.008  13.565  15.683  1.00 -0.40
ATOM   1205  H   GLY D   7      -7.361  13.324  16.402  1.00  0.40
ATOM   1206  CA  GLY D   7      -9.099  12.675  15.524  1.00  0.00
ATOM   1207  C   GLY D   7     -10.448  13.371  15.424  1.00  0.55
ATOM   1208  O   GLY D   7     -11.304  12.800  14.751  1.00 -0.55
ATOM   1209  N   GLU D   8     -10.629  14.510  16.096  1.00 -0.40
ATOM   1210  H   GLU D   8      -9.927  14.956  16.645  1.00  0.40
ATOM   1211  CA  GLU D   8     -11.950  15.135  16.015  1.00  0.00
ATOM   1212  CB  GLU D   8     -12.154  16.061  17.221  1.00  0.00
ATOM   1213  CG  GLU D   8     -11.491  17.399  16.944  1.00  0.00
ATOM   1214  CD  GLU D   8      -9.990  17.441  17.055  1.00  0.10
ATOM   1215  OE1 GLU D   8      -9.327  16.430  17.336  1.00 -0.55
ATOM   1216  OE2 GLU D   8      -9.482  18.567  16.827  1.00 -0.55
ATOM   1217  C   GLU D   8     -12.160  15.786  14.653  1.00  0.55
ATOM   1218  O   GLU D   8     -13.340  15.975  14.300  1.00 -0.55
ATOM   1219  N   GLN D   9     -11.168  16.081  13.856  1.00 -0.40
ATOM   1220  H   GLN D   9     -10.216  15.936  14.118  1.00  0.40
ATOM   1221  CA  GLN D   9     -11.393  16.649  12.517  1.00  0.00
ATOM   1222  CB  GLN D   9     -10.188  17.547  12.194  1.00  0.00
ATOM   1223  CG  GLN D   9     -10.158  18.792  13.073  1.00  0.00
ATOM   1224  CD  GLN D   9      -8.817  19.470  13.106  1.00  0.55
ATOM   1225  OE1 GLN D   9      -8.038  19.565  12.140  1.00 -0.55
ATOM   1226  NE2 GLN D   9      -8.474  20.041  14.268  1.00 -0.78
ATOM   1227 HE21 GLN D   9      -9.097  20.000  15.048  1.00  0.39
ATOM   1228 HE22 GLN D   9      -7.594  20.508  14.354  1.00  0.39
ATOM   1229  C   GLN D   9     -11.628  15.597  11.449  1.00  0.55
ATOM   1230  O   GLN D   9     -11.897  15.909  10.281  1.00 -0.55
ATOM   1231  N   ILE D  10     -11.585  14.301  11.710  1.00 -0.40
ATOM   1232  H   ILE D  10     -11.418  13.989  12.640  1.00  0.40
ATOM   1233  CA  ILE D  10     -11.762  13.223  10.752  1.00  0.00
ATOM   1234  CB  ILE D  10     -10.929  11.970  11.118  1.00  0.00
ATOM   1235  CG2 ILE D  10     -11.143  10.867  10.071  1.00  0.00
ATOM   1236  CG1 ILE D  10      -9.445  12.202  11.385  1.00  0.00
ATOM   1237  CD1 ILE D  10      -8.725  13.026  10.376  1.00  0.00
ATOM   1238  C   ILE D  10     -13.256  12.868  10.671  1.00  0.55
ATOM   1239  O   ILE D  10     -13.879  12.271  11.557  1.00 -0.55
ATOM   1240  N   ARG D  11     -13.843  13.231   9.533  1.00 -0.40
ATOM   1241  H   ARG D  11     -13.336  13.672   8.796  1.00  0.40
ATOM   1242  CA  ARG D  11     -15.272  13.007   9.283  1.00  0.00
ATOM   1243  CB  ARG D  11     -15.988  14.282   8.861  1.00  0.00
ATOM   1244  CG  ARG D  11     -15.557  15.597   9.460  1.00  0.00
ATOM   1245  CD  ARG D  11     -16.060  16.033  10.821  1.00  0.35
ATOM   1246  NE  ARG D  11     -17.517  16.059  10.865  1.00 -0.35
ATOM   1247  HE  ARG D  11     -17.955  15.635  10.079  1.00  0.45
ATOM   1248  CZ  ARG D  11     -18.374  16.550  11.767  1.00  0.35
ATOM   1249  NH1 ARG D  11     -17.832  17.119  12.840  1.00 -0.70
ATOM   1250 HH11 ARG D  11     -16.837  17.160  12.936  1.00  0.40
ATOM   1251 HH12 ARG D  11     -18.419  17.505  13.552  1.00  0.40
ATOM   1252  NH2 ARG D  11     -19.697  16.398  11.598  1.00 -0.70
ATOM   1253 HH21 ARG D  11     -20.047  15.916  10.795  1.00  0.40
ATOM   1254 HH22 ARG D  11     -20.333  16.767  12.276  1.00  0.40
ATOM   1255  C   ARG D  11     -15.545  11.831   8.355  1.00  0.55
ATOM   1256  O   ARG D  11     -16.760  11.500   8.277  1.00 -0.55
ATOM   1257  N   SER D  12     -14.518  11.171   7.794  1.00 -0.40
ATOM   1258  H   SER D  12     -13.577  11.470   7.927  1.00  0.40
ATOM   1259  CA  SER D  12     -14.682   9.987   6.962  1.00  0.00
ATOM   1260  CB  SER D  12     -15.166  10.289   5.540  1.00  0.00
ATOM   1261  OG  SER D  12     -14.238  11.149   4.909  1.00 -0.49
ATOM   1262  HG  SER D  12     -14.325  11.999   5.347  1.00  0.49
ATOM   1263  C   SER D  12     -13.353   9.253   6.799  1.00  0.55
ATOM   1264  O   SER D  12     -12.334   9.885   7.137  1.00 -0.55
ATOM   1265  N   ILE D  13     -13.435   8.080   6.215  1.00 -0.40
ATOM   1266  H   ILE D  13     -14.299   7.677   5.925  1.00  0.40
ATOM   1267  CA  ILE D  13     -12.213   7.295   5.961  1.00  0.00
ATOM   1268  CB  ILE D  13     -12.530   5.855   5.565  1.00  0.00
ATOM   1269  CG2 ILE D  13     -13.201   5.817   4.198  1.00  0.00
ATOM   1270  CG1 ILE D  13     -11.269   4.992   5.580  1.00  0.00
ATOM   1271  CD1 ILE D  13     -10.409   5.043   6.837  1.00  0.00
ATOM   1272  C   ILE D  13     -11.318   8.032   4.977  1.00  0.55
ATOM   1273  O   ILE D  13     -10.089   8.069   5.122  1.00 -0.55
ATOM   1274  N   SER D  14     -11.855   8.701   3.993  1.00 -0.40
ATOM   1275  H   SER D  14     -12.841   8.689   3.854  1.00  0.40
ATOM   1276  CA  SER D  14     -11.115   9.512   3.017  1.00  0.00
ATOM   1277  CB  SER D  14     -12.075  10.103   1.974  1.00  0.00
ATOM   1278  OG  SER D  14     -12.908   9.125   1.375  1.00 -0.49
ATOM   1279  HG  SER D  14     -13.460   9.597   0.747  1.00  0.49
ATOM   1280  C   SER D  14     -10.339  10.614   3.718  1.00  0.55
ATOM   1281  O   SER D  14      -9.217  10.944   3.352  1.00 -0.55
ATOM   1282  N   ASP D  15     -10.958  11.217   4.734  1.00 -0.40
ATOM   1283  H   ASP D  15     -11.884  10.971   5.010  1.00  0.40
ATOM   1284  CA  ASP D  15     -10.320  12.272   5.508  1.00  0.00
ATOM   1285  CB  ASP D  15     -11.100  12.753   6.737  1.00  0.00
ATOM   1286  CG  ASP D  15     -12.145  13.769   6.401  1.00  0.10
ATOM   1287  OD1 ASP D  15     -12.184  14.173   5.221  1.00 -0.55
ATOM   1288  OD2 ASP D  15     -12.941  14.177   7.254  1.00 -0.55
ATOM   1289  C   ASP D  15      -9.032  11.708   6.129  1.00  0.55
ATOM   1290  O   ASP D  15      -7.992  12.349   6.118  1.00 -0.55
ATOM   1291  N   LEU D  16      -9.231  10.526   6.699  1.00 -0.40
ATOM   1292  H   LEU D  16     -10.118  10.072   6.723  1.00  0.40
ATOM   1293  CA  LEU D  16      -8.104   9.835   7.332  1.00  0.00
ATOM   1294  CB  LEU D  16      -8.588   8.543   8.013  1.00  0.00
ATOM   1295  CG  LEU D  16      -7.610   7.814   8.959  1.00  0.00
ATOM   1296  CD1 LEU D  16      -6.826   8.788   9.833  1.00  0.00
ATOM   1297  CD2 LEU D  16      -8.334   6.699   9.743  1.00  0.00
ATOM   1298  C   LEU D  16      -7.001   9.633   6.293  1.00  0.55
ATOM   1299  O   LEU D  16      -5.911  10.068   6.640  1.00 -0.55
ATOM   1300  N   HSE D  17      -7.271   9.016   5.151  1.00 -0.40
ATOM   1301  H   HSE D  17      -8.176   8.662   4.931  1.00  0.40
ATOM   1302  CA  HSE D  17      -6.228   8.825   4.142  1.00  0.00
ATOM   1303  CB  HSE D  17      -6.773   7.987   2.971  1.00  0.12
ATOM   1304  ND1 HSE D  17      -5.799   5.763   3.648  1.00 -0.56
ATOM   1305  CG  HSE D  17      -6.915   6.551   3.394  1.00  0.15
ATOM   1306  CE1 HSE D  17      -6.216   4.544   4.024  1.00  0.15
ATOM   1307  HE1 HSE D  17      -5.591   3.698   4.305  1.00  0.12
ATOM   1308  NE2 HSE D  17      -7.546   4.520   4.002  1.00 -0.40
ATOM   1309  HE2 HSE D  17      -8.133   3.742   4.228  1.00  0.40
ATOM   1310  CD2 HSE D  17      -7.996   5.770   3.609  1.00 -0.12
ATOM   1311  HD2 HSE D  17      -9.046   6.016   3.510  1.00  0.12
ATOM   1312  C   HSE D  17      -5.568  10.106   3.624  1.00  0.55
ATOM   1313  O   HSE D  17      -4.363  10.167   3.255  1.00 -0.55
ATOM   1314  N   GLN D  18      -6.406  11.142   3.561  1.00 -0.40
ATOM   1315  H   GLN D  18      -7.365  11.084   3.827  1.00  0.40
ATOM   1316  CA  GLN D  18      -5.917  12.454   3.079  1.00  0.00
ATOM   1317  CB  GLN D  18      -6.982  13.480   2.748  1.00  0.00
ATOM   1318  CG  GLN D  18      -7.927  13.254   1.589  1.00  0.00
ATOM   1319  CD  GLN D  18      -7.165  12.708   0.398  1.00  0.55
ATOM   1320  OE1 GLN D  18      -6.291  13.388  -0.164  1.00 -0.55
ATOM   1321  NE2 GLN D  18      -7.463  11.461   0.031  1.00 -0.78
ATOM   1322 HE21 GLN D  18      -6.994  11.045  -0.748  1.00  0.39
ATOM   1323 HE22 GLN D  18      -8.154  10.943   0.535  1.00  0.39
ATOM   1324  C   GLN D  18      -4.921  13.010   4.118  1.00  0.55
ATOM   1325  O   GLN D  18      -3.843  13.531   3.743  1.00 -0.55
ATOM   1326  N   THR D  19      -5.270  12.914   5.402  1.00 -0.40
ATOM   1327  H   THR D  19      -6.145  12.540   5.700  1.00  0.40
ATOM   1328  CA  THR D  19      -4.347  13.370   6.452  1.00  0.00
ATOM   1329  CB  THR D  19      -5.040  13.198   7.826  1.00  0.00
ATOM   1330  OG1 THR D  19      -6.162  14.064   7.645  1.00 -0.49
ATOM   1331  HG1 THR D  19      -6.802  13.565   7.133  1.00  0.49
ATOM   1332  CG2 THR D  19      -4.222  13.673   8.990  1.00  0.00
ATOM   1333  C   THR D  19      -3.004  12.641   6.491  1.00  0.55
ATOM   1334  O   THR D  19      -1.975  13.266   6.707  1.00 -0.55
ATOM   1335  N   LEU D  20      -3.112  11.331   6.313  1.00 -0.40
ATOM   1336  H   LEU D  20      -4.001  10.900   6.184  1.00  0.40
ATOM   1337  CA  LEU D  20      -1.970  10.416   6.289  1.00  0.00
ATOM   1338  CB  LEU D  20      -2.341   8.934   6.164  1.00  0.00
ATOM   1339  CG  LEU D  20      -3.009   8.220   7.311  1.00  0.00
ATOM   1340  CD1 LEU D  20      -3.243   6.729   7.128  1.00  0.00
ATOM   1341  CD2 LEU D  20      -2.235   8.405   8.583  1.00  0.00
ATOM   1342  C   LEU D  20      -1.068  10.816   5.110  1.00  0.55
ATOM   1343  O   LEU D  20       0.142  10.861   5.301  1.00 -0.55
ATOM   1344  N   LYS D  21      -1.739  11.059   3.977  1.00 -0.40
ATOM   1345  H   LYS D  21      -2.731  10.994   3.903  1.00  0.40
ATOM   1346  CA  LYS D  21      -0.998  11.442   2.770  1.00  0.00
ATOM   1347  CB  LYS D  21      -2.022  11.607   1.633  1.00  0.00
ATOM   1348  CG  LYS D  21      -1.215  11.770   0.314  1.00  0.00
ATOM   1349  CD  LYS D  21      -2.152  12.065  -0.827  1.00  0.00
ATOM   1350  CE  LYS D  21      -1.385  12.442  -2.122  1.00  0.33
ATOM   1351  NZ  LYS D  21      -2.280  11.990  -3.242  1.00 -0.32
ATOM   1352  HZ1 LYS D  21      -3.193  12.483  -3.177  1.00  0.33
ATOM   1353  HZ2 LYS D  21      -2.434  10.964  -3.170  1.00  0.33
ATOM   1354  HZ3 LYS D  21      -1.831  12.209  -4.154  1.00  0.33
ATOM   1355  C   LYS D  21      -0.121  12.651   3.003  1.00  0.55
ATOM   1356  O   LYS D  21       1.053  12.680   2.615  1.00 -0.55
ATOM   1357  N   LYS D  22      -0.633  13.684   3.622  1.00 -0.40
ATOM   1358  H   LYS D  22      -1.588  13.682   3.906  1.00  0.40
ATOM   1359  CA  LYS D  22       0.095  14.903   3.954  1.00  0.00
ATOM   1360  CB  LYS D  22      -0.969  15.931   4.371  1.00  0.00
ATOM   1361  CG  LYS D  22      -0.269  17.074   5.058  1.00  0.00
ATOM   1362  CD  LYS D  22       0.682  17.752   4.021  1.00  0.00
ATOM   1363  CE  LYS D  22       1.736  18.520   4.810  1.00  0.33
ATOM   1364  NZ  LYS D  22       2.606  19.302   3.911  1.00 -0.32
ATOM   1365  HZ1 LYS D  22       2.031  19.982   3.375  1.00  0.33
ATOM   1366  HZ2 LYS D  22       3.089  18.659   3.250  1.00  0.33
ATOM   1367  HZ3 LYS D  22       3.315  19.815   4.474  1.00  0.33
ATOM   1368  C   LYS D  22       1.089  14.693   5.087  1.00  0.55
ATOM   1369  O   LYS D  22       2.316  14.902   4.956  1.00 -0.55
ATOM   1370  N   GLU D  23       0.575  14.210   6.231  1.00 -0.40
ATOM   1371  H   GLU D  23      -0.396  14.006   6.324  1.00  0.40
ATOM   1372  CA  GLU D  23       1.402  13.945   7.429  1.00  0.00
ATOM   1373  CB  GLU D  23       0.482  13.445   8.572  1.00  0.00
ATOM   1374  CG  GLU D  23      -0.445  14.498   9.175  1.00  0.00
ATOM   1375  CD  GLU D  23       0.257  15.735   9.708  1.00  0.10
ATOM   1376  OE1 GLU D  23       1.109  15.746  10.618  1.00 -0.55
ATOM   1377  OE2 GLU D  23       0.015  16.877   9.247  1.00 -0.55
ATOM   1378  C   GLU D  23       2.578  12.990   7.203  1.00  0.55
ATOM   1379  O   GLU D  23       3.647  13.220   7.798  1.00 -0.55
ATOM   1380  N   LEU D  24       2.455  11.985   6.349  1.00 -0.40
ATOM   1381  H   LEU D  24       1.609  11.815   5.851  1.00  0.40
ATOM   1382  CA  LEU D  24       3.556  11.059   6.082  1.00  0.00
ATOM   1383  CB  LEU D  24       3.032   9.626   6.048  1.00  0.00
ATOM   1384  CG  LEU D  24       2.305   9.080   7.293  1.00  0.00
ATOM   1385  CD1 LEU D  24       1.749   7.653   7.103  1.00  0.00
ATOM   1386  CD2 LEU D  24       3.197   9.076   8.537  1.00  0.00
ATOM   1387  C   LEU D  24       4.285  11.384   4.788  1.00  0.55
ATOM   1388  O   LEU D  24       5.180  10.597   4.470  1.00 -0.55
ATOM   1389  N   ALA D  25       3.894  12.440   4.088  1.00 -0.40
ATOM   1390  H   ALA D  25       3.161  13.043   4.395  1.00  0.40
ATOM   1391  CA  ALA D  25       4.534  12.787   2.797  1.00  0.00
ATOM   1392  CB  ALA D  25       5.925  13.295   3.143  1.00  0.00
ATOM   1393  C   ALA D  25       4.500  11.585   1.870  1.00  0.55
ATOM   1394  O   ALA D  25       5.453  11.073   1.292  1.00 -0.55
ATOM   1395  N   LEU D  26       3.314  10.981   1.741  1.00 -0.40
ATOM   1396  H   LEU D  26       2.510  11.309   2.231  1.00  0.40
ATOM   1397  CA  LEU D  26       3.092   9.817   0.892  1.00  0.00
ATOM   1398  CB  LEU D  26       1.747   9.175   1.246  1.00  0.00
ATOM   1399  CG  LEU D  26       1.648   8.611   2.663  1.00  0.00
ATOM   1400  CD1 LEU D  26       0.402   7.757   2.931  1.00  0.00
ATOM   1401  CD2 LEU D  26       2.850   7.722   2.990  1.00  0.00
ATOM   1402  C   LEU D  26       3.156  10.205  -0.591  1.00  0.55
ATOM   1403  O   LEU D  26       2.960  11.376  -0.928  1.00 -0.55
ATOM   1404  N   PRO D  27       3.428   9.230  -1.459  1.00 -0.20
ATOM   1405  CD  PRO D  27       3.648   7.825  -1.075  1.00  0.10
ATOM   1406  CA  PRO D  27       3.483   9.456  -2.903  1.00  0.10
ATOM   1407  CB  PRO D  27       3.743   8.043  -3.473  1.00  0.00
ATOM   1408  CG  PRO D  27       3.349   7.085  -2.374  1.00  0.00
ATOM   1409  C   PRO D  27       2.191  10.036  -3.461  1.00  0.55
ATOM   1410  O   PRO D  27       1.088   9.718  -2.938  1.00 -0.55
ATOM   1411  N   GLU D  28       2.304  10.810  -4.541  1.00 -0.40
ATOM   1412  H   GLU D  28       3.172  11.032  -4.977  1.00  0.40
ATOM   1413  CA  GLU D  28       1.074  11.373  -5.127  1.00  0.00
ATOM   1414  CB  GLU D  28       1.350  12.306  -6.280  1.00  0.00
ATOM   1415  CG  GLU D  28       0.990  13.782  -6.213  1.00  0.00
ATOM   1416  CD  GLU D  28       0.328  14.403  -4.996  1.00  0.10
ATOM   1417  OE1 GLU D  28       1.056  14.702  -4.000  1.00 -0.55
ATOM   1418  OE2 GLU D  28      -0.926  14.612  -4.974  1.00 -0.55
ATOM   1419  C   GLU D  28       0.118  10.296  -5.616  1.00  0.55
ATOM   1420  O   GLU D  28      -1.104  10.558  -5.638  1.00 -0.55
ATOM   1421  N   TYR D  29       0.629   9.101  -5.967  1.00 -0.40
ATOM   1422  H   TYR D  29       1.607   8.914  -5.918  1.00  0.40
ATOM   1423  CA  TYR D  29      -0.215   7.989  -6.445  1.00  0.00
ATOM   1424  CB  TYR D  29       0.585   7.023  -7.353  1.00  0.12
ATOM   1425  CG  TYR D  29       1.847   6.428  -6.773  1.00 -0.12
ATOM   1426  CD1 TYR D  29       1.754   5.407  -5.806  1.00 -0.12
ATOM   1427  HD1 TYR D  29       0.774   5.072  -5.504  1.00  0.12
ATOM   1428  CE1 TYR D  29       2.865   4.812  -5.225  1.00 -0.12
ATOM   1429  HE1 TYR D  29       2.756   4.024  -4.495  1.00  0.12
ATOM   1430  CZ  TYR D  29       4.119   5.259  -5.609  1.00  0.06
ATOM   1431  OH  TYR D  29       5.205   4.686  -5.003  1.00 -0.49
ATOM   1432  HH  TYR D  29       5.992   4.973  -5.471  1.00  0.43
ATOM   1433  CD2 TYR D  29       3.145   6.852  -7.127  1.00 -0.12
ATOM   1434  HD2 TYR D  29       3.258   7.634  -7.863  1.00  0.12
ATOM   1435  CE2 TYR D  29       4.291   6.291  -6.554  1.00 -0.12
ATOM   1436  HE2 TYR D  29       5.277   6.637  -6.827  1.00  0.12
ATOM   1437  C   TYR D  29      -0.840   7.206  -5.295  1.00  0.55
ATOM   1438  O   TYR D  29      -1.552   6.249  -5.622  1.00 -0.55
ATOM   1439  N   TYR D  30      -0.556   7.619  -4.077  1.00 -0.40
ATOM   1440  H   TYR D  30       0.015   8.420  -3.913  1.00  0.40
ATOM   1441  CA  TYR D  30      -1.057   6.932  -2.879  1.00  0.00
ATOM   1442  CB  TYR D  30      -0.895   7.796  -1.635  1.00  0.12
ATOM   1443  CG  TYR D  30      -1.474   7.164  -0.387  1.00 -0.12
ATOM   1444  CD1 TYR D  30      -1.006   5.928   0.042  1.00 -0.12
ATOM   1445  HD1 TYR D  30      -0.208   5.435  -0.493  1.00  0.12
ATOM   1446  CE1 TYR D  30      -1.564   5.331   1.152  1.00 -0.12
ATOM   1447  HE1 TYR D  30      -1.198   4.364   1.463  1.00  0.12
ATOM   1448  CZ  TYR D  30      -2.579   5.927   1.882  1.00  0.06
ATOM   1449  OH  TYR D  30      -3.019   5.254   2.986  1.00 -0.49
ATOM   1450  HH  TYR D  30      -3.814   5.690   3.302  1.00  0.43
ATOM   1451  CD2 TYR D  30      -2.498   7.771   0.358  1.00 -0.12
ATOM   1452  HD2 TYR D  30      -2.864   8.738   0.048  1.00  0.12
ATOM   1453  CE2 TYR D  30      -3.064   7.167   1.488  1.00 -0.12
ATOM   1454  HE2 TYR D  30      -3.856   7.653   2.038  1.00  0.12
ATOM   1455  C   TYR D  30      -2.467   6.405  -3.054  1.00  0.55
ATOM   1456  O   TYR D  30      -3.510   7.046  -3.256  1.00 -0.55
ATOM   1457  N   GLY D  31      -2.543   5.073  -2.925  1.00 -0.40
ATOM   1458  H   GLY D  31      -1.745   4.512  -2.717  1.00  0.40
ATOM   1459  CA  GLY D  31      -3.818   4.356  -3.085  1.00  0.00
ATOM   1460  C   GLY D  31      -4.931   4.531  -2.105  1.00  0.55
ATOM   1461  O   GLY D  31      -6.026   4.033  -2.409  1.00 -0.55
ATOM   1462  N   GLU D  32      -4.777   5.128  -0.940  1.00 -0.40
ATOM   1463  H   GLU D  32      -3.887   5.481  -0.663  1.00  0.40
ATOM   1464  CA  GLU D  32      -5.852   5.333   0.044  1.00  0.00
ATOM   1465  CB  GLU D  32      -6.847   6.440  -0.414  1.00  0.00
ATOM   1466  CG  GLU D  32      -6.028   7.711  -0.695  1.00  0.00
ATOM   1467  CD  GLU D  32      -6.721   8.917  -1.265  1.00  0.10
ATOM   1468  OE1 GLU D  32      -7.959   8.936  -1.336  1.00 -0.55
ATOM   1469  OE2 GLU D  32      -6.182   9.963  -1.665  1.00 -0.55
ATOM   1470  C   GLU D  32      -6.635   4.097   0.373  1.00  0.55
ATOM   1471  O   GLU D  32      -7.859   4.115   0.373  1.00 -0.55
ATOM   1472  N   ASN D  33      -5.881   3.021   0.627  1.00 -0.40
ATOM   1473  H   ASN D  33      -4.887   3.047   0.564  1.00  0.40
ATOM   1474  CA  ASN D  33      -6.463   1.736   1.011  1.00  0.00
ATOM   1475  CB  ASN D  33      -6.904   0.940  -0.193  1.00  0.00
ATOM   1476  CG  ASN D  33      -5.723   0.589  -1.081  1.00  0.55
ATOM   1477  OD1 ASN D  33      -4.915  -0.237  -0.662  1.00 -0.55
ATOM   1478  ND2 ASN D  33      -5.540   1.220  -2.251  1.00 -0.78
ATOM   1479 HD21 ASN D  33      -4.760   0.983  -2.831  1.00  0.39
ATOM   1480 HD22 ASN D  33      -6.184   1.927  -2.544  1.00  0.39
ATOM   1481  C   ASN D  33      -5.448   1.119   1.989  1.00  0.55
ATOM   1482  O   ASN D  33      -4.329   1.686   2.113  1.00 -0.55
ATOM   1483  N   LEU D  34      -5.798   0.046   2.674  1.00 -0.40
ATOM   1484  H   LEU D  34      -6.687  -0.396   2.577  1.00  0.40
ATOM   1485  CA  LEU D  34      -4.848  -0.552   3.639  1.00  0.00
ATOM   1486  CB  LEU D  34      -5.653  -1.573   4.455  1.00  0.00
ATOM   1487  CG  LEU D  34      -6.878  -1.111   5.280  1.00  0.00
ATOM   1488  CD1 LEU D  34      -7.530  -2.306   5.981  1.00  0.00
ATOM   1489  CD2 LEU D  34      -6.390  -0.057   6.274  1.00  0.00
ATOM   1490  C   LEU D  34      -3.576  -1.186   3.044  1.00  0.55
ATOM   1491  O   LEU D  34      -2.509  -1.127   3.689  1.00 -0.55
ATOM   1492  N   ASP D  35      -3.721  -1.747   1.830  1.00 -0.40
ATOM   1493  H   ASP D  35      -4.606  -1.773   1.373  1.00  0.40
ATOM   1494  CA  ASP D  35      -2.591  -2.368   1.074  1.00  0.00
ATOM   1495  CB  ASP D  35      -2.988  -3.218  -0.140  1.00  0.00
ATOM   1496  CG  ASP D  35      -3.871  -4.390   0.287  1.00  0.10
ATOM   1497  OD1 ASP D  35      -3.376  -5.195   1.116  1.00 -0.55
ATOM   1498  OD2 ASP D  35      -5.033  -4.572  -0.142  1.00 -0.55
ATOM   1499  C   ASP D  35      -1.637  -1.267   0.634  1.00  0.55
ATOM   1500  O   ASP D  35      -0.406  -1.479   0.755  1.00 -0.55
ATOM   1501  N   ALA D  36      -2.150  -0.139   0.194  1.00 -0.40
ATOM   1502  H   ALA D  36      -3.136  -0.023   0.118  1.00  0.40
ATOM   1503  CA  ALA D  36      -1.370   1.013  -0.213  1.00  0.00
ATOM   1504  CB  ALA D  36      -2.154   2.147  -0.822  1.00  0.00
ATOM   1505  C   ALA D  36      -0.690   1.552   1.056  1.00  0.55
ATOM   1506  O   ALA D  36       0.487   1.935   0.924  1.00 -0.55
ATOM   1507  N   LEU D  37      -1.398   1.542   2.181  1.00 -0.40
ATOM   1508  H   LEU D  37      -2.333   1.203   2.247  1.00  0.40
ATOM   1509  CA  LEU D  37      -0.762   2.065   3.413  1.00  0.00
ATOM   1510  CB  LEU D  37      -1.778   2.238   4.552  1.00  0.00
ATOM   1511  CG  LEU D  37      -1.137   2.789   5.844  1.00  0.00
ATOM   1512  CD1 LEU D  37      -0.428   4.154   5.720  1.00  0.00
ATOM   1513  CD2 LEU D  37      -2.230   2.845   6.916  1.00  0.00
ATOM   1514  C   LEU D  37       0.423   1.212   3.869  1.00  0.55
ATOM   1515  O   LEU D  37       1.480   1.693   4.256  1.00 -0.55
ATOM   1516  N   TRP D  38       0.209  -0.116   3.840  1.00 -0.40
ATOM   1517  H   TRP D  38      -0.673  -0.506   3.586  1.00  0.40
ATOM   1518  CA  TRP D  38       1.263  -1.072   4.181  1.00  0.00
ATOM   1519  CB  TRP D  38       0.720  -2.493   4.073  1.00  0.12
ATOM   1520  CG  TRP D  38       1.805  -3.513   4.292  1.00 -0.12
ATOM   1521  CD1 TRP D  38       2.450  -4.198   3.298  1.00 -0.12
ATOM   1522  HD1 TRP D  38       2.257  -4.097   2.240  1.00  0.12
ATOM   1523  NE1 TRP D  38       3.384  -5.033   3.864  1.00 -0.40
ATOM   1524  HE1 TRP D  38       3.958  -5.643   3.363  1.00  0.40
ATOM   1525  CE2 TRP D  38       3.400  -4.897   5.210  1.00  0.00
ATOM   1526  CD2 TRP D  38       2.411  -3.932   5.514  1.00  0.00
ATOM   1527  CE3 TRP D  38       2.241  -3.567   6.849  1.00 -0.12
ATOM   1528  HE3 TRP D  38       1.539  -2.807   7.159  1.00  0.12
ATOM   1529  CZ3 TRP D  38       3.027  -4.234   7.790  1.00 -0.12
ATOM   1530  HZ3 TRP D  38       2.886  -3.987   8.831  1.00  0.12
ATOM   1531  CZ2 TRP D  38       4.214  -5.532   6.152  1.00 -0.12
ATOM   1532  HZ2 TRP D  38       4.980  -6.240   5.873  1.00  0.12
ATOM   1533  CH2 TRP D  38       4.002  -5.219   7.464  1.00 -0.12
ATOM   1534  HH2 TRP D  38       4.566  -5.711   8.242  1.00  0.12
ATOM   1535  C   TRP D  38       2.519  -0.879   3.305  1.00  0.55
ATOM   1536  O   TRP D  38       3.670  -0.929   3.790  1.00 -0.55
ATOM   1537  N   ASP D  39       2.293  -0.718   1.985  1.00 -0.40
ATOM   1538  H   ASP D  39       1.367  -0.723   1.618  1.00  0.40
ATOM   1539  CA  ASP D  39       3.344  -0.529   1.000  1.00  0.00
ATOM   1540  CB  ASP D  39       2.801  -0.475  -0.445  1.00  0.00
ATOM   1541  CG  ASP D  39       3.950  -0.444  -1.449  1.00  0.10
ATOM   1542  OD1 ASP D  39       4.875  -1.308  -1.558  1.00 -0.55
ATOM   1543  OD2 ASP D  39       3.903   0.568  -2.188  1.00 -0.55
ATOM   1544  C   ASP D  39       4.147   0.720   1.341  1.00  0.55
ATOM   1545  O   ASP D  39       5.375   0.701   1.287  1.00 -0.55
ATOM   1546  N   ALA D  40       3.425   1.781   1.670  1.00 -0.40
ATOM   1547  H   ALA D  40       2.429   1.780   1.701  1.00  0.40
ATOM   1548  CA  ALA D  40       4.098   3.008   2.005  1.00  0.00
ATOM   1549  CB  ALA D  40       3.108   4.192   2.046  1.00  0.00
ATOM   1550  C   ALA D  40       4.847   2.945   3.326  1.00  0.55
ATOM   1551  O   ALA D  40       5.942   3.565   3.414  1.00 -0.55
ATOM   1552  N   LEU D  41       4.279   2.302   4.337  1.00 -0.40
ATOM   1553  H   LEU D  41       3.398   1.839   4.287  1.00  0.40
ATOM   1554  CA  LEU D  41       5.018   2.279   5.625  1.00  0.00
ATOM   1555  CB  LEU D  41       4.104   1.734   6.716  1.00  0.00
ATOM   1556  CG  LEU D  41       2.933   2.617   7.138  1.00  0.00
ATOM   1557  CD1 LEU D  41       2.060   1.972   8.183  1.00  0.00
ATOM   1558  CD2 LEU D  41       3.429   3.981   7.603  1.00  0.00
ATOM   1559  C   LEU D  41       6.320   1.472   5.499  1.00  0.55
ATOM   1560  O   LEU D  41       7.373   1.764   6.055  1.00 -0.55
ATOM   1561  N   THR D  42       6.293   0.426   4.701  1.00 -0.40
ATOM   1562  H   THR D  42       5.460   0.203   4.203  1.00  0.40
ATOM   1563  CA  THR D  42       7.387  -0.483   4.450  1.00  0.00
ATOM   1564  CB  THR D  42       6.874  -1.938   4.297  1.00  0.00
ATOM   1565  OG1 THR D  42       5.911  -2.164   3.266  1.00 -0.49
ATOM   1566  HG1 THR D  42       5.104  -1.733   3.558  1.00  0.49
ATOM   1567  CG2 THR D  42       6.164  -2.300   5.617  1.00  0.00
ATOM   1568  C   THR D  42       8.225  -0.153   3.239  1.00  0.55
ATOM   1569  O   THR D  42       9.248  -0.869   3.171  1.00 -0.55
ATOM   1570  N   GLY D  43       7.890   0.727   2.339  1.00 -0.40
ATOM   1571  H   GLY D  43       7.055   1.270   2.390  1.00  0.40
ATOM   1572  CA  GLY D  43       8.758   0.948   1.196  1.00  0.00
ATOM   1573  C   GLY D  43       8.665   2.366   0.674  1.00  0.55
ATOM   1574  O   GLY D  43       8.721   2.567  -0.555  1.00 -0.55
ATOM   1575  N   TRP D  44       8.490   3.341   1.571  1.00 -0.40
ATOM   1576  H   TRP D  44       8.410   3.177   2.551  1.00  0.40
ATOM   1577  CA  TRP D  44       8.409   4.732   1.110  1.00  0.00
ATOM   1578  CB  TRP D  44       7.004   5.048   0.545  1.00  0.12
ATOM   1579  CG  TRP D  44       6.933   6.467   0.075  1.00 -0.12
ATOM   1580  CD1 TRP D  44       6.740   7.637   0.790  1.00 -0.12
ATOM   1581  HD1 TRP D  44       6.566   7.678   1.855  1.00  0.12
ATOM   1582  NE1 TRP D  44       6.797   8.735  -0.026  1.00 -0.40
ATOM   1583  HE1 TRP D  44       6.692   9.666   0.248  1.00  0.40
ATOM   1584  CE2 TRP D  44       7.035   8.275  -1.323  1.00  0.00
ATOM   1585  CD2 TRP D  44       7.122   6.855  -1.288  1.00  0.00
ATOM   1586  CE3 TRP D  44       7.348   6.145  -2.457  1.00 -0.12
ATOM   1587  HE3 TRP D  44       7.395   5.066  -2.470  1.00  0.12
ATOM   1588  CZ3 TRP D  44       7.515   6.851  -3.622  1.00 -0.12
ATOM   1589  HZ3 TRP D  44       7.702   6.315  -4.541  1.00  0.12
ATOM   1590  CZ2 TRP D  44       7.195   9.000  -2.513  1.00 -0.12
ATOM   1591  HZ2 TRP D  44       7.126  10.077  -2.558  1.00  0.12
ATOM   1592  CH2 TRP D  44       7.449   8.258  -3.651  1.00 -0.12
ATOM   1593  HH2 TRP D  44       7.602   8.771  -4.588  1.00  0.12
ATOM   1594  C   TRP D  44       8.786   5.747   2.198  1.00  0.55
ATOM   1595  O   TRP D  44       9.672   6.603   2.086  1.00 -0.55
ATOM   1596  N   VAL D  45       8.005   5.604   3.279  1.00 -0.40
ATOM   1597  H   VAL D  45       7.311   4.890   3.312  1.00  0.40
ATOM   1598  CA  VAL D  45       8.075   6.430   4.464  1.00  0.00
ATOM   1599  CB  VAL D  45       6.953   5.970   5.438  1.00  0.00
ATOM   1600  CG1 VAL D  45       7.110   6.443   6.852  1.00  0.00
ATOM   1601  CG2 VAL D  45       5.606   6.537   4.950  1.00  0.00
ATOM   1602  C   VAL D  45       9.460   6.454   5.114  1.00  0.55
ATOM   1603  O   VAL D  45      10.276   5.517   5.166  1.00 -0.55
ATOM   1604  N   GLU D  46       9.732   7.643   5.654  1.00 -0.40
ATOM   1605  H   GLU D  46       9.093   8.405   5.581  1.00  0.40
ATOM   1606  CA  GLU D  46      10.952   7.922   6.378  1.00  0.00
ATOM   1607  CB  GLU D  46      11.231   9.411   6.216  1.00  0.00
ATOM   1608  CG  GLU D  46      11.733   9.969   7.551  1.00  0.00
ATOM   1609  CD  GLU D  46      12.329  11.292   7.061  1.00  0.10
ATOM   1610  OE1 GLU D  46      11.753  11.888   6.109  1.00 -0.55
ATOM   1611  OE2 GLU D  46      13.376  11.685   7.570  1.00 -0.55
ATOM   1612  C   GLU D  46      10.875   7.591   7.862  1.00  0.55
ATOM   1613  O   GLU D  46       9.865   7.851   8.528  1.00 -0.55
ATOM   1614  N   TYR D  47      11.920   6.996   8.374  1.00 -0.40
ATOM   1615  H   TYR D  47      12.708   6.741   7.820  1.00  0.40
ATOM   1616  CA  TYR D  47      11.998   6.663   9.802  1.00  0.00
ATOM   1617  CB  TYR D  47      12.083   5.131  10.011  1.00  0.12
ATOM   1618  CG  TYR D  47      10.832   4.440   9.490  1.00 -0.12
ATOM   1619  CD1 TYR D  47       9.648   4.560  10.219  1.00 -0.12
ATOM   1620  HD1 TYR D  47       9.660   5.101  11.154  1.00  0.12
ATOM   1621  CE1 TYR D  47       8.467   4.009   9.782  1.00 -0.12
ATOM   1622  HE1 TYR D  47       7.557   4.135  10.350  1.00  0.12
ATOM   1623  CZ  TYR D  47       8.467   3.293   8.607  1.00  0.06
ATOM   1624  OH  TYR D  47       7.260   2.729   8.196  1.00 -0.49
ATOM   1625  HH  TYR D  47       7.444   2.139   7.461  1.00  0.43
ATOM   1626  CD2 TYR D  47      10.810   3.746   8.302  1.00 -0.12
ATOM   1627  HD2 TYR D  47      11.700   3.672   7.694  1.00  0.12
ATOM   1628  CE2 TYR D  47       9.624   3.142   7.895  1.00 -0.12
ATOM   1629  HE2 TYR D  47       9.617   2.541   6.998  1.00  0.12
ATOM   1630  C   TYR D  47      13.186   7.368  10.451  1.00  0.55
ATOM   1631  O   TYR D  47      14.047   7.815   9.694  1.00 -0.55
ATOM   1632  N   PRO D  48      13.294   7.505  11.762  1.00 -0.20
ATOM   1633  CD  PRO D  48      14.470   8.151  12.386  1.00  0.10
ATOM   1634  CA  PRO D  48      12.284   7.055  12.730  1.00  0.10
ATOM   1635  CB  PRO D  48      12.919   7.270  14.080  1.00  0.00
ATOM   1636  CG  PRO D  48      14.271   7.889  13.861  1.00  0.00
ATOM   1637  C   PRO D  48      11.047   7.941  12.524  1.00  0.55
ATOM   1638  O   PRO D  48      11.081   9.081  12.063  1.00 -0.55
ATOM   1639  N   LEU D  49       9.912   7.361  12.877  1.00 -0.40
ATOM   1640  H   LEU D  49       9.887   6.430  13.232  1.00  0.40
ATOM   1641  CA  LEU D  49       8.621   8.033  12.774  1.00  0.00
ATOM   1642  CB  LEU D  49       7.784   7.318  11.695  1.00  0.00
ATOM   1643  CG  LEU D  49       6.285   7.624  11.556  1.00  0.00
ATOM   1644  CD1 LEU D  49       6.170   8.993  10.909  1.00  0.00
ATOM   1645  CD2 LEU D  49       5.534   6.587  10.745  1.00  0.00
ATOM   1646  C   LEU D  49       7.856   8.067  14.095  1.00  0.55
ATOM   1647  O   LEU D  49       7.833   7.093  14.840  1.00 -0.55
ATOM   1648  N   VAL D  50       7.237   9.202  14.328  1.00 -0.40
ATOM   1649  H   VAL D  50       7.338   9.990  13.726  1.00  0.40
ATOM   1650  CA  VAL D  50       6.360   9.389  15.485  1.00  0.00
ATOM   1651  CB  VAL D  50       6.864  10.392  16.505  1.00  0.00
ATOM   1652  CG1 VAL D  50       5.976  10.585  17.728  1.00  0.00
ATOM   1653  CG2 VAL D  50       8.289   9.908  16.835  1.00  0.00
ATOM   1654  C   VAL D  50       4.957   9.722  14.982  1.00  0.55
ATOM   1655  O   VAL D  50       4.694  10.693  14.290  1.00 -0.55
ATOM   1656  N   LEU D  51       4.022   8.814  15.295  1.00 -0.40
ATOM   1657  H   LEU D  51       4.266   7.972  15.768  1.00  0.40
ATOM   1658  CA  LEU D  51       2.617   8.954  14.992  1.00  0.00
ATOM   1659  CB  LEU D  51       1.964   7.666  14.508  1.00  0.00
ATOM   1660  CG  LEU D  51       0.431   7.899  14.255  1.00  0.00
ATOM   1661  CD1 LEU D  51       0.344   8.946  13.166  1.00  0.00
ATOM   1662  CD2 LEU D  51      -0.313   6.653  13.870  1.00  0.00
ATOM   1663  C   LEU D  51       1.850   9.395  16.268  1.00  0.55
ATOM   1664  O   LEU D  51       1.715   8.557  17.200  1.00 -0.55
ATOM   1665  N   GLU D  52       1.399  10.648  16.303  1.00 -0.40
ATOM   1666  H   GLU D  52       1.576  11.296  15.567  1.00  0.40
ATOM   1667  CA  GLU D  52       0.603  11.155  17.441  1.00  0.00
ATOM   1668  CB  GLU D  52       1.049  12.512  17.974  1.00  0.00
ATOM   1669  CG  GLU D  52       0.120  12.881  19.125  1.00  0.00
ATOM   1670  CD  GLU D  52       0.505  14.125  19.876  1.00  0.10
ATOM   1671  OE1 GLU D  52       1.453  14.804  19.421  1.00 -0.55
ATOM   1672  OE2 GLU D  52      -0.122  14.438  20.921  1.00 -0.55
ATOM   1673  C   GLU D  52      -0.851  11.240  16.971  1.00  0.55
ATOM   1674  O   GLU D  52      -1.195  12.071  16.136  1.00 -0.55
ATOM   1675  N   TRP D  53      -1.679  10.348  17.439  1.00 -0.40
ATOM   1676  H   TRP D  53      -1.353   9.670  18.090  1.00  0.40
ATOM   1677  CA  TRP D  53      -3.079  10.211  17.117  1.00  0.00
ATOM   1678  CB  TRP D  53      -3.360   8.765  16.698  1.00  0.12
ATOM   1679  CG  TRP D  53      -4.647   8.560  15.930  1.00 -0.12
ATOM   1680  CD1 TRP D  53      -5.830   9.254  16.037  1.00 -0.12
ATOM   1681  HD1 TRP D  53      -5.990  10.091  16.700  1.00  0.12
ATOM   1682  NE1 TRP D  53      -6.779   8.743  15.192  1.00 -0.40
ATOM   1683  HE1 TRP D  53      -7.701   9.054  15.116  1.00  0.40
ATOM   1684  CE2 TRP D  53      -6.220   7.726  14.472  1.00  0.00
ATOM   1685  CD2 TRP D  53      -4.896   7.559  14.926  1.00  0.00
ATOM   1686  CE3 TRP D  53      -4.097   6.557  14.345  1.00 -0.12
ATOM   1687  HE3 TRP D  53      -3.072   6.398  14.648  1.00  0.12
ATOM   1688  CZ3 TRP D  53      -4.656   5.760  13.355  1.00 -0.12
ATOM   1689  HZ3 TRP D  53      -4.053   5.001  12.880  1.00  0.12
ATOM   1690  CZ2 TRP D  53      -6.798   6.909  13.491  1.00 -0.12
ATOM   1691  HZ2 TRP D  53      -7.817   7.029  13.153  1.00  0.12
ATOM   1692  CH2 TRP D  53      -5.987   5.924  12.965  1.00 -0.12
ATOM   1693  HH2 TRP D  53      -6.397   5.254  12.225  1.00  0.12
ATOM   1694  C   TRP D  53      -3.992  10.680  18.260  1.00  0.55
ATOM   1695  O   TRP D  53      -4.260   9.961  19.231  1.00 -0.55
ATOM   1696  N   ARG D  54      -4.509  11.889  18.138  1.00 -0.40
ATOM   1697  H   ARG D  54      -4.297  12.469  17.356  1.00  0.40
ATOM   1698  CA  ARG D  54      -5.423  12.471  19.124  1.00  0.00
ATOM   1699  CB  ARG D  54      -5.277  13.968  19.169  1.00  0.00
ATOM   1700  CG  ARG D  54      -3.840  14.366  19.208  1.00  0.00
ATOM   1701  CD  ARG D  54      -3.763  15.882  19.059  1.00  0.35
ATOM   1702  NE  ARG D  54      -2.370  16.200  19.424  1.00 -0.35
ATOM   1703  HE  ARG D  54      -1.843  15.590  20.014  1.00  0.45
ATOM   1704  CZ  ARG D  54      -1.827  17.333  18.943  1.00  0.35
ATOM   1705  NH1 ARG D  54      -2.595  18.101  18.159  1.00 -0.70
ATOM   1706 HH11 ARG D  54      -3.533  17.824  17.951  1.00  0.40
ATOM   1707 HH12 ARG D  54      -2.229  18.952  17.780  1.00  0.40
ATOM   1708  NH2 ARG D  54      -0.573  17.686  19.232  1.00 -0.70
ATOM   1709 HH21 ARG D  54      -0.013  17.103  19.820  1.00  0.40
ATOM   1710 HH22 ARG D  54      -0.194  18.534  18.861  1.00  0.40
ATOM   1711  C   ARG D  54      -6.883  12.189  18.811  1.00  0.55
ATOM   1712  O   ARG D  54      -7.318  12.067  17.663  1.00 -0.55
ATOM   1713  N   GLN D  55      -7.648  12.139  19.909  1.00 -0.40
ATOM   1714  H   GLN D  55      -7.251  12.312  20.806  1.00  0.40
ATOM   1715  CA  GLN D  55      -9.090  11.838  19.932  1.00  0.00
ATOM   1716  CB  GLN D  55      -9.990  12.899  19.315  1.00  0.00
ATOM   1717  CG  GLN D  55      -9.701  14.322  19.634  1.00  0.00
ATOM   1718  CD  GLN D  55      -9.928  14.596  21.112  1.00  0.55
ATOM   1719  OE1 GLN D  55     -10.852  14.070  21.754  1.00 -0.55
ATOM   1720  NE2 GLN D  55      -8.987  15.444  21.557  1.00 -0.78
ATOM   1721 HE21 GLN D  55      -8.987  15.733  22.514  1.00  0.39
ATOM   1722 HE22 GLN D  55      -8.286  15.786  20.931  1.00  0.39
ATOM   1723  C   GLN D  55      -9.358  10.579  19.102  1.00  0.55
ATOM   1724  O   GLN D  55     -10.206  10.650  18.206  1.00 -0.55
ATOM   1725  N   PHE D  56      -8.638   9.514  19.326  1.00 -0.40
ATOM   1726  H   PHE D  56      -7.951   9.489  20.048  1.00  0.40
ATOM   1727  CA  PHE D  56      -8.780   8.290  18.548  1.00  0.00
ATOM   1728  CB  PHE D  56      -7.884   7.117  19.070  1.00  0.12
ATOM   1729  CG  PHE D  56      -8.059   5.866  18.234  1.00 -0.12
ATOM   1730  CD1 PHE D  56      -7.308   5.644  17.095  1.00 -0.12
ATOM   1731  HD1 PHE D  56      -6.549   6.362  16.823  1.00  0.12
ATOM   1732  CE1 PHE D  56      -7.495   4.539  16.295  1.00 -0.12
ATOM   1733  HE1 PHE D  56      -6.903   4.414  15.401  1.00  0.12
ATOM   1734  CZ  PHE D  56      -8.437   3.593  16.637  1.00 -0.12
ATOM   1735  HZ  PHE D  56      -8.574   2.713  16.027  1.00  0.12
ATOM   1736  CD2 PHE D  56      -9.016   4.915  18.567  1.00 -0.12
ATOM   1737  HD2 PHE D  56      -9.616   5.057  19.453  1.00  0.12
ATOM   1738  CE2 PHE D  56      -9.215   3.789  17.786  1.00 -0.12
ATOM   1739  HE2 PHE D  56      -9.967   3.064  18.062  1.00  0.12
ATOM   1740  C   PHE D  56     -10.235   7.888  18.459  1.00  0.55
ATOM   1741  O   PHE D  56     -10.788   7.583  17.403  1.00 -0.55
ATOM   1742  N   GLU D  57     -10.875   7.847  19.613  1.00 -0.40
ATOM   1743  H   GLU D  57     -10.450   8.088  20.482  1.00  0.40
ATOM   1744  CA  GLU D  57     -12.286   7.428  19.647  1.00  0.00
ATOM   1745  CB  GLU D  57     -12.731   7.447  21.119  1.00  0.00
ATOM   1746  CG  GLU D  57     -11.827   6.468  21.903  1.00  0.00
ATOM   1747  CD  GLU D  57     -12.309   5.086  21.422  1.00  0.10
ATOM   1748  OE1 GLU D  57     -13.539   4.903  21.167  1.00 -0.55
ATOM   1749  OE2 GLU D  57     -11.350   4.280  21.344  1.00 -0.55
ATOM   1750  C   GLU D  57     -13.226   8.238  18.785  1.00  0.55
ATOM   1751  O   GLU D  57     -14.159   7.640  18.238  1.00 -0.55
ATOM   1752  N   GLN D  58     -13.059   9.541  18.646  1.00 -0.40
ATOM   1753  H   GLN D  58     -12.314  10.041  19.082  1.00  0.40
ATOM   1754  CA  GLN D  58     -13.991  10.327  17.818  1.00  0.00
ATOM   1755  CB  GLN D  58     -13.777  11.833  17.959  1.00  0.00
ATOM   1756  CG  GLN D  58     -14.045  12.422  19.347  1.00  0.00
ATOM   1757  CD  GLN D  58     -14.151  13.951  19.313  1.00  0.55
ATOM   1758  OE1 GLN D  58     -13.373  14.649  19.970  1.00 -0.55
ATOM   1759  NE2 GLN D  58     -15.159  14.475  18.554  1.00 -0.78
ATOM   1760 HE21 GLN D  58     -15.276  15.466  18.494  1.00  0.39
ATOM   1761 HE22 GLN D  58     -15.779  13.867  18.058  1.00  0.39
ATOM   1762  C   GLN D  58     -13.871   9.932  16.352  1.00  0.55
ATOM   1763  O   GLN D  58     -14.823   9.873  15.599  1.00 -0.55
ATOM   1764  N   SER D  59     -12.600   9.707  15.980  1.00 -0.40
ATOM   1765  H   SER D  59     -11.840   9.789  16.619  1.00  0.40
ATOM   1766  CA  SER D  59     -12.252   9.329  14.618  1.00  0.00
ATOM   1767  CB  SER D  59     -10.742   9.419  14.380  1.00  0.00
ATOM   1768  OG  SER D  59      -9.985   8.432  15.041  1.00 -0.49
ATOM   1769  HG  SER D  59     -10.278   8.443  15.956  1.00  0.49
ATOM   1770  C   SER D  59     -12.830   7.960  14.320  1.00  0.55
ATOM   1771  O   SER D  59     -13.230   7.743  13.205  1.00 -0.55
ATOM   1772  N   LYS D  60     -12.866   7.106  15.304  1.00 -0.40
ATOM   1773  H   LYS D  60     -12.537   7.370  16.206  1.00  0.40
ATOM   1774  CA  LYS D  60     -13.365   5.724  15.227  1.00  0.00
ATOM   1775  CB  LYS D  60     -13.110   4.995  16.529  1.00  0.00
ATOM   1776  CG  LYS D  60     -13.121   3.478  16.440  1.00  0.00
ATOM   1777  CD  LYS D  60     -12.430   2.997  17.729  1.00  0.00
ATOM   1778  CE  LYS D  60     -13.148   1.784  18.292  1.00  0.33
ATOM   1779  NZ  LYS D  60     -12.399   1.290  19.472  1.00 -0.32
ATOM   1780  HZ1 LYS D  60     -12.355   2.038  20.193  1.00  0.33
ATOM   1781  HZ2 LYS D  60     -11.435   1.026  19.185  1.00  0.33
ATOM   1782  HZ3 LYS D  60     -12.883   0.457  19.865  1.00  0.33
ATOM   1783  C   LYS D  60     -14.840   5.709  14.855  1.00  0.55
ATOM   1784  O   LYS D  60     -15.294   4.964  13.999  1.00 -0.55
ATOM   1785  N   GLN D  61     -15.563   6.587  15.514  1.00 -0.40
ATOM   1786  H   GLN D  61     -15.147   7.174  16.202  1.00  0.40
ATOM   1787  CA  GLN D  61     -16.974   6.791  15.323  1.00  0.00
ATOM   1788  CB  GLN D  61     -17.413   8.029  16.136  1.00  0.00
ATOM   1789  CG  GLN D  61     -18.944   8.176  16.256  1.00  0.00
ATOM   1790  CD  GLN D  61     -19.297   9.331  17.201  1.00  0.55
ATOM   1791  OE1 GLN D  61     -19.913   9.119  18.251  1.00 -0.55
ATOM   1792  NE2 GLN D  61     -18.898  10.577  16.812  1.00 -0.78
ATOM   1793 HE21 GLN D  61     -19.100  11.369  17.388  1.00  0.39
ATOM   1794 HE22 GLN D  61     -18.403  10.698  15.951  1.00  0.39
ATOM   1795  C   GLN D  61     -17.233   7.100  13.848  1.00  0.55
ATOM   1796  O   GLN D  61     -17.981   6.445  13.120  1.00 -0.55
ATOM   1797  N   LEU D  62     -16.547   8.148  13.427  1.00 -0.40
ATOM   1798  H   LEU D  62     -15.919   8.610  14.046  1.00  0.40
ATOM   1799  CA  LEU D  62     -16.601   8.738  12.101  1.00  0.00
ATOM   1800  CB  LEU D  62     -15.842  10.101  12.247  1.00  0.00
ATOM   1801  CG  LEU D  62     -16.854  11.115  12.832  1.00  0.00
ATOM   1802  CD1 LEU D  62     -17.240  12.196  11.827  1.00  0.00
ATOM   1803  CD2 LEU D  62     -18.114  10.377  13.286  1.00  0.00
ATOM   1804  C   LEU D  62     -16.118   7.892  10.956  1.00  0.55
ATOM   1805  O   LEU D  62     -16.510   8.045   9.779  1.00 -0.55
ATOM   1806  N   THR D  63     -15.268   6.909  11.229  1.00 -0.40
ATOM   1807  H   THR D  63     -14.924   6.703  12.141  1.00  0.40
ATOM   1808  CA  THR D  63     -14.809   6.078  10.112  1.00  0.00
ATOM   1809  CB  THR D  63     -13.275   6.049  10.159  1.00  0.00
ATOM   1810  OG1 THR D  63     -12.968   5.535  11.475  1.00 -0.49
ATOM   1811  HG1 THR D  63     -13.062   6.277  12.078  1.00  0.49
ATOM   1812  CG2 THR D  63     -12.700   7.428   9.897  1.00  0.00
ATOM   1813  C   THR D  63     -15.493   4.720  10.164  1.00  0.55
ATOM   1814  O   THR D  63     -14.992   4.004   9.273  1.00 -0.55
ATOM   1815  NT  THR D  63     -16.459   4.412  11.052  1.00 -0.40
ATOM   1816  HNT THR D  63     -16.796   5.070  11.721  1.00  0.40
ATOM   1817  CAT THR D  63     -17.059   3.109  11.084  1.00  0.00
ATOM   1818  CAY GLY G  66     -12.960  -1.116  11.692  1.00  0.00
ATOM   1819  CY  GLY G  66     -12.513  -0.187  10.615  1.00  0.55
ATOM   1820  OY  GLY G  66     -12.282  -0.603   9.482  1.00 -0.55
ATOM   1821  N   GLY G  66     -12.378   1.109  10.964  1.00 -0.40
ATOM   1822  H   GLY G  66     -12.595   1.425  11.884  1.00  0.40
ATOM   1823  CA  GLY G  66     -11.909   2.150  10.033  1.00  0.00
ATOM   1824  C   GLY G  66     -10.541   2.627  10.581  1.00  0.55
ATOM   1825  O   GLY G  66      -9.479   2.186  10.140  1.00 -0.55
ATOM   1826  N   ALA G  67     -10.644   3.517  11.543  1.00 -0.40
ATOM   1827  H   ALA G  67     -11.543   3.858  11.799  1.00  0.40
ATOM   1828  CA  ALA G  67      -9.576   4.090  12.313  1.00  0.00
ATOM   1829  CB  ALA G  67     -10.169   4.921  13.447  1.00  0.00
ATOM   1830  C   ALA G  67      -8.761   2.939  12.931  1.00  0.55
ATOM   1831  O   ALA G  67      -7.522   2.967  13.050  1.00 -0.55
ATOM   1832  N   GLU G  68      -9.525   1.909  13.351  1.00 -0.40
ATOM   1833  H   GLU G  68     -10.518   1.886  13.256  1.00  0.40
ATOM   1834  CA  GLU G  68      -8.876   0.746  13.986  1.00  0.00
ATOM   1835  CB  GLU G  68      -9.983  -0.057  14.687  1.00  0.00
ATOM   1836  CG  GLU G  68      -9.472  -1.035  15.701  1.00  0.00
ATOM   1837  CD  GLU G  68      -8.727  -0.387  16.879  1.00  0.10
ATOM   1838  OE1 GLU G  68      -9.359   0.488  17.513  1.00 -0.55
ATOM   1839  OE2 GLU G  68      -7.592  -0.906  17.014  1.00 -0.55
ATOM   1840  C   GLU G  68      -8.033  -0.111  13.048  1.00  0.55
ATOM   1841  O   GLU G  68      -6.927  -0.547  13.412  1.00 -0.55
ATOM   1842  N   SER G  69      -8.527  -0.352  11.857  1.00 -0.40
ATOM   1843  H   SER G  69      -9.436  -0.021  11.628  1.00  0.40
ATOM   1844  CA  SER G  69      -7.888  -1.074  10.777  1.00  0.00
ATOM   1845  CB  SER G  69      -8.774  -0.979   9.511  1.00  0.00
ATOM   1846  OG  SER G  69      -9.593  -2.109   9.552  1.00 -0.49
ATOM   1847  HG  SER G  69     -10.252  -1.983   8.865  1.00  0.49
ATOM   1848  C   SER G  69      -6.558  -0.395  10.368  1.00  0.55
ATOM   1849  O   SER G  69      -5.604  -1.113  10.134  1.00 -0.55
ATOM   1850  N   VAL G  70      -6.605   0.929  10.302  1.00 -0.40
ATOM   1851  H   VAL G  70      -7.448   1.425  10.493  1.00  0.40
ATOM   1852  CA  VAL G  70      -5.467   1.763   9.956  1.00  0.00
ATOM   1853  CB  VAL G  70      -5.878   3.215   9.666  1.00  0.00
ATOM   1854  CG1 VAL G  70      -4.593   4.063   9.684  1.00  0.00
ATOM   1855  CG2 VAL G  70      -6.650   3.348   8.374  1.00  0.00
ATOM   1856  C   VAL G  70      -4.416   1.703  11.050  1.00  0.55
ATOM   1857  O   VAL G  70      -3.219   1.521  10.780  1.00 -0.55
ATOM   1858  N   LEU G  71      -4.823   1.827  12.294  1.00 -0.40
ATOM   1859  H   LEU G  71      -5.783   1.989  12.505  1.00  0.40
ATOM   1860  CA  LEU G  71      -3.941   1.743  13.460  1.00  0.00
ATOM   1861  CB  LEU G  71      -4.709   1.896  14.781  1.00  0.00
ATOM   1862  CG  LEU G  71      -3.916   1.706  16.088  1.00  0.00
ATOM   1863  CD1 LEU G  71      -2.763   2.700  16.152  1.00  0.00
ATOM   1864  CD2 LEU G  71      -4.773   1.843  17.339  1.00  0.00
ATOM   1865  C   LEU G  71      -3.216   0.371  13.430  1.00  0.55
ATOM   1866  O   LEU G  71      -2.013   0.270  13.737  1.00 -0.55
ATOM   1867  N   GLN G  72      -3.966  -0.653  13.113  1.00 -0.40
ATOM   1868  H   GLN G  72      -4.931  -0.518  12.912  1.00  0.40
ATOM   1869  CA  GLN G  72      -3.532  -2.041  13.016  1.00  0.00
ATOM   1870  CB  GLN G  72      -4.764  -2.898  12.742  1.00  0.00
ATOM   1871  CG  GLN G  72      -4.505  -4.377  12.508  1.00  0.00
ATOM   1872  CD  GLN G  72      -5.823  -5.164  12.367  1.00  0.55
ATOM   1873  OE1 GLN G  72      -6.871  -4.943  13.028  1.00 -0.55
ATOM   1874  NE2 GLN G  72      -5.884  -6.188  11.485  1.00 -0.78
ATOM   1875 HE21 GLN G  72      -6.731  -6.709  11.381  1.00  0.39
ATOM   1876 HE22 GLN G  72      -5.081  -6.424  10.937  1.00  0.39
ATOM   1877  C   GLN G  72      -2.402  -2.187  11.996  1.00  0.55
ATOM   1878  O   GLN G  72      -1.461  -2.936  12.285  1.00 -0.55
ATOM   1879  N   VAL G  73      -2.455  -1.510  10.866  1.00 -0.40
ATOM   1880  H   VAL G  73      -3.245  -0.950  10.630  1.00  0.40
ATOM   1881  CA  VAL G  73      -1.376  -1.526   9.881  1.00  0.00
ATOM   1882  CB  VAL G  73      -1.773  -0.826   8.592  1.00  0.00
ATOM   1883  CG1 VAL G  73      -0.577  -0.684   7.662  1.00  0.00
ATOM   1884  CG2 VAL G  73      -2.900  -1.681   7.986  1.00  0.00
ATOM   1885  C   VAL G  73      -0.110  -0.909  10.458  1.00  0.55
ATOM   1886  O   VAL G  73       1.014  -1.391  10.272  1.00 -0.55
ATOM   1887  N   PHE G  74      -0.235   0.192  11.184  1.00 -0.40
ATOM   1888  H   PHE G  74      -1.115   0.639  11.325  1.00  0.40
ATOM   1889  CA  PHE G  74       0.915   0.819  11.822  1.00  0.00
ATOM   1890  CB  PHE G  74       0.508   2.100  12.543  1.00  0.12
ATOM   1891  CG  PHE G  74       0.485   3.308  11.662  1.00 -0.12
ATOM   1892  CD1 PHE G  74       1.627   4.021  11.375  1.00 -0.12
ATOM   1893  HD1 PHE G  74       2.570   3.712  11.802  1.00  0.12
ATOM   1894  CE1 PHE G  74       1.584   5.136  10.543  1.00 -0.12
ATOM   1895  HE1 PHE G  74       2.486   5.690  10.331  1.00  0.12
ATOM   1896  CZ  PHE G  74       0.363   5.535   9.984  1.00 -0.12
ATOM   1897  HZ  PHE G  74       0.324   6.400   9.339  1.00  0.12
ATOM   1898  CD2 PHE G  74      -0.730   3.707  11.100  1.00 -0.12
ATOM   1899  HD2 PHE G  74      -1.628   3.149  11.321  1.00  0.12
ATOM   1900  CE2 PHE G  74      -0.797   4.819  10.257  1.00 -0.12
ATOM   1901  HE2 PHE G  74      -1.740   5.119   9.823  1.00  0.12
ATOM   1902  C   PHE G  74       1.531  -0.165  12.819  1.00  0.55
ATOM   1903  O   PHE G  74       2.754  -0.281  12.934  1.00 -0.55
ATOM   1904  N   ARG G  75       0.737  -0.869  13.575  1.00 -0.40
ATOM   1905  H   ARG G  75      -0.255  -0.805  13.506  1.00  0.40
ATOM   1906  CA  ARG G  75       1.263  -1.817  14.592  1.00  0.00
ATOM   1907  CB  ARG G  75       0.127  -2.208  15.541  1.00  0.00
ATOM   1908  CG  ARG G  75      -0.181  -0.900  16.312  1.00  0.00
ATOM   1909  CD  ARG G  75      -0.113  -1.130  17.786  1.00  0.35
ATOM   1910  NE  ARG G  75      -1.036  -2.075  18.265  1.00 -0.35
ATOM   1911  HE  ARG G  75      -1.940  -1.843  17.953  1.00  0.45
ATOM   1912  CZ  ARG G  75      -1.085  -3.168  18.993  1.00  0.35
ATOM   1913  NH1 ARG G  75      -0.052  -3.761  19.550  1.00 -0.70
ATOM   1914 HH11 ARG G  75       0.866  -3.381  19.433  1.00  0.40
ATOM   1915 HH12 ARG G  75      -0.183  -4.592  20.089  1.00  0.40
ATOM   1916  NH2 ARG G  75      -2.308  -3.705  19.156  1.00 -0.70
ATOM   1917 HH21 ARG G  75      -3.105  -3.272  18.734  1.00  0.40
ATOM   1918 HH22 ARG G  75      -2.421  -4.537  19.698  1.00  0.40
ATOM   1919  C   ARG G  75       1.977  -3.000  13.985  1.00  0.55
ATOM   1920  O   ARG G  75       3.032  -3.351  14.563  1.00 -0.55
ATOM   1921  N   GLU G  76       1.495  -3.530  12.860  1.00 -0.40
ATOM   1922  H   GLU G  76       0.657  -3.196  12.436  1.00  0.40
ATOM   1923  CA  GLU G  76       2.161  -4.633  12.176  1.00  0.00
ATOM   1924  CB  GLU G  76       1.411  -5.141  10.964  1.00  0.00
ATOM   1925  CG  GLU G  76      -0.014  -5.502  11.262  1.00  0.00
ATOM   1926  CD  GLU G  76      -0.574  -6.428  10.170  1.00  0.10
ATOM   1927  OE1 GLU G  76       0.212  -6.826   9.244  1.00 -0.55
ATOM   1928  OE2 GLU G  76      -1.781  -6.717  10.403  1.00 -0.55
ATOM   1929  C   GLU G  76       3.495  -4.204  11.555  1.00  0.55
ATOM   1930  O   GLU G  76       4.452  -4.972  11.483  1.00 -0.55
ATOM   1931  N   ALA G  77       3.440  -2.964  11.113  1.00 -0.40
ATOM   1932  H   ALA G  77       2.638  -2.376  11.172  1.00  0.40
ATOM   1933  CA  ALA G  77       4.669  -2.427  10.486  1.00  0.00
ATOM   1934  CB  ALA G  77       4.400  -1.145   9.729  1.00  0.00
ATOM   1935  C   ALA G  77       5.746  -2.313  11.570  1.00  0.55
ATOM   1936  O   ALA G  77       6.948  -2.589  11.381  1.00 -0.55
ATOM   1937  N   LYS G  78       5.325  -1.900  12.747  1.00 -0.40
ATOM   1938  H   LYS G  78       4.372  -1.665  12.921  1.00  0.40
ATOM   1939  CA  LYS G  78       6.230  -1.765  13.862  1.00  0.00
ATOM   1940  CB  LYS G  78       5.574  -1.070  15.047  1.00  0.00
ATOM   1941  CG  LYS G  78       6.523  -0.801  16.189  1.00  0.00
ATOM   1942  CD  LYS G  78       5.895  -0.261  17.443  1.00  0.00
ATOM   1943  CE  LYS G  78       6.865   0.463  18.370  1.00  0.33
ATOM   1944  NZ  LYS G  78       8.325   0.396  18.074  1.00 -0.32
ATOM   1945  HZ1 LYS G  78       8.508   0.801  17.134  1.00  0.33
ATOM   1946  HZ2 LYS G  78       8.637  -0.596  18.091  1.00  0.33
ATOM   1947  HZ3 LYS G  78       8.850   0.935  18.792  1.00  0.33
ATOM   1948  C   LYS G  78       6.640  -3.190  14.279  1.00  0.55
ATOM   1949  O   LYS G  78       7.845  -3.410  14.482  1.00 -0.55
ATOM   1950  N   ALA G  79       5.695  -4.098  14.415  1.00 -0.40
ATOM   1951  H   ALA G  79       4.738  -3.902  14.214  1.00  0.40
ATOM   1952  CA  ALA G  79       5.992  -5.457  14.875  1.00  0.00
ATOM   1953  CB  ALA G  79       4.819  -6.381  14.762  1.00  0.00
ATOM   1954  C   ALA G  79       7.169  -5.998  14.080  1.00  0.55
ATOM   1955  O   ALA G  79       8.109  -6.576  14.609  1.00 -0.55
ATOM   1956  N   GLU G  80       7.032  -5.746  12.794  1.00 -0.40
ATOM   1957  H   GLU G  80       6.244  -5.251  12.436  1.00  0.40
ATOM   1958  CA  GLU G  80       8.014  -6.168  11.811  1.00  0.00
ATOM   1959  CB  GLU G  80       7.380  -6.019  10.421  1.00  0.00
ATOM   1960  CG  GLU G  80       6.445  -7.204  10.122  1.00  0.00
ATOM   1961  CD  GLU G  80       6.491  -7.524   8.632  1.00  0.10
ATOM   1962  OE1 GLU G  80       7.419  -7.057   7.921  1.00 -0.55
ATOM   1963  OE2 GLU G  80       5.564  -8.231   8.176  1.00 -0.55
ATOM   1964  C   GLU G  80       9.295  -5.394  11.884  1.00  0.55
ATOM   1965  O   GLU G  80      10.083  -5.640  10.966  1.00 -0.55
ATOM   1966  N   GLY G  81       9.579  -4.506  12.807  1.00 -0.40
ATOM   1967  H   GLY G  81       8.929  -4.298  13.533  1.00  0.40
ATOM   1968  CA  GLY G  81      10.801  -3.770  12.868  1.00  0.00
ATOM   1969  C   GLY G  81      10.933  -2.318  12.522  1.00  0.55
ATOM   1970  O   GLY G  81      12.002  -1.736  12.861  1.00 -0.55
ATOM   1971  N   ALA G  82       9.966  -1.695  11.857  1.00 -0.40
ATOM   1972  H   ALA G  82       9.147  -2.181  11.564  1.00  0.40
ATOM   1973  CA  ALA G  82      10.009  -0.266  11.498  1.00  0.00
ATOM   1974  CB  ALA G  82       8.849   0.132  10.625  1.00  0.00
ATOM   1975  C   ALA G  82       9.959   0.484  12.824  1.00  0.55
ATOM   1976  O   ALA G  82       9.249   0.068  13.753  1.00 -0.55
ATOM   1977  N   ASP G  83      10.738   1.516  12.867  1.00 -0.40
ATOM   1978  H   ASP G  83      11.292   1.754  12.075  1.00  0.40
ATOM   1979  CA  ASP G  83      10.905   2.421  14.005  1.00  0.00
ATOM   1980  CB  ASP G  83      12.284   3.089  13.972  1.00  0.00
ATOM   1981  CG  ASP G  83      12.602   3.800  15.278  1.00  0.10
ATOM   1982  OD1 ASP G  83      11.694   3.935  16.136  1.00 -0.55
ATOM   1983  OD2 ASP G  83      13.758   4.251  15.473  1.00 -0.55
ATOM   1984  C   ASP G  83       9.802   3.502  14.064  1.00  0.55
ATOM   1985  O   ASP G  83       9.939   4.665  13.652  1.00 -0.55
ATOM   1986  N   ILE G  84       8.688   3.016  14.606  1.00 -0.40
ATOM   1987  H   ILE G  84       8.629   2.072  14.921  1.00  0.40
ATOM   1988  CA  ILE G  84       7.490   3.812  14.780  1.00  0.00
ATOM   1989  CB  ILE G  84       6.274   3.175  14.036  1.00  0.00
ATOM   1990  CG2 ILE G  84       4.984   3.976  14.218  1.00  0.00
ATOM   1991  CG1 ILE G  84       6.656   3.114  12.558  1.00  0.00
ATOM   1992  CD1 ILE G  84       5.693   2.333  11.708  1.00  0.00
ATOM   1993  C   ILE G  84       7.063   3.937  16.236  1.00  0.55
ATOM   1994  O   ILE G  84       6.835   2.864  16.847  1.00 -0.55
ATOM   1995  N   THR G  85       6.993   5.171  16.703  1.00 -0.40
ATOM   1996  H   THR G  85       7.276   5.971  16.180  1.00  0.40
ATOM   1997  CA  THR G  85       6.475   5.399  18.054  1.00  0.00
ATOM   1998  CB  THR G  85       7.217   6.462  18.836  1.00  0.00
ATOM   1999  OG1 THR G  85       8.511   5.902  18.938  1.00 -0.49
ATOM   2000  HG1 THR G  85       8.941   6.075  18.097  1.00  0.49
ATOM   2001  CG2 THR G  85       6.576   6.611  20.210  1.00  0.00
ATOM   2002  C   THR G  85       4.997   5.803  17.919  1.00  0.55
ATOM   2003  O   THR G  85       4.675   6.727  17.167  1.00 -0.55
ATOM   2004  N   ILE G  86       4.078   5.148  18.570  1.00 -0.40
ATOM   2005  H   ILE G  86       4.309   4.387  19.170  1.00  0.40
ATOM   2006  CA  ILE G  86       2.637   5.469  18.479  1.00  0.00
ATOM   2007  CB  ILE G  86       1.859   4.226  18.078  1.00  0.00
ATOM   2008  CG2 ILE G  86       0.377   4.422  17.914  1.00  0.00
ATOM   2009  CG1 ILE G  86       2.429   3.665  16.757  1.00  0.00
ATOM   2010  CD1 ILE G  86       1.787   2.267  16.571  1.00  0.00
ATOM   2011  C   ILE G  86       2.132   6.026  19.794  1.00  0.55
ATOM   2012  O   ILE G  86       2.241   5.386  20.845  1.00 -0.55
ATOM   2013  N   ILE G  87       1.599   7.224  19.769  1.00 -0.40
ATOM   2014  H   ILE G  87       1.546   7.740  18.919  1.00  0.40
ATOM   2015  CA  ILE G  87       1.044   7.911  20.939  1.00  0.00
ATOM   2016  CB  ILE G  87       1.652   9.299  21.168  1.00  0.00
ATOM   2017  CG2 ILE G  87       1.021   9.964  22.386  1.00  0.00
ATOM   2018  CG1 ILE G  87       3.175   9.136  21.237  1.00  0.00
ATOM   2019  CD1 ILE G  87       3.880  10.454  20.993  1.00  0.00
ATOM   2020  C   ILE G  87      -0.451   8.061  20.692  1.00  0.55
ATOM   2021  O   ILE G  87      -0.907   8.575  19.679  1.00 -0.55
ATOM   2022  N   LEU G  88      -1.191   7.480  21.604  1.00 -0.40
ATOM   2023  H   LEU G  88      -0.783   7.018  22.387  1.00  0.40
ATOM   2024  CA  LEU G  88      -2.651   7.457  21.552  1.00  0.00
ATOM   2025  CB  LEU G  88      -3.173   6.041  21.669  1.00  0.00
ATOM   2026  CG  LEU G  88      -2.883   5.096  20.508  1.00  0.00
ATOM   2027  CD1 LEU G  88      -3.165   3.672  20.943  1.00  0.00
ATOM   2028  CD2 LEU G  88      -3.762   5.443  19.307  1.00  0.00
ATOM   2029  C   LEU G  88      -3.136   8.384  22.664  1.00  0.55
ATOM   2030  O   LEU G  88      -3.051   8.033  23.837  1.00 -0.55
ATOM   2031  N   SER G  89      -3.544   9.564  22.223  1.00 -0.40
ATOM   2032  H   SER G  89      -3.506   9.841  21.266  1.00  0.40
ATOM   2033  CA  SER G  89      -4.097  10.545  23.216  1.00  0.00
ATOM   2034  CB  SER G  89      -3.200  11.750  23.349  1.00  0.00
ATOM   2035  OG  SER G  89      -2.458  12.041  22.184  1.00 -0.49
ATOM   2036  HG  SER G  89      -1.933  12.818  22.391  1.00  0.49
ATOM   2037  C   SER G  89      -5.548  10.818  22.817  1.00  0.10
ATOM   2038  O   SER G  89      -6.176   9.872  22.206  1.00 -0.55
ATOM   2039  OXT SER G  89      -6.064  11.936  23.072  1.00 -0.55
ATOM   2040  OH2 OH2 R 111       8.502   0.276  -8.217  1.00 -0.83
ATOM   2041  H1  OH2 R 111       8.689  -0.355  -7.522  1.00  0.42
ATOM   2042  H2  OH2 R 111       7.573   0.153  -8.410  1.00  0.42
ATOM   2043  OH2 OH2 R 113      10.492  -3.800 -11.608  1.00 -0.83
ATOM   2044  H1  OH2 R 113       9.830  -3.548 -12.252  1.00  0.42
ATOM   2045  H2  OH2 R 113      10.016  -4.329 -10.968  1.00  0.42
ATOM   2046  OH2 OH2 R 116      14.846  -5.228 -11.862  1.00 -0.83
ATOM   2047  H1  OH2 R 116      15.761  -5.150 -11.593  1.00  0.42
ATOM   2048  H2  OH2 R 116      14.359  -4.727 -11.207  1.00  0.42
ATOM   2049  OH2 OH2 R 117      -4.838  -1.322 -11.603  1.00 -0.83
ATOM   2050  H1  OH2 R 117      -5.439  -0.718 -12.039  1.00  0.42
ATOM   2051  H2  OH2 R 117      -5.344  -1.680 -10.873  1.00  0.42
ATOM   2052  OH2 OH2 R 119      -6.721  -6.520  -1.235  1.00 -0.83
ATOM   2053  H1  OH2 R 119      -6.037  -6.006  -0.806  1.00  0.42
ATOM   2054  H2  OH2 R 119      -6.447  -7.430  -1.117  1.00  0.42
ATOM   2055  OH2 OH2 R 121       4.286  -3.705  -0.445  1.00 -0.83
ATOM   2056  H1  OH2 R 121       4.373  -2.950  -1.027  1.00  0.42
ATOM   2057  H2  OH2 R 121       3.788  -4.344  -0.954  1.00  0.42
ATOM   2058  OH2 OH2 R 122       7.999  -7.454  -2.394  1.00 -0.83
ATOM   2059  H1  OH2 R 122       8.515  -7.360  -1.594  1.00  0.42
ATOM   2060  H2  OH2 R 122       8.052  -6.596  -2.815  1.00  0.42
ATOM   2061  OH2 OH2 R 125       3.756  -6.702   1.167  1.00 -0.83
ATOM   2062  H1  OH2 R 125       3.469  -6.457   0.287  1.00  0.42
ATOM   2063  H2  OH2 R 125       3.634  -7.650   1.205  1.00  0.42
ATOM   2064  OH2 OH2 R 130      15.071 -16.819 -11.114  1.00 -0.83
ATOM   2065  H1  OH2 R 130      15.917 -16.390 -10.990  1.00  0.42
ATOM   2066  H2  OH2 R 130      14.725 -16.930 -10.228  1.00  0.42
ATOM   2067  OH2 OH2 R 150      17.614   4.363  -7.037  1.00 -0.83
ATOM   2068  H1  OH2 R 150      17.306   4.913  -6.317  1.00  0.42
ATOM   2069  H2  OH2 R 150      18.477   4.715  -7.256  1.00  0.42
ATOM   2070  OH2 OH2 R 151      11.838   3.422 -12.105  1.00 -0.83
ATOM   2071  H1  OH2 R 151      12.195   3.913 -11.364  1.00  0.42
ATOM   2072  H2  OH2 R 151      10.916   3.290 -11.882  1.00  0.42
ATOM   2073  OH2 OH2 L  90      10.339   6.177  16.690  1.00 -0.83
ATOM   2074  H1  OH2 L  90      10.739   5.310  16.620  1.00  0.42
ATOM   2075  H2  OH2 L  90      10.745   6.686  15.988  1.00  0.42
ATOM   2076  OH2 OH2 L  92       9.532   2.896   4.459  1.00 -0.83
ATOM   2077  H1  OH2 L  92       8.821   2.594   5.025  1.00  0.42
ATOM   2078  H2  OH2 L  92       9.720   3.784   4.764  1.00  0.42
ATOM   2079  OH2 OH2 R  94      12.915   5.185   4.604  1.00 -0.83
ATOM   2080  H1  OH2 R  94      11.986   5.302   4.802  1.00  0.42
ATOM   2081  H2  OH2 R  94      13.066   4.246   4.711  1.00  0.42
ATOM   2082  OH2 OH2 L  97      -3.661   9.823  -2.989  1.00 -0.83
ATOM   2083  H1  OH2 L  97      -4.505   9.902  -2.544  1.00  0.42
ATOM   2084  H2  OH2 L  97      -3.542   8.882  -3.114  1.00  0.42
ATOM   2085  OH2 OH2 R 105      -6.339  -3.423  -2.182  1.00 -0.83
ATOM   2086  H1  OH2 R 105      -5.737  -2.879  -2.691  1.00  0.42
ATOM   2087  H2  OH2 R 105      -5.797  -3.790  -1.483  1.00  0.42
ATOM   2088  OH2 OH2 L 110     -14.375  12.579  14.012  1.00 -0.83
ATOM   2089  H1  OH2 L 110     -13.437  12.641  14.194  1.00  0.42
ATOM   2090  H2  OH2 L 110     -14.428  12.451  13.065  1.00  0.42
ATOM   2091 DUM1 DUM W 214      95.840  91.508  95.237  1.00  0.00
ATOM   2092 DUM2 DUM W 214     -91.333 -96.013 -92.818  1.00  0.00
ATOM   2093  AAA AAA X 214      44.285  -8.150  19.684  1.00  0.00
ATOM   2094  AAB AAB X 215      60.420   1.469 -25.931  1.00  0.00
ATOM   2095  AAC AAC X 216     -35.723   8.628 -30.335  1.00  0.00
ATOM   2096  AAD AAD X 217       3.382 -80.753 -49.289  1.00  0.00
ATOM   2097  AAE AAE X 218      25.313  28.613  25.304  1.00  0.00
ATOM   2098  AAF AAF X 219      32.738  44.621  72.235  1.00  0.00
ATOM   2099  AAG AAG X 220      46.641 -45.681  41.476  1.00  0.00
ATOM   2100  AAH AAH X 221     -48.288 -19.616   1.909  1.00  0.00
ATOM   2101  AAI AAI X 222      17.190 -61.742 -54.152  1.00  0.00
ATOM   2102  AAJ AAJ X 223     -62.519 -44.890  -7.480  1.00  0.00
ATOM   2103  AAK AAK X 224     -27.922  34.977   8.819  1.00  0.00
ATOM   2104  AAL AAL X 225     -14.182 -71.820 -72.719  1.00  0.00
ATOM   2105  AAM AAM X 226      21.857  57.833  41.326  1.00  0.00
ATOM   2106  AAN AAN X 227      37.172  29.344 -61.051  1.00  0.00
ATOM   2107  AAO AAO X 228     -49.428 -32.770 -28.302  1.00  0.00
ATOM   2108  AAP AAP X 229      45.865  69.187  58.992  1.00  0.00
ATOM   2109  AAQ AAQ X 230      74.653 -61.011  -8.344  1.00  0.00
ATOM   2110  AAR AAR X 231     -42.031 -41.834  65.813  1.00  0.00
ATOM   2111  AAS AAS X 232       1.960  65.583 -25.709  1.00  0.00
ATOM   2112  AAT AAT X 233     -13.516 -54.429   4.446  1.00  0.00
ATOM   2113  AAU AAU X 234     -31.054  74.609 -43.633  1.00  0.00
ATOM   2114  AAV AAV X 235      54.729 -26.043  60.171  1.00  0.00
ATOM   2115  AAW AAW X 236       7.103 -50.600 -28.512  1.00  0.00
ATOM   2116  AAX AAX X 237      40.788  77.390 -73.467  1.00  0.00
ATOM   2117  AAY AAY X 238     -46.729 -20.029 -74.527  1.00  0.00
ATOM   2118  AAZ AAZ X 239     -25.205 -76.183  -6.008  1.00  0.00
ATOM   2119  ABA ABA X 240      -0.739 -49.486  87.088  1.00  0.00
ATOM   2120  ABB ABB X 241      51.363  49.084  32.078  1.00  0.00
ATOM   2121  ABC ABC X 242      69.651  49.300 -62.215  1.00  0.00
ATOM   2122  ABD ABD X 243      -5.138 -73.182  64.292  1.00  0.00
ATOM   2123  ABE ABE X 244     -21.194  20.502  48.636  1.00  0.00
ATOM   2124  ABF ABF X 245     -49.208  -7.192  51.705  1.00  0.00
ATOM   2125  ABG ABG X 246      19.205 -53.255  40.650  1.00  0.00
ATOM   2126  ABH ABH X 247     -46.621 -51.600 -75.742  1.00  0.00
ATOM   2127  ABI ABI X 248     -42.049  39.739  38.868  1.00  0.00
ATOM   2128  ABJ ABJ X 249     -51.192 -85.456  -1.808  1.00  0.00
ATOM   2129  ABK ABK X 250     -28.576 -40.942 -76.286  1.00  0.00
ATOM   2130  ABL ABL X 251      10.962  68.027  12.994  1.00  0.00
ATOM   2131  ABM ABM X 252     -63.002 -55.144  28.284  1.00  0.00
ATOM   2132  ABN ABN X 253      61.196  66.913  -6.063  1.00  0.00
ATOM   2133  ABO ABO X 254      -9.785  63.587  51.887  1.00  0.00
ATOM   2134  ABP ABP X 255      10.013 -19.835 -57.676  1.00  0.00
ATOM   2135  ABQ ABQ X 256      -9.254  -7.983 -59.668  1.00  0.00
ATOM   2136  ABR ABR X 257      67.924  54.362  86.915  1.00  0.00
ATOM   2137  ABS ABS X 258      88.544  12.169  40.673  1.00  0.00
ATOM   2138  ABT ABT X 259      47.402 -66.835   5.080  1.00  0.00
ATOM   2139  ABU ABU X 260      86.018  72.609  53.103  1.00  0.00
ATOM   2140  ABV ABV X 261      64.654  63.152 -28.918  1.00  0.00
ATOM   2141  ABW ABW X 262       2.555  25.156 -78.235  1.00  0.00
ATOM   2142  ABX ABX X 263      16.770  -1.744  55.919  1.00  0.00
ATOM   2143  ABY ABY X 264      29.406  11.444 -40.399  1.00  0.00
ATOM   2144  ABZ ABZ X 265      67.682  45.643  56.176  1.00  0.00
ATOM   2145  ACA ACA X 266      -1.755 -84.028  -3.150  1.00  0.00
ATOM   2146  ACB ACB X 267     -39.356  72.932  79.296  1.00  0.00
ATOM   2147  ACC ACC X 268      82.218 -75.917  80.578  1.00  0.00
ATOM   2148  ACD ACD X 269      47.583  -4.930  73.285  1.00  0.00
ATOM   2149  ACE ACE X 270       9.647  47.274  72.409  1.00  0.00
ATOM   2150  ACF ACF X 271     -72.429  74.008  63.625  1.00  0.00
ATOM   2151  ACG ACG X 272     -81.617  59.739  38.645  1.00  0.00
ATOM   2152  ACH ACH X 273     -24.840 -30.001  38.311  1.00  0.00
ATOM   2153  ACI ACI X 274      -9.410  68.559 -52.819  1.00  0.00
ATOM   2154  ACJ ACJ X 275     -21.129 -28.188 -17.130  1.00  0.00
ATOM   2155  ACK ACK X 276      66.163  25.807  11.178  1.00  0.00
ATOM   2156  ACL ACL X 277     -53.234 -81.584  66.196  1.00  0.00
ATOM   2157  ACM ACM X 278      53.858 -37.466 -15.707  1.00  0.00
ATOM   2158  ACN ACN X 279      -9.055  58.225 -75.427  1.00  0.00
ATOM   2159  ACO ACO X 280     -46.123 -57.554  82.550  1.00  0.00
ATOM   2160  ACP ACP X 281     -50.280  23.689 -56.692  1.00  0.00
ATOM   2161  ACQ ACQ X 282       2.861  33.515 -43.245  1.00  0.00
ATOM   2162  ACR ACR X 283      85.705  76.833 -56.768  1.00  0.00
ATOM   2163  ACS ACS X 284     -20.996 -22.263  82.481  1.00  0.00
ATOM   2164  ACT ACT X 285     -11.199 -22.005 -42.092  1.00  0.00
ATOM   2165  ACU ACU X 286     -47.869  66.953  -0.125  1.00  0.00
ATOM   2166  ACV ACV X 287      85.791 -26.829 -35.441  1.00  0.00
ATOM   2167  ACW ACW X 288      39.817 -89.386  53.014  1.00  0.00
ATOM   2168  ACX ACX X 289     -70.472  -3.848 -63.747  1.00  0.00
ATOM   2169  ACY ACY X 290     -39.416 -49.822 -39.621  1.00  0.00
ATOM   2170  ACZ ACZ X 291      79.599 -75.480 -25.780  1.00  0.00
ATOM   2171  ADA ADA X 292      26.861  16.114  67.800  1.00  0.00
ATOM   2172  ADB ADB X 293      31.154  50.829 -27.820  1.00  0.00
ATOM   2173  ADC ADC X 294     -15.194 -48.788  85.555  1.00  0.00
ATOM   2174  ADD ADD X 295      75.194  63.338  18.566  1.00  0.00
ATOM   2175  ADE ADE X 296      56.906 -78.812  38.975  1.00  0.00
ATOM   2176  ADF ADF X 297     -70.855 -82.352 -12.926  1.00  0.00
ATOM   2177  ADG ADG X 298      50.853 -47.554  10.180  1.00  0.00
ATOM   2178  ADH ADH X 299     -68.493  55.542 -71.144  1.00  0.00
ATOM   2179  ADI ADI X 300      48.013  76.054 -19.506  1.00  0.00
ATOM   2180  ADJ ADJ X 301      70.262 -32.286  80.049  1.00  0.00
ATOM   2181  ADK ADK X 302      70.970 -61.503 -69.146  1.00  0.00
ATOM   2182  ADL ADL X 303     -30.578  -2.148  84.414  1.00  0.00
ATOM   2183  ADM ADM X 304      16.606  75.467  69.011  1.00  0.00
ATOM   2184  ADN ADN X 305      43.464 -63.292 -15.266  1.00  0.00
ATOM   2185  ADO ADO X 306      33.939 -84.856  34.046  1.00  0.00
ATOM   2186  ADP ADP X 307      24.637 -20.364  57.554  1.00  0.00
ATOM   2187  ADQ ADQ X 308      55.668 -45.731 -45.287  1.00  0.00
ATOM   2188  ADR ADR X 309      23.964 -32.895 -22.870  1.00  0.00
ATOM   2189  ADS ADS X 310      76.365 -27.246   8.423  1.00  0.00
ATOM   2190  ADT ADT X 311     -57.900  10.277   2.196  1.00  0.00
ATOM   2191  ADU ADU X 312      53.345 -79.617 -47.490  1.00  0.00
ATOM   2192  ADV ADV X 313      16.366 -35.810   3.660  1.00  0.00
ATOM   2193  ADW ADW X 314      82.609  80.077  36.505  1.00  0.00
ATOM   2194  ADX ADX X 315     -84.870  -5.085 -75.141  1.00  0.00
ATOM   2195  ADY ADY X 316      38.953 -89.340 -60.495  1.00  0.00
ATOM   2196  ADZ ADZ X 317      82.796  77.562 -37.276  1.00  0.00
ATOM   2197  AEA AEA X 318      59.039 -60.365  69.400  1.00  0.00
ATOM   2198  AEB AEB X 319     -56.012  44.957 -60.809  1.00  0.00
ATOM   2199  AEC AEC X 320       7.747  -0.484  37.275  1.00  0.00
ATOM   2200  AED AED X 321     -57.465  -4.125  80.816  1.00  0.00
ATOM   2201  AEE AEE X 322      -0.346  83.123 -20.312  1.00  0.00
ATOM   2202  AEF AEF X 323     -68.966 -37.111 -76.460  1.00  0.00
ATOM   2203  AEG AEG X 324       2.207 -76.211  25.782  1.00  0.00
ATOM   2204  AEH AEH X 325     -53.133  17.202  59.098  1.00  0.00
ATOM   2205  AEI AEI X 326       8.939 -46.714 -53.053  1.00  0.00
ATOM   2206  AEJ AEJ X 327      83.377 -62.093 -44.340  1.00  0.00
ATOM   2207  AEK AEK X 328      23.805  79.446 -26.478  1.00  0.00
ATOM   2208  AEL AEL X 329      56.626 -12.154 -74.001  1.00  0.00
ATOM   2209  AEM AEM X 330     -23.062   7.048 -81.424  1.00  0.00
ATOM   2210  AEN AEN X 331      35.427 -51.003 -69.973  1.00  0.00
ATOM   2211  AEO AEO X 332      73.987 -23.810  43.192  1.00  0.00
ATOM   2212  AEP AEP X 333      -3.007  21.908  85.759  1.00  0.00
ATOM   2213  AEQ AEQ X 334       7.641   8.432 -46.405  1.00  0.00
ATOM   2214  AER AER X 335      66.064  25.512 -51.405  1.00  0.00
ATOM   2215  AES AES X 336      46.788  80.222 -40.063  1.00  0.00
ATOM   2216  AET AET X 337     -73.530  71.984 -54.869  1.00  0.00
ATOM   2217  AEU AEU X 338     -49.633  50.243  61.074  1.00  0.00
ATOM   2218  AEV AEV X 339     -26.309  -7.707   8.251  1.00  0.00
ATOM   2219  AEW AEW X 340     -34.282 -52.171  15.939  1.00  0.00
ATOM   2220  AEX AEX X 341     -23.723  83.251  28.247  1.00  0.00
ATOM   2221  AEY AEY X 342      77.359  61.548  71.708  1.00  0.00
ATOM   2222  AEZ AEZ X 343      26.630 -69.559  74.847  1.00  0.00
ATOM   2223  AFA AFA X 344      58.404  17.218  45.962  1.00  0.00
ATOM   2224  AFB AFB X 345     -41.023  56.067  70.425  1.00  0.00
ATOM   2225  AFC AFC X 346      61.851  30.487 -81.219  1.00  0.00
ATOM   2226  AFD AFD X 347     -69.701  40.260  35.768  1.00  0.00
ATOM   2227  AFE AFE X 348     -45.236 -73.390 -26.938  1.00  0.00
ATOM   2228  AFF AFF X 349     -10.597  27.368 -24.107  1.00  0.00
ATOM   2229  AFG AFG X 350     -76.011 -27.968  75.504  1.00  0.00
ATOM   2230  AFH AFH X 351      -7.981  -2.919 -43.301  1.00  0.00
ATOM   2231  AFI AFI X 352     -25.869  33.542 -71.018  1.00  0.00
ATOM   2232  AFJ AFJ X 353      -4.650  -2.199 -85.276  1.00  0.00
ATOM   2233  AFK AFK X 354      74.896  -4.625  74.769  1.00  0.00
ATOM   2234  AFL AFL X 355     -66.411 -53.430  76.292  1.00  0.00
ATOM   2235  AFM AFM X 356     -53.893  61.372 -29.188  1.00  0.00
ATOM   2236  AFN AFN X 357      67.270  24.734  37.271  1.00  0.00
ATOM   2237  AFO AFO X 358      25.357  52.859 -73.367  1.00  0.00
ATOM   2238  AFP AFP X 359     -67.879  22.908 -15.225  1.00  0.00
ATOM   2239  AFQ AFQ X 360      72.314 -63.224  56.812  1.00  0.00
ATOM   2240  AFR AFR X 361      85.758  76.707 -74.511  1.00  0.00
ATOM   2241  AFS AFS X 362     -64.228 -12.717   9.742  1.00  0.00
ATOM   2242  AFT AFT X 363     -80.917   6.317  12.623  1.00  0.00
ATOM   2243  AFU AFU X 364     -80.298  16.126  30.965  1.00  0.00
ATOM   2244  AFV AFV X 365      16.336  64.850 -45.447  1.00  0.00
ATOM   2245  AFW AFW X 366      14.036  13.012 -23.317  1.00  0.00
ATOM   2246  AFX AFX X 367      72.242  84.717  62.925  1.00  0.00
ATOM   2247  AFY AFY X 368      88.850   0.493 -44.735  1.00  0.00
ATOM   2248  AFZ AFZ X 369     -73.137 -79.165 -54.950  1.00  0.00
ATOM   2249  AGA AGA X 370      -8.869 -59.114 -33.434  1.00  0.00
ATOM   2250  AGB AGB X 371     -52.601  43.730 -36.379  1.00  0.00
ATOM   2251  AGC AGC X 372     -25.128  36.954  69.552  1.00  0.00
ATOM   2252  AGD AGD X 373     -35.494  32.827  82.006  1.00  0.00
ATOM   2253  AGE AGE X 374      88.482  60.150 -85.290  1.00  0.00
ATOM   2254  AGF AGF X 375     -71.619  69.333  28.602  1.00  0.00
ATOM   2255  AGG AGG X 376      43.451 -70.486  81.078  1.00  0.00
ATOM   2256  AGH AGH X 377      11.150 -67.364 -82.586  1.00  0.00
ATOM   2257  AGI AGI X 378     -71.797  -0.691 -25.699  1.00  0.00
ATOM   2258  AGJ AGJ X 379      26.169  42.571 -83.800  1.00  0.00
ATOM   2259  AGK AGK X 380      34.734 -15.163 -40.135  1.00  0.00
ATOM   2260  AGL AGL X 381      80.783 -14.942  53.276  1.00  0.00
ATOM   2261  AGM AGM X 382      10.789 -10.442  82.076  1.00  0.00
ATOM   2262  AGN AGN X 383      -5.520 -64.533  41.237  1.00  0.00
ATOM   2263  AGO AGO X 384      44.583  31.702  87.715  1.00  0.00
ATOM   2264  AGP AGP X 385     -61.074  58.581  70.385  1.00  0.00
ATOM   2265  AGQ AGQ X 386      -5.667 -62.740  77.229  1.00  0.00
ATOM   2266  AGR AGR X 387     -21.481 -65.647 -41.234  1.00  0.00
ATOM   2267  AGS AGS X 388      87.045 -82.349  38.176  1.00  0.00
ATOM   2268  AGT AGT X 389     -64.761 -72.730  20.719  1.00  0.00
ATOM   2269  AGU AGU X 390     -42.895 -39.269  15.969  1.00  0.00
ATOM   2270  AGV AGV X 391       2.068  18.918  50.321  1.00  0.00
ATOM   2271  AGW AGW X 392     -56.472  46.567  -7.393  1.00  0.00
ATOM   2272  AGX AGX X 393     -85.414  55.191  77.240  1.00  0.00
ATOM   2273  AGY AGY X 394     -32.907 -86.592  25.478  1.00  0.00
ATOM   2274  AGZ AGZ X 395       0.704 -30.794  50.184  1.00  0.00
ATOM   2275  AHA AHA X 396      65.832  -2.449  44.220  1.00  0.00
ATOM   2276  AHB AHB X 397     -65.108 -59.402  45.841  1.00  0.00
ATOM   2277  AHC AHC X 398      -4.922  80.429 -77.176  1.00  0.00
ATOM   2278  AHD AHD X 399      62.650  78.190 -55.048  1.00  0.00
ATOM   2279  AHE AHE X 400     -78.383 -49.489 -49.269  1.00  0.00
ATOM   2280  AHF AHF X 401     -63.336  10.261  25.151  1.00  0.00
ATOM   2281  AHG AHG X 402      30.600 -51.751  84.512  1.00  0.00
ATOM   2282  AHH AHH X 403      23.299 -31.481 -46.372  1.00  0.00
ATOM   2283  AHI AHI X 404      30.079  68.536 -15.314  1.00  0.00
ATOM   2284  AHJ AHJ X 405      55.201 -80.782  -8.830  1.00  0.00
ATOM   2285  AHK AHK X 406       8.536 -38.603 -71.045  1.00  0.00
ATOM   2286  AHL AHL X 407     -37.138  66.308  16.184  1.00  0.00
ATOM   2287  AHM AHM X 408      -5.522  40.251  41.137  1.00  0.00
ATOM   2288  AHN AHN X 409     -44.944  66.492 -47.264  1.00  0.00
ATOM   2289  AHO AHO X 410     -68.621  31.851  68.683  1.00  0.00
ATOM   2290  AHP AHP X 411     -65.832  53.654   2.920  1.00  0.00
ATOM   2291  AHQ AHQ X 412     -63.503 -24.577 -41.499  1.00  0.00
ATOM   2292  AHR AHR X 413     -61.690  25.866  -1.352  1.00  0.00
ATOM   2293  AHS AHS X 414      78.949 -35.252 -56.455  1.00  0.00
ATOM   2294  AHT AHT X 415     -37.517  56.757  52.714  1.00  0.00
ATOM   2295  AHU AHU X 416      85.972 -44.956 -27.114  1.00  0.00
ATOM   2296  AHV AHV X 417     -79.744   3.782  52.915  1.00  0.00
ATOM   2297  AHW AHW X 418      -9.775  52.055 -19.536  1.00  0.00
ATOM   2298  AHX AHX X 419      16.168 -70.571 -19.451  1.00  0.00
ATOM   2299  AHY AHY X 420      46.653 -10.406 -56.798  1.00  0.00
ATOM   2300  AHZ AHZ X 421      -3.461  26.505  -5.120  1.00  0.00
ATOM   2301  AIA AIA X 422      39.648   3.036 -76.672  1.00  0.00
ATOM   2302  AIB AIB X 423     -44.362  10.508 -72.119  1.00  0.00
ATOM   2303  AIC AIC X 424      58.801  62.535  57.689  1.00  0.00
ATOM   2304  AID AID X 425      -8.106 -75.156  10.478  1.00  0.00
ATOM   2305  AIE AIE X 426      61.666  13.475 -82.321  1.00  0.00
ATOM   2306  AIF AIF X 427     -68.431 -70.320 -75.776  1.00  0.00
ATOM   2307  AIG AIG X 428      -0.887 -17.905  80.938  1.00  0.00
ATOM   2308  AIH AIH X 429     -44.243  64.586 -14.318  1.00  0.00
ATOM   2309  AII AII X 430     -20.247  16.835  72.432  1.00  0.00
ATOM   2310  AIJ AIJ X 431     -79.688  37.400 -56.466  1.00  0.00
ATOM   2311  AIK AIK X 432     -79.335 -16.394  65.046  1.00  0.00
ATOM   2312  AIL AIL X 433     -71.617  51.135 -85.622  1.00  0.00
ATOM   2313  AIM AIM X 434     -33.986  55.562 -50.116  1.00  0.00
ATOM   2314  AIN AIN X 435      24.079 -42.268 -79.488  1.00  0.00
ATOM   2315  AIO AIO X 436      74.437  38.133  -8.798  1.00  0.00
ATOM   2316  AIP AIP X 437     -72.739  50.141 -37.701  1.00  0.00
ATOM   2317  AIQ AIQ X 438      79.209  -5.365  32.763  1.00  0.00
ATOM   2318  AIR AIR X 439     -85.769 -39.262   6.385  1.00  0.00
ATOM   2319  AIS AIS X 440     -17.198  41.573 -32.658  1.00  0.00
ATOM   2320  AIT AIT X 441      74.695  17.632 -81.870  1.00  0.00
ATOM   2321  AIU AIU X 442      63.697 -44.004 -87.206  1.00  0.00
ATOM   2322  AIV AIV X 443     -26.798  75.500 -20.914  1.00  0.00
ATOM   2323  AIW AIW X 444      20.431 -65.091   7.154  1.00  0.00
ATOM   2324  AIX AIX X 445      47.684  18.134  79.645  1.00  0.00
ATOM   2325  AIY AIY X 446     -81.918 -54.197  72.550  1.00  0.00
ATOM   2326  AIZ AIZ X 447     -40.991  60.326  38.931  1.00  0.00
ATOM   2327  AJA AJA X 448     -45.571 -70.523 -49.638  1.00  0.00
ATOM   2328  AJB AJB X 449     -14.901  55.011  -6.456  1.00  0.00
ATOM   2329  AJC AJC X 450      54.217 -52.141  25.997  1.00  0.00
ATOM   2330  AJD AJD X 451     -27.622  44.193 -18.173  1.00  0.00
ATOM   2331  AJE AJE X 452     -62.564 -86.950 -34.157  1.00  0.00
ATOM   2332  AJF AJF X 453      86.381 -29.788 -19.503  1.00  0.00
ATOM   2333  AJG AJG X 454     -54.761  19.642  36.914  1.00  0.00
ATOM   2334  AJH AJH X 455     -74.705 -35.250 -58.497  1.00  0.00
ATOM   2335  AJI AJI X 456      40.824 -32.340  62.731  1.00  0.00
ATOM   2336  AJJ AJJ X 457     -27.007 -59.015 -54.603  1.00  0.00
ATOM   2337  AJK AJK X 458     -79.961 -24.639  53.006  1.00  0.00
ATOM   2338  AJL AJL X 459      38.916  56.734  -2.083  1.00  0.00
ATOM   2339  AJM AJM X 460     -30.685  76.533 -72.054  1.00  0.00
ATOM   2340  AJN AJN X 461      52.569  68.510  83.156  1.00  0.00
ATOM   2341  AJO AJO X 462      86.117  61.711 -32.574  1.00  0.00
ATOM   2342  AJP AJP X 463      71.328 -12.049 -81.480  1.00  0.00
ATOM   2343  AJQ AJQ X 464      33.522  56.987  50.343  1.00  0.00
ATOM   2344  AJR AJR X 465      66.548  -4.528 -59.844  1.00  0.00
ATOM   2345  AJS AJS X 466      51.882  28.334  64.097  1.00  0.00
ATOM   2346  AJT AJT X 467     -23.127 -71.549  68.097  1.00  0.00
ATOM   2347  AJU AJU X 468      83.671 -46.325  81.659  1.00  0.00
ATOM   2348  AJV AJV X 469     -43.115 -65.841   4.747  1.00  0.00
ATOM   2349  AJW AJW X 470      62.090 -71.260 -31.906  1.00  0.00
ATOM   2350  AJX AJX X 471      60.020  43.976  72.861  1.00  0.00
ATOM   2351  AJY AJY X 472     -66.661  29.503 -73.451  1.00  0.00
ATOM   2352  AJZ AJZ X 473     -14.212  56.798  82.291  1.00  0.00
ATOM   2353  AKA AKA X 474     -31.288 -81.245 -45.461  1.00  0.00
ATOM   2354  AKB AKB X 475      -2.422 -86.380  72.641  1.00  0.00
ATOM   2355  AKC AKC X 476      68.449  82.511 -32.381  1.00  0.00
ATOM   2356  AKD AKD X 477     -31.084  68.830  35.649  1.00  0.00
ATOM   2357  AKE AKE X 478       3.900  30.505  69.000  1.00  0.00
ATOM   2358  AKF AKF X 479      81.382   4.363 -70.196  1.00  0.00
ATOM   2359  AKG AKG X 480      -4.154 -18.370 -82.339  1.00  0.00
ATOM   2360  AKH AKH X 481      -5.796 -52.670  24.875  1.00  0.00
ATOM   2361  AKI AKI X 482       5.343  -7.316 -30.055  1.00  0.00
ATOM   2362  AKJ AKJ X 483      38.769  -9.159  88.831  1.00  0.00
ATOM   2363  AKK AKK X 484      68.067 -47.425  57.237  1.00  0.00
ATOM   2364  AKL AKL X 485      85.565  32.493  83.622  1.00  0.00
ATOM   2365  AKM AKM X 486     -84.504 -37.079  35.474  1.00  0.00
ATOM   2366  AKN AKN X 487     -51.270 -81.912 -66.279  1.00  0.00
ATOM   2367  AKO AKO X 488      73.931  62.233  51.179  1.00  0.00
ATOM   2368  AKP AKP X 489      39.860  74.459  81.943  1.00  0.00
ATOM   2369  AKQ AKQ X 490     -77.876 -82.060 -86.486  1.00  0.00
ATOM   2370  AKR AKR X 491      88.057 -32.544  64.674  1.00  0.00
ATOM   2371  AKS AKS X 492     -21.289 -64.757  84.273  1.00  0.00
ATOM   2372  AKT AKT X 493     -70.754  49.618 -21.881  1.00  0.00
ATOM   2373  AKU AKU X 494     -13.616 -41.931 -11.020  1.00  0.00
ATOM   2374  AKV AKV X 495      22.670  38.519  -7.424  1.00  0.00
ATOM   2375  AKW AKW X 496     -54.055  78.071  39.121  1.00  0.00
ATOM   2376  AKX AKX X 497     -64.059  52.129  48.555  1.00  0.00
ATOM   2377  AKY AKY X 498      85.822 -32.926  88.142  1.00  0.00
ATOM   2378  AKZ AKZ X 499      33.324 -84.636 -78.098  1.00  0.00
ATOM   2379  ALA ALA X 500      29.015  -5.011 -23.599  1.00  0.00
ATOM   2380  ALB ALB X 501     -17.699  -8.291  61.927  1.00  0.00
ATOM   2381  ALC ALC X 502     -47.306  77.778  64.112  1.00  0.00
ATOM   2382  ALD ALD X 503      14.655 -20.341  28.616  1.00  0.00
ATOM   2383  ALE ALE X 504      87.031  34.164 -38.763  1.00  0.00
ATOM   2384  ALF ALF X 505      33.578 -83.543   0.892  1.00  0.00
ATOM   2385  ALG ALG X 506      63.780  80.512 -82.837  1.00  0.00
ATOM   2386  ALH ALH X 507     -11.718 -61.249 -51.282  1.00  0.00
ATOM   2387  ALI ALI X 508     -74.959  24.832 -27.293  1.00  0.00
ATOM   2388  ALJ ALJ X 509     -74.699 -72.499  85.970  1.00  0.00
ATOM   2389  ALK ALK X 510     -38.434 -68.168  38.954  1.00  0.00
ATOM   2390  ALL ALL X 511      42.012  71.733   8.750  1.00  0.00
ATOM   2391  ALM ALM X 512     -81.988 -20.819 -13.589  1.00  0.00
ATOM   2392  ALN ALN X 513      -8.163   1.896  36.725  1.00  0.00
ATOM   2393  ALO ALO X 514      45.266  51.062  84.413  1.00  0.00
ATOM   2394  ALP ALP X 515     -35.830 -38.624  -5.469  1.00  0.00
ATOM   2395  ALQ ALQ X 516      80.304 -50.024  40.278  1.00  0.00
ATOM   2396  ALR ALR X 517     -35.289 -23.432 -33.850  1.00  0.00
ATOM   2397  ALS ALS X 518     -19.794  29.563 -12.839  1.00  0.00
ATOM   2398  ALT ALT X 519     -79.357   3.887  83.188  1.00  0.00
ATOM   2399  ALU ALU X 520      88.075  11.144 -18.794  1.00  0.00
ATOM   2400  ALV ALV X 521      79.296  54.409   0.236  1.00  0.00
ATOM   2401  ALW ALW X 522      61.902 -89.510 -28.980  1.00  0.00
ATOM   2402  ALX ALX X 523     -64.286  80.750 -20.481  1.00  0.00
ATOM   2403  ALY ALY X 524     -53.052  34.514  79.913  1.00  0.00
ATOM   2404  ALZ ALZ X 525      69.281 -27.882 -74.256  1.00  0.00
ATOM   2405  AMA AMA X 526      42.405 -79.431 -33.721  1.00  0.00
ATOM   2406  AMB AMB X 527      34.603  45.155  37.817  1.00  0.00
ATOM   2407  AMC AMC X 528     -37.764 -87.907  37.886  1.00  0.00
ATOM   2408  AMD AMD X 529     -50.646 -43.354 -55.737  1.00  0.00
ATOM   2409  AME AME X 530     -60.756 -18.947  22.918  1.00  0.00
ATOM   2410  AMF AMF X 531     -42.827  34.867 -11.912  1.00  0.00
ATOM   2411  AMG AMG X 532     -57.627 -69.493  75.500  1.00  0.00
ATOM   2412  AMH AMH X 533     -67.109 -74.347   5.422  1.00  0.00
ATOM   2413  AMI AMI X 534       8.179  -4.726 -73.139  1.00  0.00
ATOM   2414  AMJ AMJ X 535     -40.252   7.065  71.955  1.00  0.00
ATOM   2415  AMK AMK X 536      30.528  42.420 -44.422  1.00  0.00
ATOM   2416  AML AML X 537       1.189  41.903 -10.962  1.00  0.00
ATOM   2417  AMM AMM X 538      62.417 -89.299  13.797  1.00  0.00
ATOM   2418  AMN AMN X 539     -22.479 -36.835 -28.366  1.00  0.00
ATOM   2419  AMO AMO X 540      36.781 -32.098 -78.529  1.00  0.00
ATOM   2420  AMP AMP X 541      34.338  13.221   4.013  1.00  0.00
ATOM   2421  AMQ AMQ X 542     -66.256 -21.889  49.301  1.00  0.00
ATOM   2422  AMR AMR X 543     -30.173 -30.972 -56.109  1.00  0.00
ATOM   2423  AMS AMS X 544      45.322 -63.198  43.596  1.00  0.00
ATOM   2424  AMT AMT X 545      35.892  82.877  27.991  1.00  0.00
ATOM   2425  AMU AMU X 546      84.381 -85.090 -61.100  1.00  0.00
ATOM   2426  AMV AMV X 547      61.540  70.321  34.485  1.00  0.00
ATOM   2427  AMW AMW X 548       8.512 -85.707  49.299  1.00  0.00
ATOM   2428  AMX AMX X 549      -0.577 -14.630  16.553  1.00  0.00
ATOM   2429  AMY AMY X 550      15.996  78.212 -55.439  1.00  0.00
ATOM   2430  AMZ AMZ X 551     -19.667 -75.074  32.250  1.00  0.00
ATOM   2431  ANA ANA X 552     -12.784  -1.313  82.093  1.00  0.00
ATOM   2432  ANB ANB X 553     -33.398   5.699   4.680  1.00  0.00
ATOM   2433  ANC ANC X 554     -79.713  19.670 -41.605  1.00  0.00
ATOM   2434  AND AND X 555      89.143  28.510 -79.044  1.00  0.00
ATOM   2435  ANE ANE X 556      28.272 -26.629  83.357  1.00  0.00
ATOM   2436  ANF ANF X 557      78.380 -81.299  22.533  1.00  0.00
ATOM   2437  ANG ANG X 558     -78.044  74.365   1.722  1.00  0.00
ATOM   2438  ANH ANH X 559      50.901 -30.346  41.274  1.00  0.00
ATOM   2439  ANI ANI X 560     -54.763 -86.189  49.513  1.00  0.00
ATOM   2440  ANJ ANJ X 561     -78.379 -51.289  55.225  1.00  0.00
ATOM   2441  ANK ANK X 562      35.206  30.749 -21.933  1.00  0.00
ATOM   2442  ANL ANL X 563      39.650 -76.037  47.855  1.00  0.00
ATOM   2443  ANM ANM X 564      88.418 -15.597 -79.707  1.00  0.00
ATOM   2444  ANN ANN X 565     -58.678  67.385  47.826  1.00  0.00
ATOM   2445  ANO ANO X 566      78.785 -84.120  56.933  1.00  0.00
ATOM   2446  ANP ANP X 567      59.990 -21.406 -58.085  1.00  0.00
ATOM   2447  ANQ ANQ X 568     -49.166  82.888 -41.684  1.00  0.00
ATOM   2448  ANR ANR X 569      23.493  21.553 -79.967  1.00  0.00
ATOM   2449  ANS ANS X 570     -73.224  44.180  14.822  1.00  0.00
ATOM   2450  ANT ANT X 571     -57.377 -41.283 -33.962  1.00  0.00
ATOM   2451  ANU ANU X 572     -21.242   8.673  34.521  1.00  0.00
ATOM   2452  ANV ANV X 573      87.423  29.357 -58.933  1.00  0.00
ATOM   2453  ANW ANW X 574      61.811  65.754 -71.051  1.00  0.00
ATOM   2454  ANX ANX X 575      67.371  84.511  -3.848  1.00  0.00
ATOM   2455  ANY ANY X 576      34.191  81.679 -53.926  1.00  0.00
ATOM   2456  ANZ ANZ X 577      46.703  66.016  21.440  1.00  0.00
ATOM   2457  AOA AOA X 578     -85.695 -28.879  24.202  1.00  0.00
ATOM   2458  AOB AOB X 579     -27.698  81.273  61.394  1.00  0.00
ATOM   2459  AOC AOC X 580     -69.810  26.267  18.884  1.00  0.00
ATOM   2460  AOD AOD X 581     -33.044 -87.122 -22.465  1.00  0.00
ATOM   2461  AOE AOE X 582     -19.175  19.827  -7.671  1.00  0.00
ATOM   2462  AOF AOF X 583     -60.488 -17.664 -13.615  1.00  0.00
ATOM   2463  AOG AOG X 584      11.890  62.434 -69.855  1.00  0.00
ATOM   2464  AOH AOH X 585      83.271  46.400 -85.372  1.00  0.00
ATOM   2465  AOI AOI X 586     -14.416  54.564  20.849  1.00  0.00
ATOM   2466  AOJ AOJ X 587     -56.525  56.939 -81.026  1.00  0.00
ATOM   2467  AOK AOK X 588     -21.818  40.281  39.913  1.00  0.00
ATOM   2468  AOL AOL X 589     -20.255 -87.966  64.346  1.00  0.00
ATOM   2469  AOM AOM X 590       9.638  80.559 -35.182  1.00  0.00
ATOM   2470  AON AON X 591     -42.278  80.696   9.367  1.00  0.00
ATOM   2471  AOO AOO X 592      86.460  42.194  69.414  1.00  0.00
ATOM   2472  AOP AOP X 593     -11.108 -64.225 -19.656  1.00  0.00
ATOM   2473  AOQ AOQ X 594     -35.686  20.657  33.721  1.00  0.00
ATOM   2474  AOR AOR X 595      64.004  84.631  37.989  1.00  0.00
ATOM   2475  AOS AOS X 596     -57.300 -25.587  68.683  1.00  0.00
ATOM   2476  AOT AOT X 597      86.856  80.383  77.636  1.00  0.00
ATOM   2477  AOU AOU X 598      -5.826  -5.657  26.129  1.00  0.00
ATOM   2478  AOV AOV X 599      87.428   4.950  -5.498  1.00  0.00
ATOM   2479  AOW AOW X 600     -14.218  51.677 -47.083  1.00  0.00
ATOM   2480  AOX AOX X 601       9.677  50.569 -59.797  1.00  0.00
ATOM   2481  AOY AOY X 602      14.131  79.129 -84.956  1.00  0.00
ATOM   2482  AOZ AOZ X 603       6.955 -35.677 -18.291  1.00  0.00
ATOM   2483  APA APA X 604      72.462 -27.928  59.781  1.00  0.00
ATOM   2484  APB APB X 605      29.548 -76.234 -64.030  1.00  0.00
ATOM   2485  APC APC X 606     -77.877  41.815  88.347  1.00  0.00
ATOM   2486  APD APD X 607      27.128 -74.462  59.496  1.00  0.00
ATOM   2487  APE APE X 608     -62.795 -64.020 -39.999  1.00  0.00
ATOM   2488  APF APF X 609      18.587 -27.053 -79.070  1.00  0.00
ATOM   2489  APG APG X 610     -51.882  80.886  82.074  1.00  0.00
ATOM   2490  APH APH X 611     -72.945  75.403  86.239  1.00  0.00
ATOM   2491  API API X 612      87.014 -64.560  51.180  1.00  0.00
ATOM   2492  APJ APJ X 613       3.126  76.423  85.376  1.00  0.00
ATOM   2493  APK APK X 614       0.586 -12.111  62.687  1.00  0.00
ATOM   2494  APL APL X 615      10.707 -64.806  72.495  1.00  0.00
ATOM   2495  APM APM X 616     -83.020  41.491 -19.884  1.00  0.00
ATOM   2496  APN APN X 617      80.898 -80.560 -42.665  1.00  0.00
ATOM   2497  APO APO X 618      57.738  63.904 -84.520  1.00  0.00
ATOM   2498  APP APP X 619     -68.293 -50.249 -60.608  1.00  0.00
ATOM   2499  APQ APQ X 620     -25.552  65.156   1.426  1.00  0.00
ATOM   2500  APR APR X 621     -71.698  57.363 -10.997  1.00  0.00
ATOM   2501  APS APS X 622     -66.665 -85.377  75.428  1.00  0.00
ATOM   2502  APT APT X 623      82.696  41.652   7.194  1.00  0.00
ATOM   2503  APU APU X 624      30.611 -19.041 -57.469  1.00  0.00
ATOM   2504  APV APV X 625     -63.583  66.154  16.660  1.00  0.00
ATOM   2505  APW APW X 626      28.263  33.183 -36.605  1.00  0.00
ATOM   2506  APX APX X 627     -33.920 -87.067  54.648  1.00  0.00
ATOM   2507  APY APY X 628     -79.943 -69.282  -2.323  1.00  0.00
ATOM   2508  APZ APZ X 629      -3.062  39.334 -58.961  1.00  0.00
ATOM   2509  AQA AQA X 630     -30.171   2.454 -63.028  1.00  0.00
ATOM   2510  AQB AQB X 631      17.691 -50.213 -10.543  1.00  0.00
ATOM   2511  AQC AQC X 632     -79.816 -52.476  26.836  1.00  0.00
ATOM   2512  AQD AQD X 633      22.058 -50.809 -34.526  1.00  0.00
ATOM   2513  AQE AQE X 634     -39.575  26.471  65.797  1.00  0.00
ATOM   2514  AQF AQF X 635     -33.953  55.808  -5.482  1.00  0.00
ATOM   2515  AQG AQG X 636      39.000 -62.489 -44.908  1.00  0.00
ATOM   2516  AQH AQH X 637     -80.495 -81.078  62.854  1.00  0.00
ATOM   2517  AQI AQI X 638      55.969  33.675  84.801  1.00  0.00
ATOM   2518  AQJ AQJ X 639      51.947 -16.825  88.081  1.00  0.00
ATOM   2519  AQK AQK X 640      68.257  41.999  33.174  1.00  0.00
ATOM   2520  AQL AQL X 641      -9.390 -41.785 -65.821  1.00  0.00
ATOM   2521  AQM AQM X 642       0.510 -37.632  78.319  1.00  0.00
ATOM   2522  AQN AQN X 643     -28.823  64.304 -82.317  1.00  0.00
ATOM   2523  AQO AQO X 644     -15.308 -39.145  64.072  1.00  0.00
ATOM   2524  AQP AQP X 645      33.239   8.258  32.470  1.00  0.00
ATOM   2525  AQQ AQQ X 646      29.176 -20.299  -2.601  1.00  0.00
ATOM   2526  AQR AQR X 647     -79.849  22.055  59.422  1.00  0.00
ATOM   2527  AQS AQS X 648      46.546  53.546  53.873  1.00  0.00
ATOM   2528  AQT AQT X 649     -19.630 -20.430 -71.123  1.00  0.00
ATOM   2529  AQU AQU X 650     -46.943   7.675  33.355  1.00  0.00
ATOM   2530  AQV AQV X 651     -10.449 -52.674  64.204  1.00  0.00
ATOM   2531  AQW AQW X 652      44.794  63.469 -48.953  1.00  0.00
ATOM   2532  AQX AQX X 653     -38.469  50.806 -84.042  1.00  0.00
ATOM   2533  AQY AQY X 654      64.078 -50.405  85.405  1.00  0.00
ATOM   2534  AQZ AQZ X 655      85.964  -5.017  14.545  1.00  0.00
ATOM   2535  ARA ARA X 656     -10.435 -79.414  49.721  1.00  0.00
ATOM   2536  ARB ARB X 657      24.828  79.128 -43.015  1.00  0.00
ATOM   2537  ARC ARC X 658      32.989 -85.251 -19.673  1.00  0.00
ATOM   2538  ARD ARD X 659      61.639 -21.474  30.812  1.00  0.00
ATOM   2539  ARE ARE X 660     -82.416 -57.083 -83.480  1.00  0.00
ATOM   2540  ARF ARF X 661     -37.828 -55.397 -16.180  1.00  0.00
ATOM   2541  ARG ARG X 662     -57.184  69.480  87.559  1.00  0.00
ATOM   2542  ARH ARH X 663      39.684 -39.531  74.997  1.00  0.00
ATOM   2543  ARI ARI X 664      15.895 -46.914  73.563  1.00  0.00
ATOM   2544  ARJ ARJ X 665     -79.126 -22.266   3.419  1.00  0.00
ATOM   2545  ARK ARK X 666     -21.757  26.154  33.350  1.00  0.00
ATOM   2546  ARL ARL X 667      36.798   9.304  46.964  1.00  0.00
ATOM   2547  ARM ARM X 668     -68.661 -39.401  18.756  1.00  0.00
ATOM   2548  ARN ARN X 669     -45.362  82.154 -59.528  1.00  0.00
ATOM   2549  ARO ARO X 670      74.283  31.600  68.933  1.00  0.00
ATOM   2550  ARP ARP X 671      20.041  -1.462 -36.983  1.00  0.00
ATOM   2551  ARQ ARQ X 672      37.252  62.238 -66.124  1.00  0.00
ATOM   2552  ARR ARR X 673     -79.189  14.942 -70.548  1.00  0.00
ATOM   2553  ARS ARS X 674      52.454 -19.869  -6.987  1.00  0.00
ATOM   2554  ART ART X 675     -18.015 -87.872  13.746  1.00  0.00
ATOM   2555  ARU ARU X 676      66.913  -3.126  11.560  1.00  0.00
ATOM   2556  ARV ARV X 677      10.274  51.845 -28.092  1.00  0.00
ATOM   2557  ARW ARW X 678     -50.413  76.896 -82.426  1.00  0.00
ATOM   2558  ARX ARX X 679      35.074 -87.761  77.411  1.00  0.00
ATOM   2559  ARY ARY X 680     -30.751  19.897  79.753  1.00  0.00
ATOM   2560  ARZ ARZ X 681     -50.435 -64.275  15.975  1.00  0.00
ATOM   2561  ASA ASA X 682      46.903  10.048 -55.797  1.00  0.00
ATOM   2562  ASB ASB X 683      42.147 -11.855  52.930  1.00  0.00
ATOM   2563  ASC ASC X 684     -66.755  -4.096  -7.915  1.00  0.00
ATOM   2564  ASD ASD X 685     -21.266 -40.483  12.339  1.00  0.00
ATOM   2565  ASE ASE X 686     -77.102 -86.276  19.934  1.00  0.00
ATOM   2566  ASF ASF X 687      50.892 -27.083 -79.012  1.00  0.00
ATOM   2567  ASG ASG X 688      -6.107 -35.897  14.049  1.00  0.00
ATOM   2568  ASH ASH X 689     -39.399  56.704  88.686  1.00  0.00
ATOM   2569  ASI ASI X 690      60.948 -39.716  46.074  1.00  0.00
ATOM   2570  ASJ ASJ X 691     -20.461 -50.630 -82.952  1.00  0.00
ATOM   2571  ASK ASK X 692      20.092  -7.477  11.998  1.00  0.00
ATOM   2572  ASL ASL X 693      85.392  11.957  64.213  1.00  0.00
ATOM   2573  ASM ASM X 694     -43.271  15.110  86.975  1.00  0.00
ATOM   2574  ASN ASN X 695     -68.065 -86.988 -81.052  1.00  0.00
ATOM   2575  ASO ASO X 696     -79.534  -7.822  -6.943  1.00  0.00
ATOM   2576  ASP ASP X 697      64.509 -87.268 -76.099  1.00  0.00
ATOM   2577  ASQ ASQ X 698      70.985  21.074 -67.445  1.00  0.00
ATOM   2578  ASR ASR X 699       7.465  36.128   3.321  1.00  0.00
ATOM   2579  ASS ASS X 700     -48.102 -83.255 -15.363  1.00  0.00
ATOM   2580  AST AST X 701      88.177  14.034  79.234  1.00  0.00
ATOM   2581  ASU ASU X 702      41.668 -69.108  60.677  1.00  0.00
ATOM   2582  ASV ASV X 703     -77.832  -2.788 -45.599  1.00  0.00
ATOM   2583  ASW ASW X 704      66.411 -84.675  73.690  1.00  0.00
ATOM   2584  ASX ASX X 705     -57.363  49.230  81.783  1.00  0.00
ATOM   2585  ASY ASY X 706      12.621 -85.719 -77.620  1.00  0.00
ATOM   2586  ASZ ASZ X 707      34.506  71.397  56.677  1.00  0.00
ATOM   2587  ATA ATA X 708     -45.862 -10.473  29.853  1.00  0.00
ATOM   2588  ATB ATB X 709     -45.012  -0.940  15.850  1.00  0.00
ATOM   2589  ATC ATC X 710      33.176 -17.767 -13.657  1.00  0.00
ATOM   2590  ATD ATD X 711      -5.551  25.426  28.734  1.00  0.00
ATOM   2591  ATE ATE X 712      58.583  33.504  46.077  1.00  0.00
ATOM   2592  ATF ATF X 713     -58.797  27.709 -46.009  1.00  0.00
ATOM   2593  ATG ATG X 714      26.997 -65.630 -85.633  1.00  0.00
ATOM   2594  ATH ATH X 715      41.760 -18.928  -1.743  1.00  0.00
ATOM   2595  ATI ATI X 716      49.561  30.155 -35.654  1.00  0.00
ATOM   2596  ATJ ATJ X 717      61.265 -32.233 -62.889  1.00  0.00
ATOM   2597  ATK ATK X 718      79.314  26.568 -18.426  1.00  0.00
ATOM   2598  ATL ATL X 719     -79.503  27.055   5.226  1.00  0.00
ATOM   2599  ATM ATM X 720     -80.218 -88.562 -36.643  1.00  0.00
ATOM   2600  ATN ATN X 721      74.495  47.286 -40.528  1.00  0.00
ATOM   2601  ATO ATO X 722      30.342  76.838  42.777  1.00  0.00
ATOM   2602  ATP ATP X 723     -60.173 -33.803  40.043  1.00  0.00
ATOM   2603  ATQ ATQ X 724     -80.453  -8.907 -86.641  1.00  0.00
ATOM   2604  ATR ATR X 725      41.286 -46.049  62.244  1.00  0.00
ATOM   2605  ATS ATS X 726     -58.983  40.625  55.446  1.00  0.00
ATOM   2606  ATT ATT X 727      62.655  48.584 -15.865  1.00  0.00
ATOM   2607  ATU ATU X 728      80.368  28.129  54.726  1.00  0.00
ATOM   2608  ATV ATV X 729       8.002 -84.691  86.577  1.00  0.00
ATOM   2609  ATW ATW X 730      21.511 -83.698  19.184  1.00  0.00
ATOM   2610  ATX ATX X 731     -73.482 -80.536  42.381  1.00  0.00
ATOM   2611  ATY ATY X 732     -42.639 -28.280  86.276  1.00  0.00
ATOM   2612  ATZ ATZ X 733     -80.896  -6.607  16.395  1.00  0.00
ATOM   2613  AUA AUA X 734     -48.909 -88.583 -79.110  1.00  0.00
ATOM   2614  AUB AUB X 735      28.180  48.982 -61.676  1.00  0.00
ATOM   2615  AUC AUC X 736      44.685  41.436 -82.726  1.00  0.00
ATOM   2616  AUD AUD X 737     -31.421  81.605 -60.092  1.00  0.00
ATOM   2617  AUE AUE X 738     -18.183 -83.278  82.069  1.00  0.00
ATOM   2618  AUF AUF X 739      38.632 -57.778 -81.827  1.00  0.00
ATOM   2619  AUG AUG X 740      57.105  40.817  -1.383  1.00  0.00
ATOM   2620  AUH AUH X 741      82.889  51.231  46.972  1.00  0.00
ATOM   2621  AUI AUI X 742     -17.346 -31.299 -78.200  1.00  0.00
ATOM   2622  AUJ AUJ X 743     -81.273 -17.460  37.764  1.00  0.00
ATOM   2623  AUK AUK X 744       1.095 -13.754  38.105  1.00  0.00
ATOM   2624  AUL AUL X 745     -44.131 -72.543  57.462  1.00  0.00
ATOM   2625  AUM AUM X 746     -21.734  55.423  33.461  1.00  0.00
ATOM   2626  AUN AUN X 747      53.557 -82.478  14.859  1.00  0.00
ATOM   2627  AUO AUO X 748     -74.116  16.967  81.343  1.00  0.00
ATOM   2628  AUP AUP X 749     -18.097  -5.852  22.218  1.00  0.00
ATOM   2629  AUQ AUQ X 750      23.967 -12.691 -70.674  1.00  0.00
ATOM   2630  AUR AUR X 751      48.279  83.789 -86.738  1.00  0.00
ATOM   2631  AUS AUS X 752      76.125  60.773 -14.593  1.00  0.00
ATOM   2632  AUT AUT X 753     -74.947 -24.477 -28.033  1.00  0.00
ATOM   2633  AUU AUU X 754      37.662 -22.284 -26.253  1.00  0.00
ATOM   2634  AUV AUV X 755     -83.510  76.155  27.535  1.00  0.00
ATOM   2635  AUW AUW X 756     -27.365  36.244  55.977  1.00  0.00
ATOM   2636  AUX AUX X 757     -64.355 -34.199  81.574  1.00  0.00
ATOM   2637  AUY AUY X 758     -78.573  48.733  49.144  1.00  0.00
ATOM   2638  AUZ AUZ X 759      48.392  29.960  -6.713  1.00  0.00
ATOM   2639  AVA AVA X 760     -24.315  80.248  11.102  1.00  0.00
ATOM   2640  AVB AVB X 761      28.026  65.184 -56.301  1.00  0.00
ATOM   2641  AVC AVC X 762      17.531  82.201 -15.874  1.00  0.00
ATOM   2642  AVD AVD X 763      75.171 -51.811 -35.510  1.00  0.00
ATOM   2643  AVE AVE X 764      -4.873  50.554 -34.429  1.00  0.00
ATOM   2644  AVF AVF X 765      41.913 -66.674  25.614  1.00  0.00
ATOM   2645  AVG AVG X 766      76.208 -61.034  86.368  1.00  0.00
ATOM   2646  AVH AVH X 767     -36.111 -20.993  15.346  1.00  0.00
ATOM   2647  AVI AVI X 768     -48.387 -88.102  17.539  1.00  0.00
ATOM   2648  AVJ AVJ X 769     -83.024  37.354 -80.803  1.00  0.00
ATOM   2649  AVK AVK X 770       6.429  51.943 -84.639  1.00  0.00
ATOM   2650  AVL AVL X 771     -59.616  12.890 -48.172  1.00  0.00
ATOM   2651  AVM AVM X 772      59.337   5.202  57.833  1.00  0.00
ATOM   2652  AVN AVN X 773      11.716  23.442   5.069  1.00  0.00
ATOM   2653  AVO AVO X 774      -8.894  15.060 -59.826  1.00  0.00
ATOM   2654  AVP AVP X 775     -14.285  85.086  -5.689  1.00  0.00
ATOM   2655  AVQ AVQ X 776     -76.777  48.044  71.795  1.00  0.00
ATOM   2656  AVR AVR X 777      82.723  49.682  26.662  1.00  0.00
ATOM   2657  AVS AVS X 778     -72.409 -35.730  53.316  1.00  0.00
ATOM   2658  AVT AVT X 779     -14.222 -72.085 -30.721  1.00  0.00
ATOM   2659  AVU AVU X 780     -36.125 -86.262  82.475  1.00  0.00
ATOM   2660  AVV AVV X 781      72.431  70.251 -76.386  1.00  0.00
ATOM   2661  AVW AVW X 782      38.330 -26.282  40.294  1.00  0.00
ATOM   2662  AVX AVX X 783     -51.598  63.241  58.341  1.00  0.00
ATOM   2663  AVY AVY X 784      40.242  34.441 -41.030  1.00  0.00
ATOM   2664  AVZ AVZ X 785      29.150 -49.096 -47.000  1.00  0.00
ATOM   2665  AWA AWA X 786      44.191  49.912 -65.851  1.00  0.00
ATOM   2666  AWB AWB X 787      61.142  78.863  84.246  1.00  0.00
ATOM   2667  AWC AWC X 788     -58.435  53.146  26.217  1.00  0.00
ATOM   2668  AWD AWD X 789       8.934  80.327 -65.637  1.00  0.00
ATOM   2669  AWE AWE X 790      11.914  43.990  50.089  1.00  0.00
ATOM   2670  AWF AWF X 791      -6.838 -26.369 -15.431  1.00  0.00
ATOM   2671  AWG AWG X 792      15.890  64.335 -24.433  1.00  0.00
ATOM   2672  AWH AWH X 793     -70.054  -0.957 -84.715  1.00  0.00
ATOM   2673  AWI AWI X 794     -15.846  80.635  74.827  1.00  0.00
ATOM   2674  AWJ AWJ X 795      85.809   4.397  24.544  1.00  0.00
ATOM   2675  AWK AWK X 796      10.781 -79.454  62.376  1.00  0.00
ATOM   2676  AWL AWL X 797      15.210 -79.457  -3.880  1.00  0.00
ATOM   2677  AWM AWM X 798      28.352 -88.370 -38.864  1.00  0.00
ATOM   2678  AWN AWN X 799     -54.028  21.820 -85.531  1.00  0.00
ATOM   2679  AWO AWO X 800     -41.401  31.375 -53.703  1.00  0.00
ATOM   2680  AWP AWP X 801      85.654  22.502  -8.078  1.00  0.00
ATOM   2681  AWQ AWQ X 802      25.128  86.111  89.293  1.00  0.00
ATOM   2682  AWR AWR X 803      40.094  31.680  47.625  1.00  0.00
ATOM   2683  AWS AWS X 804      76.624 -34.105 -86.456  1.00  0.00
ATOM   2684  AWT AWT X 805      83.373  74.374   5.048  1.00  0.00
ATOM   2685  AWU AWU X 806      84.920 -86.208   2.445  1.00  0.00
ATOM   2686  AWV AWV X 807       1.827 -78.443 -32.358  1.00  0.00
ATOM   2687  AWW AWW X 808      27.848  -1.138  44.003  1.00  0.00
ATOM   2688  AWX AWX X 809     -77.394 -48.078  38.635  1.00  0.00
ATOM   2689  AWY AWY X 810      18.482  20.337 -52.154  1.00  0.00
ATOM   2690  AWZ AWZ X 811     -19.958  -2.555 -53.320  1.00  0.00
ATOM   2691  AXA AXA X 812       6.298 -61.816   4.438  1.00  0.00
ATOM   2692  AXB AXB X 813     -74.706 -58.858 -28.584  1.00  0.00
ATOM   2693  AXC AXC X 814     -66.374 -43.277 -41.285  1.00  0.00
ATOM   2694  AXD AXD X 815     -79.504  81.496 -16.429  1.00  0.00
ATOM   2695  AXE AXE X 816     -25.480 -76.772  16.105  1.00  0.00
ATOM   2696  AXF AXF X 817      86.571 -84.751 -18.872  1.00  0.00
ATOM   2697  AXG AXG X 818      54.004 -32.237  74.147  1.00  0.00
ATOM   2698  AXH AXH X 819      -0.269 -28.486  62.533  1.00  0.00
ATOM   2699  AXI AXI X 820      81.971  35.955  33.228  1.00  0.00
ATOM   2700  AXJ AXJ X 821      87.976 -24.770  31.380  1.00  0.00
ATOM   2701  AXK AXK X 822     -39.430  52.805 -29.562  1.00  0.00
ATOM   2702  AXL AXL X 823     -13.094 -87.691 -49.725  1.00  0.00
ATOM   2703  AXM AXM X 824     -16.089 -12.666 -18.806  1.00  0.00
ATOM   2704  AXN AXN X 825     -83.731 -68.265  51.218  1.00  0.00
ATOM   2705  AXO AXO X 826     -65.743  19.099 -39.843  1.00  0.00
ATOM   2706  AXP AXP X 827      88.928 -84.269 -87.073  1.00  0.00
ATOM   2707  AXQ AXQ X 828     -83.285  56.147 -79.519  1.00  0.00
ATOM   2708  AXR AXR X 829      -2.017 -54.018   2.190  1.00  0.00
ATOM   2709  AXS AXS X 830      11.607  59.222  82.026  1.00  0.00
ATOM   2710  AXT AXT X 831      75.924 -18.685 -51.076  1.00  0.00
ATOM   2711  AXU AXU X 832     -77.511 -20.536 -70.311  1.00  0.00
ATOM   2712  AXV AXV X 833     -84.206  22.011 -17.978  1.00  0.00
ATOM   2713  AXW AXW X 834      71.890  19.494  86.941  1.00  0.00
ATOM   2714  AXX AXX X 835      67.908 -87.803 -55.471  1.00  0.00
ATOM   2715  AXY AXY X 836     -25.656 -58.072  64.233  1.00  0.00
ATOM   2716  AXZ AXZ X 837      61.630  71.450  70.031  1.00  0.00
ATOM   2717  AYA AYA X 838     -20.997 -48.106 -32.772  1.00  0.00
ATOM   2718  AYB AYB X 839      13.968  50.622 -13.775  1.00  0.00
ATOM   2719  AYC AYC X 840       2.590 -54.760 -69.609  1.00  0.00
ATOM   2720  AYD AYD X 841     -61.680  83.932   9.744  1.00  0.00
ATOM   2721  AYE AYE X 842     -51.923  75.308  24.834  1.00  0.00
ATOM   2722  AYF AYF X 843      27.009 -36.737 -58.793  1.00  0.00
ATOM   2723  AYG AYG X 844      40.121  84.473  67.288  1.00  0.00
ATOM   2724  AYH AYH X 845     -62.351  36.448 -16.125  1.00  0.00
ATOM   2725  AYI AYI X 846      12.652  24.210 -31.691  1.00  0.00
ATOM   2726  AYJ AYJ X 847      68.348 -29.515 -31.867  1.00  0.00
ATOM   2727  AYK AYK X 848      -2.052 -62.656  -9.315  1.00  0.00
ATOM   2728  AYL AYL X 849      47.379  54.871  13.964  1.00  0.00
ATOM   2729  AYM AYM X 850     -40.943  60.750 -60.858  1.00  0.00
ATOM   2730  AYN AYN X 851      49.427 -88.844  80.105  1.00  0.00
ATOM   2731  AYO AYO X 852      80.523 -59.609  19.247  1.00  0.00
ATOM   2732  AYP AYP X 853     -36.060 -81.399 -60.700  1.00  0.00
ATOM   2733  AYQ AYQ X 854     -33.156 -83.812 -85.940  1.00  0.00
ATOM   2734  AYR AYR X 855     -75.620  13.901  -9.763  1.00  0.00
ATOM   2735  AYS AYS X 856     -78.416 -70.510  27.210  1.00  0.00
ATOM   2736  AYT AYT X 857      31.726 -54.570  12.516  1.00  0.00
ATOM   2737  AYU AYU X 858      85.712  63.325  41.795  1.00  0.00
ATOM   2738  AYV AYV X 859      36.026  75.929  -2.805  1.00  0.00
ATOM   2739  AYW AYW X 860     -37.809 -64.238  69.860  1.00  0.00
ATOM   2740  AYX AYX X 861      36.460 -36.759  16.551  1.00  0.00
ATOM   2741  AYY AYY X 862      -2.327  42.528  10.582  1.00  0.00
ATOM   2742  AYZ AYZ X 863     -84.879 -74.773 -30.721  1.00  0.00
ATOM   2743  AZA AZA X 864     -28.147  -2.863  45.416  1.00  0.00
ATOM   2744  AZB AZB X 865      52.941  82.078  -8.644  1.00  0.00
ATOM   2745  AZC AZC X 866     -28.734  83.775  82.405  1.00  0.00
ATOM   2746  AZD AZD X 867     -79.723  82.496 -83.545  1.00  0.00
ATOM   2747  AZE AZE X 868      44.272 -68.535 -79.304  1.00  0.00
ATOM   2748  AZF AZF X 869     -74.700  30.229  87.130  1.00  0.00
ATOM   2749  AZG AZG X 870      36.476  17.694 -10.771  1.00  0.00
ATOM   2750  AZH AZH X 871      84.994  18.692 -38.071  1.00  0.00
ATOM   2751  AZI AZI X 872     -14.022 -42.557 -42.968  1.00  0.00
ATOM   2752  AZJ AZJ X 873     -36.084 -72.427  24.398  1.00  0.00
ATOM   2753  AZK AZK X 874     -66.621 -23.368 -65.938  1.00  0.00
ATOM   2754  AZL AZL X 875      58.824 -76.622  88.368  1.00  0.00
ATOM   2755  AZM AZM X 876     -22.697 -38.844 -86.709  1.00  0.00
ATOM   2756  AZN AZN X 877       6.935  -4.502 -86.790  1.00  0.00
ATOM   2757  AZO AZO X 878      15.613 -72.688 -37.795  1.00  0.00
ATOM   2758  AZP AZP X 879     -46.734  73.834 -70.927  1.00  0.00
ATOM   2759  AZQ AZQ X 880      48.788  77.842  49.133  1.00  0.00
ATOM   2760  AZR AZR X 881     -21.203 -49.604  55.804  1.00  0.00
ATOM   2761  AZS AZS X 882      58.310  82.897  13.434  1.00  0.00
ATOM   2762  AZT AZT X 883      36.579 -39.781  52.325  1.00  0.00
ATOM   2763  AZU AZU X 884       3.465  76.896  42.700  1.00  0.00
ATOM   2764  AZV AZV X 885      57.205  48.224 -47.551  1.00  0.00
ATOM   2765  AZW AZW X 886      13.076 -28.529  76.265  1.00  0.00
ATOM   2766  AZX AZX X 887       2.106   5.876  79.978  1.00  0.00
ATOM   2767  AZY AZY X 888      17.139  34.796 -60.206  1.00  0.00
ATOM   2768  AZZ AZZ X 889     -10.866 -44.111 -27.130  1.00  0.00
ATOM   2769  BAA BAA X 890     -46.993  82.467 -24.172  1.00  0.00
ATOM   2770  BAB BAB X 891      81.470  64.440  86.098  1.00  0.00
ATOM   2771  BAC BAC X 892     -74.828   4.038  38.710  1.00  0.00
ATOM   2772  BAD BAD X 893     -84.624 -30.628 -38.032  1.00  0.00
ATOM   2773  BAE BAE X 894      -5.182  73.507  71.195  1.00  0.00
ATOM   2774  BAF BAF X 895     -70.840 -89.398  64.170  1.00  0.00
ATOM   2775  BAG BAG X 896      -6.669 -45.052 -87.165  1.00  0.00
ATOM   2776  BAH BAH X 897     -34.258  43.272  63.432  1.00  0.00
ATOM   2777  BAI BAI X 898      86.078  32.302  17.112  1.00  0.00
ATOM   2778  BAJ BAJ X 899     -48.043  34.998 -86.608  1.00  0.00
ATOM   2779  BAK BAK X 900       8.928 -43.268  89.234  1.00  0.00
ATOM   2780  BAL BAL X 901     -38.209 -69.350 -80.408  1.00  0.00
ATOM   2781  BAM BAM X 902       7.568 -37.052 -43.474  1.00  0.00
ATOM   2782  BAN BAN X 903      70.835  46.823  15.467  1.00  0.00
ATOM   2783  BAO BAO X 904     -15.597  63.443   9.011  1.00  0.00
ATOM   2784  BAP BAP X 905     -72.976 -70.364  65.261  1.00  0.00
ATOM   2785  BAQ BAQ X 906     -64.439  79.188  25.993  1.00  0.00
ATOM   2786  BAR BAR X 907     -71.274  69.287 -80.817  1.00  0.00
ATOM   2787  BAS BAS X 908     -17.515  24.893  83.314  1.00  0.00
ATOM   2788  BAT BAT X 909      63.876 -37.040  29.268  1.00  0.00
ATOM   2789  BAU BAU X 910      21.937  57.289 -87.028  1.00  0.00
ATOM   2790  BAV BAV X 911     -22.008  84.332 -82.587  1.00  0.00
ATOM   2791  BAW BAW X 912     -58.818   1.578 -78.107  1.00  0.00
ATOM   2792  BAX BAX X 913      82.953  83.502 -86.293  1.00  0.00
ATOM   2793  BAY BAY X 914     -78.574  54.914  19.390  1.00  0.00
ATOM   2794  BAZ BAZ X 915     -54.999  72.394 -11.382  1.00  0.00
ATOM   2795  BBA BBA X 916     -50.305  -3.950 -54.768  1.00  0.00
ATOM   2796  BBB BBB X 917     -85.499  53.247  -2.596  1.00  0.00
ATOM   2797  BBC BBC X 918     -24.492 -13.252  -6.173  1.00  0.00
ATOM   2798  BBD BBD X 919      24.338  53.287 -44.073  1.00  0.00
ATOM   2799  BBE BBE X 920       3.778  32.079 -25.682  1.00  0.00
ATOM   2800  BBF BBF X 921      -8.480  84.528 -64.181  1.00  0.00
ATOM   2801  BBG BBG X 922     -37.179 -69.067  89.271  1.00  0.00
ATOM   2802  BBH BBH X 923     -83.478  27.855  42.978  1.00  0.00
ATOM   2803  BBI BBI X 924      35.554 -46.887 -32.710  1.00  0.00
ATOM   2804  BBJ BBJ X 925      61.418 -23.751 -46.123  1.00  0.00
ATOM   2805  BBK BBK X 926     -16.219  30.608 -49.142  1.00  0.00
ATOM   2806  BBL BBL X 927     -62.790  65.138  -4.485  1.00  0.00
ATOM   2807  BBM BBM X 928     -58.939 -74.771 -84.051  1.00  0.00
ATOM   2808  BBN BBN X 929     -74.989 -61.228 -69.851  1.00  0.00
ATOM   2809  BBO BBO X 930     -35.507  79.314  20.169  1.00  0.00
ATOM   2810  BBP BBP X 931     -65.231  58.149  85.025  1.00  0.00
ATOM   2811  BBQ BBQ X 932      13.851  42.822 -75.770  1.00  0.00
ATOM   2812  BBR BBR X 933     -59.185  -8.894 -45.966  1.00  0.00
ATOM   2813  BBS BBS X 934      43.160  30.500   9.550  1.00  0.00
ATOM   2814  BBT BBT X 935      86.321 -26.274 -69.051  1.00  0.00
ATOM   2815  BBU BBU X 936      88.644 -17.512  42.909  1.00  0.00
ATOM   2816  BBV BBV X 937     -37.519 -53.093  48.887  1.00  0.00
ATOM   2817  BBW BBW X 938     -83.002  74.052  42.219  1.00  0.00
ATOM   2818  BBX BBX X 939     -41.663  55.626   8.016  1.00  0.00
ATOM   2819  BBY BBY X 940      45.202 -74.663 -60.755  1.00  0.00
ATOM   2820  BBZ BBZ X 941     -70.825  34.865 -35.782  1.00  0.00
ATOM   2821  BCA BCA X 942     -53.249 -85.888  34.672  1.00  0.00
ATOM   2822  BCB BCB X 943      27.327 -31.137 -35.585  1.00  0.00
ATOM   2823  BCC BCC X 944      37.643 -47.162   1.927  1.00  0.00
ATOM   2824  BCD BCD X 945      64.654  37.853 -33.716  1.00  0.00
ATOM   2825  BCE BCE X 946     -58.124  32.316  12.703  1.00  0.00
ATOM   2826  BCF BCF X 947      17.855  39.146  60.411  1.00  0.00
ATOM   2827  BCG BCG X 948      38.939 -76.332  70.100  1.00  0.00
ATOM   2828  BCH BCH X 949      81.562   5.636  49.794  1.00  0.00
ATOM   2829  BCI BCI X 950     -46.519  47.473  89.055  1.00  0.00
ATOM   2830  BCJ BCJ X 951      -5.129 -86.371  88.306  1.00  0.00
ATOM   2831  BCK BCK X 952      29.879  38.544  53.200  1.00  0.00
ATOM   2832  BCL BCL X 953     -23.007  46.186 -40.766  1.00  0.00
ATOM   2833  BCM BCM X 954     -60.480 -88.228  26.034  1.00  0.00
ATOM   2834  BCN BCN X 955     -39.931  81.814 -85.721  1.00  0.00
ATOM   2835  BCO BCO X 956      48.564 -86.498 -86.416  1.00  0.00
ATOM   2836  BCP BCP X 957      89.394 -34.621 -82.572  1.00  0.00
ATOM   2837  BCQ BCQ X 958     -48.907 -20.008 -53.657  1.00  0.00
ATOM   2838  BCR BCR X 959     -46.581 -51.570  38.954  1.00  0.00
ATOM   2839  BCS BCS X 960     -82.021  37.138 -33.851  1.00  0.00
ATOM   2840  BCT BCT X 961     -81.949 -84.589 -73.296  1.00  0.00
ATOM   2841  BCU BCU X 962     -79.277 -19.114 -57.398  1.00  0.00
ATOM   2842  BCV BCV X 963     -42.031  14.170   7.325  1.00  0.00
ATOM   2843  BCW BCW X 964     -27.267 -66.129 -30.701  1.00  0.00
ATOM   2844  BCX BCX X 965     -55.855 -32.111 -58.509  1.00  0.00
ATOM   2845  BCY BCY X 966      23.025  -1.984  86.402  1.00  0.00
ATOM   2846  BCZ BCZ X 967      29.168 -21.807  35.114  1.00  0.00
ATOM   2847  BDA BDA X 968     -19.481 -24.584   5.269  1.00  0.00
ATOM   2848  BDB BDB X 969     -72.309 -39.733  31.686  1.00  0.00
ATOM   2849  BDC BDC X 970      82.405 -41.872 -46.523  1.00  0.00
ATOM   2850  BDD BDD X 971      -0.674  15.677 -20.060  1.00  0.00
ATOM   2851  BDE BDE X 972      34.849  -6.311  -9.309  1.00  0.00
ATOM   2852  BDF BDF X 973       3.930 -89.590  29.258  1.00  0.00
ATOM   2853  BDG BDG X 974     -43.741  71.455 -32.869  1.00  0.00
ATOM   2854  BDH BDH X 975     -11.152  42.728 -86.763  1.00  0.00
ATOM   2855  BDI BDI X 976      36.041  23.857 -35.842  1.00  0.00
ATOM   2856  BDJ BDJ X 977     -76.555  18.913  46.804  1.00  0.00
ATOM   2857  BDK BDK X 978     -50.363  10.770 -87.547  1.00  0.00
ATOM   2858  BDL BDL X 979     -54.578  -4.932  -3.352  1.00  0.00
ATOM   2859  BDM BDM X 980     -20.789 -89.780  47.507  1.00  0.00
ATOM   2860  BDN BDN X 981     -36.726  16.215  56.401  1.00  0.00
ATOM   2861  BDO BDO X 982     -55.763 -66.418 -63.448  1.00  0.00
ATOM   2862  BDP BDP X 983      10.208  23.549 -10.726  1.00  0.00
ATOM   2863  BDQ BDQ X 984      86.279  84.044  -8.787  1.00  0.00
ATOM   2864  BDR BDR X 985     -32.816  40.678 -44.722  1.00  0.00
ATOM   2865  BDS BDS X 986      43.438 -90.651  67.373  1.00  0.00
ATOM   2866  BDT BDT X 987      59.456  48.216 -34.385  1.00  0.00
ATOM   2867  BDU BDU X 988      65.639  31.376 -18.719  1.00  0.00
ATOM   2868  BDV BDV X 989      40.555 -30.373  85.162  1.00  0.00
ATOM   2869  BDW BDW X 990      19.896   3.644  27.891  1.00  0.00
ATOM   2870  BDX BDX X 991      31.065   7.416 -25.119  1.00  0.00
ATOM   2871  BDY BDY X 992      62.001 -63.482  19.885  1.00  0.00
ATOM   2872  BDZ BDZ X 993     -28.386  62.223 -63.548  1.00  0.00
ATOM   2873  BEA BEA X 994      53.619 -86.472  68.471  1.00  0.00
ATOM   2874  BEB BEB X 995      87.273   2.226 -85.746  1.00  0.00
ATOM   2875  BEC BEC X 996      57.359  12.913  84.197  1.00  0.00
ATOM   2876  BED BED X 997      73.452  84.055  24.150  1.00  0.00
ATOM   2877  BEE BEE X 998      -3.613  36.584  76.780  1.00  0.00
ATOM   2878  BEF BEF X 999     -26.173 -71.557  54.457  1.00  0.00
ATOM   2879  BEG BEG X1000     -12.019  48.148  67.266  1.00  0.00
ATOM   2880  BEH BEH X1001     -61.204 -51.076 -85.317  1.00  0.00
ATOM   2881  BEI BEI X1002     -22.408 -68.847  44.362  1.00  0.00
ATOM   2882  BEJ BEJ X1003     -61.132  40.204 -84.255  1.00  0.00
ATOM   2883  BEK BEK X1004     -21.955  51.938 -31.252  1.00  0.00
ATOM   2884  BEL BEL X1005      89.053 -16.339 -20.050  1.00  0.00
ATOM   2885  BEM BEM X1006      50.075  52.436 -39.852  1.00  0.00
ATOM   2886  BEN BEN X1007      50.366  52.952 -54.055  1.00  0.00
ATOM   2887  BEO BEO X1008      70.946  33.336  88.023  1.00  0.00
ATOM   2888  BEP BEP X1009      24.836  -4.449 -57.754  1.00  0.00
ATOM   2889  BEQ BEQ X1010     -83.012  84.632  84.583  1.00  0.00
ATOM   2890  BER BER X1011      34.251  64.659  74.323  1.00  0.00
ATOM   2891  BES BES X1012      52.573 -30.263  23.866  1.00  0.00
ATOM   2892  BET BET X1013       8.553  -6.453 -40.962  1.00  0.00
ATOM   2893  BEU BEU X1014     -83.937  43.472  58.323  1.00  0.00
ATOM   2894  BEV BEV X1015     -45.951 -19.863 -41.663  1.00  0.00
ATOM   2895  BEW BEW X1016      89.346 -42.723  -6.321  1.00  0.00
ATOM   2896  BEX BEX X1017     -42.177  -0.277  -2.663  1.00  0.00
ATOM   2897  BEY BEY X1018     -23.545 -22.813  64.284  1.00  0.00
ATOM   2898  BEZ BEZ X1019      74.247  34.274 -82.270  1.00  0.00
ATOM   2899  BFA BFA X1020     -53.828 -67.367  47.838  1.00  0.00
ATOM   2900  BFB BFB X1021     -81.285 -20.515 -87.039  1.00  0.00
ATOM   2901  BFC BFC X1022     -33.023  80.508  43.120  1.00  0.00
ATOM   2902  BFD BFD X1023      -0.204 -83.642 -83.266  1.00  0.00
ATOM   2903  BFE BFE X1024      53.421  34.322 -73.137  1.00  0.00
ATOM   2904  BFF BFF X1025     -13.626  63.181 -34.042  1.00  0.00
ATOM   2905  BFG BFG X1026      -1.563 -85.661  15.769  1.00  0.00
ATOM   2906  BFH BFH X1027       2.616 -34.913  33.345  1.00  0.00
ATOM   2907  BFI BFI X1028      87.924 -67.440  36.852  1.00  0.00
ATOM   2908  BFJ BFJ X1029      -0.422  44.736  85.263  1.00  0.00
ATOM   2909  BFK BFK X1030      60.591  49.075 -82.799  1.00  0.00
ATOM   2910  BFL BFL X1031     -59.917 -67.931 -22.882  1.00  0.00
ATOM   2911  BFM BFM X1032      19.075 -54.032 -83.378  1.00  0.00
ATOM   2912  BFN BFN X1033     -55.622  52.249 -18.570  1.00  0.00
ATOM   2913  BFO BFO X1034      -6.693 -80.591 -15.183  1.00  0.00
ATOM   2914  BFP BFP X1035       9.824 -64.118 -32.621  1.00  0.00
ATOM   2915  BFQ BFQ X1036      -8.114  -3.658 -28.023  1.00  0.00
ATOM   2916  BFR BFR X1037      15.184 -27.894 -31.537  1.00  0.00
ATOM   2917  BFS BFS X1038     -67.521 -59.333  14.240  1.00  0.00
ATOM   2918  BFT BFT X1039      53.407 -54.995  84.473  1.00  0.00
ATOM   2919  BFU BFU X1040      60.131  83.887  56.614  1.00  0.00
ATOM   2920  BFV BFV X1041     -11.310  65.355  -8.693  1.00  0.00
ATOM   2921  BFW BFW X1042      15.630  30.305  81.480  1.00  0.00
ATOM   2922  BFX BFX X1043      75.021   4.957   2.630  1.00  0.00
ATOM   2923  BFY BFY X1044     -76.925  67.958 -28.231  1.00  0.00
ATOM   2924  BFZ BFZ X1045     -32.110 -49.318 -66.050  1.00  0.00
ATOM   2925  BGA BGA X1046     -68.131 -36.727  65.868  1.00  0.00
ATOM   2926  BGB BGB X1047      62.917  12.687  30.019  1.00  0.00
ATOM   2927  BGC BGC X1048      23.960 -88.609  62.723  1.00  0.00
ATOM   2928  BGD BGD X1049      43.528 -80.727  60.851  1.00  0.00
ATOM   2929  BGE BGE X1050     -72.719  77.851  37.460  1.00  0.00
ATOM   2930  BGF BGF X1051     -40.734 -40.696 -23.082  1.00  0.00
ATOM   2931  BGG BGG X1052      57.546  65.555  11.304  1.00  0.00
ATOM   2932  BGH BGH X1053     -50.172  59.066  48.198  1.00  0.00
ATOM   2933  BGI BGI X1054      32.333 -81.516 -48.517  1.00  0.00
ATOM   2934  BGJ BGJ X1055     -84.149 -87.983   3.802  1.00  0.00
ATOM   2935  BGK BGK X1056      78.629  69.786 -23.655  1.00  0.00
ATOM   2936  BGL BGL X1057     -25.522 -64.028  23.957  1.00  0.00
ATOM   2937  BGM BGM X1058      39.216  67.147  32.667  1.00  0.00
ATOM   2938  BGN BGN X1059      -9.100   0.958 -70.695  1.00  0.00
ATOM   2939  BGO BGO X1060     -62.075 -89.794  87.638  1.00  0.00
ATOM   2940  BGP BGP X1061      17.158 -89.633 -16.642  1.00  0.00
ATOM   2941  BGQ BGQ Y1062      67.948  10.836  50.965  1.00  0.00
ATOM   2942  BGR BGR Y1063     -25.905  -2.613 -71.977  1.00  0.00
ATOM   2943  BGS BGS Y1064      -4.063  65.092  -7.497  1.00  0.00
ATOM   2944  BGT BGT Y1065     -59.140  16.330  13.327  1.00  0.00
ATOM   2945  BGU BGU Y1066      24.700  36.916  27.616  1.00  0.00
ATOM   2946  BGV BGV Y1067      16.225  22.702  50.997  1.00  0.00
ATOM   2947  BGW BGW Y1068      60.619   9.141 -44.558  1.00  0.00
ATOM   2948  BGX BGX Y1069      34.127 -33.907 -51.681  1.00  0.00
ATOM   2949  BGY BGY Y1070     -27.332  46.151 -58.300  1.00  0.00
ATOM   2950  BGZ BGZ Y1071      68.424 -37.412  42.140  1.00  0.00
ATOM   2951  BHA BHA Y1072       4.779 -42.454  10.419  1.00  0.00
ATOM   2952  BHB BHB Y1073     -14.886  73.159  51.358  1.00  0.00
ATOM   2953  BHC BHC Y1074      36.032  66.304  23.560  1.00  0.00
ATOM   2954  BHD BHD Y1075      45.858 -62.116  34.482  1.00  0.00
ATOM   2955  BHE BHE Y1076     -28.749  30.707  25.609  1.00  0.00
ATOM   2956  BHF BHF Y1077     -61.872 -11.933 -44.343  1.00  0.00
ATOM   2957  BHG BHG Y1078     -23.903 -17.302  21.212  1.00  0.00
ATOM   2958  BHH BHH Y1079     -56.250 -52.732  62.517  1.00  0.00
ATOM   2959  BHI BHI Y1080      26.907 -65.888 -52.978  1.00  0.00
ATOM   2960  BHJ BHJ Y1081      47.863 -13.318   5.844  1.00  0.00
ATOM   2961  BHK BHK Y1082     -47.631 -21.272 -76.253  1.00  0.00
ATOM   2962  BHL BHL Y1083     -41.767   6.478 -26.813  1.00  0.00
ATOM   2963  BHM BHM Y1084     -60.252 -51.294 -57.744  1.00  0.00
ATOM   2964  BHN BHN Y1085      60.557 -55.927 -16.090  1.00  0.00
ATOM   2965  BHO BHO Y1086      63.684 -40.759 -41.485  1.00  0.00
ATOM   2966  BHP BHP Y1087     -76.397  66.416 -42.357  1.00  0.00
ATOM   2967  BHQ BHQ Y1088      60.212  65.637  10.816  1.00  0.00
ATOM   2968  BHR BHR Y1089     -37.692 -79.012 -67.734  1.00  0.00
ATOM   2969  BHS BHS Y1090      13.445  15.931 -21.334  1.00  0.00
ATOM   2970  BHT BHT Y1091      24.644  81.138  87.929  1.00  0.00
ATOM   2971  BHU BHU Y1092      41.389  14.393  76.483  1.00  0.00
ATOM   2972  BHV BHV Y1093     -24.649 -40.324 -52.474  1.00  0.00
ATOM   2973  BHW BHW Y1094      74.211   0.538  -9.788  1.00  0.00
ATOM   2974  BHX BHX Y1095      28.947 -80.233  69.056  1.00  0.00
ATOM   2975  BHY BHY Y1096     -50.341 -44.933   1.759  1.00  0.00
ATOM   2976  BHZ BHZ Y1097      74.648   3.929  24.452  1.00  0.00
ATOM   2977  BIA BIA Y1098      75.538  30.414  38.667  1.00  0.00
ATOM   2978  BIB BIB Y1099      -7.460 -80.480  41.165  1.00  0.00
ATOM   2979  BIC BIC Y1100     -35.953  38.860  69.860  1.00  0.00
ATOM   2980  BID BID Y1101      36.432   0.074  34.096  1.00  0.00
ATOM   2981  BIE BIE Y1102     -50.960   2.381  46.356  1.00  0.00
ATOM   2982  BIF BIF Y1103     -34.856 -56.393 -14.825  1.00  0.00
ATOM   2983  BIG BIG Y1104      60.099  52.496  44.151  1.00  0.00
ATOM   2984  BIH BIH Y1105      13.783 -50.633  57.496  1.00  0.00
ATOM   2985  BII BII Y1106       4.840  67.150 -56.980  1.00  0.00
ATOM   2986  BIJ BIJ Y1107      74.273 -75.234  38.546  1.00  0.00
ATOM   2987  BIK BIK Y1108      74.138  15.000 -83.079  1.00  0.00
ATOM   2988  BIL BIL Y1109      -3.619  47.709  68.423  1.00  0.00
ATOM   2989  BIM BIM Y1110      66.181  69.202 -78.640  1.00  0.00
ATOM   2990  BIN BIN Y1111      57.237  83.330  81.893  1.00  0.00
ATOM   2991  BIO BIO Y1112      54.223  15.539  20.976  1.00  0.00
ATOM   2992  BIP BIP Y1113      69.396 -68.317  60.103  1.00  0.00
ATOM   2993  BIQ BIQ Y1114     -50.558  70.578  49.297  1.00  0.00
ATOM   2994  BIR BIR Y1115      74.644  21.429  86.016  1.00  0.00
ATOM   2995  BIS BIS Y1116       5.882  -5.168 -47.450  1.00  0.00
ATOM   2996  BIT BIT Y1117      55.788 -84.816 -59.072  1.00  0.00
ATOM   2997  BIU BIU Y1118     -57.224 -71.869 -12.671  1.00  0.00
ATOM   2998  BIV BIV Y1119       6.987 -54.483  -3.411  1.00  0.00
ATOM   2999  BIW BIW Y1120     -58.545 -44.527 -29.537  1.00  0.00
ATOM   3000  BIX BIX Y1121      25.397 -34.751 -71.816  1.00  0.00
ATOM   3001  BIY BIY Y1122     -59.935  40.553 -56.739  1.00  0.00
ATOM   3002  BIZ BIZ Y1123      55.158  69.988 -41.956  1.00  0.00
ATOM   3003  BJA BJA Y1124      20.167  54.885 -68.247  1.00  0.00
ATOM   3004  BJB BJB Y1125     -72.510 -61.539 -32.789  1.00  0.00
ATOM   3005  BJC BJC Y1126      20.067  79.597 -32.533  1.00  0.00
ATOM   3006  BJD BJD Y1127     -60.560 -80.730 -80.419  1.00  0.00
ATOM   3007  BJE BJE Y1128     -62.968  51.212 -15.664  1.00  0.00
ATOM   3008  BJF BJF Y1129     -67.330  27.365 -74.946  1.00  0.00
ATOM   3009  BJG BJG Y1130      12.016 -79.466 -68.944  1.00  0.00
ATOM   3010  BJH BJH Y1131      -5.924 -68.782 -41.769  1.00  0.00
ATOM   3011  BJI BJI Y1132      53.858  33.228 -82.233  1.00  0.00
ATOM   3012  BJJ BJJ Y1133     -33.333 -26.382  65.110  1.00  0.00
ATOM   3013  BJK BJK Y1134      60.308 -84.776 -41.118  1.00  0.00
ATOM   3014  BJL BJL Y1135      66.372 -77.803   6.355  1.00  0.00
ATOM   3015  BJM BJM Y1136      67.141  -6.482  60.104  1.00  0.00
ATOM   3016  BJN BJN Y1137     -26.611 -62.086  11.111  1.00  0.00
ATOM   3017  BJO BJO Y1138     -16.425 -23.826 -74.493  1.00  0.00
ATOM   3018  BJP BJP Y1139     -43.733 -50.323  78.438  1.00  0.00
ATOM   3019  BJQ BJQ Y1140      15.643 -21.552 -19.763  1.00  0.00
ATOM   3020  BJR BJR Y1141     -46.173 -74.429  60.661  1.00  0.00
ATOM   3021  BJS BJS Y1142      47.960 -79.612  57.355  1.00  0.00
ATOM   3022  BJT BJT Y1143      67.355  48.163 -23.237  1.00  0.00
ATOM   3023  BJU BJU Y1144      49.402  77.631 -67.461  1.00  0.00
ATOM   3024  BJV BJV Y1145     -52.426  72.077 -58.757  1.00  0.00
ATOM   3025  BJW BJW Y1146     -51.222  79.833 -12.367  1.00  0.00
ATOM   3026  BJX BJX Y1147      74.530 -37.820  74.103  1.00  0.00
ATOM   3027  BJY BJY Y1148     -74.929  68.141 -13.971  1.00  0.00
ATOM   3028  BJZ BJZ Y1149      47.949 -17.986  63.341  1.00  0.00
ATOM   3029  BKA BKA Y1150      19.251  39.701 -17.043  1.00  0.00
ATOM   3030  BKB BKB Y1151      32.589  49.086  64.359  1.00  0.00
ATOM   3031  BKC BKC Y1152      16.508  33.691 -50.833  1.00  0.00
ATOM   3032  BKD BKD Y1153     -71.509  20.202 -24.267  1.00  0.00
ATOM   3033  BKE BKE Y1154     -16.695  19.077  60.804  1.00  0.00
ATOM   3034  BKF BKF Y1155     -72.561 -28.454  66.975  1.00  0.00
ATOM   3035  BKG BKG Y1156     -64.501  62.957  76.942  1.00  0.00
ATOM   3036  BKH BKH Y1157     -78.100  38.076  40.348  1.00  0.00
ATOM   3037  BKI BKI Y1158     -83.935  70.342  37.757  1.00  0.00
ATOM   3038  BKJ BKJ Y1159      14.161 -24.723  36.377  1.00  0.00
ATOM   3039  BKK BKK Y1160     -68.222 -35.018 -83.210  1.00  0.00
ATOM   3040  BKL BKL Y1161     -17.263  33.357  -6.637  1.00  0.00
ATOM   3041  BKM BKM Y1162      60.206 -13.558  23.976  1.00  0.00
ATOM   3042  BKN BKN Y1163       1.189 -24.566   6.350  1.00  0.00
ATOM   3043  BKO BKO Y1164     -15.720  39.037 -32.424  1.00  0.00
ATOM   3044  BKP BKP Y1165     -80.943 -67.196  28.370  1.00  0.00
ATOM   3045  BKQ BKQ Y1166     -61.322 -13.690   4.818  1.00  0.00
ATOM   3046  BKR BKR Y1167      -3.224 -13.555  -8.485  1.00  0.00
ATOM   3047  BKS BKS Y1168      70.914 -63.145 -80.656  1.00  0.00
ATOM   3048  BKT BKT Y1169     -64.628  26.201 -37.438  1.00  0.00
ATOM   3049  BKU BKU Y1170     -24.465 -37.958 -22.685  1.00  0.00
ATOM   3050  BKV BKV Y1171      84.696  24.724   7.858  1.00  0.00
ATOM   3051  BKW BKW Y1172     -36.773 -52.036 -70.737  1.00  0.00
ATOM   3052  BKX BKX Y1173     -23.921  29.381 -79.659  1.00  0.00
ATOM   3053  BKY BKY Y1174     -11.359 -13.298  83.441  1.00  0.00
ATOM   3054  BKZ BKZ Y1175     -65.245 -69.553  65.731  1.00  0.00
ATOM   3055  BLA BLA Y1176      -7.231  19.407 -79.583  1.00  0.00
ATOM   3056  BLB BLB Y1177     -28.398  78.067 -42.154  1.00  0.00
ATOM   3057  BLC BLC Y1178      -6.943 -53.678  25.120  1.00  0.00
ATOM   3058  BLD BLD Y1179     -75.024  24.180  62.996  1.00  0.00
ATOM   3059  BLE BLE Y1180      70.690  43.648 -51.473  1.00  0.00
ATOM   3060  BLF BLF Y1181     -48.126  65.386  18.729  1.00  0.00
ATOM   3061  BLG BLG Y1182      39.702  23.957 -16.127  1.00  0.00
ATOM   3062  BLH BLH Y1183     -72.818  77.830 -54.210  1.00  0.00
ATOM   3063  BLI BLI Y1184      84.688 -79.560  23.338  1.00  0.00
ATOM   3064  BLJ BLJ Y1185      60.305  52.205  -9.328  1.00  0.00
ATOM   3065  BLK BLK Y1186     -31.038 -66.591 -31.872  1.00  0.00
ATOM   3066  BLL BLL Y1187      59.452 -18.652 -67.250  1.00  0.00
ATOM   3067  BLM BLM Y1188      30.160  -3.525 -33.587  1.00  0.00
ATOM   3068  BLN BLN Y1189      32.121  19.201 -62.309  1.00  0.00
ATOM   3069  BLO BLO Y1190     -37.271  53.001 -11.591  1.00  0.00
ATOM   3070  BLP BLP Y1191      49.320  60.658  69.714  1.00  0.00
ATOM   3071  BLQ BLQ Y1192     -75.866  53.000  36.406  1.00  0.00
ATOM   3072  BLR BLR Y1193     -68.405 -62.745  40.833  1.00  0.00
ATOM   3073  BLS BLS Y1194      51.856  50.591 -44.514  1.00  0.00
ATOM   3074  BLT BLT Y1195     -59.976  -0.165 -78.915  1.00  0.00
ATOM   3075  BLU BLU Y1196     -37.736   6.678  66.169  1.00  0.00
ATOM   3076  BLV BLV Y1197      -3.728 -63.659  83.481  1.00  0.00
ATOM   3077  BLW BLW Y1198     -19.772 -61.826 -69.194  1.00  0.00
ATOM   3078  BLX BLX Y1199     -54.322  68.603   2.720  1.00  0.00
ATOM   3079  BLY BLY Y1200      -2.800  30.788 -48.394  1.00  0.00
ATOM   3080  BLZ BLZ Y1201     -75.004 -19.098  39.111  1.00  0.00
ATOM   3081  BMA BMA Y1202     -17.309  16.307 -57.201  1.00  0.00
ATOM   3082  BMB BMB Y1203      36.912  82.792  39.708  1.00  0.00
ATOM   3083  BMC BMC Y1204      -9.183 -40.560  -7.396  1.00  0.00
ATOM   3084  BMD BMD Y1205      13.519  71.499  35.798  1.00  0.00
ATOM   3085  BME BME Y1206     -56.443  56.856 -30.423  1.00  0.00
ATOM   3086  BMF BMF Y1207      87.731   5.283  77.145  1.00  0.00
ATOM   3087  BMG BMG Y1208     -12.619 -40.849  24.360  1.00  0.00
ATOM   3088  BMH BMH Y1209     -15.954 -16.740 -18.230  1.00  0.00
ATOM   3089  BMI BMI Y1210      16.876 -66.051 -12.585  1.00  0.00
ATOM   3090  BMJ BMJ Y1211     -84.958  41.893 -64.457  1.00  0.00
ATOM   3091  BMK BMK Y1212       8.873 -67.607 -42.613  1.00  0.00
ATOM   3092  BML BML Y1213     -70.207  -2.135  28.851  1.00  0.00
ATOM   3093  BMM BMM Y1214     -61.055  41.461   0.898  1.00  0.00
ATOM   3094  BMN BMN Y1215     -75.443  52.289 -48.850  1.00  0.00
ATOM   3095  BMO BMO Y1216     -18.971  24.398 -38.726  1.00  0.00
ATOM   3096  BMP BMP Y1217      87.852 -26.172  16.430  1.00  0.00
ATOM   3097  BMQ BMQ Y1218     -24.087   7.637  80.098  1.00  0.00
ATOM   3098  BMR BMR Y1219      18.708  72.857  67.988  1.00  0.00
ATOM   3099  BMS BMS Y1220      84.068  53.150  57.893  1.00  0.00
ATOM   3100  BMT BMT Y1221     -49.450 -40.338  39.838  1.00  0.00
ATOM   3101  BMU BMU Y1222     -47.465  67.010 -20.297  1.00  0.00
ATOM   3102  BMV BMV Y1223       4.555 -78.497 -16.664  1.00  0.00
ATOM   3103  BMW BMW Y1224      62.434 -88.089  84.540  1.00  0.00
ATOM   3104  BMX BMX Y1225     -44.230  23.313  80.742  1.00  0.00
ATOM   3105  BMY BMY Y1226     -79.384 -78.544  68.038  1.00  0.00
ATOM   3106  BMZ BMZ Y1227     -61.710  80.982  24.576  1.00  0.00
ATOM   3107  BNA BNA Y1228      81.311  56.147  22.131  1.00  0.00
ATOM   3108  BNB BNB Y1229     -33.328 -75.945  79.836  1.00  0.00
ATOM   3109  BNC BNC Y1230       1.069  40.058 -74.526  1.00  0.00
ATOM   3110  BND BND Y1231      49.005 -66.352  -6.022  1.00  0.00
ATOM   3111  BNE BNE Y1232     -84.816 -65.314  49.022  1.00  0.00
ATOM   3112  BNF BNF Y1233     -31.867  73.716 -76.329  1.00  0.00
ATOM   3113  BNG BNG Y1234     -10.641  80.997 -78.365  1.00  0.00
ATOM   3114  BNH BNH Y1235      29.157   0.822  -6.735  1.00  0.00
ATOM   3115  BNI BNI Y1236      82.442  76.078  49.005  1.00  0.00
ATOM   3116  BNJ BNJ Y1237      85.600  60.503   1.850  1.00  0.00
ATOM   3117  BNK BNK Y1238      86.873 -86.999  10.073  1.00  0.00
ATOM   3118  BNL BNL Y1239       1.613 -10.257  52.956  1.00  0.00
ATOM   3119  BNM BNM Y1240     -39.692  64.245  78.216  1.00  0.00
ATOM   3120  BNN BNN Y1241     -11.809 -56.585 -32.325  1.00  0.00
ATOM   3121  BNO BNO Y1242     -80.548 -57.480 -82.037  1.00  0.00
ATOM   3122  BNP BNP Y1243     -31.497 -67.843  56.962  1.00  0.00
ATOM   3123  BNQ BNQ Y1244      84.958  37.601  -6.700  1.00  0.00
ATOM   3124  BNR BNR Y1245      -4.610  80.885  38.489  1.00  0.00
ATOM   3125  BNS BNS Y1246      84.811  37.882 -23.087  1.00  0.00
ATOM   3126  BNT BNT Y1247      60.458 -82.882  62.583  1.00  0.00
ATOM   3127  BNU BNU Y1248     -69.426  59.611 -80.695  1.00  0.00
ATOM   3128  BNV BNV Y1249     -66.187  75.941  71.285  1.00  0.00
ATOM   3129  BNW BNW Y1250     -51.453  68.196 -73.564  1.00  0.00
ATOM   3130  BNX BNX Y1251      14.764  67.196 -78.858  1.00  0.00
ATOM   3131  BNY BNY Y1252     -67.712  -6.706  74.307  1.00  0.00
ATOM   3132  BNZ BNZ Y1253      62.918  44.774  77.160  1.00  0.00
ATOM   3133  BOA BOA Y1254       6.002   3.174  77.571  1.00  0.00
ATOM   3134  BOB BOB Y1255      72.828  82.676 -22.551  1.00  0.00
ATOM   3135  BOC BOC Y1256      65.355  31.192 -10.624  1.00  0.00
ATOM   3136  BOD BOD Y1257      39.117  31.812 -77.676  1.00  0.00
ATOM   3137  BOE BOE Y1258     -77.605   2.799 -22.509  1.00  0.00
ATOM   3138  BOF BOF Y1259      39.080  82.062  -6.236  1.00  0.00
ATOM   3139  BOG BOG Y1260      61.486 -78.883 -23.872  1.00  0.00
ATOM   3140  BOH BOH Y1261      44.572 -83.943  19.667  1.00  0.00
ATOM   3141  BOI BOI Y1262      51.641 -44.433 -71.467  1.00  0.00
ATOM   3142  BOJ BOJ Y1263      40.115 -59.842  83.276  1.00  0.00
ATOM   3143  BOK BOK Y1264      -2.768   7.112  46.931  1.00  0.00
ATOM   3144  BOL BOL Y1265      24.343   1.934  18.954  1.00  0.00
ATOM   3145  BOM BOM Y1266     -24.499  63.434  30.372  1.00  0.00
ATOM   3146  BON BON Y1267     -24.632  67.252  67.835  1.00  0.00
ATOM   3147  BOO BOO Y1268     -79.638 -28.199  -9.438  1.00  0.00
ATOM   3148  BOP BOP Y1269      76.753  -8.038  10.240  1.00  0.00
ATOM   3149  BOQ BOQ Y1270      59.868 -59.664  80.454  1.00  0.00
ATOM   3150  BOR BOR Y1271     -53.469 -68.756  19.287  1.00  0.00
ATOM   3151  BOS BOS Y1272     -37.204  -1.394  -6.166  1.00  0.00
ATOM   3152  BOT BOT Y1273      84.043 -26.769  -5.359  1.00  0.00
ATOM   3153  BOU BOU Y1274      35.955  60.605  -3.883  1.00  0.00
ATOM   3154  BOV BOV Y1275     -43.494  24.927 -37.795  1.00  0.00
ATOM   3155  BOW BOW Y1276       0.571 -58.094 -67.454  1.00  0.00
ATOM   3156  BOX BOX Y1277      42.464 -44.789  74.504  1.00  0.00
ATOM   3157  BOY BOY Y1278     -55.867  15.009  81.324  1.00  0.00
ATOM   3158  BOZ BOZ Y1279       3.253 -43.283 -38.837  1.00  0.00
ATOM   3159  BPA BPA Y1280      31.521 -44.616  15.578  1.00  0.00
ATOM   3160  BPB BPB Y1281      41.924 -76.146   5.904  1.00  0.00
ATOM   3161  BPC BPC Y1282     -78.438 -30.544  81.165  1.00  0.00
ATOM   3162  BPD BPD Y1283     -19.963   9.727 -13.950  1.00  0.00
ATOM   3163  BPE BPE Y1284      33.326  62.751 -44.888  1.00  0.00
ATOM   3164  BPF BPF Y1285      46.049  78.211  28.682  1.00  0.00
ATOM   3165  BPG BPG Y1286       1.962 -84.252 -45.951  1.00  0.00
ATOM   3166  BPH BPH Y1287      54.241 -42.422  64.850  1.00  0.00
ATOM   3167  BPI BPI Y1288      41.246  74.855 -54.878  1.00  0.00
ATOM   3168  BPJ BPJ Y1289      15.852  -6.714 -81.116  1.00  0.00
ATOM   3169  BPK BPK Y1290      77.214  75.256  86.050  1.00  0.00
ATOM   3170  BPL BPL Y1291       1.282  78.440  61.455  1.00  0.00
ATOM   3171  BPM BPM Y1292      -5.305  77.874  84.190  1.00  0.00
ATOM   3172  BPN BPN Y1293      80.454  73.521 -43.487  1.00  0.00
ATOM   3173  BPO BPO Y1294      30.860  75.799   7.026  1.00  0.00
ATOM   3174  BPP BPP Y1295     -75.588  61.254  22.458  1.00  0.00
ATOM   3175  BPQ BPQ Y1296      68.960 -70.686  78.557  1.00  0.00
ATOM   3176  BPR BPR Y1297      66.946 -17.906  -1.582  1.00  0.00
ATOM   3177  BPS BPS Y1298      21.117  20.226  66.402  1.00  0.00
ATOM   3178  BPT BPT Y1299     -27.507 -83.380  68.347  1.00  0.00
ATOM   3179  BPU BPU Y1300      16.427 -74.768  12.177  1.00  0.00
ATOM   3180  BPV BPV Y1301     -72.808 -87.219 -47.321  1.00  0.00
ATOM   3181  BPW BPW Y1302     -77.469 -88.691 -84.656  1.00  0.00
ATOM   3182  BPX BPX Y1303     -15.469 -33.659   6.732  1.00  0.00
ATOM   3183  BPY BPY Y1304      42.200  47.652 -72.646  1.00  0.00
ATOM   3184  BPZ BPZ Y1305      24.098 -53.588 -79.867  1.00  0.00
ATOM   3185  BQA BQA Y1306      56.963 -11.678  85.299  1.00  0.00
ATOM   3186  BQB BQB Y1307      10.690 -30.377  84.717  1.00  0.00
ATOM   3187  BQC BQC Y1308      36.762  82.314 -82.704  1.00  0.00
ATOM   3188  BQD BQD Y1309      84.310 -36.860 -67.715  1.00  0.00
ATOM   3189  BQE BQE Y1310     -70.285 -32.322  51.065  1.00  0.00
ATOM   3190  BQF BQF Y1311      20.206  83.051  57.711  1.00  0.00
ATOM   3191  BQG BQG Y1312     -26.965 -55.748  42.517  1.00  0.00
ATOM   3192  BQH BQH Y1313      46.566 -21.425 -20.450  1.00  0.00
ATOM   3193  BQI BQI Y1314     -84.515 -82.279  -5.287  1.00  0.00
ATOM   3194  BQJ BQJ Y1315     -85.507 -19.179  75.262  1.00  0.00
ATOM   3195  BQK BQK Y1316     -63.917  70.904 -22.440  1.00  0.00
ATOM   3196  BQL BQL Y1317      11.733   9.700 -74.148  1.00  0.00
ATOM   3197  BQM BQM Y1318      75.295  51.587 -66.612  1.00  0.00
ATOM   3198  BQN BQN Y1319     -80.699  38.509  12.972  1.00  0.00
ATOM   3199  BQO BQO Y1320     -83.814  73.150  12.985  1.00  0.00
ATOM   3200  BQP BQP Y1321     -73.863 -84.010 -29.474  1.00  0.00
ATOM   3201  BQQ BQQ Y1322      64.829 -79.252 -82.571  1.00  0.00
ATOM   3202  BQR BQR Y1323      17.914 -84.527  88.404  1.00  0.00
ATOM   3203  BQS BQS Y1324     -77.270 -52.399 -26.874  1.00  0.00
ATOM   3204  BQT BQT Y1325      35.827  72.369  57.301  1.00  0.00
ATOM   3205  BQU BQU Y1326      -0.691  22.082  45.409  1.00  0.00
ATOM   3206  BQV BQV Y1327      85.246 -79.512 -76.433  1.00  0.00
ATOM   3207  BQW BQW Y1328      85.310 -45.679  -7.966  1.00  0.00
ATOM   3208  BQX BQX Y1329     -79.865 -67.347 -60.801  1.00  0.00
ATOM   3209  BQY BQY Y1330     -81.820 -48.303  42.070  1.00  0.00
ATOM   3210  BQZ BQZ Y1331     -43.039  46.911 -18.614  1.00  0.00
ATOM   3211  BRA BRA Y1332     -30.605  21.656 -46.700  1.00  0.00
ATOM   3212  BRB BRB Y1333      32.332 -36.459  83.289  1.00  0.00
ATOM   3213  BRC BRC Y1334      88.287 -75.923 -16.518  1.00  0.00
ATOM   3214  BRD BRD Y1335      -3.795 -59.395 -23.614  1.00  0.00
ATOM   3215  BRE BRE Y1336      52.956   1.401  86.587  1.00  0.00
ATOM   3216  BRF BRF Y1337      22.331  46.283  82.896  1.00  0.00
ATOM   3217  BRG BRG Y1338      42.397 -13.573  84.204  1.00  0.00
ATOM   3218  BRH BRH Y1339      19.274 -81.479  51.911  1.00  0.00
ATOM   3219  BRI BRI Y1340     -13.634 -46.970 -82.773  1.00  0.00
ATOM   3220  BRJ BRJ Y1341     -48.208  14.965 -69.600  1.00  0.00
ATOM   3221  BRK BRK Y1342      48.655   4.278  59.135  1.00  0.00
ATOM   3222  BRL BRL Y1343      33.101 -83.486 -13.544  1.00  0.00
ATOM   3223  BRM BRM Y1344     -71.387  69.298  50.952  1.00  0.00
ATOM   3224  BRN BRN Y1345      40.799  34.867  61.253  1.00  0.00
ATOM   3225  BRO BRO Y1346       2.269  30.054   6.787  1.00  0.00
ATOM   3226  BRP BRP Y1347     -44.187 -47.289 -83.363  1.00  0.00
ATOM   3227  BRQ BRQ Y1348      26.962 -69.607  83.526  1.00  0.00
ATOM   3228  BRR BRR Y1349     -48.447  37.524  -6.626  1.00  0.00
ATOM   3229  BRS BRS Y1350      47.156 -43.404   9.117  1.00  0.00
ATOM   3230  BRT BRT Y1351     -79.528 -33.273  23.433  1.00  0.00
ATOM   3231  BRU BRU Y1352     -34.798 -13.938 -39.707  1.00  0.00
ATOM   3232  BRV BRV Y1353      84.098 -21.010 -46.850  1.00  0.00
ATOM   3233  BRW BRW Y1354     -51.135 -83.215 -51.562  1.00  0.00
ATOM   3234  BRX BRX Y1355      79.660  83.188  75.271  1.00  0.00
ATOM   3235  BRY BRY Y1356      29.016 -44.507  28.289  1.00  0.00
ATOM   3236  BRZ BRZ Y1357      33.090  -3.667 -65.654  1.00  0.00
ATOM   3237  BSA BSA Y1358     -81.487 -53.531   8.305  1.00  0.00
ATOM   3238  BSB BSB Y1359     -63.561 -88.654  41.911  1.00  0.00
ATOM   3239  BSC BSC Y1360      50.296  22.374  39.017  1.00  0.00
ATOM   3240  BSD BSD Y1361     -65.368  70.077  -2.046  1.00  0.00
ATOM   3241  BSE BSE Y1362     -70.793 -76.235  53.879  1.00  0.00
ATOM   3242  BSF BSF Y1363     -44.980 -84.737  28.568  1.00  0.00
ATOM   3243  BSG BSG Y1364     -80.501  -8.605  -5.592  1.00  0.00
ATOM   3244  BSH BSH Y1365      64.885  40.893 -66.343  1.00  0.00
ATOM   3245  BSI BSI Y1366     -80.663   2.605  -1.845  1.00  0.00
ATOM   3246  BSJ BSJ Y1367     -11.127 -83.228  -6.694  1.00  0.00
ATOM   3247  BSK BSK Y1368      54.519  74.244 -13.937  1.00  0.00
ATOM   3248  BSL BSL Y1369      28.441 -22.322  66.008  1.00  0.00
ATOM   3249  BSM BSM Y1370      84.559 -81.120  64.482  1.00  0.00
ATOM   3250  BSN BSN Y1371     -48.694 -64.879  46.104  1.00  0.00
ATOM   3251  BSO BSO Y1372      56.160  -0.857 -15.501  1.00  0.00
ATOM   3252  BSP BSP Y1373     -52.633 -75.858  77.458  1.00  0.00
ATOM   3253  BSQ BSQ Y1374     -85.561 -86.681 -21.934  1.00  0.00
ATOM   3254  BSR BSR Y1375      83.727  20.594  30.690  1.00  0.00
ATOM   3255  BSS BSS Y1376      79.066 -18.956 -76.773  1.00  0.00
ATOM   3256  BST BST Y1377     -84.971  32.117 -49.936  1.00  0.00
ATOM   3257  BSU BSU Y1378      78.461 -89.131  84.316  1.00  0.00
ATOM   3258  BSV BSV Y1379      25.323 -50.281 -64.252  1.00  0.00
ATOM   3259  BSW BSW Y1380     -17.567  25.995  89.344  1.00  0.00
ATOM   3260  BSX BSX Y1381      -7.155 -30.423 -21.276  1.00  0.00
ATOM   3261  BSY BSY Y1382      -3.507 -16.067 -65.469  1.00  0.00
ATOM   3262  BSZ BSZ Y1383      16.562 -57.259  29.694  1.00  0.00
ATOM   3263  BTA BTA Y1384     -71.694  25.638  88.551  1.00  0.00
ATOM   3264  BTB BTB Y1385      46.319 -69.395 -37.477  1.00  0.00
ATOM   3265  BTC BTC Y1386      36.416 -83.989 -57.780  1.00  0.00
ATOM   3266  BTD BTD Y1387     -84.489   3.102   8.575  1.00  0.00
ATOM   3267  BTE BTE Y1388      48.663 -39.247 -86.744  1.00  0.00
ATOM   3268  BTF BTF Y1389      78.808  57.764 -37.699  1.00  0.00
ATOM   3269  BTG BTG Y1390      -6.050 -36.438  65.771  1.00  0.00
ATOM   3270  BTH BTH Y1391     -12.113  84.442 -38.665  1.00  0.00
ATOM   3271  BTI BTI Y1392      36.759 -18.402 -78.768  1.00  0.00
ATOM   3272  BTJ BTJ Y1393     -70.475 -36.624   9.316  1.00  0.00
ATOM   3273  BTK BTK Y1394      76.678  65.670  78.431  1.00  0.00
ATOM   3274  BTL BTL Y1395      59.053  10.435  70.831  1.00  0.00
ATOM   3275  BTM BTM Y1396      73.775   5.443  65.674  1.00  0.00
ATOM   3276  BTN BTN Y1397     -29.572   7.660  40.320  1.00  0.00
ATOM   3277  BTO BTO Y1398      62.789 -68.636 -34.478  1.00  0.00
ATOM   3278  BTP BTP Y1399     -65.117  15.222 -51.376  1.00  0.00
ATOM   3279  BTQ BTQ Y1400      47.726 -86.743 -23.777  1.00  0.00
ATOM   3280  BTR BTR Y1401      85.208 -20.234  71.993  1.00  0.00
ATOM   3281  BTS BTS Y1402      33.897 -63.621 -16.095  1.00  0.00
ATOM   3282  BTT BTT Y1403      19.132  35.690  58.464  1.00  0.00
ATOM   3283  BTU BTU Y1404      78.576  75.309  -3.146  1.00  0.00
ATOM   3284  BTV BTV Y1405      11.625  54.977  46.263  1.00  0.00
ATOM   3285  BTW BTW Y1406     -41.915  78.498  31.328  1.00  0.00
ATOM   3286  BTX BTX Y1407      40.474  67.762 -86.768  1.00  0.00
ATOM   3287  BTY BTY Y1408     -14.294 -14.442  47.919  1.00  0.00
ATOM   3288  BTZ BTZ Y1409     -42.719 -23.427 -21.872  1.00  0.00
ATOM   3289  BUA BUA Y1410      60.571 -10.619 -83.630  1.00  0.00
ATOM   3290  BUB BUB Y1411      73.971 -55.468  14.604  1.00  0.00
ATOM   3291  BUC BUC Y1412     -73.225 -19.011 -69.761  1.00  0.00
ATOM   3292  BUD BUD Y1413      -3.720 -11.617  17.242  1.00  0.00
ATOM   3293  BUE BUE Y1414      43.073 -43.036  42.279  1.00  0.00
ATOM   3294  BUF BUF Y1415      36.207  58.411  74.594  1.00  0.00
ATOM   3295  BUG BUG Y1416     -25.446 -30.377  -2.978  1.00  0.00
ATOM   3296  BUH BUH Y1417      62.084  -7.893  38.071  1.00  0.00
ATOM   3297  BUI BUI Y1418      80.463 -11.040 -30.940  1.00  0.00
ATOM   3298  BUJ BUJ Y1419      58.416 -87.448 -75.041  1.00  0.00
ATOM   3299  BUK BUK Y1420     -41.968  -2.296  25.091  1.00  0.00
ATOM   3300  BUL BUL Y1421      63.039  70.047  63.417  1.00  0.00
ATOM   3301  BUM BUM Y1422     -53.628  34.102  82.849  1.00  0.00
ATOM   3302  BUN BUN Y1423      79.378  40.004 -35.916  1.00  0.00
ATOM   3303  BUO BUO Y1424       4.680  16.593  74.777  1.00  0.00
ATOM   3304  BUP BUP Y1425      23.987 -41.379 -29.449  1.00  0.00
ATOM   3305  BUQ BUQ Y1426      87.976  24.664 -46.541  1.00  0.00
ATOM   3306  BUR BUR Y1427      87.294 -44.808  77.522  1.00  0.00
ATOM   3307  BUS BUS Y1428      40.788 -57.954 -58.226  1.00  0.00
ATOM   3308  BUT BUT Y1429      10.294  -9.649  63.994  1.00  0.00
ATOM   3309  BUU BUU Y1430      32.361  63.758 -73.870  1.00  0.00
ATOM   3310  BUV BUV Y1431     -79.630  48.546  -7.067  1.00  0.00
ATOM   3311  BUW BUW Y1432      88.637 -81.984 -28.698  1.00  0.00
ATOM   3312  BUX BUX Y1433     -62.858 -79.441 -39.482  1.00  0.00
ATOM   3313  BUY BUY Y1434     -40.441  48.819  44.092  1.00  0.00
ATOM   3314  BUZ BUZ Y1435      28.432  76.040 -65.601  1.00  0.00
ATOM   3315  BVA BVA Y1436     -54.934  54.542  31.276  1.00  0.00
ATOM   3316  BVB BVB Y1437      88.300   5.692  45.129  1.00  0.00
ATOM   3317  BVC BVC Y1438     -79.967   6.315 -75.390  1.00  0.00
ATOM   3318  BVD BVD Y1439     -13.506  80.820 -60.920  1.00  0.00
ATOM   3319  BVE BVE Y1440      -0.627 -79.620  89.379  1.00  0.00
ATOM   3320  BVF BVF Y1441      43.803 -55.263  60.851  1.00  0.00
ATOM   3321  BVG BVG Y1442      28.858 -70.025  30.063  1.00  0.00
ATOM   3322  BVH BVH Y1443      53.620   6.350 -86.180  1.00  0.00
ATOM   3323  BVI BVI Y1444      14.100  64.351  15.968  1.00  0.00
ATOM   3324  BVJ BVJ Y1445      67.461  40.775   8.615  1.00  0.00
ATOM   3325  BVK BVK Y1446     -71.359  50.956  61.325  1.00  0.00
ATOM   3326  BVL BVL Y1447      32.511  25.387 -40.962  1.00  0.00
ATOM   3327  BVM BVM Y1448      84.854  -8.146 -61.165  1.00  0.00
ATOM   3328  BVN BVN Y1449      58.666 -27.190 -86.207  1.00  0.00
ATOM   3329  BVO BVO Y1450      37.874  -1.375 -87.522  1.00  0.00
ATOM   3330  BVP BVP Y1451      69.724  60.197 -53.822  1.00  0.00
ATOM   3331  BVQ BVQ Y1452      40.337  55.542 -83.300  1.00  0.00
ATOM   3332  BVR BVR Y1453     -19.449  -3.268 -45.409  1.00  0.00
ATOM   3333  BVS BVS Y1454      -0.198  49.071  28.251  1.00  0.00
ATOM   3334  BVT BVT Y1455     -73.772 -75.279  88.088  1.00  0.00
ATOM   3335  BVU BVU Y1456     -15.034  49.651 -84.432  1.00  0.00
ATOM   3336  BVV BVV Y1457      18.694  24.468   2.929  1.00  0.00
ATOM   3337  BVW BVW Y1458      86.520 -18.556  34.285  1.00  0.00
ATOM   3338  BVX BVX Y1459     -71.639 -48.890  72.385  1.00  0.00
ATOM   3339  BVY BVY Y1460      -1.992   2.473  62.510  1.00  0.00
ATOM   3340  BVZ BVZ Y1461      87.866 -84.318  44.608  1.00  0.00
ATOM   3341  BWA BWA Y1462     -24.187 -55.572  87.618  1.00  0.00
ATOM   3342  BWB BWB Y1463      70.344 -18.558 -56.824  1.00  0.00
ATOM   3343  BWC BWC Y1464      13.140 -85.890  22.995  1.00  0.00
ATOM   3344  BWD BWD Y1465     -81.878   0.308 -57.264  1.00  0.00
ATOM   3345  BWE BWE Y1466      39.922   5.776 -13.777  1.00  0.00
ATOM   3346  BWF BWF Y1467      60.649 -39.085  -8.463  1.00  0.00
ATOM   3347  BWG BWG Y1468      72.614  75.718 -56.556  1.00  0.00
ATOM   3348  BWH BWH Y1469      -4.545 -75.646 -83.802  1.00  0.00
ATOM   3349  BWI BWI Y1470      82.636  38.475 -75.209  1.00  0.00
ATOM   3350  BWJ BWJ Y1471      68.568  26.440  58.542  1.00  0.00
ATOM   3351  BWK BWK Y1472     -54.807  19.756  34.354  1.00  0.00
ATOM   3352  BWL BWL Y1473     -46.673  63.266 -42.978  1.00  0.00
ATOM   3353  BWM BWM Y1474       3.351  31.072 -32.960  1.00  0.00
ATOM   3354  BWN BWN Y1475     -31.869  66.651   9.594  1.00  0.00
ATOM   3355  BWO BWO Y1476     -62.394 -33.542  80.012  1.00  0.00
ATOM   3356  BWP BWP Y1477       6.630 -41.184 -64.130  1.00  0.00
ATOM   3357  BWQ BWQ Y1478      26.363 -35.262   1.799  1.00  0.00
ATOM   3358  BWR BWR Y1479     -48.604  50.505 -43.686  1.00  0.00
ATOM   3359  BWS BWS Y1480     -36.836  11.586 -53.826  1.00  0.00
ATOM   3360  BWT BWT Y1481       4.653 -37.603 -18.793  1.00  0.00
ATOM   3361  BWU BWU Y1482      22.823 -90.042 -47.081  1.00  0.00
ATOM   3362  BWV BWV Y1483     -43.113  75.200 -50.235  1.00  0.00
ATOM   3363  BWW BWW Y1484      10.310  43.291 -54.807  1.00  0.00
ATOM   3364  BWX BWX Y1485      85.485  59.637 -71.793  1.00  0.00
ATOM   3365  BWY BWY Y1486     -54.326 -17.826  31.037  1.00  0.00
ATOM   3366  BWZ BWZ Y1487      -0.726 -15.760 -83.699  1.00  0.00
ATOM   3367  BXA BXA Y1488     -67.763  83.937 -82.051  1.00  0.00
ATOM   3368  BXB BXB Y1489     -60.495   0.353 -66.193  1.00  0.00
ATOM   3369  BXC BXC Y1490      71.099 -19.030  67.906  1.00  0.00
ATOM   3370  BXD BXD Y1491     -14.276 -82.413  76.232  1.00  0.00
ATOM   3371  BXE BXE Y1492      69.853  75.734  76.835  1.00  0.00
ATOM   3372  BXF BXF Y1493      38.307 -14.897 -57.451  1.00  0.00
ATOM   3373  BXG BXG Y1494      78.126 -65.016 -52.602  1.00  0.00
ATOM   3374  BXH BXH Y1495     -53.987 -81.539  88.981  1.00  0.00
ATOM   3375  BXI BXI Y1496     -31.690 -79.549  -5.487  1.00  0.00
ATOM   3376  BXJ BXJ Y1497       8.868  20.226  86.027  1.00  0.00
ATOM   3377  BXK BXK Y1498      26.271 -24.036  13.089  1.00  0.00
ATOM   3378  BXL BXL Y1499      82.203 -71.576 -37.746  1.00  0.00
ATOM   3379  BXM BXM Y1500     -70.097  -0.054  49.910  1.00  0.00
ATOM   3380  BXN BXN Y1501      62.469 -58.389  27.213  1.00  0.00
ATOM   3381  BXO BXO Y1502     -45.611 -21.212 -60.395  1.00  0.00
ATOM   3382  BXP BXP Y1503      19.162   7.820  52.858  1.00  0.00
ATOM   3383  BXQ BXQ Y1504      66.787  30.507  28.502  1.00  0.00
ATOM   3384  BXR BXR Y1505     -14.365 -11.467 -58.288  1.00  0.00
ATOM   3385  BXS BXS Y1506      20.248 -85.998 -33.885  1.00  0.00
ATOM   3386  BXT BXT Y1507      17.553  -7.891  82.897  1.00  0.00
ATOM   3387  BXU BXU Y1508     -72.498  63.286  87.623  1.00  0.00
ATOM   3388  BXV BXV Y1509      47.806  43.059 -26.324  1.00  0.00
ATOM   3389  BXW BXW Y1510     -50.600 -26.593  84.674  1.00  0.00
ATOM   3390  BXX BXX Y1511      58.856  19.037   3.705  1.00  0.00
ATOM   3391  BXY BXY Y1512      50.396 -30.553  81.726  1.00  0.00
ATOM   3392  BXZ BXZ Y1513     -65.957 -55.038  25.440  1.00  0.00
ATOM   3393  BYA BYA Y1514     -61.219  59.047 -60.980  1.00  0.00
ATOM   3394  BYB BYB Y1515     -36.009  85.247 -31.463  1.00  0.00
ATOM   3395  BYC BYC Y1516     -84.103 -60.609  70.623  1.00  0.00
ATOM   3396  BYD BYD Y1517      47.189  40.662   9.980  1.00  0.00
ATOM   3397  BYE BYE Y1518      37.015  -9.422  54.346  1.00  0.00
ATOM   3398  BYF BYF Y1519      11.412 -72.855  74.217  1.00  0.00
ATOM   3399  BYG BYG Y1520      59.481 -32.019  13.386  1.00  0.00
ATOM   3400  BYH BYH Y1521      85.687  24.924 -18.800  1.00  0.00
ATOM   3401  BYI BYI Y1522      42.665 -78.575 -87.069  1.00  0.00
ATOM   3402  BYJ BYJ Y1523       2.392  37.220  44.027  1.00  0.00
ATOM   3403  BYK BYK Y1524     -14.129   0.599 -84.748  1.00  0.00
ATOM   3404  BYL BYL Y1525     -84.146 -79.007  47.686  1.00  0.00
ATOM   3405  BYM BYM Y1526     -38.676 -12.522  79.983  1.00  0.00
ATOM   3406  BYN BYN Y1527     -47.392  82.613 -84.454  1.00  0.00
ATOM   3407  BYO BYO Y1528      44.309  67.717  83.267  1.00  0.00
ATOM   3408  BYP BYP Y1529     -54.405  54.986 -86.600  1.00  0.00
ATOM   3409  BYQ BYQ Y1530     -60.444 -37.691  21.840  1.00  0.00
ATOM   3410  BYR BYR Y1531     -75.123  53.173 -27.188  1.00  0.00
ATOM   3411  BYS BYS Y1532      34.044  13.833   7.197  1.00  0.00
ATOM   3412  BYT BYT Y1533     -17.636  84.008  61.434  1.00  0.00
ATOM   3413  BYU BYU Y1534     -14.230 -66.300 -10.007  1.00  0.00
ATOM   3414  BYV BYV Y1535      64.790 -52.960  61.816  1.00  0.00
ATOM   3415  BYW BYW Y1536      39.705 -39.558 -10.141  1.00  0.00
ATOM   3416  BYX BYX Y1537      67.429 -22.829  22.111  1.00  0.00
ATOM   3417  BYY BYY Y1538      19.542 -69.888  40.140  1.00  0.00
ATOM   3418  BYZ BYZ Y1539     -44.933 -21.537  49.063  1.00  0.00
ATOM   3419  BZA BZA Y1540      84.089  47.892  81.168  1.00  0.00
ATOM   3420  BZB BZB Y1541     -67.291  39.203  15.779  1.00  0.00
ATOM   3421  BZC BZC Y1542       1.728 -86.838  68.512  1.00  0.00
ATOM   3422  BZD BZD Y1543     -78.698  41.466  82.211  1.00  0.00
ATOM   3423  BZE BZE Y1544      78.923 -88.849  37.092  1.00  0.00
ATOM   3424  BZF BZF Y1545      89.792 -62.911 -24.234  1.00  0.00
ATOM   3425  BZG BZG Y1546     -49.579   6.004 -43.398  1.00  0.00
ATOM   3426  BZH BZH Y1547     -26.299  79.585  40.202  1.00  0.00
ATOM   3427  BZI BZI Y1548     -69.290  41.078  30.576  1.00  0.00
ATOM   3428  BZJ BZJ Y1549      43.014  85.654  61.532  1.00  0.00
ATOM   3429  BZK BZK Y1550     -29.720  78.408  16.784  1.00  0.00
ATOM   3430  BZL BZL Y1551      81.491  23.184  69.437  1.00  0.00
ATOM   3431  BZM BZM Y1552     -58.659 -66.385 -40.931  1.00  0.00
ATOM   3432  BZN BZN Y1553     -61.316  43.346  73.779  1.00  0.00
ATOM   3433  BZO BZO Y1554     -70.603 -78.092  14.960  1.00  0.00
ATOM   3434  BZP BZP Y1555      57.237 -61.259  66.613  1.00  0.00
ATOM   3435  BZQ BZQ Y1556      83.541 -31.353  64.497  1.00  0.00
ATOM   3436  BZR BZR Y1557      -0.555 -25.141  71.885  1.00  0.00
ATOM   3437  BZS BZS Y1558      81.302 -42.198 -83.374  1.00  0.00
ATOM   3438  BZT BZT Y1559     -53.197  29.913  71.405  1.00  0.00
ATOM   3439  BZU BZU Y1560      53.688  27.780  58.145  1.00  0.00
ATOM   3440  BZV BZV Y1561      -9.781 -60.508  66.411  1.00  0.00
ATOM   3441  BZW BZW Y1562      -8.474  -3.052 -25.273  1.00  0.00
ATOM   3442  BZX BZX Y1563       1.803  83.059 -36.264  1.00  0.00
ATOM   3443  BZY BZY Y1564      57.069  38.345 -16.512  1.00  0.00
ATOM   3444  BZZ BZZ Y1565      75.734 -85.000 -53.347  1.00  0.00
ATOM   3445  CAA CAA Y1566      54.447 -57.219  14.710  1.00  0.00
ATOM   3446  CAB CAB Y1567      81.539  -6.854  51.018  1.00  0.00
ATOM   3447  CAC CAC Y1568      70.081 -32.856 -72.165  1.00  0.00
ATOM   3448  CAD CAD Y1569     -68.415 -15.448 -19.331  1.00  0.00
ATOM   3449  CAE CAE Y1570     -57.004  42.934  57.116  1.00  0.00
ATOM   3450  CAF CAF Y1571     -39.342 -62.009  31.225  1.00  0.00
ATOM   3451  CAG CAG Y1572     -80.662  49.193  22.385  1.00  0.00
ATOM   3452  CAH CAH Y1573      49.482 -17.574  40.237  1.00  0.00
ATOM   3453  CAI CAI Y1574      84.181 -64.942  -4.284  1.00  0.00
ATOM   3454  CAJ CAJ Y1575     -35.080 -76.651  35.678  1.00  0.00
ATOM   3455  CAK CAK Y1576     -85.382  28.473 -35.816  1.00  0.00
ATOM   3456  CAL CAL Y1577      53.062 -71.115  64.667  1.00  0.00
ATOM   3457  CAM CAM Y1578     -52.868  18.466  55.462  1.00  0.00
ATOM   3458  CAN CAN Y1579     -24.200 -46.679  80.960  1.00  0.00
ATOM   3459  CAO CAO Y1580      27.672 -88.230   3.691  1.00  0.00
ATOM   3460  CAP CAP Y1581     -25.643 -17.503 -28.033  1.00  0.00
ATOM   3461  CAQ CAQ Y1582     -57.687  35.974 -25.629  1.00  0.00
ATOM   3462  CAR CAR Y1583      82.844 -55.734  29.292  1.00  0.00
ATOM   3463  CAS CAS Y1584     -18.851 -66.814  86.298  1.00  0.00
ATOM   3464  CAT CAT Y1585     -79.444  12.520  26.745  1.00  0.00
ATOM   3465  CAU CAU Y1586     -30.082 -89.601 -35.532  1.00  0.00
ATOM   3466  CAV CAV Y1587      19.423 -56.261 -35.722  1.00  0.00
ATOM   3467  CAW CAW Y1588       5.659 -10.739 -71.953  1.00  0.00
ATOM   3468  CAX CAX Y1589     -62.423 -89.025 -55.665  1.00  0.00
ATOM   3469  CAY CAY Y1590      32.352 -89.629  37.853  1.00  0.00
ATOM   3470  CAZ CAZ Y1591      -6.781 -25.670 -42.051  1.00  0.00
ATOM   3471  CBA CBA Y1592      25.911  46.972 -54.902  1.00  0.00
ATOM   3472  CBB CBB Y1593      14.917  78.041  13.795  1.00  0.00
ATOM   3473  CBC CBC Y1594      38.898 -38.842 -75.493  1.00  0.00
ATOM   3474  CBD CBD Y1595      -1.091  50.428 -40.662  1.00  0.00
ATOM   3475  CBE CBE Y1596     -21.525 -53.998  66.455  1.00  0.00
ATOM   3476  CBF CBF Y1597      34.750  12.684  24.558  1.00  0.00
ATOM   3477  CBG CBG Y1598     -82.611  -9.193  23.231  1.00  0.00
ATOM   3478  CBH CBH Y1599     -50.397 -35.258  59.287  1.00  0.00
ATOM   3479  CBI CBI Y1600     -39.520  26.666 -11.308  1.00  0.00
ATOM   3480  CBJ CBJ Y1601     -82.510  72.135 -71.632  1.00  0.00
ATOM   3481  CBK CBK Y1602     -41.485  32.489 -26.674  1.00  0.00
ATOM   3482  CBL CBL Y1603      27.060  39.128 -43.462  1.00  0.00
ATOM   3483  CBM CBM Y1604      84.697 -56.959 -35.651  1.00  0.00
ATOM   3484  CBN CBN Y1605      36.742 -53.833 -27.804  1.00  0.00
ATOM   3485  CBO CBO Y1606      31.524 -46.636   3.012  1.00  0.00
ATOM   3486  CBP CBP Y1607      72.032 -59.595  75.435  1.00  0.00
ATOM   3487  CBQ CBQ Y1608      12.503  64.176  60.446  1.00  0.00
ATOM   3488  CBR CBR Y1609      76.830 -67.522 -24.888  1.00  0.00
ATOM   3489  CBS CBS Y1610       5.784  21.544 -83.734  1.00  0.00
ATOM   3490  CBT CBT Y1611     -72.813  25.836  -4.912  1.00  0.00
ATOM   3491  CBU CBU Y1612     -79.220 -38.927 -49.597  1.00  0.00
ATOM   3492  CBV CBV Y1613      -5.624 -14.786  65.419  1.00  0.00
ATOM   3493  CBW CBW Y1614      87.463 -70.064  11.148  1.00  0.00
ATOM   3494  CBX CBX Y1615     -80.587 -41.903 -67.793  1.00  0.00
ATOM   3495  CBY CBY Y1616      88.136  84.789 -19.987  1.00  0.00
ATOM   3496  CBZ CBZ Y1617      37.036   0.295  89.022  1.00  0.00
ATOM   3497  CCA CCA Y1618      78.329 -14.247 -15.134  1.00  0.00
ATOM   3498  CCB CCB Y1619      43.335 -20.582  25.283  1.00  0.00
ATOM   3499  CCC CCC Y1620      90.372  67.322 -15.272  1.00  0.00
ATOM   3500  CCD CCD Y1621     -17.485 -87.815 -48.683  1.00  0.00
ATOM   3501  CCE CCE Y1622     -29.985 -79.374 -46.062  1.00  0.00
ATOM   3502  CCF CCF Y1623      49.646  -7.186 -74.011  1.00  0.00
ATOM   3503  CCG CCG Y1624      -9.808 -73.534  18.760  1.00  0.00
ATOM   3504  CCH CCH Y1625     -34.959  83.239  55.070  1.00  0.00
ATOM   3505  CCI CCI Y1626      13.000  -0.457  40.831  1.00  0.00
ATOM   3506  CCJ CCJ Y1627     -60.069  80.526 -37.400  1.00  0.00
ATOM   3507  CCK CCK Y1628      82.836 -29.364 -22.079  1.00  0.00
ATOM   3508  CCL CCL Y1629     -79.604  62.758 -63.564  1.00  0.00
ATOM   3509  CCM CCM Y1630       6.176 -27.592 -39.360  1.00  0.00
ATOM   3510  CCN CCN Y1631     -17.331 -86.057  14.383  1.00  0.00
ATOM   3511  CCO CCO Y1632      21.237  48.060 -34.175  1.00  0.00
ATOM   3512  CCP CCP Y1633      36.853  54.218 -24.298  1.00  0.00
ATOM   3513  CCQ CCQ Y1634      79.935 -60.538  51.024  1.00  0.00
ATOM   3514  CCR CCR Y1635     -15.051 -57.375 -17.333  1.00  0.00
ATOM   3515  CCS CCS Y1636      -3.539  21.829 -66.160  1.00  0.00
ATOM   3516  CCT CCT Y1637      68.695  60.875 -27.216  1.00  0.00
ATOM   3517  CCU CCU Y1638     -61.241  29.259  46.192  1.00  0.00
ATOM   3518  CCV CCV Y1639     -83.298 -71.275  15.460  1.00  0.00
ATOM   3519  CCW CCW Y1640     -20.592  41.341  88.055  1.00  0.00
ATOM   3520  CCX CCX Y1641      87.770   3.971   0.475  1.00  0.00
ATOM   3521  CCY CCY Y1642      68.970  74.868  28.618  1.00  0.00
ATOM   3522  CCZ CCZ Y1643       3.149 -64.392 -83.807  1.00  0.00
ATOM   3523  CDA CDA Y1644      17.235 -23.925 -78.897  1.00  0.00
ATOM   3524  CDB CDB Y1645     -43.175 -88.695  82.253  1.00  0.00
ATOM   3525  CDC CDC Y1646      69.636 -18.248  87.018  1.00  0.00
ATOM   3526  CDD CDD Y1647      86.097 -75.223  83.098  1.00  0.00
ATOM   3527  CDE CDE Y1648     -22.982  -4.857 -29.767  1.00  0.00
ATOM   3528  CDF CDF Y1649     -78.909  15.665 -35.965  1.00  0.00
ATOM   3529  CDG CDG Y1650      -9.260 -57.480  46.717  1.00  0.00
ATOM   3530  CDH CDH Y1651      87.160  55.459 -21.642  1.00  0.00
ATOM   3531  CDI CDI Y1652      55.385  20.009  49.490  1.00  0.00
ATOM   3532  CDJ CDJ Y1653      43.555 -76.305 -73.515  1.00  0.00
ATOM   3533  CDK CDK Y1654     -16.814  64.357 -82.698  1.00  0.00
ATOM   3534  CDL CDL Y1655      54.335 -87.586  36.857  1.00  0.00
ATOM   3535  CDM CDM Y1656      26.265 -37.327  71.139  1.00  0.00
ATOM   3536  CDN CDN Y1657      85.615  74.846 -63.183  1.00  0.00
ATOM   3537  CDO CDO Y1658     -78.980  12.919 -11.911  1.00  0.00
ATOM   3538  CDP CDP Y1659      37.765 -56.374  -5.481  1.00  0.00
ATOM   3539  CDQ CDQ Y1660      71.276   6.707  82.925  1.00  0.00
ATOM   3540  CDR CDR Y1661      53.036   6.180  -4.196  1.00  0.00
ATOM   3541  CDS CDS Y1662      35.215 -50.686 -41.007  1.00  0.00
ATOM   3542  CDT CDT Y1663     -79.972 -70.695 -24.538  1.00  0.00
ATOM   3543  CDU CDU Y1664      50.225 -32.011  33.039  1.00  0.00
ATOM   3544  CDV CDV Y1665      66.829  22.305  41.646  1.00  0.00
ATOM   3545  CDW CDW Y1666      17.942   8.602   0.324  1.00  0.00
ATOM   3546  CDX CDX Y1667      19.529  48.267  54.708  1.00  0.00
ATOM   3547  CDY CDY Y1668     -70.335  79.493  84.234  1.00  0.00
ATOM   3548  CDZ CDZ Y1669      27.427  11.638 -35.203  1.00  0.00
ATOM   3549  CEA CEA Y1670      -7.129  58.163  42.366  1.00  0.00
ATOM   3550  CEB CEB Y1671      26.576 -69.589 -33.839  1.00  0.00
ATOM   3551  CEC CEC Y1672      81.505  33.652  61.086  1.00  0.00
ATOM   3552  CED CED Y1673      40.780  75.251 -27.754  1.00  0.00
ATOM   3553  CEE CEE Y1674      56.131  -3.992  70.466  1.00  0.00
ATOM   3554  CEF CEF Y1675      38.326 -23.249 -36.621  1.00  0.00
ATOM   3555  CEG CEG Y1676      23.159 -62.659  72.286  1.00  0.00
ATOM   3556  CEH CEH Y1677     -84.120  22.716  87.930  1.00  0.00
ATOM   3557  CEI CEI Y1678      -7.917 -85.250 -75.456  1.00  0.00
ATOM   3558  CEJ CEJ Y1679      -9.780  16.806  82.893  1.00  0.00
ATOM   3559  CEK CEK Y1680     -28.272  48.191 -32.377  1.00  0.00
ATOM   3560  CEL CEL Y1681      51.554   7.324  42.441  1.00  0.00
ATOM   3561  CEM CEM Y1682       6.754 -87.006   1.711  1.00  0.00
ATOM   3562  CEN CEN Y1683     -14.324   2.473 -59.788  1.00  0.00
ATOM   3563  CEO CEO Y1684       6.656 -27.880 -56.271  1.00  0.00
ATOM   3564  CEP CEP Y1685      44.305  83.311  13.191  1.00  0.00
ATOM   3565  CEQ CEQ Y1686     -61.506   7.343 -28.533  1.00  0.00
ATOM   3566  CER CER Y1687      40.058  44.800 -12.403  1.00  0.00
ATOM   3567  CES CES Y1688     -37.783 -21.258   1.529  1.00  0.00
ATOM   3568  CET CET Y1689      35.390  -1.115  66.794  1.00  0.00
ATOM   3569  CEU CEU Y1690     -40.377 -68.256 -49.943  1.00  0.00
ATOM   3570  CEV CEV Y1691     -10.522 -47.576  75.472  1.00  0.00
ATOM   3571  CEW CEW Y1692     -30.693  84.667  -8.587  1.00  0.00
ATOM   3572  CEX CEX Y1693     -40.287 -80.267   9.412  1.00  0.00
ATOM   3573  CEY CEY Y1694     -83.929  62.022 -83.757  1.00  0.00
ATOM   3574  CEZ CEZ Y1695     -64.368 -82.583  64.232  1.00  0.00
ATOM   3575  CFA CFA Y1696      53.720 -60.690 -67.065  1.00  0.00
ATOM   3576  CFB CFB Y1697     -14.645 -42.423  50.221  1.00  0.00
ATOM   3577  CFC CFC Y1698     -49.952  -3.580  89.460  1.00  0.00
ATOM   3578  CFD CFD Y1699     -31.878  -9.842 -53.609  1.00  0.00
ATOM   3579  CFE CFE Y1700      24.244  62.611  79.737  1.00  0.00
ATOM   3580  CFF CFF Y1701     -19.701 -34.407  89.364  1.00  0.00
ATOM   3581  CFG CFG Y1702      78.267 -52.289  84.381  1.00  0.00
ATOM   3582  CFH CFH Y1703      59.736  58.540 -61.881  1.00  0.00
ATOM   3583  CFI CFI Y1704     -51.972 -85.237   7.439  1.00  0.00
ATOM   3584  CFJ CFJ Y1705     -67.030  58.934   1.101  1.00  0.00
ATOM   3585  CFK CFK Y1706      23.365  28.975  83.016  1.00  0.00
ATOM   3586  CFL CFL Y1707     -48.859 -33.962 -36.753  1.00  0.00
ATOM   3587  CFM CFM Y1708     -81.836  76.053 -28.930  1.00  0.00
ATOM   3588  CFN CFN Y1709     -50.278  85.336 -59.198  1.00  0.00
ATOM   3589  CFO CFO Y1710     -55.872  -2.472  26.020  1.00  0.00
ATOM   3590  CFP CFP Y1711      34.470  42.125 -22.361  1.00  0.00
ATOM   3591  CFQ CFQ Y1712     -15.151  66.032  76.479  1.00  0.00
ATOM   3592  CFR CFR Y1713     -66.085  69.425  31.694  1.00  0.00
ATOM   3593  CFS CFS Y1714      62.712  82.556 -51.916  1.00  0.00
ATOM   3594  CFT CFT Y1715     -77.876 -83.133 -66.893  1.00  0.00
ATOM   3595  CFU CFU Y1716     -25.625 -87.489  33.810  1.00  0.00
ATOM   3596  CFV CFV Y1717      67.616  -7.297 -70.414  1.00  0.00
ATOM   3597  CFW CFW Y1718     -50.853  13.834  -9.664  1.00  0.00
ATOM   3598  CFX CFX Y1719     -82.689  36.825  -9.757  1.00  0.00
ATOM   3599  CFY CFY Y1720      55.671  23.807 -10.778  1.00  0.00
ATOM   3600  CFZ CFZ Y1721     -82.134 -78.273 -45.511  1.00  0.00
ATOM   3601  CGA CGA Y1722      84.703  43.016   7.200  1.00  0.00
ATOM   3602  CGB CGB Y1723      25.480  64.524 -18.902  1.00  0.00
ATOM   3603  CGC CGC Y1724     -52.656  54.889   1.149  1.00  0.00
ATOM   3604  CGD CGD Y1725      51.453  74.734  42.057  1.00  0.00
ATOM   3605  CGE CGE Y1726      75.785 -84.024 -20.317  1.00  0.00
ATOM   3606  CGF CGF Y1727     -63.618 -77.885 -62.231  1.00  0.00
ATOM   3607  CGG CGG Y1728      66.955  84.474  37.674  1.00  0.00
ATOM   3608  CGH CGH Y1729      39.365  49.151 -36.175  1.00  0.00
ATOM   3609  CGI CGI Y1730     -46.737 -87.917 -37.849  1.00  0.00
ATOM   3610  CGJ CGJ Y1731      64.576 -34.532  80.235  1.00  0.00
ATOM   3611  CGK CGK Y1732      67.175   3.788 -84.800  1.00  0.00
ATOM   3612  CGL CGL Y1733     -55.254  44.900 -74.654  1.00  0.00
ATOM   3613  CGM CGM Y1734      84.761  -5.381  86.749  1.00  0.00
ATOM   3614  CGN CGN Y1735     -40.737  83.074  18.107  1.00  0.00
ATOM   3615  CGO CGO Y1736     -28.370  13.520   1.954  1.00  0.00
ATOM   3616  CGP CGP Y1737      44.700  17.987 -75.916  1.00  0.00
ATOM   3617  CGQ CGQ Y1738      10.312  20.124 -54.742  1.00  0.00
ATOM   3618  CGR CGR Y1739      35.538 -13.077 -10.438  1.00  0.00
ATOM   3619  CGS CGS Y1740      16.252 -55.134  81.464  1.00  0.00
ATOM   3620  CGT CGT Y1741      86.150 -45.610  55.205  1.00  0.00
ATOM   3621  CGU CGU Y1742     -35.618 -86.056  57.024  1.00  0.00
ATOM   3622  CGV CGV Y1743     -83.876  13.528 -48.600  1.00  0.00
ATOM   3623  CGW CGW Y1744     -76.369  83.021  58.867  1.00  0.00
ATOM   3624  CGX CGX Y1745      12.342  39.882   0.055  1.00  0.00
ATOM   3625  CGY CGY Y1746     -50.242  74.440  86.546  1.00  0.00
ATOM   3626  CGZ CGZ Y1747     -54.295 -11.717 -84.033  1.00  0.00
ATOM   3627  CHA CHA Y1748     -43.525  83.099  75.750  1.00  0.00
ATOM   3628  CHB CHB Y1749     -55.311  55.597  62.543  1.00  0.00
ATOM   3629  CHC CHC Y1750     -19.648  19.818 -73.892  1.00  0.00
ATOM   3630  CHD CHD Y1751     -82.446 -31.002 -37.432  1.00  0.00
ATOM   3631  CHE CHE Y1752      53.400  83.046  -0.318  1.00  0.00
ATOM   3632  CHF CHF Y1753     -74.896   7.225 -52.095  1.00  0.00
ATOM   3633  CHG CHG Y1754      -3.653 -30.916 -80.819  1.00  0.00
ATOM   3634  CHH CHH Y1755       4.798 -32.868  59.151  1.00  0.00
ATOM   3635  CHI CHI Y1756      85.861  41.893  44.013  1.00  0.00
ATOM   3636  CHJ CHJ Y1757     -25.056  64.706  52.160  1.00  0.00
ATOM   3637  CHK CHK Y1758      41.425 -52.271 -80.733  1.00  0.00
ATOM   3638  CHL CHL Y1759     -28.799  79.844  86.691  1.00  0.00
ATOM   3639  CHM CHM Y1760     -81.637 -59.128 -14.282  1.00  0.00
ATOM   3640  CHN CHN Y1761     -31.801 -27.907 -78.339  1.00  0.00
ATOM   3641  CHO CHO Y1762     -32.354 -40.857  17.418  1.00  0.00
ATOM   3642  CHP CHP Y1763      69.119  17.651 -15.320  1.00  0.00
ATOM   3643  CHQ CHQ Y1764     -12.471   5.086  41.245  1.00  0.00
ATOM   3644  CHR CHR Y1765      77.793  36.018 -61.938  1.00  0.00
ATOM   3645  CHS CHS Y1766      43.037  36.879 -47.530  1.00  0.00
ATOM   3646  CHT CHT Y1767      88.483  25.591 -80.657  1.00  0.00
ATOM   3647  CHU CHU Y1768     -63.912  43.557  40.819  1.00  0.00
ATOM   3648  CHV CHV Y1769     -25.260 -58.978 -84.952  1.00  0.00
ATOM   3649  CHW CHW Y1770      85.490 -81.677 -46.869  1.00  0.00
ATOM   3650  CHX CHX Y1771     -82.499  28.423 -63.445  1.00  0.00
ATOM   3651  CHY CHY Y1772     -17.491 -65.805 -48.919  1.00  0.00
ATOM   3652  CHZ CHZ Y1773      74.310 -83.451 -40.171  1.00  0.00
ATOM   3653  CIA CIA Y1774     -31.729  84.041 -62.581  1.00  0.00
ATOM   3654  CIB CIB Y1775      39.275 -78.180  89.075  1.00  0.00
ATOM   3655  CIC CIC Y1776      37.869 -86.992 -36.657  1.00  0.00
ATOM   3656  CID CID Y1777      62.642  64.775  85.436  1.00  0.00
ATOM   3657  CIE CIE Y1778     -10.643 -72.416 -64.681  1.00  0.00
ATOM   3658  CIF CIF Y1779      -4.346  20.308 -36.717  1.00  0.00
ATOM   3659  CIG CIG Y1780     -71.958 -43.617 -15.130  1.00  0.00
ATOM   3660  CIH CIH Y1781     -42.443  53.557  23.532  1.00  0.00
ATOM   3661  CII CII Y1782     -31.753  70.822 -26.971  1.00  0.00
ATOM   3662  CIJ CIJ Y1783     -50.619  39.452  39.791  1.00  0.00
ATOM   3663  CIK CIK Y1784      32.992  35.810 -64.685  1.00  0.00
ATOM   3664  CIL CIL Y1785      89.792   3.547  18.007  1.00  0.00
ATOM   3665  CIM CIM Y1786       1.085  68.229  22.109  1.00  0.00
ATOM   3666  CIN CIN Y1787      85.018 -61.254 -72.042  1.00  0.00
ATOM   3667  CIO CIO Y1788      81.334  79.906  26.205  1.00  0.00
ATOM   3668  CIP CIP Y1789     -34.334  13.774 -82.781  1.00  0.00
ATOM   3669  CIQ CIQ Y1790     -46.176 -38.874 -73.103  1.00  0.00
ATOM   3670  CIR CIR Y1791       8.565 -42.194 -77.125  1.00  0.00
ATOM   3671  CIS CIS Y1792     -47.954  42.747  12.818  1.00  0.00
ATOM   3672  CIT CIT Y1793      82.781  10.733 -21.939  1.00  0.00
ATOM   3673  CIU CIU Y1794     -19.595 -12.064 -85.444  1.00  0.00
ATOM   3674  CIV CIV Y1795     -58.083  11.894 -40.427  1.00  0.00
ATOM   3675  CIW CIW Y1796      69.733  40.027 -84.493  1.00  0.00
ATOM   3676  CIX CIX Y1797      52.657 -74.698  77.208  1.00  0.00
ATOM   3677  CIY CIY Y1798      25.536 -53.182  -9.848  1.00  0.00
ATOM   3678  CIZ CIZ Y1799      86.753  21.931  52.179  1.00  0.00
ATOM   3679  CJA CJA Y1800     -47.747  60.839 -57.191  1.00  0.00
ATOM   3680  CJB CJB Y1801     -21.495  82.775 -25.808  1.00  0.00
ATOM   3681  CJC CJC Y1802     -13.935 -86.241 -22.199  1.00  0.00
ATOM   3682  CJD CJD Y1803     -46.805  25.763 -52.146  1.00  0.00
ATOM   3683  CJE CJE Y1804     -59.751 -90.036  76.909  1.00  0.00
ATOM   3684  CJF CJF Y1805     -43.968  73.939 -30.257  1.00  0.00
ATOM   3685  CJG CJG Y1806     -14.174  44.637  42.693  1.00  0.00
ATOM   3686  CJH CJH Y1807       2.831  -0.051 -78.941  1.00  0.00
ATOM   3687  CJI CJI Y1808     -32.944  35.046   0.757  1.00  0.00
ATOM   3688  CJJ CJJ Y1809      26.682 -64.672  16.572  1.00  0.00
ATOM   3689  CJK CJK Y1810     -83.007  43.957 -33.987  1.00  0.00
ATOM   3690  CJL CJL Y1811     -24.533  83.918 -86.601  1.00  0.00
ATOM   3691  CJM CJM Y1812     -83.443  14.527 -60.218  1.00  0.00
ATOM   3692  CJN CJN Y1813      74.825 -76.371 -65.895  1.00  0.00
ATOM   3693  CJO CJO Y1814      45.581  62.253 -65.028  1.00  0.00
ATOM   3694  CJP CJP Y1815     -73.927  80.165  25.316  1.00  0.00
ATOM   3695  CJQ CJQ Y1816      20.679  82.511  -7.263  1.00  0.00
ATOM   3696  CJR CJR Y1817      21.569 -28.285 -40.113  1.00  0.00
ATOM   3697  CJS CJS Y1818     -40.189   0.013 -48.855  1.00  0.00
ATOM   3698  CJT CJT Y1819     -61.869 -22.613 -82.719  1.00  0.00
ATOM   3699  CJU CJU Y1820     -43.069  -2.042 -62.368  1.00  0.00
ATOM   3700  CJV CJV Y1821      43.989  15.810  47.948  1.00  0.00
ATOM   3701  CJW CJW Y1822     -41.729  -1.630 -80.700  1.00  0.00
ATOM   3702  CJX CJX Y1823      89.283  45.751 -86.563  1.00  0.00
ATOM   3703  CJY CJY Y1824      20.523 -48.000   8.565  1.00  0.00
ATOM   3704  CJZ CJZ Y1825     -64.492 -68.849  85.757  1.00  0.00
ATOM   3705  CKA CKA Y1826     -43.780  81.651   2.962  1.00  0.00
ATOM   3706  CKB CKB Y1827      73.468  86.139 -78.548  1.00  0.00
ATOM   3707  CKC CKC Y1828      88.143 -50.219 -27.267  1.00  0.00
ATOM   3708  CKD CKD Y1829      78.673   2.381 -78.071  1.00  0.00
ATOM   3709  CKE CKE Y1830      41.274  57.371  55.161  1.00  0.00
ATOM   3710  CKF CKF Y1831     -11.795   8.345 -35.438  1.00  0.00
ATOM   3711  CKG CKG Y1832      24.450  32.772 -84.143  1.00  0.00
ATOM   3712  CKH CKH Y1833      32.367 -73.774  55.672  1.00  0.00
ATOM   3713  CKI CKI Y1834      -5.527  14.751 -10.766  1.00  0.00
ATOM   3714  CKJ CKJ Y1835      89.668  47.172 -44.183  1.00  0.00
ATOM   3715  CKK CKK Y1836      80.565 -19.217  56.240  1.00  0.00
ATOM   3716  CKL CKL Y1837     -44.595 -32.130  20.313  1.00  0.00
ATOM   3717  CKM CKM Y1838      86.980  16.750 -65.155  1.00  0.00
ATOM   3718  CKN CKN Y1839      17.331  18.840  76.495  1.00  0.00
ATOM   3719  CKO CKO Y1840     -58.831  60.071  86.575  1.00  0.00
ATOM   3720  CKP CKP Y1841     -58.690 -78.285  36.082  1.00  0.00
ATOM   3721  CKQ CKQ Y1842      39.702  62.985  38.695  1.00  0.00
ATOM   3722  CKR CKR Y1843     -84.327 -60.968  88.232  1.00  0.00
ATOM   3723  CKS CKS Y1844      86.714   1.545  63.911  1.00  0.00
ATOM   3724  CKT CKT Y1845      72.433 -61.038  -6.195  1.00  0.00
ATOM   3725  CKU CKU Y1846      65.118 -70.089 -45.895  1.00  0.00
ATOM   3726  CKV CKV Y1847     -62.581  78.785   9.020  1.00  0.00
ATOM   3727  CKW CKW Y1848      84.961 -29.074  89.395  1.00  0.00
ATOM   3728  CKX CKX Y1849      86.792 -64.819 -86.259  1.00  0.00
ATOM   3729  CKY CKY Y1850     -27.692 -34.029  39.192  1.00  0.00
ATOM   3730  CKZ CKZ Y1851     -34.687  -8.720  44.674  1.00  0.00
ATOM   3731  CLA CLA Y1852      -1.177  32.581 -19.806  1.00  0.00
ATOM   3732  CLB CLB Y1853     -78.833 -44.020  82.471  1.00  0.00
ATOM   3733  CLC CLC Y1854      21.584  35.420 -68.003  1.00  0.00
ATOM   3734  CLD CLD Y1855      86.640 -38.092 -54.805  1.00  0.00
ATOM   3735  CLE CLE Y1856     -42.924  53.820 -82.507  1.00  0.00
ATOM   3736  CLF CLF Y1857      17.888 -51.426 -23.922  1.00  0.00
ATOM   3737  CLG CLG Y1858     -74.159  84.395 -69.266  1.00  0.00
ATOM   3738  CLH CLH Y1859      18.873 -80.422  -1.100  1.00  0.00
ATOM   3739  CLI CLI Y1860     -80.072 -19.508  86.819  1.00  0.00
ATOM   3740  CLJ CLJ Y1861      50.934 -31.376  56.804  1.00  0.00
ATOM   3741  CLK CLK Y1862      75.716  67.461  64.789  1.00  0.00
ATOM   3742  CLL CLL Y1863      29.770 -64.128 -74.473  1.00  0.00
ATOM   3743  CLM CLM Y1864      75.434  -9.879  40.203  1.00  0.00
ATOM   3744  CLN CLN Y1865      86.516  -4.400 -39.571  1.00  0.00
ATOM   3745  CLO CLO Y1866      33.263 -63.757  61.475  1.00  0.00
ATOM   3746  CLP CLP Y1867      48.812  61.676 -19.241  1.00  0.00
ATOM   3747  CLQ CLQ Y1868     -50.610  51.256  83.816  1.00  0.00
ATOM   3748  CLR CLR Y1869     -82.448  -2.950 -42.732  1.00  0.00
ATOM   3749  CLS CLS Y1870      -8.767 -49.102  12.455  1.00  0.00
ATOM   3750  CLT CLT Y1871      69.647  65.826 -11.306  1.00  0.00
ATOM   3751  CLU CLU Y1872      90.217 -90.541 -52.893  1.00  0.00
ATOM   3752  CLV CLV Y1873     -61.173 -35.509 -41.178  1.00  0.00
ATOM   3753  CLW CLW Y1874     -85.081 -74.114 -75.915  1.00  0.00
ATOM   3754  CLX CLX Y1875      85.333  61.105 -51.613  1.00  0.00
ATOM   3755  CLY CLY Y1876      12.684  11.599  64.658  1.00  0.00
ATOM   3756  CLZ CLZ Y1877     -24.322   2.535  57.416  1.00  0.00
ATOM   3757  CMA CMA Y1878      46.673 -64.072 -85.274  1.00  0.00
ATOM   3758  CMB CMB Y1879      35.663 -45.890  57.025  1.00  0.00
ATOM   3759  CMC CMC Y1880     -37.501  21.200  51.521  1.00  0.00
ATOM   3760  CMD CMD Y1881      25.808 -31.046 -85.638  1.00  0.00
ATOM   3761  CME CME Y1882     -18.412   3.074  25.815  1.00  0.00
ATOM   3762  CMF CMF Y1883      20.504  12.557  10.079  1.00  0.00
ATOM   3763  CMG CMG Y1884      -2.694   5.681  88.441  1.00  0.00
ATOM   3764  CMH CMH Y1885     -81.258   5.083  88.761  1.00  0.00
ATOM   3765  CMI CMI Y1886     -69.218 -12.582 -82.834  1.00  0.00
ATOM   3766  CMJ CMJ Y1887      -3.864  -9.215  28.697  1.00  0.00
ATOM   3767  CMK CMK Y1888     -12.500  70.427 -39.868  1.00  0.00
ATOM   3768  CML CML Y1889      71.237  33.292 -23.698  1.00  0.00
ATOM   3769  CMM CMM Y1890     -10.613 -10.294   5.040  1.00  0.00
ATOM   3770  CMN CMN Y1891     -35.415  63.964 -16.401  1.00  0.00
ATOM   3771  CMO CMO Y1892     -32.215  46.011 -21.890  1.00  0.00
ATOM   3772  CMP CMP Y1893     -83.359  47.428 -78.077  1.00  0.00
ATOM   3773  CMQ CMQ Y1894      29.324  10.267 -81.556  1.00  0.00
ATOM   3774  CMR CMR Y1895     -78.851  21.501  39.705  1.00  0.00
ATOM   3775  CMS CMS Y1896      17.321  -5.668  -1.079  1.00  0.00
ATOM   3776  CMT CMT Y1897      73.264  11.117  37.736  1.00  0.00
ATOM   3777  CMU CMU Y1898      84.149  48.065 -57.693  1.00  0.00
ATOM   3778  CMV CMV Y1899      28.345   4.607 -49.316  1.00  0.00
ATOM   3779  CMW CMW Y1900      84.115  75.486  13.847  1.00  0.00
ATOM   3780  CMX CMX Y1901      48.957  36.119 -62.727  1.00  0.00
ATOM   3781  CMY CMY Y1902     -21.908  -1.991  -2.386  1.00  0.00
ATOM   3782  CMZ CMZ Y1903      31.124 -12.185 -47.794  1.00  0.00
ATOM   3783  CNA CNA Y1904     -83.867 -14.287  54.489  1.00  0.00
ATOM   3784  CNB CNB Y1905      36.788  86.235  88.587  1.00  0.00
ATOM   3785  CNC CNC Y1906      21.136   2.182 -70.574  1.00  0.00
ATOM   3786  CND CND Y1907     -84.964 -69.436  80.115  1.00  0.00
ATOM   3787  CNE CNE Y1908      51.097  26.119   5.972  1.00  0.00
ATOM   3788  CNF CNF Y1909     -40.158  36.173 -86.176  1.00  0.00
ATOM   3789  CNG CNG Y1910     -45.949 -54.423 -25.566  1.00  0.00
ATOM   3790  CNH CNH Y1911     -84.682 -45.515 -39.007  1.00  0.00
ATOM   3791  CNI CNI Y1912     -36.513  50.781   2.079  1.00  0.00
ATOM   3792  CNJ CNJ Y1913      -2.913  26.046  27.508  1.00  0.00
ATOM   3793  CNK CNK Y1914       2.437 -57.903  34.463  1.00  0.00
ATOM   3794  CNL CNL Y1915      48.535  30.219  87.894  1.00  0.00
ATOM   3795  CNM CNM Y1916     -27.726 -13.989  89.115  1.00  0.00
ATOM   3796  CNN CNN Y1917     -54.000 -49.955  20.301  1.00  0.00
ATOM   3797  CNO CNO Y1918       7.822 -55.683 -29.717  1.00  0.00
ATOM   3798  CNP CNP Y1919      88.779  -6.108  32.518  1.00  0.00
ATOM   3799  CNQ CNQ Y1920     -83.475 -82.291  31.975  1.00  0.00
ATOM   3800  CNR CNR Y1921      89.728 -52.867 -54.534  1.00  0.00
ATOM   3801  CNS CNS Y1922     -61.762 -51.914  80.216  1.00  0.00
ATOM   3802  CNT CNT Y1923      -6.608  57.749  88.746  1.00  0.00
ATOM   3803  CNU CNU Y1924      16.759 -10.772  14.857  1.00  0.00
ATOM   3804  CNV CNV Y1925     -34.369  14.873  89.054  1.00  0.00
ATOM   3805  CNW CNW Y1926      81.126  32.931  22.033  1.00  0.00
ATOM   3806  CNX CNX Y1927     -71.880 -58.891  64.210  1.00  0.00
ATOM   3807  CNY CNY Y1928     -37.999 -45.387 -31.446  1.00  0.00
ATOM   3808  CNZ CNZ Y1929      50.223 -68.858  88.001  1.00  0.00
ATOM   3809  COA COA Y1930     -58.818  64.657 -45.606  1.00  0.00
ATOM   3810  COB COB Y1931     -80.360  83.096  42.506  1.00  0.00
ATOM   3811  COC COC Y1932     -25.934  51.033  39.140  1.00  0.00
ATOM   3812  COD COD Y1933      -9.671 -75.264  64.111  1.00  0.00
ATOM   3813  COE COE Y1934      -7.447   2.756 -14.988  1.00  0.00
ATOM   3814  COF COF Y1935      13.967 -56.905 -57.738  1.00  0.00
ATOM   3815  COG COG Y1936     -84.486  23.238 -77.637  1.00  0.00
ATOM   3816  COH COH Y1937      -6.876   9.727 -24.069  1.00  0.00
ATOM   3817  COI COI Y1938      23.627  10.487  40.415  1.00  0.00
ATOM   3818  COJ COJ Y1939     -25.512  53.706  78.301  1.00  0.00
ATOM   3819  COK COK Y1940      17.078  85.178  73.172  1.00  0.00
ATOM   3820  COL COL Y1941      24.499 -38.738 -12.039  1.00  0.00
ATOM   3821  COM COM Y1942      62.090 -75.829  50.690  1.00  0.00
ATOM   3822  CON CON Y1943     -22.677 -73.923 -81.436  1.00  0.00
ATOM   3823  COO COO Y1944     -62.358  43.556 -40.248  1.00  0.00
ATOM   3824  COP COP Y1945     -67.917 -63.272   8.621  1.00  0.00
ATOM   3825  COQ COQ Y1946      78.518  16.475  -3.394  1.00  0.00
ATOM   3826  COR COR Y1947      -2.400 -60.070  14.926  1.00  0.00
ATOM   3827  COS COS Y1948      41.365 -40.924  21.552  1.00  0.00
ATOM   3828  COT COT Y1949      -5.336  46.336  16.691  1.00  0.00
ATOM   3829  COU COU Y1950     -13.505 -24.295  -1.593  1.00  0.00
ATOM   3830  COV COV Y1951      22.036 -66.810 -83.774  1.00  0.00
ATOM   3831  COW COW Y1952     -78.958  32.472  25.417  1.00  0.00
ATOM   3832  COX COX Y1953     -84.513  -5.634  40.720  1.00  0.00
ATOM   3833  COY COY Y1954      74.982 -40.450   2.975  1.00  0.00
ATOM   3834  COZ COZ Y1955     -13.076  74.026  20.835  1.00  0.00
ATOM   3835  CPA CPA Y1956     -30.038  33.184 -20.874  1.00  0.00
ATOM   3836  CPB CPB Y1957     -74.164  36.135 -26.666  1.00  0.00
ATOM   3837  CPC CPC Y1958     -17.567 -87.730 -65.914  1.00  0.00
ATOM   3838  CPD CPD Y1959     -82.430 -30.003 -81.654  1.00  0.00
ATOM   3839  CPE CPE Y1960     -13.328 -77.693  87.535  1.00  0.00
ATOM   3840  CPF CPF Y1961      62.131 -42.434  22.486  1.00  0.00
ATOM   3841  CPG CPG Y1962     -79.557  81.306 -14.325  1.00  0.00
ATOM   3842  CPH CPH Y1963      23.839  46.368 -84.419  1.00  0.00
ATOM   3843  CPI CPI Y1964     -10.016 -30.837  31.914  1.00  0.00
ATOM   3844  CPJ CPJ Y1965      37.180 -26.955  47.976  1.00  0.00
ATOM   3845  CPK CPK Y1966      32.580 -33.473 -27.304  1.00  0.00
ATOM   3846  CPL CPL Y1967      64.034 -57.741  46.859  1.00  0.00
ATOM   3847  CPM CPM Y1968       2.120 -69.838  59.275  1.00  0.00
ATOM   3848  CPN CPN Y1969      21.114  15.477 -53.493  1.00  0.00
ATOM   3849  CPO CPO Y1970     -54.031 -88.150  52.993  1.00  0.00
ATOM   3850  CPP CPP Y1971     -82.137 -59.434 -43.635  1.00  0.00
ATOM   3851  CPQ CPQ Z1972     -44.153 -27.722 -70.407  1.00  0.00
ATOM   3852  CPR CPR Z1973      52.328  73.229 -35.515  1.00  0.00
ATOM   3853  CPS CPS Z1974      27.682  48.005  56.959  1.00  0.00
ATOM   3854  CPT CPT Z1975      57.509  39.394  -2.790  1.00  0.00
ATOM   3855  CPU CPU Z1976     -72.661  52.219  -5.694  1.00  0.00
ATOM   3856  CPV CPV Z1977      72.648  54.209 -50.445  1.00  0.00
ATOM   3857  CPW CPW Z1978      44.497 -59.718  64.109  1.00  0.00
ATOM   3858  CPX CPX Z1979      53.582 -77.591 -29.322  1.00  0.00
ATOM   3859  CPY CPY Z1980     -46.226  34.181 -37.832  1.00  0.00
ATOM   3860  CPZ CPZ Z1981      10.772 -32.260  50.169  1.00  0.00
ATOM   3861  CQA CQA Z1982     -46.801 -41.040 -18.381  1.00  0.00
ATOM   3862  CQB CQB Z1983     -60.200 -21.260  53.988  1.00  0.00
ATOM   3863  CQC CQC Z1984      50.158 -57.154 -71.911  1.00  0.00
ATOM   3864  CQD CQD Z1985     -17.278 -32.788 -49.207  1.00  0.00
ATOM   3865  CQE CQE Z1986     -70.370  51.117  78.375  1.00  0.00
ATOM   3866  CQF CQF Z1987      -0.665  39.371  65.976  1.00  0.00
ATOM   3867  CQG CQG Z1988      33.834 -75.806 -45.711  1.00  0.00
ATOM   3868  CQH CQH Z1989     -42.302  27.590  59.917  1.00  0.00
ATOM   3869  CQI CQI Z1990     -57.008  56.956   5.222  1.00  0.00
ATOM   3870  CQJ CQJ Z1991     -72.944  66.160  11.091  1.00  0.00
ATOM   3871  CQK CQK Z1992     -66.776 -25.079  82.934  1.00  0.00
ATOM   3872  CQL CQL Z1993     -58.315 -14.884 -42.154  1.00  0.00
ATOM   3873  CQM CQM Z1994      54.388  49.210  78.037  1.00  0.00
ATOM   3874  CQN CQN Z1995     -60.638  59.338  16.792  1.00  0.00
ATOM   3875  CQO CQO Z1996       4.434 -45.086   0.697  1.00  0.00
ATOM   3876  CQP CQP Z1997     -44.658  10.324  -3.394  1.00  0.00
ATOM   3877  CQQ CQQ Z1998      70.409 -82.872  52.019  1.00  0.00
ATOM   3878  CQR CQR Z1999      77.322 -60.886  21.365  1.00  0.00
ATOM   3879  CQS CQS Z2000     -12.560 -73.058 -61.681  1.00  0.00
ATOM   3880  CQT CQT Z2001      14.983  -1.077 -58.852  1.00  0.00
ATOM   3881  CQU CQU Z2002     -46.191  82.241 -12.123  1.00  0.00
ATOM   3882  CQV CQV Z2003     -63.745  -9.298  81.572  1.00  0.00
ATOM   3883  CQW CQW Z2004     -23.222  -5.318 -47.467  1.00  0.00
ATOM   3884  CQX CQX Z2005      67.132  17.080 -55.984  1.00  0.00
ATOM   3885  CQY CQY Z2006       1.036 -89.239  16.372  1.00  0.00
ATOM   3886  CQZ CQZ Z2007     -78.731  59.604  49.143  1.00  0.00
ATOM   3887  CRA CRA Z2008      64.012 -37.635  43.172  1.00  0.00
ATOM   3888  CRB CRB Z2009     -53.323  49.542 -71.133  1.00  0.00
ATOM   3889  CRC CRC Z2010     -12.553  52.142  13.543  1.00  0.00
ATOM   3890  CRD CRD Z2011     -73.990 -14.280  -1.971  1.00  0.00
ATOM   3891  CRE CRE Z2012     -39.074  27.414  23.675  1.00  0.00
ATOM   3892  CRF CRF Z2013      81.758 -50.340 -53.717  1.00  0.00
ATOM   3893  CRG CRG Z2014      61.867 -49.842 -24.259  1.00  0.00
ATOM   3894  CRH CRH Z2015      43.608   3.941  -8.985  1.00  0.00
ATOM   3895  CRI CRI Z2016      21.845   2.725  36.787  1.00  0.00
ATOM   3896  CRJ CRJ Z2017      72.625 -45.408  70.364  1.00  0.00
ATOM   3897  CRK CRK Z2018     -26.272 -65.441 -62.832  1.00  0.00
ATOM   3898  CRL CRL Z2019      49.229 -17.760  21.771  1.00  0.00
ATOM   3899  CRM CRM Z2020      71.261 -72.310  77.610  1.00  0.00
ATOM   3900  CRN CRN Z2021     -51.357 -45.156 -72.793  1.00  0.00
ATOM   3901  CRO CRO Z2022       7.899  69.586  75.778  1.00  0.00
ATOM   3902  CRP CRP Z2023     -78.880  25.636  48.917  1.00  0.00
ATOM   3903  CRQ CRQ Z2024      -0.089 -55.554  69.241  1.00  0.00
ATOM   3904  CRR CRR Z2025     -13.702   5.744  50.102  1.00  0.00
ATOM   3905  CRS CRS Z2026      51.146  74.972  45.309  1.00  0.00
ATOM   3906  CRT CRT Z2027       4.508  71.455  19.125  1.00  0.00
ATOM   3907  CRU CRU Z2028      73.740 -21.634 -36.938  1.00  0.00
ATOM   3908  CRV CRV Z2029      85.313 -69.516 -42.328  1.00  0.00
ATOM   3909  CRW CRW Z2030     -35.369 -28.837  85.860  1.00  0.00
ATOM   3910  CRX CRX Z2031     -75.509  24.179  72.420  1.00  0.00
ATOM   3911  CRY CRY Z2032      -7.507 -69.195  18.471  1.00  0.00
ATOM   3912  CRZ CRZ Z2033     -70.152  72.593  79.862  1.00  0.00
ATOM   3913  CSA CSA Z2034      49.766 -48.573  23.155  1.00  0.00
ATOM   3914  CSB CSB Z2035       0.937  73.221 -28.120  1.00  0.00
ATOM   3915  CSC CSC Z2036      15.143  72.948 -61.080  1.00  0.00
ATOM   3916  CSD CSD Z2037      81.952 -24.908  59.185  1.00  0.00
ATOM   3917  CSE CSE Z2038      29.631  23.201  46.971  1.00  0.00
ATOM   3918  CSF CSF Z2039     -18.229  40.894  81.218  1.00  0.00
ATOM   3919  CSG CSG Z2040     -34.074 -73.173  31.739  1.00  0.00
ATOM   3920  CSH CSH Z2041      22.305  52.232   6.504  1.00  0.00
ATOM   3921  CSI CSI Z2042     -58.096 -65.296  45.843  1.00  0.00
ATOM   3922  CSJ CSJ Z2043     -11.070  31.688 -26.205  1.00  0.00
ATOM   3923  CSK CSK Z2044     -51.440 -73.245 -35.278  1.00  0.00
ATOM   3924  CSL CSL Z2045      73.239  69.948  15.487  1.00  0.00
ATOM   3925  CSM CSM Z2046     -65.300  12.791 -79.009  1.00  0.00
ATOM   3926  CSN CSN Z2047      32.385  22.968 -63.334  1.00  0.00
ATOM   3927  CSO CSO Z2048     -32.048  26.583 -75.605  1.00  0.00
ATOM   3928  CSP CSP Z2049     -55.999 -46.035 -53.404  1.00  0.00
ATOM   3929  CSQ CSQ Z2050      65.584  41.705 -55.200  1.00  0.00
ATOM   3930  CSR CSR Z2051     -30.508  57.458  60.406  1.00  0.00
ATOM   3931  CSS CSS Z2052      86.812 -69.876  88.074  1.00  0.00
ATOM   3932  CST CST Z2053     -13.927  25.902  12.978  1.00  0.00
ATOM   3933  CSU CSU Z2054      73.865 -18.700 -76.545  1.00  0.00
ATOM   3934  CSV CSV Z2055     -65.150 -63.460  19.462  1.00  0.00
ATOM   3935  CSW CSW Z2056      33.380  28.570 -23.958  1.00  0.00
ATOM   3936  CSX CSX Z2057     -79.305 -85.678  39.595  1.00  0.00
ATOM   3937  CSY CSY Z2058       8.838 -85.251 -25.504  1.00  0.00
ATOM   3938  CSZ CSZ Z2059      83.266  36.925 -76.471  1.00  0.00
ATOM   3939  CTA CTA Z2060      18.474 -28.773  82.325  1.00  0.00
ATOM   3940  CTB CTB Z2061       1.793 -86.014  -8.535  1.00  0.00
ATOM   3941  CTC CTC Z2062      69.831 -61.907 -12.563  1.00  0.00
ATOM   3942  CTD CTD Z2063     -81.093 -34.855 -83.025  1.00  0.00
ATOM   3943  CTE CTE Z2064     -68.461  16.535 -23.085  1.00  0.00
ATOM   3944  CTF CTF Z2065     -79.909 -78.786  83.227  1.00  0.00
ATOM   3945  CTG CTG Z2066      75.688  38.639  50.836  1.00  0.00
ATOM   3946  CTH CTH Z2067      36.104 -79.767 -80.643  1.00  0.00
ATOM   3947  CTI CTI Z2068      42.035  68.147  74.965  1.00  0.00
ATOM   3948  CTJ CTJ Z2069     -68.402 -80.366  -9.409  1.00  0.00
ATOM   3949  CTK CTK Z2070       8.635  36.244  46.029  1.00  0.00
ATOM   3950  CTL CTL Z2071      46.690  51.335  46.762  1.00  0.00
ATOM   3951  CTM CTM Z2072      48.643  11.604  19.010  1.00  0.00
ATOM   3952  CTN CTN Z2073      73.769  50.798  69.159  1.00  0.00
ATOM   3953  CTO CTO Z2074      61.305   7.628  60.033  1.00  0.00
ATOM   3954  CTP CTP Z2075      22.118 -32.700 -58.231  1.00  0.00
ATOM   3955  CTQ CTQ Z2076      79.549  54.834 -66.364  1.00  0.00
ATOM   3956  CTR CTR Z2077     -80.959   4.990 -11.834  1.00  0.00
ATOM   3957  CTS CTS Z2078      44.745   0.280  85.528  1.00  0.00
ATOM   3958  CTT CTT Z2079       2.091  45.496 -58.157  1.00  0.00
ATOM   3959  CTU CTU Z2080     -68.840  -7.789 -22.359  1.00  0.00
ATOM   3960  CTV CTV Z2081     -26.206   1.753  21.394  1.00  0.00
ATOM   3961  CTW CTW Z2082      27.877  62.393  45.497  1.00  0.00
ATOM   3962  CTX CTX Z2083     -51.458  75.313 -44.358  1.00  0.00
ATOM   3963  CTY CTY Z2084     -25.428  64.650 -11.135  1.00  0.00
ATOM   3964  CTZ CTZ Z2085     -50.116  75.956  77.347  1.00  0.00
ATOM   3965  CUA CUA Z2086      48.358  32.236  71.165  1.00  0.00
ATOM   3966  CUB CUB Z2087      -1.186 -48.344 -87.682  1.00  0.00
ATOM   3967  CUC CUC Z2088      20.381 -12.097 -44.964  1.00  0.00
ATOM   3968  CUD CUD Z2089       3.505  76.624  38.530  1.00  0.00
ATOM   3969  CUE CUE Z2090      61.472  -1.336 -42.559  1.00  0.00
ATOM   3970  CUF CUF Z2091     -66.061 -38.778 -44.547  1.00  0.00
ATOM   3971  CUG CUG Z2092     -61.606 -17.105 -78.088  1.00  0.00
ATOM   3972  CUH CUH Z2093     -30.995 -40.787  67.543  1.00  0.00
ATOM   3973  CUI CUI Z2094     -71.917  27.193  26.823  1.00  0.00
ATOM   3974  CUJ CUJ Z2095       2.845  38.053  24.547  1.00  0.00
ATOM   3975  CUK CUK Z2096     -21.938  62.879 -66.865  1.00  0.00
ATOM   3976  CUL CUL Z2097      74.139   3.779  -0.679  1.00  0.00
ATOM   3977  CUM CUM Z2098     -36.746  15.204 -56.801  1.00  0.00
ATOM   3978  CUN CUN Z2099      69.779 -31.031  11.938  1.00  0.00
ATOM   3979  CUO CUO Z2100     -56.554  77.021 -78.002  1.00  0.00
ATOM   3980  CUP CUP Z2101     -12.848 -68.848 -20.509  1.00  0.00
ATOM   3981  CUQ CUQ Z2102       8.589  71.882  -8.044  1.00  0.00
ATOM   3982  CUR CUR Z2103       1.830 -16.027 -74.595  1.00  0.00
ATOM   3983  CUS CUS Z2104     -57.603 -80.633  63.475  1.00  0.00
ATOM   3984  CUT CUT Z2105     -81.872  15.777   5.686  1.00  0.00
ATOM   3985  CUU CUU Z2106     -75.209  38.594 -32.288  1.00  0.00
ATOM   3986  CUV CUV Z2107     -28.725 -52.101  48.146  1.00  0.00
ATOM   3987  CUW CUW Z2108      36.112  -2.765  47.693  1.00  0.00
ATOM   3988  CUX CUX Z2109      29.127  44.167 -15.253  1.00  0.00
ATOM   3989  CUY CUY Z2110      16.829 -75.394  -9.159  1.00  0.00
ATOM   3990  CUZ CUZ Z2111      81.698  28.127   6.246  1.00  0.00
ATOM   3991  CVA CVA Z2112      63.209  52.619  33.690  1.00  0.00
ATOM   3992  CVB CVB Z2113     -29.981 -42.459  -2.180  1.00  0.00
ATOM   3993  CVC CVC Z2114     -28.260 -29.050  24.292  1.00  0.00
ATOM   3994  CVD CVD Z2115      45.203  11.327  61.776  1.00  0.00
ATOM   3995  CVE CVE Z2116     -80.958 -84.603  59.573  1.00  0.00
ATOM   3996  CVF CVF Z2117     -10.876 -76.926 -34.029  1.00  0.00
ATOM   3997  CVG CVG Z2118     -34.243 -26.890 -25.255  1.00  0.00
ATOM   3998  CVH CVH Z2119      41.026 -10.402 -62.655  1.00  0.00
ATOM   3999  CVI CVI Z2120     -53.803  38.654   7.010  1.00  0.00
ATOM   4000  CVJ CVJ Z2121     -60.540 -70.712 -77.926  1.00  0.00
ATOM   4001  CVK CVK Z2122     -26.497 -53.140  23.572  1.00  0.00
ATOM   4002  CVL CVL Z2123      54.029 -19.049  74.264  1.00  0.00
ATOM   4003  CVM CVM Z2124      60.691 -70.046  28.463  1.00  0.00
ATOM   4004  CVN CVN Z2125      -6.474  47.953  39.583  1.00  0.00
ATOM   4005  CVO CVO Z2126     -12.895 -33.183  84.383  1.00  0.00
ATOM   4006  CVP CVP Z2127      58.211 -84.545 -72.141  1.00  0.00
ATOM   4007  CVQ CVQ Z2128      54.739 -34.087 -47.323  1.00  0.00
ATOM   4008  CVR CVR Z2129       5.654  35.871 -76.197  1.00  0.00
ATOM   4009  CVS CVS Z2130      44.573 -74.755 -55.761  1.00  0.00
ATOM   4010  CVT CVT Z2131      70.953  79.997 -77.470  1.00  0.00
ATOM   4011  CVU CVU Z2132     -40.546  73.196  25.449  1.00  0.00
ATOM   4012  CVV CVV Z2133     -77.899   9.745  52.297  1.00  0.00
ATOM   4013  CVW CVW Z2134      85.787  12.400  35.865  1.00  0.00
ATOM   4014  CVX CVX Z2135      18.218  -2.335  78.804  1.00  0.00
ATOM   4015  CVY CVY Z2136      17.864 -75.044  30.069  1.00  0.00
ATOM   4016  CVZ CVZ Z2137     -11.012 -67.816  45.630  1.00  0.00
ATOM   4017  CWA CWA Z2138       3.139  49.667 -39.447  1.00  0.00
ATOM   4018  CWB CWB Z2139      31.061 -29.896   2.343  1.00  0.00
ATOM   4019  CWC CWC Z2140     -63.011  69.720  41.682  1.00  0.00
ATOM   4020  CWD CWD Z2141      31.758 -18.934  72.612  1.00  0.00
ATOM   4021  CWE CWE Z2142      25.331 -39.381  21.773  1.00  0.00
ATOM   4022  CWF CWF Z2143     -29.925 -19.100 -72.003  1.00  0.00
ATOM   4023  CWG CWG Z2144      41.492 -39.903  88.189  1.00  0.00
ATOM   4024  CWH CWH Z2145       7.087  -3.456  21.765  1.00  0.00
ATOM   4025  CWI CWI Z2146      57.616  51.251 -82.072  1.00  0.00
ATOM   4026  CWJ CWJ Z2147      59.378  63.346  57.600  1.00  0.00
ATOM   4027  CWK CWK Z2148      19.036  52.416 -71.129  1.00  0.00
ATOM   4028  CWL CWL Z2149     -56.427  56.580  86.459  1.00  0.00
ATOM   4029  CWM CWM Z2150      36.660  84.618  65.091  1.00  0.00
ATOM   4030  CWN CWN Z2151     -60.916 -51.980  -4.050  1.00  0.00
ATOM   4031  CWO CWO Z2152      76.869  -8.911  34.256  1.00  0.00
ATOM   4032  CWP CWP Z2153     -53.862  71.721 -19.435  1.00  0.00
ATOM   4033  CWQ CWQ Z2154     -33.334 -11.516  68.598  1.00  0.00
ATOM   4034  CWR CWR Z2155     -28.554  29.590  72.406  1.00  0.00
ATOM   4035  CWS CWS Z2156     -77.014 -43.180  24.827  1.00  0.00
ATOM   4036  CWT CWT Z2157      65.876  65.167 -15.775  1.00  0.00
ATOM   4037  CWU CWU Z2158      29.793 -31.779 -18.918  1.00  0.00
ATOM   4038  CWV CWV Z2159      24.317 -76.848  13.670  1.00  0.00
ATOM   4039  CWW CWW Z2160     -21.746 -48.118 -75.293  1.00  0.00
ATOM   4040  CWX CWX Z2161      25.972  55.094 -40.741  1.00  0.00
ATOM   4041  CWY CWY Z2162      69.016  -3.166  83.266  1.00  0.00
ATOM   4042  CWZ CWZ Z2163     -63.453  64.439 -55.815  1.00  0.00
ATOM   4043  CXA CXA Z2164      -5.726 -62.798 -48.864  1.00  0.00
ATOM   4044  CXB CXB Z2165      57.610  20.238  44.248  1.00  0.00
ATOM   4045  CXC CXC Z2166      62.287 -17.226  -0.748  1.00  0.00
ATOM   4046  CXD CXD Z2167      30.326 -64.384  26.167  1.00  0.00
ATOM   4047  CXE CXE Z2168     -39.337  73.742   8.688  1.00  0.00
ATOM   4048  CXF CXF Z2169      39.606  50.335 -43.356  1.00  0.00
ATOM   4049  CXG CXG Z2170      44.489  -8.794 -27.591  1.00  0.00
ATOM   4050  CXH CXH Z2171     -18.792 -73.273  78.539  1.00  0.00
ATOM   4051  CXI CXI Z2172      -3.671 -11.843 -40.414  1.00  0.00
ATOM   4052  CXJ CXJ Z2173     -25.575  39.169  40.255  1.00  0.00
ATOM   4053  CXK CXK Z2174     -52.896 -76.266  -3.247  1.00  0.00
ATOM   4054  CXL CXL Z2175      22.068  69.604 -76.954  1.00  0.00
ATOM   4055  CXM CXM Z2176     -20.073 -32.799 -77.516  1.00  0.00
ATOM   4056  CXN CXN Z2177      70.932  38.344  29.804  1.00  0.00
ATOM   4057  CXO CXO Z2178      18.569 -66.304 -73.572  1.00  0.00
ATOM   4058  CXP CXP Z2179      -4.224 -85.369 -82.351  1.00  0.00
ATOM   4059  CXQ CXQ Z2180     -11.697 -85.610  -8.766  1.00  0.00
ATOM   4060  CXR CXR Z2181     -79.667 -29.172  -7.983  1.00  0.00
ATOM   4061  CXS CXS Z2182     -68.515  21.544  12.223  1.00  0.00
ATOM   4062  CXT CXT Z2183      50.609  63.825 -74.934  1.00  0.00
ATOM   4063  CXU CXU Z2184      39.342  -4.833  64.575  1.00  0.00
ATOM   4064  CXV CXV Z2185       2.015 -88.355  67.883  1.00  0.00
ATOM   4065  CXW CXW Z2186      17.458 -77.718 -47.855  1.00  0.00
ATOM   4066  CXX CXX Z2187      36.290 -30.447  17.310  1.00  0.00
ATOM   4067  CXY CXY Z2188     -56.522   4.026 -65.088  1.00  0.00
ATOM   4068  CXZ CXZ Z2189      -3.738  72.151 -78.691  1.00  0.00
ATOM   4069  CYA CYA Z2190      14.009  28.701 -51.954  1.00  0.00
ATOM   4070  CYB CYB Z2191      86.402  64.156  64.435  1.00  0.00
ATOM   4071  CYC CYC Z2192       8.596  20.097  31.789  1.00  0.00
ATOM   4072  CYD CYD Z2193     -14.395  32.392  36.527  1.00  0.00
ATOM   4073  CYE CYE Z2194     -37.039 -17.933 -48.549  1.00  0.00
ATOM   4074  CYF CYF Z2195      87.047  63.782 -30.016  1.00  0.00
ATOM   4075  CYG CYG Z2196      56.867  77.421   4.880  1.00  0.00
ATOM   4076  CYH CYH Z2197      89.092   9.214 -30.144  1.00  0.00
ATOM   4077  CYI CYI Z2198      22.572  11.937 -22.402  1.00  0.00
ATOM   4078  CYJ CYJ Z2199     -21.209 -68.266   0.293  1.00  0.00
ATOM   4079  CYK CYK Z2200     -83.329 -40.532  81.613  1.00  0.00
ATOM   4080  CYL CYL Z2201     -17.464  62.553 -42.821  1.00  0.00
ATOM   4081  CYM CYM Z2202     -78.341 -18.053  14.201  1.00  0.00
ATOM   4082  CYN CYN Z2203     -70.582 -38.311 -67.233  1.00  0.00
ATOM   4083  CYO CYO Z2204     -82.702  -5.279  19.937  1.00  0.00
ATOM   4084  CYP CYP Z2205     -39.666   4.135 -29.363  1.00  0.00
ATOM   4085  CYQ CYQ Z2206       2.114  54.569  44.963  1.00  0.00
ATOM   4086  CYR CYR Z2207     -59.741  15.334  49.202  1.00  0.00
ATOM   4087  CYS CYS Z2208     -50.724  23.905  38.851  1.00  0.00
ATOM   4088  CYT CYT Z2209     -72.122 -74.834  68.684  1.00  0.00
ATOM   4089  CYU CYU Z2210      54.629  26.643 -80.605  1.00  0.00
ATOM   4090  CYV CYV Z2211      77.153  59.693  39.062  1.00  0.00
ATOM   4091  CYW CYW Z2212      46.534  38.543 -32.956  1.00  0.00
ATOM   4092  CYX CYX Z2213     -28.757  39.989  23.117  1.00  0.00
ATOM   4093  CYY CYY Z2214      73.924  34.980 -29.681  1.00  0.00
ATOM   4094  CYZ CYZ Z2215     -19.060   9.159 -64.189  1.00  0.00
ATOM   4095  CZA CZA Z2216       6.824 -82.185 -47.678  1.00  0.00
ATOM   4096  CZB CZB Z2217     -21.463 -17.117 -11.935  1.00  0.00
ATOM   4097  CZC CZC Z2218     -54.339 -41.783  19.038  1.00  0.00
ATOM   4098  CZD CZD Z2219     -73.730  56.658 -83.527  1.00  0.00
ATOM   4099  CZE CZE Z2220     -12.151  82.989 -42.696  1.00  0.00
ATOM   4100  CZF CZF Z2221      -5.357 -16.452  84.137  1.00  0.00
ATOM   4101  CZG CZG Z2222      58.998  51.214 -65.035  1.00  0.00
ATOM   4102  CZH CZH Z2223     -17.067 -39.175  51.103  1.00  0.00
ATOM   4103  CZI CZI Z2224      78.074  54.726 -17.476  1.00  0.00
ATOM   4104  CZJ CZJ Z2225     -57.732 -87.573 -53.312  1.00  0.00
ATOM   4105  CZK CZK Z2226      76.328 -40.202  -8.748  1.00  0.00
ATOM   4106  CZL CZL Z2227     -49.660  50.904  29.339  1.00  0.00
ATOM   4107  CZM CZM Z2228     -54.088 -55.143  85.724  1.00  0.00
ATOM   4108  CZN CZN Z2229     -35.889  59.568 -57.028  1.00  0.00
ATOM   4109  CZO CZO Z2230     -79.070  79.311 -79.160  1.00  0.00
ATOM   4110  CZP CZP Z2231      44.344 -60.740 -27.337  1.00  0.00
ATOM   4111  CZQ CZQ Z2232     -76.085 -69.300 -31.225  1.00  0.00
ATOM   4112  CZR CZR Z2233      85.553 -87.831 -45.244  1.00  0.00
ATOM   4113  CZS CZS Z2234     -15.957  75.871  14.814  1.00  0.00
ATOM   4114  CZT CZT Z2235      27.716 -54.256 -23.656  1.00  0.00
ATOM   4115  CZU CZU Z2236      29.000  82.776  -0.252  1.00  0.00
ATOM   4116  CZV CZV Z2237      26.718  45.066 -66.406  1.00  0.00
ATOM   4117  CZW CZW Z2238      26.214 -82.087  50.302  1.00  0.00
ATOM   4118  CZX CZX Z2239     -11.124  48.512 -31.437  1.00  0.00
ATOM   4119  CZY CZY Z2240      46.755  46.345  62.080  1.00  0.00
ATOM   4120  CZZ CZZ Z2241     -72.928 -86.109  20.911  1.00  0.00
ATOM   4121  DAA DAA Z2242      55.242 -80.373  16.258  1.00  0.00
ATOM   4122  DAB DAB Z2243     -17.841  37.915 -63.881  1.00  0.00
ATOM   4123  DAC DAC Z2244     -54.043 -55.775 -30.581  1.00  0.00
ATOM   4124  DAD DAD Z2245      40.579 -66.759  -7.975  1.00  0.00
ATOM   4125  DAE DAE Z2246     -82.056  73.455  -8.880  1.00  0.00
ATOM   4126  DAF DAF Z2247      77.594 -85.691  18.399  1.00  0.00
ATOM   4127  DAG DAG Z2248     -85.065  74.908 -22.933  1.00  0.00
ATOM   4128  DAH DAH Z2249     -18.270 -75.849  58.756  1.00  0.00
ATOM   4129  DAI DAI Z2250     -49.147  58.495 -22.030  1.00  0.00
ATOM   4130  DAJ DAJ Z2251      35.472 -18.402  39.619  1.00  0.00
ATOM   4131  DAK DAK Z2252      61.757  76.990  74.039  1.00  0.00
ATOM   4132  DAL DAL Z2253     -47.644  -5.276 -72.241  1.00  0.00
ATOM   4133  DAM DAM Z2254      18.270  27.952 -33.890  1.00  0.00
ATOM   4134  DAN DAN Z2255      15.357  31.971 -19.787  1.00  0.00
ATOM   4135  DAO DAO Z2256      13.770  40.108  77.937  1.00  0.00
ATOM   4136  DAP DAP Z2257     -21.440 -85.710  50.230  1.00  0.00
ATOM   4137  DAQ DAQ Z2258      83.876  39.532 -43.827  1.00  0.00
ATOM   4138  DAR DAR Z2259     -46.271   0.715  38.999  1.00  0.00
ATOM   4139  DAS DAS Z2260       8.187 -86.422  30.975  1.00  0.00
ATOM   4140  DAT DAT Z2261      67.512 -56.387  44.460  1.00  0.00
ATOM   4141  DAU DAU Z2262     -75.794  58.216 -43.255  1.00  0.00
ATOM   4142  DAV DAV Z2263      40.356 -88.325  -8.965  1.00  0.00
ATOM   4143  DAW DAW Z2264      49.999  42.199 -62.716  1.00  0.00
ATOM   4144  DAX DAX Z2265     -35.248 -17.806  -4.830  1.00  0.00
ATOM   4145  DAY DAY Z2266     -38.224 -80.657 -23.344  1.00  0.00
ATOM   4146  DAZ DAZ Z2267     -41.435 -67.877   8.273  1.00  0.00
ATOM   4147  DBA DBA Z2268       5.066  57.751  57.319  1.00  0.00
ATOM   4148  DBB DBB Z2269      33.717 -34.356 -81.308  1.00  0.00
ATOM   4149  DBC DBC Z2270      -3.031  18.204 -37.827  1.00  0.00
ATOM   4150  DBD DBD Z2271     -61.252  35.726  81.644  1.00  0.00
ATOM   4151  DBE DBE Z2272      27.310  81.475 -44.131  1.00  0.00
ATOM   4152  DBF DBF Z2273     -36.672 -61.145  61.134  1.00  0.00
ATOM   4153  DBG DBG Z2274     -12.053  22.576 -47.776  1.00  0.00
ATOM   4154  DBH DBH Z2275      82.927  -5.153 -30.979  1.00  0.00
ATOM   4155  DBI DBI Z2276     -11.152 -25.305 -24.572  1.00  0.00
ATOM   4156  DBJ DBJ Z2277      84.135  30.294  38.305  1.00  0.00
ATOM   4157  DBK DBK Z2278      87.967  78.055  31.554  1.00  0.00
ATOM   4158  DBL DBL Z2279     -83.806  -7.487  47.139  1.00  0.00
ATOM   4159  DBM DBM Z2280     -75.769  39.914  41.470  1.00  0.00
ATOM   4160  DBN DBN Z2281     -24.568  20.968  31.658  1.00  0.00
ATOM   4161  DBO DBO Z2282      35.819  57.424 -14.752  1.00  0.00
ATOM   4162  DBP DBP Z2283       7.550 -62.564 -40.747  1.00  0.00
ATOM   4163  DBQ DBQ Z2284      38.404 -27.285  59.137  1.00  0.00
ATOM   4164  DBR DBR Z2285      54.192 -28.839 -14.413  1.00  0.00
ATOM   4165  DBS DBS Z2286      52.596 -30.655 -80.707  1.00  0.00
ATOM   4166  DBT DBT Z2287     -63.557  81.825  22.969  1.00  0.00
ATOM   4167  DBU DBU Z2288     -64.818 -86.089 -33.067  1.00  0.00
ATOM   4168  DBV DBV Z2289     -31.299 -53.088 -22.967  1.00  0.00
ATOM   4169  DBW DBW Z2290     -53.278  77.236 -58.497  1.00  0.00
ATOM   4170  DBX DBX Z2291     -40.850  38.505 -16.428  1.00  0.00
ATOM   4171  DBY DBY Z2292       0.397  80.883  55.929  1.00  0.00
ATOM   4172  DBZ DBZ Z2293      33.443  81.212  87.506  1.00  0.00
ATOM   4173  DCA DCA Z2294     -64.948  -1.928  12.373  1.00  0.00
ATOM   4174  DCB DCB Z2295     -74.093   9.199 -48.949  1.00  0.00
ATOM   4175  DCC DCC Z2296     -37.657 -56.551 -40.319  1.00  0.00
ATOM   4176  DCD DCD Z2297     -45.637  -8.266  22.139  1.00  0.00
ATOM   4177  DCE DCE Z2298      68.716  -6.486  10.915  1.00  0.00
ATOM   4178  DCF DCF Z2299     -60.345   7.225  38.053  1.00  0.00
ATOM   4179  DCG DCG Z2300      33.499 -88.621 -30.254  1.00  0.00
ATOM   4180  DCH DCH Z2301      86.684 -39.386  49.843  1.00  0.00
ATOM   4181  DCI DCI Z2302      27.994  57.535  80.509  1.00  0.00
ATOM   4182  DCJ DCJ Z2303     -76.756 -53.748 -59.487  1.00  0.00
ATOM   4183  DCK DCK Z2304      -3.330  28.763  80.947  1.00  0.00
ATOM   4184  DCL DCL Z2305     -38.904 -74.970 -43.217  1.00  0.00
ATOM   4185  DCM DCM Z2306     -63.512  -8.450 -63.568  1.00  0.00
ATOM   4186  DCN DCN Z2307      32.851 -60.053  11.615  1.00  0.00
ATOM   4187  DCO DCO Z2308      90.206 -80.342  49.351  1.00  0.00
ATOM   4188  DCP DCP Z2309     -66.498  50.711  27.352  1.00  0.00
ATOM   4189  DCQ DCQ Z2310     -50.177  63.174 -37.757  1.00  0.00
ATOM   4190  DCR DCR Z2311     -18.448  79.726  33.510  1.00  0.00
ATOM   4191  DCS DCS Z2312     -70.800 -41.260 -31.457  1.00  0.00
ATOM   4192  DCT DCT Z2313     -11.412   8.211   4.751  1.00  0.00
ATOM   4193  DCU DCU Z2314      43.950 -73.737   8.246  1.00  0.00
ATOM   4194  DCV DCV Z2315      55.417 -88.567 -11.767  1.00  0.00
ATOM   4195  DCW DCW Z2316     -67.441  80.640 -30.342  1.00  0.00
ATOM   4196  DCX DCX Z2317      46.482  17.291 -22.858  1.00  0.00
ATOM   4197  DCY DCY Z2318     -56.940 -28.147   2.779  1.00  0.00
ATOM   4198  DCZ DCZ Z2319     -78.651  35.289  86.796  1.00  0.00
ATOM   4199  DDA DDA Z2320     -81.523 -16.805  84.000  1.00  0.00
ATOM   4200  DDB DDB Z2321      87.883  77.101  52.584  1.00  0.00
ATOM   4201  DDC DDC Z2322      67.630 -11.642  55.923  1.00  0.00
ATOM   4202  DDD DDD Z2323     -29.525  72.813 -78.410  1.00  0.00
ATOM   4203  DDE DDE Z2324      47.066 -17.012  -0.714  1.00  0.00
ATOM   4204  DDF DDF Z2325     -82.078 -64.179 -21.402  1.00  0.00
ATOM   4205  DDG DDG Z2326     -29.946  49.060 -76.209  1.00  0.00
ATOM   4206  DDH DDH Z2327      61.406  -1.845 -22.834  1.00  0.00
ATOM   4207  DDI DDI Z2328       4.450  26.191  -2.568  1.00  0.00
ATOM   4208  DDJ DDJ Z2329      32.099 -88.406 -65.139  1.00  0.00
ATOM   4209  DDK DDK Z2330      83.918   2.324  60.542  1.00  0.00
ATOM   4210  DDL DDL Z2331      28.568  84.158 -65.796  1.00  0.00
ATOM   4211  DDM DDM Z2332      12.183 -87.749 -61.509  1.00  0.00
ATOM   4212  DDN DDN Z2333      78.411 -21.320  -3.681  1.00  0.00
ATOM   4213  DDO DDO Z2334      75.159 -62.405 -75.764  1.00  0.00
ATOM   4214  DDP DDP Z2335     -13.107 -12.512  20.134  1.00  0.00
ATOM   4215  DDQ DDQ Z2336     -49.940   6.193  80.919  1.00  0.00
ATOM   4216  DDR DDR Z2337      52.647 -88.336   1.370  1.00  0.00
ATOM   4217  DDS DDS Z2338      -8.948 -64.590 -76.188  1.00  0.00
ATOM   4218  DDT DDT Z2339       8.495  -8.275 -29.686  1.00  0.00
ATOM   4219  DDU DDU Z2340     -58.137  37.157  44.924  1.00  0.00
ATOM   4220  DDV DDV Z2341      67.353 -11.116 -62.458  1.00  0.00
ATOM   4221  DDW DDW Z2342      72.541 -78.209 -67.632  1.00  0.00
ATOM   4222  DDX DDX Z2343      87.244 -68.854  38.993  1.00  0.00
ATOM   4223  DDY DDY Z2344      58.222 -65.679  -5.046  1.00  0.00
ATOM   4224  DDZ DDZ Z2345      15.851  40.879 -59.895  1.00  0.00
ATOM   4225  DEA DEA Z2346     -46.023 -15.988   2.831  1.00  0.00
ATOM   4226  DEB DEB Z2347      48.232  58.501 -54.253  1.00  0.00
ATOM   4227  DEC DEC Z2348      71.902  74.993  -4.622  1.00  0.00
ATOM   4228  DED DED Z2349      50.072 -38.324  -5.107  1.00  0.00
ATOM   4229  DEE DEE Z2350      85.719  12.692 -71.169  1.00  0.00
ATOM   4230  DEF DEF Z2351     -25.106  30.921   4.622  1.00  0.00
ATOM   4231  DEG DEG Z2352     -79.099 -59.318  52.841  1.00  0.00
ATOM   4232  DEH DEH Z2353     -29.937 -88.538 -71.109  1.00  0.00
ATOM   4233  DEI DEI Z2354      88.832 -20.026 -66.128  1.00  0.00
ATOM   4234  DEJ DEJ Z2355      85.754  -5.862  84.538  1.00  0.00
ATOM   4235  DEK DEK Z2356     -55.376   3.871 -28.678  1.00  0.00
ATOM   4236  DEL DEL Z2357      78.385 -67.939   5.417  1.00  0.00
ATOM   4237  DEM DEM Z2358     -31.668 -19.496   9.106  1.00  0.00
ATOM   4238  DEN DEN Z2359      23.850 -48.721 -86.881  1.00  0.00
ATOM   4239  DEO DEO Z2360     -72.745   5.991  34.058  1.00  0.00
ATOM   4240  DEP DEP Z2361      35.574 -87.470  21.799  1.00  0.00
ATOM   4241  DEQ DEQ Z2362      46.570  85.255  85.649  1.00  0.00
ATOM   4242  DER DER Z2363     -48.178  45.865  44.960  1.00  0.00
ATOM   4243  DES DES Z2364      17.266 -70.943  41.620  1.00  0.00
ATOM   4244  DET DET Z2365      15.143  23.406  73.272  1.00  0.00
ATOM   4245  DEU DEU Z2366      45.755  55.623  22.881  1.00  0.00
ATOM   4246  DEV DEV Z2367     -69.037  81.789  50.011  1.00  0.00
ATOM   4247  DEW DEW Z2368      61.977  12.971  -5.523  1.00  0.00
ATOM   4248  DEX DEX Z2369     -32.951  81.878 -34.762  1.00  0.00
ATOM   4249  DEY DEY Z2370      24.429 -61.252  41.137  1.00  0.00
ATOM   4250  DEZ DEZ Z2371       9.468 -78.177  59.346  1.00  0.00
ATOM   4251  DFA DFA Z2372     -37.215 -81.513  77.104  1.00  0.00
ATOM   4252  DFB DFB Z2373     -78.770  35.143   2.936  1.00  0.00
ATOM   4253  DFC DFC Z2374      25.754 -73.118 -27.929  1.00  0.00
ATOM   4254  DFD DFD Z2375      -2.722   8.253  86.715  1.00  0.00
ATOM   4255  DFE DFE Z2376      40.201 -70.971  23.965  1.00  0.00
ATOM   4256  DFF DFF Z2377     -74.675 -56.193 -80.479  1.00  0.00
ATOM   4257  DFG DFG Z2378      13.738  78.859   8.572  1.00  0.00
ATOM   4258  DFH DFH Z2379      -9.344  22.832 -85.295  1.00  0.00
ATOM   4259  DFI DFI Z2380     -34.336 -77.443 -11.667  1.00  0.00
ATOM   4260  DFJ DFJ Z2381      90.367 -15.591  52.429  1.00  0.00
ATOM   4261  DFK DFK Z2382     -10.455 -52.916 -39.248  1.00  0.00
ATOM   4262  DFL DFL Z2383     -31.882  30.161 -62.213  1.00  0.00
ATOM   4263  DFM DFM Z2384      -6.956  45.111 -80.107  1.00  0.00
ATOM   4264  DFN DFN Z2385      -8.132 -49.343 -26.176  1.00  0.00
ATOM   4265  DFO DFO Z2386      61.491  26.943  81.578  1.00  0.00
ATOM   4266  DFP DFP Z2387     -50.363  -4.290 -56.618  1.00  0.00
ATOM   4267  DFQ DFQ Z2388      26.318  25.729  24.933  1.00  0.00
ATOM   4268  DFR DFR Z2389     -66.247 -46.654  53.818  1.00  0.00
ATOM   4269  DFS DFS Z2390      75.913  58.489 -82.346  1.00  0.00
ATOM   4270  DFT DFT Z2391     -28.436  51.314 -45.089  1.00  0.00
ATOM   4271  DFU DFU Z2392      73.279  22.776 -12.192  1.00  0.00
ATOM   4272  DFV DFV Z2393     -59.608 -65.572 -22.505  1.00  0.00
ATOM   4273  DFW DFW Z2394     -83.318  67.766  26.088  1.00  0.00
ATOM   4274  DFX DFX Z2395     -71.472  38.962 -50.045  1.00  0.00
ATOM   4275  DFY DFY Z2396     -76.835 -40.719  58.944  1.00  0.00
ATOM   4276  DFZ DFZ Z2397     -19.724   5.853 -81.795  1.00  0.00
ATOM   4277  DGA DGA Z2398      85.516   9.291   9.331  1.00  0.00
ATOM   4278  DGB DGB Z2399      63.548  25.948 -33.747  1.00  0.00
ATOM   4279  DGC DGC Z2400     -54.509 -36.220  33.580  1.00  0.00
ATOM   4280  DGD DGD Z2401     -59.622  35.694  -9.770  1.00  0.00
ATOM   4281  DGE DGE Z2402     -24.876  12.135  85.739  1.00  0.00
ATOM   4282  DGF DGF Z2403      67.229 -36.458  86.656  1.00  0.00
ATOM   4283  DGG DGG Z2404       8.727 -30.638 -31.238  1.00  0.00
ATOM   4284  DGH DGH Z2405      84.809 -76.876  -4.995  1.00  0.00
ATOM   4285  DGI DGI Z2406      41.112 -33.684  46.020  1.00  0.00
ATOM   4286  DGJ DGJ Z2407      61.491  38.128  88.224  1.00  0.00
ATOM   4287  DGK DGK Z2408      -6.428  67.127  34.354  1.00  0.00
ATOM   4288  DGL DGL Z2409     -16.881  34.513 -78.609  1.00  0.00
ATOM   4289  DGM DGM Z2410      72.498  16.061  15.951  1.00  0.00
ATOM   4290  DGN DGN Z2411     -15.018   1.255 -16.117  1.00  0.00
ATOM   4291  DGO DGO Z2412     -74.353 -41.615  45.350  1.00  0.00
ATOM   4292  DGP DGP Z2413     -83.130   6.938 -80.468  1.00  0.00
ATOM   4293  DGQ DGQ Z2414     -81.011 -17.212 -41.747  1.00  0.00
ATOM   4294  DGR DGR Z2415     -75.537  -5.368 -78.988  1.00  0.00
ATOM   4295  DGS DGS Z2416     -80.717 -76.304 -71.603  1.00  0.00
ATOM   4296  DGT DGT Z2417     -64.239 -47.317  74.270  1.00  0.00
ATOM   4297  DGU DGU Z2418      43.785 -44.296 -25.841  1.00  0.00
ATOM   4298  DGV DGV Z2419     -51.459 -35.309 -32.502  1.00  0.00
ATOM   4299  DGW DGW Z2420      71.925  16.888 -83.672  1.00  0.00
ATOM   4300  DGX DGX Z2421      34.799   8.453 -81.176  1.00  0.00
ATOM   4301  DGY DGY Z2422      55.275 -57.224 -43.209  1.00  0.00
ATOM   4302  DGZ DGZ Z2423     -14.104  21.272 -13.069  1.00  0.00
ATOM   4303  DHA DHA Z2424      84.673 -38.311  80.725  1.00  0.00
ATOM   4304  DHB DHB Z2425     -41.525  81.228  45.022  1.00  0.00
ATOM   4305  DHC DHC Z2426     -37.070 -51.127  86.321  1.00  0.00
ATOM   4306  DHD DHD Z2427     -56.422  45.105  64.782  1.00  0.00
ATOM   4307  DHE DHE Z2428      89.222 -44.474  35.027  1.00  0.00
ATOM   4308  DHF DHF Z2429      -2.607  73.806   2.422  1.00  0.00
ATOM   4309  DHG DHG Z2430      25.099  -8.917  59.076  1.00  0.00
ATOM   4310  DHH DHH Z2431     -53.838 -86.523  12.462  1.00  0.00
ATOM   4311  DHI DHI Z2432      70.190  81.201  87.389  1.00  0.00
ATOM   4312  DHJ DHJ Z2433      87.668  29.776  22.818  1.00  0.00
ATOM   4313  DHK DHK Z2434      83.927 -62.028  60.545  1.00  0.00
ATOM   4314  DHL DHL Z2435      -9.193 -76.864 -47.669  1.00  0.00
ATOM   4315  DHM DHM Z2436      18.746  61.219 -26.512  1.00  0.00
ATOM   4316  DHN DHN Z2437      54.899  -6.750  50.420  1.00  0.00
ATOM   4317  DHO DHO Z2438      78.137 -86.030 -18.090  1.00  0.00
ATOM   4318  DHP DHP Z2439     -78.178  24.319 -62.703  1.00  0.00
ATOM   4319  DHQ DHQ Z2440      22.148  52.250 -85.628  1.00  0.00
ATOM   4320  DHR DHR Z2441     -77.237 -75.735 -52.060  1.00  0.00
ATOM   4321  DHS DHS Z2442      60.495  67.858 -67.789  1.00  0.00
ATOM   4322  DHT DHT Z2443     -38.719  61.784 -39.892  1.00  0.00
ATOM   4323  DHU DHU Z2444      17.918 -21.027  13.327  1.00  0.00
ATOM   4324  DHV DHV Z2445      33.940  77.351  26.861  1.00  0.00
ATOM   4325  DHW DHW Z2446     -22.301  12.600 -42.687  1.00  0.00
ATOM   4326  DHX DHX Z2447     -51.340 -59.916 -46.727  1.00  0.00
ATOM   4327  DHY DHY Z2448     -59.401 -68.872  84.497  1.00  0.00
ATOM   4328  DHZ DHZ Z2449     -16.489  39.184 -11.338  1.00  0.00
ATOM   4329  DIA DIA Z2450      -4.322 -38.682  32.872  1.00  0.00
ATOM   4330  DIB DIB Z2451      27.708   5.968 -47.075  1.00  0.00
ATOM   4331  DIC DIC Z2452       4.249  16.365 -75.307  1.00  0.00
ATOM   4332  DID DID Z2453     -81.063  20.951 -18.466  1.00  0.00
ATOM   4333  DIE DIE Z2454      86.783 -50.745 -78.124  1.00  0.00
ATOM   4334  DIF DIF Z2455      85.198  46.539 -10.706  1.00  0.00
ATOM   4335  DIG DIG Z2456      47.596  84.409 -64.466  1.00  0.00
ATOM   4336  DIH DIH Z2457     -81.066  -1.728  89.235  1.00  0.00
ATOM   4337  DII DII Z2458      44.056  13.180 -44.011  1.00  0.00
ATOM   4338  DIJ DIJ Z2459       9.653 -52.312  88.256  1.00  0.00
ATOM   4339  DIK DIK Z2460     -67.036 -26.726  29.519  1.00  0.00
ATOM   4340  DIL DIL Z2461      -7.785  75.302 -57.222  1.00  0.00
ATOM   4341  DIM DIM Z2462       2.760  45.246  83.356  1.00  0.00
ATOM   4342  DIN DIN Z2463     -45.861 -10.638 -30.007  1.00  0.00
ATOM   4343  DIO DIO Z2464      65.037  26.719  62.589  1.00  0.00
ATOM   4344  DIP DIP Z2465     -63.289  55.466  40.112  1.00  0.00
ATOM   4345  DIQ DIQ Z2466       4.524   6.110 -44.567  1.00  0.00
ATOM   4346  DIR DIR Z2467     -54.309  60.744  53.622  1.00  0.00
ATOM   4347  DIS DIS Z2468      87.876  62.885  21.118  1.00  0.00
ATOM   4348  DIT DIT Z2469       8.743 -78.838 -71.988  1.00  0.00
ATOM   4349  DIU DIU Z2470      -3.573 -51.873  37.860  1.00  0.00
ATOM   4350  DIV DIV Z2471     -32.625  13.190 -39.802  1.00  0.00
ATOM   4351  DIW DIW Z2472     -13.664 -31.565  65.026  1.00  0.00
ATOM   4352  DIX DIX Z2473      19.959 -52.244 -38.246  1.00  0.00
ATOM   4353  DIY DIY Z2474      89.427  -7.288  -0.131  1.00  0.00
ATOM   4354  DIZ DIZ Z2475      44.382  73.029 -82.894  1.00  0.00
ATOM   4355  DJA DJA Z2476      46.788  -0.486 -81.768  1.00  0.00
ATOM   4356  DJB DJB Z2477     -66.696  31.801  54.493  1.00  0.00
ATOM   4357  DJC DJC Z2478     -69.805  64.836 -65.563  1.00  0.00
ATOM   4358  DJD DJD Z2479     -19.659  -7.602 -67.338  1.00  0.00
ATOM   4359  DJE DJE Z2480     -34.884 -67.861 -80.060  1.00  0.00
ATOM   4360  DJF DJF Z2481     -35.460 -31.048  45.283  1.00  0.00
ATOM   4361  DJG DJG Z2482      53.873  71.352  -9.312  1.00  0.00
ATOM   4362  DJH DJH Z2483     -29.758 -85.393  66.436  1.00  0.00
ATOM   4363  DJI DJI Z2484     -27.831  24.370 -20.036  1.00  0.00
ATOM   4364  DJJ DJJ Z2485      72.687  34.423  81.809  1.00  0.00
ATOM   4365  DJK DJK Z2486      14.669 -85.451  79.323  1.00  0.00
ATOM   4366  DJL DJL Z2487      -6.755  58.301 -64.212  1.00  0.00
ATOM   4367  DJM DJM Z2488      33.633  13.030  77.422  1.00  0.00
ATOM   4368  DJN DJN Z2489      88.298 -43.507   3.754  1.00  0.00
ATOM   4369  DJO DJO Z2490     -79.333  -7.516  76.366  1.00  0.00
ATOM   4370  DJP DJP Z2491      31.570  25.701 -40.776  1.00  0.00
ATOM   4371  DJQ DJQ Z2492      -5.459  24.928  69.398  1.00  0.00
ATOM   4372  DJR DJR Z2493     -76.051 -19.999 -62.747  1.00  0.00
ATOM   4373  DJS DJS Z2494     -78.815  48.559  64.922  1.00  0.00
ATOM   4374  DJT DJT Z2495      88.022  75.492   8.779  1.00  0.00
ATOM   4375  DJU DJU Z2496      -6.932  67.925  56.189  1.00  0.00
ATOM   4376  DJV DJV Z2497       5.821  27.551 -62.314  1.00  0.00
ATOM   4377  DJW DJW Z2498     -65.307  67.028 -23.746  1.00  0.00
ATOM   4378  DJX DJX Z2499      71.786 -10.919 -50.715  1.00  0.00
ATOM   4379  DJY DJY Z2500     -50.299  26.632  85.035  1.00  0.00
ATOM   4380  DJZ DJZ Z2501     -35.770 -19.564  42.834  1.00  0.00
ATOM   4381  DKA DKA Z2502     -49.798  76.156  59.375  1.00  0.00
ATOM   4382  DKB DKB Z2503     -59.736  40.618 -22.162  1.00  0.00
ATOM   4383  DKC DKC Z2504      18.529 -61.715  16.473  1.00  0.00
ATOM   4384  DKD DKD Z2505      33.663  39.555  31.957  1.00  0.00
ATOM   4385  DKE DKE Z2506      85.116  74.933 -60.842  1.00  0.00
ATOM   4386  DKF DKF Z2507      24.352  12.184  12.320  1.00  0.00
ATOM   4387  DKG DKG Z2508      -3.610   1.857 -27.763  1.00  0.00
ATOM   4388  DKH DKH Z2509     -62.044  72.994 -10.734  1.00  0.00
ATOM   4389  DKI DKI Z2510      78.328 -23.210  24.678  1.00  0.00
ATOM   4390  DKJ DKJ Z2511     -69.737  37.878  16.280  1.00  0.00
ATOM   4391  DKK DKK Z2512      73.897 -48.998 -83.335  1.00  0.00
ATOM   4392  DKL DKL Z2513     -23.848 -87.512 -56.452  1.00  0.00
ATOM   4393  DKM DKM Z2514      82.256 -44.977 -30.267  1.00  0.00
ATOM   4394  DKN DKN Z2515     -24.969 -78.234 -45.722  1.00  0.00
ATOM   4395  DKO DKO Z2516       1.269 -15.660  70.707  1.00  0.00
ATOM   4396  DKP DKP Z2517      37.192  39.285  17.690  1.00  0.00
ATOM   4397  DKQ DKQ Z2518      19.086  29.353  -2.605  1.00  0.00
ATOM   4398  DKR DKR Z2519      84.280  68.559 -75.794  1.00  0.00
ATOM   4399  DKS DKS Z2520     -14.858  41.306 -43.776  1.00  0.00
ATOM   4400  DKT DKT Z2521      46.763  -0.684 -46.452  1.00  0.00
ATOM   4401  DKU DKU Z2522      -9.378  79.668  67.852  1.00  0.00
ATOM   4402  DKV DKV Z2523      74.355  75.986  37.934  1.00  0.00
ATOM   4403  DKW DKW Z2524     -61.777  57.315  72.222  1.00  0.00
ATOM   4404  DKX DKX Z2525     -20.927  78.122  87.640  1.00  0.00
ATOM   4405  DKY DKY Z2526     -81.136 -73.675 -14.894  1.00  0.00
ATOM   4406  DKZ DKZ Z2527     -73.786  23.748 -35.622  1.00  0.00
ATOM   4407  DLA DLA Z2528      36.004  70.206 -61.389  1.00  0.00
ATOM   4408  DLB DLB Z2529      36.430 -88.803  81.608  1.00  0.00
ATOM   4409  DLC DLC Z2530       7.508 -62.730  43.294  1.00  0.00
ATOM   4410  DLD DLD Z2531      40.430  53.422 -78.400  1.00  0.00
ATOM   4411  DLE DLE Z2532       7.713  29.113  13.742  1.00  0.00
ATOM   4412  DLF DLF Z2533     -59.720 -38.803  83.700  1.00  0.00
ATOM   4413  DLG DLG Z2534     -28.065  24.514  17.896  1.00  0.00
ATOM   4414  DLH DLH Z2535     -70.113  -9.371 -52.767  1.00  0.00
ATOM   4415  DLI DLI Z2536      30.869  21.349  -9.577  1.00  0.00
ATOM   4416  DLJ DLJ Z2537      86.168 -56.044  77.335  1.00  0.00
ATOM   4417  DLK DLK Z2538      88.274  -1.991 -76.524  1.00  0.00
ATOM   4418  DLL DLL Z2539      19.755  81.031 -21.923  1.00  0.00
ATOM   4419  DLM DLM Z2540     -38.586  79.769 -52.474  1.00  0.00
ATOM   4420  DLN DLN Z2541      -4.911  29.291 -68.455  1.00  0.00
ATOM   4421  DLO DLO Z2542      85.173 -66.418 -67.030  1.00  0.00
ATOM   4422  DLP DLP Z2543       3.599 -58.921 -58.845  1.00  0.00
ATOM   4423  DLQ DLQ Z2544      29.850 -59.629 -47.533  1.00  0.00
ATOM   4424  DLR DLR Z2545      63.565 -85.278  30.393  1.00  0.00
ATOM   4425  DLS DLS Z2546      -9.991 -86.768  21.070  1.00  0.00
ATOM   4426  DLT DLT Z2547      75.822 -61.559 -33.254  1.00  0.00
ATOM   4427  DLU DLU Z2548     -53.897 -18.727 -15.092  1.00  0.00
ATOM   4428  DLV DLV Z2549     -41.633 -27.042  35.325  1.00  0.00
ATOM   4429  DLW DLW Z2550     -23.321   8.285 -27.346  1.00  0.00
ATOM   4430  DLX DLX Z2551      44.728 -74.450  36.139  1.00  0.00
ATOM   4431  DLY DLY Z2552      24.374  -7.798  20.552  1.00  0.00
ATOM   4432  DLZ DLZ Z2553       8.361  58.258  31.914  1.00  0.00
ATOM   4433  DMA DMA Z2554       0.470  37.545   0.003  1.00  0.00
ATOM   4434  DMB DMB Z2555      82.858 -83.442  78.042  1.00  0.00
ATOM   4435  DMC DMC Z2556      27.030  40.750 -35.728  1.00  0.00
ATOM   4436  DMD DMD Z2557      79.952 -87.733   2.250  1.00  0.00
ATOM   4437  DME DME Z2558     -29.063  39.815 -84.350  1.00  0.00
ATOM   4438  DMF DMF Z2559     -59.537 -63.385  69.568  1.00  0.00
ATOM   4439  DMG DMG Z2560     -42.660 -79.825  53.487  1.00  0.00
ATOM   4440  DMH DMH Z2561     -70.505 -55.872 -38.541  1.00  0.00
ATOM   4441  DMI DMI Z2562      35.006 -45.648  38.342  1.00  0.00
ATOM   4442  DMJ DMJ Z2563      84.195  67.597 -11.074  1.00  0.00
ATOM   4443  DMK DMK Z2564     -79.725 -65.949  -1.361  1.00  0.00
ATOM   4444  DML DML Z2565      27.878  77.303  50.980  1.00  0.00
ATOM   4445  DMM DMM Z2566     -79.644  42.302 -71.488  1.00  0.00
ATOM   4446  DMN DMN Z2567      75.409  -1.763 -14.572  1.00  0.00
ATOM   4447  DMO DMO Z2568      -7.717   6.181 -39.707  1.00  0.00
ATOM   4448  DMP DMP Z2569     -27.006  80.637 -59.725  1.00  0.00
ATOM   4449  DMQ DMQ Z2570      -8.676  35.675  48.938  1.00  0.00
ATOM   4450  DMR DMR Z2571      70.538  18.991   3.308  1.00  0.00
ATOM   4451  DMS DMS Z2572     -31.363  85.151  -8.460  1.00  0.00
ATOM   4452  DMT DMT Z2573      80.167 -38.320 -72.291  1.00  0.00
ATOM   4453  DMU DMU Z2574     -23.098 -60.759  72.345  1.00  0.00
ATOM   4454  DMV DMV Z2575     -54.372  24.998 -60.592  1.00  0.00
ATOM   4455  DMW DMW Z2576      67.236 -20.818 -19.499  1.00  0.00
ATOM   4456  DMX DMX Z2577      10.218  -5.023  51.983  1.00  0.00
ATOM   4457  DMY DMY Z2578     -56.240  78.635  -2.393  1.00  0.00
ATOM   4458  DMZ DMZ Z2579     -20.668  56.149  87.812  1.00  0.00
ATOM   4459  DNA DNA Z2580      69.376  85.608 -24.987  1.00  0.00
ATOM   4460  DNB DNB Z2581      -0.605  55.366 -14.331  1.00  0.00
ATOM   4461  DNC DNC Z2582      79.640  17.732  70.157  1.00  0.00
ATOM   4462  DND DND Z2583     -10.476 -28.727  24.833  1.00  0.00
ATOM   4463  DNE DNE Z2584      57.025  68.631  26.320  1.00  0.00
ATOM   4464  DNF DNF Z2585      80.795  73.185  77.634  1.00  0.00
ATOM   4465  DNG DNG Z2586     -23.560 -17.384  40.036  1.00  0.00
ATOM   4466  DNH DNH Z2587     -64.699 -90.137 -78.930  1.00  0.00
ATOM   4467  DNI DNI Z2588      -7.815  80.436  -8.614  1.00  0.00
ATOM   4468  DNJ DNJ Z2589      83.308  57.526   2.961  1.00  0.00
ATOM   4469  DNK DNK Z2590     -82.761 -50.447 -33.559  1.00  0.00
ATOM   4470  DNL DNL Z2591     -69.277  56.564  90.110  1.00  0.00
ATOM   4471  DNM DNM Z2592      89.141  16.196  78.017  1.00  0.00
ATOM   4472  DNN DNN Z2593     -73.635  58.431  22.471  1.00  0.00
ATOM   4473  DNO DNO Z2594     -53.112 -88.264 -65.799  1.00  0.00
ATOM   4474  DNP DNP Z2595      34.227 -11.169   4.990  1.00  0.00
ATOM   4475  DNQ DNQ Z2596     -74.362 -11.928  30.467  1.00  0.00
ATOM   4476  DNR DNR Z2597      32.724  44.204  74.366  1.00  0.00
ATOM   4477  DNS DNS Z2598     -31.854  64.689  15.154  1.00  0.00
ATOM   4478  DNT DNT Z2599     -76.834  -2.174  57.275  1.00  0.00
ATOM   4479  DNU DNU Z2600      22.241 -68.191  89.167  1.00  0.00
ATOM   4480  DNV DNV Z2601     -80.395 -70.184  34.606  1.00  0.00
ATOM   4481  DNW DNW Z2602       2.488  11.509  75.208  1.00  0.00
ATOM   4482  DNX DNX Z2603      -3.504  17.274  14.632  1.00  0.00
ATOM   4483  DNY DNY Z2604     -56.652  27.445  17.258  1.00  0.00
ATOM   4484  DNZ DNZ Z2605     -27.320  28.189 -49.330  1.00  0.00
ATOM   4485  DOA DOA Z2606      78.942  68.309  51.270  1.00  0.00
ATOM   4486  DOB DOB Z2607     -85.673  75.296  35.537  1.00  0.00
ATOM   4487  DOC DOC Z2608     -53.064   8.484  21.754  1.00  0.00
ATOM   4488  DOD DOD Z2609      22.046  -6.642 -85.155  1.00  0.00
ATOM   4489  DOE DOE Z2610      85.697   7.485 -12.863  1.00  0.00
ATOM   4490  DOF DOF Z2611      46.463 -88.351 -62.237  1.00  0.00
ATOM   4491  DOG DOG Z2612      68.331 -36.131 -83.270  1.00  0.00
ATOM   4492  DOH DOH Z2613     -67.251  50.736  55.252  1.00  0.00
ATOM   4493  DOI DOI Z2614      25.302  12.349  64.340  1.00  0.00
ATOM   4494  DOJ DOJ Z2615      49.457  25.367 -38.107  1.00  0.00
ATOM   4495  DOK DOK Z2616      -0.742  65.864  43.151  1.00  0.00
ATOM   4496  DOL DOL Z2617     -77.352  79.647 -52.922  1.00  0.00
ATOM   4497  DOM DOM Z2618      87.033  56.501  84.502  1.00  0.00
ATOM   4498  DON DON Z2619      53.510 -13.725 -85.964  1.00  0.00
ATOM   4499  DOO DOO Z2620      33.815  70.733 -11.666  1.00  0.00
ATOM   4500  DOP DOP Z2621     -39.205  73.750 -86.867  1.00  0.00
ATOM   4501  DOQ DOQ Z2622      75.822 -76.189 -52.633  1.00  0.00
ATOM   4502  DOR DOR Z2623      69.918 -54.942   9.202  1.00  0.00
ATOM   4503  DOS DOS Z2624      -9.994 -43.528  81.908  1.00  0.00
ATOM   4504  DOT DOT Z2625      75.658 -49.809  54.903  1.00  0.00
ATOM   4505  DOU DOU Z2626     -73.354  28.898 -85.040  1.00  0.00
ATOM   4506  DOV DOV Z2627     -75.706   5.210  20.441  1.00  0.00
ATOM   4507  DOW DOW Z2628     -76.852  33.170 -10.935  1.00  0.00
ATOM   4508  DOX DOX Z2629     -18.356 -15.213  71.250  1.00  0.00
ATOM   4509  DOY DOY Z2630      70.454  11.495 -29.349  1.00  0.00
ATOM   4510  DOZ DOZ Z2631     -32.524 -65.322  85.099  1.00  0.00
ATOM   4511  DPA DPA Z2632       1.117 -26.023  76.108  1.00  0.00
ATOM   4512  DPB DPB Z2633     -37.861  45.133  -2.456  1.00  0.00
ATOM   4513  DPC DPC Z2634      77.614  82.577 -48.250  1.00  0.00
ATOM   4514  DPD DPD Z2635      85.039 -18.778 -47.579  1.00  0.00
ATOM   4515  DPE DPE Z2636     -68.532 -82.539 -60.672  1.00  0.00
ATOM   4516  DPF DPF Z2637     -75.948  81.830 -41.657  1.00  0.00
ATOM   4517  DPG DPG Z2638      66.586 -15.877  21.540  1.00  0.00
ATOM   4518  DPH DPH Z2639      51.998 -13.988 -42.824  1.00  0.00
ATOM   4519  DPI DPI Z2640      -2.937 -72.200  -8.792  1.00  0.00
ATOM   4520  DPJ DPJ Z2641     -13.659  24.365  87.219  1.00  0.00
ATOM   4521  DPK DPK Z2642     -21.887 -41.811  33.889  1.00  0.00
ATOM   4522  DPL DPL Z2643      54.406 -85.823  71.655  1.00  0.00
ATOM   4523  DPM DPM Z2644     -41.868 -39.546  52.715  1.00  0.00
ATOM   4524  DPN DPN Z2645      13.170  49.007  67.808  1.00  0.00
ATOM   4525  DPO DPO Z2646     -55.599  23.162 -26.146  1.00  0.00
ATOM   4526  DPP DPP Z2647     -34.741 -13.565  86.906  1.00  0.00
ATOM   4527  DPQ DPQ Z2648      88.272 -87.431 -64.155  1.00  0.00
ATOM   4528  DPR DPR Z2649      90.046  65.153  52.980  1.00  0.00
ATOM   4529  DPS DPS Z2650     -81.170  51.565  30.036  1.00  0.00
ATOM   4530  DPT DPT Z2651      14.063  81.144 -81.969  1.00  0.00
ATOM   4531  DPU DPU Z2652     -44.896 -34.226   1.393  1.00  0.00
ATOM   4532  DPV DPV Z2653     -15.095  82.002  52.444  1.00  0.00
ATOM   4533  DPW DPW Z2654     -44.466 -89.874 -37.956  1.00  0.00
ATOM   4534  DPX DPX Z2655     -40.025 -29.132 -84.393  1.00  0.00
ATOM   4535  DPY DPY Z2656     -41.452  50.192  85.025  1.00  0.00
ATOM   4536  DPZ DPZ Z2657     -42.001 -22.134  19.004  1.00  0.00
ATOM   4537  DQA DQA Z2658      16.767 -53.795 -58.957  1.00  0.00
ATOM   4538  DQB DQB Z2659      32.885 -47.877  -5.413  1.00  0.00
ATOM   4539  DQC DQC Z2660      -0.137  -5.234  87.159  1.00  0.00
ATOM   4540  DQD DQD Z2661     -81.005 -23.368  71.988  1.00  0.00
ATOM   4541  DQE DQE Z2662       8.600  85.671  19.094  1.00  0.00
ATOM   4542  DQF DQF Z2663     -50.302  16.489 -70.142  1.00  0.00
ATOM   4543  DQG DQG Z2664     -55.200 -84.590  30.602  1.00  0.00
ATOM   4544  DQH DQH Z2665     -13.025  71.474  77.217  1.00  0.00
ATOM   4545  DQI DQI Z2666      53.456 -23.264 -28.602  1.00  0.00
ATOM   4546  DQJ DQJ Z2667      79.784  85.847 -35.245  1.00  0.00
ATOM   4547  DQK DQK Z2668      76.620  74.750  62.465  1.00  0.00
ATOM   4548  DQL DQL Z2669     -49.167 -57.220  23.198  1.00  0.00
ATOM   4549  DQM DQM Z2670      63.964  46.795 -36.919  1.00  0.00
ATOM   4550  DQN DQN Z2671      65.734 -81.343  -5.512  1.00  0.00
ATOM   4551  DQO DQO Z2672     -83.473 -72.665  15.209  1.00  0.00
ATOM   4552  DQP DQP Z2673     -37.837  66.160 -69.000  1.00  0.00
ATOM   4553  DQQ DQQ Z2674      88.004 -29.004   3.848  1.00  0.00
ATOM   4554  DQR DQR Z2675      33.122  33.099  -1.733  1.00  0.00
ATOM   4555  DQS DQS Z2676     -34.892   8.152 -85.146  1.00  0.00
ATOM   4556  DQT DQT Z2677     -68.227  -4.919 -38.595  1.00  0.00
ATOM   4557  DQU DQU Z2678     -76.146 -88.418   5.526  1.00  0.00
ATOM   4558  DQV DQV Z2679     -24.326 -29.245  42.274  1.00  0.00
ATOM   4559  DQW DQW Z2680     -10.171  84.137  84.632  1.00  0.00
ATOM   4560  DQX DQX Z2681      75.703  16.797  83.811  1.00  0.00
ATOM   4561  DQY DQY Z2682     -83.732  20.373  88.439  1.00  0.00
ATOM   4562  DQZ DQZ Z2683      36.139  54.671 -60.397  1.00  0.00
ATOM   4563  DRA DRA Z2684     -84.008  54.659  12.140  1.00  0.00
ATOM   4564  DRB DRB Z2685      22.949  -9.384 -26.793  1.00  0.00
ATOM   4565  DRC DRC Z2686      62.883  84.175  19.555  1.00  0.00
ATOM   4566  DRD DRD Z2687      87.771 -26.172  39.252  1.00  0.00
ATOM   4567  DRE DRE Z2688     -11.020 -88.210  78.117  1.00  0.00
ATOM   4568  DRF DRF Z2689     -40.570 -73.695 -66.976  1.00  0.00
ATOM   4569  DRG DRG Z2690     -83.773 -10.719  61.668  1.00  0.00
ATOM   4570  DRH DRH Z2691     -55.320 -87.697  45.357  1.00  0.00
ATOM   4571  DRI DRI Z2692      84.073 -73.897 -26.024  1.00  0.00
ATOM   4572  DRJ DRJ Z2693     -38.938  21.660  37.134  1.00  0.00
ATOM   4573  DRK DRK Z2694     -63.540   2.879  67.738  1.00  0.00
ATOM   4574  DRL DRL Z2695     -84.523  83.059  45.637  1.00  0.00
ATOM   4575  DRM DRM Z2696     -67.505  78.031 -60.469  1.00  0.00
ATOM   4576  DRN DRN Z2697      -5.130 -40.752 -74.883  1.00  0.00
ATOM   4577  DRO DRO Z2698      34.661  15.591   1.491  1.00  0.00
ATOM   4578  DRP DRP Z2699      14.298 -55.626  27.527  1.00  0.00
ATOM   4579  DRQ DRQ Z2700     -84.224 -49.163  11.752  1.00  0.00
ATOM   4580  DRR DRR Z2701       0.951 -37.101  83.446  1.00  0.00
ATOM   4581  DRS DRS Z2702      16.184  58.410 -47.931  1.00  0.00
ATOM   4582  DRT DRT Z2703     -20.106 -14.797 -32.500  1.00  0.00
ATOM   4583  DRU DRU Z2704     -84.021  65.092 -76.143  1.00  0.00
ATOM   4584  DRV DRV Z2705     -27.168 -87.499  -9.427  1.00  0.00
ATOM   4585  DRW DRW Z2706     -83.986 -72.335 -41.954  1.00  0.00
ATOM   4586  DRX DRX Z2707      67.268 -78.523 -42.633  1.00  0.00
ATOM   4587  DRY DRY Z2708     -29.321  70.625  38.928  1.00  0.00
ATOM   4588  DRZ DRZ Z2709     -27.375  -8.204  10.817  1.00  0.00
ATOM   4589  DSA DSA Z2710      24.981 -80.350  68.146  1.00  0.00
ATOM   4590  DSB DSB Z2711     -41.533  -0.085  56.954  1.00  0.00
ATOM   4591  DSC DSC Z2712      41.690 -52.785 -50.031  1.00  0.00
ATOM   4592  DSD DSD Z2713      -0.072 -16.574 -28.638  1.00  0.00
ATOM   4593  DSE DSE Z2714     -29.885 -20.295  56.819  1.00  0.00
ATOM   4594  DSF DSF Z2715     -30.519  85.231  22.457  1.00  0.00
ATOM   4595  DSG DSG Z2716      83.105  21.775 -38.676  1.00  0.00
ATOM   4596  DSH DSH Z2717       0.124  44.590  -9.446  1.00  0.00
ATOM   4597  DSI DSI Z2718      84.202 -19.430 -16.525  1.00  0.00
ATOM   4598  DSJ DSJ Z2719     -61.620 -26.586 -53.031  1.00  0.00
ATOM   4599  DSK DSK Z2720       5.524  18.928 -55.851  1.00  0.00
ATOM   4600  DSL DSL Z2721      53.495  83.970  -8.371  1.00  0.00
ATOM   4601  DSM DSM Z2722     -31.089  80.860  75.082  1.00  0.00
ATOM   4602  DSN DSN Z2723     -35.892 -89.680 -55.101  1.00  0.00
ATOM   4603  DSO DSO Z2724       0.705  56.973 -79.112  1.00  0.00
ATOM   4604  DSP DSP Z2725     -82.983 -28.300  33.027  1.00  0.00
ATOM   4605  DSQ DSQ Z2726      87.350  62.370 -46.004  1.00  0.00
ATOM   4606  DSR DSR Z2727      59.332  83.962  62.018  1.00  0.00
ATOM   4607  DSS DSS Z2728      52.302  32.404  27.281  1.00  0.00
ATOM   4608  DST DST Z2729     -78.048 -73.320  50.777  1.00  0.00
ATOM   4609  DSU DSU Z2730     -25.398 -85.396  85.550  1.00  0.00
ATOM   4610  DSV DSV Z2731      75.793 -32.972 -21.177  1.00  0.00
ATOM   4611  DSW DSW Z2732     -31.378 -48.962 -60.577  1.00  0.00
ATOM   4612  DSX DSX Z2733     -84.827  33.485 -49.193  1.00  0.00
ATOM   4613  DSY DSY Z2734     -81.207  74.358 -62.542  1.00  0.00
ATOM   4614  DSZ DSZ Z2735      87.055  24.452 -69.560  1.00  0.00
ATOM   4615  DTA DTA Z2736     -24.756 -24.903 -84.260  1.00  0.00
ATOM   4616  DTB DTB Z2737      82.964  78.057 -22.507  1.00  0.00
ATOM   4617  DTC DTC Z2738      52.217  18.009  89.265  1.00  0.00
ATOM   4618  DTD DTD Z2739     -30.001  85.786   9.033  1.00  0.00
ATOM   4619  DTE DTE Z2740      -3.117 -88.502  53.305  1.00  0.00
ATOM   4620  DTF DTF Z2741     -28.506 -82.764 -35.388  1.00  0.00
ATOM   4621  DTG DTG Z2742     -48.735 -78.621 -50.851  1.00  0.00
ATOM   4622  DTH DTH Z2743     -75.137 -54.321  32.490  1.00  0.00
ATOM   4623  DTI DTI Z2744      20.435 -49.063  79.523  1.00  0.00
ATOM   4624  DTJ DTJ Z2745      85.763  26.987  87.767  1.00  0.00
ATOM   4625  DTK DTK Z2746      10.139  81.352  30.988  1.00  0.00
ATOM   4626  DTL DTL Z2747     -51.976  50.064 -49.465  1.00  0.00
ATOM   4627  DTM DTM Z2748     -18.541  -0.269  79.456  1.00  0.00
ATOM   4628  DTN DTN Z2749      86.886  37.073 -60.304  1.00  0.00
ATOM   4629  DTO DTO Z2750      76.775 -15.439  51.425  1.00  0.00
ATOM   4630  DTP DTP Z2751     -66.255  25.167 -67.522  1.00  0.00
ATOM   4631  DTQ DTQ Z2752      42.796  47.304  87.300  1.00  0.00
ATOM   4632  DTR DTR Z2753      -5.932 -88.500  -0.167  1.00  0.00
ATOM   4633  DTS DTS Z2754      17.231  76.677  57.607  1.00  0.00
ATOM   4634  DTT DTT Z2755      75.654 -47.386  31.770  1.00  0.00
ATOM   4635  DTU DTU Z2756      76.550  20.258  53.191  1.00  0.00
ATOM   4636  DTV DTV Z2757      74.937  -9.600  -4.792  1.00  0.00
ATOM   4637  DTW DTW Z2758      65.073 -72.237   5.732  1.00  0.00
ATOM   4638  DTX DTX Z2759       5.025 -84.621   4.587  1.00  0.00
ATOM   4639  DTY DTY Z2760      81.984  32.340  65.471  1.00  0.00
ATOM   4640  DTZ DTZ Z2761      25.982 -20.551 -75.386  1.00  0.00
ATOM   4641  DUA DUA Z2762      61.378  43.546  42.090  1.00  0.00
ATOM   4642  DUB DUB Z2763     -35.519  68.215  83.564  1.00  0.00
ATOM   4643  DUC DUC Z2764      87.900  -5.624  14.291  1.00  0.00
ATOM   4644  DUD DUD Z2765     -65.374   9.428  20.276  1.00  0.00
ATOM   4645  DUE DUE Z2766     -29.220 -84.887   5.139  1.00  0.00
ATOM   4646  DUF DUF Z2767      76.792 -10.931  66.319  1.00  0.00
ATOM   4647  DUG DUG Z2768      -4.433  62.387  -3.725  1.00  0.00
ATOM   4648  DUH DUH Z2769      34.647 -18.257  86.622  1.00  0.00
ATOM   4649  DUI DUI Z2770     -79.699 -32.483 -61.465  1.00  0.00
ATOM   4650  DUJ DUJ Z2771      34.388  31.909  84.636  1.00  0.00
ATOM   4651  DUK DUK Z2772      69.602  47.975 -84.922  1.00  0.00
ATOM   4652  DUL DUL Z2773      15.427   3.204 -77.672  1.00  0.00
ATOM   4653  DUM DUM Z2774     -28.260 -68.654 -33.409  1.00  0.00
ATOM   4654  DUN DUN Z2775     -37.928 -65.462 -51.633  1.00  0.00
ATOM   4655  DUO DUO Z2776     -44.311 -16.670 -83.458  1.00  0.00
ATOM   4656  DUP DUP Z2777     -19.291  67.583  26.037  1.00  0.00
ATOM   4657  DUQ DUQ Z2778     -39.231 -55.486  74.294  1.00  0.00
ATOM   4658  DUR DUR Z2779      44.345  67.472   3.660  1.00  0.00
ATOM   4659  DUS DUS Z2780      21.605 -44.088 -30.013  1.00  0.00
ATOM   4660  DUT DUT Z2781      72.498 -36.614 -39.907  1.00  0.00
ATOM   4661  DUU DUU Z2782     -80.397 -30.650 -44.241  1.00  0.00
ATOM   4662  DUV DUV Z2783      87.037 -57.253 -32.679  1.00  0.00
ATOM   4663  DUW DUW Z2784      88.059 -23.806 -33.909  1.00  0.00
ATOM   4664  DUX DUX Z2785      15.158   5.718  53.086  1.00  0.00
ATOM   4665  DUY DUY Z2786     -15.973 -89.685  32.220  1.00  0.00
ATOM   4666  DUZ DUZ Z2787      49.091 -86.315  59.306  1.00  0.00
ATOM   4667  DVA DVA Z2788     -37.209  -1.058 -57.531  1.00  0.00
ATOM   4668  DVB DVB Z2789      -4.140 -89.996 -41.753  1.00  0.00
ATOM   4669  DVC DVC Z2790      66.223 -82.784 -56.442  1.00  0.00
ATOM   4670  DVD DVD Z2791      33.499  84.295 -18.102  1.00  0.00
ATOM   4671  DVE DVE Z2792      75.335  62.565 -40.131  1.00  0.00
ATOM   4672  DVF DVF Z2793       3.047 -21.213  16.724  1.00  0.00
ATOM   4673  DVG DVG Z2794     -47.370 -47.186  35.667  1.00  0.00
ATOM   4674  DVH DVH Z2795      54.750  -0.478   0.042  1.00  0.00
ATOM   4675  DVI DVI Z2796      82.195 -33.266  29.169  1.00  0.00
ATOM   4676  DVJ DVJ Z2797      89.789 -58.945   6.507  1.00  0.00
ATOM   4677  DVK DVK Z2798     -11.712 -88.284  66.387  1.00  0.00
ATOM   4678  DVL DVL Z2799     -81.033   6.447  74.509  1.00  0.00
ATOM   4679  DVM DVM Z2800     -38.237 -48.373 -82.284  1.00  0.00
ATOM   4680  DVN DVN Z2801     -77.402  41.612 -86.225  1.00  0.00
ATOM   4681  DVO DVO Z2802     -43.366  85.390  12.672  1.00  0.00
ATOM   4682  DVP DVP Z2803     -76.639 -57.321  86.761  1.00  0.00
ATOM   4683  DVQ DVQ Z2804     -46.211  19.405 -85.651  1.00  0.00
ATOM   4684  DVR DVR Z2805      90.159  80.535 -81.012  1.00  0.00
ATOM   4685  DVS DVS Z2806     -57.860  65.375  29.768  1.00  0.00
ATOM   4686  DVT DVT Z2807      16.739  25.183 -85.196  1.00  0.00
ATOM   4687  DVU DVU Z2808     -62.134 -70.558 -49.521  1.00  0.00
ATOM   4688  DVV DVV Z2809     -16.237 -86.749 -22.756  1.00  0.00
ATOM   4689  DVW DVW Z2810      79.845 -15.545  10.508  1.00  0.00
ATOM   4690  DVX DVX Z2811      54.642 -86.134 -47.191  1.00  0.00
ATOM   4691  DVY DVY Z2812     -61.835 -29.289 -10.889  1.00  0.00
ATOM   4692  DVZ DVZ Z2813     -71.127 -39.680  11.963  1.00  0.00
ATOM   4693  DWA DWA Z2814      24.063 -35.378  71.868  1.00  0.00
ATOM   4694  DWB DWB Z2815     -22.402 -58.191  87.978  1.00  0.00
ATOM   4695  DWC DWC Z2816     -15.022  28.807  -0.990  1.00  0.00
ATOM   4696  DWD DWD Z2817     -30.094 -22.830  68.870  1.00  0.00
ATOM   4697  DWE DWE Z2818      27.338 -71.773 -57.238  1.00  0.00
ATOM   4698  DWF DWF Z2819      54.011 -80.454  43.364  1.00  0.00
ATOM   4699  DWG DWG Z2820      31.391 -56.171 -86.104  1.00  0.00
ATOM   4700  DWH DWH Z2821     -50.734 -89.155  74.124  1.00  0.00
ATOM   4701  DWI DWI Z2822     -47.836  78.898 -30.885  1.00  0.00
ATOM   4702  DWJ DWJ Z2823      41.222 -20.537 -82.041  1.00  0.00
ATOM   4703  DWK DWK Z2824      -8.459 -82.663 -68.271  1.00  0.00
ATOM   4704  DWL DWL Z2825     -51.196 -79.811 -22.252  1.00  0.00
ATOM   4705  DWM DWM Z2826       4.693 -78.460  18.801  1.00  0.00
ATOM   4706  DWN DWN Z2827      -8.778 -19.623  46.951  1.00  0.00
ATOM   4707  DWO DWO Z2828     -34.238  -8.468 -85.926  1.00  0.00
ATOM   4708  DWP DWP Z2829      64.336 -24.706  33.724  1.00  0.00
ATOM   4709  DWQ DWQ Z2830      79.823  51.578  23.995  1.00  0.00
ATOM   4710  DWR DWR Z2831     -34.199  84.153  57.950  1.00  0.00
ATOM   4711  DWS DWS Z2832     -20.486  62.699 -86.560  1.00  0.00
ATOM   4712  DWT DWT Z2833     -18.047 -42.119  21.282  1.00  0.00
ATOM   4713  DWU DWU Z2834      68.505  67.744  86.627  1.00  0.00
ATOM   4714  DWV DWV Z2835      64.179 -32.268 -65.473  1.00  0.00
ATOM   4715  DWW DWW Z2836      28.659  83.772 -82.936  1.00  0.00
ATOM   4716  DWX DWX Z2837       7.068  32.823 -38.361  1.00  0.00
ATOM   4717  DWY DWY Z2838      19.100 -38.185 -40.238  1.00  0.00
ATOM   4718  DWZ DWZ Z2839      -5.998   4.621 -76.179  1.00  0.00
ATOM   4719  DXA DXA Z2840     -50.010  14.853 -42.284  1.00  0.00
ATOM   4720  DXB DXB Z2841      87.089 -81.895 -77.124  1.00  0.00
ATOM   4721  DXC DXC Z2842       4.331 -36.489 -62.571  1.00  0.00
ATOM   4722  DXD DXD Z2843      88.675 -16.759  72.641  1.00  0.00
ATOM   4723  DXE DXE Z2844      -4.368 -10.946 -53.939  1.00  0.00
ATOM   4724  DXF DXF Z2845     -73.349  22.321  -1.417  1.00  0.00
ATOM   4725  DXG DXG Z2846      -7.845  48.815  59.369  1.00  0.00
ATOM   4726  DXH DXH Z2847      58.471 -10.685  37.205  1.00  0.00
ATOM   4727  DXI DXI Z2848      -5.451  84.598  38.266  1.00  0.00
ATOM   4728  DXJ DXJ Z2849     -40.147  10.090  27.849  1.00  0.00
ATOM   4729  DXK DXK Z2850      16.466  50.443  83.373  1.00  0.00
ATOM   4730  DXL DXL Z2851     -51.038  31.213  29.488  1.00  0.00
ATOM   4731  DXM DXM Z2852     -49.660 -45.573  68.770  1.00  0.00
ATOM   4732  DXN DXN Z2853      29.034   4.396  25.807  1.00  0.00
ATOM   4733  DXO DXO Z2854     -85.109   8.159  43.115  1.00  0.00
ATOM   4734  DXP DXP Z2855     -59.776  20.474 -37.683  1.00  0.00
ATOM   4735  DXQ DXQ Z2856     -75.838   2.430   0.642  1.00  0.00
ATOM   4736  DXR DXR Z2857      71.815 -57.769  82.000  1.00  0.00
ATOM   4737  DXS DXS Z2858      71.365 -68.693  38.770  1.00  0.00
ATOM   4738  DXT DXT Z2859      32.096 -78.662  82.339  1.00  0.00
ATOM   4739  DXU DXU Z2860      86.853 -80.820  62.135  1.00  0.00
ATOM   4740  DXV DXV Z2861      74.863   0.824 -85.181  1.00  0.00
ATOM   4741  DXW DXW Z2862      89.704  82.017 -40.788  1.00  0.00
ATOM   4742  DXX DXX Z2863     -50.082 -25.875  79.525  1.00  0.00
ATOM   4743  DXY DXY Z2864     -43.824 -67.942 -14.388  1.00  0.00
ATOM   4744  DXZ DXZ Z2865     -83.311 -87.170 -59.000  1.00  0.00
ATOM   4745  DYA DYA Z2866      64.673 -63.424  87.418  1.00  0.00
ATOM   4746  DYB DYB Z2867     -50.792  43.632  -7.607  1.00  0.00
ATOM   4747  DYC DYC Z2868     -66.104 -80.570   5.220  1.00  0.00
ATOM   4748  DYD DYD Z2869     -27.274  61.192  31.615  1.00  0.00
ATOM   4749  DYE DYE Z2870      22.958 -48.045 -74.182  1.00  0.00
ATOM   4750  DYF DYF Z2871     -85.204  83.358  88.644  1.00  0.00
ATOM   4751  DYG DYG Z2872     -48.598   7.093 -83.186  1.00  0.00
ATOM   4752  DYH DYH Z2873      25.724 -60.663  -9.732  1.00  0.00
ATOM   4753  DYI DYI Z2874      62.903   9.430  89.057  1.00  0.00
ATOM   4754  DYJ DYJ Z2875     -63.132 -38.766 -85.144  1.00  0.00
ATOM   4755  DYK DYK Z2876     -59.546  68.374  64.337  1.00  0.00
ATOM   4756  DYL DYL Z2877     -64.984  39.140 -87.015  1.00  0.00
ATOM   4757  DYM DYM Z2878      69.455   2.640  49.601  1.00  0.00
ATOM   4758  DYN DYN Z2879      -5.340 -71.451  78.967  1.00  0.00
ATOM   4759  DYO DYO Z2880      22.682 -20.090  28.364  1.00  0.00
ATOM   4760  DYP DYP Z2881       6.872   9.571 -27.570  1.00  0.00
END
