# Supplementary material for: The Effect of Macromolecular Crowding on the Electrostatic Component of Barnase–Barstar Binding: A Computational, Implicit Solvent-Based Study
Source: PLoS One. 2014 Jun 10;9(6):e98618. doi: 10.1371/journal.pone.0098618 (PMC4051634; doi:10.1371/journal.pone.0098618)
Supplement: File S1 — Contains sample pdb files used in our analyses; each contains the barnase/barstar complex with a specific random placement of crowders of varying radii at 30% crowding density. Also included are files specifying, for each pdb file, the radii of each atom and model crowder. (TAR) [file pone.0098618.s005.tar › vary30percent_pdb/with_crowders-7.pdb]

ATOM      1  CAY VAL A   3      18.329  -9.767 -18.786  1.00  0.00
ATOM      2  CY  VAL A   3      17.463  -9.299 -17.665  1.00  0.55
ATOM      3  OY  VAL A   3      17.203 -10.038 -16.718  1.00 -0.55
ATOM      4  N   VAL A   3      16.993  -8.037 -17.760  1.00 -0.40
ATOM      5  H   VAL A   3      17.222  -7.453 -18.535  1.00  0.40
ATOM      6  CA  VAL A   3      16.107  -7.419 -16.733  1.00  0.00
ATOM      7  CB  VAL A   3      16.269  -5.903 -16.535  1.00  0.00
ATOM      8  CG1 VAL A   3      15.283  -5.404 -15.502  1.00  0.00
ATOM      9  CG2 VAL A   3      17.666  -5.466 -16.113  1.00  0.00
ATOM     10  C   VAL A   3      14.669  -7.755 -17.123  1.00  0.55
ATOM     11  O   VAL A   3      14.125  -7.204 -18.095  1.00 -0.55
ATOM     12  N   ILE A   4      14.072  -8.639 -16.383  1.00 -0.40
ATOM     13  H   ILE A   4      14.512  -9.101 -15.616  1.00  0.40
ATOM     14  CA  ILE A   4      12.656  -8.995 -16.677  1.00  0.00
ATOM     15  CB  ILE A   4      12.546 -10.506 -16.596  1.00  0.00
ATOM     16  CG2 ILE A   4      11.132 -11.017 -16.786  1.00  0.00
ATOM     17  CG1 ILE A   4      13.586 -11.052 -17.616  1.00  0.00
ATOM     18  CD1 ILE A   4      13.725 -12.568 -17.376  1.00  0.00
ATOM     19  C   ILE A   4      11.850  -8.257 -15.632  1.00  0.55
ATOM     20  O   ILE A   4      11.950  -8.686 -14.487  1.00 -0.55
ATOM     21  N   ASN A   5      11.188  -7.189 -15.991  1.00 -0.40
ATOM     22  H   ASN A   5      11.172  -6.861 -16.933  1.00  0.40
ATOM     23  CA  ASN A   5      10.424  -6.409 -15.014  1.00  0.00
ATOM     24  CB  ASN A   5      11.345  -5.293 -14.478  1.00  0.00
ATOM     25  CG  ASN A   5      11.507  -4.197 -15.497  1.00  0.55
ATOM     26  OD1 ASN A   5      11.426  -4.466 -16.699  1.00 -0.55
ATOM     27  ND2 ASN A   5      11.717  -2.929 -15.181  1.00 -0.78
ATOM     28 HD21 ASN A   5      11.776  -2.656 -14.221  1.00  0.39
ATOM     29 HD22 ASN A   5      11.817  -2.244 -15.903  1.00  0.39
ATOM     30  C   ASN A   5       9.146  -5.812 -15.561  1.00  0.55
ATOM     31  O   ASN A   5       8.660  -4.755 -15.093  1.00 -0.55
ATOM     32  N   THR A   6       8.573  -6.475 -16.564  1.00 -0.40
ATOM     33  H   THR A   6       8.954  -7.320 -16.930  1.00  0.40
ATOM     34  CA  THR A   6       7.336  -5.993 -17.193  1.00  0.00
ATOM     35  CB  THR A   6       7.495  -6.026 -18.718  1.00  0.00
ATOM     36  OG1 THR A   6       7.625  -7.403 -19.111  1.00 -0.49
ATOM     37  HG1 THR A   6       7.563  -7.412 -20.069  1.00  0.49
ATOM     38  CG2 THR A   6       8.740  -5.225 -19.136  1.00  0.00
ATOM     39  C   THR A   6       6.232  -6.939 -16.733  1.00  0.55
ATOM     40  O   THR A   6       6.611  -8.029 -16.299  1.00 -0.55
ATOM     41  N   PHE A   7       4.972  -6.560 -16.843  1.00 -0.40
ATOM     42  H   PHE A   7       4.688  -5.677 -17.207  1.00  0.40
ATOM     43  CA  PHE A   7       3.912  -7.502 -16.400  1.00  0.00
ATOM     44  CB  PHE A   7       2.545  -6.816 -16.648  1.00  0.12
ATOM     45  CG  PHE A   7       2.234  -5.716 -15.659  1.00 -0.12
ATOM     46  CD1 PHE A   7       2.080  -6.016 -14.292  1.00 -0.12
ATOM     47  HD1 PHE A   7       2.188  -7.032 -13.942  1.00  0.12
ATOM     48  CE1 PHE A   7       1.787  -4.996 -13.396  1.00 -0.12
ATOM     49  HE1 PHE A   7       1.638  -5.215 -12.349  1.00  0.12
ATOM     50  CZ  PHE A   7       1.687  -3.671 -13.868  1.00 -0.12
ATOM     51  HZ  PHE A   7       1.486  -2.873 -13.169  1.00  0.12
ATOM     52  CD2 PHE A   7       2.089  -4.405 -16.107  1.00 -0.12
ATOM     53  HD2 PHE A   7       2.168  -4.189 -17.162  1.00  0.12
ATOM     54  CE2 PHE A   7       1.843  -3.376 -15.212  1.00 -0.12
ATOM     55  HE2 PHE A   7       1.773  -2.355 -15.558  1.00  0.12
ATOM     56  C   PHE A   7       3.988  -8.873 -17.043  1.00  0.55
ATOM     57  O   PHE A   7       3.930  -9.931 -16.338  1.00 -0.55
ATOM     58  N   ASP A   8       4.076  -8.953 -18.383  1.00 -0.40
ATOM     59  H   ASP A   8       4.106  -8.140 -18.960  1.00  0.40
ATOM     60  CA  ASP A   8       4.135 -10.249 -19.088  1.00  0.00
ATOM     61  CB  ASP A   8       4.031 -10.089 -20.627  1.00  0.00
ATOM     62  CG  ASP A   8       2.588  -9.770 -20.943  1.00  0.10
ATOM     63  OD1 ASP A   8       1.754 -10.653 -20.640  1.00 -0.55
ATOM     64  OD2 ASP A   8       2.462  -8.627 -21.418  1.00 -0.55
ATOM     65  C   ASP A   8       5.421 -11.049 -18.947  1.00  0.55
ATOM     66  O   ASP A   8       5.378 -12.269 -18.851  1.00 -0.55
ATOM     67  N   GLY A   9       6.548 -10.322 -19.006  1.00 -0.40
ATOM     68  H   GLY A   9       6.591  -9.338 -19.155  1.00  0.40
ATOM     69  CA  GLY A   9       7.803 -11.083 -18.828  1.00  0.00
ATOM     70  C   GLY A   9       7.792 -11.756 -17.443  1.00  0.55
ATOM     71  O   GLY A   9       8.086 -12.963 -17.360  1.00 -0.55
ATOM     72  N   VAL A  10       7.485 -11.016 -16.366  1.00 -0.40
ATOM     73  H   VAL A  10       7.259 -10.048 -16.433  1.00  0.40
ATOM     74  CA  VAL A  10       7.464 -11.599 -15.010  1.00  0.00
ATOM     75  CB  VAL A  10       7.388 -10.553 -13.892  1.00  0.00
ATOM     76  CG1 VAL A  10       7.386 -11.181 -12.494  1.00  0.00
ATOM     77  CG2 VAL A  10       8.560  -9.576 -13.991  1.00  0.00
ATOM     78  C   VAL A  10       6.322 -12.605 -14.848  1.00  0.55
ATOM     79  O   VAL A  10       6.519 -13.655 -14.242  1.00 -0.55
ATOM     80  N   ALA A  11       5.167 -12.365 -15.417  1.00 -0.40
ATOM     81  H   ALA A  11       5.009 -11.540 -15.953  1.00  0.40
ATOM     82  CA  ALA A  11       4.038 -13.274 -15.314  1.00  0.00
ATOM     83  CB  ALA A  11       2.713 -12.733 -15.889  1.00  0.00
ATOM     84  C   ALA A  11       4.389 -14.583 -16.026  1.00  0.55
ATOM     85  O   ALA A  11       4.042 -15.634 -15.517  1.00 -0.55
ATOM     86  N   ASP A  12       5.050 -14.457 -17.191  1.00 -0.40
ATOM     87  H   ASP A  12       5.317 -13.590 -17.603  1.00  0.40
ATOM     88  CA  ASP A  12       5.392 -15.710 -17.887  1.00  0.00
ATOM     89  CB  ASP A  12       5.950 -15.433 -19.272  1.00  0.00
ATOM     90  CG  ASP A  12       4.809 -15.091 -20.202  1.00  0.10
ATOM     91  OD1 ASP A  12       3.608 -15.246 -19.848  1.00 -0.55
ATOM     92  OD2 ASP A  12       5.220 -14.674 -21.315  1.00 -0.55
ATOM     93  C   ASP A  12       6.440 -16.470 -17.120  1.00  0.55
ATOM     94  O   ASP A  12       6.401 -17.688 -17.034  1.00 -0.55
ATOM     95  N   TYR A  13       7.400 -15.716 -16.618  1.00 -0.40
ATOM     96  H   TYR A  13       7.421 -14.726 -16.734  1.00  0.40
ATOM     97  CA  TYR A  13       8.517 -16.321 -15.838  1.00  0.00
ATOM     98  CB  TYR A  13       9.528 -15.218 -15.495  1.00  0.12
ATOM     99  CG  TYR A  13      10.857 -15.763 -15.081  1.00 -0.12
ATOM    100  CD1 TYR A  13      11.025 -16.287 -13.802  1.00 -0.12
ATOM    101  HD1 TYR A  13      10.183 -16.269 -13.127  1.00  0.12
ATOM    102  CE1 TYR A  13      12.217 -16.831 -13.348  1.00 -0.12
ATOM    103  HE1 TYR A  13      12.310 -17.255 -12.360  1.00  0.12
ATOM    104  CZ  TYR A  13      13.280 -16.800 -14.232  1.00  0.06
ATOM    105  OH  TYR A  13      14.503 -17.285 -13.795  1.00 -0.49
ATOM    106  HH  TYR A  13      14.497 -17.283 -12.835  1.00  0.43
ATOM    107  CD2 TYR A  13      11.943 -15.767 -15.969  1.00 -0.12
ATOM    108  HD2 TYR A  13      11.846 -15.372 -16.969  1.00  0.12
ATOM    109  CE2 TYR A  13      13.153 -16.297 -15.519  1.00 -0.12
ATOM    110  HE2 TYR A  13      14.005 -16.316 -16.183  1.00  0.12
ATOM    111  C   TYR A  13       8.019 -17.119 -14.644  1.00  0.55
ATOM    112  O   TYR A  13       8.424 -18.276 -14.395  1.00 -0.55
ATOM    113  N   LEU A  14       7.100 -16.494 -13.897  1.00 -0.40
ATOM    114  H   LEU A  14       6.793 -15.571 -14.114  1.00  0.40
ATOM    115  CA  LEU A  14       6.466 -17.116 -12.696  1.00  0.00
ATOM    116  CB  LEU A  14       5.439 -16.167 -12.076  1.00  0.00
ATOM    117  CG  LEU A  14       6.026 -14.992 -11.281  1.00  0.00
ATOM    118  CD1 LEU A  14       4.925 -13.953 -11.038  1.00  0.00
ATOM    119  CD2 LEU A  14       6.608 -15.537  -9.993  1.00  0.00
ATOM    120  C   LEU A  14       5.759 -18.417 -13.020  1.00  0.55
ATOM    121  O   LEU A  14       5.887 -19.465 -12.365  1.00 -0.55
ATOM    122  N   GLN A  15       4.997 -18.320 -14.103  1.00 -0.40
ATOM    123  H   GLN A  15       4.886 -17.492 -14.647  1.00  0.40
ATOM    124  CA  GLN A  15       4.271 -19.539 -14.511  1.00  0.00
ATOM    125  CB  GLN A  15       3.242 -19.235 -15.560  1.00  0.00
ATOM    126  CG  GLN A  15       1.993 -18.450 -15.209  1.00  0.00
ATOM    127  CD  GLN A  15       1.053 -18.699 -16.416  1.00  0.55
ATOM    128  OE1 GLN A  15       1.315 -18.171 -17.517  1.00 -0.55
ATOM    129  NE2 GLN A  15       0.048 -19.519 -16.139  1.00 -0.78
ATOM    130 HE21 GLN A  15      -0.620 -19.749 -16.847  1.00  0.39
ATOM    131 HE22 GLN A  15      -0.043 -19.908 -15.222  1.00  0.39
ATOM    132  C   GLN A  15       5.193 -20.634 -15.081  1.00  0.55
ATOM    133  O   GLN A  15       4.839 -21.802 -14.957  1.00 -0.55
ATOM    134  N   THR A  16       6.284 -20.233 -15.716  1.00 -0.40
ATOM    135  H   THR A  16       6.514 -19.270 -15.831  1.00  0.40
ATOM    136  CA  THR A  16       7.211 -21.195 -16.283  1.00  0.00
ATOM    137  CB  THR A  16       8.108 -20.626 -17.410  1.00  0.00
ATOM    138  OG1 THR A  16       7.259 -19.900 -18.296  1.00 -0.49
ATOM    139  HG1 THR A  16       6.981 -19.117 -17.815  1.00  0.49
ATOM    140  CG2 THR A  16       8.810 -21.765 -18.173  1.00  0.00
ATOM    141  C   THR A  16       8.162 -21.733 -15.234  1.00  0.55
ATOM    142  O   THR A  16       8.299 -22.967 -15.218  1.00 -0.55
ATOM    143  N   TYR A  17       8.773 -20.886 -14.447  1.00 -0.40
ATOM    144  H   TYR A  17       8.625 -19.901 -14.488  1.00  0.40
ATOM    145  CA  TYR A  17       9.721 -21.377 -13.449  1.00  0.00
ATOM    146  CB  TYR A  17      11.033 -20.515 -13.591  1.00  0.12
ATOM    147  CG  TYR A  17      11.478 -20.514 -15.040  1.00 -0.12
ATOM    148  CD1 TYR A  17      12.130 -21.636 -15.596  1.00 -0.12
ATOM    149  HD1 TYR A  17      12.305 -22.500 -14.973  1.00  0.12
ATOM    150  CE1 TYR A  17      12.555 -21.666 -16.925  1.00 -0.12
ATOM    151  HE1 TYR A  17      13.056 -22.528 -17.340  1.00  0.12
ATOM    152  CZ  TYR A  17      12.302 -20.532 -17.687  1.00  0.06
ATOM    153  OH  TYR A  17      12.619 -20.477 -19.033  1.00 -0.49
ATOM    154  HH  TYR A  17      12.363 -19.613 -19.363  1.00  0.43
ATOM    155  CD2 TYR A  17      11.256 -19.401 -15.851  1.00 -0.12
ATOM    156  HD2 TYR A  17      10.767 -18.530 -15.440  1.00  0.12
ATOM    157  CE2 TYR A  17      11.655 -19.401 -17.171  1.00 -0.12
ATOM    158  HE2 TYR A  17      11.471 -18.541 -17.798  1.00  0.12
ATOM    159  C   TYR A  17       9.234 -21.420 -12.010  1.00  0.55
ATOM    160  O   TYR A  17      10.026 -21.911 -11.202  1.00 -0.55
ATOM    161  N   HSD A  18       8.058 -20.995 -11.640  1.00 -0.40
ATOM    162  H   HSD A  18       7.420 -20.623 -12.308  1.00  0.40
ATOM    163  CA  HSD A  18       7.567 -21.013 -10.282  1.00  0.00
ATOM    164  CB  HSD A  18       7.255 -22.412  -9.742  1.00  0.12
ATOM    165  ND1 HSD A  18       5.350 -22.085 -11.391  1.00 -0.40
ATOM    166  HD1 HSD A  18       5.522 -21.119 -11.582  1.00  0.40
ATOM    167  CG  HSD A  18       6.073 -22.863 -10.532  1.00 -0.12
ATOM    168  CE1 HSD A  18       4.387 -22.849 -11.917  1.00  0.15
ATOM    169  HE1 HSD A  18       3.667 -22.489 -12.652  1.00  0.12
ATOM    170  NE2 HSD A  18       4.445 -24.074 -11.420  1.00 -0.56
ATOM    171  CD2 HSD A  18       5.512 -24.100 -10.552  1.00  0.15
ATOM    172  HD2 HSD A  18       5.776 -25.007 -10.022  1.00  0.12
ATOM    173  C   HSD A  18       8.486 -20.307  -9.289  1.00  0.55
ATOM    174  O   HSD A  18       8.646 -20.775  -8.185  1.00 -0.55
ATOM    175  N   LYS A  19       8.996 -19.177  -9.676  1.00 -0.40
ATOM    176  H   LYS A  19       8.837 -18.844 -10.601  1.00  0.40
ATOM    177  CA  LYS A  19       9.813 -18.307  -8.860  1.00  0.00
ATOM    178  CB  LYS A  19      11.113 -19.018  -8.541  1.00  0.00
ATOM    179  CG  LYS A  19      11.991 -19.124  -9.779  1.00  0.00
ATOM    180  CD  LYS A  19      13.185 -20.018  -9.647  1.00  0.00
ATOM    181  CE  LYS A  19      14.249 -19.494 -10.618  1.00  0.33
ATOM    182  NZ  LYS A  19      15.420 -20.420 -10.717  1.00 -0.32
ATOM    183  HZ1 LYS A  19      15.100 -21.350 -11.056  1.00  0.33
ATOM    184  HZ2 LYS A  19      15.859 -20.525  -9.780  1.00  0.33
ATOM    185  HZ3 LYS A  19      16.116 -20.029 -11.384  1.00  0.33
ATOM    186  C   LYS A  19       9.993 -17.020  -9.667  1.00  0.55
ATOM    187  O   LYS A  19       9.771 -16.952 -10.895  1.00 -0.55
ATOM    188  N   LEU A  20      10.378 -15.979  -8.953  1.00 -0.40
ATOM    189  H   LEU A  20      10.494 -16.018  -7.964  1.00  0.40
ATOM    190  CA  LEU A  20      10.655 -14.702  -9.595  1.00  0.00
ATOM    191  CB  LEU A  20      10.775 -13.519  -8.588  1.00  0.00
ATOM    192  CG  LEU A  20       9.470 -12.962  -7.959  1.00  0.00
ATOM    193  CD1 LEU A  20       9.842 -11.945  -6.902  1.00  0.00
ATOM    194  CD2 LEU A  20       8.540 -12.320  -8.967  1.00  0.00
ATOM    195  C   LEU A  20      12.022 -14.693 -10.299  1.00  0.55
ATOM    196  O   LEU A  20      12.918 -15.398  -9.815  1.00 -0.55
ATOM    197  N   PRO A  21      12.156 -13.855 -11.321  1.00 -0.20
ATOM    198  CD  PRO A  21      11.077 -13.073 -11.927  1.00  0.10
ATOM    199  CA  PRO A  21      13.437 -13.676 -12.023  1.00  0.10
ATOM    200  CB  PRO A  21      13.188 -12.626 -13.078  1.00  0.00
ATOM    201  CG  PRO A  21      11.739 -12.352 -13.069  1.00  0.00
ATOM    202  C   PRO A  21      14.474 -13.211 -11.006  1.00  0.55
ATOM    203  O   PRO A  21      14.181 -12.619  -9.964  1.00 -0.55
ATOM    204  N   ASP A  22      15.740 -13.397 -11.342  1.00 -0.40
ATOM    205  H   ASP A  22      15.985 -13.802 -12.219  1.00  0.40
ATOM    206  CA  ASP A  22      16.859 -13.044 -10.498  1.00  0.00
ATOM    207  CB  ASP A  22      18.200 -13.555 -11.095  1.00  0.00
ATOM    208  CG  ASP A  22      18.099 -15.082 -11.055  1.00  0.10
ATOM    209  OD1 ASP A  22      17.236 -15.690 -10.347  1.00 -0.55
ATOM    210  OD2 ASP A  22      18.916 -15.723 -11.777  1.00 -0.55
ATOM    211  C   ASP A  22      17.038 -11.587 -10.209  1.00  0.55
ATOM    212  O   ASP A  22      17.916 -11.326  -9.369  1.00 -0.55
ATOM    213  N   ASN A  23      16.341 -10.659 -10.820  1.00 -0.40
ATOM    214  H   ASN A  23      15.639 -10.870 -11.497  1.00  0.40
ATOM    215  CA  ASN A  23      16.571  -9.236 -10.524  1.00  0.00
ATOM    216  CB  ASN A  23      16.326  -8.442 -11.803  1.00  0.00
ATOM    217  CG  ASN A  23      14.973  -8.757 -12.424  1.00  0.55
ATOM    218  OD1 ASN A  23      14.761  -9.889 -12.907  1.00 -0.55
ATOM    219  ND2 ASN A  23      14.083  -7.761 -12.405  1.00 -0.78
ATOM    220 HD21 ASN A  23      14.327  -6.880 -12.000  1.00  0.39
ATOM    221 HD22 ASN A  23      13.173  -7.897 -12.796  1.00  0.39
ATOM    222  C   ASN A  23      15.722  -8.732  -9.359  1.00  0.55
ATOM    223  O   ASN A  23      15.748  -7.539  -9.060  1.00 -0.55
ATOM    224  N   TYR A  24      14.997  -9.618  -8.725  1.00 -0.40
ATOM    225  H   TYR A  24      14.985 -10.578  -8.994  1.00  0.40
ATOM    226  CA  TYR A  24      14.162  -9.268  -7.591  1.00  0.00
ATOM    227  CB  TYR A  24      12.841 -10.106  -7.635  1.00  0.12
ATOM    228  CG  TYR A  24      11.971  -9.391  -8.629  1.00 -0.12
ATOM    229  CD1 TYR A  24      11.299  -8.220  -8.263  1.00 -0.12
ATOM    230  HD1 TYR A  24      11.365  -7.877  -7.242  1.00  0.12
ATOM    231  CE1 TYR A  24      10.553  -7.490  -9.169  1.00 -0.12
ATOM    232  HE1 TYR A  24      10.056  -6.578  -8.872  1.00  0.12
ATOM    233  CZ  TYR A  24      10.462  -7.963 -10.476  1.00  0.06
ATOM    234  OH  TYR A  24       9.680  -7.287 -11.405  1.00 -0.49
ATOM    235  HH  TYR A  24       9.165  -6.627 -10.936  1.00  0.43
ATOM    236  CD2 TYR A  24      11.913  -9.820  -9.940  1.00 -0.12
ATOM    237  HD2 TYR A  24      12.470 -10.692 -10.252  1.00  0.12
ATOM    238  CE2 TYR A  24      11.130  -9.119 -10.862  1.00 -0.12
ATOM    239  HE2 TYR A  24      11.043  -9.477 -11.878  1.00  0.12
ATOM    240  C   TYR A  24      14.764  -9.534  -6.232  1.00  0.55
ATOM    241  O   TYR A  24      15.365 -10.597  -6.153  1.00 -0.55
ATOM    242  N   ILE A  25      14.561  -8.696  -5.232  1.00 -0.40
ATOM    243  H   ILE A  25      14.067  -7.840  -5.361  1.00  0.40
ATOM    244  CA  ILE A  25      15.038  -8.950  -3.877  1.00  0.00
ATOM    245  CB  ILE A  25      16.326  -8.192  -3.481  1.00  0.00
ATOM    246  CG2 ILE A  25      17.566  -8.889  -4.056  1.00  0.00
ATOM    247  CG1 ILE A  25      16.322  -6.709  -3.870  1.00  0.00
ATOM    248  CD1 ILE A  25      17.601  -6.045  -3.346  1.00  0.00
ATOM    249  C   ILE A  25      13.950  -8.515  -2.886  1.00  0.55
ATOM    250  O   ILE A  25      13.309  -7.552  -3.241  1.00 -0.55
ATOM    251  N   THR A  26      13.773  -9.140  -1.750  1.00 -0.40
ATOM    252  H   THR A  26      14.311  -9.942  -1.503  1.00  0.40
ATOM    253  CA  THR A  26      12.783  -8.716  -0.770  1.00  0.00
ATOM    254  CB  THR A  26      12.528  -9.786   0.303  1.00  0.00
ATOM    255  OG1 THR A  26      13.694  -9.881   1.116  1.00 -0.49
ATOM    256  HG1 THR A  26      13.504 -10.554   1.773  1.00  0.49
ATOM    257  CG2 THR A  26      12.324 -11.127  -0.344  1.00  0.00
ATOM    258  C   THR A  26      13.224  -7.400  -0.140  1.00  0.55
ATOM    259  O   THR A  26      14.357  -6.901  -0.315  1.00 -0.55
ATOM    260  N   LYS A  27      12.287  -6.769   0.542  1.00 -0.40
ATOM    261  H   LYS A  27      11.367  -7.146   0.596  1.00  0.40
ATOM    262  CA  LYS A  27      12.460  -5.526   1.257  1.00  0.00
ATOM    263  CB  LYS A  27      11.181  -4.959   1.855  1.00  0.00
ATOM    264  CG  LYS A  27      10.102  -4.405   0.945  1.00  0.00
ATOM    265  CD  LYS A  27       8.750  -4.452   1.677  1.00  0.00
ATOM    266  CE  LYS A  27       7.559  -4.131   0.800  1.00  0.33
ATOM    267  NZ  LYS A  27       6.252  -4.452   1.438  1.00 -0.32
ATOM    268  HZ1 LYS A  27       6.150  -3.905   2.316  1.00  0.33
ATOM    269  HZ2 LYS A  27       6.214  -5.468   1.657  1.00  0.33
ATOM    270  HZ3 LYS A  27       5.479  -4.210   0.786  1.00  0.33
ATOM    271  C   LYS A  27      13.546  -5.724   2.363  1.00  0.55
ATOM    272  O   LYS A  27      14.371  -4.798   2.524  1.00 -0.55
ATOM    273  N   SER A  28      13.524  -6.835   3.061  1.00 -0.40
ATOM    274  H   SER A  28      12.843  -7.551   2.929  1.00  0.40
ATOM    275  CA  SER A  28      14.554  -7.060   4.102  1.00  0.00
ATOM    276  CB  SER A  28      14.180  -8.226   4.985  1.00  0.00
ATOM    277  OG  SER A  28      14.628  -9.515   4.622  1.00 -0.49
ATOM    278  HG  SER A  28      14.293 -10.111   5.296  1.00  0.49
ATOM    279  C   SER A  28      15.937  -7.179   3.452  1.00  0.55
ATOM    280  O   SER A  28      16.867  -6.489   3.907  1.00 -0.55
ATOM    281  N   GLU A  29      16.051  -7.999   2.392  1.00 -0.40
ATOM    282  H   GLU A  29      15.287  -8.547   2.061  1.00  0.40
ATOM    283  CA  GLU A  29      17.290  -8.135   1.672  1.00  0.00
ATOM    284  CB  GLU A  29      17.101  -8.912   0.350  1.00  0.00
ATOM    285  CG  GLU A  29      17.067 -10.380   0.712  1.00  0.00
ATOM    286  CD  GLU A  29      16.359 -11.242  -0.303  1.00  0.10
ATOM    287  OE1 GLU A  29      16.171 -10.866  -1.480  1.00 -0.55
ATOM    288  OE2 GLU A  29      15.927 -12.350   0.128  1.00 -0.55
ATOM    289  C   GLU A  29      17.900  -6.827   1.208  1.00  0.55
ATOM    290  O   GLU A  29      19.127  -6.597   1.301  1.00 -0.55
ATOM    291  N   ALA A  30      17.009  -6.004   0.662  1.00 -0.40
ATOM    292  H   ALA A  30      16.044  -6.240   0.586  1.00  0.40
ATOM    293  CA  ALA A  30      17.400  -4.684   0.135  1.00  0.00
ATOM    294  CB  ALA A  30      16.185  -4.078  -0.557  1.00  0.00
ATOM    295  C   ALA A  30      18.008  -3.761   1.193  1.00  0.55
ATOM    296  O   ALA A  30      19.015  -3.059   1.036  1.00 -0.55
ATOM    297  N   GLN A  31      17.328  -3.779   2.338  1.00 -0.40
ATOM    298  H   GLN A  31      16.515  -4.344   2.445  1.00  0.40
ATOM    299  CA  GLN A  31      17.698  -2.998   3.511  1.00  0.00
ATOM    300  CB  GLN A  31      16.700  -3.141   4.643  1.00  0.00
ATOM    301  CG  GLN A  31      15.300  -2.718   4.234  1.00  0.00
ATOM    302  CD  GLN A  31      14.294  -2.788   5.368  1.00  0.55
ATOM    303  OE1 GLN A  31      13.963  -1.687   5.817  1.00 -0.55
ATOM    304  NE2 GLN A  31      13.796  -3.926   5.881  1.00 -0.78
ATOM    305 HE21 GLN A  31      13.134  -3.889   6.630  1.00  0.39
ATOM    306 HE22 GLN A  31      14.086  -4.810   5.513  1.00  0.39
ATOM    307  C   GLN A  31      19.099  -3.444   3.943  1.00  0.55
ATOM    308  O   GLN A  31      19.888  -2.569   4.269  1.00 -0.55
ATOM    309  N   ALA A  32      19.253  -4.754   3.872  1.00 -0.40
ATOM    310  H   ALA A  32      18.510  -5.349   3.577  1.00  0.40
ATOM    311  CA  ALA A  32      20.500  -5.431   4.211  1.00  0.00
ATOM    312  CB  ALA A  32      20.493  -6.930   4.090  1.00  0.00
ATOM    313  C   ALA A  32      21.607  -4.845   3.322  1.00  0.55
ATOM    314  O   ALA A  32      22.731  -4.739   3.833  1.00 -0.55
ATOM    315  N   LEU A  33      21.311  -4.450   2.092  1.00 -0.40
ATOM    316  H   LEU A  33      20.398  -4.519   1.698  1.00  0.40
ATOM    317  CA  LEU A  33      22.357  -3.884   1.258  1.00  0.00
ATOM    318  CB  LEU A  33      22.135  -4.136  -0.238  1.00  0.00
ATOM    319  CG  LEU A  33      21.779  -5.612  -0.475  1.00  0.00
ATOM    320  CD1 LEU A  33      21.481  -5.834  -1.940  1.00  0.00
ATOM    321  CD2 LEU A  33      22.911  -6.488   0.024  1.00  0.00
ATOM    322  C   LEU A  33      22.450  -2.396   1.468  1.00  0.55
ATOM    323  O   LEU A  33      23.265  -1.801   0.764  1.00 -0.55
ATOM    324  N   GLY A  34      21.641  -1.829   2.330  1.00 -0.40
ATOM    325  H   GLY A  34      20.958  -2.311   2.872  1.00  0.40
ATOM    326  CA  GLY A  34      21.774  -0.373   2.490  1.00  0.00
ATOM    327  C   GLY A  34      20.646   0.455   1.912  1.00  0.55
ATOM    328  O   GLY A  34      20.850   1.663   1.794  1.00 -0.55
ATOM    329  N   TRP A  35      19.542  -0.227   1.591  1.00 -0.40
ATOM    330  H   TRP A  35      19.459  -1.214   1.705  1.00  0.40
ATOM    331  CA  TRP A  35      18.395   0.472   1.052  1.00  0.00
ATOM    332  CB  TRP A  35      17.413  -0.521   0.459  1.00  0.12
ATOM    333  CG  TRP A  35      16.126   0.047  -0.111  1.00 -0.12
ATOM    334  CD1 TRP A  35      15.966   1.059  -1.031  1.00 -0.12
ATOM    335  HD1 TRP A  35      16.756   1.653  -1.465  1.00  0.12
ATOM    336  NE1 TRP A  35      14.618   1.180  -1.300  1.00 -0.40
ATOM    337  HE1 TRP A  35      14.236   1.815  -1.935  1.00  0.40
ATOM    338  CE2 TRP A  35      13.885   0.291  -0.560  1.00  0.00
ATOM    339  CD2 TRP A  35      14.793  -0.438   0.202  1.00  0.00
ATOM    340  CE3 TRP A  35      14.327  -1.408   1.089  1.00 -0.12
ATOM    341  HE3 TRP A  35      14.989  -1.960   1.741  1.00  0.12
ATOM    342  CZ3 TRP A  35      12.972  -1.648   1.111  1.00 -0.12
ATOM    343  HZ3 TRP A  35      12.582  -2.429   1.748  1.00  0.12
ATOM    344  CZ2 TRP A  35      12.492   0.088  -0.535  1.00 -0.12
ATOM    345  HZ2 TRP A  35      11.788   0.648  -1.131  1.00  0.12
ATOM    346  CH2 TRP A  35      12.092  -0.902   0.328  1.00 -0.12
ATOM    347  HH2 TRP A  35      11.036  -1.115   0.404  1.00  0.12
ATOM    348  C   TRP A  35      17.652   1.229   2.157  1.00  0.55
ATOM    349  O   TRP A  35      17.319   0.631   3.180  1.00 -0.55
ATOM    350  N   VAL A  36      17.398   2.503   1.833  1.00 -0.40
ATOM    351  H   VAL A  36      17.709   2.885   0.966  1.00  0.40
ATOM    352  CA  VAL A  36      16.660   3.433   2.691  1.00  0.00
ATOM    353  CB  VAL A  36      17.450   4.649   3.192  1.00  0.00
ATOM    354  CG1 VAL A  36      16.648   5.384   4.245  1.00  0.00
ATOM    355  CG2 VAL A  36      18.811   4.283   3.760  1.00  0.00
ATOM    356  C   VAL A  36      15.551   3.940   1.762  1.00  0.55
ATOM    357  O   VAL A  36      15.938   4.746   0.898  1.00 -0.55
ATOM    358  N   ALA A  37      14.332   3.417   1.956  1.00 -0.40
ATOM    359  H   ALA A  37      14.129   2.772   2.689  1.00  0.40
ATOM    360  CA  ALA A  37      13.223   3.787   1.069  1.00  0.00
ATOM    361  CB  ALA A  37      11.904   3.144   1.465  1.00  0.00
ATOM    362  C   ALA A  37      13.120   5.297   0.914  1.00  0.55
ATOM    363  O   ALA A  37      12.985   5.735  -0.250  1.00 -0.55
ATOM    364  N   SER A  38      13.155   6.050   1.998  1.00 -0.40
ATOM    365  H   SER A  38      13.251   5.705   2.928  1.00  0.40
ATOM    366  CA  SER A  38      13.042   7.494   1.789  1.00  0.00
ATOM    367  CB  SER A  38      12.904   8.310   3.079  1.00  0.00
ATOM    368  OG  SER A  38      13.873   7.799   3.987  1.00 -0.49
ATOM    369  HG  SER A  38      13.492   7.000   4.359  1.00  0.49
ATOM    370  C   SER A  38      14.220   8.080   1.002  1.00  0.55
ATOM    371  O   SER A  38      14.056   9.224   0.533  1.00 -0.55
ATOM    372  N   LYS A  39      15.343   7.430   0.811  1.00 -0.40
ATOM    373  H   LYS A  39      15.518   6.513   1.164  1.00  0.40
ATOM    374  CA  LYS A  39      16.410   8.079   0.036  1.00  0.00
ATOM    375  CB  LYS A  39      17.766   7.511   0.382  1.00  0.00
ATOM    376  CG  LYS A  39      17.926   6.529   1.525  1.00  0.00
ATOM    377  CD  LYS A  39      19.285   6.772   2.215  1.00  0.00
ATOM    378  CE  LYS A  39      19.281   8.268   2.589  1.00  0.33
ATOM    379  NZ  LYS A  39      18.012   8.835   1.990  1.00 -0.32
ATOM    380  HZ1 LYS A  39      17.341   8.063   1.802  1.00  0.33
ATOM    381  HZ2 LYS A  39      18.236   9.324   1.100  1.00  0.33
ATOM    382  HZ3 LYS A  39      17.585   9.510   2.658  1.00  0.33
ATOM    383  C   LYS A  39      16.149   7.836  -1.458  1.00  0.55
ATOM    384  O   LYS A  39      16.607   8.608  -2.310  1.00 -0.55
ATOM    385  N   GLY A  40      15.420   6.748  -1.705  1.00 -0.40
ATOM    386  H   GLY A  40      15.044   6.158  -0.995  1.00  0.40
ATOM    387  CA  GLY A  40      15.152   6.388  -3.115  1.00  0.00
ATOM    388  C   GLY A  40      16.499   5.869  -3.682  1.00  0.55
ATOM    389  O   GLY A  40      16.691   6.012  -4.881  1.00 -0.55
ATOM    390  N   ASN A  41      17.345   5.248  -2.879  1.00 -0.40
ATOM    391  H   ASN A  41      17.125   5.077  -1.923  1.00  0.40
ATOM    392  CA  ASN A  41      18.656   4.768  -3.321  1.00  0.00
ATOM    393  CB  ASN A  41      19.660   5.137  -2.190  1.00  0.00
ATOM    394  CG  ASN A  41      19.415   4.159  -1.063  1.00  0.55
ATOM    395  OD1 ASN A  41      18.331   3.582  -0.908  1.00 -0.55
ATOM    396  ND2 ASN A  41      20.429   3.913  -0.227  1.00 -0.78
ATOM    397 HD21 ASN A  41      20.307   3.273   0.532  1.00  0.39
ATOM    398 HD22 ASN A  41      21.308   4.370  -0.359  1.00  0.39
ATOM    399  C   ASN A  41      18.791   3.299  -3.673  1.00  0.55
ATOM    400  O   ASN A  41      19.893   2.721  -3.645  1.00 -0.55
ATOM    401  N   LEU A  42      17.706   2.602  -4.035  1.00 -0.40
ATOM    402  H   LEU A  42      16.800   3.014  -4.097  1.00  0.40
ATOM    403  CA  LEU A  42      17.801   1.167  -4.366  1.00  0.00
ATOM    404  CB  LEU A  42      16.422   0.571  -4.646  1.00  0.00
ATOM    405  CG  LEU A  42      16.306  -0.921  -4.883  1.00  0.00
ATOM    406  CD1 LEU A  42      16.789  -1.705  -3.667  1.00  0.00
ATOM    407  CD2 LEU A  42      14.872  -1.264  -5.270  1.00  0.00
ATOM    408  C   LEU A  42      18.772   0.859  -5.524  1.00  0.55
ATOM    409  O   LEU A  42      19.554  -0.096  -5.416  1.00 -0.55
ATOM    410  N   ALA A  43      18.691   1.648  -6.583  1.00 -0.40
ATOM    411  H   ALA A  43      18.078   2.431  -6.657  1.00  0.40
ATOM    412  CA  ALA A  43      19.569   1.338  -7.721  1.00  0.00
ATOM    413  CB  ALA A  43      18.966   2.065  -8.911  1.00  0.00
ATOM    414  C   ALA A  43      21.023   1.663  -7.424  1.00  0.55
ATOM    415  O   ALA A  43      21.910   1.165  -8.140  1.00 -0.55
ATOM    416  N   ASP A  44      21.277   2.449  -6.389  1.00 -0.40
ATOM    417  H   ASP A  44      20.549   2.839  -5.831  1.00  0.40
ATOM    418  CA  ASP A  44      22.631   2.795  -6.000  1.00  0.00
ATOM    419  CB  ASP A  44      22.782   3.960  -5.026  1.00  0.00
ATOM    420  CG  ASP A  44      21.953   5.126  -5.520  1.00  0.10
ATOM    421  OD1 ASP A  44      22.010   5.282  -6.761  1.00 -0.55
ATOM    422  OD2 ASP A  44      21.287   5.844  -4.743  1.00 -0.55
ATOM    423  C   ASP A  44      23.228   1.635  -5.195  1.00  0.55
ATOM    424  O   ASP A  44      24.440   1.429  -5.311  1.00 -0.55
ATOM    425  N   VAL A  45      22.369   0.991  -4.428  1.00 -0.40
ATOM    426  H   VAL A  45      21.396   1.201  -4.378  1.00  0.40
ATOM    427  CA  VAL A  45      22.884  -0.101  -3.600  1.00  0.00
ATOM    428  CB  VAL A  45      22.219   0.010  -2.191  1.00  0.00
ATOM    429  CG1 VAL A  45      22.421   1.426  -1.646  1.00  0.00
ATOM    430  CG2 VAL A  45      20.743  -0.327  -2.180  1.00  0.00
ATOM    431  C   VAL A  45      22.741  -1.504  -4.160  1.00  0.55
ATOM    432  O   VAL A  45      23.317  -2.484  -3.636  1.00 -0.55
ATOM    433  N   ALA A  46      21.930  -1.649  -5.197  1.00 -0.40
ATOM    434  H   ALA A  46      21.481  -0.861  -5.608  1.00  0.40
ATOM    435  CA  ALA A  46      21.617  -2.936  -5.830  1.00  0.00
ATOM    436  CB  ALA A  46      20.573  -3.708  -5.029  1.00  0.00
ATOM    437  C   ALA A  46      21.151  -2.620  -7.241  1.00  0.55
ATOM    438  O   ALA A  46      19.974  -2.679  -7.582  1.00 -0.55
ATOM    439  N   PRO A  47      22.177  -2.290  -8.036  1.00 -0.20
ATOM    440  CD  PRO A  47      23.616  -2.206  -7.719  1.00  0.10
ATOM    441  CA  PRO A  47      21.898  -1.931  -9.444  1.00  0.10
ATOM    442  CB  PRO A  47      23.244  -1.460  -9.974  1.00  0.00
ATOM    443  CG  PRO A  47      24.088  -1.185  -8.761  1.00  0.00
ATOM    444  C   PRO A  47      21.214  -3.138 -10.098  1.00  0.55
ATOM    445  O   PRO A  47      21.542  -4.317  -9.806  1.00 -0.55
ATOM    446  N   GLY A  48      20.258  -2.779 -10.942  1.00 -0.40
ATOM    447  H   GLY A  48      20.020  -1.826 -11.115  1.00  0.40
ATOM    448  CA  GLY A  48      19.500  -3.787 -11.667  1.00  0.00
ATOM    449  C   GLY A  48      18.460  -4.570 -10.889  1.00  0.55
ATOM    450  O   GLY A  48      17.785  -5.350 -11.547  1.00 -0.55
ATOM    451  N   LYS A  49      18.335  -4.351  -9.587  1.00 -0.40
ATOM    452  H   LYS A  49      18.914  -3.687  -9.122  1.00  0.40
ATOM    453  CA  LYS A  49      17.375  -5.032  -8.729  1.00  0.00
ATOM    454  CB  LYS A  49      17.926  -5.170  -7.312  1.00  0.00
ATOM    455  CG  LYS A  49      19.054  -6.088  -7.059  1.00  0.00
ATOM    456  CD  LYS A  49      18.842  -7.363  -7.836  1.00  0.00
ATOM    457  CE  LYS A  49      20.240  -7.929  -8.118  1.00  0.33
ATOM    458  NZ  LYS A  49      20.148  -9.389  -8.459  1.00 -0.32
ATOM    459  HZ1 LYS A  49      19.554  -9.511  -9.304  1.00  0.33
ATOM    460  HZ2 LYS A  49      19.725  -9.906  -7.661  1.00  0.33
ATOM    461  HZ3 LYS A  49      21.100  -9.762  -8.648  1.00  0.33
ATOM    462  C   LYS A  49      16.086  -4.197  -8.577  1.00  0.55
ATOM    463  O   LYS A  49      16.107  -2.958  -8.682  1.00 -0.55
ATOM    464  N   SER A  50      15.029  -4.926  -8.243  1.00 -0.40
ATOM    465  H   SER A  50      15.101  -5.913  -8.135  1.00  0.40
ATOM    466  CA  SER A  50      13.711  -4.380  -8.011  1.00  0.00
ATOM    467  CB  SER A  50      12.781  -4.725  -9.188  1.00  0.00
ATOM    468  OG  SER A  50      12.867  -4.002 -10.390  1.00 -0.49
ATOM    469  HG  SER A  50      12.033  -4.143 -10.844  1.00  0.49
ATOM    470  C   SER A  50      13.192  -5.095  -6.760  1.00  0.55
ATOM    471  O   SER A  50      13.549  -6.266  -6.525  1.00 -0.55
ATOM    472  N   ILE A  51      12.381  -4.448  -5.965  1.00 -0.40
ATOM    473  H   ILE A  51      12.132  -3.499  -6.138  1.00  0.40
ATOM    474  CA  ILE A  51      11.777  -5.049  -4.775  1.00  0.00
ATOM    475  CB  ILE A  51      11.084  -3.944  -3.913  1.00  0.00
ATOM    476  CG2 ILE A  51      10.270  -4.546  -2.766  1.00  0.00
ATOM    477  CG1 ILE A  51      12.133  -2.913  -3.492  1.00  0.00
ATOM    478  CD1 ILE A  51      13.226  -3.409  -2.600  1.00  0.00
ATOM    479  C   ILE A  51      10.739  -6.054  -5.232  1.00  0.55
ATOM    480  O   ILE A  51       9.897  -5.770  -6.131  1.00 -0.55
ATOM    481  N   GLY A  52      10.688  -7.239  -4.682  1.00 -0.40
ATOM    482  H   GLY A  52      11.340  -7.517  -3.981  1.00  0.40
ATOM    483  CA  GLY A  52       9.696  -8.229  -5.038  1.00  0.00
ATOM    484  C   GLY A  52       9.954  -9.502  -4.256  1.00  0.55
ATOM    485  O   GLY A  52      11.108  -9.792  -3.885  1.00 -0.55
ATOM    486  N   GLY A  53       8.846 -10.212  -4.027  1.00 -0.40
ATOM    487  H   GLY A  53       7.963  -9.891  -4.357  1.00  0.40
ATOM    488  CA  GLY A  53       8.797 -11.458  -3.317  1.00  0.00
ATOM    489  C   GLY A  53       8.214 -11.485  -1.916  1.00  0.55
ATOM    490  O   GLY A  53       7.977 -12.598  -1.430  1.00 -0.55
ATOM    491  N   ASP A  54       7.920 -10.323  -1.341  1.00 -0.40
ATOM    492  H   ASP A  54       8.103  -9.451  -1.788  1.00  0.40
ATOM    493  CA  ASP A  54       7.303 -10.247   0.001  1.00  0.00
ATOM    494  CB  ASP A  54       7.322  -8.786   0.474  1.00  0.00
ATOM    495  CG  ASP A  54       8.784  -8.444   0.755  1.00  0.10
ATOM    496  OD1 ASP A  54       9.238  -9.072   1.746  1.00 -0.55
ATOM    497  OD2 ASP A  54       9.364  -7.643  -0.019  1.00 -0.55
ATOM    498  C   ASP A  54       5.869 -10.753   0.005  1.00  0.55
ATOM    499  O   ASP A  54       5.163 -10.704  -1.011  1.00 -0.55
ATOM    500  N   ILE A  55       5.396 -11.225   1.127  1.00 -0.40
ATOM    501  H   ILE A  55       5.969 -11.292   1.940  1.00  0.40
ATOM    502  CA  ILE A  55       4.013 -11.689   1.300  1.00  0.00
ATOM    503  CB  ILE A  55       3.725 -12.284   2.698  1.00  0.00
ATOM    504  CG2 ILE A  55       2.232 -12.551   2.971  1.00  0.00
ATOM    505  CG1 ILE A  55       4.558 -13.587   2.828  1.00  0.00
ATOM    506  CD1 ILE A  55       3.737 -14.705   2.189  1.00  0.00
ATOM    507  C   ILE A  55       3.134 -10.440   1.118  1.00  0.55
ATOM    508  O   ILE A  55       3.504  -9.331   1.510  1.00 -0.55
ATOM    509  N   PHE A  56       2.000 -10.681   0.522  1.00 -0.40
ATOM    510  H   PHE A  56       1.791 -11.609   0.231  1.00  0.40
ATOM    511  CA  PHE A  56       0.953  -9.735   0.210  1.00  0.00
ATOM    512  CB  PHE A  56       0.565  -9.717  -1.293  1.00  0.12
ATOM    513  CG  PHE A  56      -0.506  -8.676  -1.530  1.00 -0.12
ATOM    514  CD1 PHE A  56      -0.206  -7.327  -1.368  1.00 -0.12
ATOM    515  HD1 PHE A  56       0.798  -7.040  -1.093  1.00  0.12
ATOM    516  CE1 PHE A  56      -1.158  -6.350  -1.549  1.00 -0.12
ATOM    517  HE1 PHE A  56      -0.909  -5.309  -1.405  1.00  0.12
ATOM    518  CZ  PHE A  56      -2.424  -6.716  -1.915  1.00 -0.12
ATOM    519  HZ  PHE A  56      -3.172  -5.952  -2.069  1.00  0.12
ATOM    520  CD2 PHE A  56      -1.807  -9.048  -1.893  1.00 -0.12
ATOM    521  HD2 PHE A  56      -2.067 -10.089  -2.017  1.00  0.12
ATOM    522  CE2 PHE A  56      -2.764  -8.044  -2.091  1.00 -0.12
ATOM    523  HE2 PHE A  56      -3.770  -8.308  -2.383  1.00  0.12
ATOM    524  C   PHE A  56      -0.213 -10.175   1.079  1.00  0.55
ATOM    525  O   PHE A  56      -0.703 -11.289   0.808  1.00 -0.55
ATOM    526  N   SER A  57      -0.570  -9.300   2.033  1.00 -0.40
ATOM    527  H   SER A  57      -0.160  -8.405   2.184  1.00  0.40
ATOM    528  CA  SER A  57      -1.681  -9.759   2.914  1.00  0.00
ATOM    529  CB  SER A  57      -1.460  -9.230   4.340  1.00  0.00
ATOM    530  OG  SER A  57      -0.176  -9.733   4.729  1.00 -0.49
ATOM    531  HG  SER A  57      -0.024  -9.410   5.620  1.00  0.49
ATOM    532  C   SER A  57      -3.088  -9.504   2.431  1.00  0.55
ATOM    533  O   SER A  57      -3.984  -9.914   3.203  1.00 -0.55
ATOM    534  N   ASN A  58      -3.285  -8.888   1.254  1.00 -0.40
ATOM    535  H   ASN A  58      -2.529  -8.536   0.708  1.00  0.40
ATOM    536  CA  ASN A  58      -4.616  -8.693   0.703  1.00  0.00
ATOM    537  CB  ASN A  58      -5.010 -10.107   0.212  1.00  0.00
ATOM    538  CG  ASN A  58      -6.288 -10.275  -0.572  1.00  0.55
ATOM    539  OD1 ASN A  58      -6.557  -9.283  -1.273  1.00 -0.55
ATOM    540  ND2 ASN A  58      -7.075 -11.330  -0.604  1.00 -0.78
ATOM    541 HD21 ASN A  58      -7.901 -11.320  -1.166  1.00  0.39
ATOM    542 HD22 ASN A  58      -6.846 -12.140  -0.065  1.00  0.39
ATOM    543  C   ASN A  58      -5.583  -8.193   1.776  1.00  0.55
ATOM    544  O   ASN A  58      -6.665  -8.769   2.054  1.00 -0.55
ATOM    545  N   ARG A  59      -5.176  -7.077   2.340  1.00 -0.40
ATOM    546  H   ARG A  59      -4.348  -6.625   2.019  1.00  0.40
ATOM    547  CA  ARG A  59      -5.845  -6.392   3.447  1.00  0.00
ATOM    548  CB  ARG A  59      -4.946  -5.301   4.041  1.00  0.00
ATOM    549  CG  ARG A  59      -3.604  -5.874   4.524  1.00  0.00
ATOM    550  CD  ARG A  59      -2.601  -4.742   4.785  1.00  0.35
ATOM    551  NE  ARG A  59      -1.233  -5.331   4.940  1.00 -0.35
ATOM    552  HE  ARG A  59      -0.623  -5.392   4.150  1.00  0.45
ATOM    553  CZ  ARG A  59      -0.828  -5.775   6.128  1.00  0.35
ATOM    554  NH1 ARG A  59      -1.603  -5.671   7.203  1.00 -0.70
ATOM    555 HH11 ARG A  59      -2.509  -5.253   7.129  1.00  0.40
ATOM    556 HH12 ARG A  59      -1.281  -6.011   8.087  1.00  0.40
ATOM    557  NH2 ARG A  59       0.344  -6.329   6.307  1.00 -0.70
ATOM    558 HH21 ARG A  59       0.972  -6.431   5.536  1.00  0.40
ATOM    559 HH22 ARG A  59       0.611  -6.650   7.216  1.00  0.40
ATOM    560  C   ARG A  59      -7.222  -5.897   3.110  1.00  0.55
ATOM    561  O   ARG A  59      -8.036  -5.881   4.032  1.00 -0.55
ATOM    562  N   GLU A  60      -7.547  -5.491   1.914  1.00 -0.40
ATOM    563  H   GLU A  60      -6.864  -5.461   1.190  1.00  0.40
ATOM    564  CA  GLU A  60      -8.873  -5.052   1.506  1.00  0.00
ATOM    565  CB  GLU A  60      -8.790  -4.022   0.385  1.00  0.00
ATOM    566  CG  GLU A  60      -8.003  -2.794   0.795  1.00  0.00
ATOM    567  CD  GLU A  60      -8.842  -1.911   1.675  1.00  0.10
ATOM    568  OE1 GLU A  60     -10.028  -2.229   1.907  1.00 -0.55
ATOM    569  OE2 GLU A  60      -8.438  -0.880   2.210  1.00 -0.55
ATOM    570  C   GLU A  60      -9.672  -6.237   1.029  1.00  0.55
ATOM    571  O   GLU A  60     -10.820  -6.034   0.703  1.00 -0.55
ATOM    572  N   GLY A  61      -9.182  -7.448   0.933  1.00 -0.40
ATOM    573  H   GLY A  61      -8.238  -7.601   1.205  1.00  0.40
ATOM    574  CA  GLY A  61      -9.823  -8.650   0.476  1.00  0.00
ATOM    575  C   GLY A  61     -10.221  -8.623  -1.000  1.00  0.55
ATOM    576  O   GLY A  61     -11.150  -9.354  -1.387  1.00 -0.55
ATOM    577  N   LYS A  62      -9.558  -7.847  -1.837  1.00 -0.40
ATOM    578  H   LYS A  62      -8.801  -7.280  -1.524  1.00  0.40
ATOM    579  CA  LYS A  62      -9.862  -7.746  -3.271  1.00  0.00
ATOM    580  CB  LYS A  62      -9.299  -6.428  -3.823  1.00  0.00
ATOM    581  CG  LYS A  62      -9.955  -5.251  -3.095  1.00  0.00
ATOM    582  CD  LYS A  62      -9.833  -4.014  -3.951  1.00  0.00
ATOM    583  CE  LYS A  62     -10.111  -2.726  -3.163  1.00  0.33
ATOM    584  NZ  LYS A  62      -8.855  -1.875  -3.145  1.00 -0.32
ATOM    585  HZ1 LYS A  62      -8.583  -1.636  -4.120  1.00  0.33
ATOM    586  HZ2 LYS A  62      -8.084  -2.403  -2.690  1.00  0.33
ATOM    587  HZ3 LYS A  62      -9.036  -1.000  -2.612  1.00  0.33
ATOM    588  C   LYS A  62      -9.403  -8.959  -4.069  1.00  0.55
ATOM    589  O   LYS A  62     -10.074  -9.230  -5.090  1.00 -0.55
ATOM    590  N   LEU A  63      -8.368  -9.681  -3.706  1.00 -0.40
ATOM    591  H   LEU A  63      -7.811  -9.440  -2.915  1.00  0.40
ATOM    592  CA  LEU A  63      -7.960 -10.884  -4.430  1.00  0.00
ATOM    593  CB  LEU A  63      -6.432 -11.095  -4.423  1.00  0.00
ATOM    594  CG  LEU A  63      -5.644  -9.882  -4.989  1.00  0.00
ATOM    595  CD1 LEU A  63      -4.143  -9.996  -4.817  1.00  0.00
ATOM    596  CD2 LEU A  63      -6.001  -9.806  -6.465  1.00  0.00
ATOM    597  C   LEU A  63      -8.704 -12.067  -3.791  1.00  0.55
ATOM    598  O   LEU A  63      -8.974 -12.112  -2.583  1.00 -0.55
ATOM    599  N   PRO A  64      -8.946 -13.064  -4.635  1.00 -0.20
ATOM    600  CD  PRO A  64      -8.616 -13.098  -6.071  1.00  0.10
ATOM    601  CA  PRO A  64      -9.680 -14.243  -4.193  1.00  0.10
ATOM    602  CB  PRO A  64     -10.035 -14.971  -5.498  1.00  0.00
ATOM    603  CG  PRO A  64      -8.896 -14.535  -6.437  1.00  0.00
ATOM    604  C   PRO A  64      -8.932 -15.036  -3.169  1.00  0.55
ATOM    605  O   PRO A  64      -7.748 -15.314  -3.329  1.00 -0.55
ATOM    606  N   GLY A  65      -9.622 -15.448  -2.114  1.00 -0.40
ATOM    607  H   GLY A  65     -10.591 -15.258  -1.979  1.00  0.40
ATOM    608  CA  GLY A  65      -8.929 -16.230  -1.079  1.00  0.00
ATOM    609  C   GLY A  65      -9.336 -17.673  -1.158  1.00  0.55
ATOM    610  O   GLY A  65     -10.357 -17.964  -1.787  1.00 -0.55
ATOM    611  N   LYS A  66      -8.598 -18.534  -0.512  1.00 -0.40
ATOM    612  H   LYS A  66      -7.799 -18.218  -0.010  1.00  0.40
ATOM    613  CA  LYS A  66      -8.804 -19.969  -0.429  1.00  0.00
ATOM    614  CB  LYS A  66      -8.493 -20.623  -1.763  1.00  0.00
ATOM    615  CG  LYS A  66      -8.773 -22.095  -1.893  1.00  0.00
ATOM    616  CD  LYS A  66      -8.151 -22.739  -3.120  1.00  0.00
ATOM    617  CE  LYS A  66      -8.794 -24.090  -3.404  1.00  0.33
ATOM    618  NZ  LYS A  66     -10.320 -24.058  -3.435  1.00 -0.32
ATOM    619  HZ1 LYS A  66     -10.639 -23.405  -4.178  1.00  0.33
ATOM    620  HZ2 LYS A  66     -10.678 -23.737  -2.513  1.00  0.33
ATOM    621  HZ3 LYS A  66     -10.682 -25.013  -3.633  1.00  0.33
ATOM    622  C   LYS A  66      -7.904 -20.498   0.687  1.00  0.55
ATOM    623  O   LYS A  66      -6.818 -19.964   0.929  1.00 -0.55
ATOM    624  N   SER A  67      -8.376 -21.555   1.351  1.00 -0.40
ATOM    625  H   SER A  67      -9.266 -21.959   1.159  1.00  0.40
ATOM    626  CA  SER A  67      -7.582 -22.179   2.419  1.00  0.00
ATOM    627  CB  SER A  67      -8.465 -23.182   3.180  1.00  0.00
ATOM    628  OG  SER A  67      -7.609 -23.855   4.133  1.00 -0.49
ATOM    629  HG  SER A  67      -8.171 -24.477   4.600  1.00  0.49
ATOM    630  C   SER A  67      -6.353 -22.792   1.744  1.00  0.55
ATOM    631  O   SER A  67      -6.455 -23.458   0.714  1.00 -0.55
ATOM    632  N   GLY A  68      -5.187 -22.444   2.261  1.00 -0.40
ATOM    633  H   GLY A  68      -5.171 -21.843   3.053  1.00  0.40
ATOM    634  CA  GLY A  68      -3.857 -22.835   1.817  1.00  0.00
ATOM    635  C   GLY A  68      -3.157 -21.869   0.859  1.00  0.55
ATOM    636  O   GLY A  68      -1.969 -21.990   0.526  1.00 -0.55
ATOM    637  N   ARG A  69      -3.898 -20.897   0.347  1.00 -0.40
ATOM    638  H   ARG A  69      -4.852 -20.788   0.614  1.00  0.40
ATOM    639  CA  ARG A  69      -3.420 -19.922  -0.618  1.00  0.00
ATOM    640  CB  ARG A  69      -4.593 -19.453  -1.539  1.00  0.00
ATOM    641  CG  ARG A  69      -3.949 -18.459  -2.558  1.00  0.00
ATOM    642  CD  ARG A  69      -5.020 -17.790  -3.423  1.00  0.35
ATOM    643  NE  ARG A  69      -5.569 -18.845  -4.263  1.00 -0.35
ATOM    644  HE  ARG A  69      -4.930 -19.576  -4.487  1.00  0.45
ATOM    645  CZ  ARG A  69      -6.773 -18.987  -4.771  1.00  0.35
ATOM    646  NH1 ARG A  69      -7.723 -18.092  -4.526  1.00 -0.70
ATOM    647 HH11 ARG A  69      -7.525 -17.299  -3.949  1.00  0.40
ATOM    648 HH12 ARG A  69      -8.635 -18.210  -4.918  1.00  0.40
ATOM    649  NH2 ARG A  69      -7.106 -20.029  -5.527  1.00 -0.70
ATOM    650 HH21 ARG A  69      -6.430 -20.739  -5.726  1.00  0.40
ATOM    651 HH22 ARG A  69      -8.032 -20.103  -5.897  1.00  0.40
ATOM    652  C   ARG A  69      -2.755 -18.741   0.004  1.00  0.55
ATOM    653  O   ARG A  69      -3.392 -18.094   0.829  1.00 -0.55
ATOM    654  N   THR A  70      -1.512 -18.467  -0.352  1.00 -0.40
ATOM    655  H   THR A  70      -0.984 -19.053  -0.962  1.00  0.40
ATOM    656  CA  THR A  70      -0.845 -17.260   0.147  1.00  0.00
ATOM    657  CB  THR A  70       0.375 -17.431   1.060  1.00  0.00
ATOM    658  OG1 THR A  70       1.278 -18.350   0.481  1.00 -0.49
ATOM    659  HG1 THR A  70       2.081 -18.298   1.005  1.00  0.49
ATOM    660  CG2 THR A  70      -0.077 -17.997   2.412  1.00  0.00
ATOM    661  C   THR A  70      -0.515 -16.414  -1.109  1.00  0.55
ATOM    662  O   THR A  70      -0.403 -16.961  -2.240  1.00 -0.55
ATOM    663  N   TRP A  71      -0.442 -15.093  -0.917  1.00 -0.40
ATOM    664  H   TRP A  71      -0.595 -14.693  -0.017  1.00  0.40
ATOM    665  CA  TRP A  71      -0.142 -14.139  -1.974  1.00  0.00
ATOM    666  CB  TRP A  71      -1.236 -13.052  -2.114  1.00  0.12
ATOM    667  CG  TRP A  71      -2.573 -13.520  -2.599  1.00 -0.12
ATOM    668  CD1 TRP A  71      -3.654 -13.963  -1.879  1.00 -0.12
ATOM    669  HD1 TRP A  71      -3.679 -14.015  -0.801  1.00  0.12
ATOM    670  NE1 TRP A  71      -4.709 -14.335  -2.695  1.00 -0.40
ATOM    671  HE1 TRP A  71      -5.582 -14.660  -2.405  1.00  0.40
ATOM    672  CE2 TRP A  71      -4.290 -14.158  -3.995  1.00  0.00
ATOM    673  CD2 TRP A  71      -2.951 -13.683  -3.979  1.00  0.00
ATOM    674  CE3 TRP A  71      -2.286 -13.434  -5.189  1.00 -0.12
ATOM    675  HE3 TRP A  71      -1.264 -13.085  -5.203  1.00  0.12
ATOM    676  CZ3 TRP A  71      -2.943 -13.635  -6.387  1.00 -0.12
ATOM    677  HZ3 TRP A  71      -2.463 -13.385  -7.322  1.00  0.12
ATOM    678  CZ2 TRP A  71      -4.942 -14.452  -5.192  1.00 -0.12
ATOM    679  HZ2 TRP A  71      -5.935 -14.875  -5.217  1.00  0.12
ATOM    680  CH2 TRP A  71      -4.270 -14.181  -6.377  1.00 -0.12
ATOM    681  HH2 TRP A  71      -4.760 -14.386  -7.317  1.00  0.12
ATOM    682  C   TRP A  71       1.190 -13.494  -1.627  1.00  0.55
ATOM    683  O   TRP A  71       1.667 -13.324  -0.489  1.00 -0.55
ATOM    684  N   ARG A  72       1.831 -13.074  -2.687  1.00 -0.40
ATOM    685  H   ARG A  72       1.451 -13.261  -3.587  1.00  0.40
ATOM    686  CA  ARG A  72       3.100 -12.324  -2.739  1.00  0.00
ATOM    687  CB  ARG A  72       4.302 -13.264  -2.989  1.00  0.00
ATOM    688  CG  ARG A  72       4.494 -14.152  -1.772  1.00  0.00
ATOM    689  CD  ARG A  72       5.720 -15.003  -2.058  1.00  0.35
ATOM    690  NE  ARG A  72       5.747 -16.081  -1.063  1.00 -0.35
ATOM    691  HE  ARG A  72       5.221 -16.921  -1.193  1.00  0.45
ATOM    692  CZ  ARG A  72       6.503 -15.894   0.024  1.00  0.35
ATOM    693  NH1 ARG A  72       7.212 -14.795   0.222  1.00 -0.70
ATOM    694 HH11 ARG A  72       7.196 -14.061  -0.458  1.00  0.40
ATOM    695 HH12 ARG A  72       7.764 -14.698   1.050  1.00  0.40
ATOM    696  NH2 ARG A  72       6.483 -16.901   0.903  1.00 -0.70
ATOM    697 HH21 ARG A  72       5.930 -17.714   0.720  1.00  0.40
ATOM    698 HH22 ARG A  72       7.021 -16.842   1.744  1.00  0.40
ATOM    699  C   ARG A  72       3.036 -11.243  -3.820  1.00  0.55
ATOM    700  O   ARG A  72       2.191 -11.355  -4.728  1.00 -0.55
ATOM    701  N   GLU A  73       3.936 -10.264  -3.747  1.00 -0.40
ATOM    702  H   GLU A  73       4.656 -10.222  -3.058  1.00  0.40
ATOM    703  CA  GLU A  73       3.873  -9.186  -4.728  1.00  0.00
ATOM    704  CB  GLU A  73       3.262  -7.930  -4.072  1.00  0.00
ATOM    705  CG  GLU A  73       3.925  -7.446  -2.787  1.00  0.00
ATOM    706  CD  GLU A  73       3.393  -6.054  -2.446  1.00  0.10
ATOM    707  OE1 GLU A  73       3.359  -5.139  -3.333  1.00 -0.55
ATOM    708  OE2 GLU A  73       2.988  -5.860  -1.259  1.00 -0.55
ATOM    709  C   GLU A  73       5.237  -8.767  -5.225  1.00  0.55
ATOM    710  O   GLU A  73       6.147  -9.124  -4.472  1.00 -0.55
ATOM    711  N   ALA A  74       5.340  -8.078  -6.346  1.00 -0.40
ATOM    712  H   ALA A  74       4.554  -7.833  -6.908  1.00  0.40
ATOM    713  CA  ALA A  74       6.661  -7.638  -6.813  1.00  0.00
ATOM    714  CB  ALA A  74       7.345  -8.552  -7.808  1.00  0.00
ATOM    715  C   ALA A  74       6.452  -6.318  -7.536  1.00  0.55
ATOM    716  O   ALA A  74       5.351  -6.256  -8.102  1.00 -0.55
ATOM    717  N   ASP A  75       7.435  -5.465  -7.492  1.00 -0.40
ATOM    718  H   ASP A  75       8.271  -5.635  -6.976  1.00  0.40
ATOM    719  CA  ASP A  75       7.355  -4.202  -8.207  1.00  0.00
ATOM    720  CB  ASP A  75       8.469  -3.255  -7.795  1.00  0.00
ATOM    721  CG  ASP A  75       8.228  -2.602  -6.463  1.00  0.10
ATOM    722  OD1 ASP A  75       7.365  -3.160  -5.733  1.00 -0.55
ATOM    723  OD2 ASP A  75       8.891  -1.609  -6.198  1.00 -0.55
ATOM    724  C   ASP A  75       7.536  -4.453  -9.705  1.00  0.55
ATOM    725  O   ASP A  75       8.358  -5.336 -10.033  1.00 -0.55
ATOM    726  N   ILE A  76       6.809  -3.715 -10.509  1.00 -0.40
ATOM    727  H   ILE A  76       6.172  -3.036 -10.152  1.00  0.40
ATOM    728  CA  ILE A  76       6.860  -3.816 -11.972  1.00  0.00
ATOM    729  CB  ILE A  76       5.529  -4.362 -12.506  1.00  0.00
ATOM    730  CG2 ILE A  76       5.432  -4.066 -14.023  1.00  0.00
ATOM    731  CG1 ILE A  76       5.271  -5.825 -12.139  1.00  0.00
ATOM    732  CD1 ILE A  76       6.091  -6.968 -12.724  1.00  0.00
ATOM    733  C   ILE A  76       7.239  -2.425 -12.523  1.00  0.55
ATOM    734  O   ILE A  76       6.950  -1.332 -11.965  1.00 -0.55
ATOM    735  N   ASN A  77       7.960  -2.449 -13.657  1.00 -0.40
ATOM    736  H   ASN A  77       8.202  -3.326 -14.059  1.00  0.40
ATOM    737  CA  ASN A  77       8.457  -1.322 -14.407  1.00  0.00
ATOM    738  CB  ASN A  77       7.333  -0.411 -14.971  1.00  0.00
ATOM    739  CG  ASN A  77       6.344  -1.111 -15.869  1.00  0.55
ATOM    740  OD1 ASN A  77       6.741  -1.975 -16.656  1.00 -0.55
ATOM    741  ND2 ASN A  77       5.006  -0.926 -15.789  1.00 -0.78
ATOM    742 HD21 ASN A  77       4.628  -0.299 -15.108  1.00  0.39
ATOM    743 HD22 ASN A  77       4.396  -1.417 -16.411  1.00  0.39
ATOM    744  C   ASN A  77       9.403  -0.463 -13.600  1.00  0.55
ATOM    745  O   ASN A  77       9.554   0.735 -13.921  1.00 -0.55
ATOM    746  N   TYR A  78      10.054  -1.014 -12.586  1.00 -0.40
ATOM    747  H   TYR A  78       9.953  -1.964 -12.302  1.00  0.40
ATOM    748  CA  TYR A  78      10.987  -0.153 -11.835  1.00  0.00
ATOM    749  CB  TYR A  78      11.114  -0.635 -10.369  1.00  0.12
ATOM    750  CG  TYR A  78      12.127   0.157  -9.553  1.00 -0.12
ATOM    751  CD1 TYR A  78      11.822   1.381  -8.970  1.00 -0.12
ATOM    752  HD1 TYR A  78      10.822   1.770  -9.090  1.00  0.12
ATOM    753  CE1 TYR A  78      12.738   2.130  -8.242  1.00 -0.12
ATOM    754  HE1 TYR A  78      12.455   3.087  -7.829  1.00  0.12
ATOM    755  CZ  TYR A  78      14.026   1.634  -8.049  1.00  0.06
ATOM    756  OH  TYR A  78      14.967   2.306  -7.295  1.00 -0.49
ATOM    757  HH  TYR A  78      14.564   3.114  -6.969  1.00  0.43
ATOM    758  CD2 TYR A  78      13.432  -0.306  -9.349  1.00 -0.12
ATOM    759  HD2 TYR A  78      13.728  -1.265  -9.749  1.00  0.12
ATOM    760  CE2 TYR A  78      14.337   0.446  -8.645  1.00 -0.12
ATOM    761  HE2 TYR A  78      15.349   0.079  -8.557  1.00  0.12
ATOM    762  C   TYR A  78      12.413  -0.178 -12.438  1.00  0.55
ATOM    763  O   TYR A  78      12.862  -1.299 -12.778  1.00 -0.55
ATOM    764  N   THR A  79      13.055   0.967 -12.505  1.00 -0.40
ATOM    765  H   THR A  79      12.647   1.843 -12.260  1.00  0.40
ATOM    766  CA  THR A  79      14.483   0.970 -12.976  1.00  0.00
ATOM    767  CB  THR A  79      14.803   1.592 -14.328  1.00  0.00
ATOM    768  OG1 THR A  79      14.385   2.971 -14.262  1.00 -0.49
ATOM    769  HG1 THR A  79      14.733   3.391 -15.052  1.00  0.49
ATOM    770  CG2 THR A  79      14.002   0.959 -15.436  1.00  0.00
ATOM    771  C   THR A  79      15.351   1.637 -11.894  1.00  0.55
ATOM    772  O   THR A  79      16.349   1.032 -11.473  1.00 -0.55
ATOM    773  N   SER A  80      14.989   2.808 -11.405  1.00 -0.40
ATOM    774  H   SER A  80      14.188   3.302 -11.733  1.00  0.40
ATOM    775  CA  SER A  80      15.764   3.450 -10.337  1.00  0.00
ATOM    776  CB  SER A  80      17.074   3.985 -10.954  1.00  0.00
ATOM    777  OG  SER A  80      16.689   5.130 -11.727  1.00 -0.49
ATOM    778  HG  SER A  80      17.498   5.471 -12.116  1.00  0.49
ATOM    779  C   SER A  80      14.995   4.586  -9.689  1.00  0.55
ATOM    780  O   SER A  80      13.962   4.988 -10.246  1.00 -0.55
ATOM    781  N   GLY A  81      15.469   5.095  -8.565  1.00 -0.40
ATOM    782  H   GLY A  81      16.296   4.761  -8.118  1.00  0.40
ATOM    783  CA  GLY A  81      14.744   6.232  -7.911  1.00  0.00
ATOM    784  C   GLY A  81      13.677   5.692  -6.949  1.00  0.55
ATOM    785  O   GLY A  81      13.793   4.526  -6.518  1.00 -0.55
ATOM    786  N   PHE A  82      12.681   6.519  -6.644  1.00 -0.40
ATOM    787  H   PHE A  82      12.620   7.452  -6.989  1.00  0.40
ATOM    788  CA  PHE A  82      11.607   6.060  -5.759  1.00  0.00
ATOM    789  CB  PHE A  82      10.687   7.209  -5.302  1.00  0.12
ATOM    790  CG  PHE A  82      11.526   8.242  -4.598  1.00 -0.12
ATOM    791  CD1 PHE A  82      11.807   8.097  -3.257  1.00 -0.12
ATOM    792  HD1 PHE A  82      11.405   7.252  -2.718  1.00  0.12
ATOM    793  CE1 PHE A  82      12.593   9.014  -2.594  1.00 -0.12
ATOM    794  HE1 PHE A  82      12.797   8.896  -1.541  1.00  0.12
ATOM    795  CZ  PHE A  82      13.119  10.090  -3.292  1.00 -0.12
ATOM    796  HZ  PHE A  82      13.742  10.812  -2.785  1.00  0.12
ATOM    797  CD2 PHE A  82      12.054   9.308  -5.287  1.00 -0.12
ATOM    798  HD2 PHE A  82      11.848   9.417  -6.341  1.00  0.12
ATOM    799  CE2 PHE A  82      12.843  10.237  -4.648  1.00 -0.12
ATOM    800  HE2 PHE A  82      13.245  11.076  -5.197  1.00  0.12
ATOM    801  C   PHE A  82      10.689   5.067  -6.458  1.00  0.55
ATOM    802  O   PHE A  82      10.541   5.028  -7.685  1.00 -0.55
ATOM    803  N   ARG A  83      10.019   4.261  -5.655  1.00 -0.40
ATOM    804  H   ARG A  83      10.149   4.295  -4.667  1.00  0.40
ATOM    805  CA  ARG A  83       9.043   3.261  -6.122  1.00  0.00
ATOM    806  CB  ARG A  83       8.697   2.313  -4.945  1.00  0.00
ATOM    807  CG  ARG A  83       9.990   1.615  -4.482  1.00  0.00
ATOM    808  CD  ARG A  83       9.798   0.556  -3.425  1.00  0.35
ATOM    809  NE  ARG A  83       8.754  -0.437  -3.613  1.00 -0.35
ATOM    810  HE  ARG A  83       8.876  -1.054  -4.388  1.00  0.45
ATOM    811  CZ  ARG A  83       7.655  -0.631  -2.887  1.00  0.35
ATOM    812  NH1 ARG A  83       7.369   0.129  -1.831  1.00 -0.70
ATOM    813 HH11 ARG A  83       7.986   0.870  -1.566  1.00  0.40
ATOM    814 HH12 ARG A  83       6.536  -0.040  -1.304  1.00  0.40
ATOM    815  NH2 ARG A  83       6.774  -1.594  -3.154  1.00 -0.70
ATOM    816 HH21 ARG A  83       6.925  -2.208  -3.929  1.00  0.40
ATOM    817 HH22 ARG A  83       5.962  -1.702  -2.580  1.00  0.40
ATOM    818  C   ARG A  83       7.834   3.943  -6.767  1.00  0.55
ATOM    819  O   ARG A  83       7.395   5.065  -6.449  1.00 -0.55
ATOM    820  N   ASN A  84       7.340   3.188  -7.727  1.00 -0.40
ATOM    821  H   ASN A  84       7.763   2.313  -7.946  1.00  0.40
ATOM    822  CA  ASN A  84       6.178   3.516  -8.546  1.00  0.00
ATOM    823  CB  ASN A  84       6.461   3.215 -10.027  1.00  0.00
ATOM    824  CG  ASN A  84       6.530   1.715 -10.328  1.00  0.55
ATOM    825  OD1 ASN A  84       6.118   0.808  -9.561  1.00 -0.55
ATOM    826  ND2 ASN A  84       7.092   1.413 -11.499  1.00 -0.78
ATOM    827 HD21 ASN A  84       7.180   0.457 -11.780  1.00  0.39
ATOM    828 HD22 ASN A  84       7.426   2.142 -12.097  1.00  0.39
ATOM    829  C   ASN A  84       4.912   2.804  -8.005  1.00  0.55
ATOM    830  O   ASN A  84       4.898   2.211  -6.893  1.00 -0.55
ATOM    831  N   SER A  85       3.849   2.897  -8.803  1.00 -0.40
ATOM    832  H   SER A  85       3.863   3.364  -9.684  1.00  0.40
ATOM    833  CA  SER A  85       2.600   2.296  -8.389  1.00  0.00
ATOM    834  CB  SER A  85       1.400   3.258  -8.610  1.00  0.00
ATOM    835  OG  SER A  85       1.363   3.519 -10.013  1.00 -0.49
ATOM    836  HG  SER A  85       0.933   2.759 -10.412  1.00  0.49
ATOM    837  C   SER A  85       2.221   0.984  -9.053  1.00  0.55
ATOM    838  O   SER A  85       1.044   0.610  -8.845  1.00 -0.55
ATOM    839  N   ASP A  86       3.146   0.340  -9.755  1.00 -0.40
ATOM    840  H   ASP A  86       4.082   0.672  -9.841  1.00  0.40
ATOM    841  CA  ASP A  86       2.827  -0.907 -10.449  1.00  0.00
ATOM    842  CB  ASP A  86       3.455  -1.040 -11.864  1.00  0.00
ATOM    843  CG  ASP A  86       3.076   0.125 -12.755  1.00  0.10
ATOM    844  OD1 ASP A  86       2.013   0.732 -12.592  1.00 -0.55
ATOM    845  OD2 ASP A  86       3.874   0.510 -13.633  1.00 -0.55
ATOM    846  C   ASP A  86       3.309  -2.123  -9.685  1.00  0.55
ATOM    847  O   ASP A  86       4.450  -2.136  -9.298  1.00 -0.55
ATOM    848  N   ARG A  87       2.418  -3.073  -9.560  1.00 -0.40
ATOM    849  H   ARG A  87       1.495  -2.973  -9.923  1.00  0.40
ATOM    850  CA  ARG A  87       2.695  -4.322  -8.898  1.00  0.00
ATOM    851  CB  ARG A  87       2.186  -4.266  -7.449  1.00  0.00
ATOM    852  CG  ARG A  87       2.501  -3.028  -6.643  1.00  0.00
ATOM    853  CD  ARG A  87       3.927  -3.018  -6.062  1.00  0.35
ATOM    854  NE  ARG A  87       4.185  -1.826  -5.266  1.00 -0.35
ATOM    855  HE  ARG A  87       3.949  -1.886  -4.299  1.00  0.45
ATOM    856  CZ  ARG A  87       4.695  -0.674  -5.669  1.00  0.35
ATOM    857  NH1 ARG A  87       5.029  -0.598  -6.963  1.00 -0.70
ATOM    858 HH11 ARG A  87       4.888  -1.385  -7.563  1.00  0.40
ATOM    859 HH12 ARG A  87       5.420   0.247  -7.330  1.00  0.40
ATOM    860  NH2 ARG A  87       4.911   0.384  -4.927  1.00 -0.70
ATOM    861 HH21 ARG A  87       4.684   0.367  -3.954  1.00  0.40
ATOM    862 HH22 ARG A  87       5.303   1.209  -5.335  1.00  0.40
ATOM    863  C   ARG A  87       2.048  -5.511  -9.595  1.00  0.55
ATOM    864  O   ARG A  87       0.994  -5.440 -10.212  1.00 -0.55
ATOM    865  N   ILE A  88       2.744  -6.631  -9.463  1.00 -0.40
ATOM    866  H   ILE A  88       3.645  -6.618  -9.039  1.00  0.40
ATOM    867  CA  ILE A  88       2.297  -7.968  -9.903  1.00  0.00
ATOM    868  CB  ILE A  88       3.279  -8.666 -10.869  1.00  0.00
ATOM    869  CG2 ILE A  88       4.568  -9.025 -10.151  1.00  0.00
ATOM    870  CG1 ILE A  88       2.604  -9.907 -11.470  1.00  0.00
ATOM    871  CD1 ILE A  88       3.230 -10.387 -12.771  1.00  0.00
ATOM    872  C   ILE A  88       2.014  -8.740  -8.581  1.00  0.55
ATOM    873  O   ILE A  88       2.796  -8.689  -7.605  1.00 -0.55
ATOM    874  N   LEU A  89       0.906  -9.435  -8.514  1.00 -0.40
ATOM    875  H   LEU A  89       0.301  -9.474  -9.304  1.00  0.40
ATOM    876  CA  LEU A  89       0.422 -10.198  -7.370  1.00  0.00
ATOM    877  CB  LEU A  89      -0.936  -9.722  -6.850  1.00  0.00
ATOM    878  CG  LEU A  89      -1.060  -8.282  -6.388  1.00  0.00
ATOM    879  CD1 LEU A  89       0.068  -7.958  -5.417  1.00  0.00
ATOM    880  CD2 LEU A  89      -0.990  -7.185  -7.456  1.00  0.00
ATOM    881  C   LEU A  89       0.316 -11.659  -7.794  1.00  0.55
ATOM    882  O   LEU A  89      -0.360 -11.902  -8.797  1.00 -0.55
ATOM    883  N   TYR A  90       0.908 -12.566  -7.023  1.00 -0.40
ATOM    884  H   TYR A  90       1.371 -12.347  -6.168  1.00  0.40
ATOM    885  CA  TYR A  90       0.884 -13.963  -7.441  1.00  0.00
ATOM    886  CB  TYR A  90       2.172 -14.422  -8.208  1.00  0.12
ATOM    887  CG  TYR A  90       3.446 -14.287  -7.438  1.00 -0.12
ATOM    888  CD1 TYR A  90       4.100 -13.045  -7.404  1.00 -0.12
ATOM    889  HD1 TYR A  90       3.669 -12.221  -7.953  1.00  0.12
ATOM    890  CE1 TYR A  90       5.273 -12.827  -6.699  1.00 -0.12
ATOM    891  HE1 TYR A  90       5.736 -11.854  -6.635  1.00  0.12
ATOM    892  CZ  TYR A  90       5.813 -13.953  -6.078  1.00  0.06
ATOM    893  OH  TYR A  90       6.969 -13.746  -5.370  1.00 -0.49
ATOM    894  HH  TYR A  90       7.197 -12.816  -5.440  1.00  0.43
ATOM    895  CD2 TYR A  90       4.026 -15.368  -6.790  1.00 -0.12
ATOM    896  HD2 TYR A  90       3.552 -16.338  -6.801  1.00  0.12
ATOM    897  CE2 TYR A  90       5.253 -15.170  -6.113  1.00 -0.12
ATOM    898  HE2 TYR A  90       5.739 -16.001  -5.624  1.00  0.12
ATOM    899  C   TYR A  90       0.581 -14.892  -6.289  1.00  0.55
ATOM    900  O   TYR A  90       1.215 -14.626  -5.262  1.00 -0.55
ATOM    901  N   SER A  91      -0.266 -15.872  -6.538  1.00 -0.40
ATOM    902  H   SER A  91      -0.685 -16.009  -7.432  1.00  0.40
ATOM    903  CA  SER A  91      -0.626 -16.802  -5.505  1.00  0.00
ATOM    904  CB  SER A  91      -2.109 -17.180  -5.662  1.00  0.00
ATOM    905  OG  SER A  91      -2.301 -18.070  -6.727  1.00 -0.49
ATOM    906  HG  SER A  91      -2.954 -18.706  -6.426  1.00  0.49
ATOM    907  C   SER A  91       0.272 -18.036  -5.528  1.00  0.55
ATOM    908  O   SER A  91       0.994 -18.317  -6.485  1.00 -0.55
ATOM    909  N   SER A  92       0.154 -18.722  -4.378  1.00 -0.40
ATOM    910  H   SER A  92      -0.432 -18.414  -3.633  1.00  0.40
ATOM    911  CA  SER A  92       0.884 -19.964  -4.154  1.00  0.00
ATOM    912  CB  SER A  92       0.831 -20.353  -2.679  1.00  0.00
ATOM    913  OG  SER A  92      -0.513 -20.530  -2.278  1.00 -0.49
ATOM    914  HG  SER A  92      -0.479 -20.922  -1.403  1.00  0.49
ATOM    915  C   SER A  92       0.390 -21.039  -5.129  1.00  0.55
ATOM    916  O   SER A  92       1.127 -21.989  -5.426  1.00 -0.55
ATOM    917  N   ASP A  93      -0.778 -20.906  -5.732  1.00 -0.40
ATOM    918  H   ASP A  93      -1.379 -20.138  -5.530  1.00  0.40
ATOM    919  CA  ASP A  93      -1.287 -21.848  -6.726  1.00  0.00
ATOM    920  CB  ASP A  93      -2.691 -22.343  -6.453  1.00  0.00
ATOM    921  CG  ASP A  93      -3.671 -21.242  -6.076  1.00  0.10
ATOM    922  OD1 ASP A  93      -3.367 -20.079  -5.749  1.00 -0.55
ATOM    923  OD2 ASP A  93      -4.855 -21.640  -6.131  1.00 -0.55
ATOM    924  C   ASP A  93      -1.232 -21.182  -8.105  1.00  0.55
ATOM    925  O   ASP A  93      -1.992 -21.530  -8.982  1.00 -0.55
ATOM    926  N   TRP A  94      -0.371 -20.179  -8.258  1.00 -0.40
ATOM    927  H   TRP A  94       0.151 -19.850  -7.476  1.00  0.40
ATOM    928  CA  TRP A  94      -0.086 -19.468  -9.499  1.00  0.00
ATOM    929  CB  TRP A  94       0.615 -20.545 -10.450  1.00  0.12
ATOM    930  CG  TRP A  94       1.720 -21.194  -9.659  1.00 -0.12
ATOM    931  CD1 TRP A  94       1.734 -22.469  -9.143  1.00 -0.12
ATOM    932  HD1 TRP A  94       0.961 -23.208  -9.296  1.00  0.12
ATOM    933  NE1 TRP A  94       2.881 -22.665  -8.398  1.00 -0.40
ATOM    934  HE1 TRP A  94       3.133 -23.493  -7.948  1.00  0.40
ATOM    935  CE2 TRP A  94       3.608 -21.503  -8.399  1.00  0.00
ATOM    936  CD2 TRP A  94       2.905 -20.559  -9.166  1.00  0.00
ATOM    937  CE3 TRP A  94       3.447 -19.269  -9.311  1.00 -0.12
ATOM    938  HE3 TRP A  94       2.939 -18.513  -9.892  1.00  0.12
ATOM    939  CZ3 TRP A  94       4.640 -18.954  -8.708  1.00 -0.12
ATOM    940  HZ3 TRP A  94       5.055 -17.962  -8.810  1.00  0.12
ATOM    941  CZ2 TRP A  94       4.831 -21.206  -7.801  1.00 -0.12
ATOM    942  HZ2 TRP A  94       5.388 -21.936  -7.234  1.00  0.12
ATOM    943  CH2 TRP A  94       5.320 -19.930  -7.957  1.00 -0.12
ATOM    944  HH2 TRP A  94       6.256 -19.669  -7.487  1.00  0.12
ATOM    945  C   TRP A  94      -1.135 -18.672 -10.216  1.00  0.55
ATOM    946  O   TRP A  94      -1.172 -18.617 -11.466  1.00 -0.55
ATOM    947  N   LEU A  95      -2.045 -17.991  -9.476  1.00 -0.40
ATOM    948  H   LEU A  95      -2.087 -18.102  -8.487  1.00  0.40
ATOM    949  CA  LEU A  95      -3.019 -17.059 -10.033  1.00  0.00
ATOM    950  CB  LEU A  95      -4.249 -16.736  -9.215  1.00  0.00
ATOM    951  CG  LEU A  95      -4.981 -17.956  -8.647  1.00  0.00
ATOM    952  CD1 LEU A  95      -6.141 -17.489  -7.795  1.00  0.00
ATOM    953  CD2 LEU A  95      -5.394 -18.804  -9.822  1.00  0.00
ATOM    954  C   LEU A  95      -2.183 -15.767 -10.115  1.00  0.55
ATOM    955  O   LEU A  95      -1.391 -15.526  -9.183  1.00 -0.55
ATOM    956  N   ILE A  96      -2.350 -14.969 -11.173  1.00 -0.40
ATOM    957  H   ILE A  96      -3.004 -15.148 -11.904  1.00  0.40
ATOM    958  CA  ILE A  96      -1.528 -13.756 -11.274  1.00  0.00
ATOM    959  CB  ILE A  96      -0.381 -13.880 -12.300  1.00  0.00
ATOM    960  CG2 ILE A  96       0.434 -12.570 -12.326  1.00  0.00
ATOM    961  CG1 ILE A  96       0.552 -15.049 -11.966  1.00  0.00
ATOM    962  CD1 ILE A  96       1.359 -15.644 -13.094  1.00  0.00
ATOM    963  C   ILE A  96      -2.428 -12.567 -11.569  1.00  0.55
ATOM    964  O   ILE A  96      -3.256 -12.702 -12.456  1.00 -0.55
ATOM    965  N   TYR A  97      -2.273 -11.523 -10.806  1.00 -0.40
ATOM    966  H   TYR A  97      -1.616 -11.511 -10.057  1.00  0.40
ATOM    967  CA  TYR A  97      -3.044 -10.308 -10.991  1.00  0.00
ATOM    968  CB  TYR A  97      -3.919 -10.043  -9.792  1.00  0.12
ATOM    969  CG  TYR A  97      -5.226 -10.809  -9.750  1.00 -0.12
ATOM    970  CD1 TYR A  97      -5.196 -12.184  -9.444  1.00 -0.12
ATOM    971  HD1 TYR A  97      -4.236 -12.645  -9.267  1.00  0.12
ATOM    972  CE1 TYR A  97      -6.317 -12.973  -9.357  1.00 -0.12
ATOM    973  HE1 TYR A  97      -6.276 -14.023  -9.115  1.00  0.12
ATOM    974  CZ  TYR A  97      -7.511 -12.304  -9.608  1.00  0.06
ATOM    975  OH  TYR A  97      -8.676 -13.049  -9.514  1.00 -0.49
ATOM    976  HH  TYR A  97      -9.416 -12.470  -9.709  1.00  0.43
ATOM    977  CD2 TYR A  97      -6.428 -10.195  -9.968  1.00 -0.12
ATOM    978  HD2 TYR A  97      -6.474  -9.138 -10.182  1.00  0.12
ATOM    979  CE2 TYR A  97      -7.590 -10.956  -9.909  1.00 -0.12
ATOM    980  HE2 TYR A  97      -8.549 -10.497 -10.098  1.00  0.12
ATOM    981  C   TYR A  97      -2.040  -9.171 -11.080  1.00  0.55
ATOM    982  O   TYR A  97      -0.864  -9.320 -10.775  1.00 -0.55
ATOM    983  N   LYS A  98      -2.511  -8.023 -11.528  1.00 -0.40
ATOM    984  H   LYS A  98      -3.458  -7.922 -11.824  1.00  0.40
ATOM    985  CA  LYS A  98      -1.682  -6.823 -11.623  1.00  0.00
ATOM    986  CB  LYS A  98      -1.267  -6.397 -13.030  1.00  0.00
ATOM    987  CG  LYS A  98      -2.423  -6.238 -14.033  1.00  0.00
ATOM    988  CD  LYS A  98      -1.763  -5.578 -15.243  1.00  0.00
ATOM    989  CE  LYS A  98      -2.779  -5.455 -16.388  1.00  0.33
ATOM    990  NZ  LYS A  98      -1.989  -4.690 -17.428  1.00 -0.32
ATOM    991  HZ1 LYS A  98      -1.142  -5.234 -17.690  1.00  0.33
ATOM    992  HZ2 LYS A  98      -1.702  -3.770 -17.038  1.00  0.33
ATOM    993  HZ3 LYS A  98      -2.579  -4.540 -18.271  1.00  0.33
ATOM    994  C   LYS A  98      -2.508  -5.646 -11.076  1.00  0.55
ATOM    995  O   LYS A  98      -3.746  -5.754 -11.079  1.00 -0.55
ATOM    996  N   THR A  99      -1.767  -4.637 -10.656  1.00 -0.40
ATOM    997  H   THR A  99      -0.772  -4.688 -10.623  1.00  0.40
ATOM    998  CA  THR A  99      -2.365  -3.374 -10.209  1.00  0.00
ATOM    999  CB  THR A  99      -2.539  -3.181  -8.693  1.00  0.00
ATOM   1000  OG1 THR A  99      -3.186  -1.925  -8.521  1.00 -0.49
ATOM   1001  HG1 THR A  99      -4.083  -2.043  -8.841  1.00  0.49
ATOM   1002  CG2 THR A  99      -1.269  -3.233  -7.864  1.00  0.00
ATOM   1003  C   THR A  99      -1.510  -2.252 -10.854  1.00  0.55
ATOM   1004  O   THR A  99      -0.297  -2.457 -10.902  1.00 -0.55
ATOM   1005  N   THR A 100      -2.091  -1.180 -11.357  1.00 -0.40
ATOM   1006  H   THR A 100      -3.081  -1.066 -11.390  1.00  0.40
ATOM   1007  CA  THR A 100      -1.275  -0.078 -11.905  1.00  0.00
ATOM   1008  CB  THR A 100      -1.430   0.155 -13.401  1.00  0.00
ATOM   1009  OG1 THR A 100      -2.812   0.306 -13.700  1.00 -0.49
ATOM   1010  HG1 THR A 100      -3.074   1.149 -13.324  1.00  0.49
ATOM   1011  CG2 THR A 100      -0.849  -1.057 -14.127  1.00  0.00
ATOM   1012  C   THR A 100      -1.677   1.166 -11.130  1.00  0.55
ATOM   1013  O   THR A 100      -1.249   2.298 -11.334  1.00 -0.55
ATOM   1014  N   ASP A 101      -2.578   0.927 -10.160  1.00 -0.40
ATOM   1015  H   ASP A 101      -2.957   0.032  -9.941  1.00  0.40
ATOM   1016  CA  ASP A 101      -3.013   2.086  -9.389  1.00  0.00
ATOM   1017  CB  ASP A 101      -4.462   2.336  -9.813  1.00  0.00
ATOM   1018  CG  ASP A 101      -5.432   1.228  -9.484  1.00  0.10
ATOM   1019  OD1 ASP A 101      -5.078   0.282  -8.737  1.00 -0.55
ATOM   1020  OD2 ASP A 101      -6.560   1.342 -10.035  1.00 -0.55
ATOM   1021  C   ASP A 101      -2.837   1.999  -7.888  1.00  0.55
ATOM   1022  O   ASP A 101      -3.689   2.473  -7.088  1.00 -0.55
ATOM   1023  N   HSE A 102      -1.733   1.427  -7.449  1.00 -0.40
ATOM   1024  H   HSE A 102      -1.066   1.018  -8.067  1.00  0.40
ATOM   1025  CA  HSE A 102      -1.411   1.355  -6.008  1.00  0.00
ATOM   1026  CB  HSE A 102      -1.004   2.754  -5.489  1.00  0.12
ATOM   1027  ND1 HSE A 102      -0.079   3.321  -3.194  1.00 -0.56
ATOM   1028  CG  HSE A 102      -0.007   2.658  -4.394  1.00  0.15
ATOM   1029  CE1 HSE A 102       0.996   3.010  -2.457  1.00  0.15
ATOM   1030  HE1 HSE A 102       1.265   3.434  -1.490  1.00  0.12
ATOM   1031  NE2 HSE A 102       1.719   2.077  -3.095  1.00 -0.40
ATOM   1032  HE2 HSE A 102       2.540   1.617  -2.759  1.00  0.40
ATOM   1033  CD2 HSE A 102       1.122   1.859  -4.317  1.00 -0.12
ATOM   1034  HD2 HSE A 102       1.517   1.167  -5.051  1.00  0.12
ATOM   1035  C   HSE A 102      -2.487   0.687  -5.182  1.00  0.55
ATOM   1036  O   HSE A 102      -2.957   1.161  -4.174  1.00 -0.55
ATOM   1037  N   TYR A 103      -2.809  -0.480  -5.671  1.00 -0.40
ATOM   1038  H   TYR A 103      -2.386  -0.756  -6.526  1.00  0.40
ATOM   1039  CA  TYR A 103      -3.710  -1.487  -5.170  1.00  0.00
ATOM   1040  CB  TYR A 103      -3.181  -1.946  -3.773  1.00  0.12
ATOM   1041  CG  TYR A 103      -1.698  -2.158  -3.566  1.00 -0.12
ATOM   1042  CD1 TYR A 103      -0.815  -1.152  -3.187  1.00 -0.12
ATOM   1043  HD1 TYR A 103      -1.192  -0.155  -3.018  1.00  0.12
ATOM   1044  CE1 TYR A 103       0.563  -1.407  -3.020  1.00 -0.12
ATOM   1045  HE1 TYR A 103       1.249  -0.612  -2.768  1.00  0.12
ATOM   1046  CZ  TYR A 103       1.011  -2.711  -3.188  1.00  0.06
ATOM   1047  OH  TYR A 103       2.357  -2.992  -3.007  1.00 -0.49
ATOM   1048  HH  TYR A 103       2.487  -3.931  -3.161  1.00  0.43
ATOM   1049  CD2 TYR A 103      -1.190  -3.460  -3.722  1.00 -0.12
ATOM   1050  HD2 TYR A 103      -1.860  -4.262  -3.996  1.00  0.12
ATOM   1051  CE2 TYR A 103       0.164  -3.734  -3.529  1.00 -0.12
ATOM   1052  HE2 TYR A 103       0.541  -4.739  -3.648  1.00  0.12
ATOM   1053  C   TYR A 103      -5.166  -1.089  -5.069  1.00  0.55
ATOM   1054  O   TYR A 103      -5.859  -1.746  -4.266  1.00 -0.55
ATOM   1055  N   GLN A 104      -5.632  -0.111  -5.829  1.00 -0.40
ATOM   1056  H   GLN A 104      -5.066   0.419  -6.455  1.00  0.40
ATOM   1057  CA  GLN A 104      -7.080   0.227  -5.753  1.00  0.00
ATOM   1058  CB  GLN A 104      -7.348   1.631  -6.269  1.00  0.00
ATOM   1059  CG  GLN A 104      -6.927   2.641  -5.216  1.00  0.00
ATOM   1060  CD  GLN A 104      -7.058   4.059  -5.769  1.00  0.55
ATOM   1061  OE1 GLN A 104      -8.170   4.586  -5.679  1.00 -0.55
ATOM   1062  NE2 GLN A 104      -6.008   4.655  -6.288  1.00 -0.78
ATOM   1063 HE21 GLN A 104      -5.128   4.181  -6.319  1.00  0.39
ATOM   1064 HE22 GLN A 104      -6.089   5.583  -6.651  1.00  0.39
ATOM   1065  C   GLN A 104      -7.845  -0.793  -6.558  1.00  0.55
ATOM   1066  O   GLN A 104      -8.872  -1.301  -6.125  1.00 -0.55
ATOM   1067  N   THR A 105      -7.273  -1.130  -7.714  1.00 -0.40
ATOM   1068  H   THR A 105      -6.421  -0.729  -8.043  1.00  0.40
ATOM   1069  CA  THR A 105      -7.907  -2.131  -8.550  1.00  0.00
ATOM   1070  CB  THR A 105      -8.713  -1.535  -9.742  1.00  0.00
ATOM   1071  OG1 THR A 105      -7.857  -0.796 -10.621  1.00 -0.49
ATOM   1072  HG1 THR A 105      -7.475  -0.094 -10.089  1.00  0.49
ATOM   1073  CG2 THR A 105      -9.790  -0.563  -9.261  1.00  0.00
ATOM   1074  C   THR A 105      -6.882  -3.151  -9.067  1.00  0.55
ATOM   1075  O   THR A 105      -5.715  -2.810  -9.239  1.00 -0.55
ATOM   1076  N   PHE A 106      -7.417  -4.346  -9.310  1.00 -0.40
ATOM   1077  H   PHE A 106      -8.386  -4.536  -9.172  1.00  0.40
ATOM   1078  CA  PHE A 106      -6.610  -5.441  -9.792  1.00  0.00
ATOM   1079  CB  PHE A 106      -6.643  -6.591  -8.717  1.00  0.12
ATOM   1080  CG  PHE A 106      -6.053  -6.076  -7.438  1.00 -0.12
ATOM   1081  CD1 PHE A 106      -4.666  -6.044  -7.288  1.00 -0.12
ATOM   1082  HD1 PHE A 106      -4.036  -6.392  -8.093  1.00  0.12
ATOM   1083  CE1 PHE A 106      -4.083  -5.569  -6.117  1.00 -0.12
ATOM   1084  HE1 PHE A 106      -3.009  -5.587  -6.007  1.00  0.12
ATOM   1085  CZ  PHE A 106      -4.873  -5.075  -5.093  1.00 -0.12
ATOM   1086  HZ  PHE A 106      -4.426  -4.714  -4.179  1.00  0.12
ATOM   1087  CD2 PHE A 106      -6.822  -5.539  -6.412  1.00 -0.12
ATOM   1088  HD2 PHE A 106      -7.896  -5.503  -6.519  1.00  0.12
ATOM   1089  CE2 PHE A 106      -6.244  -5.053  -5.265  1.00 -0.12
ATOM   1090  HE2 PHE A 106      -6.871  -4.648  -4.485  1.00  0.12
ATOM   1091  C   PHE A 106      -7.134  -6.040 -11.062  1.00  0.55
ATOM   1092  O   PHE A 106      -8.385  -6.061 -11.138  1.00 -0.55
ATOM   1093  N   THR A 107      -6.265  -6.594 -11.897  1.00 -0.40
ATOM   1094  H   THR A 107      -5.278  -6.577 -11.762  1.00  0.40
ATOM   1095  CA  THR A 107      -6.784  -7.276 -13.100  1.00  0.00
ATOM   1096  CB  THR A 107      -6.359  -6.514 -14.394  1.00  0.00
ATOM   1097  OG1 THR A 107      -6.932  -5.207 -14.335  1.00 -0.49
ATOM   1098  HG1 THR A 107      -6.576  -4.798 -13.543  1.00  0.49
ATOM   1099  CG2 THR A 107      -6.738  -7.243 -15.665  1.00  0.00
ATOM   1100  C   THR A 107      -6.238  -8.704 -13.152  1.00  0.55
ATOM   1101  O   THR A 107      -4.999  -8.820 -12.996  1.00 -0.55
ATOM   1102  N   LYS A 108      -6.966  -9.752 -13.395  1.00 -0.40
ATOM   1103  H   LYS A 108      -7.953  -9.679 -13.518  1.00  0.40
ATOM   1104  CA  LYS A 108      -6.426 -11.092 -13.506  1.00  0.00
ATOM   1105  CB  LYS A 108      -7.484 -12.168 -13.326  1.00  0.00
ATOM   1106  CG  LYS A 108      -7.063 -13.599 -13.637  1.00  0.00
ATOM   1107  CD  LYS A 108      -8.260 -14.480 -13.254  1.00  0.00
ATOM   1108  CE  LYS A 108      -8.052 -15.924 -13.565  1.00  0.33
ATOM   1109  NZ  LYS A 108      -6.830 -16.338 -12.806  1.00 -0.32
ATOM   1110  HZ1 LYS A 108      -6.987 -16.192 -11.789  1.00  0.33
ATOM   1111  HZ2 LYS A 108      -6.018 -15.767 -13.117  1.00  0.33
ATOM   1112  HZ3 LYS A 108      -6.634 -17.344 -12.986  1.00  0.33
ATOM   1113  C   LYS A 108      -5.738 -11.176 -14.879  1.00  0.55
ATOM   1114  O   LYS A 108      -6.340 -10.805 -15.914  1.00 -0.55
ATOM   1115  N   ILE A 109      -4.491 -11.648 -14.792  1.00 -0.40
ATOM   1116  H   ILE A 109      -4.065 -11.936 -13.938  1.00  0.40
ATOM   1117  CA  ILE A 109      -3.692 -11.752 -16.036  1.00  0.00
ATOM   1118  CB  ILE A 109      -2.569 -10.700 -16.179  1.00  0.00
ATOM   1119  CG2 ILE A 109      -3.217  -9.306 -16.363  1.00  0.00
ATOM   1120  CG1 ILE A 109      -1.537 -10.718 -15.039  1.00  0.00
ATOM   1121  CD1 ILE A 109      -0.333  -9.817 -15.258  1.00  0.00
ATOM   1122  C   ILE A 109      -3.218 -13.164 -16.336  1.00  0.55
ATOM   1123  O   ILE A 109      -2.784 -13.384 -17.466  1.00 -0.55
ATOM   1124  N   ARG A 110      -3.316 -14.101 -15.439  1.00 -0.40
ATOM   1125  H   ARG A 110      -3.640 -13.891 -14.521  1.00  0.40
ATOM   1126  CA  ARG A 110      -2.973 -15.527 -15.662  1.00  0.00
ATOM   1127  CB  ARG A 110      -1.579 -16.054 -15.438  1.00  0.00
ATOM   1128  CG  ARG A 110      -0.500 -15.290 -16.203  1.00  0.00
ATOM   1129  CD  ARG A 110      -0.667 -15.630 -17.709  1.00  0.35
ATOM   1130  NE  ARG A 110       0.476 -14.972 -18.415  1.00 -0.35
ATOM   1131  HE  ARG A 110       1.215 -15.591 -18.660  1.00  0.45
ATOM   1132  CZ  ARG A 110       0.680 -13.724 -18.768  1.00  0.35
ATOM   1133  NH1 ARG A 110      -0.226 -12.764 -18.506  1.00 -0.70
ATOM   1134 HH11 ARG A 110      -1.077 -12.994 -18.033  1.00  0.40
ATOM   1135 HH12 ARG A 110      -0.049 -11.820 -18.785  1.00  0.40
ATOM   1136  NH2 ARG A 110       1.829 -13.302 -19.392  1.00 -0.70
ATOM   1137 HH21 ARG A 110       2.557 -13.957 -19.596  1.00  0.40
ATOM   1138 HH22 ARG A 110       1.938 -12.340 -19.642  1.00  0.40
ATOM   1139  C   ARG A 110      -3.979 -16.223 -14.705  1.00  0.10
ATOM   1140  O   ARG A 110      -4.428 -15.785 -13.298  1.00 -0.55
ATOM   1141  OXT ARG A 110      -4.544 -17.244 -15.111  1.00 -0.55
ATOM   1142  N   LYS D   1      10.837  12.720  11.813  1.00 -0.32
ATOM   1143  HT1 LYS D   1      10.799  13.407  12.592  1.00  0.33
ATOM   1144  HT2 LYS D   1      11.532  13.034  11.107  1.00  0.33
ATOM   1145  HT3 LYS D   1      11.116  11.790  12.184  1.00  0.33
ATOM   1146  CA  LYS D   1       9.479  12.615  11.168  1.00  0.33
ATOM   1147  CB  LYS D   1       9.550  11.600  10.046  1.00  0.00
ATOM   1148  CG  LYS D   1       8.410  11.229   9.168  1.00  0.00
ATOM   1149  CD  LYS D   1       7.464  12.307   8.723  1.00  0.00
ATOM   1150  CE  LYS D   1       7.915  13.001   7.442  1.00  0.33
ATOM   1151  NZ  LYS D   1       6.956  14.060   6.992  1.00 -0.32
ATOM   1152  HZ1 LYS D   1       6.866  14.784   7.733  1.00  0.33
ATOM   1153  HZ2 LYS D   1       6.026  13.631   6.812  1.00  0.33
ATOM   1154  HZ3 LYS D   1       7.309  14.500   6.119  1.00  0.33
ATOM   1155  C   LYS D   1       8.330  12.375  12.151  1.00  0.55
ATOM   1156  O   LYS D   1       8.082  11.329  12.791  1.00 -0.55
ATOM   1157  N   LYS D   2       7.512  13.385  12.320  1.00 -0.40
ATOM   1158  H   LYS D   2       7.662  14.232  11.818  1.00  0.40
ATOM   1159  CA  LYS D   2       6.350  13.422  13.196  1.00  0.00
ATOM   1160  CB  LYS D   2       6.583  14.659  14.071  1.00  0.00
ATOM   1161  CG  LYS D   2       5.341  15.027  14.844  1.00  0.00
ATOM   1162  CD  LYS D   2       5.217  14.081  16.018  1.00  0.00
ATOM   1163  CE  LYS D   2       4.223  14.621  17.023  1.00  0.33
ATOM   1164  NZ  LYS D   2       4.836  15.648  17.904  1.00 -0.32
ATOM   1165  HZ1 LYS D   2       5.181  16.440  17.325  1.00  0.33
ATOM   1166  HZ2 LYS D   2       5.632  15.227  18.424  1.00  0.33
ATOM   1167  HZ3 LYS D   2       4.126  15.995  18.579  1.00  0.33
ATOM   1168  C   LYS D   2       5.072  13.653  12.418  1.00  0.55
ATOM   1169  O   LYS D   2       5.136  14.615  11.627  1.00 -0.55
ATOM   1170  N   ALA D   3       4.036  12.908  12.578  1.00 -0.40
ATOM   1171  H   ALA D   3       4.117  12.166  13.230  1.00  0.40
ATOM   1172  CA  ALA D   3       2.736  12.926  11.989  1.00  0.00
ATOM   1173  CB  ALA D   3       2.495  11.628  11.241  1.00  0.00
ATOM   1174  C   ALA D   3       1.691  13.094  13.111  1.00  0.55
ATOM   1175  O   ALA D   3       1.698  12.458  14.184  1.00 -0.55
ATOM   1176  N   VAL D   4       0.770  14.023  12.964  1.00 -0.40
ATOM   1177  H   VAL D   4       0.734  14.589  12.145  1.00  0.40
ATOM   1178  CA  VAL D   4      -0.264  14.307  13.961  1.00  0.00
ATOM   1179  CB  VAL D   4      -0.179  15.755  14.505  1.00  0.00
ATOM   1180  CG1 VAL D   4      -1.321  16.050  15.500  1.00  0.00
ATOM   1181  CG2 VAL D   4       1.139  16.046  15.203  1.00  0.00
ATOM   1182  C   VAL D   4      -1.637  14.087  13.326  1.00  0.55
ATOM   1183  O   VAL D   4      -1.881  14.568  12.212  1.00 -0.55
ATOM   1184  N   ILE D   5      -2.484  13.340  14.017  1.00 -0.40
ATOM   1185  H   ILE D   5      -2.237  12.892  14.873  1.00  0.40
ATOM   1186  CA  ILE D   5      -3.860  13.139  13.534  1.00  0.00
ATOM   1187  CB  ILE D   5      -4.279  11.661  13.403  1.00  0.00
ATOM   1188  CG2 ILE D   5      -5.753  11.531  13.027  1.00  0.00
ATOM   1189  CG1 ILE D   5      -3.329  10.955  12.397  1.00  0.00
ATOM   1190  CD1 ILE D   5      -3.510   9.444  12.356  1.00  0.00
ATOM   1191  C   ILE D   5      -4.824  13.844  14.512  1.00  0.55
ATOM   1192  O   ILE D   5      -4.788  13.413  15.684  1.00 -0.55
ATOM   1193  N   ASN D   6      -5.591  14.855  14.172  1.00 -0.40
ATOM   1194  H   ASN D   6      -5.567  15.264  13.263  1.00  0.40
ATOM   1195  CA  ASN D   6      -6.558  15.453  15.150  1.00  0.00
ATOM   1196  CB  ASN D   6      -6.694  16.948  14.996  1.00  0.00
ATOM   1197  CG  ASN D   6      -5.359  17.590  15.377  1.00  0.55
ATOM   1198  OD1 ASN D   6      -4.932  17.661  16.539  1.00 -0.55
ATOM   1199  ND2 ASN D   6      -4.610  18.120  14.422  1.00 -0.78
ATOM   1200 HD21 ASN D   6      -3.734  18.544  14.650  1.00  0.39
ATOM   1201 HD22 ASN D   6      -4.920  18.095  13.471  1.00  0.39
ATOM   1202  C   ASN D   6      -7.840  14.650  14.939  1.00  0.55
ATOM   1203  O   ASN D   6      -8.655  14.949  14.052  1.00 -0.55
ATOM   1204  N   GLY D   7      -8.008  13.565  15.683  1.00 -0.40
ATOM   1205  H   GLY D   7      -7.361  13.324  16.402  1.00  0.40
ATOM   1206  CA  GLY D   7      -9.099  12.675  15.524  1.00  0.00
ATOM   1207  C   GLY D   7     -10.448  13.371  15.424  1.00  0.55
ATOM   1208  O   GLY D   7     -11.304  12.800  14.751  1.00 -0.55
ATOM   1209  N   GLU D   8     -10.629  14.510  16.096  1.00 -0.40
ATOM   1210  H   GLU D   8      -9.927  14.956  16.645  1.00  0.40
ATOM   1211  CA  GLU D   8     -11.950  15.135  16.015  1.00  0.00
ATOM   1212  CB  GLU D   8     -12.154  16.061  17.221  1.00  0.00
ATOM   1213  CG  GLU D   8     -11.491  17.399  16.944  1.00  0.00
ATOM   1214  CD  GLU D   8      -9.990  17.441  17.055  1.00  0.10
ATOM   1215  OE1 GLU D   8      -9.327  16.430  17.336  1.00 -0.55
ATOM   1216  OE2 GLU D   8      -9.482  18.567  16.827  1.00 -0.55
ATOM   1217  C   GLU D   8     -12.160  15.786  14.653  1.00  0.55
ATOM   1218  O   GLU D   8     -13.340  15.975  14.300  1.00 -0.55
ATOM   1219  N   GLN D   9     -11.168  16.081  13.856  1.00 -0.40
ATOM   1220  H   GLN D   9     -10.216  15.936  14.118  1.00  0.40
ATOM   1221  CA  GLN D   9     -11.393  16.649  12.517  1.00  0.00
ATOM   1222  CB  GLN D   9     -10.188  17.547  12.194  1.00  0.00
ATOM   1223  CG  GLN D   9     -10.158  18.792  13.073  1.00  0.00
ATOM   1224  CD  GLN D   9      -8.817  19.470  13.106  1.00  0.55
ATOM   1225  OE1 GLN D   9      -8.038  19.565  12.140  1.00 -0.55
ATOM   1226  NE2 GLN D   9      -8.474  20.041  14.268  1.00 -0.78
ATOM   1227 HE21 GLN D   9      -9.097  20.000  15.048  1.00  0.39
ATOM   1228 HE22 GLN D   9      -7.594  20.508  14.354  1.00  0.39
ATOM   1229  C   GLN D   9     -11.628  15.597  11.449  1.00  0.55
ATOM   1230  O   GLN D   9     -11.897  15.909  10.281  1.00 -0.55
ATOM   1231  N   ILE D  10     -11.585  14.301  11.710  1.00 -0.40
ATOM   1232  H   ILE D  10     -11.418  13.989  12.640  1.00  0.40
ATOM   1233  CA  ILE D  10     -11.762  13.223  10.752  1.00  0.00
ATOM   1234  CB  ILE D  10     -10.929  11.970  11.118  1.00  0.00
ATOM   1235  CG2 ILE D  10     -11.143  10.867  10.071  1.00  0.00
ATOM   1236  CG1 ILE D  10      -9.445  12.202  11.385  1.00  0.00
ATOM   1237  CD1 ILE D  10      -8.725  13.026  10.376  1.00  0.00
ATOM   1238  C   ILE D  10     -13.256  12.868  10.671  1.00  0.55
ATOM   1239  O   ILE D  10     -13.879  12.271  11.557  1.00 -0.55
ATOM   1240  N   ARG D  11     -13.843  13.231   9.533  1.00 -0.40
ATOM   1241  H   ARG D  11     -13.336  13.672   8.796  1.00  0.40
ATOM   1242  CA  ARG D  11     -15.272  13.007   9.283  1.00  0.00
ATOM   1243  CB  ARG D  11     -15.988  14.282   8.861  1.00  0.00
ATOM   1244  CG  ARG D  11     -15.557  15.597   9.460  1.00  0.00
ATOM   1245  CD  ARG D  11     -16.060  16.033  10.821  1.00  0.35
ATOM   1246  NE  ARG D  11     -17.517  16.059  10.865  1.00 -0.35
ATOM   1247  HE  ARG D  11     -17.955  15.635  10.079  1.00  0.45
ATOM   1248  CZ  ARG D  11     -18.374  16.550  11.767  1.00  0.35
ATOM   1249  NH1 ARG D  11     -17.832  17.119  12.840  1.00 -0.70
ATOM   1250 HH11 ARG D  11     -16.837  17.160  12.936  1.00  0.40
ATOM   1251 HH12 ARG D  11     -18.419  17.505  13.552  1.00  0.40
ATOM   1252  NH2 ARG D  11     -19.697  16.398  11.598  1.00 -0.70
ATOM   1253 HH21 ARG D  11     -20.047  15.916  10.795  1.00  0.40
ATOM   1254 HH22 ARG D  11     -20.333  16.767  12.276  1.00  0.40
ATOM   1255  C   ARG D  11     -15.545  11.831   8.355  1.00  0.55
ATOM   1256  O   ARG D  11     -16.760  11.500   8.277  1.00 -0.55
ATOM   1257  N   SER D  12     -14.518  11.171   7.794  1.00 -0.40
ATOM   1258  H   SER D  12     -13.577  11.470   7.927  1.00  0.40
ATOM   1259  CA  SER D  12     -14.682   9.987   6.962  1.00  0.00
ATOM   1260  CB  SER D  12     -15.166  10.289   5.540  1.00  0.00
ATOM   1261  OG  SER D  12     -14.238  11.149   4.909  1.00 -0.49
ATOM   1262  HG  SER D  12     -14.325  11.999   5.347  1.00  0.49
ATOM   1263  C   SER D  12     -13.353   9.253   6.799  1.00  0.55
ATOM   1264  O   SER D  12     -12.334   9.885   7.137  1.00 -0.55
ATOM   1265  N   ILE D  13     -13.435   8.080   6.215  1.00 -0.40
ATOM   1266  H   ILE D  13     -14.299   7.677   5.925  1.00  0.40
ATOM   1267  CA  ILE D  13     -12.213   7.295   5.961  1.00  0.00
ATOM   1268  CB  ILE D  13     -12.530   5.855   5.565  1.00  0.00
ATOM   1269  CG2 ILE D  13     -13.201   5.817   4.198  1.00  0.00
ATOM   1270  CG1 ILE D  13     -11.269   4.992   5.580  1.00  0.00
ATOM   1271  CD1 ILE D  13     -10.409   5.043   6.837  1.00  0.00
ATOM   1272  C   ILE D  13     -11.318   8.032   4.977  1.00  0.55
ATOM   1273  O   ILE D  13     -10.089   8.069   5.122  1.00 -0.55
ATOM   1274  N   SER D  14     -11.855   8.701   3.993  1.00 -0.40
ATOM   1275  H   SER D  14     -12.841   8.689   3.854  1.00  0.40
ATOM   1276  CA  SER D  14     -11.115   9.512   3.017  1.00  0.00
ATOM   1277  CB  SER D  14     -12.075  10.103   1.974  1.00  0.00
ATOM   1278  OG  SER D  14     -12.908   9.125   1.375  1.00 -0.49
ATOM   1279  HG  SER D  14     -13.460   9.597   0.747  1.00  0.49
ATOM   1280  C   SER D  14     -10.339  10.614   3.718  1.00  0.55
ATOM   1281  O   SER D  14      -9.217  10.944   3.352  1.00 -0.55
ATOM   1282  N   ASP D  15     -10.958  11.217   4.734  1.00 -0.40
ATOM   1283  H   ASP D  15     -11.884  10.971   5.010  1.00  0.40
ATOM   1284  CA  ASP D  15     -10.320  12.272   5.508  1.00  0.00
ATOM   1285  CB  ASP D  15     -11.100  12.753   6.737  1.00  0.00
ATOM   1286  CG  ASP D  15     -12.145  13.769   6.401  1.00  0.10
ATOM   1287  OD1 ASP D  15     -12.184  14.173   5.221  1.00 -0.55
ATOM   1288  OD2 ASP D  15     -12.941  14.177   7.254  1.00 -0.55
ATOM   1289  C   ASP D  15      -9.032  11.708   6.129  1.00  0.55
ATOM   1290  O   ASP D  15      -7.992  12.349   6.118  1.00 -0.55
ATOM   1291  N   LEU D  16      -9.231  10.526   6.699  1.00 -0.40
ATOM   1292  H   LEU D  16     -10.118  10.072   6.723  1.00  0.40
ATOM   1293  CA  LEU D  16      -8.104   9.835   7.332  1.00  0.00
ATOM   1294  CB  LEU D  16      -8.588   8.543   8.013  1.00  0.00
ATOM   1295  CG  LEU D  16      -7.610   7.814   8.959  1.00  0.00
ATOM   1296  CD1 LEU D  16      -6.826   8.788   9.833  1.00  0.00
ATOM   1297  CD2 LEU D  16      -8.334   6.699   9.743  1.00  0.00
ATOM   1298  C   LEU D  16      -7.001   9.633   6.293  1.00  0.55
ATOM   1299  O   LEU D  16      -5.911  10.068   6.640  1.00 -0.55
ATOM   1300  N   HSE D  17      -7.271   9.016   5.151  1.00 -0.40
ATOM   1301  H   HSE D  17      -8.176   8.662   4.931  1.00  0.40
ATOM   1302  CA  HSE D  17      -6.228   8.825   4.142  1.00  0.00
ATOM   1303  CB  HSE D  17      -6.773   7.987   2.971  1.00  0.12
ATOM   1304  ND1 HSE D  17      -5.799   5.763   3.648  1.00 -0.56
ATOM   1305  CG  HSE D  17      -6.915   6.551   3.394  1.00  0.15
ATOM   1306  CE1 HSE D  17      -6.216   4.544   4.024  1.00  0.15
ATOM   1307  HE1 HSE D  17      -5.591   3.698   4.305  1.00  0.12
ATOM   1308  NE2 HSE D  17      -7.546   4.520   4.002  1.00 -0.40
ATOM   1309  HE2 HSE D  17      -8.133   3.742   4.228  1.00  0.40
ATOM   1310  CD2 HSE D  17      -7.996   5.770   3.609  1.00 -0.12
ATOM   1311  HD2 HSE D  17      -9.046   6.016   3.510  1.00  0.12
ATOM   1312  C   HSE D  17      -5.568  10.106   3.624  1.00  0.55
ATOM   1313  O   HSE D  17      -4.363  10.167   3.255  1.00 -0.55
ATOM   1314  N   GLN D  18      -6.406  11.142   3.561  1.00 -0.40
ATOM   1315  H   GLN D  18      -7.365  11.084   3.827  1.00  0.40
ATOM   1316  CA  GLN D  18      -5.917  12.454   3.079  1.00  0.00
ATOM   1317  CB  GLN D  18      -6.982  13.480   2.748  1.00  0.00
ATOM   1318  CG  GLN D  18      -7.927  13.254   1.589  1.00  0.00
ATOM   1319  CD  GLN D  18      -7.165  12.708   0.398  1.00  0.55
ATOM   1320  OE1 GLN D  18      -6.291  13.388  -0.164  1.00 -0.55
ATOM   1321  NE2 GLN D  18      -7.463  11.461   0.031  1.00 -0.78
ATOM   1322 HE21 GLN D  18      -6.994  11.045  -0.748  1.00  0.39
ATOM   1323 HE22 GLN D  18      -8.154  10.943   0.535  1.00  0.39
ATOM   1324  C   GLN D  18      -4.921  13.010   4.118  1.00  0.55
ATOM   1325  O   GLN D  18      -3.843  13.531   3.743  1.00 -0.55
ATOM   1326  N   THR D  19      -5.270  12.914   5.402  1.00 -0.40
ATOM   1327  H   THR D  19      -6.145  12.540   5.700  1.00  0.40
ATOM   1328  CA  THR D  19      -4.347  13.370   6.452  1.00  0.00
ATOM   1329  CB  THR D  19      -5.040  13.198   7.826  1.00  0.00
ATOM   1330  OG1 THR D  19      -6.162  14.064   7.645  1.00 -0.49
ATOM   1331  HG1 THR D  19      -6.802  13.565   7.133  1.00  0.49
ATOM   1332  CG2 THR D  19      -4.222  13.673   8.990  1.00  0.00
ATOM   1333  C   THR D  19      -3.004  12.641   6.491  1.00  0.55
ATOM   1334  O   THR D  19      -1.975  13.266   6.707  1.00 -0.55
ATOM   1335  N   LEU D  20      -3.112  11.331   6.313  1.00 -0.40
ATOM   1336  H   LEU D  20      -4.001  10.900   6.184  1.00  0.40
ATOM   1337  CA  LEU D  20      -1.970  10.416   6.289  1.00  0.00
ATOM   1338  CB  LEU D  20      -2.341   8.934   6.164  1.00  0.00
ATOM   1339  CG  LEU D  20      -3.009   8.220   7.311  1.00  0.00
ATOM   1340  CD1 LEU D  20      -3.243   6.729   7.128  1.00  0.00
ATOM   1341  CD2 LEU D  20      -2.235   8.405   8.583  1.00  0.00
ATOM   1342  C   LEU D  20      -1.068  10.816   5.110  1.00  0.55
ATOM   1343  O   LEU D  20       0.142  10.861   5.301  1.00 -0.55
ATOM   1344  N   LYS D  21      -1.739  11.059   3.977  1.00 -0.40
ATOM   1345  H   LYS D  21      -2.731  10.994   3.903  1.00  0.40
ATOM   1346  CA  LYS D  21      -0.998  11.442   2.770  1.00  0.00
ATOM   1347  CB  LYS D  21      -2.022  11.607   1.633  1.00  0.00
ATOM   1348  CG  LYS D  21      -1.215  11.770   0.314  1.00  0.00
ATOM   1349  CD  LYS D  21      -2.152  12.065  -0.827  1.00  0.00
ATOM   1350  CE  LYS D  21      -1.385  12.442  -2.122  1.00  0.33
ATOM   1351  NZ  LYS D  21      -2.280  11.990  -3.242  1.00 -0.32
ATOM   1352  HZ1 LYS D  21      -3.193  12.483  -3.177  1.00  0.33
ATOM   1353  HZ2 LYS D  21      -2.434  10.964  -3.170  1.00  0.33
ATOM   1354  HZ3 LYS D  21      -1.831  12.209  -4.154  1.00  0.33
ATOM   1355  C   LYS D  21      -0.121  12.651   3.003  1.00  0.55
ATOM   1356  O   LYS D  21       1.053  12.680   2.615  1.00 -0.55
ATOM   1357  N   LYS D  22      -0.633  13.684   3.622  1.00 -0.40
ATOM   1358  H   LYS D  22      -1.588  13.682   3.906  1.00  0.40
ATOM   1359  CA  LYS D  22       0.095  14.903   3.954  1.00  0.00
ATOM   1360  CB  LYS D  22      -0.969  15.931   4.371  1.00  0.00
ATOM   1361  CG  LYS D  22      -0.269  17.074   5.058  1.00  0.00
ATOM   1362  CD  LYS D  22       0.682  17.752   4.021  1.00  0.00
ATOM   1363  CE  LYS D  22       1.736  18.520   4.810  1.00  0.33
ATOM   1364  NZ  LYS D  22       2.606  19.302   3.911  1.00 -0.32
ATOM   1365  HZ1 LYS D  22       2.031  19.982   3.375  1.00  0.33
ATOM   1366  HZ2 LYS D  22       3.089  18.659   3.250  1.00  0.33
ATOM   1367  HZ3 LYS D  22       3.315  19.815   4.474  1.00  0.33
ATOM   1368  C   LYS D  22       1.089  14.693   5.087  1.00  0.55
ATOM   1369  O   LYS D  22       2.316  14.902   4.956  1.00 -0.55
ATOM   1370  N   GLU D  23       0.575  14.210   6.231  1.00 -0.40
ATOM   1371  H   GLU D  23      -0.396  14.006   6.324  1.00  0.40
ATOM   1372  CA  GLU D  23       1.402  13.945   7.429  1.00  0.00
ATOM   1373  CB  GLU D  23       0.482  13.445   8.572  1.00  0.00
ATOM   1374  CG  GLU D  23      -0.445  14.498   9.175  1.00  0.00
ATOM   1375  CD  GLU D  23       0.257  15.735   9.708  1.00  0.10
ATOM   1376  OE1 GLU D  23       1.109  15.746  10.618  1.00 -0.55
ATOM   1377  OE2 GLU D  23       0.015  16.877   9.247  1.00 -0.55
ATOM   1378  C   GLU D  23       2.578  12.990   7.203  1.00  0.55
ATOM   1379  O   GLU D  23       3.647  13.220   7.798  1.00 -0.55
ATOM   1380  N   LEU D  24       2.455  11.985   6.349  1.00 -0.40
ATOM   1381  H   LEU D  24       1.609  11.815   5.851  1.00  0.40
ATOM   1382  CA  LEU D  24       3.556  11.059   6.082  1.00  0.00
ATOM   1383  CB  LEU D  24       3.032   9.626   6.048  1.00  0.00
ATOM   1384  CG  LEU D  24       2.305   9.080   7.293  1.00  0.00
ATOM   1385  CD1 LEU D  24       1.749   7.653   7.103  1.00  0.00
ATOM   1386  CD2 LEU D  24       3.197   9.076   8.537  1.00  0.00
ATOM   1387  C   LEU D  24       4.285  11.384   4.788  1.00  0.55
ATOM   1388  O   LEU D  24       5.180  10.597   4.470  1.00 -0.55
ATOM   1389  N   ALA D  25       3.894  12.440   4.088  1.00 -0.40
ATOM   1390  H   ALA D  25       3.161  13.043   4.395  1.00  0.40
ATOM   1391  CA  ALA D  25       4.534  12.787   2.797  1.00  0.00
ATOM   1392  CB  ALA D  25       5.925  13.295   3.143  1.00  0.00
ATOM   1393  C   ALA D  25       4.500  11.585   1.870  1.00  0.55
ATOM   1394  O   ALA D  25       5.453  11.073   1.292  1.00 -0.55
ATOM   1395  N   LEU D  26       3.314  10.981   1.741  1.00 -0.40
ATOM   1396  H   LEU D  26       2.510  11.309   2.231  1.00  0.40
ATOM   1397  CA  LEU D  26       3.092   9.817   0.892  1.00  0.00
ATOM   1398  CB  LEU D  26       1.747   9.175   1.246  1.00  0.00
ATOM   1399  CG  LEU D  26       1.648   8.611   2.663  1.00  0.00
ATOM   1400  CD1 LEU D  26       0.402   7.757   2.931  1.00  0.00
ATOM   1401  CD2 LEU D  26       2.850   7.722   2.990  1.00  0.00
ATOM   1402  C   LEU D  26       3.156  10.205  -0.591  1.00  0.55
ATOM   1403  O   LEU D  26       2.960  11.376  -0.928  1.00 -0.55
ATOM   1404  N   PRO D  27       3.428   9.230  -1.459  1.00 -0.20
ATOM   1405  CD  PRO D  27       3.648   7.825  -1.075  1.00  0.10
ATOM   1406  CA  PRO D  27       3.483   9.456  -2.903  1.00  0.10
ATOM   1407  CB  PRO D  27       3.743   8.043  -3.473  1.00  0.00
ATOM   1408  CG  PRO D  27       3.349   7.085  -2.374  1.00  0.00
ATOM   1409  C   PRO D  27       2.191  10.036  -3.461  1.00  0.55
ATOM   1410  O   PRO D  27       1.088   9.718  -2.938  1.00 -0.55
ATOM   1411  N   GLU D  28       2.304  10.810  -4.541  1.00 -0.40
ATOM   1412  H   GLU D  28       3.172  11.032  -4.977  1.00  0.40
ATOM   1413  CA  GLU D  28       1.074  11.373  -5.127  1.00  0.00
ATOM   1414  CB  GLU D  28       1.350  12.306  -6.280  1.00  0.00
ATOM   1415  CG  GLU D  28       0.990  13.782  -6.213  1.00  0.00
ATOM   1416  CD  GLU D  28       0.328  14.403  -4.996  1.00  0.10
ATOM   1417  OE1 GLU D  28       1.056  14.702  -4.000  1.00 -0.55
ATOM   1418  OE2 GLU D  28      -0.926  14.612  -4.974  1.00 -0.55
ATOM   1419  C   GLU D  28       0.118  10.296  -5.616  1.00  0.55
ATOM   1420  O   GLU D  28      -1.104  10.558  -5.638  1.00 -0.55
ATOM   1421  N   TYR D  29       0.629   9.101  -5.967  1.00 -0.40
ATOM   1422  H   TYR D  29       1.607   8.914  -5.918  1.00  0.40
ATOM   1423  CA  TYR D  29      -0.215   7.989  -6.445  1.00  0.00
ATOM   1424  CB  TYR D  29       0.585   7.023  -7.353  1.00  0.12
ATOM   1425  CG  TYR D  29       1.847   6.428  -6.773  1.00 -0.12
ATOM   1426  CD1 TYR D  29       1.754   5.407  -5.806  1.00 -0.12
ATOM   1427  HD1 TYR D  29       0.774   5.072  -5.504  1.00  0.12
ATOM   1428  CE1 TYR D  29       2.865   4.812  -5.225  1.00 -0.12
ATOM   1429  HE1 TYR D  29       2.756   4.024  -4.495  1.00  0.12
ATOM   1430  CZ  TYR D  29       4.119   5.259  -5.609  1.00  0.06
ATOM   1431  OH  TYR D  29       5.205   4.686  -5.003  1.00 -0.49
ATOM   1432  HH  TYR D  29       5.992   4.973  -5.471  1.00  0.43
ATOM   1433  CD2 TYR D  29       3.145   6.852  -7.127  1.00 -0.12
ATOM   1434  HD2 TYR D  29       3.258   7.634  -7.863  1.00  0.12
ATOM   1435  CE2 TYR D  29       4.291   6.291  -6.554  1.00 -0.12
ATOM   1436  HE2 TYR D  29       5.277   6.637  -6.827  1.00  0.12
ATOM   1437  C   TYR D  29      -0.840   7.206  -5.295  1.00  0.55
ATOM   1438  O   TYR D  29      -1.552   6.249  -5.622  1.00 -0.55
ATOM   1439  N   TYR D  30      -0.556   7.619  -4.077  1.00 -0.40
ATOM   1440  H   TYR D  30       0.015   8.420  -3.913  1.00  0.40
ATOM   1441  CA  TYR D  30      -1.057   6.932  -2.879  1.00  0.00
ATOM   1442  CB  TYR D  30      -0.895   7.796  -1.635  1.00  0.12
ATOM   1443  CG  TYR D  30      -1.474   7.164  -0.387  1.00 -0.12
ATOM   1444  CD1 TYR D  30      -1.006   5.928   0.042  1.00 -0.12
ATOM   1445  HD1 TYR D  30      -0.208   5.435  -0.493  1.00  0.12
ATOM   1446  CE1 TYR D  30      -1.564   5.331   1.152  1.00 -0.12
ATOM   1447  HE1 TYR D  30      -1.198   4.364   1.463  1.00  0.12
ATOM   1448  CZ  TYR D  30      -2.579   5.927   1.882  1.00  0.06
ATOM   1449  OH  TYR D  30      -3.019   5.254   2.986  1.00 -0.49
ATOM   1450  HH  TYR D  30      -3.814   5.690   3.302  1.00  0.43
ATOM   1451  CD2 TYR D  30      -2.498   7.771   0.358  1.00 -0.12
ATOM   1452  HD2 TYR D  30      -2.864   8.738   0.048  1.00  0.12
ATOM   1453  CE2 TYR D  30      -3.064   7.167   1.488  1.00 -0.12
ATOM   1454  HE2 TYR D  30      -3.856   7.653   2.038  1.00  0.12
ATOM   1455  C   TYR D  30      -2.467   6.405  -3.054  1.00  0.55
ATOM   1456  O   TYR D  30      -3.510   7.046  -3.256  1.00 -0.55
ATOM   1457  N   GLY D  31      -2.543   5.073  -2.925  1.00 -0.40
ATOM   1458  H   GLY D  31      -1.745   4.512  -2.717  1.00  0.40
ATOM   1459  CA  GLY D  31      -3.818   4.356  -3.085  1.00  0.00
ATOM   1460  C   GLY D  31      -4.931   4.531  -2.105  1.00  0.55
ATOM   1461  O   GLY D  31      -6.026   4.033  -2.409  1.00 -0.55
ATOM   1462  N   GLU D  32      -4.777   5.128  -0.940  1.00 -0.40
ATOM   1463  H   GLU D  32      -3.887   5.481  -0.663  1.00  0.40
ATOM   1464  CA  GLU D  32      -5.852   5.333   0.044  1.00  0.00
ATOM   1465  CB  GLU D  32      -6.847   6.440  -0.414  1.00  0.00
ATOM   1466  CG  GLU D  32      -6.028   7.711  -0.695  1.00  0.00
ATOM   1467  CD  GLU D  32      -6.721   8.917  -1.265  1.00  0.10
ATOM   1468  OE1 GLU D  32      -7.959   8.936  -1.336  1.00 -0.55
ATOM   1469  OE2 GLU D  32      -6.182   9.963  -1.665  1.00 -0.55
ATOM   1470  C   GLU D  32      -6.635   4.097   0.373  1.00  0.55
ATOM   1471  O   GLU D  32      -7.859   4.115   0.373  1.00 -0.55
ATOM   1472  N   ASN D  33      -5.881   3.021   0.627  1.00 -0.40
ATOM   1473  H   ASN D  33      -4.887   3.047   0.564  1.00  0.40
ATOM   1474  CA  ASN D  33      -6.463   1.736   1.011  1.00  0.00
ATOM   1475  CB  ASN D  33      -6.904   0.940  -0.193  1.00  0.00
ATOM   1476  CG  ASN D  33      -5.723   0.589  -1.081  1.00  0.55
ATOM   1477  OD1 ASN D  33      -4.915  -0.237  -0.662  1.00 -0.55
ATOM   1478  ND2 ASN D  33      -5.540   1.220  -2.251  1.00 -0.78
ATOM   1479 HD21 ASN D  33      -4.760   0.983  -2.831  1.00  0.39
ATOM   1480 HD22 ASN D  33      -6.184   1.927  -2.544  1.00  0.39
ATOM   1481  C   ASN D  33      -5.448   1.119   1.989  1.00  0.55
ATOM   1482  O   ASN D  33      -4.329   1.686   2.113  1.00 -0.55
ATOM   1483  N   LEU D  34      -5.798   0.046   2.674  1.00 -0.40
ATOM   1484  H   LEU D  34      -6.687  -0.396   2.577  1.00  0.40
ATOM   1485  CA  LEU D  34      -4.848  -0.552   3.639  1.00  0.00
ATOM   1486  CB  LEU D  34      -5.653  -1.573   4.455  1.00  0.00
ATOM   1487  CG  LEU D  34      -6.878  -1.111   5.280  1.00  0.00
ATOM   1488  CD1 LEU D  34      -7.530  -2.306   5.981  1.00  0.00
ATOM   1489  CD2 LEU D  34      -6.390  -0.057   6.274  1.00  0.00
ATOM   1490  C   LEU D  34      -3.576  -1.186   3.044  1.00  0.55
ATOM   1491  O   LEU D  34      -2.509  -1.127   3.689  1.00 -0.55
ATOM   1492  N   ASP D  35      -3.721  -1.747   1.830  1.00 -0.40
ATOM   1493  H   ASP D  35      -4.606  -1.773   1.373  1.00  0.40
ATOM   1494  CA  ASP D  35      -2.591  -2.368   1.074  1.00  0.00
ATOM   1495  CB  ASP D  35      -2.988  -3.218  -0.140  1.00  0.00
ATOM   1496  CG  ASP D  35      -3.871  -4.390   0.287  1.00  0.10
ATOM   1497  OD1 ASP D  35      -3.376  -5.195   1.116  1.00 -0.55
ATOM   1498  OD2 ASP D  35      -5.033  -4.572  -0.142  1.00 -0.55
ATOM   1499  C   ASP D  35      -1.637  -1.267   0.634  1.00  0.55
ATOM   1500  O   ASP D  35      -0.406  -1.479   0.755  1.00 -0.55
ATOM   1501  N   ALA D  36      -2.150  -0.139   0.194  1.00 -0.40
ATOM   1502  H   ALA D  36      -3.136  -0.023   0.118  1.00  0.40
ATOM   1503  CA  ALA D  36      -1.370   1.013  -0.213  1.00  0.00
ATOM   1504  CB  ALA D  36      -2.154   2.147  -0.822  1.00  0.00
ATOM   1505  C   ALA D  36      -0.690   1.552   1.056  1.00  0.55
ATOM   1506  O   ALA D  36       0.487   1.935   0.924  1.00 -0.55
ATOM   1507  N   LEU D  37      -1.398   1.542   2.181  1.00 -0.40
ATOM   1508  H   LEU D  37      -2.333   1.203   2.247  1.00  0.40
ATOM   1509  CA  LEU D  37      -0.762   2.065   3.413  1.00  0.00
ATOM   1510  CB  LEU D  37      -1.778   2.238   4.552  1.00  0.00
ATOM   1511  CG  LEU D  37      -1.137   2.789   5.844  1.00  0.00
ATOM   1512  CD1 LEU D  37      -0.428   4.154   5.720  1.00  0.00
ATOM   1513  CD2 LEU D  37      -2.230   2.845   6.916  1.00  0.00
ATOM   1514  C   LEU D  37       0.423   1.212   3.869  1.00  0.55
ATOM   1515  O   LEU D  37       1.480   1.693   4.256  1.00 -0.55
ATOM   1516  N   TRP D  38       0.209  -0.116   3.840  1.00 -0.40
ATOM   1517  H   TRP D  38      -0.673  -0.506   3.586  1.00  0.40
ATOM   1518  CA  TRP D  38       1.263  -1.072   4.181  1.00  0.00
ATOM   1519  CB  TRP D  38       0.720  -2.493   4.073  1.00  0.12
ATOM   1520  CG  TRP D  38       1.805  -3.513   4.292  1.00 -0.12
ATOM   1521  CD1 TRP D  38       2.450  -4.198   3.298  1.00 -0.12
ATOM   1522  HD1 TRP D  38       2.257  -4.097   2.240  1.00  0.12
ATOM   1523  NE1 TRP D  38       3.384  -5.033   3.864  1.00 -0.40
ATOM   1524  HE1 TRP D  38       3.958  -5.643   3.363  1.00  0.40
ATOM   1525  CE2 TRP D  38       3.400  -4.897   5.210  1.00  0.00
ATOM   1526  CD2 TRP D  38       2.411  -3.932   5.514  1.00  0.00
ATOM   1527  CE3 TRP D  38       2.241  -3.567   6.849  1.00 -0.12
ATOM   1528  HE3 TRP D  38       1.539  -2.807   7.159  1.00  0.12
ATOM   1529  CZ3 TRP D  38       3.027  -4.234   7.790  1.00 -0.12
ATOM   1530  HZ3 TRP D  38       2.886  -3.987   8.831  1.00  0.12
ATOM   1531  CZ2 TRP D  38       4.214  -5.532   6.152  1.00 -0.12
ATOM   1532  HZ2 TRP D  38       4.980  -6.240   5.873  1.00  0.12
ATOM   1533  CH2 TRP D  38       4.002  -5.219   7.464  1.00 -0.12
ATOM   1534  HH2 TRP D  38       4.566  -5.711   8.242  1.00  0.12
ATOM   1535  C   TRP D  38       2.519  -0.879   3.305  1.00  0.55
ATOM   1536  O   TRP D  38       3.670  -0.929   3.790  1.00 -0.55
ATOM   1537  N   ASP D  39       2.293  -0.718   1.985  1.00 -0.40
ATOM   1538  H   ASP D  39       1.367  -0.723   1.618  1.00  0.40
ATOM   1539  CA  ASP D  39       3.344  -0.529   1.000  1.00  0.00
ATOM   1540  CB  ASP D  39       2.801  -0.475  -0.445  1.00  0.00
ATOM   1541  CG  ASP D  39       3.950  -0.444  -1.449  1.00  0.10
ATOM   1542  OD1 ASP D  39       4.875  -1.308  -1.558  1.00 -0.55
ATOM   1543  OD2 ASP D  39       3.903   0.568  -2.188  1.00 -0.55
ATOM   1544  C   ASP D  39       4.147   0.720   1.341  1.00  0.55
ATOM   1545  O   ASP D  39       5.375   0.701   1.287  1.00 -0.55
ATOM   1546  N   ALA D  40       3.425   1.781   1.670  1.00 -0.40
ATOM   1547  H   ALA D  40       2.429   1.780   1.701  1.00  0.40
ATOM   1548  CA  ALA D  40       4.098   3.008   2.005  1.00  0.00
ATOM   1549  CB  ALA D  40       3.108   4.192   2.046  1.00  0.00
ATOM   1550  C   ALA D  40       4.847   2.945   3.326  1.00  0.55
ATOM   1551  O   ALA D  40       5.942   3.565   3.414  1.00 -0.55
ATOM   1552  N   LEU D  41       4.279   2.302   4.337  1.00 -0.40
ATOM   1553  H   LEU D  41       3.398   1.839   4.287  1.00  0.40
ATOM   1554  CA  LEU D  41       5.018   2.279   5.625  1.00  0.00
ATOM   1555  CB  LEU D  41       4.104   1.734   6.716  1.00  0.00
ATOM   1556  CG  LEU D  41       2.933   2.617   7.138  1.00  0.00
ATOM   1557  CD1 LEU D  41       2.060   1.972   8.183  1.00  0.00
ATOM   1558  CD2 LEU D  41       3.429   3.981   7.603  1.00  0.00
ATOM   1559  C   LEU D  41       6.320   1.472   5.499  1.00  0.55
ATOM   1560  O   LEU D  41       7.373   1.764   6.055  1.00 -0.55
ATOM   1561  N   THR D  42       6.293   0.426   4.701  1.00 -0.40
ATOM   1562  H   THR D  42       5.460   0.203   4.203  1.00  0.40
ATOM   1563  CA  THR D  42       7.387  -0.483   4.450  1.00  0.00
ATOM   1564  CB  THR D  42       6.874  -1.938   4.297  1.00  0.00
ATOM   1565  OG1 THR D  42       5.911  -2.164   3.266  1.00 -0.49
ATOM   1566  HG1 THR D  42       5.104  -1.733   3.558  1.00  0.49
ATOM   1567  CG2 THR D  42       6.164  -2.300   5.617  1.00  0.00
ATOM   1568  C   THR D  42       8.225  -0.153   3.239  1.00  0.55
ATOM   1569  O   THR D  42       9.248  -0.869   3.171  1.00 -0.55
ATOM   1570  N   GLY D  43       7.890   0.727   2.339  1.00 -0.40
ATOM   1571  H   GLY D  43       7.055   1.270   2.390  1.00  0.40
ATOM   1572  CA  GLY D  43       8.758   0.948   1.196  1.00  0.00
ATOM   1573  C   GLY D  43       8.665   2.366   0.674  1.00  0.55
ATOM   1574  O   GLY D  43       8.721   2.567  -0.555  1.00 -0.55
ATOM   1575  N   TRP D  44       8.490   3.341   1.571  1.00 -0.40
ATOM   1576  H   TRP D  44       8.410   3.177   2.551  1.00  0.40
ATOM   1577  CA  TRP D  44       8.409   4.732   1.110  1.00  0.00
ATOM   1578  CB  TRP D  44       7.004   5.048   0.545  1.00  0.12
ATOM   1579  CG  TRP D  44       6.933   6.467   0.075  1.00 -0.12
ATOM   1580  CD1 TRP D  44       6.740   7.637   0.790  1.00 -0.12
ATOM   1581  HD1 TRP D  44       6.566   7.678   1.855  1.00  0.12
ATOM   1582  NE1 TRP D  44       6.797   8.735  -0.026  1.00 -0.40
ATOM   1583  HE1 TRP D  44       6.692   9.666   0.248  1.00  0.40
ATOM   1584  CE2 TRP D  44       7.035   8.275  -1.323  1.00  0.00
ATOM   1585  CD2 TRP D  44       7.122   6.855  -1.288  1.00  0.00
ATOM   1586  CE3 TRP D  44       7.348   6.145  -2.457  1.00 -0.12
ATOM   1587  HE3 TRP D  44       7.395   5.066  -2.470  1.00  0.12
ATOM   1588  CZ3 TRP D  44       7.515   6.851  -3.622  1.00 -0.12
ATOM   1589  HZ3 TRP D  44       7.702   6.315  -4.541  1.00  0.12
ATOM   1590  CZ2 TRP D  44       7.195   9.000  -2.513  1.00 -0.12
ATOM   1591  HZ2 TRP D  44       7.126  10.077  -2.558  1.00  0.12
ATOM   1592  CH2 TRP D  44       7.449   8.258  -3.651  1.00 -0.12
ATOM   1593  HH2 TRP D  44       7.602   8.771  -4.588  1.00  0.12
ATOM   1594  C   TRP D  44       8.786   5.747   2.198  1.00  0.55
ATOM   1595  O   TRP D  44       9.672   6.603   2.086  1.00 -0.55
ATOM   1596  N   VAL D  45       8.005   5.604   3.279  1.00 -0.40
ATOM   1597  H   VAL D  45       7.311   4.890   3.312  1.00  0.40
ATOM   1598  CA  VAL D  45       8.075   6.430   4.464  1.00  0.00
ATOM   1599  CB  VAL D  45       6.953   5.970   5.438  1.00  0.00
ATOM   1600  CG1 VAL D  45       7.110   6.443   6.852  1.00  0.00
ATOM   1601  CG2 VAL D  45       5.606   6.537   4.950  1.00  0.00
ATOM   1602  C   VAL D  45       9.460   6.454   5.114  1.00  0.55
ATOM   1603  O   VAL D  45      10.276   5.517   5.166  1.00 -0.55
ATOM   1604  N   GLU D  46       9.732   7.643   5.654  1.00 -0.40
ATOM   1605  H   GLU D  46       9.093   8.405   5.581  1.00  0.40
ATOM   1606  CA  GLU D  46      10.952   7.922   6.378  1.00  0.00
ATOM   1607  CB  GLU D  46      11.231   9.411   6.216  1.00  0.00
ATOM   1608  CG  GLU D  46      11.733   9.969   7.551  1.00  0.00
ATOM   1609  CD  GLU D  46      12.329  11.292   7.061  1.00  0.10
ATOM   1610  OE1 GLU D  46      11.753  11.888   6.109  1.00 -0.55
ATOM   1611  OE2 GLU D  46      13.376  11.685   7.570  1.00 -0.55
ATOM   1612  C   GLU D  46      10.875   7.591   7.862  1.00  0.55
ATOM   1613  O   GLU D  46       9.865   7.851   8.528  1.00 -0.55
ATOM   1614  N   TYR D  47      11.920   6.996   8.374  1.00 -0.40
ATOM   1615  H   TYR D  47      12.708   6.741   7.820  1.00  0.40
ATOM   1616  CA  TYR D  47      11.998   6.663   9.802  1.00  0.00
ATOM   1617  CB  TYR D  47      12.083   5.131  10.011  1.00  0.12
ATOM   1618  CG  TYR D  47      10.832   4.440   9.490  1.00 -0.12
ATOM   1619  CD1 TYR D  47       9.648   4.560  10.219  1.00 -0.12
ATOM   1620  HD1 TYR D  47       9.660   5.101  11.154  1.00  0.12
ATOM   1621  CE1 TYR D  47       8.467   4.009   9.782  1.00 -0.12
ATOM   1622  HE1 TYR D  47       7.557   4.135  10.350  1.00  0.12
ATOM   1623  CZ  TYR D  47       8.467   3.293   8.607  1.00  0.06
ATOM   1624  OH  TYR D  47       7.260   2.729   8.196  1.00 -0.49
ATOM   1625  HH  TYR D  47       7.444   2.139   7.461  1.00  0.43
ATOM   1626  CD2 TYR D  47      10.810   3.746   8.302  1.00 -0.12
ATOM   1627  HD2 TYR D  47      11.700   3.672   7.694  1.00  0.12
ATOM   1628  CE2 TYR D  47       9.624   3.142   7.895  1.00 -0.12
ATOM   1629  HE2 TYR D  47       9.617   2.541   6.998  1.00  0.12
ATOM   1630  C   TYR D  47      13.186   7.368  10.451  1.00  0.55
ATOM   1631  O   TYR D  47      14.047   7.815   9.694  1.00 -0.55
ATOM   1632  N   PRO D  48      13.294   7.505  11.762  1.00 -0.20
ATOM   1633  CD  PRO D  48      14.470   8.151  12.386  1.00  0.10
ATOM   1634  CA  PRO D  48      12.284   7.055  12.730  1.00  0.10
ATOM   1635  CB  PRO D  48      12.919   7.270  14.080  1.00  0.00
ATOM   1636  CG  PRO D  48      14.271   7.889  13.861  1.00  0.00
ATOM   1637  C   PRO D  48      11.047   7.941  12.524  1.00  0.55
ATOM   1638  O   PRO D  48      11.081   9.081  12.063  1.00 -0.55
ATOM   1639  N   LEU D  49       9.912   7.361  12.877  1.00 -0.40
ATOM   1640  H   LEU D  49       9.887   6.430  13.232  1.00  0.40
ATOM   1641  CA  LEU D  49       8.621   8.033  12.774  1.00  0.00
ATOM   1642  CB  LEU D  49       7.784   7.318  11.695  1.00  0.00
ATOM   1643  CG  LEU D  49       6.285   7.624  11.556  1.00  0.00
ATOM   1644  CD1 LEU D  49       6.170   8.993  10.909  1.00  0.00
ATOM   1645  CD2 LEU D  49       5.534   6.587  10.745  1.00  0.00
ATOM   1646  C   LEU D  49       7.856   8.067  14.095  1.00  0.55
ATOM   1647  O   LEU D  49       7.833   7.093  14.840  1.00 -0.55
ATOM   1648  N   VAL D  50       7.237   9.202  14.328  1.00 -0.40
ATOM   1649  H   VAL D  50       7.338   9.990  13.726  1.00  0.40
ATOM   1650  CA  VAL D  50       6.360   9.389  15.485  1.00  0.00
ATOM   1651  CB  VAL D  50       6.864  10.392  16.505  1.00  0.00
ATOM   1652  CG1 VAL D  50       5.976  10.585  17.728  1.00  0.00
ATOM   1653  CG2 VAL D  50       8.289   9.908  16.835  1.00  0.00
ATOM   1654  C   VAL D  50       4.957   9.722  14.982  1.00  0.55
ATOM   1655  O   VAL D  50       4.694  10.693  14.290  1.00 -0.55
ATOM   1656  N   LEU D  51       4.022   8.814  15.295  1.00 -0.40
ATOM   1657  H   LEU D  51       4.266   7.972  15.768  1.00  0.40
ATOM   1658  CA  LEU D  51       2.617   8.954  14.992  1.00  0.00
ATOM   1659  CB  LEU D  51       1.964   7.666  14.508  1.00  0.00
ATOM   1660  CG  LEU D  51       0.431   7.899  14.255  1.00  0.00
ATOM   1661  CD1 LEU D  51       0.344   8.946  13.166  1.00  0.00
ATOM   1662  CD2 LEU D  51      -0.313   6.653  13.870  1.00  0.00
ATOM   1663  C   LEU D  51       1.850   9.395  16.268  1.00  0.55
ATOM   1664  O   LEU D  51       1.715   8.557  17.200  1.00 -0.55
ATOM   1665  N   GLU D  52       1.399  10.648  16.303  1.00 -0.40
ATOM   1666  H   GLU D  52       1.576  11.296  15.567  1.00  0.40
ATOM   1667  CA  GLU D  52       0.603  11.155  17.441  1.00  0.00
ATOM   1668  CB  GLU D  52       1.049  12.512  17.974  1.00  0.00
ATOM   1669  CG  GLU D  52       0.120  12.881  19.125  1.00  0.00
ATOM   1670  CD  GLU D  52       0.505  14.125  19.876  1.00  0.10
ATOM   1671  OE1 GLU D  52       1.453  14.804  19.421  1.00 -0.55
ATOM   1672  OE2 GLU D  52      -0.122  14.438  20.921  1.00 -0.55
ATOM   1673  C   GLU D  52      -0.851  11.240  16.971  1.00  0.55
ATOM   1674  O   GLU D  52      -1.195  12.071  16.136  1.00 -0.55
ATOM   1675  N   TRP D  53      -1.679  10.348  17.439  1.00 -0.40
ATOM   1676  H   TRP D  53      -1.353   9.670  18.090  1.00  0.40
ATOM   1677  CA  TRP D  53      -3.079  10.211  17.117  1.00  0.00
ATOM   1678  CB  TRP D  53      -3.360   8.765  16.698  1.00  0.12
ATOM   1679  CG  TRP D  53      -4.647   8.560  15.930  1.00 -0.12
ATOM   1680  CD1 TRP D  53      -5.830   9.254  16.037  1.00 -0.12
ATOM   1681  HD1 TRP D  53      -5.990  10.091  16.700  1.00  0.12
ATOM   1682  NE1 TRP D  53      -6.779   8.743  15.192  1.00 -0.40
ATOM   1683  HE1 TRP D  53      -7.701   9.054  15.116  1.00  0.40
ATOM   1684  CE2 TRP D  53      -6.220   7.726  14.472  1.00  0.00
ATOM   1685  CD2 TRP D  53      -4.896   7.559  14.926  1.00  0.00
ATOM   1686  CE3 TRP D  53      -4.097   6.557  14.345  1.00 -0.12
ATOM   1687  HE3 TRP D  53      -3.072   6.398  14.648  1.00  0.12
ATOM   1688  CZ3 TRP D  53      -4.656   5.760  13.355  1.00 -0.12
ATOM   1689  HZ3 TRP D  53      -4.053   5.001  12.880  1.00  0.12
ATOM   1690  CZ2 TRP D  53      -6.798   6.909  13.491  1.00 -0.12
ATOM   1691  HZ2 TRP D  53      -7.817   7.029  13.153  1.00  0.12
ATOM   1692  CH2 TRP D  53      -5.987   5.924  12.965  1.00 -0.12
ATOM   1693  HH2 TRP D  53      -6.397   5.254  12.225  1.00  0.12
ATOM   1694  C   TRP D  53      -3.992  10.680  18.260  1.00  0.55
ATOM   1695  O   TRP D  53      -4.260   9.961  19.231  1.00 -0.55
ATOM   1696  N   ARG D  54      -4.509  11.889  18.138  1.00 -0.40
ATOM   1697  H   ARG D  54      -4.297  12.469  17.356  1.00  0.40
ATOM   1698  CA  ARG D  54      -5.423  12.471  19.124  1.00  0.00
ATOM   1699  CB  ARG D  54      -5.277  13.968  19.169  1.00  0.00
ATOM   1700  CG  ARG D  54      -3.840  14.366  19.208  1.00  0.00
ATOM   1701  CD  ARG D  54      -3.763  15.882  19.059  1.00  0.35
ATOM   1702  NE  ARG D  54      -2.370  16.200  19.424  1.00 -0.35
ATOM   1703  HE  ARG D  54      -1.843  15.590  20.014  1.00  0.45
ATOM   1704  CZ  ARG D  54      -1.827  17.333  18.943  1.00  0.35
ATOM   1705  NH1 ARG D  54      -2.595  18.101  18.159  1.00 -0.70
ATOM   1706 HH11 ARG D  54      -3.533  17.824  17.951  1.00  0.40
ATOM   1707 HH12 ARG D  54      -2.229  18.952  17.780  1.00  0.40
ATOM   1708  NH2 ARG D  54      -0.573  17.686  19.232  1.00 -0.70
ATOM   1709 HH21 ARG D  54      -0.013  17.103  19.820  1.00  0.40
ATOM   1710 HH22 ARG D  54      -0.194  18.534  18.861  1.00  0.40
ATOM   1711  C   ARG D  54      -6.883  12.189  18.811  1.00  0.55
ATOM   1712  O   ARG D  54      -7.318  12.067  17.663  1.00 -0.55
ATOM   1713  N   GLN D  55      -7.648  12.139  19.909  1.00 -0.40
ATOM   1714  H   GLN D  55      -7.251  12.312  20.806  1.00  0.40
ATOM   1715  CA  GLN D  55      -9.090  11.838  19.932  1.00  0.00
ATOM   1716  CB  GLN D  55      -9.990  12.899  19.315  1.00  0.00
ATOM   1717  CG  GLN D  55      -9.701  14.322  19.634  1.00  0.00
ATOM   1718  CD  GLN D  55      -9.928  14.596  21.112  1.00  0.55
ATOM   1719  OE1 GLN D  55     -10.852  14.070  21.754  1.00 -0.55
ATOM   1720  NE2 GLN D  55      -8.987  15.444  21.557  1.00 -0.78
ATOM   1721 HE21 GLN D  55      -8.987  15.733  22.514  1.00  0.39
ATOM   1722 HE22 GLN D  55      -8.286  15.786  20.931  1.00  0.39
ATOM   1723  C   GLN D  55      -9.358  10.579  19.102  1.00  0.55
ATOM   1724  O   GLN D  55     -10.206  10.650  18.206  1.00 -0.55
ATOM   1725  N   PHE D  56      -8.638   9.514  19.326  1.00 -0.40
ATOM   1726  H   PHE D  56      -7.951   9.489  20.048  1.00  0.40
ATOM   1727  CA  PHE D  56      -8.780   8.290  18.548  1.00  0.00
ATOM   1728  CB  PHE D  56      -7.884   7.117  19.070  1.00  0.12
ATOM   1729  CG  PHE D  56      -8.059   5.866  18.234  1.00 -0.12
ATOM   1730  CD1 PHE D  56      -7.308   5.644  17.095  1.00 -0.12
ATOM   1731  HD1 PHE D  56      -6.549   6.362  16.823  1.00  0.12
ATOM   1732  CE1 PHE D  56      -7.495   4.539  16.295  1.00 -0.12
ATOM   1733  HE1 PHE D  56      -6.903   4.414  15.401  1.00  0.12
ATOM   1734  CZ  PHE D  56      -8.437   3.593  16.637  1.00 -0.12
ATOM   1735  HZ  PHE D  56      -8.574   2.713  16.027  1.00  0.12
ATOM   1736  CD2 PHE D  56      -9.016   4.915  18.567  1.00 -0.12
ATOM   1737  HD2 PHE D  56      -9.616   5.057  19.453  1.00  0.12
ATOM   1738  CE2 PHE D  56      -9.215   3.789  17.786  1.00 -0.12
ATOM   1739  HE2 PHE D  56      -9.967   3.064  18.062  1.00  0.12
ATOM   1740  C   PHE D  56     -10.235   7.888  18.459  1.00  0.55
ATOM   1741  O   PHE D  56     -10.788   7.583  17.403  1.00 -0.55
ATOM   1742  N   GLU D  57     -10.875   7.847  19.613  1.00 -0.40
ATOM   1743  H   GLU D  57     -10.450   8.088  20.482  1.00  0.40
ATOM   1744  CA  GLU D  57     -12.286   7.428  19.647  1.00  0.00
ATOM   1745  CB  GLU D  57     -12.731   7.447  21.119  1.00  0.00
ATOM   1746  CG  GLU D  57     -11.827   6.468  21.903  1.00  0.00
ATOM   1747  CD  GLU D  57     -12.309   5.086  21.422  1.00  0.10
ATOM   1748  OE1 GLU D  57     -13.539   4.903  21.167  1.00 -0.55
ATOM   1749  OE2 GLU D  57     -11.350   4.280  21.344  1.00 -0.55
ATOM   1750  C   GLU D  57     -13.226   8.238  18.785  1.00  0.55
ATOM   1751  O   GLU D  57     -14.159   7.640  18.238  1.00 -0.55
ATOM   1752  N   GLN D  58     -13.059   9.541  18.646  1.00 -0.40
ATOM   1753  H   GLN D  58     -12.314  10.041  19.082  1.00  0.40
ATOM   1754  CA  GLN D  58     -13.991  10.327  17.818  1.00  0.00
ATOM   1755  CB  GLN D  58     -13.777  11.833  17.959  1.00  0.00
ATOM   1756  CG  GLN D  58     -14.045  12.422  19.347  1.00  0.00
ATOM   1757  CD  GLN D  58     -14.151  13.951  19.313  1.00  0.55
ATOM   1758  OE1 GLN D  58     -13.373  14.649  19.970  1.00 -0.55
ATOM   1759  NE2 GLN D  58     -15.159  14.475  18.554  1.00 -0.78
ATOM   1760 HE21 GLN D  58     -15.276  15.466  18.494  1.00  0.39
ATOM   1761 HE22 GLN D  58     -15.779  13.867  18.058  1.00  0.39
ATOM   1762  C   GLN D  58     -13.871   9.932  16.352  1.00  0.55
ATOM   1763  O   GLN D  58     -14.823   9.873  15.599  1.00 -0.55
ATOM   1764  N   SER D  59     -12.600   9.707  15.980  1.00 -0.40
ATOM   1765  H   SER D  59     -11.840   9.789  16.619  1.00  0.40
ATOM   1766  CA  SER D  59     -12.252   9.329  14.618  1.00  0.00
ATOM   1767  CB  SER D  59     -10.742   9.419  14.380  1.00  0.00
ATOM   1768  OG  SER D  59      -9.985   8.432  15.041  1.00 -0.49
ATOM   1769  HG  SER D  59     -10.278   8.443  15.956  1.00  0.49
ATOM   1770  C   SER D  59     -12.830   7.960  14.320  1.00  0.55
ATOM   1771  O   SER D  59     -13.230   7.743  13.205  1.00 -0.55
ATOM   1772  N   LYS D  60     -12.866   7.106  15.304  1.00 -0.40
ATOM   1773  H   LYS D  60     -12.537   7.370  16.206  1.00  0.40
ATOM   1774  CA  LYS D  60     -13.365   5.724  15.227  1.00  0.00
ATOM   1775  CB  LYS D  60     -13.110   4.995  16.529  1.00  0.00
ATOM   1776  CG  LYS D  60     -13.121   3.478  16.440  1.00  0.00
ATOM   1777  CD  LYS D  60     -12.430   2.997  17.729  1.00  0.00
ATOM   1778  CE  LYS D  60     -13.148   1.784  18.292  1.00  0.33
ATOM   1779  NZ  LYS D  60     -12.399   1.290  19.472  1.00 -0.32
ATOM   1780  HZ1 LYS D  60     -12.355   2.038  20.193  1.00  0.33
ATOM   1781  HZ2 LYS D  60     -11.435   1.026  19.185  1.00  0.33
ATOM   1782  HZ3 LYS D  60     -12.883   0.457  19.865  1.00  0.33
ATOM   1783  C   LYS D  60     -14.840   5.709  14.855  1.00  0.55
ATOM   1784  O   LYS D  60     -15.294   4.964  13.999  1.00 -0.55
ATOM   1785  N   GLN D  61     -15.563   6.587  15.514  1.00 -0.40
ATOM   1786  H   GLN D  61     -15.147   7.174  16.202  1.00  0.40
ATOM   1787  CA  GLN D  61     -16.974   6.791  15.323  1.00  0.00
ATOM   1788  CB  GLN D  61     -17.413   8.029  16.136  1.00  0.00
ATOM   1789  CG  GLN D  61     -18.944   8.176  16.256  1.00  0.00
ATOM   1790  CD  GLN D  61     -19.297   9.331  17.201  1.00  0.55
ATOM   1791  OE1 GLN D  61     -19.913   9.119  18.251  1.00 -0.55
ATOM   1792  NE2 GLN D  61     -18.898  10.577  16.812  1.00 -0.78
ATOM   1793 HE21 GLN D  61     -19.100  11.369  17.388  1.00  0.39
ATOM   1794 HE22 GLN D  61     -18.403  10.698  15.951  1.00  0.39
ATOM   1795  C   GLN D  61     -17.233   7.100  13.848  1.00  0.55
ATOM   1796  O   GLN D  61     -17.981   6.445  13.120  1.00 -0.55
ATOM   1797  N   LEU D  62     -16.547   8.148  13.427  1.00 -0.40
ATOM   1798  H   LEU D  62     -15.919   8.610  14.046  1.00  0.40
ATOM   1799  CA  LEU D  62     -16.601   8.738  12.101  1.00  0.00
ATOM   1800  CB  LEU D  62     -15.842  10.101  12.247  1.00  0.00
ATOM   1801  CG  LEU D  62     -16.854  11.115  12.832  1.00  0.00
ATOM   1802  CD1 LEU D  62     -17.240  12.196  11.827  1.00  0.00
ATOM   1803  CD2 LEU D  62     -18.114  10.377  13.286  1.00  0.00
ATOM   1804  C   LEU D  62     -16.118   7.892  10.956  1.00  0.55
ATOM   1805  O   LEU D  62     -16.510   8.045   9.779  1.00 -0.55
ATOM   1806  N   THR D  63     -15.268   6.909  11.229  1.00 -0.40
ATOM   1807  H   THR D  63     -14.924   6.703  12.141  1.00  0.40
ATOM   1808  CA  THR D  63     -14.809   6.078  10.112  1.00  0.00
ATOM   1809  CB  THR D  63     -13.275   6.049  10.159  1.00  0.00
ATOM   1810  OG1 THR D  63     -12.968   5.535  11.475  1.00 -0.49
ATOM   1811  HG1 THR D  63     -13.062   6.277  12.078  1.00  0.49
ATOM   1812  CG2 THR D  63     -12.700   7.428   9.897  1.00  0.00
ATOM   1813  C   THR D  63     -15.493   4.720  10.164  1.00  0.55
ATOM   1814  O   THR D  63     -14.992   4.004   9.273  1.00 -0.55
ATOM   1815  NT  THR D  63     -16.459   4.412  11.052  1.00 -0.40
ATOM   1816  HNT THR D  63     -16.796   5.070  11.721  1.00  0.40
ATOM   1817  CAT THR D  63     -17.059   3.109  11.084  1.00  0.00
ATOM   1818  CAY GLY G  66     -12.960  -1.116  11.692  1.00  0.00
ATOM   1819  CY  GLY G  66     -12.513  -0.187  10.615  1.00  0.55
ATOM   1820  OY  GLY G  66     -12.282  -0.603   9.482  1.00 -0.55
ATOM   1821  N   GLY G  66     -12.378   1.109  10.964  1.00 -0.40
ATOM   1822  H   GLY G  66     -12.595   1.425  11.884  1.00  0.40
ATOM   1823  CA  GLY G  66     -11.909   2.150  10.033  1.00  0.00
ATOM   1824  C   GLY G  66     -10.541   2.627  10.581  1.00  0.55
ATOM   1825  O   GLY G  66      -9.479   2.186  10.140  1.00 -0.55
ATOM   1826  N   ALA G  67     -10.644   3.517  11.543  1.00 -0.40
ATOM   1827  H   ALA G  67     -11.543   3.858  11.799  1.00  0.40
ATOM   1828  CA  ALA G  67      -9.576   4.090  12.313  1.00  0.00
ATOM   1829  CB  ALA G  67     -10.169   4.921  13.447  1.00  0.00
ATOM   1830  C   ALA G  67      -8.761   2.939  12.931  1.00  0.55
ATOM   1831  O   ALA G  67      -7.522   2.967  13.050  1.00 -0.55
ATOM   1832  N   GLU G  68      -9.525   1.909  13.351  1.00 -0.40
ATOM   1833  H   GLU G  68     -10.518   1.886  13.256  1.00  0.40
ATOM   1834  CA  GLU G  68      -8.876   0.746  13.986  1.00  0.00
ATOM   1835  CB  GLU G  68      -9.983  -0.057  14.687  1.00  0.00
ATOM   1836  CG  GLU G  68      -9.472  -1.035  15.701  1.00  0.00
ATOM   1837  CD  GLU G  68      -8.727  -0.387  16.879  1.00  0.10
ATOM   1838  OE1 GLU G  68      -9.359   0.488  17.513  1.00 -0.55
ATOM   1839  OE2 GLU G  68      -7.592  -0.906  17.014  1.00 -0.55
ATOM   1840  C   GLU G  68      -8.033  -0.111  13.048  1.00  0.55
ATOM   1841  O   GLU G  68      -6.927  -0.547  13.412  1.00 -0.55
ATOM   1842  N   SER G  69      -8.527  -0.352  11.857  1.00 -0.40
ATOM   1843  H   SER G  69      -9.436  -0.021  11.628  1.00  0.40
ATOM   1844  CA  SER G  69      -7.888  -1.074  10.777  1.00  0.00
ATOM   1845  CB  SER G  69      -8.774  -0.979   9.511  1.00  0.00
ATOM   1846  OG  SER G  69      -9.593  -2.109   9.552  1.00 -0.49
ATOM   1847  HG  SER G  69     -10.252  -1.983   8.865  1.00  0.49
ATOM   1848  C   SER G  69      -6.558  -0.395  10.368  1.00  0.55
ATOM   1849  O   SER G  69      -5.604  -1.113  10.134  1.00 -0.55
ATOM   1850  N   VAL G  70      -6.605   0.929  10.302  1.00 -0.40
ATOM   1851  H   VAL G  70      -7.448   1.425  10.493  1.00  0.40
ATOM   1852  CA  VAL G  70      -5.467   1.763   9.956  1.00  0.00
ATOM   1853  CB  VAL G  70      -5.878   3.215   9.666  1.00  0.00
ATOM   1854  CG1 VAL G  70      -4.593   4.063   9.684  1.00  0.00
ATOM   1855  CG2 VAL G  70      -6.650   3.348   8.374  1.00  0.00
ATOM   1856  C   VAL G  70      -4.416   1.703  11.050  1.00  0.55
ATOM   1857  O   VAL G  70      -3.219   1.521  10.780  1.00 -0.55
ATOM   1858  N   LEU G  71      -4.823   1.827  12.294  1.00 -0.40
ATOM   1859  H   LEU G  71      -5.783   1.989  12.505  1.00  0.40
ATOM   1860  CA  LEU G  71      -3.941   1.743  13.460  1.00  0.00
ATOM   1861  CB  LEU G  71      -4.709   1.896  14.781  1.00  0.00
ATOM   1862  CG  LEU G  71      -3.916   1.706  16.088  1.00  0.00
ATOM   1863  CD1 LEU G  71      -2.763   2.700  16.152  1.00  0.00
ATOM   1864  CD2 LEU G  71      -4.773   1.843  17.339  1.00  0.00
ATOM   1865  C   LEU G  71      -3.216   0.371  13.430  1.00  0.55
ATOM   1866  O   LEU G  71      -2.013   0.270  13.737  1.00 -0.55
ATOM   1867  N   GLN G  72      -3.966  -0.653  13.113  1.00 -0.40
ATOM   1868  H   GLN G  72      -4.931  -0.518  12.912  1.00  0.40
ATOM   1869  CA  GLN G  72      -3.532  -2.041  13.016  1.00  0.00
ATOM   1870  CB  GLN G  72      -4.764  -2.898  12.742  1.00  0.00
ATOM   1871  CG  GLN G  72      -4.505  -4.377  12.508  1.00  0.00
ATOM   1872  CD  GLN G  72      -5.823  -5.164  12.367  1.00  0.55
ATOM   1873  OE1 GLN G  72      -6.871  -4.943  13.028  1.00 -0.55
ATOM   1874  NE2 GLN G  72      -5.884  -6.188  11.485  1.00 -0.78
ATOM   1875 HE21 GLN G  72      -6.731  -6.709  11.381  1.00  0.39
ATOM   1876 HE22 GLN G  72      -5.081  -6.424  10.937  1.00  0.39
ATOM   1877  C   GLN G  72      -2.402  -2.187  11.996  1.00  0.55
ATOM   1878  O   GLN G  72      -1.461  -2.936  12.285  1.00 -0.55
ATOM   1879  N   VAL G  73      -2.455  -1.510  10.866  1.00 -0.40
ATOM   1880  H   VAL G  73      -3.245  -0.950  10.630  1.00  0.40
ATOM   1881  CA  VAL G  73      -1.376  -1.526   9.881  1.00  0.00
ATOM   1882  CB  VAL G  73      -1.773  -0.826   8.592  1.00  0.00
ATOM   1883  CG1 VAL G  73      -0.577  -0.684   7.662  1.00  0.00
ATOM   1884  CG2 VAL G  73      -2.900  -1.681   7.986  1.00  0.00
ATOM   1885  C   VAL G  73      -0.110  -0.909  10.458  1.00  0.55
ATOM   1886  O   VAL G  73       1.014  -1.391  10.272  1.00 -0.55
ATOM   1887  N   PHE G  74      -0.235   0.192  11.184  1.00 -0.40
ATOM   1888  H   PHE G  74      -1.115   0.639  11.325  1.00  0.40
ATOM   1889  CA  PHE G  74       0.915   0.819  11.822  1.00  0.00
ATOM   1890  CB  PHE G  74       0.508   2.100  12.543  1.00  0.12
ATOM   1891  CG  PHE G  74       0.485   3.308  11.662  1.00 -0.12
ATOM   1892  CD1 PHE G  74       1.627   4.021  11.375  1.00 -0.12
ATOM   1893  HD1 PHE G  74       2.570   3.712  11.802  1.00  0.12
ATOM   1894  CE1 PHE G  74       1.584   5.136  10.543  1.00 -0.12
ATOM   1895  HE1 PHE G  74       2.486   5.690  10.331  1.00  0.12
ATOM   1896  CZ  PHE G  74       0.363   5.535   9.984  1.00 -0.12
ATOM   1897  HZ  PHE G  74       0.324   6.400   9.339  1.00  0.12
ATOM   1898  CD2 PHE G  74      -0.730   3.707  11.100  1.00 -0.12
ATOM   1899  HD2 PHE G  74      -1.628   3.149  11.321  1.00  0.12
ATOM   1900  CE2 PHE G  74      -0.797   4.819  10.257  1.00 -0.12
ATOM   1901  HE2 PHE G  74      -1.740   5.119   9.823  1.00  0.12
ATOM   1902  C   PHE G  74       1.531  -0.165  12.819  1.00  0.55
ATOM   1903  O   PHE G  74       2.754  -0.281  12.934  1.00 -0.55
ATOM   1904  N   ARG G  75       0.737  -0.869  13.575  1.00 -0.40
ATOM   1905  H   ARG G  75      -0.255  -0.805  13.506  1.00  0.40
ATOM   1906  CA  ARG G  75       1.263  -1.817  14.592  1.00  0.00
ATOM   1907  CB  ARG G  75       0.127  -2.208  15.541  1.00  0.00
ATOM   1908  CG  ARG G  75      -0.181  -0.900  16.312  1.00  0.00
ATOM   1909  CD  ARG G  75      -0.113  -1.130  17.786  1.00  0.35
ATOM   1910  NE  ARG G  75      -1.036  -2.075  18.265  1.00 -0.35
ATOM   1911  HE  ARG G  75      -1.940  -1.843  17.953  1.00  0.45
ATOM   1912  CZ  ARG G  75      -1.085  -3.168  18.993  1.00  0.35
ATOM   1913  NH1 ARG G  75      -0.052  -3.761  19.550  1.00 -0.70
ATOM   1914 HH11 ARG G  75       0.866  -3.381  19.433  1.00  0.40
ATOM   1915 HH12 ARG G  75      -0.183  -4.592  20.089  1.00  0.40
ATOM   1916  NH2 ARG G  75      -2.308  -3.705  19.156  1.00 -0.70
ATOM   1917 HH21 ARG G  75      -3.105  -3.272  18.734  1.00  0.40
ATOM   1918 HH22 ARG G  75      -2.421  -4.537  19.698  1.00  0.40
ATOM   1919  C   ARG G  75       1.977  -3.000  13.985  1.00  0.55
ATOM   1920  O   ARG G  75       3.032  -3.351  14.563  1.00 -0.55
ATOM   1921  N   GLU G  76       1.495  -3.530  12.860  1.00 -0.40
ATOM   1922  H   GLU G  76       0.657  -3.196  12.436  1.00  0.40
ATOM   1923  CA  GLU G  76       2.161  -4.633  12.176  1.00  0.00
ATOM   1924  CB  GLU G  76       1.411  -5.141  10.964  1.00  0.00
ATOM   1925  CG  GLU G  76      -0.014  -5.502  11.262  1.00  0.00
ATOM   1926  CD  GLU G  76      -0.574  -6.428  10.170  1.00  0.10
ATOM   1927  OE1 GLU G  76       0.212  -6.826   9.244  1.00 -0.55
ATOM   1928  OE2 GLU G  76      -1.781  -6.717  10.403  1.00 -0.55
ATOM   1929  C   GLU G  76       3.495  -4.204  11.555  1.00  0.55
ATOM   1930  O   GLU G  76       4.452  -4.972  11.483  1.00 -0.55
ATOM   1931  N   ALA G  77       3.440  -2.964  11.113  1.00 -0.40
ATOM   1932  H   ALA G  77       2.638  -2.376  11.172  1.00  0.40
ATOM   1933  CA  ALA G  77       4.669  -2.427  10.486  1.00  0.00
ATOM   1934  CB  ALA G  77       4.400  -1.145   9.729  1.00  0.00
ATOM   1935  C   ALA G  77       5.746  -2.313  11.570  1.00  0.55
ATOM   1936  O   ALA G  77       6.948  -2.589  11.381  1.00 -0.55
ATOM   1937  N   LYS G  78       5.325  -1.900  12.747  1.00 -0.40
ATOM   1938  H   LYS G  78       4.372  -1.665  12.921  1.00  0.40
ATOM   1939  CA  LYS G  78       6.230  -1.765  13.862  1.00  0.00
ATOM   1940  CB  LYS G  78       5.574  -1.070  15.047  1.00  0.00
ATOM   1941  CG  LYS G  78       6.523  -0.801  16.189  1.00  0.00
ATOM   1942  CD  LYS G  78       5.895  -0.261  17.443  1.00  0.00
ATOM   1943  CE  LYS G  78       6.865   0.463  18.370  1.00  0.33
ATOM   1944  NZ  LYS G  78       8.325   0.396  18.074  1.00 -0.32
ATOM   1945  HZ1 LYS G  78       8.508   0.801  17.134  1.00  0.33
ATOM   1946  HZ2 LYS G  78       8.637  -0.596  18.091  1.00  0.33
ATOM   1947  HZ3 LYS G  78       8.850   0.935  18.792  1.00  0.33
ATOM   1948  C   LYS G  78       6.640  -3.190  14.279  1.00  0.55
ATOM   1949  O   LYS G  78       7.845  -3.410  14.482  1.00 -0.55
ATOM   1950  N   ALA G  79       5.695  -4.098  14.415  1.00 -0.40
ATOM   1951  H   ALA G  79       4.738  -3.902  14.214  1.00  0.40
ATOM   1952  CA  ALA G  79       5.992  -5.457  14.875  1.00  0.00
ATOM   1953  CB  ALA G  79       4.819  -6.381  14.762  1.00  0.00
ATOM   1954  C   ALA G  79       7.169  -5.998  14.080  1.00  0.55
ATOM   1955  O   ALA G  79       8.109  -6.576  14.609  1.00 -0.55
ATOM   1956  N   GLU G  80       7.032  -5.746  12.794  1.00 -0.40
ATOM   1957  H   GLU G  80       6.244  -5.251  12.436  1.00  0.40
ATOM   1958  CA  GLU G  80       8.014  -6.168  11.811  1.00  0.00
ATOM   1959  CB  GLU G  80       7.380  -6.019  10.421  1.00  0.00
ATOM   1960  CG  GLU G  80       6.445  -7.204  10.122  1.00  0.00
ATOM   1961  CD  GLU G  80       6.491  -7.524   8.632  1.00  0.10
ATOM   1962  OE1 GLU G  80       7.419  -7.057   7.921  1.00 -0.55
ATOM   1963  OE2 GLU G  80       5.564  -8.231   8.176  1.00 -0.55
ATOM   1964  C   GLU G  80       9.295  -5.394  11.884  1.00  0.55
ATOM   1965  O   GLU G  80      10.083  -5.640  10.966  1.00 -0.55
ATOM   1966  N   GLY G  81       9.579  -4.506  12.807  1.00 -0.40
ATOM   1967  H   GLY G  81       8.929  -4.298  13.533  1.00  0.40
ATOM   1968  CA  GLY G  81      10.801  -3.770  12.868  1.00  0.00
ATOM   1969  C   GLY G  81      10.933  -2.318  12.522  1.00  0.55
ATOM   1970  O   GLY G  81      12.002  -1.736  12.861  1.00 -0.55
ATOM   1971  N   ALA G  82       9.966  -1.695  11.857  1.00 -0.40
ATOM   1972  H   ALA G  82       9.147  -2.181  11.564  1.00  0.40
ATOM   1973  CA  ALA G  82      10.009  -0.266  11.498  1.00  0.00
ATOM   1974  CB  ALA G  82       8.849   0.132  10.625  1.00  0.00
ATOM   1975  C   ALA G  82       9.959   0.484  12.824  1.00  0.55
ATOM   1976  O   ALA G  82       9.249   0.068  13.753  1.00 -0.55
ATOM   1977  N   ASP G  83      10.738   1.516  12.867  1.00 -0.40
ATOM   1978  H   ASP G  83      11.292   1.754  12.075  1.00  0.40
ATOM   1979  CA  ASP G  83      10.905   2.421  14.005  1.00  0.00
ATOM   1980  CB  ASP G  83      12.284   3.089  13.972  1.00  0.00
ATOM   1981  CG  ASP G  83      12.602   3.800  15.278  1.00  0.10
ATOM   1982  OD1 ASP G  83      11.694   3.935  16.136  1.00 -0.55
ATOM   1983  OD2 ASP G  83      13.758   4.251  15.473  1.00 -0.55
ATOM   1984  C   ASP G  83       9.802   3.502  14.064  1.00  0.55
ATOM   1985  O   ASP G  83       9.939   4.665  13.652  1.00 -0.55
ATOM   1986  N   ILE G  84       8.688   3.016  14.606  1.00 -0.40
ATOM   1987  H   ILE G  84       8.629   2.072  14.921  1.00  0.40
ATOM   1988  CA  ILE G  84       7.490   3.812  14.780  1.00  0.00
ATOM   1989  CB  ILE G  84       6.274   3.175  14.036  1.00  0.00
ATOM   1990  CG2 ILE G  84       4.984   3.976  14.218  1.00  0.00
ATOM   1991  CG1 ILE G  84       6.656   3.114  12.558  1.00  0.00
ATOM   1992  CD1 ILE G  84       5.693   2.333  11.708  1.00  0.00
ATOM   1993  C   ILE G  84       7.063   3.937  16.236  1.00  0.55
ATOM   1994  O   ILE G  84       6.835   2.864  16.847  1.00 -0.55
ATOM   1995  N   THR G  85       6.993   5.171  16.703  1.00 -0.40
ATOM   1996  H   THR G  85       7.276   5.971  16.180  1.00  0.40
ATOM   1997  CA  THR G  85       6.475   5.399  18.054  1.00  0.00
ATOM   1998  CB  THR G  85       7.217   6.462  18.836  1.00  0.00
ATOM   1999  OG1 THR G  85       8.511   5.902  18.938  1.00 -0.49
ATOM   2000  HG1 THR G  85       8.941   6.075  18.097  1.00  0.49
ATOM   2001  CG2 THR G  85       6.576   6.611  20.210  1.00  0.00
ATOM   2002  C   THR G  85       4.997   5.803  17.919  1.00  0.55
ATOM   2003  O   THR G  85       4.675   6.727  17.167  1.00 -0.55
ATOM   2004  N   ILE G  86       4.078   5.148  18.570  1.00 -0.40
ATOM   2005  H   ILE G  86       4.309   4.387  19.170  1.00  0.40
ATOM   2006  CA  ILE G  86       2.637   5.469  18.479  1.00  0.00
ATOM   2007  CB  ILE G  86       1.859   4.226  18.078  1.00  0.00
ATOM   2008  CG2 ILE G  86       0.377   4.422  17.914  1.00  0.00
ATOM   2009  CG1 ILE G  86       2.429   3.665  16.757  1.00  0.00
ATOM   2010  CD1 ILE G  86       1.787   2.267  16.571  1.00  0.00
ATOM   2011  C   ILE G  86       2.132   6.026  19.794  1.00  0.55
ATOM   2012  O   ILE G  86       2.241   5.386  20.845  1.00 -0.55
ATOM   2013  N   ILE G  87       1.599   7.224  19.769  1.00 -0.40
ATOM   2014  H   ILE G  87       1.546   7.740  18.919  1.00  0.40
ATOM   2015  CA  ILE G  87       1.044   7.911  20.939  1.00  0.00
ATOM   2016  CB  ILE G  87       1.652   9.299  21.168  1.00  0.00
ATOM   2017  CG2 ILE G  87       1.021   9.964  22.386  1.00  0.00
ATOM   2018  CG1 ILE G  87       3.175   9.136  21.237  1.00  0.00
ATOM   2019  CD1 ILE G  87       3.880  10.454  20.993  1.00  0.00
ATOM   2020  C   ILE G  87      -0.451   8.061  20.692  1.00  0.55
ATOM   2021  O   ILE G  87      -0.907   8.575  19.679  1.00 -0.55
ATOM   2022  N   LEU G  88      -1.191   7.480  21.604  1.00 -0.40
ATOM   2023  H   LEU G  88      -0.783   7.018  22.387  1.00  0.40
ATOM   2024  CA  LEU G  88      -2.651   7.457  21.552  1.00  0.00
ATOM   2025  CB  LEU G  88      -3.173   6.041  21.669  1.00  0.00
ATOM   2026  CG  LEU G  88      -2.883   5.096  20.508  1.00  0.00
ATOM   2027  CD1 LEU G  88      -3.165   3.672  20.943  1.00  0.00
ATOM   2028  CD2 LEU G  88      -3.762   5.443  19.307  1.00  0.00
ATOM   2029  C   LEU G  88      -3.136   8.384  22.664  1.00  0.55
ATOM   2030  O   LEU G  88      -3.051   8.033  23.837  1.00 -0.55
ATOM   2031  N   SER G  89      -3.544   9.564  22.223  1.00 -0.40
ATOM   2032  H   SER G  89      -3.506   9.841  21.266  1.00  0.40
ATOM   2033  CA  SER G  89      -4.097  10.545  23.216  1.00  0.00
ATOM   2034  CB  SER G  89      -3.200  11.750  23.349  1.00  0.00
ATOM   2035  OG  SER G  89      -2.458  12.041  22.184  1.00 -0.49
ATOM   2036  HG  SER G  89      -1.933  12.818  22.391  1.00  0.49
ATOM   2037  C   SER G  89      -5.548  10.818  22.817  1.00  0.10
ATOM   2038  O   SER G  89      -6.176   9.872  22.206  1.00 -0.55
ATOM   2039  OXT SER G  89      -6.064  11.936  23.072  1.00 -0.55
ATOM   2040  OH2 OH2 R 111       8.502   0.276  -8.217  1.00 -0.83
ATOM   2041  H1  OH2 R 111       8.689  -0.355  -7.522  1.00  0.42
ATOM   2042  H2  OH2 R 111       7.573   0.153  -8.410  1.00  0.42
ATOM   2043  OH2 OH2 R 113      10.492  -3.800 -11.608  1.00 -0.83
ATOM   2044  H1  OH2 R 113       9.830  -3.548 -12.252  1.00  0.42
ATOM   2045  H2  OH2 R 113      10.016  -4.329 -10.968  1.00  0.42
ATOM   2046  OH2 OH2 R 116      14.846  -5.228 -11.862  1.00 -0.83
ATOM   2047  H1  OH2 R 116      15.761  -5.150 -11.593  1.00  0.42
ATOM   2048  H2  OH2 R 116      14.359  -4.727 -11.207  1.00  0.42
ATOM   2049  OH2 OH2 R 117      -4.838  -1.322 -11.603  1.00 -0.83
ATOM   2050  H1  OH2 R 117      -5.439  -0.718 -12.039  1.00  0.42
ATOM   2051  H2  OH2 R 117      -5.344  -1.680 -10.873  1.00  0.42
ATOM   2052  OH2 OH2 R 119      -6.721  -6.520  -1.235  1.00 -0.83
ATOM   2053  H1  OH2 R 119      -6.037  -6.006  -0.806  1.00  0.42
ATOM   2054  H2  OH2 R 119      -6.447  -7.430  -1.117  1.00  0.42
ATOM   2055  OH2 OH2 R 121       4.286  -3.705  -0.445  1.00 -0.83
ATOM   2056  H1  OH2 R 121       4.373  -2.950  -1.027  1.00  0.42
ATOM   2057  H2  OH2 R 121       3.788  -4.344  -0.954  1.00  0.42
ATOM   2058  OH2 OH2 R 122       7.999  -7.454  -2.394  1.00 -0.83
ATOM   2059  H1  OH2 R 122       8.515  -7.360  -1.594  1.00  0.42
ATOM   2060  H2  OH2 R 122       8.052  -6.596  -2.815  1.00  0.42
ATOM   2061  OH2 OH2 R 125       3.756  -6.702   1.167  1.00 -0.83
ATOM   2062  H1  OH2 R 125       3.469  -6.457   0.287  1.00  0.42
ATOM   2063  H2  OH2 R 125       3.634  -7.650   1.205  1.00  0.42
ATOM   2064  OH2 OH2 R 130      15.071 -16.819 -11.114  1.00 -0.83
ATOM   2065  H1  OH2 R 130      15.917 -16.390 -10.990  1.00  0.42
ATOM   2066  H2  OH2 R 130      14.725 -16.930 -10.228  1.00  0.42
ATOM   2067  OH2 OH2 R 150      17.614   4.363  -7.037  1.00 -0.83
ATOM   2068  H1  OH2 R 150      17.306   4.913  -6.317  1.00  0.42
ATOM   2069  H2  OH2 R 150      18.477   4.715  -7.256  1.00  0.42
ATOM   2070  OH2 OH2 R 151      11.838   3.422 -12.105  1.00 -0.83
ATOM   2071  H1  OH2 R 151      12.195   3.913 -11.364  1.00  0.42
ATOM   2072  H2  OH2 R 151      10.916   3.290 -11.882  1.00  0.42
ATOM   2073  OH2 OH2 L  90      10.339   6.177  16.690  1.00 -0.83
ATOM   2074  H1  OH2 L  90      10.739   5.310  16.620  1.00  0.42
ATOM   2075  H2  OH2 L  90      10.745   6.686  15.988  1.00  0.42
ATOM   2076  OH2 OH2 L  92       9.532   2.896   4.459  1.00 -0.83
ATOM   2077  H1  OH2 L  92       8.821   2.594   5.025  1.00  0.42
ATOM   2078  H2  OH2 L  92       9.720   3.784   4.764  1.00  0.42
ATOM   2079  OH2 OH2 R  94      12.915   5.185   4.604  1.00 -0.83
ATOM   2080  H1  OH2 R  94      11.986   5.302   4.802  1.00  0.42
ATOM   2081  H2  OH2 R  94      13.066   4.246   4.711  1.00  0.42
ATOM   2082  OH2 OH2 L  97      -3.661   9.823  -2.989  1.00 -0.83
ATOM   2083  H1  OH2 L  97      -4.505   9.902  -2.544  1.00  0.42
ATOM   2084  H2  OH2 L  97      -3.542   8.882  -3.114  1.00  0.42
ATOM   2085  OH2 OH2 R 105      -6.339  -3.423  -2.182  1.00 -0.83
ATOM   2086  H1  OH2 R 105      -5.737  -2.879  -2.691  1.00  0.42
ATOM   2087  H2  OH2 R 105      -5.797  -3.790  -1.483  1.00  0.42
ATOM   2088  OH2 OH2 L 110     -14.375  12.579  14.012  1.00 -0.83
ATOM   2089  H1  OH2 L 110     -13.437  12.641  14.194  1.00  0.42
ATOM   2090  H2  OH2 L 110     -14.428  12.451  13.065  1.00  0.42
ATOM   2091 DUM1 DUM W 214      95.840  91.508  95.237  1.00  0.00
ATOM   2092 DUM2 DUM W 214     -91.333 -96.013 -92.818  1.00  0.00
ATOM   2093  AAA AAA X 214     -63.298  50.975 -22.651  1.00  0.00
ATOM   2094  AAB AAB X 215     -41.347  76.108   4.623  1.00  0.00
ATOM   2095  AAC AAC X 216     -70.546  29.565  57.231  1.00  0.00
ATOM   2096  AAD AAD X 217      30.352 -13.219 -60.836  1.00  0.00
ATOM   2097  AAE AAE X 218      21.811  49.847 -52.686  1.00  0.00
ATOM   2098  AAF AAF X 219      40.844 -32.218   1.074  1.00  0.00
ATOM   2099  AAG AAG X 220      41.870 -14.720  47.997  1.00  0.00
ATOM   2100  AAH AAH X 221      77.285 -80.207 -29.874  1.00  0.00
ATOM   2101  AAI AAI X 222      42.623 -84.560 -38.658  1.00  0.00
ATOM   2102  AAJ AAJ X 223      23.549  19.318 -35.894  1.00  0.00
ATOM   2103  AAK AAK X 224     -71.743  -4.284  -5.265  1.00  0.00
ATOM   2104  AAL AAL X 225     -36.422  20.792 -23.207  1.00  0.00
ATOM   2105  AAM AAM X 226      22.912 -48.238 -30.436  1.00  0.00
ATOM   2106  AAN AAN X 227     -45.420   1.060  53.663  1.00  0.00
ATOM   2107  AAO AAO X 228      21.059 -24.688  22.324  1.00  0.00
ATOM   2108  AAP AAP X 229      73.016  20.287  67.156  1.00  0.00
ATOM   2109  AAQ AAQ X 230     -80.652  36.808 -59.434  1.00  0.00
ATOM   2110  AAR AAR X 231      53.560  50.791 -56.869  1.00  0.00
ATOM   2111  AAS AAS X 232      -9.215  -0.581  65.037  1.00  0.00
ATOM   2112  AAT AAT X 233      68.212 -51.184  13.076  1.00  0.00
ATOM   2113  AAU AAU X 234      -3.521 -47.916  72.256  1.00  0.00
ATOM   2114  AAV AAV X 235     -43.057 -66.250  82.760  1.00  0.00
ATOM   2115  AAW AAW X 236      85.466  59.210  -1.503  1.00  0.00
ATOM   2116  AAX AAX X 237      55.871  84.412  -6.810  1.00  0.00
ATOM   2117  AAY AAY X 238      32.221   1.313  11.282  1.00  0.00
ATOM   2118  AAZ AAZ X 239      71.526  18.256  -5.354  1.00  0.00
ATOM   2119  ABA ABA X 240      35.962  46.918   2.226  1.00  0.00
ATOM   2120  ABB ABB X 241     -28.905 -36.206  -1.616  1.00  0.00
ATOM   2121  ABC ABC X 242     -41.113 -69.874 -58.832  1.00  0.00
ATOM   2122  ABD ABD X 243     -62.224  71.827   1.083  1.00  0.00
ATOM   2123  ABE ABE X 244      73.701  62.219 -63.882  1.00  0.00
ATOM   2124  ABF ABF X 245      -1.657  42.949  38.166  1.00  0.00
ATOM   2125  ABG ABG X 246     -55.807  54.841  76.334  1.00  0.00
ATOM   2126  ABH ABH X 247     -35.961 -64.630 -15.400  1.00  0.00
ATOM   2127  ABI ABI X 248     -63.558 -70.132  -2.474  1.00  0.00
ATOM   2128  ABJ ABJ X 249     -32.643 -30.515  56.868  1.00  0.00
ATOM   2129  ABK ABK X 250     -73.106 -19.678 -63.975  1.00  0.00
ATOM   2130  ABL ABL X 251      61.451 -81.583  69.032  1.00  0.00
ATOM   2131  ABM ABM X 252      62.235  76.834  46.442  1.00  0.00
ATOM   2132  ABN ABN X 253     -13.948 -20.238 -40.744  1.00  0.00
ATOM   2133  ABO ABO X 254      -8.445  20.889 -34.876  1.00  0.00
ATOM   2134  ABP ABP X 255      55.361 -39.807  75.758  1.00  0.00
ATOM   2135  ABQ ABQ X 256      15.531  53.375  57.457  1.00  0.00
ATOM   2136  ABR ABR X 257      59.542  14.472 -58.568  1.00  0.00
ATOM   2137  ABS ABS X 258      15.424 -54.179 -59.153  1.00  0.00
ATOM   2138  ABT ABT X 259      66.831 -49.562 -45.052  1.00  0.00
ATOM   2139  ABU ABU X 260     -28.195  43.894  69.637  1.00  0.00
ATOM   2140  ABV ABV X 261     -72.499 -54.876 -57.164  1.00  0.00
ATOM   2141  ABW ABW X 262      67.825  61.563   3.756  1.00  0.00
ATOM   2142  ABX ABX X 263     -44.499 -49.921  60.088  1.00  0.00
ATOM   2143  ABY ABY X 264     -29.382 -73.195  64.296  1.00  0.00
ATOM   2144  ABZ ABZ X 265     -27.351 -44.584  23.652  1.00  0.00
ATOM   2145  ACA ACA X 266      39.940  67.882 -78.544  1.00  0.00
ATOM   2146  ACB ACB X 267      64.356 -88.911  55.353  1.00  0.00
ATOM   2147  ACC ACC X 268     -25.109 -73.247  17.991  1.00  0.00
ATOM   2148  ACD ACD X 269     -19.964 -63.825  80.922  1.00  0.00
ATOM   2149  ACE ACE X 270      67.757 -15.360 -52.547  1.00  0.00
ATOM   2150  ACF ACF X 271     -42.414 -18.941 -27.109  1.00  0.00
ATOM   2151  ACG ACG X 272      37.716 -68.363  72.058  1.00  0.00
ATOM   2152  ACH ACH X 273     -77.394 -63.841 -28.533  1.00  0.00
ATOM   2153  ACI ACI X 274     -69.154  60.735  26.424  1.00  0.00
ATOM   2154  ACJ ACJ X 275      52.022  -8.656 -85.090  1.00  0.00
ATOM   2155  ACK ACK X 276      15.371  67.079  78.830  1.00  0.00
ATOM   2156  ACL ACL X 277     -48.496 -34.560 -78.782  1.00  0.00
ATOM   2157  ACM ACM X 278     -70.256  20.223  13.503  1.00  0.00
ATOM   2158  ACN ACN X 279     -72.698 -35.307  50.428  1.00  0.00
ATOM   2159  ACO ACO X 280      66.574  62.779 -26.274  1.00  0.00
ATOM   2160  ACP ACP X 281     -46.199  69.350  51.632  1.00  0.00
ATOM   2161  ACQ ACQ X 282     -33.299  55.831 -64.354  1.00  0.00
ATOM   2162  ACR ACR X 283     -41.921 -46.156 -38.159  1.00  0.00
ATOM   2163  ACS ACS X 284     -23.669 -67.091   1.879  1.00  0.00
ATOM   2164  ACT ACT X 285      86.669 -74.811 -71.848  1.00  0.00
ATOM   2165  ACU ACU X 286      -5.861 -71.556  24.483  1.00  0.00
ATOM   2166  ACV ACV X 287     -64.745 -63.117  41.797  1.00  0.00
ATOM   2167  ACW ACW X 288      65.593  48.133  27.127  1.00  0.00
ATOM   2168  ACX ACX X 289     -74.029  17.311 -52.398  1.00  0.00
ATOM   2169  ACY ACY X 290     -18.605 -19.272 -80.022  1.00  0.00
ATOM   2170  ACZ ACZ X 291      -8.040  62.166  -6.119  1.00  0.00
ATOM   2171  ADA ADA X 292     -31.966  32.579  25.266  1.00  0.00
ATOM   2172  ADB ADB X 293      51.084 -79.257  84.099  1.00  0.00
ATOM   2173  ADC ADC X 294       5.204 -61.070  45.140  1.00  0.00
ATOM   2174  ADD ADD X 295      -0.018 -56.816 -32.914  1.00  0.00
ATOM   2175  ADE ADE X 296      36.683  26.544  57.992  1.00  0.00
ATOM   2176  ADF ADF X 297      11.909 -31.921 -39.712  1.00  0.00
ATOM   2177  ADG ADG X 298     -58.501  69.734 -80.018  1.00  0.00
ATOM   2178  ADH ADH X 299     -32.070 -77.839   5.254  1.00  0.00
ATOM   2179  ADI ADI X 300     -17.227 -78.213 -34.276  1.00  0.00
ATOM   2180  ADJ ADJ X 301     -39.835  76.925  79.657  1.00  0.00
ATOM   2181  ADK ADK X 302     -67.176 -10.509  19.483  1.00  0.00
ATOM   2182  ADL ADL X 303     -28.993  35.524 -83.889  1.00  0.00
ATOM   2183  ADM ADM X 304      89.996 -35.964 -17.031  1.00  0.00
ATOM   2184  ADN ADN X 305      78.661 -63.703  52.985  1.00  0.00
ATOM   2185  ADO ADO X 306     -44.209 -32.114 -57.672  1.00  0.00
ATOM   2186  ADP ADP X 307      18.365  73.932  40.449  1.00  0.00
ATOM   2187  ADQ ADQ X 308     -30.350 -72.581  42.070  1.00  0.00
ATOM   2188  ADR ADR X 309      17.342  -4.400 -31.932  1.00  0.00
ATOM   2189  ADS ADS X 310     -73.010 -74.750  59.712  1.00  0.00
ATOM   2190  ADT ADT X 311     -44.205  38.204   1.948  1.00  0.00
ATOM   2191  ADU ADU X 312     -17.355 -40.937 -76.238  1.00  0.00
ATOM   2192  ADV ADV X 313      69.882  23.777 -37.835  1.00  0.00
ATOM   2193  ADW ADW X 314     -84.670  20.531  86.368  1.00  0.00
ATOM   2194  ADX ADX X 315      40.972 -72.076  37.994  1.00  0.00
ATOM   2195  ADY ADY X 316      16.982 -50.051  15.875  1.00  0.00
ATOM   2196  ADZ ADZ X 317      32.164  -0.866  83.075  1.00  0.00
ATOM   2197  AEA AEA X 318      86.558 -21.202  85.198  1.00  0.00
ATOM   2198  AEB AEB X 319       1.132  20.035  62.726  1.00  0.00
ATOM   2199  AEC AEC X 320       1.308   5.943 -63.354  1.00  0.00
ATOM   2200  AED AED X 321      74.689   9.165  30.268  1.00  0.00
ATOM   2201  AEE AEE X 322      18.760  78.390   0.261  1.00  0.00
ATOM   2202  AEF AEF X 323      -6.699  69.276 -74.590  1.00  0.00
ATOM   2203  AEG AEG X 324      85.647 -87.530  77.493  1.00  0.00
ATOM   2204  AEH AEH X 325     -48.866  33.109 -52.457  1.00  0.00
ATOM   2205  AEI AEI X 326      55.924  50.621  74.811  1.00  0.00
ATOM   2206  AEJ AEJ X 327      22.432 -59.349 -12.448  1.00  0.00
ATOM   2207  AEK AEK X 328      43.510 -74.504   0.187  1.00  0.00
ATOM   2208  AEL AEL X 329      23.059 -42.276  38.806  1.00  0.00
ATOM   2209  AEM AEM X 330     -36.946  53.393  25.119  1.00  0.00
ATOM   2210  AEN AEN X 331     -79.600   8.390  72.351  1.00  0.00
ATOM   2211  AEO AEO X 332     -18.709 -80.970  46.746  1.00  0.00
ATOM   2212  AEP AEP X 333      82.791  -1.168 -71.324  1.00  0.00
ATOM   2213  AEQ AEQ X 334      81.414  37.891  29.417  1.00  0.00
ATOM   2214  AER AER X 335     -58.250   0.072 -69.777  1.00  0.00
ATOM   2215  AES AES X 336      -3.761 -80.334 -48.452  1.00  0.00
ATOM   2216  AET AET X 337      47.147  13.145   7.220  1.00  0.00
ATOM   2217  AEU AEU X 338      35.686  64.917 -35.227  1.00  0.00
ATOM   2218  AEV AEV X 339     -75.651 -22.194  66.908  1.00  0.00
ATOM   2219  AEW AEW X 340     -47.394 -51.398 -26.691  1.00  0.00
ATOM   2220  AEX AEX X 341     -81.728  36.933  27.598  1.00  0.00
ATOM   2221  AEY AEY X 342     -22.213  19.026 -70.310  1.00  0.00
ATOM   2222  AEZ AEZ X 343     -55.347 -70.342  26.963  1.00  0.00
ATOM   2223  AFA AFA X 344     -68.090  75.241 -50.326  1.00  0.00
ATOM   2224  AFB AFB X 345     -34.876  80.286 -13.775  1.00  0.00
ATOM   2225  AFC AFC X 346     -22.375 -43.056 -57.883  1.00  0.00
ATOM   2226  AFD AFD X 347      59.252  37.810   4.961  1.00  0.00
ATOM   2227  AFE AFE X 348      18.425  27.679 -62.626  1.00  0.00
ATOM   2228  AFF AFF X 349      -1.713  20.471 -17.595  1.00  0.00
ATOM   2229  AFG AFG X 350      38.210  23.069 -74.222  1.00  0.00
ATOM   2230  AFH AFH X 351     -36.208 -16.066  84.632  1.00  0.00
ATOM   2231  AFI AFI X 352     -68.291 -81.508 -52.250  1.00  0.00
ATOM   2232  AFJ AFJ X 353     -57.156 -24.496  68.087  1.00  0.00
ATOM   2233  AFK AFK X 354     -57.308 -46.486 -51.068  1.00  0.00
ATOM   2234  AFL AFL X 355      35.774  51.694  64.483  1.00  0.00
ATOM   2235  AFM AFM X 356     -78.371 -59.161  31.782  1.00  0.00
ATOM   2236  AFN AFN X 357      63.887  38.484 -67.086  1.00  0.00
ATOM   2237  AFO AFO X 358      72.012 -34.677  55.206  1.00  0.00
ATOM   2238  AFP AFP X 359      26.450  41.260 -29.502  1.00  0.00
ATOM   2239  AFQ AFQ X 360      -2.078 -26.524  46.515  1.00  0.00
ATOM   2240  AFR AFR X 361     -17.204  37.154  10.568  1.00  0.00
ATOM   2241  AFS AFS X 362     -14.943 -78.256 -11.139  1.00  0.00
ATOM   2242  AFT AFT X 363      87.741  39.168 -73.701  1.00  0.00
ATOM   2243  AFU AFU X 364       0.532 -11.193 -33.358  1.00  0.00
ATOM   2244  AFV AFV X 365      49.308 -42.134 -75.742  1.00  0.00
ATOM   2245  AFW AFW X 366      28.855  15.860  37.535  1.00  0.00
ATOM   2246  AFX AFX X 367     -56.220   5.880 -40.517  1.00  0.00
ATOM   2247  AFY AFY X 368      -6.620 -19.139  12.827  1.00  0.00
ATOM   2248  AFZ AFZ X 369       8.476 -22.581  73.507  1.00  0.00
ATOM   2249  AGA AGA X 370     -72.419  55.398 -52.588  1.00  0.00
ATOM   2250  AGB AGB X 371      -4.191  10.017  82.074  1.00  0.00
ATOM   2251  AGC AGC X 372     -73.448 -54.306  68.026  1.00  0.00
ATOM   2252  AGD AGD X 373      54.386  77.789  11.492  1.00  0.00
ATOM   2253  AGE AGE X 374     -16.602 -21.394  20.500  1.00  0.00
ATOM   2254  AGF AGF X 375      70.686 -66.487  78.805  1.00  0.00
ATOM   2255  AGG AGG X 376      72.827  45.093  -0.451  1.00  0.00
ATOM   2256  AGH AGH X 377       7.450 -62.479  68.677  1.00  0.00
ATOM   2257  AGI AGI X 378       9.466  -6.702  33.119  1.00  0.00
ATOM   2258  AGJ AGJ X 379      80.954 -19.254  25.088  1.00  0.00
ATOM   2259  AGK AGK X 380      49.387  84.331  21.817  1.00  0.00
ATOM   2260  AGL AGL X 381      87.747  70.008  34.961  1.00  0.00
ATOM   2261  AGM AGM X 382     -68.316 -64.454 -79.828  1.00  0.00
ATOM   2262  AGN AGN X 383      65.170  69.254  74.010  1.00  0.00
ATOM   2263  AGO AGO X 384      13.331   6.912  53.115  1.00  0.00
ATOM   2264  AGP AGP X 385     -12.264  82.699  30.398  1.00  0.00
ATOM   2265  AGQ AGQ X 386     -49.305 -85.475  60.025  1.00  0.00
ATOM   2266  AGR AGR X 387     -28.637  55.117 -35.573  1.00  0.00
ATOM   2267  AGS AGS X 388       1.477  48.706 -66.028  1.00  0.00
ATOM   2268  AGT AGT X 389      59.062 -32.265 -12.783  1.00  0.00
ATOM   2269  AGU AGU X 390     -28.682  10.939 -53.321  1.00  0.00
ATOM   2270  AGV AGV X 391     -41.075 -83.942  21.739  1.00  0.00
ATOM   2271  AGW AGW X 392     -19.715 -87.745  33.701  1.00  0.00
ATOM   2272  AGX AGX X 393     -23.585 -20.564  61.334  1.00  0.00
ATOM   2273  AGY AGY X 394      75.354 -39.058  34.763  1.00  0.00
ATOM   2274  AGZ AGZ X 395      34.027  82.976  54.068  1.00  0.00
ATOM   2275  AHA AHA X 396      -0.097  61.023  85.258  1.00  0.00
ATOM   2276  AHB AHB X 397      33.171   3.089 -24.847  1.00  0.00
ATOM   2277  AHC AHC X 398      50.876 -17.796  86.797  1.00  0.00
ATOM   2278  AHD AHD X 399     -56.916 -84.480  33.952  1.00  0.00
ATOM   2279  AHE AHE X 400      24.350  79.397 -31.303  1.00  0.00
ATOM   2280  AHF AHF X 401     -59.864  73.038  85.872  1.00  0.00
ATOM   2281  AHG AHG X 402      40.186  84.388 -11.224  1.00  0.00
ATOM   2282  AHH AHH X 403      73.134  49.879  51.142  1.00  0.00
ATOM   2283  AHI AHI X 404     -11.468 -57.583  -3.084  1.00  0.00
ATOM   2284  AHJ AHJ X 405      77.413  44.914 -46.709  1.00  0.00
ATOM   2285  AHK AHK X 406       5.677  74.962 -44.789  1.00  0.00
ATOM   2286  AHL AHL X 407     -25.178  71.566  46.333  1.00  0.00
ATOM   2287  AHM AHM X 408     -45.245 -34.759  84.806  1.00  0.00
ATOM   2288  AHN AHN X 409     -39.589  -6.403 -52.760  1.00  0.00
ATOM   2289  AHO AHO X 410      61.596 -13.058 -22.818  1.00  0.00
ATOM   2290  AHP AHP X 411      57.733 -78.342 -50.704  1.00  0.00
ATOM   2291  AHQ AHQ X 412     -12.245 -71.186 -66.636  1.00  0.00
ATOM   2292  AHR AHR X 413     -59.500 -48.509  21.080  1.00  0.00
ATOM   2293  AHS AHS X 414      39.846  40.487  30.479  1.00  0.00
ATOM   2294  AHT AHT X 415     -50.601   8.904 -74.268  1.00  0.00
ATOM   2295  AHU AHU X 416      -4.109 -42.240  -8.393  1.00  0.00
ATOM   2296  AHV AHV X 417     -37.263 -29.435  14.459  1.00  0.00
ATOM   2297  AHW AHW X 418     -53.525  71.057 -66.414  1.00  0.00
ATOM   2298  AHX AHX X 419     -49.566  77.946 -32.338  1.00  0.00
ATOM   2299  AHY AHY X 420      40.451  21.115  82.632  1.00  0.00
ATOM   2300  AHZ AHZ X 421      53.660 -54.468 -15.311  1.00  0.00
ATOM   2301  AIA AIA X 422      29.797 -81.692  65.160  1.00  0.00
ATOM   2302  AIB AIB X 423     -30.396 -55.210  41.319  1.00  0.00
ATOM   2303  AIC AIC X 424       6.532 -21.380 -78.101  1.00  0.00
ATOM   2304  AID AID X 425      60.075 -25.613  17.714  1.00  0.00
ATOM   2305  AIE AIE X 426     -55.997 -27.262  28.284  1.00  0.00
ATOM   2306  AIF AIF X 427      53.333 -84.417 -29.565  1.00  0.00
ATOM   2307  AIG AIG X 428     -60.825 -26.704   6.804  1.00  0.00
ATOM   2308  AIH AIH X 429     -58.337  -9.455  84.578  1.00  0.00
ATOM   2309  AII AII X 430      69.794 -20.342  84.036  1.00  0.00
ATOM   2310  AIJ AIJ X 431     -49.496 -76.106 -39.830  1.00  0.00
ATOM   2311  AIK AIK X 432      40.352 -17.630 -82.544  1.00  0.00
ATOM   2312  AIL AIL X 433     -58.218  39.713  16.509  1.00  0.00
ATOM   2313  AIM AIM X 434     -42.429 -11.560 -77.217  1.00  0.00
ATOM   2314  AIN AIN X 435      37.414  37.917 -41.679  1.00  0.00
ATOM   2315  AIO AIO X 436      46.112  16.064  38.870  1.00  0.00
ATOM   2316  AIP AIP X 437      54.936 -90.807  48.235  1.00  0.00
ATOM   2317  AIQ AIQ X 438     -15.935 -61.124 -30.266  1.00  0.00
ATOM   2318  AIR AIR X 439     -84.417  83.797  81.439  1.00  0.00
ATOM   2319  AIS AIS X 440     -81.399 -40.225  27.803  1.00  0.00
ATOM   2320  AIT AIT X 441      22.127  58.159 -21.744  1.00  0.00
ATOM   2321  AIU AIU X 442     -22.062 -12.118  39.297  1.00  0.00
ATOM   2322  AIV AIV X 443      55.558  34.917 -28.942  1.00  0.00
ATOM   2323  AIW AIW X 444     -30.333  -3.314  12.130  1.00  0.00
ATOM   2324  AIX AIX X 445       4.661 -87.158   9.191  1.00  0.00
ATOM   2325  AIY AIY X 446      72.599  18.891 -83.811  1.00  0.00
ATOM   2326  AIZ AIZ X 447      79.354   2.825   9.729  1.00  0.00
ATOM   2327  AJA AJA X 448     -19.294   7.288  34.101  1.00  0.00
ATOM   2328  AJB AJB X 449     -13.321  11.278 -16.350  1.00  0.00
ATOM   2329  AJC AJC X 450      73.038 -62.896 -72.526  1.00  0.00
ATOM   2330  AJD AJD X 451     -12.863  14.107 -83.006  1.00  0.00
ATOM   2331  AJE AJE X 452      36.129  75.491  15.396  1.00  0.00
ATOM   2332  AJF AJF X 453      65.029  30.431 -57.813  1.00  0.00
ATOM   2333  AJG AJG X 454      50.557  49.403  58.719  1.00  0.00
ATOM   2334  AJH AJH X 455       0.268 -40.131  29.591  1.00  0.00
ATOM   2335  AJI AJI X 456       7.364 -38.940  83.355  1.00  0.00
ATOM   2336  AJJ AJJ X 457       8.283 -31.575 -25.158  1.00  0.00
ATOM   2337  AJK AJK X 458     -64.528  21.847 -24.678  1.00  0.00
ATOM   2338  AJL AJL X 459     -75.317 -80.369  32.004  1.00  0.00
ATOM   2339  AJM AJM X 460      80.299  44.629  82.701  1.00  0.00
ATOM   2340  AJN AJN X 461     -85.756  54.844 -84.340  1.00  0.00
ATOM   2341  AJO AJO X 462      25.795  20.222  19.035  1.00  0.00
ATOM   2342  AJP AJP X 463      31.008 -84.686 -72.469  1.00  0.00
ATOM   2343  AJQ AJQ X 464      21.884 -62.671  18.969  1.00  0.00
ATOM   2344  AJR AJR X 465      28.007  57.726  45.217  1.00  0.00
ATOM   2345  AJS AJS X 466      42.923 -26.460 -31.800  1.00  0.00
ATOM   2346  AJT AJT X 467       9.791  77.547  18.402  1.00  0.00
ATOM   2347  AJU AJU X 468      24.450  54.156  26.674  1.00  0.00
ATOM   2348  AJV AJV X 469     -50.008  -3.765  17.399  1.00  0.00
ATOM   2349  AJW AJW X 470      22.790 -35.108  81.398  1.00  0.00
ATOM   2350  AJX AJX X 471     -11.324  75.832  61.234  1.00  0.00
ATOM   2351  AJY AJY X 472     -57.890   4.795  -3.487  1.00  0.00
ATOM   2352  AJZ AJZ X 473     -83.559 -58.606  43.983  1.00  0.00
ATOM   2353  AKA AKA X 474      21.934 -73.007 -83.669  1.00  0.00
ATOM   2354  AKB AKB X 475      85.397 -23.497   0.129  1.00  0.00
ATOM   2355  AKC AKC X 476      62.414   5.546  21.300  1.00  0.00
ATOM   2356  AKD AKD X 477       8.949 -62.326   8.642  1.00  0.00
ATOM   2357  AKE AKE X 478      11.040 -73.953 -19.653  1.00  0.00
ATOM   2358  AKF AKF X 479     -17.498  82.227 -81.442  1.00  0.00
ATOM   2359  AKG AKG X 480     -18.281 -27.918  71.218  1.00  0.00
ATOM   2360  AKH AKH X 481       5.841 -79.232  58.307  1.00  0.00
ATOM   2361  AKI AKI X 482     -63.479 -39.561   0.517  1.00  0.00
ATOM   2362  AKJ AKJ X 483     -80.589  49.227  48.027  1.00  0.00
ATOM   2363  AKK AKK X 484     -75.541 -80.239 -70.010  1.00  0.00
ATOM   2364  AKL AKL X 485     -23.441  23.042  21.008  1.00  0.00
ATOM   2365  AKM AKM X 486      89.623 -52.458 -69.140  1.00  0.00
ATOM   2366  AKN AKN X 487      -2.949  53.531 -37.645  1.00  0.00
ATOM   2367  AKO AKO X 488      16.814  80.189 -81.328  1.00  0.00
ATOM   2368  AKP AKP X 489      23.378  83.866  70.344  1.00  0.00
ATOM   2369  AKQ AKQ X 490     -24.001  73.914  21.474  1.00  0.00
ATOM   2370  AKR AKR X 491     -78.302  80.879 -22.668  1.00  0.00
ATOM   2371  AKS AKS X 492      51.641 -71.085  16.146  1.00  0.00
ATOM   2372  AKT AKT X 493     -60.743  39.425 -73.082  1.00  0.00
ATOM   2373  AKU AKU X 494     -26.922  82.485   8.287  1.00  0.00
ATOM   2374  AKV AKV X 495     -11.682   9.253 -33.107  1.00  0.00
ATOM   2375  AKW AKW X 496      57.684 -67.321  57.028  1.00  0.00
ATOM   2376  AKX AKX X 497     -69.330 -49.405  49.139  1.00  0.00
ATOM   2377  AKY AKY X 498      68.370  76.292 -80.111  1.00  0.00
ATOM   2378  AKZ AKZ X 499      -0.928 -55.104  84.169  1.00  0.00
ATOM   2379  ALA ALA X 500      51.058   4.440 -68.752  1.00  0.00
ATOM   2380  ALB ALB X 501     -78.760   3.863  50.271  1.00  0.00
ATOM   2381  ALC ALC X 502     -37.604  18.999  81.876  1.00  0.00
ATOM   2382  ALD ALD X 503      -1.249  29.259   2.970  1.00  0.00
ATOM   2383  ALE ALE X 504      72.698 -83.603   3.514  1.00  0.00
ATOM   2384  ALF ALF X 505      36.257 -12.444  16.481  1.00  0.00
ATOM   2385  ALG ALG X 506      50.456  -3.961  74.780  1.00  0.00
ATOM   2386  ALH ALH X 507      -2.782 -81.216 -85.104  1.00  0.00
ATOM   2387  ALI ALI X 508      76.132  31.625 -20.453  1.00  0.00
ATOM   2388  ALJ ALJ X 509     -67.563  76.745 -70.185  1.00  0.00
ATOM   2389  ALK ALK X 510      41.436 -64.412 -67.056  1.00  0.00
ATOM   2390  ALL ALL X 511       9.071 -88.874 -71.811  1.00  0.00
ATOM   2391  ALM ALM X 512      44.613  84.087 -41.650  1.00  0.00
ATOM   2392  ALN ALN X 513      25.721  41.862  85.744  1.00  0.00
ATOM   2393  ALO ALO X 514      85.580  11.613 -28.048  1.00  0.00
ATOM   2394  ALP ALP X 515     -19.422 -55.063 -45.503  1.00  0.00
ATOM   2395  ALQ ALQ X 516     -30.176 -88.149  50.187  1.00  0.00
ATOM   2396  ALR ALR X 517      27.140  82.994 -16.718  1.00  0.00
ATOM   2397  ALS ALS X 518     -81.683 -46.042 -84.237  1.00  0.00
ATOM   2398  ALT ALT X 519     -14.984 -87.857 -48.460  1.00  0.00
ATOM   2399  ALU ALU X 520     -66.573 -36.933  78.487  1.00  0.00
ATOM   2400  ALV ALV X 521     -53.162  13.140 -53.248  1.00  0.00
ATOM   2401  ALW ALW X 522       2.528 -76.527 -35.471  1.00  0.00
ATOM   2402  ALX ALX X 523      71.601  -5.541  36.728  1.00  0.00
ATOM   2403  ALY ALY X 524      45.947  51.018 -82.503  1.00  0.00
ATOM   2404  ALZ ALZ X 525      26.735 -86.139  80.005  1.00  0.00
ATOM   2405  AMA AMA X 526      62.298 -70.668 -66.185  1.00  0.00
ATOM   2406  AMB AMB X 527     -52.609  41.096  54.540  1.00  0.00
ATOM   2407  AMC AMC X 528      41.025  69.229  84.342  1.00  0.00
ATOM   2408  AMD AMD X 529      90.169  30.797  -5.145  1.00  0.00
ATOM   2409  AME AME X 530     -75.650  -3.795 -29.439  1.00  0.00
ATOM   2410  AMF AMF X 531     -10.892 -47.102  33.237  1.00  0.00
ATOM   2411  AMG AMG X 532       7.435 -85.388  79.682  1.00  0.00
ATOM   2412  AMH AMH X 533     -73.706  14.468 -17.698  1.00  0.00
ATOM   2413  AMI AMI X 534      49.952 -22.494 -74.446  1.00  0.00
ATOM   2414  AMJ AMJ X 535      65.441 -85.368  41.142  1.00  0.00
ATOM   2415  AMK AMK X 536       4.625  81.903 -23.935  1.00  0.00
ATOM   2416  AML AML X 537     -68.914  54.984 -77.791  1.00  0.00
ATOM   2417  AMM AMM X 538      16.300  59.161 -72.731  1.00  0.00
ATOM   2418  AMN AMN X 539      36.319  67.913  28.265  1.00  0.00
ATOM   2419  AMO AMO X 540      23.041 -83.882  55.824  1.00  0.00
ATOM   2420  AMP AMP X 541      87.994 -61.912  15.039  1.00  0.00
ATOM   2421  AMQ AMQ X 542      -9.478 -90.187 -81.229  1.00  0.00
ATOM   2422  AMR AMR X 543      84.994  -6.492  18.480  1.00  0.00
ATOM   2423  AMS AMS X 544      12.566  36.887  72.746  1.00  0.00
ATOM   2424  AMT AMT X 545     -58.263  45.992  32.241  1.00  0.00
ATOM   2425  AMU AMU X 546     -62.147  63.738 -61.599  1.00  0.00
ATOM   2426  AMV AMV X 547     -66.899  73.101  59.081  1.00  0.00
ATOM   2427  AMW AMW X 548      -7.330  83.009 -65.825  1.00  0.00
ATOM   2428  AMX AMX X 549      -6.959  62.125 -86.392  1.00  0.00
ATOM   2429  AMY AMY X 550      64.700 -80.517  22.618  1.00  0.00
ATOM   2430  AMZ AMZ X 551      48.966  78.279 -70.546  1.00  0.00
ATOM   2431  ANA ANA X 552      50.466  28.268 -46.486  1.00  0.00
ATOM   2432  ANB ANB X 553      81.618 -85.581  42.857  1.00  0.00
ATOM   2433  ANC ANC X 554       0.055  81.485  80.595  1.00  0.00
ATOM   2434  AND AND X 555      70.885  47.131 -74.892  1.00  0.00
ATOM   2435  ANE ANE X 556      64.635  24.159 -71.340  1.00  0.00
ATOM   2436  ANF ANF X 557     -70.264 -21.597 -24.107  1.00  0.00
ATOM   2437  ANG ANG X 558     -82.426 -22.204  81.611  1.00  0.00
ATOM   2438  ANH ANH X 559      44.907  74.125  37.300  1.00  0.00
ATOM   2439  ANI ANI X 560     -17.720  69.842 -40.108  1.00  0.00
ATOM   2440  ANJ ANJ X 561     -24.405 -53.263   7.691  1.00  0.00
ATOM   2441  ANK ANK X 562     -12.977 -21.613 -63.971  1.00  0.00
ATOM   2442  ANL ANL X 563     -32.864   5.688 -78.611  1.00  0.00
ATOM   2443  ANM ANM X 564     -24.180  -9.009 -61.173  1.00  0.00
ATOM   2444  ANN ANN X 565      60.149  59.955  54.666  1.00  0.00
ATOM   2445  ANO ANO X 566      42.515 -49.302  49.466  1.00  0.00
ATOM   2446  ANP ANP X 567      -5.654  63.826  22.111  1.00  0.00
ATOM   2447  ANQ ANQ X 568      70.272  70.316  26.337  1.00  0.00
ATOM   2448  ANR ANR X 569     -54.857  70.959  26.911  1.00  0.00
ATOM   2449  ANS ANS X 570      51.631  30.945  83.827  1.00  0.00
ATOM   2450  ANT ANT X 571     -59.742  32.103 -86.372  1.00  0.00
ATOM   2451  ANU ANU X 572      47.863  23.162 -11.144  1.00  0.00
ATOM   2452  ANV ANV X 573       8.577  36.352 -31.393  1.00  0.00
ATOM   2453  ANW ANW X 574     -55.351 -83.429 -68.716  1.00  0.00
ATOM   2454  ANX ANX X 575      43.360 -74.119 -84.069  1.00  0.00
ATOM   2455  ANY ANY X 576      59.782  -7.782 -72.648  1.00  0.00
ATOM   2456  ANZ ANZ X 577     -17.417  30.097 -59.803  1.00  0.00
ATOM   2457  AOA AOA X 578      34.656 -51.560 -44.701  1.00  0.00
ATOM   2458  AOB AOB X 579      62.106  -1.985   2.346  1.00  0.00
ATOM   2459  AOC AOC X 580     -13.289 -24.381  56.264  1.00  0.00
ATOM   2460  AOD AOD X 581      80.440  39.397  10.176  1.00  0.00
ATOM   2461  AOE AOE X 582     -10.752  12.328  44.472  1.00  0.00
ATOM   2462  AOF AOF X 583      84.408 -41.009 -67.449  1.00  0.00
ATOM   2463  AOG AOG X 584      81.832  78.845  44.998  1.00  0.00
ATOM   2464  AOH AOH X 585     -46.012  80.419  18.748  1.00  0.00
ATOM   2465  AOI AOI X 586      12.265 -39.207  55.718  1.00  0.00
ATOM   2466  AOJ AOJ X 587     -75.270  24.796 -79.349  1.00  0.00
ATOM   2467  AOK AOK X 588      84.305 -69.126  74.324  1.00  0.00
ATOM   2468  AOL AOL X 589      21.749  -2.071  22.463  1.00  0.00
ATOM   2469  AOM AOM X 590     -54.213 -82.008  86.691  1.00  0.00
ATOM   2470  AON AON X 591      47.168 -48.254  28.719  1.00  0.00
ATOM   2471  AOO AOO X 592     -35.389 -29.999 -73.037  1.00  0.00
ATOM   2472  AOP AOP X 593     -72.712  51.106  62.926  1.00  0.00
ATOM   2473  AOQ AOQ X 594      -3.312 -21.640  88.147  1.00  0.00
ATOM   2474  AOR AOR X 595     -40.494 -61.235 -38.292  1.00  0.00
ATOM   2475  AOS AOS X 596     -46.997  28.642  34.064  1.00  0.00
ATOM   2476  AOT AOT X 597      14.384   2.798  73.857  1.00  0.00
ATOM   2477  AOU AOU X 598      59.133   6.047 -27.895  1.00  0.00
ATOM   2478  AOV AOV X 599     -70.658  86.348  63.567  1.00  0.00
ATOM   2479  AOW AOW X 600     -37.850 -50.361 -71.936  1.00  0.00
ATOM   2480  AOX AOX X 601      61.539 -23.614   0.872  1.00  0.00
ATOM   2481  AOY AOY X 602     -72.555   5.784  34.400  1.00  0.00
ATOM   2482  AOZ AOZ X 603     -41.973 -48.334  -1.741  1.00  0.00
ATOM   2483  APA APA X 604      26.590  11.346 -83.967  1.00  0.00
ATOM   2484  APB APB X 605     -17.830  81.708 -25.062  1.00  0.00
ATOM   2485  APC APC X 606     -62.442 -82.372  22.479  1.00  0.00
ATOM   2486  APD APD X 607      86.727  75.214 -81.020  1.00  0.00
ATOM   2487  APE APE X 608      85.003 -44.266  83.145  1.00  0.00
ATOM   2488  APF APF X 609      26.091  85.386  90.056  1.00  0.00
ATOM   2489  APG APG X 610     -76.395  41.492   4.675  1.00  0.00
ATOM   2490  APH APH X 611      -5.227 -43.674  56.940  1.00  0.00
ATOM   2491  API API X 612      87.351  81.905  67.118  1.00  0.00
ATOM   2492  APJ APJ X 613      79.230  21.575 -64.201  1.00  0.00
ATOM   2493  APK APK X 614      76.760 -75.674 -57.117  1.00  0.00
ATOM   2494  APL APL X 615     -36.328 -82.735 -27.927  1.00  0.00
ATOM   2495  APM APM X 616      22.462  35.848  26.911  1.00  0.00
ATOM   2496  APN APN X 617      56.113  29.857  22.515  1.00  0.00
ATOM   2497  APO APO X 618      18.601 -81.285  30.876  1.00  0.00
ATOM   2498  APP APP X 619       6.377  11.079  28.573  1.00  0.00
ATOM   2499  APQ APQ X 620      18.552 -77.026 -34.735  1.00  0.00
ATOM   2500  APR APR X 621     -23.472 -45.875  64.124  1.00  0.00
ATOM   2501  APS APS X 622      30.897 -36.070  65.691  1.00  0.00
ATOM   2502  APT APT X 623      59.075  35.539 -83.134  1.00  0.00
ATOM   2503  APU APU X 624      83.809  81.727 -52.298  1.00  0.00
ATOM   2504  APV APV X 625      78.993  60.380  73.030  1.00  0.00
ATOM   2505  APW APW X 626     -45.687  76.375 -84.882  1.00  0.00
ATOM   2506  APX APX X 627      21.591  71.419  63.313  1.00  0.00
ATOM   2507  APY APY X 628      41.818  -1.261   0.056  1.00  0.00
ATOM   2508  APZ APZ X 629     -55.912  38.421  68.975  1.00  0.00
ATOM   2509  AQA AQA X 630     -36.772  54.445  46.928  1.00  0.00
ATOM   2510  AQB AQB X 631      68.295  80.069 -55.214  1.00  0.00
ATOM   2511  AQC AQC X 632     -76.687 -21.968  26.138  1.00  0.00
ATOM   2512  AQD AQD X 633       3.073 -10.830  53.358  1.00  0.00
ATOM   2513  AQE AQE X 634     -10.961 -38.898 -44.244  1.00  0.00
ATOM   2514  AQF AQF X 635     -84.589  48.329  88.371  1.00  0.00
ATOM   2515  AQG AQG X 636     -82.513 -30.209  -4.589  1.00  0.00
ATOM   2516  AQH AQH X 637     -60.632  80.440  40.645  1.00  0.00
ATOM   2517  AQI AQI X 638     -82.503  68.112  41.810  1.00  0.00
ATOM   2518  AQJ AQJ X 639      30.789  46.200 -75.775  1.00  0.00
ATOM   2519  AQK AQK X 640       9.688  51.276  84.201  1.00  0.00
ATOM   2520  AQL AQL X 641      10.875  29.710  15.418  1.00  0.00
ATOM   2521  AQM AQM X 642     -78.345   7.915 -71.778  1.00  0.00
ATOM   2522  AQN AQN X 643     -45.007 -68.538  50.988  1.00  0.00
ATOM   2523  AQO AQO X 644     -77.478 -74.331  82.119  1.00  0.00
ATOM   2524  AQP AQP X 645      34.683  -7.788 -29.904  1.00  0.00
ATOM   2525  AQQ AQQ X 646     -62.208 -47.434  38.111  1.00  0.00
ATOM   2526  AQR AQR X 647      27.947  79.413 -50.977  1.00  0.00
ATOM   2527  AQS AQS X 648     -12.782  20.673   0.109  1.00  0.00
ATOM   2528  AQT AQT X 649      40.772  58.261  49.680  1.00  0.00
ATOM   2529  AQU AQU X 650      10.877 -51.515  74.860  1.00  0.00
ATOM   2530  AQV AQV X 651      76.258 -55.090 -15.324  1.00  0.00
ATOM   2531  AQW AQW X 652      11.134 -19.496 -59.185  1.00  0.00
ATOM   2532  AQX AQX X 653      29.495  44.619  48.607  1.00  0.00
ATOM   2533  AQY AQY X 654     -18.844  -3.676 -83.037  1.00  0.00
ATOM   2534  AQZ AQZ X 655      18.572  31.769 -14.258  1.00  0.00
ATOM   2535  ARA ARA X 656     -15.930 -34.692 -24.380  1.00  0.00
ATOM   2536  ARB ARB X 657      -9.277 -57.738 -83.860  1.00  0.00
ATOM   2537  ARC ARC X 658      85.291 -22.355 -36.218  1.00  0.00
ATOM   2538  ARD ARD X 659     -83.121  -5.845  30.192  1.00  0.00
ATOM   2539  ARE ARE X 660      24.867 -21.174 -19.165  1.00  0.00
ATOM   2540  ARF ARF X 661      53.366  45.127  45.391  1.00  0.00
ATOM   2541  ARG ARG X 662      23.214 -79.115  13.277  1.00  0.00
ATOM   2542  ARH ARH X 663      80.974  20.723  32.502  1.00  0.00
ATOM   2543  ARI ARI X 664      82.072  57.511  22.115  1.00  0.00
ATOM   2544  ARJ ARJ X 665      -4.471  33.684 -78.053  1.00  0.00
ATOM   2545  ARK ARK X 666      -5.212 -46.493 -71.283  1.00  0.00
ATOM   2546  ARL ARL X 667     -27.570  29.085   2.866  1.00  0.00
ATOM   2547  ARM ARM X 668      88.169 -85.707 -60.515  1.00  0.00
ATOM   2548  ARN ARN X 669      76.776 -15.074  -1.256  1.00  0.00
ATOM   2549  ARO ARO X 670     -13.733  36.757  86.869  1.00  0.00
ATOM   2550  ARP ARP X 671      65.214  13.974  38.936  1.00  0.00
ATOM   2551  ARQ ARQ X 672       9.932 -28.375  11.799  1.00  0.00
ATOM   2552  ARR ARR X 673      53.210   2.595 -46.938  1.00  0.00
ATOM   2553  ARS ARS X 674      26.990 -18.983  85.609  1.00  0.00
ATOM   2554  ART ART X 675     -80.734 -38.400 -48.033  1.00  0.00
ATOM   2555  ARU ARU X 676     -36.694 -27.404  41.666  1.00  0.00
ATOM   2556  ARV ARV X 677     -53.065 -68.711  70.741  1.00  0.00
ATOM   2557  ARW ARW X 678     -84.264 -26.298 -80.227  1.00  0.00
ATOM   2558  ARX ARX X 679       2.347  62.336  68.018  1.00  0.00
ATOM   2559  ARY ARY X 680      41.934   9.729 -77.242  1.00  0.00
ATOM   2560  ARZ ARZ X 681     -84.315  74.860   3.573  1.00  0.00
ATOM   2561  ASA ASA X 682      18.760  35.518 -85.848  1.00  0.00
ATOM   2562  ASB ASB X 683     -59.149 -43.232 -84.353  1.00  0.00
ATOM   2563  ASC ASC X 684      18.650 -36.012 -76.893  1.00  0.00
ATOM   2564  ASD ASD X 685     -79.355 -30.709  38.276  1.00  0.00
ATOM   2565  ASE ASE X 686      79.527 -19.412 -16.312  1.00  0.00
ATOM   2566  ASF ASF X 687      47.861 -90.625 -73.847  1.00  0.00
ATOM   2567  ASG ASG X 688      27.224 -39.222  17.015  1.00  0.00
ATOM   2568  ASH ASH X 689     -18.282 -63.647  45.710  1.00  0.00
ATOM   2569  ASI ASI X 690     -22.758  22.409  52.305  1.00  0.00
ATOM   2570  ASJ ASJ X 691      71.177 -67.384  34.396  1.00  0.00
ATOM   2571  ASK ASK X 692     -31.277  30.752  38.273  1.00  0.00
ATOM   2572  ASL ASL X 693      57.020 -66.835  84.683  1.00  0.00
ATOM   2573  ASM ASM X 694     -47.722 -17.868  -0.844  1.00  0.00
ATOM   2574  ASN ASN X 695     -82.599 -28.978 -19.772  1.00  0.00
ATOM   2575  ASO ASO X 696      77.224 -38.517 -21.703  1.00  0.00
ATOM   2576  ASP ASP X 697     -56.989 -30.124 -47.359  1.00  0.00
ATOM   2577  ASQ ASQ X 698     -68.114 -54.467  84.185  1.00  0.00
ATOM   2578  ASR ASR X 699     -80.869  80.621  20.278  1.00  0.00
ATOM   2579  ASS ASS X 700      68.287   2.071 -36.856  1.00  0.00
ATOM   2580  AST AST X 701     -44.799 -86.239 -82.393  1.00  0.00
ATOM   2581  ASU ASU X 702      46.030  69.446 -58.638  1.00  0.00
ATOM   2582  ASV ASV X 703      83.209 -32.197 -74.796  1.00  0.00
ATOM   2583  ASW ASW X 704       2.578  13.491 -31.844  1.00  0.00
ATOM   2584  ASX ASX X 705     -19.543 -25.450 -12.343  1.00  0.00
ATOM   2585  ASY ASY X 706      19.132  16.524 -11.694  1.00  0.00
ATOM   2586  ASZ ASZ X 707      24.689  14.750  83.905  1.00  0.00
ATOM   2587  ATA ATA X 708      35.477 -64.467  87.302  1.00  0.00
ATOM   2588  ATB ATB X 709     -82.342  71.607 -65.617  1.00  0.00
ATOM   2589  ATC ATC X 710      79.803 -81.107  84.684  1.00  0.00
ATOM   2590  ATD ATD X 711      40.501  71.728  -8.949  1.00  0.00
ATOM   2591  ATE ATE X 712     -35.093 -51.861  84.776  1.00  0.00
ATOM   2592  ATF ATF X 713     -45.691  11.337  22.290  1.00  0.00
ATOM   2593  ATG ATG X 714      57.441  76.854 -81.772  1.00  0.00
ATOM   2594  ATH ATH X 715     -79.284 -39.060 -15.273  1.00  0.00
ATOM   2595  ATI ATI X 716      73.356   8.393 -53.772  1.00  0.00
ATOM   2596  ATJ ATJ X 717      48.287  32.501 -72.785  1.00  0.00
ATOM   2597  ATK ATK X 718      61.960 -87.289 -74.072  1.00  0.00
ATOM   2598  ATL ATL X 719       3.151  75.811  55.874  1.00  0.00
ATOM   2599  ATM ATM X 720     -18.207 -80.352  86.587  1.00  0.00
ATOM   2600  ATN ATN X 721      47.196 -54.700  63.355  1.00  0.00
ATOM   2601  ATO ATO X 722     -57.989   6.741 -16.896  1.00  0.00
ATOM   2602  ATP ATP X 723     -16.311  26.799 -83.295  1.00  0.00
ATOM   2603  ATQ ATQ X 724      85.425  80.045 -68.087  1.00  0.00
ATOM   2604  ATR ATR X 725      15.784 -81.348  -1.441  1.00  0.00
ATOM   2605  ATS ATS X 726      57.186 -71.251 -81.079  1.00  0.00
ATOM   2606  ATT ATT X 727     -41.972 -64.168  24.692  1.00  0.00
ATOM   2607  ATU ATU X 728      41.487 -54.468 -32.763  1.00  0.00
ATOM   2608  ATV ATV X 729      87.772 -15.648 -85.600  1.00  0.00
ATOM   2609  ATW ATW X 730     -27.187  25.508 -49.779  1.00  0.00
ATOM   2610  ATX ATX X 731     -13.834  48.287 -47.013  1.00  0.00
ATOM   2611  ATY ATY X 732      22.323 -20.499  -4.000  1.00  0.00
ATOM   2612  ATZ ATZ X 733      51.209  82.010  74.322  1.00  0.00
ATOM   2613  AUA AUA X 734      44.751 -14.583  -4.485  1.00  0.00
ATOM   2614  AUB AUB X 735      49.505  11.771  81.866  1.00  0.00
ATOM   2615  AUC AUC X 736      82.830 -82.052  15.585  1.00  0.00
ATOM   2616  AUD AUD X 737      47.668 -21.110 -48.866  1.00  0.00
ATOM   2617  AUE AUE X 738      82.765  60.659 -80.184  1.00  0.00
ATOM   2618  AUF AUF X 739       5.910  43.576 -81.798  1.00  0.00
ATOM   2619  AUG AUG X 740      30.345   9.847 -56.687  1.00  0.00
ATOM   2620  AUH AUH X 741      66.949 -72.647  -8.473  1.00  0.00
ATOM   2621  AUI AUI X 742     -23.039  -1.052 -27.238  1.00  0.00
ATOM   2622  AUJ AUJ X 743      35.533   4.386 -11.103  1.00  0.00
ATOM   2623  AUK AUK X 744      -4.956 -79.315   8.055  1.00  0.00
ATOM   2624  AUL AUL X 745     -48.390 -48.434  33.355  1.00  0.00
ATOM   2625  AUM AUM X 746      73.228 -20.439 -76.300  1.00  0.00
ATOM   2626  AUN AUN X 747      69.543  33.543 -87.031  1.00  0.00
ATOM   2627  AUO AUO X 748      36.947  69.973  60.194  1.00  0.00
ATOM   2628  AUP AUP X 749      25.206 -88.034 -22.044  1.00  0.00
ATOM   2629  AUQ AUQ X 750      80.737  24.329  14.256  1.00  0.00
ATOM   2630  AUR AUR X 751     -41.006 -72.021 -80.805  1.00  0.00
ATOM   2631  AUS AUS X 752     -83.817  26.350 -27.736  1.00  0.00
ATOM   2632  AUT AUT X 753     -60.052 -73.712  79.855  1.00  0.00
ATOM   2633  AUU AUU X 754      34.115 -64.912 -44.477  1.00  0.00
ATOM   2634  AUV AUV X 755     -23.497  -2.516 -41.491  1.00  0.00
ATOM   2635  AUW AUW X 756     -81.370 -85.896 -83.160  1.00  0.00
ATOM   2636  AUX AUX X 757      87.070 -18.078  60.274  1.00  0.00
ATOM   2637  AUY AUY X 758     -71.093 -17.023  51.143  1.00  0.00
ATOM   2638  AUZ AUZ X 759      50.363  16.898  19.228  1.00  0.00
ATOM   2639  AVA AVA X 760      23.598 -56.612  62.873  1.00  0.00
ATOM   2640  AVB AVB X 761      62.076  82.790  84.653  1.00  0.00
ATOM   2641  AVC AVC X 762     -49.219  82.573  64.230  1.00  0.00
ATOM   2642  AVD AVD X 763     -83.965  55.773  18.200  1.00  0.00
ATOM   2643  AVE AVE X 764      -1.498 -34.376 -35.448  1.00  0.00
ATOM   2644  AVF AVF X 765     -74.976 -19.801   0.911  1.00  0.00
ATOM   2645  AVG AVG X 766      16.576 -31.640  45.616  1.00  0.00
ATOM   2646  AVH AVH X 767     -40.200  84.416 -59.949  1.00  0.00
ATOM   2647  AVI AVI X 768      85.835  84.715  31.602  1.00  0.00
ATOM   2648  AVJ AVJ X 769     -40.583 -72.767  33.287  1.00  0.00
ATOM   2649  AVK AVK X 770     -13.187 -32.611   9.226  1.00  0.00
ATOM   2650  AVL AVL X 771      24.719 -82.406 -52.072  1.00  0.00
ATOM   2651  AVM AVM X 772     -60.265 -26.085  84.631  1.00  0.00
ATOM   2652  AVN AVN X 773      -3.726  29.525 -47.621  1.00  0.00
ATOM   2653  AVO AVO X 774      -8.277 -40.889  85.699  1.00  0.00
ATOM   2654  AVP AVP X 775      -0.715  44.897 -51.043  1.00  0.00
ATOM   2655  AVQ AVQ X 776      36.154 -35.836 -56.354  1.00  0.00
ATOM   2656  AVR AVR X 777     -43.155  -3.989  -4.361  1.00  0.00
ATOM   2657  AVS AVS X 778     -29.341 -83.577 -47.343  1.00  0.00
ATOM   2658  AVT AVT X 779      23.301 -52.632 -86.113  1.00  0.00
ATOM   2659  AVU AVU X 780     -75.654  26.164  76.606  1.00  0.00
ATOM   2660  AVV AVV X 781      87.374 -33.570 -51.412  1.00  0.00
ATOM   2661  AVW AVW X 782      60.366  26.931  37.404  1.00  0.00
ATOM   2662  AVX AVX X 783      -9.148  28.163  74.372  1.00  0.00
ATOM   2663  AVY AVY X 784      37.978  84.828  78.350  1.00  0.00
ATOM   2664  AVZ AVZ X 785     -55.231  83.075  -7.925  1.00  0.00
ATOM   2665  AWA AWA X 786       2.484 -39.679   9.293  1.00  0.00
ATOM   2666  AWB AWB X 787     -57.698 -89.066 -38.314  1.00  0.00
ATOM   2667  AWC AWC X 788       6.277 -25.806  24.358  1.00  0.00
ATOM   2668  AWD AWD X 789     -81.541  38.934 -77.270  1.00  0.00
ATOM   2669  AWE AWE X 790      87.365 -45.223  46.950  1.00  0.00
ATOM   2670  AWF AWF X 791     -79.780  66.373  64.733  1.00  0.00
ATOM   2671  AWG AWG X 792      89.769  39.534  20.976  1.00  0.00
ATOM   2672  AWH AWH X 793      86.239 -64.702  -8.664  1.00  0.00
ATOM   2673  AWI AWI X 794      43.563 -87.845 -17.030  1.00  0.00
ATOM   2674  AWJ AWJ X 795     -19.235  -3.162 -13.779  1.00  0.00
ATOM   2675  AWK AWK X 796     -59.754 -53.151 -27.008  1.00  0.00
ATOM   2676  AWL AWL X 797      31.892  21.201  -6.567  1.00  0.00
ATOM   2677  AWM AWM X 798     -85.376 -26.324   9.998  1.00  0.00
ATOM   2678  AWN AWN X 799     -20.337 -25.846  39.638  1.00  0.00
ATOM   2679  AWO AWO X 800     -30.607 -46.106 -23.256  1.00  0.00
ATOM   2680  AWP AWP X 801     -82.354  65.493 -78.001  1.00  0.00
ATOM   2681  AWQ AWQ X 802      50.514   3.830 -10.975  1.00  0.00
ATOM   2682  AWR AWR X 803      73.803  54.105 -85.436  1.00  0.00
ATOM   2683  AWS AWS X 804      72.012 -35.866 -67.576  1.00  0.00
ATOM   2684  AWT AWT X 805     -77.445 -10.929  88.427  1.00  0.00
ATOM   2685  AWU AWU X 806     -21.669 -56.909  59.375  1.00  0.00
ATOM   2686  AWV AWV X 807     -25.254 -75.406 -84.397  1.00  0.00
ATOM   2687  AWW AWW X 808     -17.141 -19.406  83.203  1.00  0.00
ATOM   2688  AWX AWX X 809     -84.454 -55.198  55.039  1.00  0.00
ATOM   2689  AWY AWY X 810     -18.981  80.592 -54.717  1.00  0.00
ATOM   2690  AWZ AWZ X 811       5.767  71.977 -66.364  1.00  0.00
ATOM   2691  AXA AXA X 812     -64.005 -38.936  63.460  1.00  0.00
ATOM   2692  AXB AXB X 813      12.434  38.367  -1.745  1.00  0.00
ATOM   2693  AXC AXC X 814      38.435 -70.119 -19.918  1.00  0.00
ATOM   2694  AXD AXD X 815     -47.578  20.279   4.580  1.00  0.00
ATOM   2695  AXE AXE X 816      39.393  49.958 -24.825  1.00  0.00
ATOM   2696  AXF AXF X 817      50.831  65.051  15.019  1.00  0.00
ATOM   2697  AXG AXG X 818      46.775  81.909  61.268  1.00  0.00
ATOM   2698  AXH AXH X 819     -79.126 -90.319 -37.847  1.00  0.00
ATOM   2699  AXI AXI X 820      90.358 -89.359   5.240  1.00  0.00
ATOM   2700  AXJ AXJ X 821      85.256  34.925 -31.784  1.00  0.00
ATOM   2701  AXK AXK X 822     -74.401  -9.631  75.489  1.00  0.00
ATOM   2702  AXL AXL X 823      44.981  53.030  31.418  1.00  0.00
ATOM   2703  AXM AXM X 824     -54.583 -59.915 -45.234  1.00  0.00
ATOM   2704  AXN AXN X 825     -29.138  47.700   7.703  1.00  0.00
ATOM   2705  AXO AXO X 826      22.611 -23.692 -86.070  1.00  0.00
ATOM   2706  AXP AXP X 827     -38.958 -57.860  13.586  1.00  0.00
ATOM   2707  AXQ AXQ X 828      17.767 -67.687  80.579  1.00  0.00
ATOM   2708  AXR AXR X 829      85.476  69.028  18.476  1.00  0.00
ATOM   2709  AXS AXS X 830      51.369 -57.521  88.906  1.00  0.00
ATOM   2710  AXT AXT X 831      81.223  37.007  44.766  1.00  0.00
ATOM   2711  AXU AXU X 832     -29.275 -15.702  31.011  1.00  0.00
ATOM   2712  AXV AXV X 833      86.993  32.182  88.846  1.00  0.00
ATOM   2713  AXW AXW X 834      60.928 -11.347  82.346  1.00  0.00
ATOM   2714  AXX AXX X 835     -32.277  83.744  30.027  1.00  0.00
ATOM   2715  AXY AXY X 836     -85.398 -42.113 -31.197  1.00  0.00
ATOM   2716  AXZ AXZ X 837     -68.528  41.772  83.495  1.00  0.00
ATOM   2717  AYA AYA X 838      81.902  -5.595  67.125  1.00  0.00
ATOM   2718  AYB AYB X 839      60.945  40.226 -46.347  1.00  0.00
ATOM   2719  AYC AYC X 840      68.401  79.608   3.366  1.00  0.00
ATOM   2720  AYD AYD X 841     -75.596 -46.748 -37.597  1.00  0.00
ATOM   2721  AYE AYE X 842      89.335  72.083  -8.320  1.00  0.00
ATOM   2722  AYF AYF X 843     -11.311 -79.585  60.871  1.00  0.00
ATOM   2723  AYG AYG X 844      -7.941 -45.632  11.182  1.00  0.00
ATOM   2724  AYH AYH X 845      46.031 -44.324 -23.368  1.00  0.00
ATOM   2725  AYI AYI X 846     -13.457  69.467  82.263  1.00  0.00
ATOM   2726  AYJ AYJ X 847     -64.814  23.588  87.327  1.00  0.00
ATOM   2727  AYK AYK X 848      14.160  20.871  80.019  1.00  0.00
ATOM   2728  AYL AYL X 849      90.175  54.298 -72.166  1.00  0.00
ATOM   2729  AYM AYM X 850     -82.145 -52.770 -15.780  1.00  0.00
ATOM   2730  AYN AYN X 851      76.825  84.873 -80.753  1.00  0.00
ATOM   2731  AYO AYO X 852     -72.924 -17.087 -41.410  1.00  0.00
ATOM   2732  AYP AYP X 853      68.348 -55.226  68.068  1.00  0.00
ATOM   2733  AYQ AYQ X 854      15.796  58.956  16.724  1.00  0.00
ATOM   2734  AYR AYR X 855     -76.727 -43.881  86.005  1.00  0.00
ATOM   2735  AYS AYS X 856     -10.467  -8.472  31.006  1.00  0.00
ATOM   2736  AYT AYT X 857     -67.266  27.013  39.110  1.00  0.00
ATOM   2737  AYU AYU X 858      55.912  49.830 -75.532  1.00  0.00
ATOM   2738  AYV AYV X 859      27.716 -63.750 -77.029  1.00  0.00
ATOM   2739  AYW AYW X 860      88.793 -88.139 -10.078  1.00  0.00
ATOM   2740  AYX AYX X 861      15.693  23.168  46.510  1.00  0.00
ATOM   2741  AYY AYY X 862      22.463 -35.151  -9.577  1.00  0.00
ATOM   2742  AYZ AYZ X 863      87.935  39.976 -60.475  1.00  0.00
ATOM   2743  AZA AZA X 864      16.954 -45.060   1.475  1.00  0.00
ATOM   2744  AZB AZB X 865      32.567 -52.543  54.712  1.00  0.00
ATOM   2745  AZC AZC X 866      12.365 -82.590 -44.119  1.00  0.00
ATOM   2746  AZD AZD X 867      76.160 -71.627 -82.943  1.00  0.00
ATOM   2747  AZE AZE X 868     -68.315 -67.022 -39.210  1.00  0.00
ATOM   2748  AZF AZF X 869     -36.127  83.179  55.340  1.00  0.00
ATOM   2749  AZG AZG X 870      85.895  -4.296 -11.220  1.00  0.00
ATOM   2750  AZH AZH X 871      29.714 -52.820  75.775  1.00  0.00
ATOM   2751  AZI AZI X 872     -26.244 -30.620 -57.706  1.00  0.00
ATOM   2752  AZJ AZJ X 873     -28.206 -58.845 -85.831  1.00  0.00
ATOM   2753  AZK AZK X 874      49.986  84.749  33.162  1.00  0.00
ATOM   2754  AZL AZL X 875     -39.650  60.600  62.364  1.00  0.00
ATOM   2755  AZM AZM X 876      -5.991  48.480  71.187  1.00  0.00
ATOM   2756  AZN AZN X 877      81.477 -79.540  65.911  1.00  0.00
ATOM   2757  AZO AZO X 878      73.776  84.127  21.249  1.00  0.00
ATOM   2758  AZP AZP X 879     -42.332  28.007 -82.599  1.00  0.00
ATOM   2759  AZQ AZQ X 880       5.461  84.219   7.927  1.00  0.00
ATOM   2760  AZR AZR X 881      35.803  -0.366 -45.867  1.00  0.00
ATOM   2761  AZS AZS X 882     -58.311  52.324  17.605  1.00  0.00
ATOM   2762  AZT AZT X 883     -67.517 -88.982  81.705  1.00  0.00
ATOM   2763  AZU AZU X 884      50.438  80.665 -31.855  1.00  0.00
ATOM   2764  AZV AZV X 885     -16.975   5.834  89.021  1.00  0.00
ATOM   2765  AZW AZW X 886      44.102 -83.983  62.594  1.00  0.00
ATOM   2766  AZX AZX X 887     -28.610 -11.921  -5.767  1.00  0.00
ATOM   2767  AZY AZY X 888     -61.436 -20.329  43.226  1.00  0.00
ATOM   2768  AZZ AZZ X 889     -18.023  33.413 -40.988  1.00  0.00
ATOM   2769  BAA BAA X 890      41.137 -88.118 -53.208  1.00  0.00
ATOM   2770  BAB BAB X 891     -45.669  46.029  42.486  1.00  0.00
ATOM   2771  BAC BAC X 892      51.305 -67.042 -32.492  1.00  0.00
ATOM   2772  BAD BAD X 893      73.276 -30.148   8.356  1.00  0.00
ATOM   2773  BAE BAE X 894     -59.262 -18.449 -86.167  1.00  0.00
ATOM   2774  BAF BAF X 895     -26.563 -88.180  23.498  1.00  0.00
ATOM   2775  BAG BAG X 896       1.373 -83.169  41.150  1.00  0.00
ATOM   2776  BAH BAH X 897       2.255  39.613   9.237  1.00  0.00
ATOM   2777  BAI BAI X 898      82.750  75.451  76.443  1.00  0.00
ATOM   2778  BAJ BAJ X 899      30.778  28.863 -16.851  1.00  0.00
ATOM   2779  BAK BAK X 900      33.891  -6.208 -18.139  1.00  0.00
ATOM   2780  BAL BAL X 901      38.974 -52.747  -9.660  1.00  0.00
ATOM   2781  BAM BAM X 902      41.991 -27.273  82.311  1.00  0.00
ATOM   2782  BAN BAN X 903     -81.237 -33.426  77.441  1.00  0.00
ATOM   2783  BAO BAO X 904     -34.722  82.643 -47.033  1.00  0.00
ATOM   2784  BAP BAP X 905      40.351  30.919 -31.729  1.00  0.00
ATOM   2785  BAQ BAQ X 906      55.641  63.511 -77.302  1.00  0.00
ATOM   2786  BAR BAR X 907       6.962 -31.041 -55.209  1.00  0.00
ATOM   2787  BAS BAS X 908      88.991 -67.160 -42.380  1.00  0.00
ATOM   2788  BAT BAT X 909     -65.728  83.324 -34.871  1.00  0.00
ATOM   2789  BAU BAU X 910      -1.776  73.772  34.842  1.00  0.00
ATOM   2790  BAV BAV X 911     -15.674  41.861 -87.106  1.00  0.00
ATOM   2791  BAW BAW X 912      24.323 -22.201 -44.260  1.00  0.00
ATOM   2792  BAX BAX X 913     -28.030  42.039 -14.609  1.00  0.00
ATOM   2793  BAY BAY X 914     -31.964 -75.654  80.532  1.00  0.00
ATOM   2794  BAZ BAZ X 915      89.143 -44.951  33.131  1.00  0.00
ATOM   2795  BBA BBA X 916     -64.310 -38.343 -36.410  1.00  0.00
ATOM   2796  BBB BBB X 917      81.413 -87.633 -49.572  1.00  0.00
ATOM   2797  BBC BBC X 918     -39.146  67.584 -42.291  1.00  0.00
ATOM   2798  BBD BBD X 919       9.566 -70.266 -75.833  1.00  0.00
ATOM   2799  BBE BBE X 920     -83.826 -22.397 -46.209  1.00  0.00
ATOM   2800  BBF BBF X 921     -40.217  34.615  17.386  1.00  0.00
ATOM   2801  BBG BBG X 922     -55.241 -62.064  79.430  1.00  0.00
ATOM   2802  BBH BBH X 923      86.683 -22.050 -67.230  1.00  0.00
ATOM   2803  BBI BBI X 924     -85.125  -4.616  65.266  1.00  0.00
ATOM   2804  BBJ BBJ X 925     -47.291  -0.929  86.744  1.00  0.00
ATOM   2805  BBK BBK X 926      58.675 -39.241  30.129  1.00  0.00
ATOM   2806  BBL BBL X 927      86.523  50.427 -13.190  1.00  0.00
ATOM   2807  BBM BBM X 928      88.243  77.800  87.062  1.00  0.00
ATOM   2808  BBN BBN X 929     -35.186   3.369  81.989  1.00  0.00
ATOM   2809  BBO BBO X 930      70.053  19.753  12.615  1.00  0.00
ATOM   2810  BBP BBP X 931     -66.170 -88.405  50.137  1.00  0.00
ATOM   2811  BBQ BBQ X 932      24.686 -89.211  -6.794  1.00  0.00
ATOM   2812  BBR BBR X 933     -72.488  43.276 -86.286  1.00  0.00
ATOM   2813  BBS BBS X 934      -0.137 -85.190 -18.378  1.00  0.00
ATOM   2814  BBT BBT X 935     -80.960 -67.238  20.952  1.00  0.00
ATOM   2815  BBU BBU X 936     -28.471 -38.932 -37.976  1.00  0.00
ATOM   2816  BBV BBV X 937      61.642  79.173 -69.600  1.00  0.00
ATOM   2817  BBW BBW X 938      35.942  36.696 -60.743  1.00  0.00
ATOM   2818  BBX BBX X 939     -78.177  62.242   2.771  1.00  0.00
ATOM   2819  BBY BBY X 940     -54.005 -35.054  45.641  1.00  0.00
ATOM   2820  BBZ BBZ X 941     -35.044  25.360 -67.306  1.00  0.00
ATOM   2821  BCA BCA X 942     -40.504 -27.370   3.538  1.00  0.00
ATOM   2822  BCB BCB X 943     -83.004 -84.820  42.917  1.00  0.00
ATOM   2823  BCC BCC X 944     -34.668  17.366   8.889  1.00  0.00
ATOM   2824  BCD BCD X 945     -65.374 -39.259 -14.708  1.00  0.00
ATOM   2825  BCE BCE X 946      35.908 -54.914  13.341  1.00  0.00
ATOM   2826  BCF BCF X 947     -24.430  64.031  87.056  1.00  0.00
ATOM   2827  BCG BCG X 948      80.622 -21.086  40.531  1.00  0.00
ATOM   2828  BCH BCH X 949     -78.691  34.138 -40.081  1.00  0.00
ATOM   2829  BCI BCI X 950     -65.465 -41.808 -67.746  1.00  0.00
ATOM   2830  BCJ BCJ X 951      38.168  19.154 -61.631  1.00  0.00
ATOM   2831  BCK BCK X 952      72.485 -39.009 -85.345  1.00  0.00
ATOM   2832  BCL BCL X 953      15.551  18.745 -75.418  1.00  0.00
ATOM   2833  BCM BCM X 954     -15.143 -67.761  66.206  1.00  0.00
ATOM   2834  BCN BCN X 955     -68.032  26.138 -36.026  1.00  0.00
ATOM   2835  BCO BCO X 956      48.681  67.558  63.502  1.00  0.00
ATOM   2836  BCP BCP X 957      57.631 -80.940  10.718  1.00  0.00
ATOM   2837  BCQ BCQ X 958     -80.621 -78.769 -30.040  1.00  0.00
ATOM   2838  BCR BCR X 959     -32.029 -86.577 -75.980  1.00  0.00
ATOM   2839  BCS BCS X 960     -11.728  28.659 -24.553  1.00  0.00
ATOM   2840  BCT BCT X 961     -85.726  13.032 -28.733  1.00  0.00
ATOM   2841  BCU BCU X 962      84.461  10.821 -46.800  1.00  0.00
ATOM   2842  BCV BCV X 963     -63.795   9.527  86.782  1.00  0.00
ATOM   2843  BCW BCW X 964     -26.801 -60.864  22.670  1.00  0.00
ATOM   2844  BCX BCX X 965     -63.502  82.210 -85.510  1.00  0.00
ATOM   2845  BCY BCY X 966      68.254  36.611 -10.709  1.00  0.00
ATOM   2846  BCZ BCZ X 967     -65.695  63.255  47.491  1.00  0.00
ATOM   2847  BDA BDA X 968      -8.011 -90.006  73.901  1.00  0.00
ATOM   2848  BDB BDB X 969      56.894  83.871 -46.595  1.00  0.00
ATOM   2849  BDC BDC X 970      88.304 -51.708 -10.434  1.00  0.00
ATOM   2850  BDD BDD X 971      25.749 -32.157 -59.318  1.00  0.00
ATOM   2851  BDE BDE X 972     -73.150  83.807   9.655  1.00  0.00
ATOM   2852  BDF BDF X 973     -54.599  55.790   5.051  1.00  0.00
ATOM   2853  BDG BDG X 974      37.630  35.587  86.920  1.00  0.00
ATOM   2854  BDH BDH X 975     -20.276  68.169  72.104  1.00  0.00
ATOM   2855  BDI BDI X 976     -26.998  83.563 -34.976  1.00  0.00
ATOM   2856  BDJ BDJ X 977      33.532 -54.075  -0.362  1.00  0.00
ATOM   2857  BDK BDK X 978      89.876  24.264 -37.847  1.00  0.00
ATOM   2858  BDL BDL X 979      87.998 -35.522  19.707  1.00  0.00
ATOM   2859  BDM BDM X 980      44.029  79.409   2.670  1.00  0.00
ATOM   2860  BDN BDN Y 981     -68.093 -57.269 -13.043  1.00  0.00
ATOM   2861  BDO BDO Y 982     -17.547 -54.353  31.757  1.00  0.00
ATOM   2862  BDP BDP Y 983      -9.353 -29.922 -27.017  1.00  0.00
ATOM   2863  BDQ BDQ Y 984      30.855 -41.764  48.511  1.00  0.00
ATOM   2864  BDR BDR Y 985      31.160 -41.904  20.894  1.00  0.00
ATOM   2865  BDS BDS Y 986      42.061  -1.685  53.009  1.00  0.00
ATOM   2866  BDT BDT Y 987     -58.639 -10.227 -58.642  1.00  0.00
ATOM   2867  BDU BDU Y 988      73.237  62.532  31.206  1.00  0.00
ATOM   2868  BDV BDV Y 989      39.984  52.656  -2.249  1.00  0.00
ATOM   2869  BDW BDW Y 990     -34.112 -59.573 -56.225  1.00  0.00
ATOM   2870  BDX BDX Y 991      20.690  39.625 -36.610  1.00  0.00
ATOM   2871  BDY BDY Y 992     -47.448 -75.628 -15.225  1.00  0.00
ATOM   2872  BDZ BDZ Y 993      79.286   7.185  38.089  1.00  0.00
ATOM   2873  BEA BEA Y 994      69.028 -66.358  64.630  1.00  0.00
ATOM   2874  BEB BEB Y 995     -48.649  67.327  53.630  1.00  0.00
ATOM   2875  BEC BEC Y 996      55.985  71.792  57.330  1.00  0.00
ATOM   2876  BED BED Y 997      18.168 -68.794  75.743  1.00  0.00
ATOM   2877  BEE BEE Y 998      58.089  14.015 -28.934  1.00  0.00
ATOM   2878  BEF BEF Y 999      10.522   9.044  39.243  1.00  0.00
ATOM   2879  BEG BEG Y1000      79.420 -84.711  52.604  1.00  0.00
ATOM   2880  BEH BEH Y1001     -23.477 -65.992 -31.310  1.00  0.00
ATOM   2881  BEI BEI Y1002     -57.190  29.099  25.811  1.00  0.00
ATOM   2882  BEJ BEJ Y1003       9.748  57.601  20.354  1.00  0.00
ATOM   2883  BEK BEK Y1004      15.930  26.990 -62.964  1.00  0.00
ATOM   2884  BEL BEL Y1005       2.604  -8.140  75.917  1.00  0.00
ATOM   2885  BEM BEM Y1006       7.556 -58.750 -30.522  1.00  0.00
ATOM   2886  BEN BEN Y1007      30.559 -79.212 -37.852  1.00  0.00
ATOM   2887  BEO BEO Y1008     -68.431  27.235  -6.353  1.00  0.00
ATOM   2888  BEP BEP Y1009      45.474  19.821  18.864  1.00  0.00
ATOM   2889  BEQ BEQ Y1010     -70.022  41.279  80.349  1.00  0.00
ATOM   2890  BER BER Y1011      51.184  64.863 -66.144  1.00  0.00
ATOM   2891  BES BES Y1012      28.133  74.561  72.470  1.00  0.00
ATOM   2892  BET BET Y1013      27.687 -81.642  50.221  1.00  0.00
ATOM   2893  BEU BEU Y1014      38.193 -77.016  79.707  1.00  0.00
ATOM   2894  BEV BEV Y1015     -64.911 -27.077 -23.578  1.00  0.00
ATOM   2895  BEW BEW Y1016      38.926  16.300  72.418  1.00  0.00
ATOM   2896  BEX BEX Y1017     -45.629 -13.569  25.223  1.00  0.00
ATOM   2897  BEY BEY Y1018     -27.088 -60.239  -2.035  1.00  0.00
ATOM   2898  BEZ BEZ Y1019      -3.531 -89.062 -48.199  1.00  0.00
ATOM   2899  BFA BFA Y1020      28.183 -13.126  14.134  1.00  0.00
ATOM   2900  BFB BFB Y1021      25.550  34.973  70.907  1.00  0.00
ATOM   2901  BFC BFC Y1022      63.052   3.271  22.905  1.00  0.00
ATOM   2902  BFD BFD Y1023      30.328  -9.673  64.366  1.00  0.00
ATOM   2903  BFE BFE Y1024     -59.052  72.506  23.849  1.00  0.00
ATOM   2904  BFF BFF Y1025     -27.996  77.699 -51.731  1.00  0.00
ATOM   2905  BFG BFG Y1026      45.913  -8.936 -49.788  1.00  0.00
ATOM   2906  BFH BFH Y1027     -29.177  50.002  23.926  1.00  0.00
ATOM   2907  BFI BFI Y1028     -33.130 -41.497  19.409  1.00  0.00
ATOM   2908  BFJ BFJ Y1029      76.908 -64.928 -11.646  1.00  0.00
ATOM   2909  BFK BFK Y1030     -41.016 -26.981 -24.164  1.00  0.00
ATOM   2910  BFL BFL Y1031     -63.018 -67.816  34.041  1.00  0.00
ATOM   2911  BFM BFM Y1032     -11.603  29.906 -16.546  1.00  0.00
ATOM   2912  BFN BFN Y1033       6.807 -34.276 -78.269  1.00  0.00
ATOM   2913  BFO BFO Y1034      33.403 -30.383 -14.740  1.00  0.00
ATOM   2914  BFP BFP Y1035       0.898  65.002 -38.023  1.00  0.00
ATOM   2915  BFQ BFQ Y1036      76.927  44.287  68.875  1.00  0.00
ATOM   2916  BFR BFR Y1037     -11.269   3.195 -66.997  1.00  0.00
ATOM   2917  BFS BFS Y1038     -45.072  13.078 -16.367  1.00  0.00
ATOM   2918  BFT BFT Y1039      46.599  28.751  63.659  1.00  0.00
ATOM   2919  BFU BFU Y1040       2.397  -8.490 -43.408  1.00  0.00
ATOM   2920  BFV BFV Y1041     -80.041  74.205  73.670  1.00  0.00
ATOM   2921  BFW BFW Y1042     -32.751  39.793 -74.603  1.00  0.00
ATOM   2922  BFX BFX Y1043     -12.042  40.444  43.934  1.00  0.00
ATOM   2923  BFY BFY Y1044      49.056 -39.069  -3.696  1.00  0.00
ATOM   2924  BFZ BFZ Y1045      64.115  25.913 -61.479  1.00  0.00
ATOM   2925  BGA BGA Y1046      45.143  -9.604  79.519  1.00  0.00
ATOM   2926  BGB BGB Y1047       2.421 -74.022 -43.441  1.00  0.00
ATOM   2927  BGC BGC Y1048     -63.337 -70.643  67.904  1.00  0.00
ATOM   2928  BGD BGD Y1049       0.266 -50.773  44.750  1.00  0.00
ATOM   2929  BGE BGE Y1050      79.323  47.008 -15.261  1.00  0.00
ATOM   2930  BGF BGF Y1051      -0.903 -83.647  46.246  1.00  0.00
ATOM   2931  BGG BGG Y1052      71.601 -83.868 -42.362  1.00  0.00
ATOM   2932  BGH BGH Y1053     -65.398  73.722 -50.381  1.00  0.00
ATOM   2933  BGI BGI Y1054     -64.192 -10.210  48.481  1.00  0.00
ATOM   2934  BGJ BGJ Y1055      11.596  70.486 -83.082  1.00  0.00
ATOM   2935  BGK BGK Y1056     -69.687  20.164  55.621  1.00  0.00
ATOM   2936  BGL BGL Y1057      62.661 -62.206 -65.206  1.00  0.00
ATOM   2937  BGM BGM Y1058       9.650  22.654 -40.310  1.00  0.00
ATOM   2938  BGN BGN Y1059      33.985 -55.998  33.998  1.00  0.00
ATOM   2939  BGO BGO Y1060     -78.033 -84.752 -71.886  1.00  0.00
ATOM   2940  BGP BGP Y1061      72.120  65.834  -0.039  1.00  0.00
ATOM   2941  BGQ BGQ Y1062      17.279 -50.242  55.033  1.00  0.00
ATOM   2942  BGR BGR Y1063      -9.683  55.591  52.271  1.00  0.00
ATOM   2943  BGS BGS Y1064      -4.318 -39.842   1.657  1.00  0.00
ATOM   2944  BGT BGT Y1065     -23.155  -2.587 -22.698  1.00  0.00
ATOM   2945  BGU BGU Y1066      -3.819 -42.768  62.737  1.00  0.00
ATOM   2946  BGV BGV Y1067     -63.801  46.663 -43.714  1.00  0.00
ATOM   2947  BGW BGW Y1068     -28.744 -78.151  40.761  1.00  0.00
ATOM   2948  BGX BGX Y1069      20.492   6.865 -76.648  1.00  0.00
ATOM   2949  BGY BGY Y1070      86.096  17.644 -25.409  1.00  0.00
ATOM   2950  BGZ BGZ Y1071      63.576 -14.916 -19.608  1.00  0.00
ATOM   2951  BHA BHA Y1072     -75.754 -61.511 -38.793  1.00  0.00
ATOM   2952  BHB BHB Y1073     -56.946 -38.102  74.834  1.00  0.00
ATOM   2953  BHC BHC Y1074       7.368 -64.075  31.663  1.00  0.00
ATOM   2954  BHD BHD Y1075      86.691 -84.408 -75.346  1.00  0.00
ATOM   2955  BHE BHE Y1076     -19.490  60.698  78.934  1.00  0.00
ATOM   2956  BHF BHF Y1077     -53.343 -38.266 -53.799  1.00  0.00
ATOM   2957  BHG BHG Y1078      -9.020 -33.326 -87.418  1.00  0.00
ATOM   2958  BHH BHH Y1079      -0.897 -78.563 -82.120  1.00  0.00
ATOM   2959  BHI BHI Y1080     -17.554  76.230 -13.698  1.00  0.00
ATOM   2960  BHJ BHJ Y1081      50.666 -72.010  26.074  1.00  0.00
ATOM   2961  BHK BHK Y1082      52.151 -33.366 -43.144  1.00  0.00
ATOM   2962  BHL BHL Y1083     -27.874  82.150 -24.035  1.00  0.00
ATOM   2963  BHM BHM Y1084     -20.623 -74.245 -66.698  1.00  0.00
ATOM   2964  BHN BHN Y1085      76.789 -64.662  38.790  1.00  0.00
ATOM   2965  BHO BHO Y1086      60.263   6.233  75.439  1.00  0.00
ATOM   2966  BHP BHP Y1087     -68.562  -7.662  86.802  1.00  0.00
ATOM   2967  BHQ BHQ Y1088      66.471 -35.316  79.197  1.00  0.00
ATOM   2968  BHR BHR Y1089       0.541 -60.320 -67.177  1.00  0.00
ATOM   2969  BHS BHS Y1090     -69.818  18.848 -62.566  1.00  0.00
ATOM   2970  BHT BHT Y1091     -22.445  28.081  54.932  1.00  0.00
ATOM   2971  BHU BHU Y1092      -8.344 -16.842  10.064  1.00  0.00
ATOM   2972  BHV BHV Y1093     -32.176 -61.999  41.567  1.00  0.00
ATOM   2973  BHW BHW Y1094      41.485  20.596 -78.959  1.00  0.00
ATOM   2974  BHX BHX Y1095      22.873  63.013  50.927  1.00  0.00
ATOM   2975  BHY BHY Y1096      19.855  16.168 -15.637  1.00  0.00
ATOM   2976  BHZ BHZ Y1097     -46.187  20.830 -36.982  1.00  0.00
ATOM   2977  BIA BIA Y1098     -14.915 -19.636  22.921  1.00  0.00
ATOM   2978  BIB BIB Y1099     -11.733  32.900  12.467  1.00  0.00
ATOM   2979  BIC BIC Y1100     -15.310 -79.840  21.748  1.00  0.00
ATOM   2980  BID BID Y1101      24.897 -84.435   6.773  1.00  0.00
ATOM   2981  BIE BIE Y1102     -37.945 -83.505 -57.506  1.00  0.00
ATOM   2982  BIF BIF Y1103      50.188 -64.623   5.802  1.00  0.00
ATOM   2983  BIG BIG Y1104      16.700 -63.911  -4.200  1.00  0.00
ATOM   2984  BIH BIH Y1105      33.409  29.228  47.008  1.00  0.00
ATOM   2985  BII BII Y1106      60.615  14.763  57.700  1.00  0.00
ATOM   2986  BIJ BIJ Y1107      82.013 -27.007  13.456  1.00  0.00
ATOM   2987  BIK BIK Y1108     -38.230  78.178  -4.715  1.00  0.00
ATOM   2988  BIL BIL Y1109      56.971  82.783   2.419  1.00  0.00
ATOM   2989  BIM BIM Y1110     -31.076  17.650  73.498  1.00  0.00
ATOM   2990  BIN BIN Y1111     -50.756  42.035  21.379  1.00  0.00
ATOM   2991  BIO BIO Y1112      37.033 -48.343 -71.328  1.00  0.00
ATOM   2992  BIP BIP Y1113      35.393 -79.260  -2.948  1.00  0.00
ATOM   2993  BIQ BIQ Y1114     -18.175 -27.288  58.545  1.00  0.00
ATOM   2994  BIR BIR Y1115     -67.655 -35.583   4.203  1.00  0.00
ATOM   2995  BIS BIS Y1116     -46.733 -13.831  72.418  1.00  0.00
ATOM   2996  BIT BIT Y1117     -57.382   0.051 -26.086  1.00  0.00
ATOM   2997  BIU BIU Y1118      54.601 -62.979  58.002  1.00  0.00
ATOM   2998  BIV BIV Y1119      60.814  35.256  35.214  1.00  0.00
ATOM   2999  BIW BIW Y1120     -28.893 -75.585 -83.671  1.00  0.00
ATOM   3000  BIX BIX Y1121      71.024 -17.590 -44.672  1.00  0.00
ATOM   3001  BIY BIY Y1122      62.629  60.970 -21.557  1.00  0.00
ATOM   3002  BIZ BIZ Y1123      85.084 -45.315  74.383  1.00  0.00
ATOM   3003  BJA BJA Y1124      56.947 -43.940  28.646  1.00  0.00
ATOM   3004  BJB BJB Y1125     -37.358  41.643  63.750  1.00  0.00
ATOM   3005  BJC BJC Y1126      10.469  -2.559 -16.508  1.00  0.00
ATOM   3006  BJD BJD Y1127      87.140  38.400 -82.534  1.00  0.00
ATOM   3007  BJE BJE Y1128       6.271 -26.425  19.574  1.00  0.00
ATOM   3008  BJF BJF Y1129      83.074  46.388 -66.816  1.00  0.00
ATOM   3009  BJG BJG Y1130       9.064 -32.289 -53.309  1.00  0.00
ATOM   3010  BJH BJH Y1131      65.965 -29.013  34.281  1.00  0.00
ATOM   3011  BJI BJI Y1132      -0.393  16.119  63.676  1.00  0.00
ATOM   3012  BJJ BJJ Y1133     -48.036  18.772 -63.949  1.00  0.00
ATOM   3013  BJK BJK Y1134       3.700 -85.014   6.527  1.00  0.00
ATOM   3014  BJL BJL Y1135      89.471 -50.848  48.695  1.00  0.00
ATOM   3015  BJM BJM Y1136     -41.117  22.061  52.841  1.00  0.00
ATOM   3016  BJN BJN Y1137     -32.201 -83.222 -43.130  1.00  0.00
ATOM   3017  BJO BJO Y1138      57.029  63.861  17.508  1.00  0.00
ATOM   3018  BJP BJP Y1139      85.938 -63.030  13.436  1.00  0.00
ATOM   3019  BJQ BJQ Y1140      22.740 -19.173 -80.548  1.00  0.00
ATOM   3020  BJR BJR Y1141      62.556  -6.993  58.837  1.00  0.00
ATOM   3021  BJS BJS Y1142      -2.359  83.140  62.866  1.00  0.00
ATOM   3022  BJT BJT Y1143      80.469 -31.993  35.443  1.00  0.00
ATOM   3023  BJU BJU Y1144      85.672  -9.022 -60.600  1.00  0.00
ATOM   3024  BJV BJV Y1145      48.484 -60.976  77.227  1.00  0.00
ATOM   3025  BJW BJW Y1146      17.539 -17.191 -29.798  1.00  0.00
ATOM   3026  BJX BJX Y1147     -44.771 -79.222 -32.081  1.00  0.00
ATOM   3027  BJY BJY Y1148     -15.645  76.702   9.866  1.00  0.00
ATOM   3028  BJZ BJZ Y1149     -41.827 -87.794  84.384  1.00  0.00
ATOM   3029  BKA BKA Y1150     -14.332 -86.554   0.835  1.00  0.00
ATOM   3030  BKB BKB Y1151     -19.037  -5.827  41.198  1.00  0.00
ATOM   3031  BKC BKC Y1152     -71.356  65.042  56.118  1.00  0.00
ATOM   3032  BKD BKD Y1153     -31.522  59.270 -27.888  1.00  0.00
ATOM   3033  BKE BKE Y1154     -64.541 -86.024 -64.997  1.00  0.00
ATOM   3034  BKF BKF Y1155     -74.175 -26.687 -78.109  1.00  0.00
ATOM   3035  BKG BKG Y1156      24.222 -46.416  67.874  1.00  0.00
ATOM   3036  BKH BKH Y1157      82.138  24.962  -0.686  1.00  0.00
ATOM   3037  BKI BKI Y1158      49.457  41.407  28.622  1.00  0.00
ATOM   3038  BKJ BKJ Y1159      -1.781 -66.268  61.743  1.00  0.00
ATOM   3039  BKK BKK Y1160     -23.604  22.453 -49.464  1.00  0.00
ATOM   3040  BKL BKL Y1161     -46.011  38.566  81.121  1.00  0.00
ATOM   3041  BKM BKM Y1162      55.642 -89.846  27.997  1.00  0.00
ATOM   3042  BKN BKN Y1163     -19.834 -12.244  -0.422  1.00  0.00
ATOM   3043  BKO BKO Y1164      24.248   7.908  84.042  1.00  0.00
ATOM   3044  BKP BKP Y1165      38.231 -82.573 -82.348  1.00  0.00
ATOM   3045  BKQ BKQ Y1166     -81.827   1.984  21.767  1.00  0.00
ATOM   3046  BKR BKR Y1167     -63.059 -75.560 -36.946  1.00  0.00
ATOM   3047  BKS BKS Y1168     -44.574 -42.898  87.189  1.00  0.00
ATOM   3048  BKT BKT Y1169     -68.556  38.032 -70.362  1.00  0.00
ATOM   3049  BKU BKU Y1170     -77.116 -30.332  41.850  1.00  0.00
ATOM   3050  BKV BKV Y1171      46.731  31.544  86.287  1.00  0.00
ATOM   3051  BKW BKW Y1172      56.101 -86.502 -77.515  1.00  0.00
ATOM   3052  BKX BKX Y1173     -76.411 -40.991  19.325  1.00  0.00
ATOM   3053  BKY BKY Y1174     -40.975 -82.758 -69.676  1.00  0.00
ATOM   3054  BKZ BKZ Y1175     -77.952  43.537  24.991  1.00  0.00
ATOM   3055  BLA BLA Y1176     -69.896  65.352 -25.150  1.00  0.00
ATOM   3056  BLB BLB Y1177     -14.973   2.176  58.852  1.00  0.00
ATOM   3057  BLC BLC Y1178     -34.819  12.885 -86.006  1.00  0.00
ATOM   3058  BLD BLD Y1179     -41.258   7.402  -1.026  1.00  0.00
ATOM   3059  BLE BLE Y1180       7.504  69.720  65.746  1.00  0.00
ATOM   3060  BLF BLF Y1181      54.936  32.525  -3.402  1.00  0.00
ATOM   3061  BLG BLG Y1182      82.339 -63.333 -46.422  1.00  0.00
ATOM   3062  BLH BLH Y1183      57.686 -48.720  64.027  1.00  0.00
ATOM   3063  BLI BLI Y1184      62.085 -10.567  75.051  1.00  0.00
ATOM   3064  BLJ BLJ Y1185      82.815  13.308  17.190  1.00  0.00
ATOM   3065  BLK BLK Y1186     -19.194 -45.328 -44.320  1.00  0.00
ATOM   3066  BLL BLL Y1187     -83.058  22.139 -35.916  1.00  0.00
ATOM   3067  BLM BLM Y1188      81.721   5.247  -7.066  1.00  0.00
ATOM   3068  BLN BLN Y1189      55.495 -30.437  44.205  1.00  0.00
ATOM   3069  BLO BLO Y1190      -0.274  29.852  55.972  1.00  0.00
ATOM   3070  BLP BLP Y1191      70.832 -31.539  -8.871  1.00  0.00
ATOM   3071  BLQ BLQ Y1192     -21.739 -70.214  79.518  1.00  0.00
ATOM   3072  BLR BLR Y1193      39.452 -45.726  72.514  1.00  0.00
ATOM   3073  BLS BLS Y1194     -28.114  74.982  61.978  1.00  0.00
ATOM   3074  BLT BLT Y1195      70.736  -0.298 -69.857  1.00  0.00
ATOM   3075  BLU BLU Y1196      23.427 -73.761  35.126  1.00  0.00
ATOM   3076  BLV BLV Y1197      56.431 -76.126  71.541  1.00  0.00
ATOM   3077  BLW BLW Y1198      65.561 -47.500   9.318  1.00  0.00
ATOM   3078  BLX BLX Y1199     -13.853  32.773 -81.252  1.00  0.00
ATOM   3079  BLY BLY Y1200     -54.411  56.497   7.441  1.00  0.00
ATOM   3080  BLZ BLZ Y1201      52.532 -23.643 -80.863  1.00  0.00
ATOM   3081  BMA BMA Y1202     -82.143 -65.197  64.187  1.00  0.00
ATOM   3082  BMB BMB Y1203      54.043 -85.693 -15.600  1.00  0.00
ATOM   3083  BMC BMC Y1204       0.002 -57.446  79.376  1.00  0.00
ATOM   3084  BMD BMD Y1205      -2.865  31.713  79.642  1.00  0.00
ATOM   3085  BME BME Y1206     -29.195  76.204  25.792  1.00  0.00
ATOM   3086  BMF BMF Y1207     -17.193  54.877  -5.675  1.00  0.00
ATOM   3087  BMG BMG Y1208     -77.760  45.137  50.831  1.00  0.00
ATOM   3088  BMH BMH Y1209     -53.698   2.040  -5.621  1.00  0.00
ATOM   3089  BMI BMI Y1210      83.353  -1.007 -35.953  1.00  0.00
ATOM   3090  BMJ BMJ Y1211     -10.881  57.580 -82.939  1.00  0.00
ATOM   3091  BMK BMK Y1212     -82.480  77.168  54.080  1.00  0.00
ATOM   3092  BML BML Y1213      27.539 -72.508 -65.457  1.00  0.00
ATOM   3093  BMM BMM Y1214      19.379 -56.068 -46.244  1.00  0.00
ATOM   3094  BMN BMN Y1215      41.099   9.465  -2.533  1.00  0.00
ATOM   3095  BMO BMO Y1216     -35.674 -27.107 -55.172  1.00  0.00
ATOM   3096  BMP BMP Y1217     -38.365  56.710 -58.284  1.00  0.00
ATOM   3097  BMQ BMQ Y1218      64.429  20.862  -3.441  1.00  0.00
ATOM   3098  BMR BMR Y1219     -50.431 -85.855 -80.829  1.00  0.00
ATOM   3099  BMS BMS Y1220     -21.468 -18.602  84.424  1.00  0.00
ATOM   3100  BMT BMT Y1221      78.716 -85.811  22.509  1.00  0.00
ATOM   3101  BMU BMU Y1222      47.935 -65.450 -20.704  1.00  0.00
ATOM   3102  BMV BMV Y1223     -43.844 -62.012 -13.893  1.00  0.00
ATOM   3103  BMW BMW Y1224      81.613 -43.589 -34.374  1.00  0.00
ATOM   3104  BMX BMX Y1225      19.761 -48.870   7.012  1.00  0.00
ATOM   3105  BMY BMY Y1226      20.331  36.962  46.174  1.00  0.00
ATOM   3106  BMZ BMZ Y1227      28.732  80.144  25.871  1.00  0.00
ATOM   3107  BNA BNA Y1228     -72.342   3.741 -38.574  1.00  0.00
ATOM   3108  BNB BNB Y1229      19.386 -23.897  71.774  1.00  0.00
ATOM   3109  BNC BNC Y1230     -75.843  78.456  -6.322  1.00  0.00
ATOM   3110  BND BND Y1231      13.900 -78.769  39.480  1.00  0.00
ATOM   3111  BNE BNE Y1232     -28.269 -28.778  -2.176  1.00  0.00
ATOM   3112  BNF BNF Y1233     -31.205  73.965 -70.426  1.00  0.00
ATOM   3113  BNG BNG Y1234      56.452 -84.529  55.596  1.00  0.00
ATOM   3114  BNH BNH Y1235     -29.681 -39.236  66.823  1.00  0.00
ATOM   3115  BNI BNI Y1236      85.665  39.732  12.525  1.00  0.00
ATOM   3116  BNJ BNJ Y1237     -45.253 -30.416  48.561  1.00  0.00
ATOM   3117  BNK BNK Y1238     -41.631  69.175 -82.077  1.00  0.00
ATOM   3118  BNL BNL Y1239      63.512  34.067  16.562  1.00  0.00
ATOM   3119  BNM BNM Y1240     -20.250 -31.182 -76.168  1.00  0.00
ATOM   3120  BNN BNN Y1241     -43.759  83.661  36.754  1.00  0.00
ATOM   3121  BNO BNO Y1242      34.218 -43.921 -41.820  1.00  0.00
ATOM   3122  BNP BNP Y1243      68.841 -57.610  50.505  1.00  0.00
ATOM   3123  BNQ BNQ Y1244     -56.096 -88.192 -35.888  1.00  0.00
ATOM   3124  BNR BNR Y1245      86.464  24.661 -56.517  1.00  0.00
ATOM   3125  BNS BNS Y1246      44.990 -24.114  50.292  1.00  0.00
ATOM   3126  BNT BNT Y1247     -38.487  -6.702 -83.922  1.00  0.00
ATOM   3127  BNU BNU Y1248      16.428 -30.318  55.342  1.00  0.00
ATOM   3128  BNV BNV Y1249     -81.294 -19.435  24.282  1.00  0.00
ATOM   3129  BNW BNW Y1250      -3.216 -79.281 -23.634  1.00  0.00
ATOM   3130  BNX BNX Y1251     -13.550  43.234 -62.364  1.00  0.00
ATOM   3131  BNY BNY Y1252      82.150 -73.328  78.877  1.00  0.00
ATOM   3132  BNZ BNZ Y1253      78.388  78.968  15.833  1.00  0.00
ATOM   3133  BOA BOA Y1254     -83.945  29.424  47.070  1.00  0.00
ATOM   3134  BOB BOB Y1255      74.457 -11.440  18.861  1.00  0.00
ATOM   3135  BOC BOC Y1256      72.354 -38.031  53.389  1.00  0.00
ATOM   3136  BOD BOD Y1257      33.201 -45.231 -21.186  1.00  0.00
ATOM   3137  BOE BOE Y1258     -27.122  -9.879  61.395  1.00  0.00
ATOM   3138  BOF BOF Y1259     -83.579 -64.454 -64.737  1.00  0.00
ATOM   3139  BOG BOG Y1260      31.091  65.329 -39.815  1.00  0.00
ATOM   3140  BOH BOH Y1261     -17.669  28.183  36.795  1.00  0.00
ATOM   3141  BOI BOI Y1262     -77.908 -65.635 -82.047  1.00  0.00
ATOM   3142  BOJ BOJ Y1263      63.678 -69.859  46.826  1.00  0.00
ATOM   3143  BOK BOK Y1264     -10.698 -83.498 -73.228  1.00  0.00
ATOM   3144  BOL BOL Y1265      67.238 -18.214 -83.924  1.00  0.00
ATOM   3145  BOM BOM Y1266      11.019 -84.711 -63.596  1.00  0.00
ATOM   3146  BON BON Y1267      75.070   7.517 -48.076  1.00  0.00
ATOM   3147  BOO BOO Y1268      90.573  74.550  72.455  1.00  0.00
ATOM   3148  BOP BOP Y1269      -5.494 -63.170 -15.397  1.00  0.00
ATOM   3149  BOQ BOQ Y1270      43.413 -44.751  36.826  1.00  0.00
ATOM   3150  BOR BOR Y1271     -68.619  61.004 -13.541  1.00  0.00
ATOM   3151  BOS BOS Y1272     -67.005  -2.455 -11.736  1.00  0.00
ATOM   3152  BOT BOT Y1273     -63.248   7.567  86.234  1.00  0.00
ATOM   3153  BOU BOU Y1274     -63.084 -53.576  84.789  1.00  0.00
ATOM   3154  BOV BOV Y1275      78.005  76.805 -36.631  1.00  0.00
ATOM   3155  BOW BOW Y1276      -0.376 -14.398  -9.132  1.00  0.00
ATOM   3156  BOX BOX Y1277      32.283  69.196 -20.383  1.00  0.00
ATOM   3157  BOY BOY Y1278     -33.960 -40.563 -19.322  1.00  0.00
ATOM   3158  BOZ BOZ Y1279      86.260  39.857  38.533  1.00  0.00
ATOM   3159  BPA BPA Y1280     -12.973  64.394  62.512  1.00  0.00
ATOM   3160  BPB BPB Y1281      -0.419  30.728 -52.509  1.00  0.00
ATOM   3161  BPC BPC Y1282     -44.079 -44.161   1.880  1.00  0.00
ATOM   3162  BPD BPD Y1283      29.112  59.098  67.899  1.00  0.00
ATOM   3163  BPE BPE Y1284     -81.670 -27.864  69.957  1.00  0.00
ATOM   3164  BPF BPF Y1285     -67.550  19.024  34.523  1.00  0.00
ATOM   3165  BPG BPG Y1286     -24.862  46.439 -48.189  1.00  0.00
ATOM   3166  BPH BPH Y1287     -39.356 -40.036 -42.213  1.00  0.00
ATOM   3167  BPI BPI Y1288      81.868 -49.423 -58.198  1.00  0.00
ATOM   3168  BPJ BPJ Y1289       9.049 -32.174  -7.798  1.00  0.00
ATOM   3169  BPK BPK Y1290     -35.486  64.406 -46.581  1.00  0.00
ATOM   3170  BPL BPL Y1291      56.842  27.043  49.343  1.00  0.00
ATOM   3171  BPM BPM Y1292      43.063 -11.740 -20.379  1.00  0.00
ATOM   3172  BPN BPN Y1293     -41.622  74.644 -43.108  1.00  0.00
ATOM   3173  BPO BPO Y1294     -79.183  66.836  34.604  1.00  0.00
ATOM   3174  BPP BPP Y1295      46.387 -90.517  82.424  1.00  0.00
ATOM   3175  BPQ BPQ Y1296      76.185  58.811 -32.801  1.00  0.00
ATOM   3176  BPR BPR Y1297     -43.147 -48.770  57.126  1.00  0.00
ATOM   3177  BPS BPS Y1298     -30.949   3.719   8.753  1.00  0.00
ATOM   3178  BPT BPT Y1299     -58.328 -86.910 -23.073  1.00  0.00
ATOM   3179  BPU BPU Y1300      50.577 -10.291  -1.688  1.00  0.00
ATOM   3180  BPV BPV Y1301      54.602 -42.443 -57.753  1.00  0.00
ATOM   3181  BPW BPW Y1302      24.105  80.506 -72.197  1.00  0.00
ATOM   3182  BPX BPX Y1303     -28.404  47.106  70.754  1.00  0.00
ATOM   3183  BPY BPY Y1304      14.935  -0.534 -39.026  1.00  0.00
ATOM   3184  BPZ BPZ Y1305      72.888 -34.488 -74.505  1.00  0.00
ATOM   3185  BQA BQA Y1306      68.843  14.503  88.666  1.00  0.00
ATOM   3186  BQB BQB Y1307     -28.877 -80.847  -6.399  1.00  0.00
ATOM   3187  BQC BQC Y1308      46.586  79.285  22.834  1.00  0.00
ATOM   3188  BQD BQD Y1309      86.674 -17.933 -26.199  1.00  0.00
ATOM   3189  BQE BQE Y1310      49.773  -1.149 -82.572  1.00  0.00
ATOM   3190  BQF BQF Y1311      23.738 -88.002  67.012  1.00  0.00
ATOM   3191  BQG BQG Y1312      23.171  82.610  -9.155  1.00  0.00
ATOM   3192  BQH BQH Y1313      41.569 -59.918  53.259  1.00  0.00
ATOM   3193  BQI BQI Y1314      82.187   7.219  84.757  1.00  0.00
ATOM   3194  BQJ BQJ Y1315      75.198  77.099  74.143  1.00  0.00
ATOM   3195  BQK BQK Y1316     -83.843   2.178  -1.492  1.00  0.00
ATOM   3196  BQL BQL Y1317      85.469 -82.186 -28.946  1.00  0.00
ATOM   3197  BQM BQM Y1318     -77.730 -56.012 -55.944  1.00  0.00
ATOM   3198  BQN BQN Y1319     -44.492 -60.000 -77.892  1.00  0.00
ATOM   3199  BQO BQO Y1320      72.958 -53.498 -29.925  1.00  0.00
ATOM   3200  BQP BQP Y1321      13.249  61.135  78.780  1.00  0.00
ATOM   3201  BQQ BQQ Y1322      43.186 -61.296 -42.267  1.00  0.00
ATOM   3202  BQR BQR Y1323      41.201  37.489 -82.411  1.00  0.00
ATOM   3203  BQS BQS Y1324      35.570 -89.235  71.668  1.00  0.00
ATOM   3204  BQT BQT Y1325      43.047  -1.424  33.003  1.00  0.00
ATOM   3205  BQU BQU Y1326     -34.798  79.315  76.343  1.00  0.00
ATOM   3206  BQV BQV Y1327       2.318  53.635  62.778  1.00  0.00
ATOM   3207  BQW BQW Y1328      41.947  41.299 -38.705  1.00  0.00
ATOM   3208  BQX BQX Y1329     -24.118  61.009 -50.123  1.00  0.00
ATOM   3209  BQY BQY Y1330     -73.397  57.582   2.105  1.00  0.00
ATOM   3210  BQZ BQZ Y1331      42.288  58.203  80.009  1.00  0.00
ATOM   3211  BRA BRA Y1332      -8.844  76.157 -73.831  1.00  0.00
ATOM   3212  BRB BRB Y1333     -78.241  16.669  82.954  1.00  0.00
ATOM   3213  BRC BRC Y1334      16.725  49.683 -81.869  1.00  0.00
ATOM   3214  BRD BRD Y1335     -28.227  45.570  51.778  1.00  0.00
ATOM   3215  BRE BRE Y1336      17.223 -40.657  87.675  1.00  0.00
ATOM   3216  BRF BRF Y1337      13.219  84.519   3.012  1.00  0.00
ATOM   3217  BRG BRG Y1338     -10.855 -48.639  84.327  1.00  0.00
ATOM   3218  BRH BRH Y1339     -68.466 -50.207 -67.397  1.00  0.00
ATOM   3219  BRI BRI Y1340     -16.107 -20.501 -49.870  1.00  0.00
ATOM   3220  BRJ BRJ Y1341     -81.022   6.346 -55.191  1.00  0.00
ATOM   3221  BRK BRK Y1342     -38.166  20.271   7.500  1.00  0.00
ATOM   3222  BRL BRL Y1343      59.801  71.956  81.074  1.00  0.00
ATOM   3223  BRM BRM Y1344     -69.689 -86.913   6.473  1.00  0.00
ATOM   3224  BRN BRN Y1345      39.353 -85.697  32.825  1.00  0.00
ATOM   3225  BRO BRO Y1346      75.564 -15.047  37.272  1.00  0.00
ATOM   3226  BRP BRP Y1347     -40.780  76.937 -29.347  1.00  0.00
ATOM   3227  BRQ BRQ Y1348      28.856 -23.817 -52.417  1.00  0.00
ATOM   3228  BRR BRR Y1349     -82.152  15.689 -75.392  1.00  0.00
ATOM   3229  BRS BRS Y1350     -55.093  54.539 -20.122  1.00  0.00
ATOM   3230  BRT BRT Y1351      63.677  74.935  12.409  1.00  0.00
ATOM   3231  BRU BRU Y1352      22.538 -69.315   6.053  1.00  0.00
ATOM   3232  BRV BRV Y1353     -73.761 -23.454  86.704  1.00  0.00
ATOM   3233  BRW BRW Y1354     -83.653  51.661 -36.891  1.00  0.00
ATOM   3234  BRX BRX Y1355      86.578  16.841 -69.834  1.00  0.00
ATOM   3235  BRY BRY Y1356      -0.562 -41.109  82.212  1.00  0.00
ATOM   3236  BRZ BRZ Y1357      57.464  -8.849  47.263  1.00  0.00
ATOM   3237  BSA BSA Y1358     -83.015  64.112 -85.117  1.00  0.00
ATOM   3238  BSB BSB Y1359      28.197  -5.247  35.591  1.00  0.00
ATOM   3239  BSC BSC Y1360     -18.993  15.988  29.537  1.00  0.00
ATOM   3240  BSD BSD Y1361     -40.703 -16.296  -4.395  1.00  0.00
ATOM   3241  BSE BSE Y1362     -65.363 -42.863 -81.942  1.00  0.00
ATOM   3242  BSF BSF Y1363      71.866  34.110 -31.567  1.00  0.00
ATOM   3243  BSG BSG Y1364      40.011  44.977  45.407  1.00  0.00
ATOM   3244  BSH BSH Y1365     -23.441 -38.479  48.807  1.00  0.00
ATOM   3245  BSI BSI Y1366     -62.186 -27.770  60.906  1.00  0.00
ATOM   3246  BSJ BSJ Y1367      79.731 -86.404  68.960  1.00  0.00
ATOM   3247  BSK BSK Y1368      58.332 -83.861 -58.154  1.00  0.00
ATOM   3248  BSL BSL Y1369      89.367 -84.784 -62.344  1.00  0.00
ATOM   3249  BSM BSM Y1370      67.102 -69.605  12.510  1.00  0.00
ATOM   3250  BSN BSN Y1371      17.327   6.467  63.851  1.00  0.00
ATOM   3251  BSO BSO Y1372      41.439  82.901  -3.138  1.00  0.00
ATOM   3252  BSP BSP Y1373      72.690 -34.661 -46.470  1.00  0.00
ATOM   3253  BSQ BSQ Y1374     -48.360  83.348 -16.416  1.00  0.00
ATOM   3254  BSR BSR Y1375     -78.600  31.504 -48.930  1.00  0.00
ATOM   3255  BSS BSS Y1376      33.677  43.787  28.862  1.00  0.00
ATOM   3256  BST BST Y1377     -30.441 -63.637 -80.284  1.00  0.00
ATOM   3257  BSU BSU Y1378      66.331 -71.432 -84.918  1.00  0.00
ATOM   3258  BSV BSV Y1379      48.522 -89.938   9.981  1.00  0.00
ATOM   3259  BSW BSW Y1380      22.816 -29.200  87.572  1.00  0.00
ATOM   3260  BSX BSX Y1381      44.796 -25.186  27.111  1.00  0.00
ATOM   3261  BSY BSY Y1382     -57.879  76.763  83.950  1.00  0.00
ATOM   3262  BSZ BSZ Y1383      17.566 -78.553  20.146  1.00  0.00
ATOM   3263  BTA BTA Y1384      14.295 -78.727 -77.417  1.00  0.00
ATOM   3264  BTB BTB Y1385     -66.851 -18.108  13.550  1.00  0.00
ATOM   3265  BTC BTC Y1386      12.290  19.878  19.177  1.00  0.00
ATOM   3266  BTD BTD Y1387     -57.814  73.675 -21.808  1.00  0.00
ATOM   3267  BTE BTE Y1388     -76.025 -77.874  -3.950  1.00  0.00
ATOM   3268  BTF BTF Y1389      17.709 -55.396 -19.656  1.00  0.00
ATOM   3269  BTG BTG Y1390     -60.326  20.091  83.601  1.00  0.00
ATOM   3270  BTH BTH Y1391     -71.252 -46.912  72.785  1.00  0.00
ATOM   3271  BTI BTI Y1392      13.209 -42.320 -30.449  1.00  0.00
ATOM   3272  BTJ BTJ Y1393      53.683  44.948  39.303  1.00  0.00
ATOM   3273  BTK BTK Y1394     -50.716 -88.579 -59.918  1.00  0.00
ATOM   3274  BTL BTL Y1395     -44.093 -62.676  65.522  1.00  0.00
ATOM   3275  BTM BTM Y1396     -20.796 -84.992  57.413  1.00  0.00
ATOM   3276  BTN BTN Y1397      -0.655 -84.589  78.187  1.00  0.00
ATOM   3277  BTO BTO Y1398      79.620  59.125 -81.221  1.00  0.00
ATOM   3278  BTP BTP Y1399     -54.297 -57.948 -35.992  1.00  0.00
ATOM   3279  BTQ BTQ Y1400      17.799  33.116  24.631  1.00  0.00
ATOM   3280  BTR BTR Y1401     -58.030 -75.850 -51.716  1.00  0.00
ATOM   3281  BTS BTS Y1402      10.825  45.213  -6.638  1.00  0.00
ATOM   3282  BTT BTT Y1403     -82.860 -19.419 -41.378  1.00  0.00
ATOM   3283  BTU BTU Y1404     -40.327  63.004  15.605  1.00  0.00
ATOM   3284  BTV BTV Y1405     -83.929  62.757  14.912  1.00  0.00
ATOM   3285  BTW BTW Y1406     -38.254 -87.219   4.379  1.00  0.00
ATOM   3286  BTX BTX Y1407      17.260 -39.109  32.131  1.00  0.00
ATOM   3287  BTY BTY Y1408     -82.804  -4.910 -20.198  1.00  0.00
ATOM   3288  BTZ BTZ Y1409      14.618  31.719  -9.314  1.00  0.00
ATOM   3289  BUA BUA Y1410      29.331  -6.985 -77.447  1.00  0.00
ATOM   3290  BUB BUB Y1411     -22.046   0.350  68.923  1.00  0.00
ATOM   3291  BUC BUC Y1412      62.696 -60.259  83.677  1.00  0.00
ATOM   3292  BUD BUD Y1413      76.610  17.733  67.576  1.00  0.00
ATOM   3293  BUE BUE Y1414      34.708  12.940 -58.498  1.00  0.00
ATOM   3294  BUF BUF Y1415     -40.816 -76.980  57.019  1.00  0.00
ATOM   3295  BUG BUG Y1416      33.897 -67.056  26.279  1.00  0.00
ATOM   3296  BUH BUH Y1417     -51.900  55.602 -76.457  1.00  0.00
ATOM   3297  BUI BUI Y1418      55.765 -44.624 -86.125  1.00  0.00
ATOM   3298  BUJ BUJ Y1419      64.655 -83.544   2.699  1.00  0.00
ATOM   3299  BUK BUK Y1420      45.820  60.512 -29.596  1.00  0.00
ATOM   3300  BUL BUL Y1421     -37.788  40.461 -23.189  1.00  0.00
ATOM   3301  BUM BUM Y1422      38.127  16.370  40.056  1.00  0.00
ATOM   3302  BUN BUN Y1423     -42.049 -33.055  63.468  1.00  0.00
ATOM   3303  BUO BUO Y1424     -12.764  78.170  48.619  1.00  0.00
ATOM   3304  BUP BUP Y1425       7.639 -51.812  -9.405  1.00  0.00
ATOM   3305  BUQ BUQ Y1426     -47.086  61.334  80.467  1.00  0.00
ATOM   3306  BUR BUR Y1427     -17.742 -78.084 -42.174  1.00  0.00
ATOM   3307  BUS BUS Y1428      81.685  58.965 -57.206  1.00  0.00
ATOM   3308  BUT BUT Y1429     -37.673  36.617  11.808  1.00  0.00
ATOM   3309  BUU BUU Y1430      89.934 -12.199  12.167  1.00  0.00
ATOM   3310  BUV BUV Y1431     -61.588  64.297  72.693  1.00  0.00
ATOM   3311  BUW BUW Y1432      -9.091 -35.737  39.423  1.00  0.00
ATOM   3312  BUX BUX Y1433      65.728  47.581 -39.103  1.00  0.00
ATOM   3313  BUY BUY Y1434     -61.381  75.991 -77.754  1.00  0.00
ATOM   3314  BUZ BUZ Y1435      85.816  25.593  85.968  1.00  0.00
ATOM   3315  BVA BVA Y1436     -53.782  16.128  56.613  1.00  0.00
ATOM   3316  BVB BVB Y1437     -83.197  79.657 -84.232  1.00  0.00
ATOM   3317  BVC BVC Y1438     -85.207  -3.309 -85.421  1.00  0.00
ATOM   3318  BVD BVD Y1439      49.623  -5.260  17.452  1.00  0.00
ATOM   3319  BVE BVE Y1440      85.035 -45.303   1.848  1.00  0.00
ATOM   3320  BVF BVF Y1441      80.931 -17.267  49.978  1.00  0.00
ATOM   3321  BVG BVG Y1442      55.741 -53.465 -43.520  1.00  0.00
ATOM   3322  BVH BVH Y1443      29.352  37.535  88.673  1.00  0.00
ATOM   3323  BVI BVI Y1444     -77.867 -54.481 -83.099  1.00  0.00
ATOM   3324  BVJ BVJ Y1445     -20.272 -68.983  42.309  1.00  0.00
ATOM   3325  BVK BVK Y1446      -7.426 -52.065 -34.574  1.00  0.00
ATOM   3326  BVL BVL Y1447     -83.993 -11.772  72.930  1.00  0.00
ATOM   3327  BVM BVM Y1448     -79.373  71.362 -70.038  1.00  0.00
ATOM   3328  BVN BVN Y1449     -27.062 -15.158 -37.920  1.00  0.00
ATOM   3329  BVO BVO Y1450     -24.396  62.773   8.605  1.00  0.00
ATOM   3330  BVP BVP Y1451     -47.953  31.150  41.796  1.00  0.00
ATOM   3331  BVQ BVQ Y1452      52.819  53.570  28.051  1.00  0.00
ATOM   3332  BVR BVR Y1453       4.814  45.106  50.749  1.00  0.00
ATOM   3333  BVS BVS Y1454      84.714  75.305  -7.487  1.00  0.00
ATOM   3334  BVT BVT Y1455     -69.903  84.944  16.562  1.00  0.00
ATOM   3335  BVU BVU Y1456      85.616  33.484 -39.602  1.00  0.00
ATOM   3336  BVV BVV Y1457      87.950 -82.287 -44.042  1.00  0.00
ATOM   3337  BVW BVW Y1458      40.961 -27.602 -61.789  1.00  0.00
ATOM   3338  BVX BVX Y1459      27.564  28.994   2.780  1.00  0.00
ATOM   3339  BVY BVY Y1460     -84.192 -73.945 -20.717  1.00  0.00
ATOM   3340  BVZ BVZ Y1461      63.563 -27.286 -55.818  1.00  0.00
ATOM   3341  BWA BWA Y1462      60.652  76.135 -33.775  1.00  0.00
ATOM   3342  BWB BWB Y1463     -64.397 -61.858   4.401  1.00  0.00
ATOM   3343  BWC BWC Y1464      -5.505  81.484 -12.914  1.00  0.00
ATOM   3344  BWD BWD Y1465     -16.201  48.022  59.971  1.00  0.00
ATOM   3345  BWE BWE Y1466     -73.406  -5.384  -0.269  1.00  0.00
ATOM   3346  BWF BWF Y1467     -40.971 -90.371  42.820  1.00  0.00
ATOM   3347  BWG BWG Y1468      53.857 -80.712 -34.288  1.00  0.00
ATOM   3348  BWH BWH Y1469      37.363 -73.548  50.524  1.00  0.00
ATOM   3349  BWI BWI Y1470     -18.826 -89.065  38.658  1.00  0.00
ATOM   3350  BWJ BWJ Y1471      73.564  18.980 -84.526  1.00  0.00
ATOM   3351  BWK BWK Y1472      72.384 -86.498 -68.194  1.00  0.00
ATOM   3352  BWL BWL Y1473     -83.704  63.526 -28.823  1.00  0.00
ATOM   3353  BWM BWM Y1474     -29.139  72.762 -17.338  1.00  0.00
ATOM   3354  BWN BWN Y1475     -80.434 -88.307  73.492  1.00  0.00
ATOM   3355  BWO BWO Y1476     -37.361  14.007  33.536  1.00  0.00
ATOM   3356  BWP BWP Y1477      22.592 -10.034 -11.696  1.00  0.00
ATOM   3357  BWQ BWQ Y1478       6.469  45.581 -63.629  1.00  0.00
ATOM   3358  BWR BWR Y1479      17.067  30.001 -82.777  1.00  0.00
ATOM   3359  BWS BWS Y1480     -55.230  85.664 -69.404  1.00  0.00
ATOM   3360  BWT BWT Y1481      35.236  15.815  54.304  1.00  0.00
ATOM   3361  BWU BWU Y1482      49.823 -49.588  49.288  1.00  0.00
ATOM   3362  BWV BWV Y1483     -76.523 -13.041 -84.323  1.00  0.00
ATOM   3363  BWW BWW Y1484      32.714  23.691 -33.599  1.00  0.00
ATOM   3364  BWX BWX Y1485      74.140 -89.203  36.509  1.00  0.00
ATOM   3365  BWY BWY Y1486      -0.280 -23.351  51.347  1.00  0.00
ATOM   3366  BWZ BWZ Y1487     -49.779 -52.424 -12.403  1.00  0.00
ATOM   3367  BXA BXA Y1488     -70.234 -18.280  -0.514  1.00  0.00
ATOM   3368  BXB BXB Y1489      72.650  85.324  40.476  1.00  0.00
ATOM   3369  BXC BXC Y1490      70.746  46.059   4.474  1.00  0.00
ATOM   3370  BXD BXD Y1491     -72.618 -88.949 -33.086  1.00  0.00
ATOM   3371  BXE BXE Y1492      46.655 -66.386 -80.959  1.00  0.00
ATOM   3372  BXF BXF Y1493      33.169   8.028 -17.215  1.00  0.00
ATOM   3373  BXG BXG Y1494      17.181  83.030  55.510  1.00  0.00
ATOM   3374  BXH BXH Y1495      71.185  29.153  32.287  1.00  0.00
ATOM   3375  BXI BXI Y1496      59.895 -89.250  88.561  1.00  0.00
ATOM   3376  BXJ BXJ Y1497      39.393  62.259  28.587  1.00  0.00
ATOM   3377  BXK BXK Y1498      78.172  65.712  81.526  1.00  0.00
ATOM   3378  BXL BXL Y1499     -49.344 -34.204 -71.149  1.00  0.00
ATOM   3379  BXM BXM Y1500      38.711  24.156 -48.246  1.00  0.00
ATOM   3380  BXN BXN Y1501     -79.938  37.974 -29.471  1.00  0.00
ATOM   3381  BXO BXO Y1502     -62.746 -37.671  20.347  1.00  0.00
ATOM   3382  BXP BXP Y1503      36.554  79.143  16.078  1.00  0.00
ATOM   3383  BXQ BXQ Y1504     -80.616  52.817 -78.650  1.00  0.00
ATOM   3384  BXR BXR Y1505     -54.722 -21.280 -84.159  1.00  0.00
ATOM   3385  BXS BXS Y1506      15.560  -8.450  57.821  1.00  0.00
ATOM   3386  BXT BXT Y1507     -81.821 -85.021 -44.862  1.00  0.00
ATOM   3387  BXU BXU Y1508     -77.979 -46.860 -48.934  1.00  0.00
ATOM   3388  BXV BXV Y1509     -22.280 -16.505  51.566  1.00  0.00
ATOM   3389  BXW BXW Y1510      26.065 -62.965 -80.266  1.00  0.00
ATOM   3390  BXX BXX Y1511      67.983  28.242  86.289  1.00  0.00
ATOM   3391  BXY BXY Y1512     -45.449  48.080  -9.365  1.00  0.00
ATOM   3392  BXZ BXZ Y1513     -59.266 -87.873  57.063  1.00  0.00
ATOM   3393  BYA BYA Y1514     -52.313 -50.765  14.437  1.00  0.00
ATOM   3394  BYB BYB Y1515      27.704  13.827  -2.804  1.00  0.00
ATOM   3395  BYC BYC Y1516      84.682  24.040  54.573  1.00  0.00
ATOM   3396  BYD BYD Y1517      26.393 -61.965 -22.608  1.00  0.00
ATOM   3397  BYE BYE Y1518     -11.552  63.100   2.611  1.00  0.00
ATOM   3398  BYF BYF Y1519     -29.481  38.389  -0.021  1.00  0.00
ATOM   3399  BYG BYG Y1520      27.806 -17.580  81.637  1.00  0.00
ATOM   3400  BYH BYH Y1521     -58.538  42.070  47.592  1.00  0.00
ATOM   3401  BYI BYI Y1522     -18.016 -86.656 -29.592  1.00  0.00
ATOM   3402  BYJ BYJ Y1523     -46.268  22.733  24.358  1.00  0.00
ATOM   3403  BYK BYK Y1524      20.170 -23.038  39.205  1.00  0.00
ATOM   3404  BYL BYL Y1525      10.665 -14.988  31.887  1.00  0.00
ATOM   3405  BYM BYM Y1526     -83.012 -40.545 -59.251  1.00  0.00
ATOM   3406  BYN BYN Y1527      86.238  -9.010 -78.987  1.00  0.00
ATOM   3407  BYO BYO Y1528      -0.101  54.143  80.762  1.00  0.00
ATOM   3408  BYP BYP Y1529     -64.300 -23.893  76.241  1.00  0.00
ATOM   3409  BYQ BYQ Y1530      25.664 -62.408  58.750  1.00  0.00
ATOM   3410  BYR BYR Y1531      69.152  -8.455  -1.362  1.00  0.00
ATOM   3411  BYS BYS Y1532     -28.539 -13.110 -77.183  1.00  0.00
ATOM   3412  BYT BYT Y1533      85.607 -37.421 -20.494  1.00  0.00
ATOM   3413  BYU BYU Y1534     -30.390 -39.599  81.211  1.00  0.00
ATOM   3414  BYV BYV Y1535      88.656 -81.802   0.585  1.00  0.00
ATOM   3415  BYW BYW Y1536      13.384  18.520  -4.299  1.00  0.00
ATOM   3416  BYX BYX Y1537     -25.942  82.913  44.968  1.00  0.00
ATOM   3417  BYY BYY Y1538     -26.731  23.954  27.635  1.00  0.00
ATOM   3418  BYZ BYZ Y1539     -50.488 -45.513 -36.267  1.00  0.00
ATOM   3419  BZA BZA Y1540     -44.035  -5.642  49.631  1.00  0.00
ATOM   3420  BZB BZB Y1541      37.918 -26.406  77.080  1.00  0.00
ATOM   3421  BZC BZC Y1542      63.797 -35.809  21.032  1.00  0.00
ATOM   3422  BZD BZD Y1543     -24.891  10.810  42.081  1.00  0.00
ATOM   3423  BZE BZE Y1544      85.400  81.233  52.500  1.00  0.00
ATOM   3424  BZF BZF Y1545      85.829 -52.180  28.624  1.00  0.00
ATOM   3425  BZG BZG Y1546      16.078  83.277  84.848  1.00  0.00
ATOM   3426  BZH BZH Y1547      24.137 -72.797 -12.617  1.00  0.00
ATOM   3427  BZI BZI Y1548      60.095 -47.378 -26.776  1.00  0.00
ATOM   3428  BZJ BZJ Y1549      19.216  60.254 -60.841  1.00  0.00
ATOM   3429  BZK BZK Y1550       0.798 -55.136   6.341  1.00  0.00
ATOM   3430  BZL BZL Y1551      68.738  38.691  47.634  1.00  0.00
ATOM   3431  BZM BZM Y1552      11.862 -60.091  48.698  1.00  0.00
ATOM   3432  BZN BZN Y1553      86.913   7.720  67.958  1.00  0.00
ATOM   3433  BZO BZO Y1554     -28.871  34.308  75.048  1.00  0.00
ATOM   3434  BZP BZP Y1555     -73.238  -5.147  62.911  1.00  0.00
ATOM   3435  BZQ BZQ Y1556     -77.378 -25.800 -53.787  1.00  0.00
ATOM   3436  BZR BZR Y1557      32.109  36.405 -70.911  1.00  0.00
ATOM   3437  BZS BZS Y1558      67.500 -62.802  25.555  1.00  0.00
ATOM   3438  BZT BZT Y1559      85.318 -26.313  84.913  1.00  0.00
ATOM   3439  BZU BZU Y1560     -46.559  75.241 -70.802  1.00  0.00
ATOM   3440  BZV BZV Y1561      49.111   8.306 -60.302  1.00  0.00
ATOM   3441  BZW BZW Y1562      19.941 -86.897 -17.803  1.00  0.00
ATOM   3442  BZX BZX Y1563      59.385  82.861  21.585  1.00  0.00
ATOM   3443  BZY BZY Y1564     -58.849   2.256  38.694  1.00  0.00
ATOM   3444  BZZ BZZ Y1565     -64.595   8.953 -81.458  1.00  0.00
ATOM   3445  CAA CAA Y1566      50.767 -66.665 -36.982  1.00  0.00
ATOM   3446  CAB CAB Y1567      34.181 -79.484  18.169  1.00  0.00
ATOM   3447  CAC CAC Y1568     -56.334 -76.511   3.429  1.00  0.00
ATOM   3448  CAD CAD Y1569     -46.114 -68.457   0.150  1.00  0.00
ATOM   3449  CAE CAE Y1570      73.371  24.028  10.127  1.00  0.00
ATOM   3450  CAF CAF Y1571      38.083 -75.380  64.424  1.00  0.00
ATOM   3451  CAG CAG Y1572     -15.719 -49.469 -57.333  1.00  0.00
ATOM   3452  CAH CAH Y1573      34.689 -90.306  54.374  1.00  0.00
ATOM   3453  CAI CAI Y1574      12.204 -13.418  -0.251  1.00  0.00
ATOM   3454  CAJ CAJ Y1575     -39.144 -35.637  -5.730  1.00  0.00
ATOM   3455  CAK CAK Y1576      38.253   4.038 -83.444  1.00  0.00
ATOM   3456  CAL CAL Y1577       7.793 -86.694 -10.652  1.00  0.00
ATOM   3457  CAM CAM Y1578      85.923  84.062 -70.694  1.00  0.00
ATOM   3458  CAN CAN Y1579      30.986   9.612 -43.150  1.00  0.00
ATOM   3459  CAO CAO Y1580     -46.722 -87.377  69.314  1.00  0.00
ATOM   3460  CAP CAP Y1581     -59.892 -75.022 -83.435  1.00  0.00
ATOM   3461  CAQ CAQ Y1582      56.959   7.850  -0.946  1.00  0.00
ATOM   3462  CAR CAR Y1583      58.396  71.692 -12.618  1.00  0.00
ATOM   3463  CAS CAS Y1584      59.817   9.638  41.413  1.00  0.00
ATOM   3464  CAT CAT Y1585     -20.807  67.936  47.227  1.00  0.00
ATOM   3465  CAU CAU Y1586      81.298 -63.863 -78.150  1.00  0.00
ATOM   3466  CAV CAV Y1587      77.806 -58.743  81.823  1.00  0.00
ATOM   3467  CAW CAW Y1588      50.882  84.970 -32.759  1.00  0.00
ATOM   3468  CAX CAX Y1589      -0.092  33.555  37.918  1.00  0.00
ATOM   3469  CAY CAY Y1590      -5.898 -19.466 -81.829  1.00  0.00
ATOM   3470  CAZ CAZ Y1591      38.294  75.778  33.341  1.00  0.00
ATOM   3471  CBA CBA Y1592      80.829 -18.621   2.852  1.00  0.00
ATOM   3472  CBB CBB Y1593     -19.130 -19.992 -14.086  1.00  0.00
ATOM   3473  CBC CBC Y1594      28.581  31.503 -17.095  1.00  0.00
ATOM   3474  CBD CBD Y1595      64.705  83.918 -43.523  1.00  0.00
ATOM   3475  CBE CBE Y1596      81.567   1.966   7.831  1.00  0.00
ATOM   3476  CBF CBF Y1597     -42.778 -44.554 -84.297  1.00  0.00
ATOM   3477  CBG CBG Y1598      82.959  -9.200 -12.674  1.00  0.00
ATOM   3478  CBH CBH Y1599     -33.666  -1.278 -42.469  1.00  0.00
ATOM   3479  CBI CBI Y1600      88.877  68.558 -23.251  1.00  0.00
ATOM   3480  CBJ CBJ Y1601     -34.114 -42.785  35.641  1.00  0.00
ATOM   3481  CBK CBK Y1602      14.538  73.844  -9.445  1.00  0.00
ATOM   3482  CBL CBL Y1603     -45.533  33.344  59.794  1.00  0.00
ATOM   3483  CBM CBM Y1604      84.976 -13.504  66.713  1.00  0.00
ATOM   3484  CBN CBN Y1605      27.115 -21.128  54.217  1.00  0.00
ATOM   3485  CBO CBO Y1606     -21.689 -22.500  15.342  1.00  0.00
ATOM   3486  CBP CBP Y1607      15.554 -69.259 -24.078  1.00  0.00
ATOM   3487  CBQ CBQ Y1608       8.463 -84.611 -36.299  1.00  0.00
ATOM   3488  CBR CBR Y1609       9.512  -6.149 -82.859  1.00  0.00
ATOM   3489  CBS CBS Y1610      -5.568 -68.114  -1.272  1.00  0.00
ATOM   3490  CBT CBT Y1611     -35.866  49.813  87.567  1.00  0.00
ATOM   3491  CBU CBU Y1612      66.633 -47.890 -44.042  1.00  0.00
ATOM   3492  CBV CBV Y1613      24.498  82.894  10.757  1.00  0.00
ATOM   3493  CBW CBW Y1614      44.789  74.754 -23.810  1.00  0.00
ATOM   3494  CBX CBX Y1615      18.338 -12.939 -53.617  1.00  0.00
ATOM   3495  CBY CBY Y1616     -41.886  41.255 -44.750  1.00  0.00
ATOM   3496  CBZ CBZ Y1617     -23.460 -38.166 -59.631  1.00  0.00
ATOM   3497  CCA CCA Y1618     -61.113 -65.906 -66.903  1.00  0.00
ATOM   3498  CCB CCB Y1619     -16.965  61.742 -65.136  1.00  0.00
ATOM   3499  CCC CCC Y1620      62.734  82.795 -19.804  1.00  0.00
ATOM   3500  CCD CCD Y1621     -84.285  48.127 -58.715  1.00  0.00
ATOM   3501  CCE CCE Y1622     -30.117 -25.495 -24.969  1.00  0.00
ATOM   3502  CCF CCF Y1623     -38.307   7.614 -69.580  1.00  0.00
ATOM   3503  CCG CCG Y1624     -61.503  86.412  55.288  1.00  0.00
ATOM   3504  CCH CCH Y1625       2.670  82.488  85.503  1.00  0.00
ATOM   3505  CCI CCI Y1626      21.829   1.486 -54.713  1.00  0.00
ATOM   3506  CCJ CCJ Y1627      -5.297  63.837  42.965  1.00  0.00
ATOM   3507  CCK CCK Y1628     -83.889 -85.453  58.733  1.00  0.00
ATOM   3508  CCL CCL Y1629     -83.669  57.482  52.642  1.00  0.00
ATOM   3509  CCM CCM Y1630      73.501 -22.343  64.463  1.00  0.00
ATOM   3510  CCN CCN Y1631      55.602 -20.730 -64.640  1.00  0.00
ATOM   3511  CCO CCO Y1632     -77.834   1.082  78.185  1.00  0.00
ATOM   3512  CCP CCP Y1633     -82.576  -5.212  53.240  1.00  0.00
ATOM   3513  CCQ CCQ Y1634     -45.491  -5.848 -14.655  1.00  0.00
ATOM   3514  CCR CCR Y1635       2.746  82.285  36.647  1.00  0.00
ATOM   3515  CCS CCS Y1636      22.712 -34.582  76.728  1.00  0.00
ATOM   3516  CCT CCT Y1637     -44.143 -63.762  81.505  1.00  0.00
ATOM   3517  CCU CCU Y1638      85.410  43.188 -51.417  1.00  0.00
ATOM   3518  CCV CCV Y1639      -5.922 -17.341  30.626  1.00  0.00
ATOM   3519  CCW CCW Y1640     -14.271 -49.843 -84.981  1.00  0.00
ATOM   3520  CCX CCX Y1641     -15.933  48.941   6.323  1.00  0.00
ATOM   3521  CCY CCY Y1642      42.315  32.559 -63.722  1.00  0.00
ATOM   3522  CCZ CCZ Y1643      69.915   2.952   0.875  1.00  0.00
ATOM   3523  CDA CDA Y1644      87.522   2.589  19.830  1.00  0.00
ATOM   3524  CDB CDB Y1645     -14.556  79.219  88.025  1.00  0.00
ATOM   3525  CDC CDC Y1646      87.158  62.078 -41.107  1.00  0.00
ATOM   3526  CDD CDD Y1647      10.569  75.779 -64.822  1.00  0.00
ATOM   3527  CDE CDE Y1648     -24.255 -82.980 -17.639  1.00  0.00
ATOM   3528  CDF CDF Y1649      57.852 -15.241  34.322  1.00  0.00
ATOM   3529  CDG CDG Y1650     -24.345  44.008 -32.548  1.00  0.00
ATOM   3530  CDH CDH Y1651     -76.152 -12.201  39.500  1.00  0.00
ATOM   3531  CDI CDI Y1652     -17.404 -34.584  29.450  1.00  0.00
ATOM   3532  CDJ CDJ Y1653     -56.619 -86.110  -7.561  1.00  0.00
ATOM   3533  CDK CDK Y1654      89.314 -39.433  16.972  1.00  0.00
ATOM   3534  CDL CDL Y1655      59.871 -52.903  39.493  1.00  0.00
ATOM   3535  CDM CDM Y1656       4.931  59.623 -71.043  1.00  0.00
ATOM   3536  CDN CDN Y1657     -32.241 -89.115  24.707  1.00  0.00
ATOM   3537  CDO CDO Y1658      57.831  33.070 -85.774  1.00  0.00
ATOM   3538  CDP CDP Y1659     -43.656 -17.338 -35.743  1.00  0.00
ATOM   3539  CDQ CDQ Y1660     -69.822  65.521  86.767  1.00  0.00
ATOM   3540  CDR CDR Y1661     -38.844 -55.895  31.050  1.00  0.00
ATOM   3541  CDS CDS Y1662      38.448  85.787 -44.770  1.00  0.00
ATOM   3542  CDT CDT Y1663      49.608  83.783  88.446  1.00  0.00
ATOM   3543  CDU CDU Y1664      27.443  44.924 -22.834  1.00  0.00
ATOM   3544  CDV CDV Y1665      -3.132  52.218 -63.120  1.00  0.00
ATOM   3545  CDW CDW Y1666      14.629  23.988  62.068  1.00  0.00
ATOM   3546  CDX CDX Y1667     -75.851  24.819  23.110  1.00  0.00
ATOM   3547  CDY CDY Y1668     -44.989  82.984  87.885  1.00  0.00
ATOM   3548  CDZ CDZ Y1669     -46.782  73.813   9.696  1.00  0.00
ATOM   3549  CEA CEA Y1670     -12.228  82.628  22.249  1.00  0.00
ATOM   3550  CEB CEB Y1671     -59.618 -55.389 -53.668  1.00  0.00
ATOM   3551  CEC CEC Y1672       0.323  70.579  54.905  1.00  0.00
ATOM   3552  CED CED Y1673     -25.978 -88.478 -58.402  1.00  0.00
ATOM   3553  CEE CEE Y1674      23.626  86.350 -30.602  1.00  0.00
ATOM   3554  CEF CEF Y1675     -47.684  45.721 -57.121  1.00  0.00
ATOM   3555  CEG CEG Y1676     -82.327  24.085 -63.358  1.00  0.00
ATOM   3556  CEH CEH Y1677     -36.423  57.904  -0.254  1.00  0.00
ATOM   3557  CEI CEI Y1678     -80.340 -52.392  11.176  1.00  0.00
ATOM   3558  CEJ CEJ Y1679     -86.063 -76.658   5.466  1.00  0.00
ATOM   3559  CEK CEK Y1680      44.575 -46.034  85.927  1.00  0.00
ATOM   3560  CEL CEL Y1681     -85.326  58.514 -69.077  1.00  0.00
ATOM   3561  CEM CEM Y1682      10.383  14.055  79.346  1.00  0.00
ATOM   3562  CEN CEN Y1683      12.078 -89.504 -49.406  1.00  0.00
ATOM   3563  CEO CEO Y1684      13.816  29.483 -23.641  1.00  0.00
ATOM   3564  CEP CEP Y1685     -13.497 -36.163  79.935  1.00  0.00
ATOM   3565  CEQ CEQ Y1686     -36.548  27.227 -57.607  1.00  0.00
ATOM   3566  CER CER Y1687      88.653  84.473 -23.474  1.00  0.00
ATOM   3567  CES CES Y1688     -56.475  44.543 -28.991  1.00  0.00
ATOM   3568  CET CET Y1689      86.256  -2.688  55.560  1.00  0.00
ATOM   3569  CEU CEU Y1690      86.522  18.853 -40.982  1.00  0.00
ATOM   3570  CEV CEV Y1691      89.028 -60.670  57.212  1.00  0.00
ATOM   3571  CEW CEW Y1692      72.999  24.711  48.244  1.00  0.00
ATOM   3572  CEX CEX Y1693     -42.067   5.873  87.767  1.00  0.00
ATOM   3573  CEY CEY Y1694      87.310  77.189  88.967  1.00  0.00
ATOM   3574  CEZ CEZ Y1695     -60.849  18.161  70.702  1.00  0.00
ATOM   3575  CFA CFA Y1696      25.005 -62.717  17.913  1.00  0.00
ATOM   3576  CFB CFB Y1697      28.005  30.050 -44.861  1.00  0.00
ATOM   3577  CFC CFC Y1698     -63.025 -54.551  69.100  1.00  0.00
ATOM   3578  CFD CFD Y1699      25.871 -32.394 -37.609  1.00  0.00
ATOM   3579  CFE CFE Y1700      23.691 -29.714 -75.134  1.00  0.00
ATOM   3580  CFF CFF Y1701      -3.709  83.375   2.763  1.00  0.00
ATOM   3581  CFG CFG Y1702      48.752  84.232  32.228  1.00  0.00
ATOM   3582  CFH CFH Z1703     -43.813 -14.918 -31.252  1.00  0.00
ATOM   3583  CFI CFI Z1704     -38.199 -52.570 -15.895  1.00  0.00
ATOM   3584  CFJ CFJ Z1705     -11.387  28.433 -10.218  1.00  0.00
ATOM   3585  CFK CFK Z1706      14.375 -84.676 -78.224  1.00  0.00
ATOM   3586  CFL CFL Z1707     -72.692 -76.631  48.268  1.00  0.00
ATOM   3587  CFM CFM Z1708      75.286 -37.353  38.149  1.00  0.00
ATOM   3588  CFN CFN Z1709     -73.131  11.558  82.362  1.00  0.00
ATOM   3589  CFO CFO Z1710      23.803  24.642 -61.793  1.00  0.00
ATOM   3590  CFP CFP Z1711      44.493  30.687 -62.474  1.00  0.00
ATOM   3591  CFQ CFQ Z1712     -55.513  30.885 -13.147  1.00  0.00
ATOM   3592  CFR CFR Z1713     -65.328 -58.285 -44.330  1.00  0.00
ATOM   3593  CFS CFS Z1714     -37.329  70.652  77.596  1.00  0.00
ATOM   3594  CFT CFT Z1715      39.344  -2.278 -79.594  1.00  0.00
ATOM   3595  CFU CFU Z1716     -42.932  54.130   4.908  1.00  0.00
ATOM   3596  CFV CFV Z1717      60.801   2.437 -29.167  1.00  0.00
ATOM   3597  CFW CFW Z1718     -71.559 -79.317 -24.148  1.00  0.00
ATOM   3598  CFX CFX Z1719      63.882  35.485  45.657  1.00  0.00
ATOM   3599  CFY CFY Z1720      87.079  -5.054  63.774  1.00  0.00
ATOM   3600  CFZ CFZ Z1721     -82.032  29.288  67.321  1.00  0.00
ATOM   3601  CGA CGA Z1722     -55.191  19.388 -66.416  1.00  0.00
ATOM   3602  CGB CGB Z1723      17.778  -0.795  33.142  1.00  0.00
ATOM   3603  CGC CGC Z1724     -67.543  22.594  34.346  1.00  0.00
ATOM   3604  CGD CGD Z1725      49.667  58.856 -38.269  1.00  0.00
ATOM   3605  CGE CGE Z1726     -75.639  29.557   4.822  1.00  0.00
ATOM   3606  CGF CGF Z1727      80.596  18.198  83.578  1.00  0.00
ATOM   3607  CGG CGG Z1728       0.110 -44.440  44.602  1.00  0.00
ATOM   3608  CGH CGH Z1729       3.425 -29.517  19.159  1.00  0.00
ATOM   3609  CGI CGI Z1730      64.164 -32.639   3.990  1.00  0.00
ATOM   3610  CGJ CGJ Z1731     -41.113  56.045 -53.388  1.00  0.00
ATOM   3611  CGK CGK Z1732      43.209  16.339 -26.361  1.00  0.00
ATOM   3612  CGL CGL Z1733      20.576 -52.525 -70.825  1.00  0.00
ATOM   3613  CGM CGM Z1734     -32.625 -67.628  45.340  1.00  0.00
ATOM   3614  CGN CGN Z1735      47.537  34.049  10.754  1.00  0.00
ATOM   3615  CGO CGO Z1736      54.154 -77.384   6.671  1.00  0.00
ATOM   3616  CGP CGP Z1737       4.640  29.541 -77.928  1.00  0.00
ATOM   3617  CGQ CGQ Z1738     -10.542  68.290  22.258  1.00  0.00
ATOM   3618  CGR CGR Z1739      -8.395 -17.428 -24.332  1.00  0.00
ATOM   3619  CGS CGS Z1740      72.869  10.708 -45.322  1.00  0.00
ATOM   3620  CGT CGT Z1741      71.736  -3.855  21.351  1.00  0.00
ATOM   3621  CGU CGU Z1742       7.227 -33.853 -31.792  1.00  0.00
ATOM   3622  CGV CGV Z1743     -25.637  -5.070  37.523  1.00  0.00
ATOM   3623  CGW CGW Z1744      52.699 -57.081 -47.959  1.00  0.00
ATOM   3624  CGX CGX Z1745       1.849  11.384   9.390  1.00  0.00
ATOM   3625  CGY CGY Z1746      -3.493 -66.616  44.966  1.00  0.00
ATOM   3626  CGZ CGZ Z1747     -36.890  76.769 -27.639  1.00  0.00
ATOM   3627  CHA CHA Z1748      -2.752  29.925  25.142  1.00  0.00
ATOM   3628  CHB CHB Z1749      30.640 -81.098  75.317  1.00  0.00
ATOM   3629  CHC CHC Z1750      45.507  -7.896 -54.302  1.00  0.00
ATOM   3630  CHD CHD Z1751     -29.518  50.244  50.459  1.00  0.00
ATOM   3631  CHE CHE Z1752      33.852 -62.551  15.427  1.00  0.00
ATOM   3632  CHF CHF Z1753     -24.422  -7.339  69.021  1.00  0.00
ATOM   3633  CHG CHG Z1754     -17.681 -46.894  63.294  1.00  0.00
ATOM   3634  CHH CHH Z1755     -41.055  68.940  17.862  1.00  0.00
ATOM   3635  CHI CHI Z1756     -59.916 -48.982  78.209  1.00  0.00
ATOM   3636  CHJ CHJ Z1757      62.541 -11.305  52.388  1.00  0.00
ATOM   3637  CHK CHK Z1758      52.785 -34.420  21.713  1.00  0.00
ATOM   3638  CHL CHL Z1759      19.639  49.308 -18.061  1.00  0.00
ATOM   3639  CHM CHM Z1760      19.502 -54.815 -44.501  1.00  0.00
ATOM   3640  CHN CHN Z1761      74.029  81.554   2.282  1.00  0.00
ATOM   3641  CHO CHO Z1762      33.137 -43.095  53.882  1.00  0.00
ATOM   3642  CHP CHP Z1763      45.113 -39.743 -74.514  1.00  0.00
ATOM   3643  CHQ CHQ Z1764      29.171  80.037 -60.581  1.00  0.00
ATOM   3644  CHR CHR Z1765      63.579  73.734 -67.403  1.00  0.00
ATOM   3645  CHS CHS Z1766      66.706  64.708  33.547  1.00  0.00
ATOM   3646  CHT CHT Z1767      49.192 -36.972  75.052  1.00  0.00
ATOM   3647  CHU CHU Z1768     -20.181 -53.594  37.981  1.00  0.00
ATOM   3648  CHV CHV Z1769      40.045 -80.273  66.093  1.00  0.00
ATOM   3649  CHW CHW Z1770     -27.346  13.348  76.593  1.00  0.00
ATOM   3650  CHX CHX Z1771      69.988  60.152   9.069  1.00  0.00
ATOM   3651  CHY CHY Z1772       8.801  40.329  56.928  1.00  0.00
ATOM   3652  CHZ CHZ Z1773      34.999 -37.115   9.887  1.00  0.00
ATOM   3653  CIA CIA Z1774      85.192 -55.645 -74.297  1.00  0.00
ATOM   3654  CIB CIB Z1775      24.449  75.739   1.883  1.00  0.00
ATOM   3655  CIC CIC Z1776       2.124  -8.975 -56.697  1.00  0.00
ATOM   3656  CID CID Z1777      18.668 -88.477  18.562  1.00  0.00
ATOM   3657  CIE CIE Z1778      81.819 -16.795 -64.400  1.00  0.00
ATOM   3658  CIF CIF Z1779      21.210 -65.690 -86.413  1.00  0.00
ATOM   3659  CIG CIG Z1780     -79.745 -50.466   3.774  1.00  0.00
ATOM   3660  CIH CIH Z1781      17.949  60.053 -78.666  1.00  0.00
ATOM   3661  CII CII Z1782     -14.509  59.597 -16.890  1.00  0.00
ATOM   3662  CIJ CIJ Z1783     -62.478  82.132  79.540  1.00  0.00
ATOM   3663  CIK CIK Z1784     -82.805  63.989  77.630  1.00  0.00
ATOM   3664  CIL CIL Z1785     -62.349 -28.862 -41.875  1.00  0.00
ATOM   3665  CIM CIM Z1786      28.390  -5.310  60.650  1.00  0.00
ATOM   3666  CIN CIN Z1787      19.478  11.627  60.520  1.00  0.00
ATOM   3667  CIO CIO Z1788     -61.462 -24.532  30.051  1.00  0.00
ATOM   3668  CIP CIP Z1789      31.490 -77.464 -21.908  1.00  0.00
ATOM   3669  CIQ CIQ Z1790      30.778  42.099   2.767  1.00  0.00
ATOM   3670  CIR CIR Z1791     -13.462   8.601 -69.206  1.00  0.00
ATOM   3671  CIS CIS Z1792      -2.684  81.831 -80.163  1.00  0.00
ATOM   3672  CIT CIT Z1793      81.685  13.053  33.000  1.00  0.00
ATOM   3673  CIU CIU Z1794     -61.736 -39.525 -79.090  1.00  0.00
ATOM   3674  CIV CIV Z1795      61.105 -40.433  49.178  1.00  0.00
ATOM   3675  CIW CIW Z1796     -70.043 -21.269 -17.669  1.00  0.00
ATOM   3676  CIX CIX Z1797     -40.896 -28.590 -69.945  1.00  0.00
ATOM   3677  CIY CIY Z1798      67.599 -15.999  20.530  1.00  0.00
ATOM   3678  CIZ CIZ Z1799      50.356 -81.894  71.590  1.00  0.00
ATOM   3679  CJA CJA Z1800     -30.785  -6.871  -3.639  1.00  0.00
ATOM   3680  CJB CJB Z1801     -68.000 -83.150  77.366  1.00  0.00
ATOM   3681  CJC CJC Z1802      -0.418 -36.859 -77.897  1.00  0.00
ATOM   3682  CJD CJD Z1803     -76.218 -84.203  26.006  1.00  0.00
ATOM   3683  CJE CJE Z1804     -81.712  27.629 -43.887  1.00  0.00
ATOM   3684  CJF CJF Z1805     -75.432  53.844 -31.176  1.00  0.00
ATOM   3685  CJG CJG Z1806     -28.255  55.042 -82.951  1.00  0.00
ATOM   3686  CJH CJH Z1807     -12.274  22.628 -49.387  1.00  0.00
ATOM   3687  CJI CJI Z1808      -9.214 -69.509 -50.838  1.00  0.00
ATOM   3688  CJJ CJJ Z1809     -56.513 -22.563  -3.571  1.00  0.00
ATOM   3689  CJK CJK Z1810     -48.096 -71.113 -76.259  1.00  0.00
ATOM   3690  CJL CJL Z1811       5.974 -69.431 -71.886  1.00  0.00
ATOM   3691  CJM CJM Z1812      28.114 -23.886  53.736  1.00  0.00
ATOM   3692  CJN CJN Z1813      12.706 -33.940 -58.996  1.00  0.00
ATOM   3693  CJO CJO Z1814      56.426  -3.758 -69.898  1.00  0.00
ATOM   3694  CJP CJP Z1815      17.560 -56.137  68.088  1.00  0.00
ATOM   3695  CJQ CJQ Z1816      49.712  71.380  37.688  1.00  0.00
ATOM   3696  CJR CJR Z1817      71.077  40.783  16.905  1.00  0.00
ATOM   3697  CJS CJS Z1818     -79.308 -65.431   6.161  1.00  0.00
ATOM   3698  CJT CJT Z1819      76.496  23.709 -21.499  1.00  0.00
ATOM   3699  CJU CJU Z1820      52.067  40.152  80.056  1.00  0.00
ATOM   3700  CJV CJV Z1821      30.230  73.184  59.300  1.00  0.00
ATOM   3701  CJW CJW Z1822      30.531  25.986  29.914  1.00  0.00
ATOM   3702  CJX CJX Z1823     -62.086 -25.144  84.459  1.00  0.00
ATOM   3703  CJY CJY Z1824     -33.890 -82.980  31.780  1.00  0.00
ATOM   3704  CJZ CJZ Z1825     -81.858  15.036 -68.328  1.00  0.00
ATOM   3705  CKA CKA Z1826     -10.158 -50.844  21.818  1.00  0.00
ATOM   3706  CKB CKB Z1827      69.256 -59.218 -10.695  1.00  0.00
ATOM   3707  CKC CKC Z1828      52.071   5.385  77.063  1.00  0.00
ATOM   3708  CKD CKD Z1829      62.490 -54.388  26.898  1.00  0.00
ATOM   3709  CKE CKE Z1830     -68.696  -7.686 -50.702  1.00  0.00
ATOM   3710  CKF CKF Z1831      74.735 -52.168 -62.965  1.00  0.00
ATOM   3711  CKG CKG Z1832      29.279  81.974 -79.691  1.00  0.00
ATOM   3712  CKH CKH Z1833      19.154  39.807  26.125  1.00  0.00
ATOM   3713  CKI CKI Z1834      11.929 -75.430  62.597  1.00  0.00
ATOM   3714  CKJ CKJ Z1835      76.583 -28.084  25.166  1.00  0.00
ATOM   3715  CKK CKK Z1836      80.007 -75.596   6.585  1.00  0.00
ATOM   3716  CKL CKL Z1837     -53.607  -4.589 -63.435  1.00  0.00
ATOM   3717  CKM CKM Z1838      45.967 -57.556  48.832  1.00  0.00
ATOM   3718  CKN CKN Z1839     -40.095  31.117 -77.633  1.00  0.00
ATOM   3719  CKO CKO Z1840     -83.586 -14.053 -68.557  1.00  0.00
ATOM   3720  CKP CKP Z1841      13.739  72.524  74.147  1.00  0.00
ATOM   3721  CKQ CKQ Z1842      31.078 -42.917  37.818  1.00  0.00
ATOM   3722  CKR CKR Z1843      15.232 -76.054  31.648  1.00  0.00
ATOM   3723  CKS CKS Z1844     -76.012 -55.709 -82.215  1.00  0.00
ATOM   3724  CKT CKT Z1845      61.543 -27.284 -30.925  1.00  0.00
ATOM   3725  CKU CKU Z1846     -77.260  62.733 -49.083  1.00  0.00
ATOM   3726  CKV CKV Z1847      83.310 -86.531  25.306  1.00  0.00
ATOM   3727  CKW CKW Z1848     -16.299 -74.046  60.276  1.00  0.00
ATOM   3728  CKX CKX Z1849      39.945  50.548 -72.015  1.00  0.00
ATOM   3729  CKY CKY Z1850     -24.099 -64.493  75.570  1.00  0.00
ATOM   3730  CKZ CKZ Z1851     -82.926  24.102 -18.285  1.00  0.00
ATOM   3731  CLA CLA Z1852      65.311  37.782 -60.578  1.00  0.00
ATOM   3732  CLB CLB Z1853     -66.963  56.441  18.761  1.00  0.00
ATOM   3733  CLC CLC Z1854     -13.561  41.651  86.916  1.00  0.00
ATOM   3734  CLD CLD Z1855     -60.458  62.479  36.166  1.00  0.00
ATOM   3735  CLE CLE Z1856      52.383 -53.340 -24.853  1.00  0.00
ATOM   3736  CLF CLF Z1857     -51.886 -35.481  54.626  1.00  0.00
ATOM   3737  CLG CLG Z1858      64.199  21.619  -0.996  1.00  0.00
ATOM   3738  CLH CLH Z1859     -73.088   8.275 -37.019  1.00  0.00
ATOM   3739  CLI CLI Z1860      83.694 -58.332   6.967  1.00  0.00
ATOM   3740  CLJ CLJ Z1861      85.683  65.645  19.945  1.00  0.00
ATOM   3741  CLK CLK Z1862     -38.937 -77.640 -64.846  1.00  0.00
ATOM   3742  CLL CLL Z1863       4.924  -9.053  65.634  1.00  0.00
ATOM   3743  CLM CLM Z1864     -60.198  -4.933  57.196  1.00  0.00
ATOM   3744  CLN CLN Z1865     -27.924 -27.004 -41.852  1.00  0.00
ATOM   3745  CLO CLO Z1866     -12.851 -31.283  39.788  1.00  0.00
ATOM   3746  CLP CLP Z1867      83.793 -62.153 -48.283  1.00  0.00
ATOM   3747  CLQ CLQ Z1868      56.327 -78.038 -63.986  1.00  0.00
ATOM   3748  CLR CLR Z1869      77.651  39.966  75.716  1.00  0.00
ATOM   3749  CLS CLS Z1870     -45.917 -82.698  55.316  1.00  0.00
ATOM   3750  CLT CLT Z1871       2.519  55.563 -49.524  1.00  0.00
ATOM   3751  CLU CLU Z1872      -1.756 -81.257  76.622  1.00  0.00
ATOM   3752  CLV CLV Z1873     -64.652  76.664 -77.143  1.00  0.00
ATOM   3753  CLW CLW Z1874      75.375  53.361 -11.677  1.00  0.00
ATOM   3754  CLX CLX Z1875       7.464  31.314 -10.798  1.00  0.00
ATOM   3755  CLY CLY Z1876      21.488 -69.533  60.799  1.00  0.00
ATOM   3756  CLZ CLZ Z1877      -1.370 -63.253  10.906  1.00  0.00
ATOM   3757  CMA CMA Z1878     -65.975  68.822 -34.494  1.00  0.00
ATOM   3758  CMB CMB Z1879      50.278 -10.892 -13.950  1.00  0.00
ATOM   3759  CMC CMC Z1880     -32.928   7.724 -48.967  1.00  0.00
ATOM   3760  CMD CMD Z1881      16.041   5.359 -32.928  1.00  0.00
ATOM   3761  CME CME Z1882     -29.915 -34.357  80.911  1.00  0.00
ATOM   3762  CMF CMF Z1883      72.287   6.435 -71.113  1.00  0.00
ATOM   3763  CMG CMG Z1884     -73.588  71.748  -0.662  1.00  0.00
ATOM   3764  CMH CMH Z1885      75.834 -80.927  47.011  1.00  0.00
ATOM   3765  CMI CMI Z1886     -11.466  24.418  17.174  1.00  0.00
ATOM   3766  CMJ CMJ Z1887      52.946   8.449  52.796  1.00  0.00
ATOM   3767  CMK CMK Z1888     -78.279 -42.312  55.465  1.00  0.00
ATOM   3768  CML CML Z1889       5.010 -47.661  78.174  1.00  0.00
ATOM   3769  CMM CMM Z1890      57.471 -27.381 -63.317  1.00  0.00
ATOM   3770  CMN CMN Z1891     -66.143  -5.327  -0.679  1.00  0.00
ATOM   3771  CMO CMO Z1892     -24.308  85.260  58.187  1.00  0.00
ATOM   3772  CMP CMP Z1893      81.697 -79.158  78.829  1.00  0.00
ATOM   3773  CMQ CMQ Z1894     -55.186 -50.603  49.982  1.00  0.00
ATOM   3774  CMR CMR Z1895      59.715  80.075  -8.010  1.00  0.00
ATOM   3775  CMS CMS Z1896      24.060 -29.478  33.060  1.00  0.00
ATOM   3776  CMT CMT Z1897      -5.934  72.784  58.023  1.00  0.00
ATOM   3777  CMU CMU Z1898     -24.471 -71.111 -82.765  1.00  0.00
ATOM   3778  CMV CMV Z1899      25.710 -21.749 -71.882  1.00  0.00
ATOM   3779  CMW CMW Z1900     -83.125   0.784 -53.494  1.00  0.00
ATOM   3780  CMX CMX Z1901     -80.595  35.868 -14.693  1.00  0.00
ATOM   3781  CMY CMY Z1902     -22.436  -8.191 -67.129  1.00  0.00
ATOM   3782  CMZ CMZ Z1903      56.620 -69.965 -22.266  1.00  0.00
ATOM   3783  CNA CNA Z1904      61.823  15.060  60.691  1.00  0.00
ATOM   3784  CNB CNB Z1905      18.735  -9.788  83.239  1.00  0.00
ATOM   3785  CNC CNC Z1906     -68.455  82.785  35.647  1.00  0.00
ATOM   3786  CND CND Z1907      19.304 -88.609  58.525  1.00  0.00
ATOM   3787  CNE CNE Z1908      13.375 -56.330  48.801  1.00  0.00
ATOM   3788  CNF CNF Z1909     -31.174  70.697 -77.661  1.00  0.00
ATOM   3789  CNG CNG Z1910      -0.842 -63.322  84.684  1.00  0.00
ATOM   3790  CNH CNH Z1911     -61.013  81.908 -23.282  1.00  0.00
ATOM   3791  CNI CNI Z1912     -49.150  25.792 -35.415  1.00  0.00
ATOM   3792  CNJ CNJ Z1913     -78.216 -70.574 -69.565  1.00  0.00
ATOM   3793  CNK CNK Z1914      46.387  80.708 -18.548  1.00  0.00
ATOM   3794  CNL CNL Z1915     -65.325  61.862  66.574  1.00  0.00
ATOM   3795  CNM CNM Z1916      27.690 -10.063 -49.248  1.00  0.00
ATOM   3796  CNN CNN Z1917     -56.716 -66.117  24.641  1.00  0.00
ATOM   3797  CNO CNO Z1918     -49.830 -78.565  34.992  1.00  0.00
ATOM   3798  CNP CNP Z1919     -15.613  40.821  22.737  1.00  0.00
ATOM   3799  CNQ CNQ Z1920     -16.903  25.380 -76.509  1.00  0.00
ATOM   3800  CNR CNR Z1921      35.475   9.746  62.442  1.00  0.00
ATOM   3801  CNS CNS Z1922       4.322 -73.621 -15.369  1.00  0.00
ATOM   3802  CNT CNT Z1923     -23.627  72.578  43.593  1.00  0.00
ATOM   3803  CNU CNU Z1924      24.807   5.080 -61.024  1.00  0.00
ATOM   3804  CNV CNV Z1925      74.792  58.363 -87.323  1.00  0.00
ATOM   3805  CNW CNW Z1926      -5.340 -89.113  32.686  1.00  0.00
ATOM   3806  CNX CNX Z1927      22.665 -31.639 -14.163  1.00  0.00
ATOM   3807  CNY CNY Z1928     -13.929 -79.020  36.816  1.00  0.00
ATOM   3808  CNZ CNZ Z1929      13.279  72.751  38.335  1.00  0.00
ATOM   3809  COA COA Z1930     -23.968 -45.432 -55.361  1.00  0.00
ATOM   3810  COB COB Z1931      44.765 -14.337  17.611  1.00  0.00
ATOM   3811  COC COC Z1932      29.628  20.711  69.852  1.00  0.00
ATOM   3812  COD COD Z1933     -29.762 -86.031 -80.627  1.00  0.00
ATOM   3813  COE COE Z1934     -59.774  14.085   1.773  1.00  0.00
ATOM   3814  COF COF Z1935      67.019 -85.325 -47.083  1.00  0.00
ATOM   3815  COG COG Z1936     -58.799  81.681  -0.367  1.00  0.00
ATOM   3816  COH COH Z1937     -79.688  81.795  19.934  1.00  0.00
ATOM   3817  COI COI Z1938      -7.601 -13.647  80.483  1.00  0.00
ATOM   3818  COJ COJ Z1939     -45.848  -1.924 -80.303  1.00  0.00
ATOM   3819  COK COK Z1940      54.618  12.961 -43.060  1.00  0.00
ATOM   3820  COL COL Z1941      68.827 -14.152  -5.126  1.00  0.00
ATOM   3821  COM COM Z1942      50.585  83.062 -64.802  1.00  0.00
ATOM   3822  CON CON Z1943       0.925 -88.192 -30.316  1.00  0.00
ATOM   3823  COO COO Z1944     -21.964 -87.524  -5.166  1.00  0.00
ATOM   3824  COP COP Z1945      45.809 -10.853  89.008  1.00  0.00
ATOM   3825  COQ COQ Z1946     -49.082  31.115  50.496  1.00  0.00
ATOM   3826  COR COR Z1947      88.526 -40.099   4.002  1.00  0.00
ATOM   3827  COS COS Z1948      48.890  47.866  -8.178  1.00  0.00
ATOM   3828  COT COT Z1949      82.974  -5.145   2.441  1.00  0.00
ATOM   3829  COU COU Z1950     -81.548  34.028 -64.859  1.00  0.00
ATOM   3830  COV COV Z1951      89.655  26.400  61.536  1.00  0.00
ATOM   3831  COW COW Z1952     -15.780 -84.407  14.632  1.00  0.00
ATOM   3832  COX COX Z1953      79.606  -5.610 -26.498  1.00  0.00
ATOM   3833  COY COY Z1954     -54.283 -80.346  11.959  1.00  0.00
ATOM   3834  COZ COZ Z1955     -42.509  11.778 -23.704  1.00  0.00
ATOM   3835  CPA CPA Z1956      -3.407 -85.689  48.304  1.00  0.00
ATOM   3836  CPB CPB Z1957     -33.928 -87.089 -40.382  1.00  0.00
ATOM   3837  CPC CPC Z1958      27.585  19.952  -2.167  1.00  0.00
ATOM   3838  CPD CPD Z1959      87.737 -67.121  66.067  1.00  0.00
ATOM   3839  CPE CPE Z1960     -25.894   9.294 -17.654  1.00  0.00
ATOM   3840  CPF CPF Z1961     -80.445 -38.235 -31.492  1.00  0.00
ATOM   3841  CPG CPG Z1962     -55.794 -53.194 -70.700  1.00  0.00
ATOM   3842  CPH CPH Z1963     -85.023 -41.911 -82.709  1.00  0.00
ATOM   3843  CPI CPI Z1964     -71.423 -53.118 -17.748  1.00  0.00
ATOM   3844  CPJ CPJ Z1965      78.151  32.019 -79.921  1.00  0.00
ATOM   3845  CPK CPK Z1966     -39.801 -63.973  25.541  1.00  0.00
ATOM   3846  CPL CPL Z1967      51.925  79.150  72.923  1.00  0.00
ATOM   3847  CPM CPM Z1968      81.084 -32.098 -23.699  1.00  0.00
ATOM   3848  CPN CPN Z1969      60.906 -80.248  82.535  1.00  0.00
ATOM   3849  CPO CPO Z1970      78.306  30.936 -39.608  1.00  0.00
ATOM   3850  CPP CPP Z1971     -38.021  11.115 -75.206  1.00  0.00
ATOM   3851  CPQ CPQ Z1972      59.048 -41.048 -78.660  1.00  0.00
ATOM   3852  CPR CPR Z1973     -76.468  61.431 -65.088  1.00  0.00
ATOM   3853  CPS CPS Z1974     -21.275 -60.864  12.604  1.00  0.00
ATOM   3854  CPT CPT Z1975     -51.279  21.972  88.377  1.00  0.00
ATOM   3855  CPU CPU Z1976      79.268  74.543  54.438  1.00  0.00
ATOM   3856  CPV CPV Z1977      86.195 -53.833  53.079  1.00  0.00
ATOM   3857  CPW CPW Z1978      63.645  56.819 -75.819  1.00  0.00
ATOM   3858  CPX CPX Z1979     -71.541  -0.270 -74.895  1.00  0.00
ATOM   3859  CPY CPY Z1980      38.997  67.831  12.105  1.00  0.00
ATOM   3860  CPZ CPZ Z1981     -28.620  25.201  39.453  1.00  0.00
ATOM   3861  CQA CQA Z1982      13.115 -59.406 -23.693  1.00  0.00
ATOM   3862  CQB CQB Z1983     -12.569 -32.657 -52.900  1.00  0.00
ATOM   3863  CQC CQC Z1984     -15.710 -68.387  28.424  1.00  0.00
ATOM   3864  CQD CQD Z1985      49.890 -43.454  -3.076  1.00  0.00
ATOM   3865  CQE CQE Z1986      31.859 -83.492  43.840  1.00  0.00
ATOM   3866  CQF CQF Z1987      45.584 -28.272  -1.487  1.00  0.00
ATOM   3867  CQG CQG Z1988      28.184  77.746  24.429  1.00  0.00
ATOM   3868  CQH CQH Z1989      83.292 -32.558 -49.237  1.00  0.00
ATOM   3869  CQI CQI Z1990      -7.524  84.333 -23.331  1.00  0.00
ATOM   3870  CQJ CQJ Z1991      64.383  19.855  21.025  1.00  0.00
ATOM   3871  CQK CQK Z1992     -43.382   8.623  -3.468  1.00  0.00
ATOM   3872  CQL CQL Z1993      80.759  81.305 -60.847  1.00  0.00
ATOM   3873  CQM CQM Z1994       9.914 -50.457   7.699  1.00  0.00
ATOM   3874  CQN CQN Z1995     -20.999  18.828  24.362  1.00  0.00
ATOM   3875  CQO CQO Z1996       5.429  23.805  81.666  1.00  0.00
ATOM   3876  CQP CQP Z1997     -83.701 -25.936  83.343  1.00  0.00
ATOM   3877  CQQ CQQ Z1998     -84.075  28.502  83.560  1.00  0.00
ATOM   3878  CQR CQR Z1999      29.897 -29.540 -40.062  1.00  0.00
ATOM   3879  CQS CQS Z2000      83.259  56.451  56.331  1.00  0.00
ATOM   3880  CQT CQT Z2001     -74.363  85.471  73.181  1.00  0.00
ATOM   3881  CQU CQU Z2002       6.438   4.487  53.132  1.00  0.00
ATOM   3882  CQV CQV Z2003     -83.559   7.492   0.209  1.00  0.00
ATOM   3883  CQW CQW Z2004      84.562 -84.885 -71.726  1.00  0.00
ATOM   3884  CQX CQX Z2005      86.515 -65.551  31.055  1.00  0.00
ATOM   3885  CQY CQY Z2006      15.026  54.291  80.590  1.00  0.00
ATOM   3886  CQZ CQZ Z2007     -65.630 -80.674 -66.166  1.00  0.00
ATOM   3887  CRA CRA Z2008     -37.283  20.389 -16.084  1.00  0.00
ATOM   3888  CRB CRB Z2009     -60.852 -21.482  72.782  1.00  0.00
ATOM   3889  CRC CRC Z2010     -50.657 -47.992  17.065  1.00  0.00
ATOM   3890  CRD CRD Z2011     -84.552  11.338  64.030  1.00  0.00
ATOM   3891  CRE CRE Z2012      56.026  15.686 -74.678  1.00  0.00
ATOM   3892  CRF CRF Z2013     -68.634  62.366 -77.214  1.00  0.00
ATOM   3893  CRG CRG Z2014       2.593  20.268 -32.741  1.00  0.00
ATOM   3894  CRH CRH Z2015      48.408  12.503  13.614  1.00  0.00
ATOM   3895  CRI CRI Z2016     -18.621  32.313 -29.664  1.00  0.00
ATOM   3896  CRJ CRJ Z2017     -58.922  14.773  68.059  1.00  0.00
ATOM   3897  CRK CRK Z2018     -17.677 -80.443 -18.410  1.00  0.00
ATOM   3898  CRL CRL Z2019     -14.553  81.307  -1.704  1.00  0.00
ATOM   3899  CRM CRM Z2020      13.559  82.379 -69.523  1.00  0.00
ATOM   3900  CRN CRN Z2021      17.569 -88.006  -0.584  1.00  0.00
ATOM   3901  CRO CRO Z2022      -9.836 -63.516  -5.001  1.00  0.00
ATOM   3902  CRP CRP Z2023     -70.852  37.868 -74.367  1.00  0.00
ATOM   3903  CRQ CRQ Z2024      31.794  56.781  59.263  1.00  0.00
ATOM   3904  CRR CRR Z2025      60.759  10.431   7.038  1.00  0.00
ATOM   3905  CRS CRS Z2026      45.142   9.115  42.912  1.00  0.00
ATOM   3906  CRT CRT Z2027     -73.772 -24.178 -46.892  1.00  0.00
ATOM   3907  CRU CRU Z2028      38.759 -61.540  78.636  1.00  0.00
ATOM   3908  CRV CRV Z2029     -10.806   9.109 -82.460  1.00  0.00
ATOM   3909  CRW CRW Z2030     -72.750   7.998 -57.063  1.00  0.00
ATOM   3910  CRX CRX Z2031     -53.698 -84.996 -34.155  1.00  0.00
ATOM   3911  CRY CRY Z2032      72.405   3.655 -13.415  1.00  0.00
ATOM   3912  CRZ CRZ Z2033     -38.964 -39.161  42.813  1.00  0.00
ATOM   3913  CSA CSA Z2034       1.012 -53.689 -12.973  1.00  0.00
ATOM   3914  CSB CSB Z2035      27.810   2.453  73.286  1.00  0.00
ATOM   3915  CSC CSC Z2036      86.803  -1.112 -45.912  1.00  0.00
ATOM   3916  CSD CSD Z2037     -49.463  -6.612  77.584  1.00  0.00
ATOM   3917  CSE CSE Z2038     -40.409  22.725  21.937  1.00  0.00
ATOM   3918  CSF CSF Z2039     -55.370 -80.900 -54.546  1.00  0.00
ATOM   3919  CSG CSG Z2040     -34.038 -24.151  58.733  1.00  0.00
ATOM   3920  CSH CSH Z2041     -18.711  67.041 -86.042  1.00  0.00
ATOM   3921  CSI CSI Z2042      61.854 -89.639 -10.222  1.00  0.00
ATOM   3922  CSJ CSJ Z2043     -83.629 -50.376  43.076  1.00  0.00
ATOM   3923  CSK CSK Z2044      51.229  70.174 -80.121  1.00  0.00
ATOM   3924  CSL CSL Z2045     -21.313 -29.907  10.421  1.00  0.00
ATOM   3925  CSM CSM Z2046     -82.982   0.764  39.145  1.00  0.00
ATOM   3926  CSN CSN Z2047     -69.402 -26.449 -62.890  1.00  0.00
ATOM   3927  CSO CSO Z2048      19.918  35.211 -34.117  1.00  0.00
ATOM   3928  CSP CSP Z2049     -42.047  30.330  77.178  1.00  0.00
ATOM   3929  CSQ CSQ Z2050     -21.707  81.813 -66.509  1.00  0.00
ATOM   3930  CSR CSR Z2051      72.652  67.295 -25.094  1.00  0.00
ATOM   3931  CSS CSS Z2052      45.518 -51.188 -86.803  1.00  0.00
ATOM   3932  CST CST Z2053      31.709  36.492 -31.750  1.00  0.00
ATOM   3933  CSU CSU Z2054     -69.766 -74.968  -2.590  1.00  0.00
ATOM   3934  CSV CSV Z2055     -20.905 -48.868 -69.305  1.00  0.00
ATOM   3935  CSW CSW Z2056     -24.787 -75.689  48.563  1.00  0.00
ATOM   3936  CSX CSX Z2057      83.536  74.163 -24.706  1.00  0.00
ATOM   3937  CSY CSY Z2058     -43.990   7.159  55.007  1.00  0.00
ATOM   3938  CSZ CSZ Z2059     -15.440 -34.628 -37.965  1.00  0.00
ATOM   3939  CTA CTA Z2060      86.085 -33.598  68.813  1.00  0.00
ATOM   3940  CTB CTB Z2061      15.831  24.945  25.075  1.00  0.00
ATOM   3941  CTC CTC Z2062     -76.299 -42.109 -15.759  1.00  0.00
ATOM   3942  CTD CTD Z2063      16.224   2.257 -80.723  1.00  0.00
ATOM   3943  CTE CTE Z2064       4.520  34.645 -23.622  1.00  0.00
ATOM   3944  CTF CTF Z2065      -5.831  58.844  82.213  1.00  0.00
ATOM   3945  CTG CTG Z2066     -68.258  13.037 -17.383  1.00  0.00
ATOM   3946  CTH CTH Z2067     -13.213  42.356 -79.625  1.00  0.00
ATOM   3947  CTI CTI Z2068      24.929  82.112  71.542  1.00  0.00
ATOM   3948  CTJ CTJ Z2069     -14.439  84.246  41.660  1.00  0.00
ATOM   3949  CTK CTK Z2070     -39.617 -84.961 -15.768  1.00  0.00
ATOM   3950  CTL CTL Z2071      35.316  30.666 -81.548  1.00  0.00
ATOM   3951  CTM CTM Z2072      88.343  61.090  44.330  1.00  0.00
ATOM   3952  CTN CTN Z2073     -17.701 -31.061 -83.589  1.00  0.00
ATOM   3953  CTO CTO Z2074     -54.141  62.725 -10.591  1.00  0.00
ATOM   3954  CTP CTP Z2075      74.973  -0.103  84.679  1.00  0.00
ATOM   3955  CTQ CTQ Z2076      30.779 -87.795 -65.705  1.00  0.00
ATOM   3956  CTR CTR Z2077      60.959 -81.110  19.444  1.00  0.00
ATOM   3957  CTS CTS Z2078     -71.053  -1.997  14.262  1.00  0.00
ATOM   3958  CTT CTT Z2079     -65.934 -63.746 -73.035  1.00  0.00
ATOM   3959  CTU CTU Z2080     -38.909  34.549  12.724  1.00  0.00
ATOM   3960  CTV CTV Z2081      86.555  52.970 -30.382  1.00  0.00
ATOM   3961  CTW CTW Z2082     -48.291  36.478  27.473  1.00  0.00
ATOM   3962  CTX CTX Z2083     -24.879  17.743 -79.128  1.00  0.00
ATOM   3963  CTY CTY Z2084     -41.379  77.433  -8.328  1.00  0.00
ATOM   3964  CTZ CTZ Z2085      67.825  17.272 -66.130  1.00  0.00
ATOM   3965  CUA CUA Z2086     -73.323  51.026 -15.237  1.00  0.00
ATOM   3966  CUB CUB Z2087      67.977 -64.607  56.491  1.00  0.00
ATOM   3967  CUC CUC Z2088     -70.252 -61.525  28.548  1.00  0.00
ATOM   3968  CUD CUD Z2089      31.192 -66.779 -66.365  1.00  0.00
ATOM   3969  CUE CUE Z2090      44.201  61.498  67.982  1.00  0.00
ATOM   3970  CUF CUF Z2091     -72.344 -13.037   7.717  1.00  0.00
ATOM   3971  CUG CUG Z2092       9.820  17.246 -58.941  1.00  0.00
ATOM   3972  CUH CUH Z2093      28.985  49.600  82.959  1.00  0.00
ATOM   3973  CUI CUI Z2094      29.482   3.687 -21.151  1.00  0.00
ATOM   3974  CUJ CUJ Z2095     -50.288   1.415 -42.905  1.00  0.00
ATOM   3975  CUK CUK Z2096      54.032 -19.989 -82.740  1.00  0.00
ATOM   3976  CUL CUL Z2097     -60.631  40.698  59.986  1.00  0.00
ATOM   3977  CUM CUM Z2098     -60.448 -60.129   2.607  1.00  0.00
ATOM   3978  CUN CUN Z2099      72.694 -49.904  15.122  1.00  0.00
ATOM   3979  CUO CUO Z2100      -5.668 -36.386  54.386  1.00  0.00
ATOM   3980  CUP CUP Z2101      19.010 -82.574 -42.594  1.00  0.00
ATOM   3981  CUQ CUQ Z2102     -80.581 -42.180 -52.332  1.00  0.00
ATOM   3982  CUR CUR Z2103     -85.145  70.873  36.274  1.00  0.00
ATOM   3983  CUS CUS Z2104      80.194 -37.914 -75.381  1.00  0.00
ATOM   3984  CUT CUT Z2105      76.351  61.453  78.121  1.00  0.00
ATOM   3985  CUU CUU Z2106      16.110 -20.199   5.928  1.00  0.00
ATOM   3986  CUV CUV Z2107      36.896  53.928  20.266  1.00  0.00
ATOM   3987  CUW CUW Z2108      60.075 -85.913 -25.711  1.00  0.00
ATOM   3988  CUX CUX Z2109      -8.498  53.309 -74.080  1.00  0.00
ATOM   3989  CUY CUY Z2110     -33.702 -42.621  20.720  1.00  0.00
ATOM   3990  CUZ CUZ Z2111     -73.799 -76.599 -79.288  1.00  0.00
ATOM   3991  CVA CVA Z2112       2.260 -69.773  61.978  1.00  0.00
ATOM   3992  CVB CVB Z2113     -79.407 -27.794  53.117  1.00  0.00
ATOM   3993  CVC CVC Z2114      64.015  84.907 -65.638  1.00  0.00
ATOM   3994  CVD CVD Z2115      35.743 -57.979 -84.342  1.00  0.00
ATOM   3995  CVE CVE Z2116      82.968 -11.382  87.445  1.00  0.00
ATOM   3996  CVF CVF Z2117      11.854 -61.898  87.241  1.00  0.00
ATOM   3997  CVG CVG Z2118      22.258 -30.170  80.796  1.00  0.00
ATOM   3998  CVH CVH Z2119      43.718  10.863 -59.863  1.00  0.00
ATOM   3999  CVI CVI Z2120      75.052  61.816  24.487  1.00  0.00
ATOM   4000  CVJ CVJ Z2121     -56.460  39.467  77.957  1.00  0.00
ATOM   4001  CVK CVK Z2122      86.359  18.804 -54.344  1.00  0.00
ATOM   4002  CVL CVL Z2123     -41.625 -44.972 -51.287  1.00  0.00
ATOM   4003  CVM CVM Z2124      27.881  74.526  80.120  1.00  0.00
ATOM   4004  CVN CVN Z2125     -70.997 -12.215  83.030  1.00  0.00
ATOM   4005  CVO CVO Z2126     -73.698 -87.913  -0.476  1.00  0.00
ATOM   4006  CVP CVP Z2127      35.264  36.635  47.828  1.00  0.00
ATOM   4007  CVQ CVQ Z2128      -3.300 -88.211 -85.218  1.00  0.00
ATOM   4008  CVR CVR Z2129      84.982 -41.268  83.988  1.00  0.00
ATOM   4009  CVS CVS Z2130     -52.638  62.091  86.941  1.00  0.00
ATOM   4010  CVT CVT Z2131     -85.353 -50.047 -59.060  1.00  0.00
ATOM   4011  CVU CVU Z2132      42.089 -72.886 -81.830  1.00  0.00
ATOM   4012  CVV CVV Z2133      70.550 -56.726  78.394  1.00  0.00
ATOM   4013  CVW CVW Z2134     -26.419 -11.664 -83.414  1.00  0.00
ATOM   4014  CVX CVX Z2135     -11.866  77.472 -35.729  1.00  0.00
ATOM   4015  CVY CVY Z2136       6.132 -11.964 -34.659  1.00  0.00
ATOM   4016  CVZ CVZ Z2137     -85.488  26.039 -85.654  1.00  0.00
ATOM   4017  CWA CWA Z2138       4.397  81.662  11.103  1.00  0.00
ATOM   4018  CWB CWB Z2139      -0.595 -32.417  73.440  1.00  0.00
ATOM   4019  CWC CWC Z2140     -11.890 -57.990 -82.607  1.00  0.00
ATOM   4020  CWD CWD Z2141      88.254   0.098 -63.824  1.00  0.00
ATOM   4021  CWE CWE Z2142      69.314  63.305  65.733  1.00  0.00
ATOM   4022  CWF CWF Z2143      17.708  72.072 -13.735  1.00  0.00
ATOM   4023  CWG CWG Z2144     -25.923 -32.169  36.937  1.00  0.00
ATOM   4024  CWH CWH Z2145      26.694  17.321 -47.904  1.00  0.00
ATOM   4025  CWI CWI Z2146      -5.056  82.866  79.645  1.00  0.00
ATOM   4026  CWJ CWJ Z2147     -26.803 -83.168  61.282  1.00  0.00
ATOM   4027  CWK CWK Z2148      47.160 -28.977  43.211  1.00  0.00
ATOM   4028  CWL CWL Z2149      79.560  71.230 -71.557  1.00  0.00
ATOM   4029  CWM CWM Z2150      30.751 -13.524  72.505  1.00  0.00
ATOM   4030  CWN CWN Z2151      27.971  -7.428 -29.255  1.00  0.00
ATOM   4031  CWO CWO Z2152     -37.657   4.018 -63.835  1.00  0.00
ATOM   4032  CWP CWP Z2153      23.248  20.567 -85.874  1.00  0.00
ATOM   4033  CWQ CWQ Z2154      82.228 -50.497 -33.289  1.00  0.00
ATOM   4034  CWR CWR Z2155      -0.431  47.233  12.806  1.00  0.00
ATOM   4035  CWS CWS Z2156     -10.211  15.480  63.629  1.00  0.00
ATOM   4036  CWT CWT Z2157      -8.279 -40.871 -26.200  1.00  0.00
ATOM   4037  CWU CWU Z2158     -11.247 -15.098 -39.508  1.00  0.00
ATOM   4038  CWV CWV Z2159      43.790  83.144 -86.582  1.00  0.00
ATOM   4039  CWW CWW Z2160     -84.532  63.715 -23.886  1.00  0.00
ATOM   4040  CWX CWX Z2161     -56.977   8.278  18.836  1.00  0.00
ATOM   4041  CWY CWY Z2162     -81.751  78.342  50.119  1.00  0.00
ATOM   4042  CWZ CWZ Z2163     -51.141   9.261  31.008  1.00  0.00
ATOM   4043  CXA CXA Z2164      64.088 -72.194  28.962  1.00  0.00
ATOM   4044  CXB CXB Z2165     -67.365 -37.386 -52.379  1.00  0.00
ATOM   4045  CXC CXC Z2166      76.326 -28.804  82.173  1.00  0.00
ATOM   4046  CXD CXD Z2167      17.614  15.708  82.417  1.00  0.00
ATOM   4047  CXE CXE Z2168      33.673  56.674  34.459  1.00  0.00
ATOM   4048  CXF CXF Z2169     -75.621 -62.490  86.267  1.00  0.00
ATOM   4049  CXG CXG Z2170      60.288  38.899  -7.736  1.00  0.00
ATOM   4050  CXH CXH Z2171       9.533  30.644  16.062  1.00  0.00
ATOM   4051  CXI CXI Z2172      80.092  -1.666 -81.880  1.00  0.00
ATOM   4052  CXJ CXJ Z2173      56.099 -79.106  36.404  1.00  0.00
ATOM   4053  CXK CXK Z2174      23.856   6.454 -75.145  1.00  0.00
ATOM   4054  CXL CXL Z2175      82.674  38.558  87.099  1.00  0.00
ATOM   4055  CXM CXM Z2176     -21.690   6.819 -79.854  1.00  0.00
ATOM   4056  CXN CXN Z2177      87.952 -17.640 -39.452  1.00  0.00
ATOM   4057  CXO CXO Z2178     -44.495  81.562  38.678  1.00  0.00
ATOM   4058  CXP CXP Z2179      18.488 -72.474  76.079  1.00  0.00
ATOM   4059  CXQ CXQ Z2180      86.046 -86.192  -6.936  1.00  0.00
ATOM   4060  CXR CXR Z2181     -44.780 -20.825  85.746  1.00  0.00
ATOM   4061  CXS CXS Z2182     -10.478 -25.439  64.690  1.00  0.00
ATOM   4062  CXT CXT Z2183      79.007 -17.498  63.888  1.00  0.00
ATOM   4063  CXU CXU Z2184      31.796  13.538  86.236  1.00  0.00
ATOM   4064  CXV CXV Z2185      57.016 -84.929 -83.618  1.00  0.00
ATOM   4065  CXW CXW Z2186     -13.090 -76.315  77.706  1.00  0.00
ATOM   4066  CXX CXX Z2187      61.822  32.226 -39.552  1.00  0.00
ATOM   4067  CXY CXY Z2188      -1.600  10.712  -7.341  1.00  0.00
ATOM   4068  CXZ CXZ Z2189     -79.049 -38.248  17.558  1.00  0.00
ATOM   4069  CYA CYA Z2190       5.103 -29.270  34.959  1.00  0.00
ATOM   4070  CYB CYB Z2191      -4.690 -15.831  15.546  1.00  0.00
ATOM   4071  CYC CYC Z2192      75.462 -46.508  62.957  1.00  0.00
ATOM   4072  CYD CYD Z2193      22.281  78.767 -40.945  1.00  0.00
ATOM   4073  CYE CYE Z2194     -12.577 -46.426  85.457  1.00  0.00
ATOM   4074  CYF CYF Z2195     -61.883 -50.931  32.158  1.00  0.00
ATOM   4075  CYG CYG Z2196      16.048  52.740  16.855  1.00  0.00
ATOM   4076  CYH CYH Z2197     -37.365  73.431  50.429  1.00  0.00
ATOM   4077  CYI CYI Z2198     -21.751  28.174  61.380  1.00  0.00
ATOM   4078  CYJ CYJ Z2199      17.578 -59.773  -4.079  1.00  0.00
ATOM   4079  CYK CYK Z2200     -48.703  -0.715  42.230  1.00  0.00
ATOM   4080  CYL CYL Z2201      43.087  22.960  42.476  1.00  0.00
ATOM   4081  CYM CYM Z2202      -1.669 -75.181 -83.427  1.00  0.00
ATOM   4082  CYN CYN Z2203     -24.483  47.545   6.648  1.00  0.00
ATOM   4083  CYO CYO Z2204     -55.088 -39.256 -51.241  1.00  0.00
ATOM   4084  CYP CYP Z2205      31.341 -82.080 -43.698  1.00  0.00
ATOM   4085  CYQ CYQ Z2206     -68.556  25.790 -36.883  1.00  0.00
ATOM   4086  CYR CYR Z2207      49.500  50.365  28.007  1.00  0.00
ATOM   4087  CYS CYS Z2208      88.344 -25.610  41.851  1.00  0.00
ATOM   4088  CYT CYT Z2209     -84.447 -70.368  78.791  1.00  0.00
ATOM   4089  CYU CYU Z2210      83.452 -48.490  39.930  1.00  0.00
ATOM   4090  CYV CYV Z2211      85.732  61.884 -43.924  1.00  0.00
ATOM   4091  CYW CYW Z2212      70.387 -72.312  65.928  1.00  0.00
ATOM   4092  CYX CYX Z2213     -66.224   1.243 -18.056  1.00  0.00
ATOM   4093  CYY CYY Z2214      14.703 -83.389  82.335  1.00  0.00
ATOM   4094  CYZ CYZ Z2215     -83.891  36.426  51.999  1.00  0.00
ATOM   4095  CZA CZA Z2216      72.921   7.436  63.636  1.00  0.00
ATOM   4096  CZB CZB Z2217     -53.151 -28.423 -85.327  1.00  0.00
ATOM   4097  CZC CZC Z2218     -65.900  43.252 -42.406  1.00  0.00
ATOM   4098  CZD CZD Z2219     -79.509  49.193 -78.895  1.00  0.00
ATOM   4099  CZE CZE Z2220     -49.214  50.770 -84.932  1.00  0.00
ATOM   4100  CZF CZF Z2221      43.439  38.872  58.329  1.00  0.00
ATOM   4101  CZG CZG Z2222       4.693 -68.652  75.532  1.00  0.00
ATOM   4102  CZH CZH Z2223      -7.942   4.052  24.153  1.00  0.00
ATOM   4103  CZI CZI Z2224      31.062 -23.899 -57.067  1.00  0.00
ATOM   4104  CZJ CZJ Z2225     -32.394 -12.580 -55.849  1.00  0.00
ATOM   4105  CZK CZK Z2226     -82.566 -36.187   4.383  1.00  0.00
ATOM   4106  CZL CZL Z2227       5.023  44.188  30.244  1.00  0.00
ATOM   4107  CZM CZM Z2228     -58.847  80.656 -58.383  1.00  0.00
ATOM   4108  CZN CZN Z2229      55.778  -3.612  32.128  1.00  0.00
ATOM   4109  CZO CZO Z2230      70.644 -59.125  42.975  1.00  0.00
ATOM   4110  CZP CZP Z2231     -66.573  21.966  62.781  1.00  0.00
ATOM   4111  CZQ CZQ Z2232     -58.876 -85.585 -81.389  1.00  0.00
ATOM   4112  CZR CZR Z2233     -32.359  18.914  -0.238  1.00  0.00
ATOM   4113  CZS CZS Z2234      83.129 -89.018 -40.068  1.00  0.00
ATOM   4114  CZT CZT Z2235     -28.958  71.168  -3.168  1.00  0.00
ATOM   4115  CZU CZU Z2236     -44.837 -68.487  65.856  1.00  0.00
ATOM   4116  CZV CZV Z2237     -43.281 -54.868  36.615  1.00  0.00
ATOM   4117  CZW CZW Z2238     -82.398  -6.644 -28.605  1.00  0.00
ATOM   4118  CZX CZX Z2239      88.684  -5.486  19.375  1.00  0.00
ATOM   4119  CZY CZY Z2240      81.983  29.507   1.739  1.00  0.00
ATOM   4120  CZZ CZZ Z2241     -79.891 -13.446  -0.839  1.00  0.00
ATOM   4121  DAA DAA Z2242      60.527  42.290 -77.178  1.00  0.00
ATOM   4122  DAB DAB Z2243     -68.681  29.715 -85.106  1.00  0.00
ATOM   4123  DAC DAC Z2244      75.783  76.268  30.319  1.00  0.00
ATOM   4124  DAD DAD Z2245       2.383  81.214 -42.055  1.00  0.00
ATOM   4125  DAE DAE Z2246     -44.815 -84.184  80.007  1.00  0.00
ATOM   4126  DAF DAF Z2247      82.611  75.085 -83.457  1.00  0.00
ATOM   4127  DAG DAG Z2248      39.572 -44.234 -16.086  1.00  0.00
ATOM   4128  DAH DAH Z2249     -49.747 -33.661 -41.048  1.00  0.00
ATOM   4129  DAI DAI Z2250     -86.233 -16.771 -82.959  1.00  0.00
ATOM   4130  DAJ DAJ Z2251      77.087  70.278  14.602  1.00  0.00
ATOM   4131  DAK DAK Z2252      73.756 -75.654 -56.518  1.00  0.00
ATOM   4132  DAL DAL Z2253      70.698 -16.735  83.415  1.00  0.00
ATOM   4133  DAM DAM Z2254      -6.149 -87.644 -69.659  1.00  0.00
ATOM   4134  DAN DAN Z2255      88.751  49.775  33.023  1.00  0.00
ATOM   4135  DAO DAO Z2256     -81.419 -86.621 -53.285  1.00  0.00
ATOM   4136  DAP DAP Z2257      37.235   0.206  48.117  1.00  0.00
ATOM   4137  DAQ DAQ Z2258     -54.755  -4.057 -10.124  1.00  0.00
ATOM   4138  DAR DAR Z2259      -9.500  17.409  39.748  1.00  0.00
ATOM   4139  DAS DAS Z2260     -20.969  78.234 -14.611  1.00  0.00
ATOM   4140  DAT DAT Z2261     -35.930 -62.191 -61.231  1.00  0.00
ATOM   4141  DAU DAU Z2262     -43.387  20.544   9.948  1.00  0.00
ATOM   4142  DAV DAV Z2263      26.920  43.738 -43.556  1.00  0.00
ATOM   4143  DAW DAW Z2264     -80.079 -28.820 -82.095  1.00  0.00
ATOM   4144  DAX DAX Z2265      79.725  16.286 -67.575  1.00  0.00
ATOM   4145  DAY DAY Z2266       7.255 -32.078  86.805  1.00  0.00
ATOM   4146  DAZ DAZ Z2267       7.586  78.489  -5.841  1.00  0.00
ATOM   4147  DBA DBA Z2268      89.190  73.143   4.637  1.00  0.00
ATOM   4148  DBB DBB Z2269     -58.765  32.023 -51.875  1.00  0.00
ATOM   4149  DBC DBC Z2270     -42.298 -46.759 -73.290  1.00  0.00
ATOM   4150  DBD DBD Z2271      -8.312  72.976 -71.865  1.00  0.00
ATOM   4151  DBE DBE Z2272     -62.414  74.038  47.277  1.00  0.00
ATOM   4152  DBF DBF Z2273     -72.869 -66.976  14.968  1.00  0.00
ATOM   4153  DBG DBG Z2274      29.730  -4.998   7.013  1.00  0.00
ATOM   4154  DBH DBH Z2275      90.658  36.634 -18.113  1.00  0.00
ATOM   4155  DBI DBI Z2276      44.709  13.715  28.200  1.00  0.00
ATOM   4156  DBJ DBJ Z2277      35.250 -81.394  -0.136  1.00  0.00
ATOM   4157  DBK DBK Z2278     -67.742 -63.139  -5.012  1.00  0.00
ATOM   4158  DBL DBL Z2279     -70.007  54.553  86.437  1.00  0.00
ATOM   4159  DBM DBM Z2280     -19.671 -22.698 -10.824  1.00  0.00
ATOM   4160  DBN DBN Z2281      32.536  29.412  81.448  1.00  0.00
ATOM   4161  DBO DBO Z2282      69.362 -13.637 -54.836  1.00  0.00
ATOM   4162  DBP DBP Z2283     -20.005  -3.055 -29.087  1.00  0.00
ATOM   4163  DBQ DBQ Z2284      -3.896  59.683   2.812  1.00  0.00
ATOM   4164  DBR DBR Z2285      -4.046 -23.758  28.277  1.00  0.00
ATOM   4165  DBS DBS Z2286     -39.580 -45.697  85.754  1.00  0.00
ATOM   4166  DBT DBT Z2287     -16.868  33.807 -65.473  1.00  0.00
ATOM   4167  DBU DBU Z2288     -43.698  -5.907  14.948  1.00  0.00
ATOM   4168  DBV DBV Z2289     -27.679  44.159  84.749  1.00  0.00
ATOM   4169  DBW DBW Z2290      62.177  80.983  15.914  1.00  0.00
ATOM   4170  DBX DBX Z2291      79.227  46.956 -57.225  1.00  0.00
ATOM   4171  DBY DBY Z2292     -83.475  47.949  80.486  1.00  0.00
ATOM   4172  DBZ DBZ Z2293     -30.537 -74.723  12.886  1.00  0.00
ATOM   4173  DCA DCA Z2294      66.085  -7.876 -78.909  1.00  0.00
ATOM   4174  DCB DCB Z2295     -18.907  12.141  55.313  1.00  0.00
ATOM   4175  DCC DCC Z2296     -49.140  81.001  51.722  1.00  0.00
ATOM   4176  DCD DCD Z2297      69.199  -3.232 -41.185  1.00  0.00
ATOM   4177  DCE DCE Z2298     -41.519  84.880 -83.161  1.00  0.00
ATOM   4178  DCF DCF Z2299     -29.285 -39.060  53.510  1.00  0.00
ATOM   4179  DCG DCG Z2300       6.238 -25.626  62.435  1.00  0.00
ATOM   4180  DCH DCH Z2301      -2.223 -35.791 -11.661  1.00  0.00
ATOM   4181  DCI DCI Z2302     -44.798  19.244  43.924  1.00  0.00
ATOM   4182  DCJ DCJ Z2303     -22.160  -6.283  13.009  1.00  0.00
ATOM   4183  DCK DCK Z2304     -15.171 -80.855 -83.472  1.00  0.00
ATOM   4184  DCL DCL Z2305      79.030 -28.355 -82.313  1.00  0.00
ATOM   4185  DCM DCM Z2306      -0.144 -73.294  25.916  1.00  0.00
ATOM   4186  DCN DCN Z2307      13.325 -42.313  40.741  1.00  0.00
ATOM   4187  DCO DCO Z2308       0.653 -35.855   7.186  1.00  0.00
ATOM   4188  DCP DCP Z2309     -35.201 -61.554  86.916  1.00  0.00
ATOM   4189  DCQ DCQ Z2310      45.727 -34.481 -46.081  1.00  0.00
ATOM   4190  DCR DCR Z2311      37.580 -31.041  30.646  1.00  0.00
ATOM   4191  DCS DCS Z2312     -15.576  72.261  83.371  1.00  0.00
ATOM   4192  DCT DCT Z2313     -27.989 -48.567 -81.352  1.00  0.00
ATOM   4193  DCU DCU Z2314     -32.114 -74.828 -33.859  1.00  0.00
ATOM   4194  DCV DCV Z2315     -43.240 -60.675  75.598  1.00  0.00
ATOM   4195  DCW DCW Z2316      55.450  33.178 -27.311  1.00  0.00
ATOM   4196  DCX DCX Z2317      27.965 -43.784 -25.022  1.00  0.00
ATOM   4197  DCY DCY Z2318      72.422  71.573 -58.913  1.00  0.00
ATOM   4198  DCZ DCZ Z2319     -36.052  12.047  25.244  1.00  0.00
ATOM   4199  DDA DDA Z2320      86.750  23.294  18.205  1.00  0.00
ATOM   4200  DDB DDB Z2321      79.531 -65.842  87.510  1.00  0.00
ATOM   4201  DDC DDC Z2322     -79.505 -17.563  67.796  1.00  0.00
ATOM   4202  DDD DDD Z2323      48.590  32.310 -13.448  1.00  0.00
ATOM   4203  DDE DDE Z2324     -40.441 -37.829  63.811  1.00  0.00
ATOM   4204  DDF DDF Z2325      83.333  52.271  87.125  1.00  0.00
ATOM   4205  DDG DDG Z2326      83.448  45.530  66.734  1.00  0.00
ATOM   4206  DDH DDH Z2327     -54.148  41.645  38.296  1.00  0.00
ATOM   4207  DDI DDI Z2328      82.791  84.754 -29.964  1.00  0.00
ATOM   4208  DDJ DDJ Z2329      80.953  81.344  20.748  1.00  0.00
ATOM   4209  DDK DDK Z2330      37.355 -37.715 -58.562  1.00  0.00
ATOM   4210  DDL DDL Z2331     -10.776 -13.079 -86.185  1.00  0.00
ATOM   4211  DDM DDM Z2332     -57.031  31.908  66.784  1.00  0.00
ATOM   4212  DDN DDN Z2333     -72.364 -47.598 -67.019  1.00  0.00
ATOM   4213  DDO DDO Z2334      43.464 -90.057  -4.501  1.00  0.00
ATOM   4214  DDP DDP Z2335     -44.253 -57.490 -66.997  1.00  0.00
ATOM   4215  DDQ DDQ Z2336     -50.169 -56.154 -85.564  1.00  0.00
ATOM   4216  DDR DDR Z2337      67.921  -1.035 -59.861  1.00  0.00
ATOM   4217  DDS DDS Z2338      87.355  38.520  40.515  1.00  0.00
ATOM   4218  DDT DDT Z2339      -4.712   8.471 -18.239  1.00  0.00
ATOM   4219  DDU DDU Z2340     -85.375 -57.855  57.769  1.00  0.00
ATOM   4220  DDV DDV Z2341     -29.478  -0.581 -36.895  1.00  0.00
ATOM   4221  DDW DDW Z2342      47.151 -84.550  51.027  1.00  0.00
ATOM   4222  DDX DDX Z2343     -74.818 -69.769  69.212  1.00  0.00
ATOM   4223  DDY DDY Z2344     -82.279  57.682   9.700  1.00  0.00
ATOM   4224  DDZ DDZ Z2345     -75.241  83.985 -84.874  1.00  0.00
ATOM   4225  DEA DEA Z2346      36.490   6.046 -37.084  1.00  0.00
ATOM   4226  DEB DEB Z2347     -83.249 -11.898  49.322  1.00  0.00
ATOM   4227  DEC DEC Z2348      28.808  81.534  42.752  1.00  0.00
ATOM   4228  DED DED Z2349       2.112   1.295 -79.381  1.00  0.00
ATOM   4229  DEE DEE Z2350     -82.784 -70.069 -55.726  1.00  0.00
ATOM   4230  DEF DEF Z2351      42.327 -24.522 -29.504  1.00  0.00
ATOM   4231  DEG DEG Z2352      49.559 -88.548  86.472  1.00  0.00
ATOM   4232  DEH DEH Z2353      20.245 -73.327  -0.370  1.00  0.00
ATOM   4233  DEI DEI Z2354     -39.521  42.863  -5.360  1.00  0.00
ATOM   4234  DEJ DEJ Z2355      41.676  44.956  39.892  1.00  0.00
ATOM   4235  DEK DEK Z2356      25.285 -82.974   7.135  1.00  0.00
ATOM   4236  DEL DEL Z2357      33.913 -72.774  48.915  1.00  0.00
ATOM   4237  DEM DEM Z2358      21.878  31.244  12.359  1.00  0.00
ATOM   4238  DEN DEN Z2359     -70.200 -55.350  42.285  1.00  0.00
ATOM   4239  DEO DEO Z2360      -3.568 -12.117  33.068  1.00  0.00
ATOM   4240  DEP DEP Z2361     -31.208  42.926 -21.042  1.00  0.00
ATOM   4241  DEQ DEQ Z2362      14.120  20.456 -19.399  1.00  0.00
ATOM   4242  DER DER Z2363     -61.334  76.209  19.359  1.00  0.00
ATOM   4243  DES DES Z2364     -18.972 -89.142 -36.631  1.00  0.00
ATOM   4244  DET DET Z2365      43.675  -9.178  65.842  1.00  0.00
ATOM   4245  DEU DEU Z2366     -44.173  66.368  41.270  1.00  0.00
ATOM   4246  DEV DEV Z2367      45.821  -8.796 -35.577  1.00  0.00
ATOM   4247  DEW DEW Z2368      75.764  77.955  79.250  1.00  0.00
ATOM   4248  DEX DEX Z2369     -84.917 -48.556  73.614  1.00  0.00
ATOM   4249  DEY DEY Z2370      87.987  65.629  -6.125  1.00  0.00
ATOM   4250  DEZ DEZ Z2371      54.845  59.273  13.789  1.00  0.00
ATOM   4251  DFA DFA Z2372     -72.246  79.327 -44.323  1.00  0.00
ATOM   4252  DFB DFB Z2373      59.776 -66.314  85.604  1.00  0.00
ATOM   4253  DFC DFC Z2374      29.342  64.142 -58.534  1.00  0.00
ATOM   4254  DFD DFD Z2375      26.164  60.866  81.641  1.00  0.00
ATOM   4255  DFE DFE Z2376      -7.667  12.138  83.208  1.00  0.00
ATOM   4256  DFF DFF Z2377      61.167 -30.311  33.789  1.00  0.00
ATOM   4257  DFG DFG Z2378      73.623 -76.570 -82.729  1.00  0.00
ATOM   4258  DFH DFH Z2379      24.649 -48.871  78.055  1.00  0.00
ATOM   4259  DFI DFI Z2380      55.909 -42.814 -30.892  1.00  0.00
ATOM   4260  DFJ DFJ Z2381      -1.605  46.649 -12.509  1.00  0.00
ATOM   4261  DFK DFK Z2382      26.536  35.692 -72.978  1.00  0.00
ATOM   4262  DFL DFL Z2383     -79.661  48.161  47.090  1.00  0.00
ATOM   4263  DFM DFM Z2384     -55.011 -73.673  84.692  1.00  0.00
ATOM   4264  DFN DFN Z2385      67.368 -35.947 -44.047  1.00  0.00
ATOM   4265  DFO DFO Z2386      18.038 -74.634  47.903  1.00  0.00
ATOM   4266  DFP DFP Z2387     -85.035  74.072 -32.734  1.00  0.00
ATOM   4267  DFQ DFQ Z2388     -79.393  62.411  49.098  1.00  0.00
ATOM   4268  DFR DFR Z2389      63.009 -30.503  22.283  1.00  0.00
ATOM   4269  DFS DFS Z2390     -15.178  62.439   2.912  1.00  0.00
ATOM   4270  DFT DFT Z2391      26.342 -46.572  64.322  1.00  0.00
ATOM   4271  DFU DFU Z2392     -80.279  44.636  28.426  1.00  0.00
ATOM   4272  DFV DFV Z2393       0.115  52.355 -82.181  1.00  0.00
ATOM   4273  DFW DFW Z2394       8.801 -50.086  33.310  1.00  0.00
ATOM   4274  DFX DFX Z2395      -8.877   0.758  53.737  1.00  0.00
ATOM   4275  DFY DFY Z2396      28.777 -76.227 -84.516  1.00  0.00
ATOM   4276  DFZ DFZ Z2397     -66.958 -40.232  10.228  1.00  0.00
ATOM   4277  DGA DGA Z2398      89.097  51.945  75.851  1.00  0.00
ATOM   4278  DGB DGB Z2399      53.046 -76.783 -35.364  1.00  0.00
ATOM   4279  DGC DGC Z2400      89.753  42.360 -73.645  1.00  0.00
ATOM   4280  DGD DGD Z2401      85.923  70.404  73.377  1.00  0.00
ATOM   4281  DGE DGE Z2402     -18.769  12.564   6.637  1.00  0.00
ATOM   4282  DGF DGF Z2403       4.458  10.060  66.720  1.00  0.00
ATOM   4283  DGG DGG Z2404     -80.416 -89.412 -82.199  1.00  0.00
ATOM   4284  DGH DGH Z2405      68.041  79.000  69.605  1.00  0.00
ATOM   4285  DGI DGI Z2406     -56.740  -8.281 -84.578  1.00  0.00
ATOM   4286  DGJ DGJ Z2407     -41.205  -0.253 -16.585  1.00  0.00
ATOM   4287  DGK DGK Z2408      77.856  13.103   0.489  1.00  0.00
ATOM   4288  DGL DGL Z2409     -83.555  43.993  61.462  1.00  0.00
ATOM   4289  DGM DGM Z2410      84.648 -51.293  87.320  1.00  0.00
ATOM   4290  DGN DGN Z2411      12.156 -19.471  76.298  1.00  0.00
ATOM   4291  DGO DGO Z2412      86.957  -3.921  45.062  1.00  0.00
ATOM   4292  DGP DGP Z2413     -38.079 -88.850   6.223  1.00  0.00
ATOM   4293  DGQ DGQ Z2414     -26.066 -85.747 -66.373  1.00  0.00
ATOM   4294  DGR DGR Z2415      19.626 -71.675 -55.485  1.00  0.00
ATOM   4295  DGS DGS Z2416     -82.625  46.831  -2.101  1.00  0.00
ATOM   4296  DGT DGT Z2417     -68.176 -55.201  12.426  1.00  0.00
ATOM   4297  DGU DGU Z2418      50.741  71.408  17.497  1.00  0.00
ATOM   4298  DGV DGV Z2419      55.931 -53.562 -80.010  1.00  0.00
ATOM   4299  DGW DGW Z2420     -33.513  21.683 -62.107  1.00  0.00
ATOM   4300  DGX DGX Z2421     -43.874  83.761   6.454  1.00  0.00
ATOM   4301  DGY DGY Z2422      89.659  60.633 -59.975  1.00  0.00
ATOM   4302  DGZ DGZ Z2423     -41.624 -88.255 -76.387  1.00  0.00
ATOM   4303  DHA DHA Z2424      28.798  -9.799 -10.238  1.00  0.00
ATOM   4304  DHB DHB Z2425     -13.511 -71.652   7.023  1.00  0.00
ATOM   4305  DHC DHC Z2426     -80.188  42.647 -49.397  1.00  0.00
ATOM   4306  DHD DHD Z2427      68.303  48.062  67.601  1.00  0.00
ATOM   4307  DHE DHE Z2428      60.448 -68.186  46.110  1.00  0.00
ATOM   4308  DHF DHF Z2429      81.857 -70.409 -28.797  1.00  0.00
ATOM   4309  DHG DHG Z2430     -13.306  33.954  38.648  1.00  0.00
ATOM   4310  DHH DHH Z2431      27.622 -68.534  83.477  1.00  0.00
ATOM   4311  DHI DHI Z2432      59.542  10.457  -4.958  1.00  0.00
ATOM   4312  DHJ DHJ Z2433      68.057 -24.936 -47.649  1.00  0.00
ATOM   4313  DHK DHK Z2434     -72.869  22.123 -54.869  1.00  0.00
ATOM   4314  DHL DHL Z2435      14.141 -10.582 -76.354  1.00  0.00
ATOM   4315  DHM DHM Z2436     -59.468  46.973   2.429  1.00  0.00
ATOM   4316  DHN DHN Z2437      64.692  58.401  44.972  1.00  0.00
ATOM   4317  DHO DHO Z2438      57.954  69.123  86.105  1.00  0.00
ATOM   4318  DHP DHP Z2439      42.644   3.013   1.394  1.00  0.00
ATOM   4319  DHQ DHQ Z2440     -86.151 -72.647  -3.283  1.00  0.00
ATOM   4320  DHR DHR Z2441     -15.388 -90.144  88.380  1.00  0.00
ATOM   4321  DHS DHS Z2442     -55.727 -36.323   1.907  1.00  0.00
ATOM   4322  DHT DHT Z2443      45.853 -63.614 -73.068  1.00  0.00
ATOM   4323  DHU DHU Z2444       7.359 -88.905  38.147  1.00  0.00
ATOM   4324  DHV DHV Z2445     -41.408 -58.494 -46.378  1.00  0.00
ATOM   4325  DHW DHW Z2446     -10.615  26.246  80.965  1.00  0.00
ATOM   4326  DHX DHX Z2447      78.197  27.643  66.743  1.00  0.00
ATOM   4327  DHY DHY Z2448       7.523 -86.271  69.885  1.00  0.00
ATOM   4328  DHZ DHZ Z2449     -82.589 -61.712 -29.610  1.00  0.00
ATOM   4329  DIA DIA Z2450      62.814  83.989 -81.096  1.00  0.00
ATOM   4330  DIB DIB Z2451     -32.270   4.279  60.059  1.00  0.00
ATOM   4331  DIC DIC Z2452     -84.672 -39.600  29.717  1.00  0.00
ATOM   4332  DID DID Z2453     -85.166 -27.237 -56.911  1.00  0.00
ATOM   4333  DIE DIE Z2454     -80.848  -2.336  26.121  1.00  0.00
ATOM   4334  DIF DIF Z2455      43.711  84.611   0.464  1.00  0.00
ATOM   4335  DIG DIG Z2456      17.056 -30.218  18.584  1.00  0.00
ATOM   4336  DIH DIH Z2457     -50.947 -18.154  61.342  1.00  0.00
ATOM   4337  DII DII Z2458      -1.136 -90.141  62.391  1.00  0.00
ATOM   4338  DIJ DIJ Z2459      65.628  72.752   7.810  1.00  0.00
ATOM   4339  DIK DIK Z2460     -26.417  82.992   8.837  1.00  0.00
ATOM   4340  DIL DIL Z2461       6.100 -45.540  58.593  1.00  0.00
ATOM   4341  DIM DIM Z2462      21.117 -86.363 -56.926  1.00  0.00
ATOM   4342  DIN DIN Z2463     -26.945 -11.374  85.436  1.00  0.00
ATOM   4343  DIO DIO Z2464     -69.856  -8.485  69.080  1.00  0.00
ATOM   4344  DIP DIP Z2465      22.027  57.108  39.426  1.00  0.00
ATOM   4345  DIQ DIQ Z2466     -64.819  86.189   7.590  1.00  0.00
ATOM   4346  DIR DIR Z2467     -17.188  62.150 -72.516  1.00  0.00
ATOM   4347  DIS DIS Z2468      41.807 -84.789  23.218  1.00  0.00
ATOM   4348  DIT DIT Z2469     -82.810  75.907 -64.014  1.00  0.00
ATOM   4349  DIU DIU Z2470      25.152  43.888  15.015  1.00  0.00
ATOM   4350  DIV DIV Z2471      21.492  36.105 -51.897  1.00  0.00
ATOM   4351  DIW DIW Z2472       3.271 -60.210 -81.020  1.00  0.00
ATOM   4352  DIX DIX Z2473      89.750  43.612 -40.167  1.00  0.00
ATOM   4353  DIY DIY Z2474       8.893  63.400  10.284  1.00  0.00
ATOM   4354  DIZ DIZ Z2475      30.011 -17.814   7.596  1.00  0.00
ATOM   4355  DJA DJA Z2476     -84.681 -26.940  23.615  1.00  0.00
ATOM   4356  DJB DJB Z2477      -2.629 -55.417  60.953  1.00  0.00
ATOM   4357  DJC DJC Z2478     -45.003  57.759  31.689  1.00  0.00
ATOM   4358  DJD DJD Z2479     -56.138  10.802  53.050  1.00  0.00
ATOM   4359  DJE DJE Z2480      90.457  12.796 -77.775  1.00  0.00
ATOM   4360  DJF DJF Z2481     -72.614 -14.812 -84.000  1.00  0.00
ATOM   4361  DJG DJG Z2482      19.075 -85.500  70.296  1.00  0.00
ATOM   4362  DJH DJH Z2483     -29.932 -70.284  60.011  1.00  0.00
ATOM   4363  DJI DJI Z2484      -0.674   7.482 -31.681  1.00  0.00
ATOM   4364  DJJ DJJ Z2485      32.430 -88.701  56.747  1.00  0.00
ATOM   4365  DJK DJK Z2486      71.026  20.562 -55.215  1.00  0.00
ATOM   4366  DJL DJL Z2487     -34.884  83.129 -42.535  1.00  0.00
ATOM   4367  DJM DJM Z2488     -32.633 -76.062  80.905  1.00  0.00
ATOM   4368  DJN DJN Z2489      56.381  -5.537   3.808  1.00  0.00
ATOM   4369  DJO DJO Z2490     -65.264  45.445  37.397  1.00  0.00
ATOM   4370  DJP DJP Z2491     -45.033 -28.075   0.927  1.00  0.00
ATOM   4371  DJQ DJQ Z2492      67.708 -42.067 -21.374  1.00  0.00
ATOM   4372  DJR DJR Z2493     -13.465  49.905  66.848  1.00  0.00
ATOM   4373  DJS DJS Z2494      -1.172 -14.463  49.302  1.00  0.00
ATOM   4374  DJT DJT Z2495      -1.815  80.817 -63.399  1.00  0.00
ATOM   4375  DJU DJU Z2496       7.326  70.464 -26.099  1.00  0.00
ATOM   4376  DJV DJV Z2497      88.986 -46.756  26.293  1.00  0.00
ATOM   4377  DJW DJW Z2498     -27.536  28.732   7.069  1.00  0.00
ATOM   4378  DJX DJX Z2499      35.131 -43.958 -44.247  1.00  0.00
ATOM   4379  DJY DJY Z2500       8.346 -57.388  22.433  1.00  0.00
ATOM   4380  DJZ DJZ Z2501     -82.499 -75.869  12.554  1.00  0.00
ATOM   4381  DKA DKA Z2502      58.806  12.436 -57.908  1.00  0.00
ATOM   4382  DKB DKB Z2503      14.182  47.110   5.319  1.00  0.00
ATOM   4383  DKC DKC Z2504      74.764  79.519 -34.467  1.00  0.00
ATOM   4384  DKD DKD Z2505      76.737 -27.517  -9.069  1.00  0.00
ATOM   4385  DKE DKE Z2506     -28.780 -59.529  55.373  1.00  0.00
ATOM   4386  DKF DKF Z2507      38.880   2.611  19.293  1.00  0.00
ATOM   4387  DKG DKG Z2508     -23.759  61.283  89.001  1.00  0.00
ATOM   4388  DKH DKH Z2509     -84.769   9.081  50.403  1.00  0.00
ATOM   4389  DKI DKI Z2510     -78.754  81.634 -14.669  1.00  0.00
ATOM   4390  DKJ DKJ Z2511      67.498 -63.073 -74.763  1.00  0.00
ATOM   4391  DKK DKK Z2512     -14.819 -48.387   4.894  1.00  0.00
ATOM   4392  DKL DKL Z2513     -79.253 -31.349  69.650  1.00  0.00
ATOM   4393  DKM DKM Z2514      81.323 -89.931 -55.610  1.00  0.00
ATOM   4394  DKN DKN Z2515      86.593 -30.112  55.136  1.00  0.00
ATOM   4395  DKO DKO Z2516      63.562  83.982 -48.608  1.00  0.00
ATOM   4396  DKP DKP Z2517     -46.865  80.072 -70.616  1.00  0.00
ATOM   4397  DKQ DKQ Z2518      12.382  74.669  18.509  1.00  0.00
ATOM   4398  DKR DKR Z2519      60.717  84.804 -24.830  1.00  0.00
ATOM   4399  DKS DKS Z2520     -53.515 -88.909  38.308  1.00  0.00
ATOM   4400  DKT DKT Z2521     -37.349 -79.157 -51.634  1.00  0.00
ATOM   4401  DKU DKU Z2522      17.102  85.673  62.795  1.00  0.00
ATOM   4402  DKV DKV Z2523      56.687 -77.846  62.272  1.00  0.00
ATOM   4403  DKW DKW Z2524     -21.770  30.025  88.044  1.00  0.00
ATOM   4404  DKX DKX Z2525      88.489  39.457  55.330  1.00  0.00
ATOM   4405  DKY DKY Z2526     -19.620  19.219 -30.435  1.00  0.00
ATOM   4406  DKZ DKZ Z2527     -26.287  81.306 -79.916  1.00  0.00
ATOM   4407  DLA DLA Z2528     -70.494   6.874  -5.511  1.00  0.00
ATOM   4408  DLB DLB Z2529      11.263 -89.440 -10.455  1.00  0.00
ATOM   4409  DLC DLC Z2530     -72.440 -25.813   6.340  1.00  0.00
ATOM   4410  DLD DLD Z2531      27.565  20.477  49.980  1.00  0.00
ATOM   4411  DLE DLE Z2532      34.738  64.621  22.217  1.00  0.00
ATOM   4412  DLF DLF Z2533      49.333  16.635  -1.088  1.00  0.00
ATOM   4413  DLG DLG Z2534     -52.435 -84.162  -5.083  1.00  0.00
ATOM   4414  DLH DLH Z2535      11.516  31.071   0.180  1.00  0.00
ATOM   4415  DLI DLI Z2536      72.197  12.583 -83.355  1.00  0.00
ATOM   4416  DLJ DLJ Z2537     -58.143  46.278 -77.006  1.00  0.00
END
