# Supplementary material for: The Effect of Macromolecular Crowding on the Electrostatic Component of Barnase–Barstar Binding: A Computational, Implicit Solvent-Based Study
Source: PLoS One. 2014 Jun 10;9(6):e98618. doi: 10.1371/journal.pone.0098618 (PMC4051634; doi:10.1371/journal.pone.0098618)
Supplement: File S1 — Contains sample pdb files used in our analyses; each contains the barnase/barstar complex with a specific random placement of crowders of varying radii at 30% crowding density. Also included are files specifying, for each pdb file, the radii of each atom and model crowder. (TAR) [file pone.0098618.s005.tar › vary30percent_pdb/with_crowders-8.pdb]

ATOM      1  CAY VAL A   3      18.329  -9.767 -18.786  1.00  0.00
ATOM      2  CY  VAL A   3      17.463  -9.299 -17.665  1.00  0.55
ATOM      3  OY  VAL A   3      17.203 -10.038 -16.718  1.00 -0.55
ATOM      4  N   VAL A   3      16.993  -8.037 -17.760  1.00 -0.40
ATOM      5  H   VAL A   3      17.222  -7.453 -18.535  1.00  0.40
ATOM      6  CA  VAL A   3      16.107  -7.419 -16.733  1.00  0.00
ATOM      7  CB  VAL A   3      16.269  -5.903 -16.535  1.00  0.00
ATOM      8  CG1 VAL A   3      15.283  -5.404 -15.502  1.00  0.00
ATOM      9  CG2 VAL A   3      17.666  -5.466 -16.113  1.00  0.00
ATOM     10  C   VAL A   3      14.669  -7.755 -17.123  1.00  0.55
ATOM     11  O   VAL A   3      14.125  -7.204 -18.095  1.00 -0.55
ATOM     12  N   ILE A   4      14.072  -8.639 -16.383  1.00 -0.40
ATOM     13  H   ILE A   4      14.512  -9.101 -15.616  1.00  0.40
ATOM     14  CA  ILE A   4      12.656  -8.995 -16.677  1.00  0.00
ATOM     15  CB  ILE A   4      12.546 -10.506 -16.596  1.00  0.00
ATOM     16  CG2 ILE A   4      11.132 -11.017 -16.786  1.00  0.00
ATOM     17  CG1 ILE A   4      13.586 -11.052 -17.616  1.00  0.00
ATOM     18  CD1 ILE A   4      13.725 -12.568 -17.376  1.00  0.00
ATOM     19  C   ILE A   4      11.850  -8.257 -15.632  1.00  0.55
ATOM     20  O   ILE A   4      11.950  -8.686 -14.487  1.00 -0.55
ATOM     21  N   ASN A   5      11.188  -7.189 -15.991  1.00 -0.40
ATOM     22  H   ASN A   5      11.172  -6.861 -16.933  1.00  0.40
ATOM     23  CA  ASN A   5      10.424  -6.409 -15.014  1.00  0.00
ATOM     24  CB  ASN A   5      11.345  -5.293 -14.478  1.00  0.00
ATOM     25  CG  ASN A   5      11.507  -4.197 -15.497  1.00  0.55
ATOM     26  OD1 ASN A   5      11.426  -4.466 -16.699  1.00 -0.55
ATOM     27  ND2 ASN A   5      11.717  -2.929 -15.181  1.00 -0.78
ATOM     28 HD21 ASN A   5      11.776  -2.656 -14.221  1.00  0.39
ATOM     29 HD22 ASN A   5      11.817  -2.244 -15.903  1.00  0.39
ATOM     30  C   ASN A   5       9.146  -5.812 -15.561  1.00  0.55
ATOM     31  O   ASN A   5       8.660  -4.755 -15.093  1.00 -0.55
ATOM     32  N   THR A   6       8.573  -6.475 -16.564  1.00 -0.40
ATOM     33  H   THR A   6       8.954  -7.320 -16.930  1.00  0.40
ATOM     34  CA  THR A   6       7.336  -5.993 -17.193  1.00  0.00
ATOM     35  CB  THR A   6       7.495  -6.026 -18.718  1.00  0.00
ATOM     36  OG1 THR A   6       7.625  -7.403 -19.111  1.00 -0.49
ATOM     37  HG1 THR A   6       7.563  -7.412 -20.069  1.00  0.49
ATOM     38  CG2 THR A   6       8.740  -5.225 -19.136  1.00  0.00
ATOM     39  C   THR A   6       6.232  -6.939 -16.733  1.00  0.55
ATOM     40  O   THR A   6       6.611  -8.029 -16.299  1.00 -0.55
ATOM     41  N   PHE A   7       4.972  -6.560 -16.843  1.00 -0.40
ATOM     42  H   PHE A   7       4.688  -5.677 -17.207  1.00  0.40
ATOM     43  CA  PHE A   7       3.912  -7.502 -16.400  1.00  0.00
ATOM     44  CB  PHE A   7       2.545  -6.816 -16.648  1.00  0.12
ATOM     45  CG  PHE A   7       2.234  -5.716 -15.659  1.00 -0.12
ATOM     46  CD1 PHE A   7       2.080  -6.016 -14.292  1.00 -0.12
ATOM     47  HD1 PHE A   7       2.188  -7.032 -13.942  1.00  0.12
ATOM     48  CE1 PHE A   7       1.787  -4.996 -13.396  1.00 -0.12
ATOM     49  HE1 PHE A   7       1.638  -5.215 -12.349  1.00  0.12
ATOM     50  CZ  PHE A   7       1.687  -3.671 -13.868  1.00 -0.12
ATOM     51  HZ  PHE A   7       1.486  -2.873 -13.169  1.00  0.12
ATOM     52  CD2 PHE A   7       2.089  -4.405 -16.107  1.00 -0.12
ATOM     53  HD2 PHE A   7       2.168  -4.189 -17.162  1.00  0.12
ATOM     54  CE2 PHE A   7       1.843  -3.376 -15.212  1.00 -0.12
ATOM     55  HE2 PHE A   7       1.773  -2.355 -15.558  1.00  0.12
ATOM     56  C   PHE A   7       3.988  -8.873 -17.043  1.00  0.55
ATOM     57  O   PHE A   7       3.930  -9.931 -16.338  1.00 -0.55
ATOM     58  N   ASP A   8       4.076  -8.953 -18.383  1.00 -0.40
ATOM     59  H   ASP A   8       4.106  -8.140 -18.960  1.00  0.40
ATOM     60  CA  ASP A   8       4.135 -10.249 -19.088  1.00  0.00
ATOM     61  CB  ASP A   8       4.031 -10.089 -20.627  1.00  0.00
ATOM     62  CG  ASP A   8       2.588  -9.770 -20.943  1.00  0.10
ATOM     63  OD1 ASP A   8       1.754 -10.653 -20.640  1.00 -0.55
ATOM     64  OD2 ASP A   8       2.462  -8.627 -21.418  1.00 -0.55
ATOM     65  C   ASP A   8       5.421 -11.049 -18.947  1.00  0.55
ATOM     66  O   ASP A   8       5.378 -12.269 -18.851  1.00 -0.55
ATOM     67  N   GLY A   9       6.548 -10.322 -19.006  1.00 -0.40
ATOM     68  H   GLY A   9       6.591  -9.338 -19.155  1.00  0.40
ATOM     69  CA  GLY A   9       7.803 -11.083 -18.828  1.00  0.00
ATOM     70  C   GLY A   9       7.792 -11.756 -17.443  1.00  0.55
ATOM     71  O   GLY A   9       8.086 -12.963 -17.360  1.00 -0.55
ATOM     72  N   VAL A  10       7.485 -11.016 -16.366  1.00 -0.40
ATOM     73  H   VAL A  10       7.259 -10.048 -16.433  1.00  0.40
ATOM     74  CA  VAL A  10       7.464 -11.599 -15.010  1.00  0.00
ATOM     75  CB  VAL A  10       7.388 -10.553 -13.892  1.00  0.00
ATOM     76  CG1 VAL A  10       7.386 -11.181 -12.494  1.00  0.00
ATOM     77  CG2 VAL A  10       8.560  -9.576 -13.991  1.00  0.00
ATOM     78  C   VAL A  10       6.322 -12.605 -14.848  1.00  0.55
ATOM     79  O   VAL A  10       6.519 -13.655 -14.242  1.00 -0.55
ATOM     80  N   ALA A  11       5.167 -12.365 -15.417  1.00 -0.40
ATOM     81  H   ALA A  11       5.009 -11.540 -15.953  1.00  0.40
ATOM     82  CA  ALA A  11       4.038 -13.274 -15.314  1.00  0.00
ATOM     83  CB  ALA A  11       2.713 -12.733 -15.889  1.00  0.00
ATOM     84  C   ALA A  11       4.389 -14.583 -16.026  1.00  0.55
ATOM     85  O   ALA A  11       4.042 -15.634 -15.517  1.00 -0.55
ATOM     86  N   ASP A  12       5.050 -14.457 -17.191  1.00 -0.40
ATOM     87  H   ASP A  12       5.317 -13.590 -17.603  1.00  0.40
ATOM     88  CA  ASP A  12       5.392 -15.710 -17.887  1.00  0.00
ATOM     89  CB  ASP A  12       5.950 -15.433 -19.272  1.00  0.00
ATOM     90  CG  ASP A  12       4.809 -15.091 -20.202  1.00  0.10
ATOM     91  OD1 ASP A  12       3.608 -15.246 -19.848  1.00 -0.55
ATOM     92  OD2 ASP A  12       5.220 -14.674 -21.315  1.00 -0.55
ATOM     93  C   ASP A  12       6.440 -16.470 -17.120  1.00  0.55
ATOM     94  O   ASP A  12       6.401 -17.688 -17.034  1.00 -0.55
ATOM     95  N   TYR A  13       7.400 -15.716 -16.618  1.00 -0.40
ATOM     96  H   TYR A  13       7.421 -14.726 -16.734  1.00  0.40
ATOM     97  CA  TYR A  13       8.517 -16.321 -15.838  1.00  0.00
ATOM     98  CB  TYR A  13       9.528 -15.218 -15.495  1.00  0.12
ATOM     99  CG  TYR A  13      10.857 -15.763 -15.081  1.00 -0.12
ATOM    100  CD1 TYR A  13      11.025 -16.287 -13.802  1.00 -0.12
ATOM    101  HD1 TYR A  13      10.183 -16.269 -13.127  1.00  0.12
ATOM    102  CE1 TYR A  13      12.217 -16.831 -13.348  1.00 -0.12
ATOM    103  HE1 TYR A  13      12.310 -17.255 -12.360  1.00  0.12
ATOM    104  CZ  TYR A  13      13.280 -16.800 -14.232  1.00  0.06
ATOM    105  OH  TYR A  13      14.503 -17.285 -13.795  1.00 -0.49
ATOM    106  HH  TYR A  13      14.497 -17.283 -12.835  1.00  0.43
ATOM    107  CD2 TYR A  13      11.943 -15.767 -15.969  1.00 -0.12
ATOM    108  HD2 TYR A  13      11.846 -15.372 -16.969  1.00  0.12
ATOM    109  CE2 TYR A  13      13.153 -16.297 -15.519  1.00 -0.12
ATOM    110  HE2 TYR A  13      14.005 -16.316 -16.183  1.00  0.12
ATOM    111  C   TYR A  13       8.019 -17.119 -14.644  1.00  0.55
ATOM    112  O   TYR A  13       8.424 -18.276 -14.395  1.00 -0.55
ATOM    113  N   LEU A  14       7.100 -16.494 -13.897  1.00 -0.40
ATOM    114  H   LEU A  14       6.793 -15.571 -14.114  1.00  0.40
ATOM    115  CA  LEU A  14       6.466 -17.116 -12.696  1.00  0.00
ATOM    116  CB  LEU A  14       5.439 -16.167 -12.076  1.00  0.00
ATOM    117  CG  LEU A  14       6.026 -14.992 -11.281  1.00  0.00
ATOM    118  CD1 LEU A  14       4.925 -13.953 -11.038  1.00  0.00
ATOM    119  CD2 LEU A  14       6.608 -15.537  -9.993  1.00  0.00
ATOM    120  C   LEU A  14       5.759 -18.417 -13.020  1.00  0.55
ATOM    121  O   LEU A  14       5.887 -19.465 -12.365  1.00 -0.55
ATOM    122  N   GLN A  15       4.997 -18.320 -14.103  1.00 -0.40
ATOM    123  H   GLN A  15       4.886 -17.492 -14.647  1.00  0.40
ATOM    124  CA  GLN A  15       4.271 -19.539 -14.511  1.00  0.00
ATOM    125  CB  GLN A  15       3.242 -19.235 -15.560  1.00  0.00
ATOM    126  CG  GLN A  15       1.993 -18.450 -15.209  1.00  0.00
ATOM    127  CD  GLN A  15       1.053 -18.699 -16.416  1.00  0.55
ATOM    128  OE1 GLN A  15       1.315 -18.171 -17.517  1.00 -0.55
ATOM    129  NE2 GLN A  15       0.048 -19.519 -16.139  1.00 -0.78
ATOM    130 HE21 GLN A  15      -0.620 -19.749 -16.847  1.00  0.39
ATOM    131 HE22 GLN A  15      -0.043 -19.908 -15.222  1.00  0.39
ATOM    132  C   GLN A  15       5.193 -20.634 -15.081  1.00  0.55
ATOM    133  O   GLN A  15       4.839 -21.802 -14.957  1.00 -0.55
ATOM    134  N   THR A  16       6.284 -20.233 -15.716  1.00 -0.40
ATOM    135  H   THR A  16       6.514 -19.270 -15.831  1.00  0.40
ATOM    136  CA  THR A  16       7.211 -21.195 -16.283  1.00  0.00
ATOM    137  CB  THR A  16       8.108 -20.626 -17.410  1.00  0.00
ATOM    138  OG1 THR A  16       7.259 -19.900 -18.296  1.00 -0.49
ATOM    139  HG1 THR A  16       6.981 -19.117 -17.815  1.00  0.49
ATOM    140  CG2 THR A  16       8.810 -21.765 -18.173  1.00  0.00
ATOM    141  C   THR A  16       8.162 -21.733 -15.234  1.00  0.55
ATOM    142  O   THR A  16       8.299 -22.967 -15.218  1.00 -0.55
ATOM    143  N   TYR A  17       8.773 -20.886 -14.447  1.00 -0.40
ATOM    144  H   TYR A  17       8.625 -19.901 -14.488  1.00  0.40
ATOM    145  CA  TYR A  17       9.721 -21.377 -13.449  1.00  0.00
ATOM    146  CB  TYR A  17      11.033 -20.515 -13.591  1.00  0.12
ATOM    147  CG  TYR A  17      11.478 -20.514 -15.040  1.00 -0.12
ATOM    148  CD1 TYR A  17      12.130 -21.636 -15.596  1.00 -0.12
ATOM    149  HD1 TYR A  17      12.305 -22.500 -14.973  1.00  0.12
ATOM    150  CE1 TYR A  17      12.555 -21.666 -16.925  1.00 -0.12
ATOM    151  HE1 TYR A  17      13.056 -22.528 -17.340  1.00  0.12
ATOM    152  CZ  TYR A  17      12.302 -20.532 -17.687  1.00  0.06
ATOM    153  OH  TYR A  17      12.619 -20.477 -19.033  1.00 -0.49
ATOM    154  HH  TYR A  17      12.363 -19.613 -19.363  1.00  0.43
ATOM    155  CD2 TYR A  17      11.256 -19.401 -15.851  1.00 -0.12
ATOM    156  HD2 TYR A  17      10.767 -18.530 -15.440  1.00  0.12
ATOM    157  CE2 TYR A  17      11.655 -19.401 -17.171  1.00 -0.12
ATOM    158  HE2 TYR A  17      11.471 -18.541 -17.798  1.00  0.12
ATOM    159  C   TYR A  17       9.234 -21.420 -12.010  1.00  0.55
ATOM    160  O   TYR A  17      10.026 -21.911 -11.202  1.00 -0.55
ATOM    161  N   HSD A  18       8.058 -20.995 -11.640  1.00 -0.40
ATOM    162  H   HSD A  18       7.420 -20.623 -12.308  1.00  0.40
ATOM    163  CA  HSD A  18       7.567 -21.013 -10.282  1.00  0.00
ATOM    164  CB  HSD A  18       7.255 -22.412  -9.742  1.00  0.12
ATOM    165  ND1 HSD A  18       5.350 -22.085 -11.391  1.00 -0.40
ATOM    166  HD1 HSD A  18       5.522 -21.119 -11.582  1.00  0.40
ATOM    167  CG  HSD A  18       6.073 -22.863 -10.532  1.00 -0.12
ATOM    168  CE1 HSD A  18       4.387 -22.849 -11.917  1.00  0.15
ATOM    169  HE1 HSD A  18       3.667 -22.489 -12.652  1.00  0.12
ATOM    170  NE2 HSD A  18       4.445 -24.074 -11.420  1.00 -0.56
ATOM    171  CD2 HSD A  18       5.512 -24.100 -10.552  1.00  0.15
ATOM    172  HD2 HSD A  18       5.776 -25.007 -10.022  1.00  0.12
ATOM    173  C   HSD A  18       8.486 -20.307  -9.289  1.00  0.55
ATOM    174  O   HSD A  18       8.646 -20.775  -8.185  1.00 -0.55
ATOM    175  N   LYS A  19       8.996 -19.177  -9.676  1.00 -0.40
ATOM    176  H   LYS A  19       8.837 -18.844 -10.601  1.00  0.40
ATOM    177  CA  LYS A  19       9.813 -18.307  -8.860  1.00  0.00
ATOM    178  CB  LYS A  19      11.113 -19.018  -8.541  1.00  0.00
ATOM    179  CG  LYS A  19      11.991 -19.124  -9.779  1.00  0.00
ATOM    180  CD  LYS A  19      13.185 -20.018  -9.647  1.00  0.00
ATOM    181  CE  LYS A  19      14.249 -19.494 -10.618  1.00  0.33
ATOM    182  NZ  LYS A  19      15.420 -20.420 -10.717  1.00 -0.32
ATOM    183  HZ1 LYS A  19      15.100 -21.350 -11.056  1.00  0.33
ATOM    184  HZ2 LYS A  19      15.859 -20.525  -9.780  1.00  0.33
ATOM    185  HZ3 LYS A  19      16.116 -20.029 -11.384  1.00  0.33
ATOM    186  C   LYS A  19       9.993 -17.020  -9.667  1.00  0.55
ATOM    187  O   LYS A  19       9.771 -16.952 -10.895  1.00 -0.55
ATOM    188  N   LEU A  20      10.378 -15.979  -8.953  1.00 -0.40
ATOM    189  H   LEU A  20      10.494 -16.018  -7.964  1.00  0.40
ATOM    190  CA  LEU A  20      10.655 -14.702  -9.595  1.00  0.00
ATOM    191  CB  LEU A  20      10.775 -13.519  -8.588  1.00  0.00
ATOM    192  CG  LEU A  20       9.470 -12.962  -7.959  1.00  0.00
ATOM    193  CD1 LEU A  20       9.842 -11.945  -6.902  1.00  0.00
ATOM    194  CD2 LEU A  20       8.540 -12.320  -8.967  1.00  0.00
ATOM    195  C   LEU A  20      12.022 -14.693 -10.299  1.00  0.55
ATOM    196  O   LEU A  20      12.918 -15.398  -9.815  1.00 -0.55
ATOM    197  N   PRO A  21      12.156 -13.855 -11.321  1.00 -0.20
ATOM    198  CD  PRO A  21      11.077 -13.073 -11.927  1.00  0.10
ATOM    199  CA  PRO A  21      13.437 -13.676 -12.023  1.00  0.10
ATOM    200  CB  PRO A  21      13.188 -12.626 -13.078  1.00  0.00
ATOM    201  CG  PRO A  21      11.739 -12.352 -13.069  1.00  0.00
ATOM    202  C   PRO A  21      14.474 -13.211 -11.006  1.00  0.55
ATOM    203  O   PRO A  21      14.181 -12.619  -9.964  1.00 -0.55
ATOM    204  N   ASP A  22      15.740 -13.397 -11.342  1.00 -0.40
ATOM    205  H   ASP A  22      15.985 -13.802 -12.219  1.00  0.40
ATOM    206  CA  ASP A  22      16.859 -13.044 -10.498  1.00  0.00
ATOM    207  CB  ASP A  22      18.200 -13.555 -11.095  1.00  0.00
ATOM    208  CG  ASP A  22      18.099 -15.082 -11.055  1.00  0.10
ATOM    209  OD1 ASP A  22      17.236 -15.690 -10.347  1.00 -0.55
ATOM    210  OD2 ASP A  22      18.916 -15.723 -11.777  1.00 -0.55
ATOM    211  C   ASP A  22      17.038 -11.587 -10.209  1.00  0.55
ATOM    212  O   ASP A  22      17.916 -11.326  -9.369  1.00 -0.55
ATOM    213  N   ASN A  23      16.341 -10.659 -10.820  1.00 -0.40
ATOM    214  H   ASN A  23      15.639 -10.870 -11.497  1.00  0.40
ATOM    215  CA  ASN A  23      16.571  -9.236 -10.524  1.00  0.00
ATOM    216  CB  ASN A  23      16.326  -8.442 -11.803  1.00  0.00
ATOM    217  CG  ASN A  23      14.973  -8.757 -12.424  1.00  0.55
ATOM    218  OD1 ASN A  23      14.761  -9.889 -12.907  1.00 -0.55
ATOM    219  ND2 ASN A  23      14.083  -7.761 -12.405  1.00 -0.78
ATOM    220 HD21 ASN A  23      14.327  -6.880 -12.000  1.00  0.39
ATOM    221 HD22 ASN A  23      13.173  -7.897 -12.796  1.00  0.39
ATOM    222  C   ASN A  23      15.722  -8.732  -9.359  1.00  0.55
ATOM    223  O   ASN A  23      15.748  -7.539  -9.060  1.00 -0.55
ATOM    224  N   TYR A  24      14.997  -9.618  -8.725  1.00 -0.40
ATOM    225  H   TYR A  24      14.985 -10.578  -8.994  1.00  0.40
ATOM    226  CA  TYR A  24      14.162  -9.268  -7.591  1.00  0.00
ATOM    227  CB  TYR A  24      12.841 -10.106  -7.635  1.00  0.12
ATOM    228  CG  TYR A  24      11.971  -9.391  -8.629  1.00 -0.12
ATOM    229  CD1 TYR A  24      11.299  -8.220  -8.263  1.00 -0.12
ATOM    230  HD1 TYR A  24      11.365  -7.877  -7.242  1.00  0.12
ATOM    231  CE1 TYR A  24      10.553  -7.490  -9.169  1.00 -0.12
ATOM    232  HE1 TYR A  24      10.056  -6.578  -8.872  1.00  0.12
ATOM    233  CZ  TYR A  24      10.462  -7.963 -10.476  1.00  0.06
ATOM    234  OH  TYR A  24       9.680  -7.287 -11.405  1.00 -0.49
ATOM    235  HH  TYR A  24       9.165  -6.627 -10.936  1.00  0.43
ATOM    236  CD2 TYR A  24      11.913  -9.820  -9.940  1.00 -0.12
ATOM    237  HD2 TYR A  24      12.470 -10.692 -10.252  1.00  0.12
ATOM    238  CE2 TYR A  24      11.130  -9.119 -10.862  1.00 -0.12
ATOM    239  HE2 TYR A  24      11.043  -9.477 -11.878  1.00  0.12
ATOM    240  C   TYR A  24      14.764  -9.534  -6.232  1.00  0.55
ATOM    241  O   TYR A  24      15.365 -10.597  -6.153  1.00 -0.55
ATOM    242  N   ILE A  25      14.561  -8.696  -5.232  1.00 -0.40
ATOM    243  H   ILE A  25      14.067  -7.840  -5.361  1.00  0.40
ATOM    244  CA  ILE A  25      15.038  -8.950  -3.877  1.00  0.00
ATOM    245  CB  ILE A  25      16.326  -8.192  -3.481  1.00  0.00
ATOM    246  CG2 ILE A  25      17.566  -8.889  -4.056  1.00  0.00
ATOM    247  CG1 ILE A  25      16.322  -6.709  -3.870  1.00  0.00
ATOM    248  CD1 ILE A  25      17.601  -6.045  -3.346  1.00  0.00
ATOM    249  C   ILE A  25      13.950  -8.515  -2.886  1.00  0.55
ATOM    250  O   ILE A  25      13.309  -7.552  -3.241  1.00 -0.55
ATOM    251  N   THR A  26      13.773  -9.140  -1.750  1.00 -0.40
ATOM    252  H   THR A  26      14.311  -9.942  -1.503  1.00  0.40
ATOM    253  CA  THR A  26      12.783  -8.716  -0.770  1.00  0.00
ATOM    254  CB  THR A  26      12.528  -9.786   0.303  1.00  0.00
ATOM    255  OG1 THR A  26      13.694  -9.881   1.116  1.00 -0.49
ATOM    256  HG1 THR A  26      13.504 -10.554   1.773  1.00  0.49
ATOM    257  CG2 THR A  26      12.324 -11.127  -0.344  1.00  0.00
ATOM    258  C   THR A  26      13.224  -7.400  -0.140  1.00  0.55
ATOM    259  O   THR A  26      14.357  -6.901  -0.315  1.00 -0.55
ATOM    260  N   LYS A  27      12.287  -6.769   0.542  1.00 -0.40
ATOM    261  H   LYS A  27      11.367  -7.146   0.596  1.00  0.40
ATOM    262  CA  LYS A  27      12.460  -5.526   1.257  1.00  0.00
ATOM    263  CB  LYS A  27      11.181  -4.959   1.855  1.00  0.00
ATOM    264  CG  LYS A  27      10.102  -4.405   0.945  1.00  0.00
ATOM    265  CD  LYS A  27       8.750  -4.452   1.677  1.00  0.00
ATOM    266  CE  LYS A  27       7.559  -4.131   0.800  1.00  0.33
ATOM    267  NZ  LYS A  27       6.252  -4.452   1.438  1.00 -0.32
ATOM    268  HZ1 LYS A  27       6.150  -3.905   2.316  1.00  0.33
ATOM    269  HZ2 LYS A  27       6.214  -5.468   1.657  1.00  0.33
ATOM    270  HZ3 LYS A  27       5.479  -4.210   0.786  1.00  0.33
ATOM    271  C   LYS A  27      13.546  -5.724   2.363  1.00  0.55
ATOM    272  O   LYS A  27      14.371  -4.798   2.524  1.00 -0.55
ATOM    273  N   SER A  28      13.524  -6.835   3.061  1.00 -0.40
ATOM    274  H   SER A  28      12.843  -7.551   2.929  1.00  0.40
ATOM    275  CA  SER A  28      14.554  -7.060   4.102  1.00  0.00
ATOM    276  CB  SER A  28      14.180  -8.226   4.985  1.00  0.00
ATOM    277  OG  SER A  28      14.628  -9.515   4.622  1.00 -0.49
ATOM    278  HG  SER A  28      14.293 -10.111   5.296  1.00  0.49
ATOM    279  C   SER A  28      15.937  -7.179   3.452  1.00  0.55
ATOM    280  O   SER A  28      16.867  -6.489   3.907  1.00 -0.55
ATOM    281  N   GLU A  29      16.051  -7.999   2.392  1.00 -0.40
ATOM    282  H   GLU A  29      15.287  -8.547   2.061  1.00  0.40
ATOM    283  CA  GLU A  29      17.290  -8.135   1.672  1.00  0.00
ATOM    284  CB  GLU A  29      17.101  -8.912   0.350  1.00  0.00
ATOM    285  CG  GLU A  29      17.067 -10.380   0.712  1.00  0.00
ATOM    286  CD  GLU A  29      16.359 -11.242  -0.303  1.00  0.10
ATOM    287  OE1 GLU A  29      16.171 -10.866  -1.480  1.00 -0.55
ATOM    288  OE2 GLU A  29      15.927 -12.350   0.128  1.00 -0.55
ATOM    289  C   GLU A  29      17.900  -6.827   1.208  1.00  0.55
ATOM    290  O   GLU A  29      19.127  -6.597   1.301  1.00 -0.55
ATOM    291  N   ALA A  30      17.009  -6.004   0.662  1.00 -0.40
ATOM    292  H   ALA A  30      16.044  -6.240   0.586  1.00  0.40
ATOM    293  CA  ALA A  30      17.400  -4.684   0.135  1.00  0.00
ATOM    294  CB  ALA A  30      16.185  -4.078  -0.557  1.00  0.00
ATOM    295  C   ALA A  30      18.008  -3.761   1.193  1.00  0.55
ATOM    296  O   ALA A  30      19.015  -3.059   1.036  1.00 -0.55
ATOM    297  N   GLN A  31      17.328  -3.779   2.338  1.00 -0.40
ATOM    298  H   GLN A  31      16.515  -4.344   2.445  1.00  0.40
ATOM    299  CA  GLN A  31      17.698  -2.998   3.511  1.00  0.00
ATOM    300  CB  GLN A  31      16.700  -3.141   4.643  1.00  0.00
ATOM    301  CG  GLN A  31      15.300  -2.718   4.234  1.00  0.00
ATOM    302  CD  GLN A  31      14.294  -2.788   5.368  1.00  0.55
ATOM    303  OE1 GLN A  31      13.963  -1.687   5.817  1.00 -0.55
ATOM    304  NE2 GLN A  31      13.796  -3.926   5.881  1.00 -0.78
ATOM    305 HE21 GLN A  31      13.134  -3.889   6.630  1.00  0.39
ATOM    306 HE22 GLN A  31      14.086  -4.810   5.513  1.00  0.39
ATOM    307  C   GLN A  31      19.099  -3.444   3.943  1.00  0.55
ATOM    308  O   GLN A  31      19.888  -2.569   4.269  1.00 -0.55
ATOM    309  N   ALA A  32      19.253  -4.754   3.872  1.00 -0.40
ATOM    310  H   ALA A  32      18.510  -5.349   3.577  1.00  0.40
ATOM    311  CA  ALA A  32      20.500  -5.431   4.211  1.00  0.00
ATOM    312  CB  ALA A  32      20.493  -6.930   4.090  1.00  0.00
ATOM    313  C   ALA A  32      21.607  -4.845   3.322  1.00  0.55
ATOM    314  O   ALA A  32      22.731  -4.739   3.833  1.00 -0.55
ATOM    315  N   LEU A  33      21.311  -4.450   2.092  1.00 -0.40
ATOM    316  H   LEU A  33      20.398  -4.519   1.698  1.00  0.40
ATOM    317  CA  LEU A  33      22.357  -3.884   1.258  1.00  0.00
ATOM    318  CB  LEU A  33      22.135  -4.136  -0.238  1.00  0.00
ATOM    319  CG  LEU A  33      21.779  -5.612  -0.475  1.00  0.00
ATOM    320  CD1 LEU A  33      21.481  -5.834  -1.940  1.00  0.00
ATOM    321  CD2 LEU A  33      22.911  -6.488   0.024  1.00  0.00
ATOM    322  C   LEU A  33      22.450  -2.396   1.468  1.00  0.55
ATOM    323  O   LEU A  33      23.265  -1.801   0.764  1.00 -0.55
ATOM    324  N   GLY A  34      21.641  -1.829   2.330  1.00 -0.40
ATOM    325  H   GLY A  34      20.958  -2.311   2.872  1.00  0.40
ATOM    326  CA  GLY A  34      21.774  -0.373   2.490  1.00  0.00
ATOM    327  C   GLY A  34      20.646   0.455   1.912  1.00  0.55
ATOM    328  O   GLY A  34      20.850   1.663   1.794  1.00 -0.55
ATOM    329  N   TRP A  35      19.542  -0.227   1.591  1.00 -0.40
ATOM    330  H   TRP A  35      19.459  -1.214   1.705  1.00  0.40
ATOM    331  CA  TRP A  35      18.395   0.472   1.052  1.00  0.00
ATOM    332  CB  TRP A  35      17.413  -0.521   0.459  1.00  0.12
ATOM    333  CG  TRP A  35      16.126   0.047  -0.111  1.00 -0.12
ATOM    334  CD1 TRP A  35      15.966   1.059  -1.031  1.00 -0.12
ATOM    335  HD1 TRP A  35      16.756   1.653  -1.465  1.00  0.12
ATOM    336  NE1 TRP A  35      14.618   1.180  -1.300  1.00 -0.40
ATOM    337  HE1 TRP A  35      14.236   1.815  -1.935  1.00  0.40
ATOM    338  CE2 TRP A  35      13.885   0.291  -0.560  1.00  0.00
ATOM    339  CD2 TRP A  35      14.793  -0.438   0.202  1.00  0.00
ATOM    340  CE3 TRP A  35      14.327  -1.408   1.089  1.00 -0.12
ATOM    341  HE3 TRP A  35      14.989  -1.960   1.741  1.00  0.12
ATOM    342  CZ3 TRP A  35      12.972  -1.648   1.111  1.00 -0.12
ATOM    343  HZ3 TRP A  35      12.582  -2.429   1.748  1.00  0.12
ATOM    344  CZ2 TRP A  35      12.492   0.088  -0.535  1.00 -0.12
ATOM    345  HZ2 TRP A  35      11.788   0.648  -1.131  1.00  0.12
ATOM    346  CH2 TRP A  35      12.092  -0.902   0.328  1.00 -0.12
ATOM    347  HH2 TRP A  35      11.036  -1.115   0.404  1.00  0.12
ATOM    348  C   TRP A  35      17.652   1.229   2.157  1.00  0.55
ATOM    349  O   TRP A  35      17.319   0.631   3.180  1.00 -0.55
ATOM    350  N   VAL A  36      17.398   2.503   1.833  1.00 -0.40
ATOM    351  H   VAL A  36      17.709   2.885   0.966  1.00  0.40
ATOM    352  CA  VAL A  36      16.660   3.433   2.691  1.00  0.00
ATOM    353  CB  VAL A  36      17.450   4.649   3.192  1.00  0.00
ATOM    354  CG1 VAL A  36      16.648   5.384   4.245  1.00  0.00
ATOM    355  CG2 VAL A  36      18.811   4.283   3.760  1.00  0.00
ATOM    356  C   VAL A  36      15.551   3.940   1.762  1.00  0.55
ATOM    357  O   VAL A  36      15.938   4.746   0.898  1.00 -0.55
ATOM    358  N   ALA A  37      14.332   3.417   1.956  1.00 -0.40
ATOM    359  H   ALA A  37      14.129   2.772   2.689  1.00  0.40
ATOM    360  CA  ALA A  37      13.223   3.787   1.069  1.00  0.00
ATOM    361  CB  ALA A  37      11.904   3.144   1.465  1.00  0.00
ATOM    362  C   ALA A  37      13.120   5.297   0.914  1.00  0.55
ATOM    363  O   ALA A  37      12.985   5.735  -0.250  1.00 -0.55
ATOM    364  N   SER A  38      13.155   6.050   1.998  1.00 -0.40
ATOM    365  H   SER A  38      13.251   5.705   2.928  1.00  0.40
ATOM    366  CA  SER A  38      13.042   7.494   1.789  1.00  0.00
ATOM    367  CB  SER A  38      12.904   8.310   3.079  1.00  0.00
ATOM    368  OG  SER A  38      13.873   7.799   3.987  1.00 -0.49
ATOM    369  HG  SER A  38      13.492   7.000   4.359  1.00  0.49
ATOM    370  C   SER A  38      14.220   8.080   1.002  1.00  0.55
ATOM    371  O   SER A  38      14.056   9.224   0.533  1.00 -0.55
ATOM    372  N   LYS A  39      15.343   7.430   0.811  1.00 -0.40
ATOM    373  H   LYS A  39      15.518   6.513   1.164  1.00  0.40
ATOM    374  CA  LYS A  39      16.410   8.079   0.036  1.00  0.00
ATOM    375  CB  LYS A  39      17.766   7.511   0.382  1.00  0.00
ATOM    376  CG  LYS A  39      17.926   6.529   1.525  1.00  0.00
ATOM    377  CD  LYS A  39      19.285   6.772   2.215  1.00  0.00
ATOM    378  CE  LYS A  39      19.281   8.268   2.589  1.00  0.33
ATOM    379  NZ  LYS A  39      18.012   8.835   1.990  1.00 -0.32
ATOM    380  HZ1 LYS A  39      17.341   8.063   1.802  1.00  0.33
ATOM    381  HZ2 LYS A  39      18.236   9.324   1.100  1.00  0.33
ATOM    382  HZ3 LYS A  39      17.585   9.510   2.658  1.00  0.33
ATOM    383  C   LYS A  39      16.149   7.836  -1.458  1.00  0.55
ATOM    384  O   LYS A  39      16.607   8.608  -2.310  1.00 -0.55
ATOM    385  N   GLY A  40      15.420   6.748  -1.705  1.00 -0.40
ATOM    386  H   GLY A  40      15.044   6.158  -0.995  1.00  0.40
ATOM    387  CA  GLY A  40      15.152   6.388  -3.115  1.00  0.00
ATOM    388  C   GLY A  40      16.499   5.869  -3.682  1.00  0.55
ATOM    389  O   GLY A  40      16.691   6.012  -4.881  1.00 -0.55
ATOM    390  N   ASN A  41      17.345   5.248  -2.879  1.00 -0.40
ATOM    391  H   ASN A  41      17.125   5.077  -1.923  1.00  0.40
ATOM    392  CA  ASN A  41      18.656   4.768  -3.321  1.00  0.00
ATOM    393  CB  ASN A  41      19.660   5.137  -2.190  1.00  0.00
ATOM    394  CG  ASN A  41      19.415   4.159  -1.063  1.00  0.55
ATOM    395  OD1 ASN A  41      18.331   3.582  -0.908  1.00 -0.55
ATOM    396  ND2 ASN A  41      20.429   3.913  -0.227  1.00 -0.78
ATOM    397 HD21 ASN A  41      20.307   3.273   0.532  1.00  0.39
ATOM    398 HD22 ASN A  41      21.308   4.370  -0.359  1.00  0.39
ATOM    399  C   ASN A  41      18.791   3.299  -3.673  1.00  0.55
ATOM    400  O   ASN A  41      19.893   2.721  -3.645  1.00 -0.55
ATOM    401  N   LEU A  42      17.706   2.602  -4.035  1.00 -0.40
ATOM    402  H   LEU A  42      16.800   3.014  -4.097  1.00  0.40
ATOM    403  CA  LEU A  42      17.801   1.167  -4.366  1.00  0.00
ATOM    404  CB  LEU A  42      16.422   0.571  -4.646  1.00  0.00
ATOM    405  CG  LEU A  42      16.306  -0.921  -4.883  1.00  0.00
ATOM    406  CD1 LEU A  42      16.789  -1.705  -3.667  1.00  0.00
ATOM    407  CD2 LEU A  42      14.872  -1.264  -5.270  1.00  0.00
ATOM    408  C   LEU A  42      18.772   0.859  -5.524  1.00  0.55
ATOM    409  O   LEU A  42      19.554  -0.096  -5.416  1.00 -0.55
ATOM    410  N   ALA A  43      18.691   1.648  -6.583  1.00 -0.40
ATOM    411  H   ALA A  43      18.078   2.431  -6.657  1.00  0.40
ATOM    412  CA  ALA A  43      19.569   1.338  -7.721  1.00  0.00
ATOM    413  CB  ALA A  43      18.966   2.065  -8.911  1.00  0.00
ATOM    414  C   ALA A  43      21.023   1.663  -7.424  1.00  0.55
ATOM    415  O   ALA A  43      21.910   1.165  -8.140  1.00 -0.55
ATOM    416  N   ASP A  44      21.277   2.449  -6.389  1.00 -0.40
ATOM    417  H   ASP A  44      20.549   2.839  -5.831  1.00  0.40
ATOM    418  CA  ASP A  44      22.631   2.795  -6.000  1.00  0.00
ATOM    419  CB  ASP A  44      22.782   3.960  -5.026  1.00  0.00
ATOM    420  CG  ASP A  44      21.953   5.126  -5.520  1.00  0.10
ATOM    421  OD1 ASP A  44      22.010   5.282  -6.761  1.00 -0.55
ATOM    422  OD2 ASP A  44      21.287   5.844  -4.743  1.00 -0.55
ATOM    423  C   ASP A  44      23.228   1.635  -5.195  1.00  0.55
ATOM    424  O   ASP A  44      24.440   1.429  -5.311  1.00 -0.55
ATOM    425  N   VAL A  45      22.369   0.991  -4.428  1.00 -0.40
ATOM    426  H   VAL A  45      21.396   1.201  -4.378  1.00  0.40
ATOM    427  CA  VAL A  45      22.884  -0.101  -3.600  1.00  0.00
ATOM    428  CB  VAL A  45      22.219   0.010  -2.191  1.00  0.00
ATOM    429  CG1 VAL A  45      22.421   1.426  -1.646  1.00  0.00
ATOM    430  CG2 VAL A  45      20.743  -0.327  -2.180  1.00  0.00
ATOM    431  C   VAL A  45      22.741  -1.504  -4.160  1.00  0.55
ATOM    432  O   VAL A  45      23.317  -2.484  -3.636  1.00 -0.55
ATOM    433  N   ALA A  46      21.930  -1.649  -5.197  1.00 -0.40
ATOM    434  H   ALA A  46      21.481  -0.861  -5.608  1.00  0.40
ATOM    435  CA  ALA A  46      21.617  -2.936  -5.830  1.00  0.00
ATOM    436  CB  ALA A  46      20.573  -3.708  -5.029  1.00  0.00
ATOM    437  C   ALA A  46      21.151  -2.620  -7.241  1.00  0.55
ATOM    438  O   ALA A  46      19.974  -2.679  -7.582  1.00 -0.55
ATOM    439  N   PRO A  47      22.177  -2.290  -8.036  1.00 -0.20
ATOM    440  CD  PRO A  47      23.616  -2.206  -7.719  1.00  0.10
ATOM    441  CA  PRO A  47      21.898  -1.931  -9.444  1.00  0.10
ATOM    442  CB  PRO A  47      23.244  -1.460  -9.974  1.00  0.00
ATOM    443  CG  PRO A  47      24.088  -1.185  -8.761  1.00  0.00
ATOM    444  C   PRO A  47      21.214  -3.138 -10.098  1.00  0.55
ATOM    445  O   PRO A  47      21.542  -4.317  -9.806  1.00 -0.55
ATOM    446  N   GLY A  48      20.258  -2.779 -10.942  1.00 -0.40
ATOM    447  H   GLY A  48      20.020  -1.826 -11.115  1.00  0.40
ATOM    448  CA  GLY A  48      19.500  -3.787 -11.667  1.00  0.00
ATOM    449  C   GLY A  48      18.460  -4.570 -10.889  1.00  0.55
ATOM    450  O   GLY A  48      17.785  -5.350 -11.547  1.00 -0.55
ATOM    451  N   LYS A  49      18.335  -4.351  -9.587  1.00 -0.40
ATOM    452  H   LYS A  49      18.914  -3.687  -9.122  1.00  0.40
ATOM    453  CA  LYS A  49      17.375  -5.032  -8.729  1.00  0.00
ATOM    454  CB  LYS A  49      17.926  -5.170  -7.312  1.00  0.00
ATOM    455  CG  LYS A  49      19.054  -6.088  -7.059  1.00  0.00
ATOM    456  CD  LYS A  49      18.842  -7.363  -7.836  1.00  0.00
ATOM    457  CE  LYS A  49      20.240  -7.929  -8.118  1.00  0.33
ATOM    458  NZ  LYS A  49      20.148  -9.389  -8.459  1.00 -0.32
ATOM    459  HZ1 LYS A  49      19.554  -9.511  -9.304  1.00  0.33
ATOM    460  HZ2 LYS A  49      19.725  -9.906  -7.661  1.00  0.33
ATOM    461  HZ3 LYS A  49      21.100  -9.762  -8.648  1.00  0.33
ATOM    462  C   LYS A  49      16.086  -4.197  -8.577  1.00  0.55
ATOM    463  O   LYS A  49      16.107  -2.958  -8.682  1.00 -0.55
ATOM    464  N   SER A  50      15.029  -4.926  -8.243  1.00 -0.40
ATOM    465  H   SER A  50      15.101  -5.913  -8.135  1.00  0.40
ATOM    466  CA  SER A  50      13.711  -4.380  -8.011  1.00  0.00
ATOM    467  CB  SER A  50      12.781  -4.725  -9.188  1.00  0.00
ATOM    468  OG  SER A  50      12.867  -4.002 -10.390  1.00 -0.49
ATOM    469  HG  SER A  50      12.033  -4.143 -10.844  1.00  0.49
ATOM    470  C   SER A  50      13.192  -5.095  -6.760  1.00  0.55
ATOM    471  O   SER A  50      13.549  -6.266  -6.525  1.00 -0.55
ATOM    472  N   ILE A  51      12.381  -4.448  -5.965  1.00 -0.40
ATOM    473  H   ILE A  51      12.132  -3.499  -6.138  1.00  0.40
ATOM    474  CA  ILE A  51      11.777  -5.049  -4.775  1.00  0.00
ATOM    475  CB  ILE A  51      11.084  -3.944  -3.913  1.00  0.00
ATOM    476  CG2 ILE A  51      10.270  -4.546  -2.766  1.00  0.00
ATOM    477  CG1 ILE A  51      12.133  -2.913  -3.492  1.00  0.00
ATOM    478  CD1 ILE A  51      13.226  -3.409  -2.600  1.00  0.00
ATOM    479  C   ILE A  51      10.739  -6.054  -5.232  1.00  0.55
ATOM    480  O   ILE A  51       9.897  -5.770  -6.131  1.00 -0.55
ATOM    481  N   GLY A  52      10.688  -7.239  -4.682  1.00 -0.40
ATOM    482  H   GLY A  52      11.340  -7.517  -3.981  1.00  0.40
ATOM    483  CA  GLY A  52       9.696  -8.229  -5.038  1.00  0.00
ATOM    484  C   GLY A  52       9.954  -9.502  -4.256  1.00  0.55
ATOM    485  O   GLY A  52      11.108  -9.792  -3.885  1.00 -0.55
ATOM    486  N   GLY A  53       8.846 -10.212  -4.027  1.00 -0.40
ATOM    487  H   GLY A  53       7.963  -9.891  -4.357  1.00  0.40
ATOM    488  CA  GLY A  53       8.797 -11.458  -3.317  1.00  0.00
ATOM    489  C   GLY A  53       8.214 -11.485  -1.916  1.00  0.55
ATOM    490  O   GLY A  53       7.977 -12.598  -1.430  1.00 -0.55
ATOM    491  N   ASP A  54       7.920 -10.323  -1.341  1.00 -0.40
ATOM    492  H   ASP A  54       8.103  -9.451  -1.788  1.00  0.40
ATOM    493  CA  ASP A  54       7.303 -10.247   0.001  1.00  0.00
ATOM    494  CB  ASP A  54       7.322  -8.786   0.474  1.00  0.00
ATOM    495  CG  ASP A  54       8.784  -8.444   0.755  1.00  0.10
ATOM    496  OD1 ASP A  54       9.238  -9.072   1.746  1.00 -0.55
ATOM    497  OD2 ASP A  54       9.364  -7.643  -0.019  1.00 -0.55
ATOM    498  C   ASP A  54       5.869 -10.753   0.005  1.00  0.55
ATOM    499  O   ASP A  54       5.163 -10.704  -1.011  1.00 -0.55
ATOM    500  N   ILE A  55       5.396 -11.225   1.127  1.00 -0.40
ATOM    501  H   ILE A  55       5.969 -11.292   1.940  1.00  0.40
ATOM    502  CA  ILE A  55       4.013 -11.689   1.300  1.00  0.00
ATOM    503  CB  ILE A  55       3.725 -12.284   2.698  1.00  0.00
ATOM    504  CG2 ILE A  55       2.232 -12.551   2.971  1.00  0.00
ATOM    505  CG1 ILE A  55       4.558 -13.587   2.828  1.00  0.00
ATOM    506  CD1 ILE A  55       3.737 -14.705   2.189  1.00  0.00
ATOM    507  C   ILE A  55       3.134 -10.440   1.118  1.00  0.55
ATOM    508  O   ILE A  55       3.504  -9.331   1.510  1.00 -0.55
ATOM    509  N   PHE A  56       2.000 -10.681   0.522  1.00 -0.40
ATOM    510  H   PHE A  56       1.791 -11.609   0.231  1.00  0.40
ATOM    511  CA  PHE A  56       0.953  -9.735   0.210  1.00  0.00
ATOM    512  CB  PHE A  56       0.565  -9.717  -1.293  1.00  0.12
ATOM    513  CG  PHE A  56      -0.506  -8.676  -1.530  1.00 -0.12
ATOM    514  CD1 PHE A  56      -0.206  -7.327  -1.368  1.00 -0.12
ATOM    515  HD1 PHE A  56       0.798  -7.040  -1.093  1.00  0.12
ATOM    516  CE1 PHE A  56      -1.158  -6.350  -1.549  1.00 -0.12
ATOM    517  HE1 PHE A  56      -0.909  -5.309  -1.405  1.00  0.12
ATOM    518  CZ  PHE A  56      -2.424  -6.716  -1.915  1.00 -0.12
ATOM    519  HZ  PHE A  56      -3.172  -5.952  -2.069  1.00  0.12
ATOM    520  CD2 PHE A  56      -1.807  -9.048  -1.893  1.00 -0.12
ATOM    521  HD2 PHE A  56      -2.067 -10.089  -2.017  1.00  0.12
ATOM    522  CE2 PHE A  56      -2.764  -8.044  -2.091  1.00 -0.12
ATOM    523  HE2 PHE A  56      -3.770  -8.308  -2.383  1.00  0.12
ATOM    524  C   PHE A  56      -0.213 -10.175   1.079  1.00  0.55
ATOM    525  O   PHE A  56      -0.703 -11.289   0.808  1.00 -0.55
ATOM    526  N   SER A  57      -0.570  -9.300   2.033  1.00 -0.40
ATOM    527  H   SER A  57      -0.160  -8.405   2.184  1.00  0.40
ATOM    528  CA  SER A  57      -1.681  -9.759   2.914  1.00  0.00
ATOM    529  CB  SER A  57      -1.460  -9.230   4.340  1.00  0.00
ATOM    530  OG  SER A  57      -0.176  -9.733   4.729  1.00 -0.49
ATOM    531  HG  SER A  57      -0.024  -9.410   5.620  1.00  0.49
ATOM    532  C   SER A  57      -3.088  -9.504   2.431  1.00  0.55
ATOM    533  O   SER A  57      -3.984  -9.914   3.203  1.00 -0.55
ATOM    534  N   ASN A  58      -3.285  -8.888   1.254  1.00 -0.40
ATOM    535  H   ASN A  58      -2.529  -8.536   0.708  1.00  0.40
ATOM    536  CA  ASN A  58      -4.616  -8.693   0.703  1.00  0.00
ATOM    537  CB  ASN A  58      -5.010 -10.107   0.212  1.00  0.00
ATOM    538  CG  ASN A  58      -6.288 -10.275  -0.572  1.00  0.55
ATOM    539  OD1 ASN A  58      -6.557  -9.283  -1.273  1.00 -0.55
ATOM    540  ND2 ASN A  58      -7.075 -11.330  -0.604  1.00 -0.78
ATOM    541 HD21 ASN A  58      -7.901 -11.320  -1.166  1.00  0.39
ATOM    542 HD22 ASN A  58      -6.846 -12.140  -0.065  1.00  0.39
ATOM    543  C   ASN A  58      -5.583  -8.193   1.776  1.00  0.55
ATOM    544  O   ASN A  58      -6.665  -8.769   2.054  1.00 -0.55
ATOM    545  N   ARG A  59      -5.176  -7.077   2.340  1.00 -0.40
ATOM    546  H   ARG A  59      -4.348  -6.625   2.019  1.00  0.40
ATOM    547  CA  ARG A  59      -5.845  -6.392   3.447  1.00  0.00
ATOM    548  CB  ARG A  59      -4.946  -5.301   4.041  1.00  0.00
ATOM    549  CG  ARG A  59      -3.604  -5.874   4.524  1.00  0.00
ATOM    550  CD  ARG A  59      -2.601  -4.742   4.785  1.00  0.35
ATOM    551  NE  ARG A  59      -1.233  -5.331   4.940  1.00 -0.35
ATOM    552  HE  ARG A  59      -0.623  -5.392   4.150  1.00  0.45
ATOM    553  CZ  ARG A  59      -0.828  -5.775   6.128  1.00  0.35
ATOM    554  NH1 ARG A  59      -1.603  -5.671   7.203  1.00 -0.70
ATOM    555 HH11 ARG A  59      -2.509  -5.253   7.129  1.00  0.40
ATOM    556 HH12 ARG A  59      -1.281  -6.011   8.087  1.00  0.40
ATOM    557  NH2 ARG A  59       0.344  -6.329   6.307  1.00 -0.70
ATOM    558 HH21 ARG A  59       0.972  -6.431   5.536  1.00  0.40
ATOM    559 HH22 ARG A  59       0.611  -6.650   7.216  1.00  0.40
ATOM    560  C   ARG A  59      -7.222  -5.897   3.110  1.00  0.55
ATOM    561  O   ARG A  59      -8.036  -5.881   4.032  1.00 -0.55
ATOM    562  N   GLU A  60      -7.547  -5.491   1.914  1.00 -0.40
ATOM    563  H   GLU A  60      -6.864  -5.461   1.190  1.00  0.40
ATOM    564  CA  GLU A  60      -8.873  -5.052   1.506  1.00  0.00
ATOM    565  CB  GLU A  60      -8.790  -4.022   0.385  1.00  0.00
ATOM    566  CG  GLU A  60      -8.003  -2.794   0.795  1.00  0.00
ATOM    567  CD  GLU A  60      -8.842  -1.911   1.675  1.00  0.10
ATOM    568  OE1 GLU A  60     -10.028  -2.229   1.907  1.00 -0.55
ATOM    569  OE2 GLU A  60      -8.438  -0.880   2.210  1.00 -0.55
ATOM    570  C   GLU A  60      -9.672  -6.237   1.029  1.00  0.55
ATOM    571  O   GLU A  60     -10.820  -6.034   0.703  1.00 -0.55
ATOM    572  N   GLY A  61      -9.182  -7.448   0.933  1.00 -0.40
ATOM    573  H   GLY A  61      -8.238  -7.601   1.205  1.00  0.40
ATOM    574  CA  GLY A  61      -9.823  -8.650   0.476  1.00  0.00
ATOM    575  C   GLY A  61     -10.221  -8.623  -1.000  1.00  0.55
ATOM    576  O   GLY A  61     -11.150  -9.354  -1.387  1.00 -0.55
ATOM    577  N   LYS A  62      -9.558  -7.847  -1.837  1.00 -0.40
ATOM    578  H   LYS A  62      -8.801  -7.280  -1.524  1.00  0.40
ATOM    579  CA  LYS A  62      -9.862  -7.746  -3.271  1.00  0.00
ATOM    580  CB  LYS A  62      -9.299  -6.428  -3.823  1.00  0.00
ATOM    581  CG  LYS A  62      -9.955  -5.251  -3.095  1.00  0.00
ATOM    582  CD  LYS A  62      -9.833  -4.014  -3.951  1.00  0.00
ATOM    583  CE  LYS A  62     -10.111  -2.726  -3.163  1.00  0.33
ATOM    584  NZ  LYS A  62      -8.855  -1.875  -3.145  1.00 -0.32
ATOM    585  HZ1 LYS A  62      -8.583  -1.636  -4.120  1.00  0.33
ATOM    586  HZ2 LYS A  62      -8.084  -2.403  -2.690  1.00  0.33
ATOM    587  HZ3 LYS A  62      -9.036  -1.000  -2.612  1.00  0.33
ATOM    588  C   LYS A  62      -9.403  -8.959  -4.069  1.00  0.55
ATOM    589  O   LYS A  62     -10.074  -9.230  -5.090  1.00 -0.55
ATOM    590  N   LEU A  63      -8.368  -9.681  -3.706  1.00 -0.40
ATOM    591  H   LEU A  63      -7.811  -9.440  -2.915  1.00  0.40
ATOM    592  CA  LEU A  63      -7.960 -10.884  -4.430  1.00  0.00
ATOM    593  CB  LEU A  63      -6.432 -11.095  -4.423  1.00  0.00
ATOM    594  CG  LEU A  63      -5.644  -9.882  -4.989  1.00  0.00
ATOM    595  CD1 LEU A  63      -4.143  -9.996  -4.817  1.00  0.00
ATOM    596  CD2 LEU A  63      -6.001  -9.806  -6.465  1.00  0.00
ATOM    597  C   LEU A  63      -8.704 -12.067  -3.791  1.00  0.55
ATOM    598  O   LEU A  63      -8.974 -12.112  -2.583  1.00 -0.55
ATOM    599  N   PRO A  64      -8.946 -13.064  -4.635  1.00 -0.20
ATOM    600  CD  PRO A  64      -8.616 -13.098  -6.071  1.00  0.10
ATOM    601  CA  PRO A  64      -9.680 -14.243  -4.193  1.00  0.10
ATOM    602  CB  PRO A  64     -10.035 -14.971  -5.498  1.00  0.00
ATOM    603  CG  PRO A  64      -8.896 -14.535  -6.437  1.00  0.00
ATOM    604  C   PRO A  64      -8.932 -15.036  -3.169  1.00  0.55
ATOM    605  O   PRO A  64      -7.748 -15.314  -3.329  1.00 -0.55
ATOM    606  N   GLY A  65      -9.622 -15.448  -2.114  1.00 -0.40
ATOM    607  H   GLY A  65     -10.591 -15.258  -1.979  1.00  0.40
ATOM    608  CA  GLY A  65      -8.929 -16.230  -1.079  1.00  0.00
ATOM    609  C   GLY A  65      -9.336 -17.673  -1.158  1.00  0.55
ATOM    610  O   GLY A  65     -10.357 -17.964  -1.787  1.00 -0.55
ATOM    611  N   LYS A  66      -8.598 -18.534  -0.512  1.00 -0.40
ATOM    612  H   LYS A  66      -7.799 -18.218  -0.010  1.00  0.40
ATOM    613  CA  LYS A  66      -8.804 -19.969  -0.429  1.00  0.00
ATOM    614  CB  LYS A  66      -8.493 -20.623  -1.763  1.00  0.00
ATOM    615  CG  LYS A  66      -8.773 -22.095  -1.893  1.00  0.00
ATOM    616  CD  LYS A  66      -8.151 -22.739  -3.120  1.00  0.00
ATOM    617  CE  LYS A  66      -8.794 -24.090  -3.404  1.00  0.33
ATOM    618  NZ  LYS A  66     -10.320 -24.058  -3.435  1.00 -0.32
ATOM    619  HZ1 LYS A  66     -10.639 -23.405  -4.178  1.00  0.33
ATOM    620  HZ2 LYS A  66     -10.678 -23.737  -2.513  1.00  0.33
ATOM    621  HZ3 LYS A  66     -10.682 -25.013  -3.633  1.00  0.33
ATOM    622  C   LYS A  66      -7.904 -20.498   0.687  1.00  0.55
ATOM    623  O   LYS A  66      -6.818 -19.964   0.929  1.00 -0.55
ATOM    624  N   SER A  67      -8.376 -21.555   1.351  1.00 -0.40
ATOM    625  H   SER A  67      -9.266 -21.959   1.159  1.00  0.40
ATOM    626  CA  SER A  67      -7.582 -22.179   2.419  1.00  0.00
ATOM    627  CB  SER A  67      -8.465 -23.182   3.180  1.00  0.00
ATOM    628  OG  SER A  67      -7.609 -23.855   4.133  1.00 -0.49
ATOM    629  HG  SER A  67      -8.171 -24.477   4.600  1.00  0.49
ATOM    630  C   SER A  67      -6.353 -22.792   1.744  1.00  0.55
ATOM    631  O   SER A  67      -6.455 -23.458   0.714  1.00 -0.55
ATOM    632  N   GLY A  68      -5.187 -22.444   2.261  1.00 -0.40
ATOM    633  H   GLY A  68      -5.171 -21.843   3.053  1.00  0.40
ATOM    634  CA  GLY A  68      -3.857 -22.835   1.817  1.00  0.00
ATOM    635  C   GLY A  68      -3.157 -21.869   0.859  1.00  0.55
ATOM    636  O   GLY A  68      -1.969 -21.990   0.526  1.00 -0.55
ATOM    637  N   ARG A  69      -3.898 -20.897   0.347  1.00 -0.40
ATOM    638  H   ARG A  69      -4.852 -20.788   0.614  1.00  0.40
ATOM    639  CA  ARG A  69      -3.420 -19.922  -0.618  1.00  0.00
ATOM    640  CB  ARG A  69      -4.593 -19.453  -1.539  1.00  0.00
ATOM    641  CG  ARG A  69      -3.949 -18.459  -2.558  1.00  0.00
ATOM    642  CD  ARG A  69      -5.020 -17.790  -3.423  1.00  0.35
ATOM    643  NE  ARG A  69      -5.569 -18.845  -4.263  1.00 -0.35
ATOM    644  HE  ARG A  69      -4.930 -19.576  -4.487  1.00  0.45
ATOM    645  CZ  ARG A  69      -6.773 -18.987  -4.771  1.00  0.35
ATOM    646  NH1 ARG A  69      -7.723 -18.092  -4.526  1.00 -0.70
ATOM    647 HH11 ARG A  69      -7.525 -17.299  -3.949  1.00  0.40
ATOM    648 HH12 ARG A  69      -8.635 -18.210  -4.918  1.00  0.40
ATOM    649  NH2 ARG A  69      -7.106 -20.029  -5.527  1.00 -0.70
ATOM    650 HH21 ARG A  69      -6.430 -20.739  -5.726  1.00  0.40
ATOM    651 HH22 ARG A  69      -8.032 -20.103  -5.897  1.00  0.40
ATOM    652  C   ARG A  69      -2.755 -18.741   0.004  1.00  0.55
ATOM    653  O   ARG A  69      -3.392 -18.094   0.829  1.00 -0.55
ATOM    654  N   THR A  70      -1.512 -18.467  -0.352  1.00 -0.40
ATOM    655  H   THR A  70      -0.984 -19.053  -0.962  1.00  0.40
ATOM    656  CA  THR A  70      -0.845 -17.260   0.147  1.00  0.00
ATOM    657  CB  THR A  70       0.375 -17.431   1.060  1.00  0.00
ATOM    658  OG1 THR A  70       1.278 -18.350   0.481  1.00 -0.49
ATOM    659  HG1 THR A  70       2.081 -18.298   1.005  1.00  0.49
ATOM    660  CG2 THR A  70      -0.077 -17.997   2.412  1.00  0.00
ATOM    661  C   THR A  70      -0.515 -16.414  -1.109  1.00  0.55
ATOM    662  O   THR A  70      -0.403 -16.961  -2.240  1.00 -0.55
ATOM    663  N   TRP A  71      -0.442 -15.093  -0.917  1.00 -0.40
ATOM    664  H   TRP A  71      -0.595 -14.693  -0.017  1.00  0.40
ATOM    665  CA  TRP A  71      -0.142 -14.139  -1.974  1.00  0.00
ATOM    666  CB  TRP A  71      -1.236 -13.052  -2.114  1.00  0.12
ATOM    667  CG  TRP A  71      -2.573 -13.520  -2.599  1.00 -0.12
ATOM    668  CD1 TRP A  71      -3.654 -13.963  -1.879  1.00 -0.12
ATOM    669  HD1 TRP A  71      -3.679 -14.015  -0.801  1.00  0.12
ATOM    670  NE1 TRP A  71      -4.709 -14.335  -2.695  1.00 -0.40
ATOM    671  HE1 TRP A  71      -5.582 -14.660  -2.405  1.00  0.40
ATOM    672  CE2 TRP A  71      -4.290 -14.158  -3.995  1.00  0.00
ATOM    673  CD2 TRP A  71      -2.951 -13.683  -3.979  1.00  0.00
ATOM    674  CE3 TRP A  71      -2.286 -13.434  -5.189  1.00 -0.12
ATOM    675  HE3 TRP A  71      -1.264 -13.085  -5.203  1.00  0.12
ATOM    676  CZ3 TRP A  71      -2.943 -13.635  -6.387  1.00 -0.12
ATOM    677  HZ3 TRP A  71      -2.463 -13.385  -7.322  1.00  0.12
ATOM    678  CZ2 TRP A  71      -4.942 -14.452  -5.192  1.00 -0.12
ATOM    679  HZ2 TRP A  71      -5.935 -14.875  -5.217  1.00  0.12
ATOM    680  CH2 TRP A  71      -4.270 -14.181  -6.377  1.00 -0.12
ATOM    681  HH2 TRP A  71      -4.760 -14.386  -7.317  1.00  0.12
ATOM    682  C   TRP A  71       1.190 -13.494  -1.627  1.00  0.55
ATOM    683  O   TRP A  71       1.667 -13.324  -0.489  1.00 -0.55
ATOM    684  N   ARG A  72       1.831 -13.074  -2.687  1.00 -0.40
ATOM    685  H   ARG A  72       1.451 -13.261  -3.587  1.00  0.40
ATOM    686  CA  ARG A  72       3.100 -12.324  -2.739  1.00  0.00
ATOM    687  CB  ARG A  72       4.302 -13.264  -2.989  1.00  0.00
ATOM    688  CG  ARG A  72       4.494 -14.152  -1.772  1.00  0.00
ATOM    689  CD  ARG A  72       5.720 -15.003  -2.058  1.00  0.35
ATOM    690  NE  ARG A  72       5.747 -16.081  -1.063  1.00 -0.35
ATOM    691  HE  ARG A  72       5.221 -16.921  -1.193  1.00  0.45
ATOM    692  CZ  ARG A  72       6.503 -15.894   0.024  1.00  0.35
ATOM    693  NH1 ARG A  72       7.212 -14.795   0.222  1.00 -0.70
ATOM    694 HH11 ARG A  72       7.196 -14.061  -0.458  1.00  0.40
ATOM    695 HH12 ARG A  72       7.764 -14.698   1.050  1.00  0.40
ATOM    696  NH2 ARG A  72       6.483 -16.901   0.903  1.00 -0.70
ATOM    697 HH21 ARG A  72       5.930 -17.714   0.720  1.00  0.40
ATOM    698 HH22 ARG A  72       7.021 -16.842   1.744  1.00  0.40
ATOM    699  C   ARG A  72       3.036 -11.243  -3.820  1.00  0.55
ATOM    700  O   ARG A  72       2.191 -11.355  -4.728  1.00 -0.55
ATOM    701  N   GLU A  73       3.936 -10.264  -3.747  1.00 -0.40
ATOM    702  H   GLU A  73       4.656 -10.222  -3.058  1.00  0.40
ATOM    703  CA  GLU A  73       3.873  -9.186  -4.728  1.00  0.00
ATOM    704  CB  GLU A  73       3.262  -7.930  -4.072  1.00  0.00
ATOM    705  CG  GLU A  73       3.925  -7.446  -2.787  1.00  0.00
ATOM    706  CD  GLU A  73       3.393  -6.054  -2.446  1.00  0.10
ATOM    707  OE1 GLU A  73       3.359  -5.139  -3.333  1.00 -0.55
ATOM    708  OE2 GLU A  73       2.988  -5.860  -1.259  1.00 -0.55
ATOM    709  C   GLU A  73       5.237  -8.767  -5.225  1.00  0.55
ATOM    710  O   GLU A  73       6.147  -9.124  -4.472  1.00 -0.55
ATOM    711  N   ALA A  74       5.340  -8.078  -6.346  1.00 -0.40
ATOM    712  H   ALA A  74       4.554  -7.833  -6.908  1.00  0.40
ATOM    713  CA  ALA A  74       6.661  -7.638  -6.813  1.00  0.00
ATOM    714  CB  ALA A  74       7.345  -8.552  -7.808  1.00  0.00
ATOM    715  C   ALA A  74       6.452  -6.318  -7.536  1.00  0.55
ATOM    716  O   ALA A  74       5.351  -6.256  -8.102  1.00 -0.55
ATOM    717  N   ASP A  75       7.435  -5.465  -7.492  1.00 -0.40
ATOM    718  H   ASP A  75       8.271  -5.635  -6.976  1.00  0.40
ATOM    719  CA  ASP A  75       7.355  -4.202  -8.207  1.00  0.00
ATOM    720  CB  ASP A  75       8.469  -3.255  -7.795  1.00  0.00
ATOM    721  CG  ASP A  75       8.228  -2.602  -6.463  1.00  0.10
ATOM    722  OD1 ASP A  75       7.365  -3.160  -5.733  1.00 -0.55
ATOM    723  OD2 ASP A  75       8.891  -1.609  -6.198  1.00 -0.55
ATOM    724  C   ASP A  75       7.536  -4.453  -9.705  1.00  0.55
ATOM    725  O   ASP A  75       8.358  -5.336 -10.033  1.00 -0.55
ATOM    726  N   ILE A  76       6.809  -3.715 -10.509  1.00 -0.40
ATOM    727  H   ILE A  76       6.172  -3.036 -10.152  1.00  0.40
ATOM    728  CA  ILE A  76       6.860  -3.816 -11.972  1.00  0.00
ATOM    729  CB  ILE A  76       5.529  -4.362 -12.506  1.00  0.00
ATOM    730  CG2 ILE A  76       5.432  -4.066 -14.023  1.00  0.00
ATOM    731  CG1 ILE A  76       5.271  -5.825 -12.139  1.00  0.00
ATOM    732  CD1 ILE A  76       6.091  -6.968 -12.724  1.00  0.00
ATOM    733  C   ILE A  76       7.239  -2.425 -12.523  1.00  0.55
ATOM    734  O   ILE A  76       6.950  -1.332 -11.965  1.00 -0.55
ATOM    735  N   ASN A  77       7.960  -2.449 -13.657  1.00 -0.40
ATOM    736  H   ASN A  77       8.202  -3.326 -14.059  1.00  0.40
ATOM    737  CA  ASN A  77       8.457  -1.322 -14.407  1.00  0.00
ATOM    738  CB  ASN A  77       7.333  -0.411 -14.971  1.00  0.00
ATOM    739  CG  ASN A  77       6.344  -1.111 -15.869  1.00  0.55
ATOM    740  OD1 ASN A  77       6.741  -1.975 -16.656  1.00 -0.55
ATOM    741  ND2 ASN A  77       5.006  -0.926 -15.789  1.00 -0.78
ATOM    742 HD21 ASN A  77       4.628  -0.299 -15.108  1.00  0.39
ATOM    743 HD22 ASN A  77       4.396  -1.417 -16.411  1.00  0.39
ATOM    744  C   ASN A  77       9.403  -0.463 -13.600  1.00  0.55
ATOM    745  O   ASN A  77       9.554   0.735 -13.921  1.00 -0.55
ATOM    746  N   TYR A  78      10.054  -1.014 -12.586  1.00 -0.40
ATOM    747  H   TYR A  78       9.953  -1.964 -12.302  1.00  0.40
ATOM    748  CA  TYR A  78      10.987  -0.153 -11.835  1.00  0.00
ATOM    749  CB  TYR A  78      11.114  -0.635 -10.369  1.00  0.12
ATOM    750  CG  TYR A  78      12.127   0.157  -9.553  1.00 -0.12
ATOM    751  CD1 TYR A  78      11.822   1.381  -8.970  1.00 -0.12
ATOM    752  HD1 TYR A  78      10.822   1.770  -9.090  1.00  0.12
ATOM    753  CE1 TYR A  78      12.738   2.130  -8.242  1.00 -0.12
ATOM    754  HE1 TYR A  78      12.455   3.087  -7.829  1.00  0.12
ATOM    755  CZ  TYR A  78      14.026   1.634  -8.049  1.00  0.06
ATOM    756  OH  TYR A  78      14.967   2.306  -7.295  1.00 -0.49
ATOM    757  HH  TYR A  78      14.564   3.114  -6.969  1.00  0.43
ATOM    758  CD2 TYR A  78      13.432  -0.306  -9.349  1.00 -0.12
ATOM    759  HD2 TYR A  78      13.728  -1.265  -9.749  1.00  0.12
ATOM    760  CE2 TYR A  78      14.337   0.446  -8.645  1.00 -0.12
ATOM    761  HE2 TYR A  78      15.349   0.079  -8.557  1.00  0.12
ATOM    762  C   TYR A  78      12.413  -0.178 -12.438  1.00  0.55
ATOM    763  O   TYR A  78      12.862  -1.299 -12.778  1.00 -0.55
ATOM    764  N   THR A  79      13.055   0.967 -12.505  1.00 -0.40
ATOM    765  H   THR A  79      12.647   1.843 -12.260  1.00  0.40
ATOM    766  CA  THR A  79      14.483   0.970 -12.976  1.00  0.00
ATOM    767  CB  THR A  79      14.803   1.592 -14.328  1.00  0.00
ATOM    768  OG1 THR A  79      14.385   2.971 -14.262  1.00 -0.49
ATOM    769  HG1 THR A  79      14.733   3.391 -15.052  1.00  0.49
ATOM    770  CG2 THR A  79      14.002   0.959 -15.436  1.00  0.00
ATOM    771  C   THR A  79      15.351   1.637 -11.894  1.00  0.55
ATOM    772  O   THR A  79      16.349   1.032 -11.473  1.00 -0.55
ATOM    773  N   SER A  80      14.989   2.808 -11.405  1.00 -0.40
ATOM    774  H   SER A  80      14.188   3.302 -11.733  1.00  0.40
ATOM    775  CA  SER A  80      15.764   3.450 -10.337  1.00  0.00
ATOM    776  CB  SER A  80      17.074   3.985 -10.954  1.00  0.00
ATOM    777  OG  SER A  80      16.689   5.130 -11.727  1.00 -0.49
ATOM    778  HG  SER A  80      17.498   5.471 -12.116  1.00  0.49
ATOM    779  C   SER A  80      14.995   4.586  -9.689  1.00  0.55
ATOM    780  O   SER A  80      13.962   4.988 -10.246  1.00 -0.55
ATOM    781  N   GLY A  81      15.469   5.095  -8.565  1.00 -0.40
ATOM    782  H   GLY A  81      16.296   4.761  -8.118  1.00  0.40
ATOM    783  CA  GLY A  81      14.744   6.232  -7.911  1.00  0.00
ATOM    784  C   GLY A  81      13.677   5.692  -6.949  1.00  0.55
ATOM    785  O   GLY A  81      13.793   4.526  -6.518  1.00 -0.55
ATOM    786  N   PHE A  82      12.681   6.519  -6.644  1.00 -0.40
ATOM    787  H   PHE A  82      12.620   7.452  -6.989  1.00  0.40
ATOM    788  CA  PHE A  82      11.607   6.060  -5.759  1.00  0.00
ATOM    789  CB  PHE A  82      10.687   7.209  -5.302  1.00  0.12
ATOM    790  CG  PHE A  82      11.526   8.242  -4.598  1.00 -0.12
ATOM    791  CD1 PHE A  82      11.807   8.097  -3.257  1.00 -0.12
ATOM    792  HD1 PHE A  82      11.405   7.252  -2.718  1.00  0.12
ATOM    793  CE1 PHE A  82      12.593   9.014  -2.594  1.00 -0.12
ATOM    794  HE1 PHE A  82      12.797   8.896  -1.541  1.00  0.12
ATOM    795  CZ  PHE A  82      13.119  10.090  -3.292  1.00 -0.12
ATOM    796  HZ  PHE A  82      13.742  10.812  -2.785  1.00  0.12
ATOM    797  CD2 PHE A  82      12.054   9.308  -5.287  1.00 -0.12
ATOM    798  HD2 PHE A  82      11.848   9.417  -6.341  1.00  0.12
ATOM    799  CE2 PHE A  82      12.843  10.237  -4.648  1.00 -0.12
ATOM    800  HE2 PHE A  82      13.245  11.076  -5.197  1.00  0.12
ATOM    801  C   PHE A  82      10.689   5.067  -6.458  1.00  0.55
ATOM    802  O   PHE A  82      10.541   5.028  -7.685  1.00 -0.55
ATOM    803  N   ARG A  83      10.019   4.261  -5.655  1.00 -0.40
ATOM    804  H   ARG A  83      10.149   4.295  -4.667  1.00  0.40
ATOM    805  CA  ARG A  83       9.043   3.261  -6.122  1.00  0.00
ATOM    806  CB  ARG A  83       8.697   2.313  -4.945  1.00  0.00
ATOM    807  CG  ARG A  83       9.990   1.615  -4.482  1.00  0.00
ATOM    808  CD  ARG A  83       9.798   0.556  -3.425  1.00  0.35
ATOM    809  NE  ARG A  83       8.754  -0.437  -3.613  1.00 -0.35
ATOM    810  HE  ARG A  83       8.876  -1.054  -4.388  1.00  0.45
ATOM    811  CZ  ARG A  83       7.655  -0.631  -2.887  1.00  0.35
ATOM    812  NH1 ARG A  83       7.369   0.129  -1.831  1.00 -0.70
ATOM    813 HH11 ARG A  83       7.986   0.870  -1.566  1.00  0.40
ATOM    814 HH12 ARG A  83       6.536  -0.040  -1.304  1.00  0.40
ATOM    815  NH2 ARG A  83       6.774  -1.594  -3.154  1.00 -0.70
ATOM    816 HH21 ARG A  83       6.925  -2.208  -3.929  1.00  0.40
ATOM    817 HH22 ARG A  83       5.962  -1.702  -2.580  1.00  0.40
ATOM    818  C   ARG A  83       7.834   3.943  -6.767  1.00  0.55
ATOM    819  O   ARG A  83       7.395   5.065  -6.449  1.00 -0.55
ATOM    820  N   ASN A  84       7.340   3.188  -7.727  1.00 -0.40
ATOM    821  H   ASN A  84       7.763   2.313  -7.946  1.00  0.40
ATOM    822  CA  ASN A  84       6.178   3.516  -8.546  1.00  0.00
ATOM    823  CB  ASN A  84       6.461   3.215 -10.027  1.00  0.00
ATOM    824  CG  ASN A  84       6.530   1.715 -10.328  1.00  0.55
ATOM    825  OD1 ASN A  84       6.118   0.808  -9.561  1.00 -0.55
ATOM    826  ND2 ASN A  84       7.092   1.413 -11.499  1.00 -0.78
ATOM    827 HD21 ASN A  84       7.180   0.457 -11.780  1.00  0.39
ATOM    828 HD22 ASN A  84       7.426   2.142 -12.097  1.00  0.39
ATOM    829  C   ASN A  84       4.912   2.804  -8.005  1.00  0.55
ATOM    830  O   ASN A  84       4.898   2.211  -6.893  1.00 -0.55
ATOM    831  N   SER A  85       3.849   2.897  -8.803  1.00 -0.40
ATOM    832  H   SER A  85       3.863   3.364  -9.684  1.00  0.40
ATOM    833  CA  SER A  85       2.600   2.296  -8.389  1.00  0.00
ATOM    834  CB  SER A  85       1.400   3.258  -8.610  1.00  0.00
ATOM    835  OG  SER A  85       1.363   3.519 -10.013  1.00 -0.49
ATOM    836  HG  SER A  85       0.933   2.759 -10.412  1.00  0.49
ATOM    837  C   SER A  85       2.221   0.984  -9.053  1.00  0.55
ATOM    838  O   SER A  85       1.044   0.610  -8.845  1.00 -0.55
ATOM    839  N   ASP A  86       3.146   0.340  -9.755  1.00 -0.40
ATOM    840  H   ASP A  86       4.082   0.672  -9.841  1.00  0.40
ATOM    841  CA  ASP A  86       2.827  -0.907 -10.449  1.00  0.00
ATOM    842  CB  ASP A  86       3.455  -1.040 -11.864  1.00  0.00
ATOM    843  CG  ASP A  86       3.076   0.125 -12.755  1.00  0.10
ATOM    844  OD1 ASP A  86       2.013   0.732 -12.592  1.00 -0.55
ATOM    845  OD2 ASP A  86       3.874   0.510 -13.633  1.00 -0.55
ATOM    846  C   ASP A  86       3.309  -2.123  -9.685  1.00  0.55
ATOM    847  O   ASP A  86       4.450  -2.136  -9.298  1.00 -0.55
ATOM    848  N   ARG A  87       2.418  -3.073  -9.560  1.00 -0.40
ATOM    849  H   ARG A  87       1.495  -2.973  -9.923  1.00  0.40
ATOM    850  CA  ARG A  87       2.695  -4.322  -8.898  1.00  0.00
ATOM    851  CB  ARG A  87       2.186  -4.266  -7.449  1.00  0.00
ATOM    852  CG  ARG A  87       2.501  -3.028  -6.643  1.00  0.00
ATOM    853  CD  ARG A  87       3.927  -3.018  -6.062  1.00  0.35
ATOM    854  NE  ARG A  87       4.185  -1.826  -5.266  1.00 -0.35
ATOM    855  HE  ARG A  87       3.949  -1.886  -4.299  1.00  0.45
ATOM    856  CZ  ARG A  87       4.695  -0.674  -5.669  1.00  0.35
ATOM    857  NH1 ARG A  87       5.029  -0.598  -6.963  1.00 -0.70
ATOM    858 HH11 ARG A  87       4.888  -1.385  -7.563  1.00  0.40
ATOM    859 HH12 ARG A  87       5.420   0.247  -7.330  1.00  0.40
ATOM    860  NH2 ARG A  87       4.911   0.384  -4.927  1.00 -0.70
ATOM    861 HH21 ARG A  87       4.684   0.367  -3.954  1.00  0.40
ATOM    862 HH22 ARG A  87       5.303   1.209  -5.335  1.00  0.40
ATOM    863  C   ARG A  87       2.048  -5.511  -9.595  1.00  0.55
ATOM    864  O   ARG A  87       0.994  -5.440 -10.212  1.00 -0.55
ATOM    865  N   ILE A  88       2.744  -6.631  -9.463  1.00 -0.40
ATOM    866  H   ILE A  88       3.645  -6.618  -9.039  1.00  0.40
ATOM    867  CA  ILE A  88       2.297  -7.968  -9.903  1.00  0.00
ATOM    868  CB  ILE A  88       3.279  -8.666 -10.869  1.00  0.00
ATOM    869  CG2 ILE A  88       4.568  -9.025 -10.151  1.00  0.00
ATOM    870  CG1 ILE A  88       2.604  -9.907 -11.470  1.00  0.00
ATOM    871  CD1 ILE A  88       3.230 -10.387 -12.771  1.00  0.00
ATOM    872  C   ILE A  88       2.014  -8.740  -8.581  1.00  0.55
ATOM    873  O   ILE A  88       2.796  -8.689  -7.605  1.00 -0.55
ATOM    874  N   LEU A  89       0.906  -9.435  -8.514  1.00 -0.40
ATOM    875  H   LEU A  89       0.301  -9.474  -9.304  1.00  0.40
ATOM    876  CA  LEU A  89       0.422 -10.198  -7.370  1.00  0.00
ATOM    877  CB  LEU A  89      -0.936  -9.722  -6.850  1.00  0.00
ATOM    878  CG  LEU A  89      -1.060  -8.282  -6.388  1.00  0.00
ATOM    879  CD1 LEU A  89       0.068  -7.958  -5.417  1.00  0.00
ATOM    880  CD2 LEU A  89      -0.990  -7.185  -7.456  1.00  0.00
ATOM    881  C   LEU A  89       0.316 -11.659  -7.794  1.00  0.55
ATOM    882  O   LEU A  89      -0.360 -11.902  -8.797  1.00 -0.55
ATOM    883  N   TYR A  90       0.908 -12.566  -7.023  1.00 -0.40
ATOM    884  H   TYR A  90       1.371 -12.347  -6.168  1.00  0.40
ATOM    885  CA  TYR A  90       0.884 -13.963  -7.441  1.00  0.00
ATOM    886  CB  TYR A  90       2.172 -14.422  -8.208  1.00  0.12
ATOM    887  CG  TYR A  90       3.446 -14.287  -7.438  1.00 -0.12
ATOM    888  CD1 TYR A  90       4.100 -13.045  -7.404  1.00 -0.12
ATOM    889  HD1 TYR A  90       3.669 -12.221  -7.953  1.00  0.12
ATOM    890  CE1 TYR A  90       5.273 -12.827  -6.699  1.00 -0.12
ATOM    891  HE1 TYR A  90       5.736 -11.854  -6.635  1.00  0.12
ATOM    892  CZ  TYR A  90       5.813 -13.953  -6.078  1.00  0.06
ATOM    893  OH  TYR A  90       6.969 -13.746  -5.370  1.00 -0.49
ATOM    894  HH  TYR A  90       7.197 -12.816  -5.440  1.00  0.43
ATOM    895  CD2 TYR A  90       4.026 -15.368  -6.790  1.00 -0.12
ATOM    896  HD2 TYR A  90       3.552 -16.338  -6.801  1.00  0.12
ATOM    897  CE2 TYR A  90       5.253 -15.170  -6.113  1.00 -0.12
ATOM    898  HE2 TYR A  90       5.739 -16.001  -5.624  1.00  0.12
ATOM    899  C   TYR A  90       0.581 -14.892  -6.289  1.00  0.55
ATOM    900  O   TYR A  90       1.215 -14.626  -5.262  1.00 -0.55
ATOM    901  N   SER A  91      -0.266 -15.872  -6.538  1.00 -0.40
ATOM    902  H   SER A  91      -0.685 -16.009  -7.432  1.00  0.40
ATOM    903  CA  SER A  91      -0.626 -16.802  -5.505  1.00  0.00
ATOM    904  CB  SER A  91      -2.109 -17.180  -5.662  1.00  0.00
ATOM    905  OG  SER A  91      -2.301 -18.070  -6.727  1.00 -0.49
ATOM    906  HG  SER A  91      -2.954 -18.706  -6.426  1.00  0.49
ATOM    907  C   SER A  91       0.272 -18.036  -5.528  1.00  0.55
ATOM    908  O   SER A  91       0.994 -18.317  -6.485  1.00 -0.55
ATOM    909  N   SER A  92       0.154 -18.722  -4.378  1.00 -0.40
ATOM    910  H   SER A  92      -0.432 -18.414  -3.633  1.00  0.40
ATOM    911  CA  SER A  92       0.884 -19.964  -4.154  1.00  0.00
ATOM    912  CB  SER A  92       0.831 -20.353  -2.679  1.00  0.00
ATOM    913  OG  SER A  92      -0.513 -20.530  -2.278  1.00 -0.49
ATOM    914  HG  SER A  92      -0.479 -20.922  -1.403  1.00  0.49
ATOM    915  C   SER A  92       0.390 -21.039  -5.129  1.00  0.55
ATOM    916  O   SER A  92       1.127 -21.989  -5.426  1.00 -0.55
ATOM    917  N   ASP A  93      -0.778 -20.906  -5.732  1.00 -0.40
ATOM    918  H   ASP A  93      -1.379 -20.138  -5.530  1.00  0.40
ATOM    919  CA  ASP A  93      -1.287 -21.848  -6.726  1.00  0.00
ATOM    920  CB  ASP A  93      -2.691 -22.343  -6.453  1.00  0.00
ATOM    921  CG  ASP A  93      -3.671 -21.242  -6.076  1.00  0.10
ATOM    922  OD1 ASP A  93      -3.367 -20.079  -5.749  1.00 -0.55
ATOM    923  OD2 ASP A  93      -4.855 -21.640  -6.131  1.00 -0.55
ATOM    924  C   ASP A  93      -1.232 -21.182  -8.105  1.00  0.55
ATOM    925  O   ASP A  93      -1.992 -21.530  -8.982  1.00 -0.55
ATOM    926  N   TRP A  94      -0.371 -20.179  -8.258  1.00 -0.40
ATOM    927  H   TRP A  94       0.151 -19.850  -7.476  1.00  0.40
ATOM    928  CA  TRP A  94      -0.086 -19.468  -9.499  1.00  0.00
ATOM    929  CB  TRP A  94       0.615 -20.545 -10.450  1.00  0.12
ATOM    930  CG  TRP A  94       1.720 -21.194  -9.659  1.00 -0.12
ATOM    931  CD1 TRP A  94       1.734 -22.469  -9.143  1.00 -0.12
ATOM    932  HD1 TRP A  94       0.961 -23.208  -9.296  1.00  0.12
ATOM    933  NE1 TRP A  94       2.881 -22.665  -8.398  1.00 -0.40
ATOM    934  HE1 TRP A  94       3.133 -23.493  -7.948  1.00  0.40
ATOM    935  CE2 TRP A  94       3.608 -21.503  -8.399  1.00  0.00
ATOM    936  CD2 TRP A  94       2.905 -20.559  -9.166  1.00  0.00
ATOM    937  CE3 TRP A  94       3.447 -19.269  -9.311  1.00 -0.12
ATOM    938  HE3 TRP A  94       2.939 -18.513  -9.892  1.00  0.12
ATOM    939  CZ3 TRP A  94       4.640 -18.954  -8.708  1.00 -0.12
ATOM    940  HZ3 TRP A  94       5.055 -17.962  -8.810  1.00  0.12
ATOM    941  CZ2 TRP A  94       4.831 -21.206  -7.801  1.00 -0.12
ATOM    942  HZ2 TRP A  94       5.388 -21.936  -7.234  1.00  0.12
ATOM    943  CH2 TRP A  94       5.320 -19.930  -7.957  1.00 -0.12
ATOM    944  HH2 TRP A  94       6.256 -19.669  -7.487  1.00  0.12
ATOM    945  C   TRP A  94      -1.135 -18.672 -10.216  1.00  0.55
ATOM    946  O   TRP A  94      -1.172 -18.617 -11.466  1.00 -0.55
ATOM    947  N   LEU A  95      -2.045 -17.991  -9.476  1.00 -0.40
ATOM    948  H   LEU A  95      -2.087 -18.102  -8.487  1.00  0.40
ATOM    949  CA  LEU A  95      -3.019 -17.059 -10.033  1.00  0.00
ATOM    950  CB  LEU A  95      -4.249 -16.736  -9.215  1.00  0.00
ATOM    951  CG  LEU A  95      -4.981 -17.956  -8.647  1.00  0.00
ATOM    952  CD1 LEU A  95      -6.141 -17.489  -7.795  1.00  0.00
ATOM    953  CD2 LEU A  95      -5.394 -18.804  -9.822  1.00  0.00
ATOM    954  C   LEU A  95      -2.183 -15.767 -10.115  1.00  0.55
ATOM    955  O   LEU A  95      -1.391 -15.526  -9.183  1.00 -0.55
ATOM    956  N   ILE A  96      -2.350 -14.969 -11.173  1.00 -0.40
ATOM    957  H   ILE A  96      -3.004 -15.148 -11.904  1.00  0.40
ATOM    958  CA  ILE A  96      -1.528 -13.756 -11.274  1.00  0.00
ATOM    959  CB  ILE A  96      -0.381 -13.880 -12.300  1.00  0.00
ATOM    960  CG2 ILE A  96       0.434 -12.570 -12.326  1.00  0.00
ATOM    961  CG1 ILE A  96       0.552 -15.049 -11.966  1.00  0.00
ATOM    962  CD1 ILE A  96       1.359 -15.644 -13.094  1.00  0.00
ATOM    963  C   ILE A  96      -2.428 -12.567 -11.569  1.00  0.55
ATOM    964  O   ILE A  96      -3.256 -12.702 -12.456  1.00 -0.55
ATOM    965  N   TYR A  97      -2.273 -11.523 -10.806  1.00 -0.40
ATOM    966  H   TYR A  97      -1.616 -11.511 -10.057  1.00  0.40
ATOM    967  CA  TYR A  97      -3.044 -10.308 -10.991  1.00  0.00
ATOM    968  CB  TYR A  97      -3.919 -10.043  -9.792  1.00  0.12
ATOM    969  CG  TYR A  97      -5.226 -10.809  -9.750  1.00 -0.12
ATOM    970  CD1 TYR A  97      -5.196 -12.184  -9.444  1.00 -0.12
ATOM    971  HD1 TYR A  97      -4.236 -12.645  -9.267  1.00  0.12
ATOM    972  CE1 TYR A  97      -6.317 -12.973  -9.357  1.00 -0.12
ATOM    973  HE1 TYR A  97      -6.276 -14.023  -9.115  1.00  0.12
ATOM    974  CZ  TYR A  97      -7.511 -12.304  -9.608  1.00  0.06
ATOM    975  OH  TYR A  97      -8.676 -13.049  -9.514  1.00 -0.49
ATOM    976  HH  TYR A  97      -9.416 -12.470  -9.709  1.00  0.43
ATOM    977  CD2 TYR A  97      -6.428 -10.195  -9.968  1.00 -0.12
ATOM    978  HD2 TYR A  97      -6.474  -9.138 -10.182  1.00  0.12
ATOM    979  CE2 TYR A  97      -7.590 -10.956  -9.909  1.00 -0.12
ATOM    980  HE2 TYR A  97      -8.549 -10.497 -10.098  1.00  0.12
ATOM    981  C   TYR A  97      -2.040  -9.171 -11.080  1.00  0.55
ATOM    982  O   TYR A  97      -0.864  -9.320 -10.775  1.00 -0.55
ATOM    983  N   LYS A  98      -2.511  -8.023 -11.528  1.00 -0.40
ATOM    984  H   LYS A  98      -3.458  -7.922 -11.824  1.00  0.40
ATOM    985  CA  LYS A  98      -1.682  -6.823 -11.623  1.00  0.00
ATOM    986  CB  LYS A  98      -1.267  -6.397 -13.030  1.00  0.00
ATOM    987  CG  LYS A  98      -2.423  -6.238 -14.033  1.00  0.00
ATOM    988  CD  LYS A  98      -1.763  -5.578 -15.243  1.00  0.00
ATOM    989  CE  LYS A  98      -2.779  -5.455 -16.388  1.00  0.33
ATOM    990  NZ  LYS A  98      -1.989  -4.690 -17.428  1.00 -0.32
ATOM    991  HZ1 LYS A  98      -1.142  -5.234 -17.690  1.00  0.33
ATOM    992  HZ2 LYS A  98      -1.702  -3.770 -17.038  1.00  0.33
ATOM    993  HZ3 LYS A  98      -2.579  -4.540 -18.271  1.00  0.33
ATOM    994  C   LYS A  98      -2.508  -5.646 -11.076  1.00  0.55
ATOM    995  O   LYS A  98      -3.746  -5.754 -11.079  1.00 -0.55
ATOM    996  N   THR A  99      -1.767  -4.637 -10.656  1.00 -0.40
ATOM    997  H   THR A  99      -0.772  -4.688 -10.623  1.00  0.40
ATOM    998  CA  THR A  99      -2.365  -3.374 -10.209  1.00  0.00
ATOM    999  CB  THR A  99      -2.539  -3.181  -8.693  1.00  0.00
ATOM   1000  OG1 THR A  99      -3.186  -1.925  -8.521  1.00 -0.49
ATOM   1001  HG1 THR A  99      -4.083  -2.043  -8.841  1.00  0.49
ATOM   1002  CG2 THR A  99      -1.269  -3.233  -7.864  1.00  0.00
ATOM   1003  C   THR A  99      -1.510  -2.252 -10.854  1.00  0.55
ATOM   1004  O   THR A  99      -0.297  -2.457 -10.902  1.00 -0.55
ATOM   1005  N   THR A 100      -2.091  -1.180 -11.357  1.00 -0.40
ATOM   1006  H   THR A 100      -3.081  -1.066 -11.390  1.00  0.40
ATOM   1007  CA  THR A 100      -1.275  -0.078 -11.905  1.00  0.00
ATOM   1008  CB  THR A 100      -1.430   0.155 -13.401  1.00  0.00
ATOM   1009  OG1 THR A 100      -2.812   0.306 -13.700  1.00 -0.49
ATOM   1010  HG1 THR A 100      -3.074   1.149 -13.324  1.00  0.49
ATOM   1011  CG2 THR A 100      -0.849  -1.057 -14.127  1.00  0.00
ATOM   1012  C   THR A 100      -1.677   1.166 -11.130  1.00  0.55
ATOM   1013  O   THR A 100      -1.249   2.298 -11.334  1.00 -0.55
ATOM   1014  N   ASP A 101      -2.578   0.927 -10.160  1.00 -0.40
ATOM   1015  H   ASP A 101      -2.957   0.032  -9.941  1.00  0.40
ATOM   1016  CA  ASP A 101      -3.013   2.086  -9.389  1.00  0.00
ATOM   1017  CB  ASP A 101      -4.462   2.336  -9.813  1.00  0.00
ATOM   1018  CG  ASP A 101      -5.432   1.228  -9.484  1.00  0.10
ATOM   1019  OD1 ASP A 101      -5.078   0.282  -8.737  1.00 -0.55
ATOM   1020  OD2 ASP A 101      -6.560   1.342 -10.035  1.00 -0.55
ATOM   1021  C   ASP A 101      -2.837   1.999  -7.888  1.00  0.55
ATOM   1022  O   ASP A 101      -3.689   2.473  -7.088  1.00 -0.55
ATOM   1023  N   HSE A 102      -1.733   1.427  -7.449  1.00 -0.40
ATOM   1024  H   HSE A 102      -1.066   1.018  -8.067  1.00  0.40
ATOM   1025  CA  HSE A 102      -1.411   1.355  -6.008  1.00  0.00
ATOM   1026  CB  HSE A 102      -1.004   2.754  -5.489  1.00  0.12
ATOM   1027  ND1 HSE A 102      -0.079   3.321  -3.194  1.00 -0.56
ATOM   1028  CG  HSE A 102      -0.007   2.658  -4.394  1.00  0.15
ATOM   1029  CE1 HSE A 102       0.996   3.010  -2.457  1.00  0.15
ATOM   1030  HE1 HSE A 102       1.265   3.434  -1.490  1.00  0.12
ATOM   1031  NE2 HSE A 102       1.719   2.077  -3.095  1.00 -0.40
ATOM   1032  HE2 HSE A 102       2.540   1.617  -2.759  1.00  0.40
ATOM   1033  CD2 HSE A 102       1.122   1.859  -4.317  1.00 -0.12
ATOM   1034  HD2 HSE A 102       1.517   1.167  -5.051  1.00  0.12
ATOM   1035  C   HSE A 102      -2.487   0.687  -5.182  1.00  0.55
ATOM   1036  O   HSE A 102      -2.957   1.161  -4.174  1.00 -0.55
ATOM   1037  N   TYR A 103      -2.809  -0.480  -5.671  1.00 -0.40
ATOM   1038  H   TYR A 103      -2.386  -0.756  -6.526  1.00  0.40
ATOM   1039  CA  TYR A 103      -3.710  -1.487  -5.170  1.00  0.00
ATOM   1040  CB  TYR A 103      -3.181  -1.946  -3.773  1.00  0.12
ATOM   1041  CG  TYR A 103      -1.698  -2.158  -3.566  1.00 -0.12
ATOM   1042  CD1 TYR A 103      -0.815  -1.152  -3.187  1.00 -0.12
ATOM   1043  HD1 TYR A 103      -1.192  -0.155  -3.018  1.00  0.12
ATOM   1044  CE1 TYR A 103       0.563  -1.407  -3.020  1.00 -0.12
ATOM   1045  HE1 TYR A 103       1.249  -0.612  -2.768  1.00  0.12
ATOM   1046  CZ  TYR A 103       1.011  -2.711  -3.188  1.00  0.06
ATOM   1047  OH  TYR A 103       2.357  -2.992  -3.007  1.00 -0.49
ATOM   1048  HH  TYR A 103       2.487  -3.931  -3.161  1.00  0.43
ATOM   1049  CD2 TYR A 103      -1.190  -3.460  -3.722  1.00 -0.12
ATOM   1050  HD2 TYR A 103      -1.860  -4.262  -3.996  1.00  0.12
ATOM   1051  CE2 TYR A 103       0.164  -3.734  -3.529  1.00 -0.12
ATOM   1052  HE2 TYR A 103       0.541  -4.739  -3.648  1.00  0.12
ATOM   1053  C   TYR A 103      -5.166  -1.089  -5.069  1.00  0.55
ATOM   1054  O   TYR A 103      -5.859  -1.746  -4.266  1.00 -0.55
ATOM   1055  N   GLN A 104      -5.632  -0.111  -5.829  1.00 -0.40
ATOM   1056  H   GLN A 104      -5.066   0.419  -6.455  1.00  0.40
ATOM   1057  CA  GLN A 104      -7.080   0.227  -5.753  1.00  0.00
ATOM   1058  CB  GLN A 104      -7.348   1.631  -6.269  1.00  0.00
ATOM   1059  CG  GLN A 104      -6.927   2.641  -5.216  1.00  0.00
ATOM   1060  CD  GLN A 104      -7.058   4.059  -5.769  1.00  0.55
ATOM   1061  OE1 GLN A 104      -8.170   4.586  -5.679  1.00 -0.55
ATOM   1062  NE2 GLN A 104      -6.008   4.655  -6.288  1.00 -0.78
ATOM   1063 HE21 GLN A 104      -5.128   4.181  -6.319  1.00  0.39
ATOM   1064 HE22 GLN A 104      -6.089   5.583  -6.651  1.00  0.39
ATOM   1065  C   GLN A 104      -7.845  -0.793  -6.558  1.00  0.55
ATOM   1066  O   GLN A 104      -8.872  -1.301  -6.125  1.00 -0.55
ATOM   1067  N   THR A 105      -7.273  -1.130  -7.714  1.00 -0.40
ATOM   1068  H   THR A 105      -6.421  -0.729  -8.043  1.00  0.40
ATOM   1069  CA  THR A 105      -7.907  -2.131  -8.550  1.00  0.00
ATOM   1070  CB  THR A 105      -8.713  -1.535  -9.742  1.00  0.00
ATOM   1071  OG1 THR A 105      -7.857  -0.796 -10.621  1.00 -0.49
ATOM   1072  HG1 THR A 105      -7.475  -0.094 -10.089  1.00  0.49
ATOM   1073  CG2 THR A 105      -9.790  -0.563  -9.261  1.00  0.00
ATOM   1074  C   THR A 105      -6.882  -3.151  -9.067  1.00  0.55
ATOM   1075  O   THR A 105      -5.715  -2.810  -9.239  1.00 -0.55
ATOM   1076  N   PHE A 106      -7.417  -4.346  -9.310  1.00 -0.40
ATOM   1077  H   PHE A 106      -8.386  -4.536  -9.172  1.00  0.40
ATOM   1078  CA  PHE A 106      -6.610  -5.441  -9.792  1.00  0.00
ATOM   1079  CB  PHE A 106      -6.643  -6.591  -8.717  1.00  0.12
ATOM   1080  CG  PHE A 106      -6.053  -6.076  -7.438  1.00 -0.12
ATOM   1081  CD1 PHE A 106      -4.666  -6.044  -7.288  1.00 -0.12
ATOM   1082  HD1 PHE A 106      -4.036  -6.392  -8.093  1.00  0.12
ATOM   1083  CE1 PHE A 106      -4.083  -5.569  -6.117  1.00 -0.12
ATOM   1084  HE1 PHE A 106      -3.009  -5.587  -6.007  1.00  0.12
ATOM   1085  CZ  PHE A 106      -4.873  -5.075  -5.093  1.00 -0.12
ATOM   1086  HZ  PHE A 106      -4.426  -4.714  -4.179  1.00  0.12
ATOM   1087  CD2 PHE A 106      -6.822  -5.539  -6.412  1.00 -0.12
ATOM   1088  HD2 PHE A 106      -7.896  -5.503  -6.519  1.00  0.12
ATOM   1089  CE2 PHE A 106      -6.244  -5.053  -5.265  1.00 -0.12
ATOM   1090  HE2 PHE A 106      -6.871  -4.648  -4.485  1.00  0.12
ATOM   1091  C   PHE A 106      -7.134  -6.040 -11.062  1.00  0.55
ATOM   1092  O   PHE A 106      -8.385  -6.061 -11.138  1.00 -0.55
ATOM   1093  N   THR A 107      -6.265  -6.594 -11.897  1.00 -0.40
ATOM   1094  H   THR A 107      -5.278  -6.577 -11.762  1.00  0.40
ATOM   1095  CA  THR A 107      -6.784  -7.276 -13.100  1.00  0.00
ATOM   1096  CB  THR A 107      -6.359  -6.514 -14.394  1.00  0.00
ATOM   1097  OG1 THR A 107      -6.932  -5.207 -14.335  1.00 -0.49
ATOM   1098  HG1 THR A 107      -6.576  -4.798 -13.543  1.00  0.49
ATOM   1099  CG2 THR A 107      -6.738  -7.243 -15.665  1.00  0.00
ATOM   1100  C   THR A 107      -6.238  -8.704 -13.152  1.00  0.55
ATOM   1101  O   THR A 107      -4.999  -8.820 -12.996  1.00 -0.55
ATOM   1102  N   LYS A 108      -6.966  -9.752 -13.395  1.00 -0.40
ATOM   1103  H   LYS A 108      -7.953  -9.679 -13.518  1.00  0.40
ATOM   1104  CA  LYS A 108      -6.426 -11.092 -13.506  1.00  0.00
ATOM   1105  CB  LYS A 108      -7.484 -12.168 -13.326  1.00  0.00
ATOM   1106  CG  LYS A 108      -7.063 -13.599 -13.637  1.00  0.00
ATOM   1107  CD  LYS A 108      -8.260 -14.480 -13.254  1.00  0.00
ATOM   1108  CE  LYS A 108      -8.052 -15.924 -13.565  1.00  0.33
ATOM   1109  NZ  LYS A 108      -6.830 -16.338 -12.806  1.00 -0.32
ATOM   1110  HZ1 LYS A 108      -6.987 -16.192 -11.789  1.00  0.33
ATOM   1111  HZ2 LYS A 108      -6.018 -15.767 -13.117  1.00  0.33
ATOM   1112  HZ3 LYS A 108      -6.634 -17.344 -12.986  1.00  0.33
ATOM   1113  C   LYS A 108      -5.738 -11.176 -14.879  1.00  0.55
ATOM   1114  O   LYS A 108      -6.340 -10.805 -15.914  1.00 -0.55
ATOM   1115  N   ILE A 109      -4.491 -11.648 -14.792  1.00 -0.40
ATOM   1116  H   ILE A 109      -4.065 -11.936 -13.938  1.00  0.40
ATOM   1117  CA  ILE A 109      -3.692 -11.752 -16.036  1.00  0.00
ATOM   1118  CB  ILE A 109      -2.569 -10.700 -16.179  1.00  0.00
ATOM   1119  CG2 ILE A 109      -3.217  -9.306 -16.363  1.00  0.00
ATOM   1120  CG1 ILE A 109      -1.537 -10.718 -15.039  1.00  0.00
ATOM   1121  CD1 ILE A 109      -0.333  -9.817 -15.258  1.00  0.00
ATOM   1122  C   ILE A 109      -3.218 -13.164 -16.336  1.00  0.55
ATOM   1123  O   ILE A 109      -2.784 -13.384 -17.466  1.00 -0.55
ATOM   1124  N   ARG A 110      -3.316 -14.101 -15.439  1.00 -0.40
ATOM   1125  H   ARG A 110      -3.640 -13.891 -14.521  1.00  0.40
ATOM   1126  CA  ARG A 110      -2.973 -15.527 -15.662  1.00  0.00
ATOM   1127  CB  ARG A 110      -1.579 -16.054 -15.438  1.00  0.00
ATOM   1128  CG  ARG A 110      -0.500 -15.290 -16.203  1.00  0.00
ATOM   1129  CD  ARG A 110      -0.667 -15.630 -17.709  1.00  0.35
ATOM   1130  NE  ARG A 110       0.476 -14.972 -18.415  1.00 -0.35
ATOM   1131  HE  ARG A 110       1.215 -15.591 -18.660  1.00  0.45
ATOM   1132  CZ  ARG A 110       0.680 -13.724 -18.768  1.00  0.35
ATOM   1133  NH1 ARG A 110      -0.226 -12.764 -18.506  1.00 -0.70
ATOM   1134 HH11 ARG A 110      -1.077 -12.994 -18.033  1.00  0.40
ATOM   1135 HH12 ARG A 110      -0.049 -11.820 -18.785  1.00  0.40
ATOM   1136  NH2 ARG A 110       1.829 -13.302 -19.392  1.00 -0.70
ATOM   1137 HH21 ARG A 110       2.557 -13.957 -19.596  1.00  0.40
ATOM   1138 HH22 ARG A 110       1.938 -12.340 -19.642  1.00  0.40
ATOM   1139  C   ARG A 110      -3.979 -16.223 -14.705  1.00  0.10
ATOM   1140  O   ARG A 110      -4.428 -15.785 -13.298  1.00 -0.55
ATOM   1141  OXT ARG A 110      -4.544 -17.244 -15.111  1.00 -0.55
ATOM   1142  N   LYS D   1      10.837  12.720  11.813  1.00 -0.32
ATOM   1143  HT1 LYS D   1      10.799  13.407  12.592  1.00  0.33
ATOM   1144  HT2 LYS D   1      11.532  13.034  11.107  1.00  0.33
ATOM   1145  HT3 LYS D   1      11.116  11.790  12.184  1.00  0.33
ATOM   1146  CA  LYS D   1       9.479  12.615  11.168  1.00  0.33
ATOM   1147  CB  LYS D   1       9.550  11.600  10.046  1.00  0.00
ATOM   1148  CG  LYS D   1       8.410  11.229   9.168  1.00  0.00
ATOM   1149  CD  LYS D   1       7.464  12.307   8.723  1.00  0.00
ATOM   1150  CE  LYS D   1       7.915  13.001   7.442  1.00  0.33
ATOM   1151  NZ  LYS D   1       6.956  14.060   6.992  1.00 -0.32
ATOM   1152  HZ1 LYS D   1       6.866  14.784   7.733  1.00  0.33
ATOM   1153  HZ2 LYS D   1       6.026  13.631   6.812  1.00  0.33
ATOM   1154  HZ3 LYS D   1       7.309  14.500   6.119  1.00  0.33
ATOM   1155  C   LYS D   1       8.330  12.375  12.151  1.00  0.55
ATOM   1156  O   LYS D   1       8.082  11.329  12.791  1.00 -0.55
ATOM   1157  N   LYS D   2       7.512  13.385  12.320  1.00 -0.40
ATOM   1158  H   LYS D   2       7.662  14.232  11.818  1.00  0.40
ATOM   1159  CA  LYS D   2       6.350  13.422  13.196  1.00  0.00
ATOM   1160  CB  LYS D   2       6.583  14.659  14.071  1.00  0.00
ATOM   1161  CG  LYS D   2       5.341  15.027  14.844  1.00  0.00
ATOM   1162  CD  LYS D   2       5.217  14.081  16.018  1.00  0.00
ATOM   1163  CE  LYS D   2       4.223  14.621  17.023  1.00  0.33
ATOM   1164  NZ  LYS D   2       4.836  15.648  17.904  1.00 -0.32
ATOM   1165  HZ1 LYS D   2       5.181  16.440  17.325  1.00  0.33
ATOM   1166  HZ2 LYS D   2       5.632  15.227  18.424  1.00  0.33
ATOM   1167  HZ3 LYS D   2       4.126  15.995  18.579  1.00  0.33
ATOM   1168  C   LYS D   2       5.072  13.653  12.418  1.00  0.55
ATOM   1169  O   LYS D   2       5.136  14.615  11.627  1.00 -0.55
ATOM   1170  N   ALA D   3       4.036  12.908  12.578  1.00 -0.40
ATOM   1171  H   ALA D   3       4.117  12.166  13.230  1.00  0.40
ATOM   1172  CA  ALA D   3       2.736  12.926  11.989  1.00  0.00
ATOM   1173  CB  ALA D   3       2.495  11.628  11.241  1.00  0.00
ATOM   1174  C   ALA D   3       1.691  13.094  13.111  1.00  0.55
ATOM   1175  O   ALA D   3       1.698  12.458  14.184  1.00 -0.55
ATOM   1176  N   VAL D   4       0.770  14.023  12.964  1.00 -0.40
ATOM   1177  H   VAL D   4       0.734  14.589  12.145  1.00  0.40
ATOM   1178  CA  VAL D   4      -0.264  14.307  13.961  1.00  0.00
ATOM   1179  CB  VAL D   4      -0.179  15.755  14.505  1.00  0.00
ATOM   1180  CG1 VAL D   4      -1.321  16.050  15.500  1.00  0.00
ATOM   1181  CG2 VAL D   4       1.139  16.046  15.203  1.00  0.00
ATOM   1182  C   VAL D   4      -1.637  14.087  13.326  1.00  0.55
ATOM   1183  O   VAL D   4      -1.881  14.568  12.212  1.00 -0.55
ATOM   1184  N   ILE D   5      -2.484  13.340  14.017  1.00 -0.40
ATOM   1185  H   ILE D   5      -2.237  12.892  14.873  1.00  0.40
ATOM   1186  CA  ILE D   5      -3.860  13.139  13.534  1.00  0.00
ATOM   1187  CB  ILE D   5      -4.279  11.661  13.403  1.00  0.00
ATOM   1188  CG2 ILE D   5      -5.753  11.531  13.027  1.00  0.00
ATOM   1189  CG1 ILE D   5      -3.329  10.955  12.397  1.00  0.00
ATOM   1190  CD1 ILE D   5      -3.510   9.444  12.356  1.00  0.00
ATOM   1191  C   ILE D   5      -4.824  13.844  14.512  1.00  0.55
ATOM   1192  O   ILE D   5      -4.788  13.413  15.684  1.00 -0.55
ATOM   1193  N   ASN D   6      -5.591  14.855  14.172  1.00 -0.40
ATOM   1194  H   ASN D   6      -5.567  15.264  13.263  1.00  0.40
ATOM   1195  CA  ASN D   6      -6.558  15.453  15.150  1.00  0.00
ATOM   1196  CB  ASN D   6      -6.694  16.948  14.996  1.00  0.00
ATOM   1197  CG  ASN D   6      -5.359  17.590  15.377  1.00  0.55
ATOM   1198  OD1 ASN D   6      -4.932  17.661  16.539  1.00 -0.55
ATOM   1199  ND2 ASN D   6      -4.610  18.120  14.422  1.00 -0.78
ATOM   1200 HD21 ASN D   6      -3.734  18.544  14.650  1.00  0.39
ATOM   1201 HD22 ASN D   6      -4.920  18.095  13.471  1.00  0.39
ATOM   1202  C   ASN D   6      -7.840  14.650  14.939  1.00  0.55
ATOM   1203  O   ASN D   6      -8.655  14.949  14.052  1.00 -0.55
ATOM   1204  N   GLY D   7      -8.008  13.565  15.683  1.00 -0.40
ATOM   1205  H   GLY D   7      -7.361  13.324  16.402  1.00  0.40
ATOM   1206  CA  GLY D   7      -9.099  12.675  15.524  1.00  0.00
ATOM   1207  C   GLY D   7     -10.448  13.371  15.424  1.00  0.55
ATOM   1208  O   GLY D   7     -11.304  12.800  14.751  1.00 -0.55
ATOM   1209  N   GLU D   8     -10.629  14.510  16.096  1.00 -0.40
ATOM   1210  H   GLU D   8      -9.927  14.956  16.645  1.00  0.40
ATOM   1211  CA  GLU D   8     -11.950  15.135  16.015  1.00  0.00
ATOM   1212  CB  GLU D   8     -12.154  16.061  17.221  1.00  0.00
ATOM   1213  CG  GLU D   8     -11.491  17.399  16.944  1.00  0.00
ATOM   1214  CD  GLU D   8      -9.990  17.441  17.055  1.00  0.10
ATOM   1215  OE1 GLU D   8      -9.327  16.430  17.336  1.00 -0.55
ATOM   1216  OE2 GLU D   8      -9.482  18.567  16.827  1.00 -0.55
ATOM   1217  C   GLU D   8     -12.160  15.786  14.653  1.00  0.55
ATOM   1218  O   GLU D   8     -13.340  15.975  14.300  1.00 -0.55
ATOM   1219  N   GLN D   9     -11.168  16.081  13.856  1.00 -0.40
ATOM   1220  H   GLN D   9     -10.216  15.936  14.118  1.00  0.40
ATOM   1221  CA  GLN D   9     -11.393  16.649  12.517  1.00  0.00
ATOM   1222  CB  GLN D   9     -10.188  17.547  12.194  1.00  0.00
ATOM   1223  CG  GLN D   9     -10.158  18.792  13.073  1.00  0.00
ATOM   1224  CD  GLN D   9      -8.817  19.470  13.106  1.00  0.55
ATOM   1225  OE1 GLN D   9      -8.038  19.565  12.140  1.00 -0.55
ATOM   1226  NE2 GLN D   9      -8.474  20.041  14.268  1.00 -0.78
ATOM   1227 HE21 GLN D   9      -9.097  20.000  15.048  1.00  0.39
ATOM   1228 HE22 GLN D   9      -7.594  20.508  14.354  1.00  0.39
ATOM   1229  C   GLN D   9     -11.628  15.597  11.449  1.00  0.55
ATOM   1230  O   GLN D   9     -11.897  15.909  10.281  1.00 -0.55
ATOM   1231  N   ILE D  10     -11.585  14.301  11.710  1.00 -0.40
ATOM   1232  H   ILE D  10     -11.418  13.989  12.640  1.00  0.40
ATOM   1233  CA  ILE D  10     -11.762  13.223  10.752  1.00  0.00
ATOM   1234  CB  ILE D  10     -10.929  11.970  11.118  1.00  0.00
ATOM   1235  CG2 ILE D  10     -11.143  10.867  10.071  1.00  0.00
ATOM   1236  CG1 ILE D  10      -9.445  12.202  11.385  1.00  0.00
ATOM   1237  CD1 ILE D  10      -8.725  13.026  10.376  1.00  0.00
ATOM   1238  C   ILE D  10     -13.256  12.868  10.671  1.00  0.55
ATOM   1239  O   ILE D  10     -13.879  12.271  11.557  1.00 -0.55
ATOM   1240  N   ARG D  11     -13.843  13.231   9.533  1.00 -0.40
ATOM   1241  H   ARG D  11     -13.336  13.672   8.796  1.00  0.40
ATOM   1242  CA  ARG D  11     -15.272  13.007   9.283  1.00  0.00
ATOM   1243  CB  ARG D  11     -15.988  14.282   8.861  1.00  0.00
ATOM   1244  CG  ARG D  11     -15.557  15.597   9.460  1.00  0.00
ATOM   1245  CD  ARG D  11     -16.060  16.033  10.821  1.00  0.35
ATOM   1246  NE  ARG D  11     -17.517  16.059  10.865  1.00 -0.35
ATOM   1247  HE  ARG D  11     -17.955  15.635  10.079  1.00  0.45
ATOM   1248  CZ  ARG D  11     -18.374  16.550  11.767  1.00  0.35
ATOM   1249  NH1 ARG D  11     -17.832  17.119  12.840  1.00 -0.70
ATOM   1250 HH11 ARG D  11     -16.837  17.160  12.936  1.00  0.40
ATOM   1251 HH12 ARG D  11     -18.419  17.505  13.552  1.00  0.40
ATOM   1252  NH2 ARG D  11     -19.697  16.398  11.598  1.00 -0.70
ATOM   1253 HH21 ARG D  11     -20.047  15.916  10.795  1.00  0.40
ATOM   1254 HH22 ARG D  11     -20.333  16.767  12.276  1.00  0.40
ATOM   1255  C   ARG D  11     -15.545  11.831   8.355  1.00  0.55
ATOM   1256  O   ARG D  11     -16.760  11.500   8.277  1.00 -0.55
ATOM   1257  N   SER D  12     -14.518  11.171   7.794  1.00 -0.40
ATOM   1258  H   SER D  12     -13.577  11.470   7.927  1.00  0.40
ATOM   1259  CA  SER D  12     -14.682   9.987   6.962  1.00  0.00
ATOM   1260  CB  SER D  12     -15.166  10.289   5.540  1.00  0.00
ATOM   1261  OG  SER D  12     -14.238  11.149   4.909  1.00 -0.49
ATOM   1262  HG  SER D  12     -14.325  11.999   5.347  1.00  0.49
ATOM   1263  C   SER D  12     -13.353   9.253   6.799  1.00  0.55
ATOM   1264  O   SER D  12     -12.334   9.885   7.137  1.00 -0.55
ATOM   1265  N   ILE D  13     -13.435   8.080   6.215  1.00 -0.40
ATOM   1266  H   ILE D  13     -14.299   7.677   5.925  1.00  0.40
ATOM   1267  CA  ILE D  13     -12.213   7.295   5.961  1.00  0.00
ATOM   1268  CB  ILE D  13     -12.530   5.855   5.565  1.00  0.00
ATOM   1269  CG2 ILE D  13     -13.201   5.817   4.198  1.00  0.00
ATOM   1270  CG1 ILE D  13     -11.269   4.992   5.580  1.00  0.00
ATOM   1271  CD1 ILE D  13     -10.409   5.043   6.837  1.00  0.00
ATOM   1272  C   ILE D  13     -11.318   8.032   4.977  1.00  0.55
ATOM   1273  O   ILE D  13     -10.089   8.069   5.122  1.00 -0.55
ATOM   1274  N   SER D  14     -11.855   8.701   3.993  1.00 -0.40
ATOM   1275  H   SER D  14     -12.841   8.689   3.854  1.00  0.40
ATOM   1276  CA  SER D  14     -11.115   9.512   3.017  1.00  0.00
ATOM   1277  CB  SER D  14     -12.075  10.103   1.974  1.00  0.00
ATOM   1278  OG  SER D  14     -12.908   9.125   1.375  1.00 -0.49
ATOM   1279  HG  SER D  14     -13.460   9.597   0.747  1.00  0.49
ATOM   1280  C   SER D  14     -10.339  10.614   3.718  1.00  0.55
ATOM   1281  O   SER D  14      -9.217  10.944   3.352  1.00 -0.55
ATOM   1282  N   ASP D  15     -10.958  11.217   4.734  1.00 -0.40
ATOM   1283  H   ASP D  15     -11.884  10.971   5.010  1.00  0.40
ATOM   1284  CA  ASP D  15     -10.320  12.272   5.508  1.00  0.00
ATOM   1285  CB  ASP D  15     -11.100  12.753   6.737  1.00  0.00
ATOM   1286  CG  ASP D  15     -12.145  13.769   6.401  1.00  0.10
ATOM   1287  OD1 ASP D  15     -12.184  14.173   5.221  1.00 -0.55
ATOM   1288  OD2 ASP D  15     -12.941  14.177   7.254  1.00 -0.55
ATOM   1289  C   ASP D  15      -9.032  11.708   6.129  1.00  0.55
ATOM   1290  O   ASP D  15      -7.992  12.349   6.118  1.00 -0.55
ATOM   1291  N   LEU D  16      -9.231  10.526   6.699  1.00 -0.40
ATOM   1292  H   LEU D  16     -10.118  10.072   6.723  1.00  0.40
ATOM   1293  CA  LEU D  16      -8.104   9.835   7.332  1.00  0.00
ATOM   1294  CB  LEU D  16      -8.588   8.543   8.013  1.00  0.00
ATOM   1295  CG  LEU D  16      -7.610   7.814   8.959  1.00  0.00
ATOM   1296  CD1 LEU D  16      -6.826   8.788   9.833  1.00  0.00
ATOM   1297  CD2 LEU D  16      -8.334   6.699   9.743  1.00  0.00
ATOM   1298  C   LEU D  16      -7.001   9.633   6.293  1.00  0.55
ATOM   1299  O   LEU D  16      -5.911  10.068   6.640  1.00 -0.55
ATOM   1300  N   HSE D  17      -7.271   9.016   5.151  1.00 -0.40
ATOM   1301  H   HSE D  17      -8.176   8.662   4.931  1.00  0.40
ATOM   1302  CA  HSE D  17      -6.228   8.825   4.142  1.00  0.00
ATOM   1303  CB  HSE D  17      -6.773   7.987   2.971  1.00  0.12
ATOM   1304  ND1 HSE D  17      -5.799   5.763   3.648  1.00 -0.56
ATOM   1305  CG  HSE D  17      -6.915   6.551   3.394  1.00  0.15
ATOM   1306  CE1 HSE D  17      -6.216   4.544   4.024  1.00  0.15
ATOM   1307  HE1 HSE D  17      -5.591   3.698   4.305  1.00  0.12
ATOM   1308  NE2 HSE D  17      -7.546   4.520   4.002  1.00 -0.40
ATOM   1309  HE2 HSE D  17      -8.133   3.742   4.228  1.00  0.40
ATOM   1310  CD2 HSE D  17      -7.996   5.770   3.609  1.00 -0.12
ATOM   1311  HD2 HSE D  17      -9.046   6.016   3.510  1.00  0.12
ATOM   1312  C   HSE D  17      -5.568  10.106   3.624  1.00  0.55
ATOM   1313  O   HSE D  17      -4.363  10.167   3.255  1.00 -0.55
ATOM   1314  N   GLN D  18      -6.406  11.142   3.561  1.00 -0.40
ATOM   1315  H   GLN D  18      -7.365  11.084   3.827  1.00  0.40
ATOM   1316  CA  GLN D  18      -5.917  12.454   3.079  1.00  0.00
ATOM   1317  CB  GLN D  18      -6.982  13.480   2.748  1.00  0.00
ATOM   1318  CG  GLN D  18      -7.927  13.254   1.589  1.00  0.00
ATOM   1319  CD  GLN D  18      -7.165  12.708   0.398  1.00  0.55
ATOM   1320  OE1 GLN D  18      -6.291  13.388  -0.164  1.00 -0.55
ATOM   1321  NE2 GLN D  18      -7.463  11.461   0.031  1.00 -0.78
ATOM   1322 HE21 GLN D  18      -6.994  11.045  -0.748  1.00  0.39
ATOM   1323 HE22 GLN D  18      -8.154  10.943   0.535  1.00  0.39
ATOM   1324  C   GLN D  18      -4.921  13.010   4.118  1.00  0.55
ATOM   1325  O   GLN D  18      -3.843  13.531   3.743  1.00 -0.55
ATOM   1326  N   THR D  19      -5.270  12.914   5.402  1.00 -0.40
ATOM   1327  H   THR D  19      -6.145  12.540   5.700  1.00  0.40
ATOM   1328  CA  THR D  19      -4.347  13.370   6.452  1.00  0.00
ATOM   1329  CB  THR D  19      -5.040  13.198   7.826  1.00  0.00
ATOM   1330  OG1 THR D  19      -6.162  14.064   7.645  1.00 -0.49
ATOM   1331  HG1 THR D  19      -6.802  13.565   7.133  1.00  0.49
ATOM   1332  CG2 THR D  19      -4.222  13.673   8.990  1.00  0.00
ATOM   1333  C   THR D  19      -3.004  12.641   6.491  1.00  0.55
ATOM   1334  O   THR D  19      -1.975  13.266   6.707  1.00 -0.55
ATOM   1335  N   LEU D  20      -3.112  11.331   6.313  1.00 -0.40
ATOM   1336  H   LEU D  20      -4.001  10.900   6.184  1.00  0.40
ATOM   1337  CA  LEU D  20      -1.970  10.416   6.289  1.00  0.00
ATOM   1338  CB  LEU D  20      -2.341   8.934   6.164  1.00  0.00
ATOM   1339  CG  LEU D  20      -3.009   8.220   7.311  1.00  0.00
ATOM   1340  CD1 LEU D  20      -3.243   6.729   7.128  1.00  0.00
ATOM   1341  CD2 LEU D  20      -2.235   8.405   8.583  1.00  0.00
ATOM   1342  C   LEU D  20      -1.068  10.816   5.110  1.00  0.55
ATOM   1343  O   LEU D  20       0.142  10.861   5.301  1.00 -0.55
ATOM   1344  N   LYS D  21      -1.739  11.059   3.977  1.00 -0.40
ATOM   1345  H   LYS D  21      -2.731  10.994   3.903  1.00  0.40
ATOM   1346  CA  LYS D  21      -0.998  11.442   2.770  1.00  0.00
ATOM   1347  CB  LYS D  21      -2.022  11.607   1.633  1.00  0.00
ATOM   1348  CG  LYS D  21      -1.215  11.770   0.314  1.00  0.00
ATOM   1349  CD  LYS D  21      -2.152  12.065  -0.827  1.00  0.00
ATOM   1350  CE  LYS D  21      -1.385  12.442  -2.122  1.00  0.33
ATOM   1351  NZ  LYS D  21      -2.280  11.990  -3.242  1.00 -0.32
ATOM   1352  HZ1 LYS D  21      -3.193  12.483  -3.177  1.00  0.33
ATOM   1353  HZ2 LYS D  21      -2.434  10.964  -3.170  1.00  0.33
ATOM   1354  HZ3 LYS D  21      -1.831  12.209  -4.154  1.00  0.33
ATOM   1355  C   LYS D  21      -0.121  12.651   3.003  1.00  0.55
ATOM   1356  O   LYS D  21       1.053  12.680   2.615  1.00 -0.55
ATOM   1357  N   LYS D  22      -0.633  13.684   3.622  1.00 -0.40
ATOM   1358  H   LYS D  22      -1.588  13.682   3.906  1.00  0.40
ATOM   1359  CA  LYS D  22       0.095  14.903   3.954  1.00  0.00
ATOM   1360  CB  LYS D  22      -0.969  15.931   4.371  1.00  0.00
ATOM   1361  CG  LYS D  22      -0.269  17.074   5.058  1.00  0.00
ATOM   1362  CD  LYS D  22       0.682  17.752   4.021  1.00  0.00
ATOM   1363  CE  LYS D  22       1.736  18.520   4.810  1.00  0.33
ATOM   1364  NZ  LYS D  22       2.606  19.302   3.911  1.00 -0.32
ATOM   1365  HZ1 LYS D  22       2.031  19.982   3.375  1.00  0.33
ATOM   1366  HZ2 LYS D  22       3.089  18.659   3.250  1.00  0.33
ATOM   1367  HZ3 LYS D  22       3.315  19.815   4.474  1.00  0.33
ATOM   1368  C   LYS D  22       1.089  14.693   5.087  1.00  0.55
ATOM   1369  O   LYS D  22       2.316  14.902   4.956  1.00 -0.55
ATOM   1370  N   GLU D  23       0.575  14.210   6.231  1.00 -0.40
ATOM   1371  H   GLU D  23      -0.396  14.006   6.324  1.00  0.40
ATOM   1372  CA  GLU D  23       1.402  13.945   7.429  1.00  0.00
ATOM   1373  CB  GLU D  23       0.482  13.445   8.572  1.00  0.00
ATOM   1374  CG  GLU D  23      -0.445  14.498   9.175  1.00  0.00
ATOM   1375  CD  GLU D  23       0.257  15.735   9.708  1.00  0.10
ATOM   1376  OE1 GLU D  23       1.109  15.746  10.618  1.00 -0.55
ATOM   1377  OE2 GLU D  23       0.015  16.877   9.247  1.00 -0.55
ATOM   1378  C   GLU D  23       2.578  12.990   7.203  1.00  0.55
ATOM   1379  O   GLU D  23       3.647  13.220   7.798  1.00 -0.55
ATOM   1380  N   LEU D  24       2.455  11.985   6.349  1.00 -0.40
ATOM   1381  H   LEU D  24       1.609  11.815   5.851  1.00  0.40
ATOM   1382  CA  LEU D  24       3.556  11.059   6.082  1.00  0.00
ATOM   1383  CB  LEU D  24       3.032   9.626   6.048  1.00  0.00
ATOM   1384  CG  LEU D  24       2.305   9.080   7.293  1.00  0.00
ATOM   1385  CD1 LEU D  24       1.749   7.653   7.103  1.00  0.00
ATOM   1386  CD2 LEU D  24       3.197   9.076   8.537  1.00  0.00
ATOM   1387  C   LEU D  24       4.285  11.384   4.788  1.00  0.55
ATOM   1388  O   LEU D  24       5.180  10.597   4.470  1.00 -0.55
ATOM   1389  N   ALA D  25       3.894  12.440   4.088  1.00 -0.40
ATOM   1390  H   ALA D  25       3.161  13.043   4.395  1.00  0.40
ATOM   1391  CA  ALA D  25       4.534  12.787   2.797  1.00  0.00
ATOM   1392  CB  ALA D  25       5.925  13.295   3.143  1.00  0.00
ATOM   1393  C   ALA D  25       4.500  11.585   1.870  1.00  0.55
ATOM   1394  O   ALA D  25       5.453  11.073   1.292  1.00 -0.55
ATOM   1395  N   LEU D  26       3.314  10.981   1.741  1.00 -0.40
ATOM   1396  H   LEU D  26       2.510  11.309   2.231  1.00  0.40
ATOM   1397  CA  LEU D  26       3.092   9.817   0.892  1.00  0.00
ATOM   1398  CB  LEU D  26       1.747   9.175   1.246  1.00  0.00
ATOM   1399  CG  LEU D  26       1.648   8.611   2.663  1.00  0.00
ATOM   1400  CD1 LEU D  26       0.402   7.757   2.931  1.00  0.00
ATOM   1401  CD2 LEU D  26       2.850   7.722   2.990  1.00  0.00
ATOM   1402  C   LEU D  26       3.156  10.205  -0.591  1.00  0.55
ATOM   1403  O   LEU D  26       2.960  11.376  -0.928  1.00 -0.55
ATOM   1404  N   PRO D  27       3.428   9.230  -1.459  1.00 -0.20
ATOM   1405  CD  PRO D  27       3.648   7.825  -1.075  1.00  0.10
ATOM   1406  CA  PRO D  27       3.483   9.456  -2.903  1.00  0.10
ATOM   1407  CB  PRO D  27       3.743   8.043  -3.473  1.00  0.00
ATOM   1408  CG  PRO D  27       3.349   7.085  -2.374  1.00  0.00
ATOM   1409  C   PRO D  27       2.191  10.036  -3.461  1.00  0.55
ATOM   1410  O   PRO D  27       1.088   9.718  -2.938  1.00 -0.55
ATOM   1411  N   GLU D  28       2.304  10.810  -4.541  1.00 -0.40
ATOM   1412  H   GLU D  28       3.172  11.032  -4.977  1.00  0.40
ATOM   1413  CA  GLU D  28       1.074  11.373  -5.127  1.00  0.00
ATOM   1414  CB  GLU D  28       1.350  12.306  -6.280  1.00  0.00
ATOM   1415  CG  GLU D  28       0.990  13.782  -6.213  1.00  0.00
ATOM   1416  CD  GLU D  28       0.328  14.403  -4.996  1.00  0.10
ATOM   1417  OE1 GLU D  28       1.056  14.702  -4.000  1.00 -0.55
ATOM   1418  OE2 GLU D  28      -0.926  14.612  -4.974  1.00 -0.55
ATOM   1419  C   GLU D  28       0.118  10.296  -5.616  1.00  0.55
ATOM   1420  O   GLU D  28      -1.104  10.558  -5.638  1.00 -0.55
ATOM   1421  N   TYR D  29       0.629   9.101  -5.967  1.00 -0.40
ATOM   1422  H   TYR D  29       1.607   8.914  -5.918  1.00  0.40
ATOM   1423  CA  TYR D  29      -0.215   7.989  -6.445  1.00  0.00
ATOM   1424  CB  TYR D  29       0.585   7.023  -7.353  1.00  0.12
ATOM   1425  CG  TYR D  29       1.847   6.428  -6.773  1.00 -0.12
ATOM   1426  CD1 TYR D  29       1.754   5.407  -5.806  1.00 -0.12
ATOM   1427  HD1 TYR D  29       0.774   5.072  -5.504  1.00  0.12
ATOM   1428  CE1 TYR D  29       2.865   4.812  -5.225  1.00 -0.12
ATOM   1429  HE1 TYR D  29       2.756   4.024  -4.495  1.00  0.12
ATOM   1430  CZ  TYR D  29       4.119   5.259  -5.609  1.00  0.06
ATOM   1431  OH  TYR D  29       5.205   4.686  -5.003  1.00 -0.49
ATOM   1432  HH  TYR D  29       5.992   4.973  -5.471  1.00  0.43
ATOM   1433  CD2 TYR D  29       3.145   6.852  -7.127  1.00 -0.12
ATOM   1434  HD2 TYR D  29       3.258   7.634  -7.863  1.00  0.12
ATOM   1435  CE2 TYR D  29       4.291   6.291  -6.554  1.00 -0.12
ATOM   1436  HE2 TYR D  29       5.277   6.637  -6.827  1.00  0.12
ATOM   1437  C   TYR D  29      -0.840   7.206  -5.295  1.00  0.55
ATOM   1438  O   TYR D  29      -1.552   6.249  -5.622  1.00 -0.55
ATOM   1439  N   TYR D  30      -0.556   7.619  -4.077  1.00 -0.40
ATOM   1440  H   TYR D  30       0.015   8.420  -3.913  1.00  0.40
ATOM   1441  CA  TYR D  30      -1.057   6.932  -2.879  1.00  0.00
ATOM   1442  CB  TYR D  30      -0.895   7.796  -1.635  1.00  0.12
ATOM   1443  CG  TYR D  30      -1.474   7.164  -0.387  1.00 -0.12
ATOM   1444  CD1 TYR D  30      -1.006   5.928   0.042  1.00 -0.12
ATOM   1445  HD1 TYR D  30      -0.208   5.435  -0.493  1.00  0.12
ATOM   1446  CE1 TYR D  30      -1.564   5.331   1.152  1.00 -0.12
ATOM   1447  HE1 TYR D  30      -1.198   4.364   1.463  1.00  0.12
ATOM   1448  CZ  TYR D  30      -2.579   5.927   1.882  1.00  0.06
ATOM   1449  OH  TYR D  30      -3.019   5.254   2.986  1.00 -0.49
ATOM   1450  HH  TYR D  30      -3.814   5.690   3.302  1.00  0.43
ATOM   1451  CD2 TYR D  30      -2.498   7.771   0.358  1.00 -0.12
ATOM   1452  HD2 TYR D  30      -2.864   8.738   0.048  1.00  0.12
ATOM   1453  CE2 TYR D  30      -3.064   7.167   1.488  1.00 -0.12
ATOM   1454  HE2 TYR D  30      -3.856   7.653   2.038  1.00  0.12
ATOM   1455  C   TYR D  30      -2.467   6.405  -3.054  1.00  0.55
ATOM   1456  O   TYR D  30      -3.510   7.046  -3.256  1.00 -0.55
ATOM   1457  N   GLY D  31      -2.543   5.073  -2.925  1.00 -0.40
ATOM   1458  H   GLY D  31      -1.745   4.512  -2.717  1.00  0.40
ATOM   1459  CA  GLY D  31      -3.818   4.356  -3.085  1.00  0.00
ATOM   1460  C   GLY D  31      -4.931   4.531  -2.105  1.00  0.55
ATOM   1461  O   GLY D  31      -6.026   4.033  -2.409  1.00 -0.55
ATOM   1462  N   GLU D  32      -4.777   5.128  -0.940  1.00 -0.40
ATOM   1463  H   GLU D  32      -3.887   5.481  -0.663  1.00  0.40
ATOM   1464  CA  GLU D  32      -5.852   5.333   0.044  1.00  0.00
ATOM   1465  CB  GLU D  32      -6.847   6.440  -0.414  1.00  0.00
ATOM   1466  CG  GLU D  32      -6.028   7.711  -0.695  1.00  0.00
ATOM   1467  CD  GLU D  32      -6.721   8.917  -1.265  1.00  0.10
ATOM   1468  OE1 GLU D  32      -7.959   8.936  -1.336  1.00 -0.55
ATOM   1469  OE2 GLU D  32      -6.182   9.963  -1.665  1.00 -0.55
ATOM   1470  C   GLU D  32      -6.635   4.097   0.373  1.00  0.55
ATOM   1471  O   GLU D  32      -7.859   4.115   0.373  1.00 -0.55
ATOM   1472  N   ASN D  33      -5.881   3.021   0.627  1.00 -0.40
ATOM   1473  H   ASN D  33      -4.887   3.047   0.564  1.00  0.40
ATOM   1474  CA  ASN D  33      -6.463   1.736   1.011  1.00  0.00
ATOM   1475  CB  ASN D  33      -6.904   0.940  -0.193  1.00  0.00
ATOM   1476  CG  ASN D  33      -5.723   0.589  -1.081  1.00  0.55
ATOM   1477  OD1 ASN D  33      -4.915  -0.237  -0.662  1.00 -0.55
ATOM   1478  ND2 ASN D  33      -5.540   1.220  -2.251  1.00 -0.78
ATOM   1479 HD21 ASN D  33      -4.760   0.983  -2.831  1.00  0.39
ATOM   1480 HD22 ASN D  33      -6.184   1.927  -2.544  1.00  0.39
ATOM   1481  C   ASN D  33      -5.448   1.119   1.989  1.00  0.55
ATOM   1482  O   ASN D  33      -4.329   1.686   2.113  1.00 -0.55
ATOM   1483  N   LEU D  34      -5.798   0.046   2.674  1.00 -0.40
ATOM   1484  H   LEU D  34      -6.687  -0.396   2.577  1.00  0.40
ATOM   1485  CA  LEU D  34      -4.848  -0.552   3.639  1.00  0.00
ATOM   1486  CB  LEU D  34      -5.653  -1.573   4.455  1.00  0.00
ATOM   1487  CG  LEU D  34      -6.878  -1.111   5.280  1.00  0.00
ATOM   1488  CD1 LEU D  34      -7.530  -2.306   5.981  1.00  0.00
ATOM   1489  CD2 LEU D  34      -6.390  -0.057   6.274  1.00  0.00
ATOM   1490  C   LEU D  34      -3.576  -1.186   3.044  1.00  0.55
ATOM   1491  O   LEU D  34      -2.509  -1.127   3.689  1.00 -0.55
ATOM   1492  N   ASP D  35      -3.721  -1.747   1.830  1.00 -0.40
ATOM   1493  H   ASP D  35      -4.606  -1.773   1.373  1.00  0.40
ATOM   1494  CA  ASP D  35      -2.591  -2.368   1.074  1.00  0.00
ATOM   1495  CB  ASP D  35      -2.988  -3.218  -0.140  1.00  0.00
ATOM   1496  CG  ASP D  35      -3.871  -4.390   0.287  1.00  0.10
ATOM   1497  OD1 ASP D  35      -3.376  -5.195   1.116  1.00 -0.55
ATOM   1498  OD2 ASP D  35      -5.033  -4.572  -0.142  1.00 -0.55
ATOM   1499  C   ASP D  35      -1.637  -1.267   0.634  1.00  0.55
ATOM   1500  O   ASP D  35      -0.406  -1.479   0.755  1.00 -0.55
ATOM   1501  N   ALA D  36      -2.150  -0.139   0.194  1.00 -0.40
ATOM   1502  H   ALA D  36      -3.136  -0.023   0.118  1.00  0.40
ATOM   1503  CA  ALA D  36      -1.370   1.013  -0.213  1.00  0.00
ATOM   1504  CB  ALA D  36      -2.154   2.147  -0.822  1.00  0.00
ATOM   1505  C   ALA D  36      -0.690   1.552   1.056  1.00  0.55
ATOM   1506  O   ALA D  36       0.487   1.935   0.924  1.00 -0.55
ATOM   1507  N   LEU D  37      -1.398   1.542   2.181  1.00 -0.40
ATOM   1508  H   LEU D  37      -2.333   1.203   2.247  1.00  0.40
ATOM   1509  CA  LEU D  37      -0.762   2.065   3.413  1.00  0.00
ATOM   1510  CB  LEU D  37      -1.778   2.238   4.552  1.00  0.00
ATOM   1511  CG  LEU D  37      -1.137   2.789   5.844  1.00  0.00
ATOM   1512  CD1 LEU D  37      -0.428   4.154   5.720  1.00  0.00
ATOM   1513  CD2 LEU D  37      -2.230   2.845   6.916  1.00  0.00
ATOM   1514  C   LEU D  37       0.423   1.212   3.869  1.00  0.55
ATOM   1515  O   LEU D  37       1.480   1.693   4.256  1.00 -0.55
ATOM   1516  N   TRP D  38       0.209  -0.116   3.840  1.00 -0.40
ATOM   1517  H   TRP D  38      -0.673  -0.506   3.586  1.00  0.40
ATOM   1518  CA  TRP D  38       1.263  -1.072   4.181  1.00  0.00
ATOM   1519  CB  TRP D  38       0.720  -2.493   4.073  1.00  0.12
ATOM   1520  CG  TRP D  38       1.805  -3.513   4.292  1.00 -0.12
ATOM   1521  CD1 TRP D  38       2.450  -4.198   3.298  1.00 -0.12
ATOM   1522  HD1 TRP D  38       2.257  -4.097   2.240  1.00  0.12
ATOM   1523  NE1 TRP D  38       3.384  -5.033   3.864  1.00 -0.40
ATOM   1524  HE1 TRP D  38       3.958  -5.643   3.363  1.00  0.40
ATOM   1525  CE2 TRP D  38       3.400  -4.897   5.210  1.00  0.00
ATOM   1526  CD2 TRP D  38       2.411  -3.932   5.514  1.00  0.00
ATOM   1527  CE3 TRP D  38       2.241  -3.567   6.849  1.00 -0.12
ATOM   1528  HE3 TRP D  38       1.539  -2.807   7.159  1.00  0.12
ATOM   1529  CZ3 TRP D  38       3.027  -4.234   7.790  1.00 -0.12
ATOM   1530  HZ3 TRP D  38       2.886  -3.987   8.831  1.00  0.12
ATOM   1531  CZ2 TRP D  38       4.214  -5.532   6.152  1.00 -0.12
ATOM   1532  HZ2 TRP D  38       4.980  -6.240   5.873  1.00  0.12
ATOM   1533  CH2 TRP D  38       4.002  -5.219   7.464  1.00 -0.12
ATOM   1534  HH2 TRP D  38       4.566  -5.711   8.242  1.00  0.12
ATOM   1535  C   TRP D  38       2.519  -0.879   3.305  1.00  0.55
ATOM   1536  O   TRP D  38       3.670  -0.929   3.790  1.00 -0.55
ATOM   1537  N   ASP D  39       2.293  -0.718   1.985  1.00 -0.40
ATOM   1538  H   ASP D  39       1.367  -0.723   1.618  1.00  0.40
ATOM   1539  CA  ASP D  39       3.344  -0.529   1.000  1.00  0.00
ATOM   1540  CB  ASP D  39       2.801  -0.475  -0.445  1.00  0.00
ATOM   1541  CG  ASP D  39       3.950  -0.444  -1.449  1.00  0.10
ATOM   1542  OD1 ASP D  39       4.875  -1.308  -1.558  1.00 -0.55
ATOM   1543  OD2 ASP D  39       3.903   0.568  -2.188  1.00 -0.55
ATOM   1544  C   ASP D  39       4.147   0.720   1.341  1.00  0.55
ATOM   1545  O   ASP D  39       5.375   0.701   1.287  1.00 -0.55
ATOM   1546  N   ALA D  40       3.425   1.781   1.670  1.00 -0.40
ATOM   1547  H   ALA D  40       2.429   1.780   1.701  1.00  0.40
ATOM   1548  CA  ALA D  40       4.098   3.008   2.005  1.00  0.00
ATOM   1549  CB  ALA D  40       3.108   4.192   2.046  1.00  0.00
ATOM   1550  C   ALA D  40       4.847   2.945   3.326  1.00  0.55
ATOM   1551  O   ALA D  40       5.942   3.565   3.414  1.00 -0.55
ATOM   1552  N   LEU D  41       4.279   2.302   4.337  1.00 -0.40
ATOM   1553  H   LEU D  41       3.398   1.839   4.287  1.00  0.40
ATOM   1554  CA  LEU D  41       5.018   2.279   5.625  1.00  0.00
ATOM   1555  CB  LEU D  41       4.104   1.734   6.716  1.00  0.00
ATOM   1556  CG  LEU D  41       2.933   2.617   7.138  1.00  0.00
ATOM   1557  CD1 LEU D  41       2.060   1.972   8.183  1.00  0.00
ATOM   1558  CD2 LEU D  41       3.429   3.981   7.603  1.00  0.00
ATOM   1559  C   LEU D  41       6.320   1.472   5.499  1.00  0.55
ATOM   1560  O   LEU D  41       7.373   1.764   6.055  1.00 -0.55
ATOM   1561  N   THR D  42       6.293   0.426   4.701  1.00 -0.40
ATOM   1562  H   THR D  42       5.460   0.203   4.203  1.00  0.40
ATOM   1563  CA  THR D  42       7.387  -0.483   4.450  1.00  0.00
ATOM   1564  CB  THR D  42       6.874  -1.938   4.297  1.00  0.00
ATOM   1565  OG1 THR D  42       5.911  -2.164   3.266  1.00 -0.49
ATOM   1566  HG1 THR D  42       5.104  -1.733   3.558  1.00  0.49
ATOM   1567  CG2 THR D  42       6.164  -2.300   5.617  1.00  0.00
ATOM   1568  C   THR D  42       8.225  -0.153   3.239  1.00  0.55
ATOM   1569  O   THR D  42       9.248  -0.869   3.171  1.00 -0.55
ATOM   1570  N   GLY D  43       7.890   0.727   2.339  1.00 -0.40
ATOM   1571  H   GLY D  43       7.055   1.270   2.390  1.00  0.40
ATOM   1572  CA  GLY D  43       8.758   0.948   1.196  1.00  0.00
ATOM   1573  C   GLY D  43       8.665   2.366   0.674  1.00  0.55
ATOM   1574  O   GLY D  43       8.721   2.567  -0.555  1.00 -0.55
ATOM   1575  N   TRP D  44       8.490   3.341   1.571  1.00 -0.40
ATOM   1576  H   TRP D  44       8.410   3.177   2.551  1.00  0.40
ATOM   1577  CA  TRP D  44       8.409   4.732   1.110  1.00  0.00
ATOM   1578  CB  TRP D  44       7.004   5.048   0.545  1.00  0.12
ATOM   1579  CG  TRP D  44       6.933   6.467   0.075  1.00 -0.12
ATOM   1580  CD1 TRP D  44       6.740   7.637   0.790  1.00 -0.12
ATOM   1581  HD1 TRP D  44       6.566   7.678   1.855  1.00  0.12
ATOM   1582  NE1 TRP D  44       6.797   8.735  -0.026  1.00 -0.40
ATOM   1583  HE1 TRP D  44       6.692   9.666   0.248  1.00  0.40
ATOM   1584  CE2 TRP D  44       7.035   8.275  -1.323  1.00  0.00
ATOM   1585  CD2 TRP D  44       7.122   6.855  -1.288  1.00  0.00
ATOM   1586  CE3 TRP D  44       7.348   6.145  -2.457  1.00 -0.12
ATOM   1587  HE3 TRP D  44       7.395   5.066  -2.470  1.00  0.12
ATOM   1588  CZ3 TRP D  44       7.515   6.851  -3.622  1.00 -0.12
ATOM   1589  HZ3 TRP D  44       7.702   6.315  -4.541  1.00  0.12
ATOM   1590  CZ2 TRP D  44       7.195   9.000  -2.513  1.00 -0.12
ATOM   1591  HZ2 TRP D  44       7.126  10.077  -2.558  1.00  0.12
ATOM   1592  CH2 TRP D  44       7.449   8.258  -3.651  1.00 -0.12
ATOM   1593  HH2 TRP D  44       7.602   8.771  -4.588  1.00  0.12
ATOM   1594  C   TRP D  44       8.786   5.747   2.198  1.00  0.55
ATOM   1595  O   TRP D  44       9.672   6.603   2.086  1.00 -0.55
ATOM   1596  N   VAL D  45       8.005   5.604   3.279  1.00 -0.40
ATOM   1597  H   VAL D  45       7.311   4.890   3.312  1.00  0.40
ATOM   1598  CA  VAL D  45       8.075   6.430   4.464  1.00  0.00
ATOM   1599  CB  VAL D  45       6.953   5.970   5.438  1.00  0.00
ATOM   1600  CG1 VAL D  45       7.110   6.443   6.852  1.00  0.00
ATOM   1601  CG2 VAL D  45       5.606   6.537   4.950  1.00  0.00
ATOM   1602  C   VAL D  45       9.460   6.454   5.114  1.00  0.55
ATOM   1603  O   VAL D  45      10.276   5.517   5.166  1.00 -0.55
ATOM   1604  N   GLU D  46       9.732   7.643   5.654  1.00 -0.40
ATOM   1605  H   GLU D  46       9.093   8.405   5.581  1.00  0.40
ATOM   1606  CA  GLU D  46      10.952   7.922   6.378  1.00  0.00
ATOM   1607  CB  GLU D  46      11.231   9.411   6.216  1.00  0.00
ATOM   1608  CG  GLU D  46      11.733   9.969   7.551  1.00  0.00
ATOM   1609  CD  GLU D  46      12.329  11.292   7.061  1.00  0.10
ATOM   1610  OE1 GLU D  46      11.753  11.888   6.109  1.00 -0.55
ATOM   1611  OE2 GLU D  46      13.376  11.685   7.570  1.00 -0.55
ATOM   1612  C   GLU D  46      10.875   7.591   7.862  1.00  0.55
ATOM   1613  O   GLU D  46       9.865   7.851   8.528  1.00 -0.55
ATOM   1614  N   TYR D  47      11.920   6.996   8.374  1.00 -0.40
ATOM   1615  H   TYR D  47      12.708   6.741   7.820  1.00  0.40
ATOM   1616  CA  TYR D  47      11.998   6.663   9.802  1.00  0.00
ATOM   1617  CB  TYR D  47      12.083   5.131  10.011  1.00  0.12
ATOM   1618  CG  TYR D  47      10.832   4.440   9.490  1.00 -0.12
ATOM   1619  CD1 TYR D  47       9.648   4.560  10.219  1.00 -0.12
ATOM   1620  HD1 TYR D  47       9.660   5.101  11.154  1.00  0.12
ATOM   1621  CE1 TYR D  47       8.467   4.009   9.782  1.00 -0.12
ATOM   1622  HE1 TYR D  47       7.557   4.135  10.350  1.00  0.12
ATOM   1623  CZ  TYR D  47       8.467   3.293   8.607  1.00  0.06
ATOM   1624  OH  TYR D  47       7.260   2.729   8.196  1.00 -0.49
ATOM   1625  HH  TYR D  47       7.444   2.139   7.461  1.00  0.43
ATOM   1626  CD2 TYR D  47      10.810   3.746   8.302  1.00 -0.12
ATOM   1627  HD2 TYR D  47      11.700   3.672   7.694  1.00  0.12
ATOM   1628  CE2 TYR D  47       9.624   3.142   7.895  1.00 -0.12
ATOM   1629  HE2 TYR D  47       9.617   2.541   6.998  1.00  0.12
ATOM   1630  C   TYR D  47      13.186   7.368  10.451  1.00  0.55
ATOM   1631  O   TYR D  47      14.047   7.815   9.694  1.00 -0.55
ATOM   1632  N   PRO D  48      13.294   7.505  11.762  1.00 -0.20
ATOM   1633  CD  PRO D  48      14.470   8.151  12.386  1.00  0.10
ATOM   1634  CA  PRO D  48      12.284   7.055  12.730  1.00  0.10
ATOM   1635  CB  PRO D  48      12.919   7.270  14.080  1.00  0.00
ATOM   1636  CG  PRO D  48      14.271   7.889  13.861  1.00  0.00
ATOM   1637  C   PRO D  48      11.047   7.941  12.524  1.00  0.55
ATOM   1638  O   PRO D  48      11.081   9.081  12.063  1.00 -0.55
ATOM   1639  N   LEU D  49       9.912   7.361  12.877  1.00 -0.40
ATOM   1640  H   LEU D  49       9.887   6.430  13.232  1.00  0.40
ATOM   1641  CA  LEU D  49       8.621   8.033  12.774  1.00  0.00
ATOM   1642  CB  LEU D  49       7.784   7.318  11.695  1.00  0.00
ATOM   1643  CG  LEU D  49       6.285   7.624  11.556  1.00  0.00
ATOM   1644  CD1 LEU D  49       6.170   8.993  10.909  1.00  0.00
ATOM   1645  CD2 LEU D  49       5.534   6.587  10.745  1.00  0.00
ATOM   1646  C   LEU D  49       7.856   8.067  14.095  1.00  0.55
ATOM   1647  O   LEU D  49       7.833   7.093  14.840  1.00 -0.55
ATOM   1648  N   VAL D  50       7.237   9.202  14.328  1.00 -0.40
ATOM   1649  H   VAL D  50       7.338   9.990  13.726  1.00  0.40
ATOM   1650  CA  VAL D  50       6.360   9.389  15.485  1.00  0.00
ATOM   1651  CB  VAL D  50       6.864  10.392  16.505  1.00  0.00
ATOM   1652  CG1 VAL D  50       5.976  10.585  17.728  1.00  0.00
ATOM   1653  CG2 VAL D  50       8.289   9.908  16.835  1.00  0.00
ATOM   1654  C   VAL D  50       4.957   9.722  14.982  1.00  0.55
ATOM   1655  O   VAL D  50       4.694  10.693  14.290  1.00 -0.55
ATOM   1656  N   LEU D  51       4.022   8.814  15.295  1.00 -0.40
ATOM   1657  H   LEU D  51       4.266   7.972  15.768  1.00  0.40
ATOM   1658  CA  LEU D  51       2.617   8.954  14.992  1.00  0.00
ATOM   1659  CB  LEU D  51       1.964   7.666  14.508  1.00  0.00
ATOM   1660  CG  LEU D  51       0.431   7.899  14.255  1.00  0.00
ATOM   1661  CD1 LEU D  51       0.344   8.946  13.166  1.00  0.00
ATOM   1662  CD2 LEU D  51      -0.313   6.653  13.870  1.00  0.00
ATOM   1663  C   LEU D  51       1.850   9.395  16.268  1.00  0.55
ATOM   1664  O   LEU D  51       1.715   8.557  17.200  1.00 -0.55
ATOM   1665  N   GLU D  52       1.399  10.648  16.303  1.00 -0.40
ATOM   1666  H   GLU D  52       1.576  11.296  15.567  1.00  0.40
ATOM   1667  CA  GLU D  52       0.603  11.155  17.441  1.00  0.00
ATOM   1668  CB  GLU D  52       1.049  12.512  17.974  1.00  0.00
ATOM   1669  CG  GLU D  52       0.120  12.881  19.125  1.00  0.00
ATOM   1670  CD  GLU D  52       0.505  14.125  19.876  1.00  0.10
ATOM   1671  OE1 GLU D  52       1.453  14.804  19.421  1.00 -0.55
ATOM   1672  OE2 GLU D  52      -0.122  14.438  20.921  1.00 -0.55
ATOM   1673  C   GLU D  52      -0.851  11.240  16.971  1.00  0.55
ATOM   1674  O   GLU D  52      -1.195  12.071  16.136  1.00 -0.55
ATOM   1675  N   TRP D  53      -1.679  10.348  17.439  1.00 -0.40
ATOM   1676  H   TRP D  53      -1.353   9.670  18.090  1.00  0.40
ATOM   1677  CA  TRP D  53      -3.079  10.211  17.117  1.00  0.00
ATOM   1678  CB  TRP D  53      -3.360   8.765  16.698  1.00  0.12
ATOM   1679  CG  TRP D  53      -4.647   8.560  15.930  1.00 -0.12
ATOM   1680  CD1 TRP D  53      -5.830   9.254  16.037  1.00 -0.12
ATOM   1681  HD1 TRP D  53      -5.990  10.091  16.700  1.00  0.12
ATOM   1682  NE1 TRP D  53      -6.779   8.743  15.192  1.00 -0.40
ATOM   1683  HE1 TRP D  53      -7.701   9.054  15.116  1.00  0.40
ATOM   1684  CE2 TRP D  53      -6.220   7.726  14.472  1.00  0.00
ATOM   1685  CD2 TRP D  53      -4.896   7.559  14.926  1.00  0.00
ATOM   1686  CE3 TRP D  53      -4.097   6.557  14.345  1.00 -0.12
ATOM   1687  HE3 TRP D  53      -3.072   6.398  14.648  1.00  0.12
ATOM   1688  CZ3 TRP D  53      -4.656   5.760  13.355  1.00 -0.12
ATOM   1689  HZ3 TRP D  53      -4.053   5.001  12.880  1.00  0.12
ATOM   1690  CZ2 TRP D  53      -6.798   6.909  13.491  1.00 -0.12
ATOM   1691  HZ2 TRP D  53      -7.817   7.029  13.153  1.00  0.12
ATOM   1692  CH2 TRP D  53      -5.987   5.924  12.965  1.00 -0.12
ATOM   1693  HH2 TRP D  53      -6.397   5.254  12.225  1.00  0.12
ATOM   1694  C   TRP D  53      -3.992  10.680  18.260  1.00  0.55
ATOM   1695  O   TRP D  53      -4.260   9.961  19.231  1.00 -0.55
ATOM   1696  N   ARG D  54      -4.509  11.889  18.138  1.00 -0.40
ATOM   1697  H   ARG D  54      -4.297  12.469  17.356  1.00  0.40
ATOM   1698  CA  ARG D  54      -5.423  12.471  19.124  1.00  0.00
ATOM   1699  CB  ARG D  54      -5.277  13.968  19.169  1.00  0.00
ATOM   1700  CG  ARG D  54      -3.840  14.366  19.208  1.00  0.00
ATOM   1701  CD  ARG D  54      -3.763  15.882  19.059  1.00  0.35
ATOM   1702  NE  ARG D  54      -2.370  16.200  19.424  1.00 -0.35
ATOM   1703  HE  ARG D  54      -1.843  15.590  20.014  1.00  0.45
ATOM   1704  CZ  ARG D  54      -1.827  17.333  18.943  1.00  0.35
ATOM   1705  NH1 ARG D  54      -2.595  18.101  18.159  1.00 -0.70
ATOM   1706 HH11 ARG D  54      -3.533  17.824  17.951  1.00  0.40
ATOM   1707 HH12 ARG D  54      -2.229  18.952  17.780  1.00  0.40
ATOM   1708  NH2 ARG D  54      -0.573  17.686  19.232  1.00 -0.70
ATOM   1709 HH21 ARG D  54      -0.013  17.103  19.820  1.00  0.40
ATOM   1710 HH22 ARG D  54      -0.194  18.534  18.861  1.00  0.40
ATOM   1711  C   ARG D  54      -6.883  12.189  18.811  1.00  0.55
ATOM   1712  O   ARG D  54      -7.318  12.067  17.663  1.00 -0.55
ATOM   1713  N   GLN D  55      -7.648  12.139  19.909  1.00 -0.40
ATOM   1714  H   GLN D  55      -7.251  12.312  20.806  1.00  0.40
ATOM   1715  CA  GLN D  55      -9.090  11.838  19.932  1.00  0.00
ATOM   1716  CB  GLN D  55      -9.990  12.899  19.315  1.00  0.00
ATOM   1717  CG  GLN D  55      -9.701  14.322  19.634  1.00  0.00
ATOM   1718  CD  GLN D  55      -9.928  14.596  21.112  1.00  0.55
ATOM   1719  OE1 GLN D  55     -10.852  14.070  21.754  1.00 -0.55
ATOM   1720  NE2 GLN D  55      -8.987  15.444  21.557  1.00 -0.78
ATOM   1721 HE21 GLN D  55      -8.987  15.733  22.514  1.00  0.39
ATOM   1722 HE22 GLN D  55      -8.286  15.786  20.931  1.00  0.39
ATOM   1723  C   GLN D  55      -9.358  10.579  19.102  1.00  0.55
ATOM   1724  O   GLN D  55     -10.206  10.650  18.206  1.00 -0.55
ATOM   1725  N   PHE D  56      -8.638   9.514  19.326  1.00 -0.40
ATOM   1726  H   PHE D  56      -7.951   9.489  20.048  1.00  0.40
ATOM   1727  CA  PHE D  56      -8.780   8.290  18.548  1.00  0.00
ATOM   1728  CB  PHE D  56      -7.884   7.117  19.070  1.00  0.12
ATOM   1729  CG  PHE D  56      -8.059   5.866  18.234  1.00 -0.12
ATOM   1730  CD1 PHE D  56      -7.308   5.644  17.095  1.00 -0.12
ATOM   1731  HD1 PHE D  56      -6.549   6.362  16.823  1.00  0.12
ATOM   1732  CE1 PHE D  56      -7.495   4.539  16.295  1.00 -0.12
ATOM   1733  HE1 PHE D  56      -6.903   4.414  15.401  1.00  0.12
ATOM   1734  CZ  PHE D  56      -8.437   3.593  16.637  1.00 -0.12
ATOM   1735  HZ  PHE D  56      -8.574   2.713  16.027  1.00  0.12
ATOM   1736  CD2 PHE D  56      -9.016   4.915  18.567  1.00 -0.12
ATOM   1737  HD2 PHE D  56      -9.616   5.057  19.453  1.00  0.12
ATOM   1738  CE2 PHE D  56      -9.215   3.789  17.786  1.00 -0.12
ATOM   1739  HE2 PHE D  56      -9.967   3.064  18.062  1.00  0.12
ATOM   1740  C   PHE D  56     -10.235   7.888  18.459  1.00  0.55
ATOM   1741  O   PHE D  56     -10.788   7.583  17.403  1.00 -0.55
ATOM   1742  N   GLU D  57     -10.875   7.847  19.613  1.00 -0.40
ATOM   1743  H   GLU D  57     -10.450   8.088  20.482  1.00  0.40
ATOM   1744  CA  GLU D  57     -12.286   7.428  19.647  1.00  0.00
ATOM   1745  CB  GLU D  57     -12.731   7.447  21.119  1.00  0.00
ATOM   1746  CG  GLU D  57     -11.827   6.468  21.903  1.00  0.00
ATOM   1747  CD  GLU D  57     -12.309   5.086  21.422  1.00  0.10
ATOM   1748  OE1 GLU D  57     -13.539   4.903  21.167  1.00 -0.55
ATOM   1749  OE2 GLU D  57     -11.350   4.280  21.344  1.00 -0.55
ATOM   1750  C   GLU D  57     -13.226   8.238  18.785  1.00  0.55
ATOM   1751  O   GLU D  57     -14.159   7.640  18.238  1.00 -0.55
ATOM   1752  N   GLN D  58     -13.059   9.541  18.646  1.00 -0.40
ATOM   1753  H   GLN D  58     -12.314  10.041  19.082  1.00  0.40
ATOM   1754  CA  GLN D  58     -13.991  10.327  17.818  1.00  0.00
ATOM   1755  CB  GLN D  58     -13.777  11.833  17.959  1.00  0.00
ATOM   1756  CG  GLN D  58     -14.045  12.422  19.347  1.00  0.00
ATOM   1757  CD  GLN D  58     -14.151  13.951  19.313  1.00  0.55
ATOM   1758  OE1 GLN D  58     -13.373  14.649  19.970  1.00 -0.55
ATOM   1759  NE2 GLN D  58     -15.159  14.475  18.554  1.00 -0.78
ATOM   1760 HE21 GLN D  58     -15.276  15.466  18.494  1.00  0.39
ATOM   1761 HE22 GLN D  58     -15.779  13.867  18.058  1.00  0.39
ATOM   1762  C   GLN D  58     -13.871   9.932  16.352  1.00  0.55
ATOM   1763  O   GLN D  58     -14.823   9.873  15.599  1.00 -0.55
ATOM   1764  N   SER D  59     -12.600   9.707  15.980  1.00 -0.40
ATOM   1765  H   SER D  59     -11.840   9.789  16.619  1.00  0.40
ATOM   1766  CA  SER D  59     -12.252   9.329  14.618  1.00  0.00
ATOM   1767  CB  SER D  59     -10.742   9.419  14.380  1.00  0.00
ATOM   1768  OG  SER D  59      -9.985   8.432  15.041  1.00 -0.49
ATOM   1769  HG  SER D  59     -10.278   8.443  15.956  1.00  0.49
ATOM   1770  C   SER D  59     -12.830   7.960  14.320  1.00  0.55
ATOM   1771  O   SER D  59     -13.230   7.743  13.205  1.00 -0.55
ATOM   1772  N   LYS D  60     -12.866   7.106  15.304  1.00 -0.40
ATOM   1773  H   LYS D  60     -12.537   7.370  16.206  1.00  0.40
ATOM   1774  CA  LYS D  60     -13.365   5.724  15.227  1.00  0.00
ATOM   1775  CB  LYS D  60     -13.110   4.995  16.529  1.00  0.00
ATOM   1776  CG  LYS D  60     -13.121   3.478  16.440  1.00  0.00
ATOM   1777  CD  LYS D  60     -12.430   2.997  17.729  1.00  0.00
ATOM   1778  CE  LYS D  60     -13.148   1.784  18.292  1.00  0.33
ATOM   1779  NZ  LYS D  60     -12.399   1.290  19.472  1.00 -0.32
ATOM   1780  HZ1 LYS D  60     -12.355   2.038  20.193  1.00  0.33
ATOM   1781  HZ2 LYS D  60     -11.435   1.026  19.185  1.00  0.33
ATOM   1782  HZ3 LYS D  60     -12.883   0.457  19.865  1.00  0.33
ATOM   1783  C   LYS D  60     -14.840   5.709  14.855  1.00  0.55
ATOM   1784  O   LYS D  60     -15.294   4.964  13.999  1.00 -0.55
ATOM   1785  N   GLN D  61     -15.563   6.587  15.514  1.00 -0.40
ATOM   1786  H   GLN D  61     -15.147   7.174  16.202  1.00  0.40
ATOM   1787  CA  GLN D  61     -16.974   6.791  15.323  1.00  0.00
ATOM   1788  CB  GLN D  61     -17.413   8.029  16.136  1.00  0.00
ATOM   1789  CG  GLN D  61     -18.944   8.176  16.256  1.00  0.00
ATOM   1790  CD  GLN D  61     -19.297   9.331  17.201  1.00  0.55
ATOM   1791  OE1 GLN D  61     -19.913   9.119  18.251  1.00 -0.55
ATOM   1792  NE2 GLN D  61     -18.898  10.577  16.812  1.00 -0.78
ATOM   1793 HE21 GLN D  61     -19.100  11.369  17.388  1.00  0.39
ATOM   1794 HE22 GLN D  61     -18.403  10.698  15.951  1.00  0.39
ATOM   1795  C   GLN D  61     -17.233   7.100  13.848  1.00  0.55
ATOM   1796  O   GLN D  61     -17.981   6.445  13.120  1.00 -0.55
ATOM   1797  N   LEU D  62     -16.547   8.148  13.427  1.00 -0.40
ATOM   1798  H   LEU D  62     -15.919   8.610  14.046  1.00  0.40
ATOM   1799  CA  LEU D  62     -16.601   8.738  12.101  1.00  0.00
ATOM   1800  CB  LEU D  62     -15.842  10.101  12.247  1.00  0.00
ATOM   1801  CG  LEU D  62     -16.854  11.115  12.832  1.00  0.00
ATOM   1802  CD1 LEU D  62     -17.240  12.196  11.827  1.00  0.00
ATOM   1803  CD2 LEU D  62     -18.114  10.377  13.286  1.00  0.00
ATOM   1804  C   LEU D  62     -16.118   7.892  10.956  1.00  0.55
ATOM   1805  O   LEU D  62     -16.510   8.045   9.779  1.00 -0.55
ATOM   1806  N   THR D  63     -15.268   6.909  11.229  1.00 -0.40
ATOM   1807  H   THR D  63     -14.924   6.703  12.141  1.00  0.40
ATOM   1808  CA  THR D  63     -14.809   6.078  10.112  1.00  0.00
ATOM   1809  CB  THR D  63     -13.275   6.049  10.159  1.00  0.00
ATOM   1810  OG1 THR D  63     -12.968   5.535  11.475  1.00 -0.49
ATOM   1811  HG1 THR D  63     -13.062   6.277  12.078  1.00  0.49
ATOM   1812  CG2 THR D  63     -12.700   7.428   9.897  1.00  0.00
ATOM   1813  C   THR D  63     -15.493   4.720  10.164  1.00  0.55
ATOM   1814  O   THR D  63     -14.992   4.004   9.273  1.00 -0.55
ATOM   1815  NT  THR D  63     -16.459   4.412  11.052  1.00 -0.40
ATOM   1816  HNT THR D  63     -16.796   5.070  11.721  1.00  0.40
ATOM   1817  CAT THR D  63     -17.059   3.109  11.084  1.00  0.00
ATOM   1818  CAY GLY G  66     -12.960  -1.116  11.692  1.00  0.00
ATOM   1819  CY  GLY G  66     -12.513  -0.187  10.615  1.00  0.55
ATOM   1820  OY  GLY G  66     -12.282  -0.603   9.482  1.00 -0.55
ATOM   1821  N   GLY G  66     -12.378   1.109  10.964  1.00 -0.40
ATOM   1822  H   GLY G  66     -12.595   1.425  11.884  1.00  0.40
ATOM   1823  CA  GLY G  66     -11.909   2.150  10.033  1.00  0.00
ATOM   1824  C   GLY G  66     -10.541   2.627  10.581  1.00  0.55
ATOM   1825  O   GLY G  66      -9.479   2.186  10.140  1.00 -0.55
ATOM   1826  N   ALA G  67     -10.644   3.517  11.543  1.00 -0.40
ATOM   1827  H   ALA G  67     -11.543   3.858  11.799  1.00  0.40
ATOM   1828  CA  ALA G  67      -9.576   4.090  12.313  1.00  0.00
ATOM   1829  CB  ALA G  67     -10.169   4.921  13.447  1.00  0.00
ATOM   1830  C   ALA G  67      -8.761   2.939  12.931  1.00  0.55
ATOM   1831  O   ALA G  67      -7.522   2.967  13.050  1.00 -0.55
ATOM   1832  N   GLU G  68      -9.525   1.909  13.351  1.00 -0.40
ATOM   1833  H   GLU G  68     -10.518   1.886  13.256  1.00  0.40
ATOM   1834  CA  GLU G  68      -8.876   0.746  13.986  1.00  0.00
ATOM   1835  CB  GLU G  68      -9.983  -0.057  14.687  1.00  0.00
ATOM   1836  CG  GLU G  68      -9.472  -1.035  15.701  1.00  0.00
ATOM   1837  CD  GLU G  68      -8.727  -0.387  16.879  1.00  0.10
ATOM   1838  OE1 GLU G  68      -9.359   0.488  17.513  1.00 -0.55
ATOM   1839  OE2 GLU G  68      -7.592  -0.906  17.014  1.00 -0.55
ATOM   1840  C   GLU G  68      -8.033  -0.111  13.048  1.00  0.55
ATOM   1841  O   GLU G  68      -6.927  -0.547  13.412  1.00 -0.55
ATOM   1842  N   SER G  69      -8.527  -0.352  11.857  1.00 -0.40
ATOM   1843  H   SER G  69      -9.436  -0.021  11.628  1.00  0.40
ATOM   1844  CA  SER G  69      -7.888  -1.074  10.777  1.00  0.00
ATOM   1845  CB  SER G  69      -8.774  -0.979   9.511  1.00  0.00
ATOM   1846  OG  SER G  69      -9.593  -2.109   9.552  1.00 -0.49
ATOM   1847  HG  SER G  69     -10.252  -1.983   8.865  1.00  0.49
ATOM   1848  C   SER G  69      -6.558  -0.395  10.368  1.00  0.55
ATOM   1849  O   SER G  69      -5.604  -1.113  10.134  1.00 -0.55
ATOM   1850  N   VAL G  70      -6.605   0.929  10.302  1.00 -0.40
ATOM   1851  H   VAL G  70      -7.448   1.425  10.493  1.00  0.40
ATOM   1852  CA  VAL G  70      -5.467   1.763   9.956  1.00  0.00
ATOM   1853  CB  VAL G  70      -5.878   3.215   9.666  1.00  0.00
ATOM   1854  CG1 VAL G  70      -4.593   4.063   9.684  1.00  0.00
ATOM   1855  CG2 VAL G  70      -6.650   3.348   8.374  1.00  0.00
ATOM   1856  C   VAL G  70      -4.416   1.703  11.050  1.00  0.55
ATOM   1857  O   VAL G  70      -3.219   1.521  10.780  1.00 -0.55
ATOM   1858  N   LEU G  71      -4.823   1.827  12.294  1.00 -0.40
ATOM   1859  H   LEU G  71      -5.783   1.989  12.505  1.00  0.40
ATOM   1860  CA  LEU G  71      -3.941   1.743  13.460  1.00  0.00
ATOM   1861  CB  LEU G  71      -4.709   1.896  14.781  1.00  0.00
ATOM   1862  CG  LEU G  71      -3.916   1.706  16.088  1.00  0.00
ATOM   1863  CD1 LEU G  71      -2.763   2.700  16.152  1.00  0.00
ATOM   1864  CD2 LEU G  71      -4.773   1.843  17.339  1.00  0.00
ATOM   1865  C   LEU G  71      -3.216   0.371  13.430  1.00  0.55
ATOM   1866  O   LEU G  71      -2.013   0.270  13.737  1.00 -0.55
ATOM   1867  N   GLN G  72      -3.966  -0.653  13.113  1.00 -0.40
ATOM   1868  H   GLN G  72      -4.931  -0.518  12.912  1.00  0.40
ATOM   1869  CA  GLN G  72      -3.532  -2.041  13.016  1.00  0.00
ATOM   1870  CB  GLN G  72      -4.764  -2.898  12.742  1.00  0.00
ATOM   1871  CG  GLN G  72      -4.505  -4.377  12.508  1.00  0.00
ATOM   1872  CD  GLN G  72      -5.823  -5.164  12.367  1.00  0.55
ATOM   1873  OE1 GLN G  72      -6.871  -4.943  13.028  1.00 -0.55
ATOM   1874  NE2 GLN G  72      -5.884  -6.188  11.485  1.00 -0.78
ATOM   1875 HE21 GLN G  72      -6.731  -6.709  11.381  1.00  0.39
ATOM   1876 HE22 GLN G  72      -5.081  -6.424  10.937  1.00  0.39
ATOM   1877  C   GLN G  72      -2.402  -2.187  11.996  1.00  0.55
ATOM   1878  O   GLN G  72      -1.461  -2.936  12.285  1.00 -0.55
ATOM   1879  N   VAL G  73      -2.455  -1.510  10.866  1.00 -0.40
ATOM   1880  H   VAL G  73      -3.245  -0.950  10.630  1.00  0.40
ATOM   1881  CA  VAL G  73      -1.376  -1.526   9.881  1.00  0.00
ATOM   1882  CB  VAL G  73      -1.773  -0.826   8.592  1.00  0.00
ATOM   1883  CG1 VAL G  73      -0.577  -0.684   7.662  1.00  0.00
ATOM   1884  CG2 VAL G  73      -2.900  -1.681   7.986  1.00  0.00
ATOM   1885  C   VAL G  73      -0.110  -0.909  10.458  1.00  0.55
ATOM   1886  O   VAL G  73       1.014  -1.391  10.272  1.00 -0.55
ATOM   1887  N   PHE G  74      -0.235   0.192  11.184  1.00 -0.40
ATOM   1888  H   PHE G  74      -1.115   0.639  11.325  1.00  0.40
ATOM   1889  CA  PHE G  74       0.915   0.819  11.822  1.00  0.00
ATOM   1890  CB  PHE G  74       0.508   2.100  12.543  1.00  0.12
ATOM   1891  CG  PHE G  74       0.485   3.308  11.662  1.00 -0.12
ATOM   1892  CD1 PHE G  74       1.627   4.021  11.375  1.00 -0.12
ATOM   1893  HD1 PHE G  74       2.570   3.712  11.802  1.00  0.12
ATOM   1894  CE1 PHE G  74       1.584   5.136  10.543  1.00 -0.12
ATOM   1895  HE1 PHE G  74       2.486   5.690  10.331  1.00  0.12
ATOM   1896  CZ  PHE G  74       0.363   5.535   9.984  1.00 -0.12
ATOM   1897  HZ  PHE G  74       0.324   6.400   9.339  1.00  0.12
ATOM   1898  CD2 PHE G  74      -0.730   3.707  11.100  1.00 -0.12
ATOM   1899  HD2 PHE G  74      -1.628   3.149  11.321  1.00  0.12
ATOM   1900  CE2 PHE G  74      -0.797   4.819  10.257  1.00 -0.12
ATOM   1901  HE2 PHE G  74      -1.740   5.119   9.823  1.00  0.12
ATOM   1902  C   PHE G  74       1.531  -0.165  12.819  1.00  0.55
ATOM   1903  O   PHE G  74       2.754  -0.281  12.934  1.00 -0.55
ATOM   1904  N   ARG G  75       0.737  -0.869  13.575  1.00 -0.40
ATOM   1905  H   ARG G  75      -0.255  -0.805  13.506  1.00  0.40
ATOM   1906  CA  ARG G  75       1.263  -1.817  14.592  1.00  0.00
ATOM   1907  CB  ARG G  75       0.127  -2.208  15.541  1.00  0.00
ATOM   1908  CG  ARG G  75      -0.181  -0.900  16.312  1.00  0.00
ATOM   1909  CD  ARG G  75      -0.113  -1.130  17.786  1.00  0.35
ATOM   1910  NE  ARG G  75      -1.036  -2.075  18.265  1.00 -0.35
ATOM   1911  HE  ARG G  75      -1.940  -1.843  17.953  1.00  0.45
ATOM   1912  CZ  ARG G  75      -1.085  -3.168  18.993  1.00  0.35
ATOM   1913  NH1 ARG G  75      -0.052  -3.761  19.550  1.00 -0.70
ATOM   1914 HH11 ARG G  75       0.866  -3.381  19.433  1.00  0.40
ATOM   1915 HH12 ARG G  75      -0.183  -4.592  20.089  1.00  0.40
ATOM   1916  NH2 ARG G  75      -2.308  -3.705  19.156  1.00 -0.70
ATOM   1917 HH21 ARG G  75      -3.105  -3.272  18.734  1.00  0.40
ATOM   1918 HH22 ARG G  75      -2.421  -4.537  19.698  1.00  0.40
ATOM   1919  C   ARG G  75       1.977  -3.000  13.985  1.00  0.55
ATOM   1920  O   ARG G  75       3.032  -3.351  14.563  1.00 -0.55
ATOM   1921  N   GLU G  76       1.495  -3.530  12.860  1.00 -0.40
ATOM   1922  H   GLU G  76       0.657  -3.196  12.436  1.00  0.40
ATOM   1923  CA  GLU G  76       2.161  -4.633  12.176  1.00  0.00
ATOM   1924  CB  GLU G  76       1.411  -5.141  10.964  1.00  0.00
ATOM   1925  CG  GLU G  76      -0.014  -5.502  11.262  1.00  0.00
ATOM   1926  CD  GLU G  76      -0.574  -6.428  10.170  1.00  0.10
ATOM   1927  OE1 GLU G  76       0.212  -6.826   9.244  1.00 -0.55
ATOM   1928  OE2 GLU G  76      -1.781  -6.717  10.403  1.00 -0.55
ATOM   1929  C   GLU G  76       3.495  -4.204  11.555  1.00  0.55
ATOM   1930  O   GLU G  76       4.452  -4.972  11.483  1.00 -0.55
ATOM   1931  N   ALA G  77       3.440  -2.964  11.113  1.00 -0.40
ATOM   1932  H   ALA G  77       2.638  -2.376  11.172  1.00  0.40
ATOM   1933  CA  ALA G  77       4.669  -2.427  10.486  1.00  0.00
ATOM   1934  CB  ALA G  77       4.400  -1.145   9.729  1.00  0.00
ATOM   1935  C   ALA G  77       5.746  -2.313  11.570  1.00  0.55
ATOM   1936  O   ALA G  77       6.948  -2.589  11.381  1.00 -0.55
ATOM   1937  N   LYS G  78       5.325  -1.900  12.747  1.00 -0.40
ATOM   1938  H   LYS G  78       4.372  -1.665  12.921  1.00  0.40
ATOM   1939  CA  LYS G  78       6.230  -1.765  13.862  1.00  0.00
ATOM   1940  CB  LYS G  78       5.574  -1.070  15.047  1.00  0.00
ATOM   1941  CG  LYS G  78       6.523  -0.801  16.189  1.00  0.00
ATOM   1942  CD  LYS G  78       5.895  -0.261  17.443  1.00  0.00
ATOM   1943  CE  LYS G  78       6.865   0.463  18.370  1.00  0.33
ATOM   1944  NZ  LYS G  78       8.325   0.396  18.074  1.00 -0.32
ATOM   1945  HZ1 LYS G  78       8.508   0.801  17.134  1.00  0.33
ATOM   1946  HZ2 LYS G  78       8.637  -0.596  18.091  1.00  0.33
ATOM   1947  HZ3 LYS G  78       8.850   0.935  18.792  1.00  0.33
ATOM   1948  C   LYS G  78       6.640  -3.190  14.279  1.00  0.55
ATOM   1949  O   LYS G  78       7.845  -3.410  14.482  1.00 -0.55
ATOM   1950  N   ALA G  79       5.695  -4.098  14.415  1.00 -0.40
ATOM   1951  H   ALA G  79       4.738  -3.902  14.214  1.00  0.40
ATOM   1952  CA  ALA G  79       5.992  -5.457  14.875  1.00  0.00
ATOM   1953  CB  ALA G  79       4.819  -6.381  14.762  1.00  0.00
ATOM   1954  C   ALA G  79       7.169  -5.998  14.080  1.00  0.55
ATOM   1955  O   ALA G  79       8.109  -6.576  14.609  1.00 -0.55
ATOM   1956  N   GLU G  80       7.032  -5.746  12.794  1.00 -0.40
ATOM   1957  H   GLU G  80       6.244  -5.251  12.436  1.00  0.40
ATOM   1958  CA  GLU G  80       8.014  -6.168  11.811  1.00  0.00
ATOM   1959  CB  GLU G  80       7.380  -6.019  10.421  1.00  0.00
ATOM   1960  CG  GLU G  80       6.445  -7.204  10.122  1.00  0.00
ATOM   1961  CD  GLU G  80       6.491  -7.524   8.632  1.00  0.10
ATOM   1962  OE1 GLU G  80       7.419  -7.057   7.921  1.00 -0.55
ATOM   1963  OE2 GLU G  80       5.564  -8.231   8.176  1.00 -0.55
ATOM   1964  C   GLU G  80       9.295  -5.394  11.884  1.00  0.55
ATOM   1965  O   GLU G  80      10.083  -5.640  10.966  1.00 -0.55
ATOM   1966  N   GLY G  81       9.579  -4.506  12.807  1.00 -0.40
ATOM   1967  H   GLY G  81       8.929  -4.298  13.533  1.00  0.40
ATOM   1968  CA  GLY G  81      10.801  -3.770  12.868  1.00  0.00
ATOM   1969  C   GLY G  81      10.933  -2.318  12.522  1.00  0.55
ATOM   1970  O   GLY G  81      12.002  -1.736  12.861  1.00 -0.55
ATOM   1971  N   ALA G  82       9.966  -1.695  11.857  1.00 -0.40
ATOM   1972  H   ALA G  82       9.147  -2.181  11.564  1.00  0.40
ATOM   1973  CA  ALA G  82      10.009  -0.266  11.498  1.00  0.00
ATOM   1974  CB  ALA G  82       8.849   0.132  10.625  1.00  0.00
ATOM   1975  C   ALA G  82       9.959   0.484  12.824  1.00  0.55
ATOM   1976  O   ALA G  82       9.249   0.068  13.753  1.00 -0.55
ATOM   1977  N   ASP G  83      10.738   1.516  12.867  1.00 -0.40
ATOM   1978  H   ASP G  83      11.292   1.754  12.075  1.00  0.40
ATOM   1979  CA  ASP G  83      10.905   2.421  14.005  1.00  0.00
ATOM   1980  CB  ASP G  83      12.284   3.089  13.972  1.00  0.00
ATOM   1981  CG  ASP G  83      12.602   3.800  15.278  1.00  0.10
ATOM   1982  OD1 ASP G  83      11.694   3.935  16.136  1.00 -0.55
ATOM   1983  OD2 ASP G  83      13.758   4.251  15.473  1.00 -0.55
ATOM   1984  C   ASP G  83       9.802   3.502  14.064  1.00  0.55
ATOM   1985  O   ASP G  83       9.939   4.665  13.652  1.00 -0.55
ATOM   1986  N   ILE G  84       8.688   3.016  14.606  1.00 -0.40
ATOM   1987  H   ILE G  84       8.629   2.072  14.921  1.00  0.40
ATOM   1988  CA  ILE G  84       7.490   3.812  14.780  1.00  0.00
ATOM   1989  CB  ILE G  84       6.274   3.175  14.036  1.00  0.00
ATOM   1990  CG2 ILE G  84       4.984   3.976  14.218  1.00  0.00
ATOM   1991  CG1 ILE G  84       6.656   3.114  12.558  1.00  0.00
ATOM   1992  CD1 ILE G  84       5.693   2.333  11.708  1.00  0.00
ATOM   1993  C   ILE G  84       7.063   3.937  16.236  1.00  0.55
ATOM   1994  O   ILE G  84       6.835   2.864  16.847  1.00 -0.55
ATOM   1995  N   THR G  85       6.993   5.171  16.703  1.00 -0.40
ATOM   1996  H   THR G  85       7.276   5.971  16.180  1.00  0.40
ATOM   1997  CA  THR G  85       6.475   5.399  18.054  1.00  0.00
ATOM   1998  CB  THR G  85       7.217   6.462  18.836  1.00  0.00
ATOM   1999  OG1 THR G  85       8.511   5.902  18.938  1.00 -0.49
ATOM   2000  HG1 THR G  85       8.941   6.075  18.097  1.00  0.49
ATOM   2001  CG2 THR G  85       6.576   6.611  20.210  1.00  0.00
ATOM   2002  C   THR G  85       4.997   5.803  17.919  1.00  0.55
ATOM   2003  O   THR G  85       4.675   6.727  17.167  1.00 -0.55
ATOM   2004  N   ILE G  86       4.078   5.148  18.570  1.00 -0.40
ATOM   2005  H   ILE G  86       4.309   4.387  19.170  1.00  0.40
ATOM   2006  CA  ILE G  86       2.637   5.469  18.479  1.00  0.00
ATOM   2007  CB  ILE G  86       1.859   4.226  18.078  1.00  0.00
ATOM   2008  CG2 ILE G  86       0.377   4.422  17.914  1.00  0.00
ATOM   2009  CG1 ILE G  86       2.429   3.665  16.757  1.00  0.00
ATOM   2010  CD1 ILE G  86       1.787   2.267  16.571  1.00  0.00
ATOM   2011  C   ILE G  86       2.132   6.026  19.794  1.00  0.55
ATOM   2012  O   ILE G  86       2.241   5.386  20.845  1.00 -0.55
ATOM   2013  N   ILE G  87       1.599   7.224  19.769  1.00 -0.40
ATOM   2014  H   ILE G  87       1.546   7.740  18.919  1.00  0.40
ATOM   2015  CA  ILE G  87       1.044   7.911  20.939  1.00  0.00
ATOM   2016  CB  ILE G  87       1.652   9.299  21.168  1.00  0.00
ATOM   2017  CG2 ILE G  87       1.021   9.964  22.386  1.00  0.00
ATOM   2018  CG1 ILE G  87       3.175   9.136  21.237  1.00  0.00
ATOM   2019  CD1 ILE G  87       3.880  10.454  20.993  1.00  0.00
ATOM   2020  C   ILE G  87      -0.451   8.061  20.692  1.00  0.55
ATOM   2021  O   ILE G  87      -0.907   8.575  19.679  1.00 -0.55
ATOM   2022  N   LEU G  88      -1.191   7.480  21.604  1.00 -0.40
ATOM   2023  H   LEU G  88      -0.783   7.018  22.387  1.00  0.40
ATOM   2024  CA  LEU G  88      -2.651   7.457  21.552  1.00  0.00
ATOM   2025  CB  LEU G  88      -3.173   6.041  21.669  1.00  0.00
ATOM   2026  CG  LEU G  88      -2.883   5.096  20.508  1.00  0.00
ATOM   2027  CD1 LEU G  88      -3.165   3.672  20.943  1.00  0.00
ATOM   2028  CD2 LEU G  88      -3.762   5.443  19.307  1.00  0.00
ATOM   2029  C   LEU G  88      -3.136   8.384  22.664  1.00  0.55
ATOM   2030  O   LEU G  88      -3.051   8.033  23.837  1.00 -0.55
ATOM   2031  N   SER G  89      -3.544   9.564  22.223  1.00 -0.40
ATOM   2032  H   SER G  89      -3.506   9.841  21.266  1.00  0.40
ATOM   2033  CA  SER G  89      -4.097  10.545  23.216  1.00  0.00
ATOM   2034  CB  SER G  89      -3.200  11.750  23.349  1.00  0.00
ATOM   2035  OG  SER G  89      -2.458  12.041  22.184  1.00 -0.49
ATOM   2036  HG  SER G  89      -1.933  12.818  22.391  1.00  0.49
ATOM   2037  C   SER G  89      -5.548  10.818  22.817  1.00  0.10
ATOM   2038  O   SER G  89      -6.176   9.872  22.206  1.00 -0.55
ATOM   2039  OXT SER G  89      -6.064  11.936  23.072  1.00 -0.55
ATOM   2040  OH2 OH2 R 111       8.502   0.276  -8.217  1.00 -0.83
ATOM   2041  H1  OH2 R 111       8.689  -0.355  -7.522  1.00  0.42
ATOM   2042  H2  OH2 R 111       7.573   0.153  -8.410  1.00  0.42
ATOM   2043  OH2 OH2 R 113      10.492  -3.800 -11.608  1.00 -0.83
ATOM   2044  H1  OH2 R 113       9.830  -3.548 -12.252  1.00  0.42
ATOM   2045  H2  OH2 R 113      10.016  -4.329 -10.968  1.00  0.42
ATOM   2046  OH2 OH2 R 116      14.846  -5.228 -11.862  1.00 -0.83
ATOM   2047  H1  OH2 R 116      15.761  -5.150 -11.593  1.00  0.42
ATOM   2048  H2  OH2 R 116      14.359  -4.727 -11.207  1.00  0.42
ATOM   2049  OH2 OH2 R 117      -4.838  -1.322 -11.603  1.00 -0.83
ATOM   2050  H1  OH2 R 117      -5.439  -0.718 -12.039  1.00  0.42
ATOM   2051  H2  OH2 R 117      -5.344  -1.680 -10.873  1.00  0.42
ATOM   2052  OH2 OH2 R 119      -6.721  -6.520  -1.235  1.00 -0.83
ATOM   2053  H1  OH2 R 119      -6.037  -6.006  -0.806  1.00  0.42
ATOM   2054  H2  OH2 R 119      -6.447  -7.430  -1.117  1.00  0.42
ATOM   2055  OH2 OH2 R 121       4.286  -3.705  -0.445  1.00 -0.83
ATOM   2056  H1  OH2 R 121       4.373  -2.950  -1.027  1.00  0.42
ATOM   2057  H2  OH2 R 121       3.788  -4.344  -0.954  1.00  0.42
ATOM   2058  OH2 OH2 R 122       7.999  -7.454  -2.394  1.00 -0.83
ATOM   2059  H1  OH2 R 122       8.515  -7.360  -1.594  1.00  0.42
ATOM   2060  H2  OH2 R 122       8.052  -6.596  -2.815  1.00  0.42
ATOM   2061  OH2 OH2 R 125       3.756  -6.702   1.167  1.00 -0.83
ATOM   2062  H1  OH2 R 125       3.469  -6.457   0.287  1.00  0.42
ATOM   2063  H2  OH2 R 125       3.634  -7.650   1.205  1.00  0.42
ATOM   2064  OH2 OH2 R 130      15.071 -16.819 -11.114  1.00 -0.83
ATOM   2065  H1  OH2 R 130      15.917 -16.390 -10.990  1.00  0.42
ATOM   2066  H2  OH2 R 130      14.725 -16.930 -10.228  1.00  0.42
ATOM   2067  OH2 OH2 R 150      17.614   4.363  -7.037  1.00 -0.83
ATOM   2068  H1  OH2 R 150      17.306   4.913  -6.317  1.00  0.42
ATOM   2069  H2  OH2 R 150      18.477   4.715  -7.256  1.00  0.42
ATOM   2070  OH2 OH2 R 151      11.838   3.422 -12.105  1.00 -0.83
ATOM   2071  H1  OH2 R 151      12.195   3.913 -11.364  1.00  0.42
ATOM   2072  H2  OH2 R 151      10.916   3.290 -11.882  1.00  0.42
ATOM   2073  OH2 OH2 L  90      10.339   6.177  16.690  1.00 -0.83
ATOM   2074  H1  OH2 L  90      10.739   5.310  16.620  1.00  0.42
ATOM   2075  H2  OH2 L  90      10.745   6.686  15.988  1.00  0.42
ATOM   2076  OH2 OH2 L  92       9.532   2.896   4.459  1.00 -0.83
ATOM   2077  H1  OH2 L  92       8.821   2.594   5.025  1.00  0.42
ATOM   2078  H2  OH2 L  92       9.720   3.784   4.764  1.00  0.42
ATOM   2079  OH2 OH2 R  94      12.915   5.185   4.604  1.00 -0.83
ATOM   2080  H1  OH2 R  94      11.986   5.302   4.802  1.00  0.42
ATOM   2081  H2  OH2 R  94      13.066   4.246   4.711  1.00  0.42
ATOM   2082  OH2 OH2 L  97      -3.661   9.823  -2.989  1.00 -0.83
ATOM   2083  H1  OH2 L  97      -4.505   9.902  -2.544  1.00  0.42
ATOM   2084  H2  OH2 L  97      -3.542   8.882  -3.114  1.00  0.42
ATOM   2085  OH2 OH2 R 105      -6.339  -3.423  -2.182  1.00 -0.83
ATOM   2086  H1  OH2 R 105      -5.737  -2.879  -2.691  1.00  0.42
ATOM   2087  H2  OH2 R 105      -5.797  -3.790  -1.483  1.00  0.42
ATOM   2088  OH2 OH2 L 110     -14.375  12.579  14.012  1.00 -0.83
ATOM   2089  H1  OH2 L 110     -13.437  12.641  14.194  1.00  0.42
ATOM   2090  H2  OH2 L 110     -14.428  12.451  13.065  1.00  0.42
ATOM   2091 DUM1 DUM W 214      95.840  91.508  95.237  1.00  0.00
ATOM   2092 DUM2 DUM W 214     -91.333 -96.013 -92.818  1.00  0.00
ATOM   2093  AAA AAA X 214      31.284  78.207  30.879  1.00  0.00
ATOM   2094  AAB AAB X 215      49.788  19.814  54.150  1.00  0.00
ATOM   2095  AAC AAC X 216     -64.866  43.849 -42.148  1.00  0.00
ATOM   2096  AAD AAD X 217      -1.619  37.261 -69.034  1.00  0.00
ATOM   2097  AAE AAE X 218     -21.545  26.798  38.489  1.00  0.00
ATOM   2098  AAF AAF X 219     -29.253 -34.595 -61.610  1.00  0.00
ATOM   2099  AAG AAG X 220      -7.553  41.028  26.398  1.00  0.00
ATOM   2100  AAH AAH X 221      31.130  44.302  68.124  1.00  0.00
ATOM   2101  AAI AAI X 222     -61.881 -75.059 -45.352  1.00  0.00
ATOM   2102  AAJ AAJ X 223      53.011 -53.887 -21.108  1.00  0.00
ATOM   2103  AAK AAK X 224      49.419  57.134 -69.326  1.00  0.00
ATOM   2104  AAL AAL X 225      26.885  15.265 -47.075  1.00  0.00
ATOM   2105  AAM AAM X 226     -46.041  -5.169  32.428  1.00  0.00
ATOM   2106  AAN AAN X 227     -22.722  40.921  68.648  1.00  0.00
ATOM   2107  AAO AAO X 228     -24.031 -60.540  36.386  1.00  0.00
ATOM   2108  AAP AAP X 229      -2.483 -32.111 -30.125  1.00  0.00
ATOM   2109  AAQ AAQ X 230      82.097 -79.655   1.508  1.00  0.00
ATOM   2110  AAR AAR X 231     -42.553  26.719  26.247  1.00  0.00
ATOM   2111  AAS AAS X 232      63.717 -70.565   6.023  1.00  0.00
ATOM   2112  AAT AAT X 233     -80.970  24.396  83.821  1.00  0.00
ATOM   2113  AAU AAU X 234      55.217 -37.243  13.174  1.00  0.00
ATOM   2114  AAV AAV X 235     -30.372  78.057  -6.998  1.00  0.00
ATOM   2115  AAW AAW X 236     -35.552 -76.041 -54.474  1.00  0.00
ATOM   2116  AAX AAX X 237      15.155 -45.141  32.997  1.00  0.00
ATOM   2117  AAY AAY X 238      61.936  49.230  -1.379  1.00  0.00
ATOM   2118  AAZ AAZ X 239      83.719  47.706  67.679  1.00  0.00
ATOM   2119  ABA ABA X 240     -77.447  63.536  39.464  1.00  0.00
ATOM   2120  ABB ABB X 241     -24.262  44.578 -78.145  1.00  0.00
ATOM   2121  ABC ABC X 242     -81.532 -24.616  70.066  1.00  0.00
ATOM   2122  ABD ABD X 243     -63.983 -41.866 -25.642  1.00  0.00
ATOM   2123  ABE ABE X 244     -52.485  11.952   2.042  1.00  0.00
ATOM   2124  ABF ABF X 245     -66.766  77.086  71.991  1.00  0.00
ATOM   2125  ABG ABG X 246     -46.403  70.907  47.022  1.00  0.00
ATOM   2126  ABH ABH X 247      57.254  15.784 -81.930  1.00  0.00
ATOM   2127  ABI ABI X 248     -57.311 -63.117   8.476  1.00  0.00
ATOM   2128  ABJ ABJ X 249       7.881  58.977 -37.319  1.00  0.00
ATOM   2129  ABK ABK X 250     -39.688 -75.274 -35.988  1.00  0.00
ATOM   2130  ABL ABL X 251       8.356 -52.780  72.780  1.00  0.00
ATOM   2131  ABM ABM X 252      -5.221 -29.507  11.306  1.00  0.00
ATOM   2132  ABN ABN X 253      22.354  29.759  64.801  1.00  0.00
ATOM   2133  ABO ABO X 254     -15.491 -15.595 -18.565  1.00  0.00
ATOM   2134  ABP ABP X 255      48.064   5.579   5.670  1.00  0.00
ATOM   2135  ABQ ABQ X 256     -38.705 -16.216  74.602  1.00  0.00
ATOM   2136  ABR ABR X 257       6.180 -68.809 -78.905  1.00  0.00
ATOM   2137  ABS ABS X 258      13.057 -27.581  77.813  1.00  0.00
ATOM   2138  ABT ABT X 259      25.767 -31.220 -64.945  1.00  0.00
ATOM   2139  ABU ABU X 260      -5.683 -43.097 -42.142  1.00  0.00
ATOM   2140  ABV ABV X 261     -15.049 -51.765  -1.306  1.00  0.00
ATOM   2141  ABW ABW X 262      70.436 -26.519 -81.458  1.00  0.00
ATOM   2142  ABX ABX X 263      67.217 -61.746  58.553  1.00  0.00
ATOM   2143  ABY ABY X 264      82.060 -11.214 -49.897  1.00  0.00
ATOM   2144  ABZ ABZ X 265      77.481  40.107 -16.383  1.00  0.00
ATOM   2145  ACA ACA X 266     -33.549  33.751 -69.137  1.00  0.00
ATOM   2146  ACB ACB X 267      70.483 -52.797 -49.766  1.00  0.00
ATOM   2147  ACC ACC X 268     -14.822  19.743 -25.549  1.00  0.00
ATOM   2148  ACD ACD X 269      81.131  43.497 -77.455  1.00  0.00
ATOM   2149  ACE ACE X 270     -57.176 -29.900  64.832  1.00  0.00
ATOM   2150  ACF ACF X 271      26.401  58.258 -87.417  1.00  0.00
ATOM   2151  ACG ACG X 272      78.123 -80.999 -15.210  1.00  0.00
ATOM   2152  ACH ACH X 273      27.304 -88.943  45.670  1.00  0.00
ATOM   2153  ACI ACI X 274     -28.813 -52.258  62.165  1.00  0.00
ATOM   2154  ACJ ACJ X 275      55.513 -71.074 -37.824  1.00  0.00
ATOM   2155  ACK ACK X 276     -46.273 -36.247  42.180  1.00  0.00
ATOM   2156  ACL ACL X 277     -59.006 -82.226  70.246  1.00  0.00
ATOM   2157  ACM ACM X 278     -79.935  70.916  12.360  1.00  0.00
ATOM   2158  ACN ACN X 279       5.223 -54.849 -24.646  1.00  0.00
ATOM   2159  ACO ACO X 280     -70.539  36.268  24.572  1.00  0.00
ATOM   2160  ACP ACP X 281     -24.725  10.408 -51.028  1.00  0.00
ATOM   2161  ACQ ACQ X 282     -25.238 -59.672 -33.780  1.00  0.00
ATOM   2162  ACR ACR X 283      13.570  -9.838  45.854  1.00  0.00
ATOM   2163  ACS ACS X 284     -79.624 -53.928  59.533  1.00  0.00
ATOM   2164  ACT ACT X 285     -56.106  75.195 -10.382  1.00  0.00
ATOM   2165  ACU ACU X 286     -17.848 -17.186  52.563  1.00  0.00
ATOM   2166  ACV ACV X 287      59.042  20.832 -57.351  1.00  0.00
ATOM   2167  ACW ACW X 288     -22.342  58.227  28.694  1.00  0.00
ATOM   2168  ACX ACX X 289       8.416  54.457  64.173  1.00  0.00
ATOM   2169  ACY ACY X 290      -0.394 -26.028 -49.523  1.00  0.00
ATOM   2170  ACZ ACZ X 291      75.066  57.172  34.799  1.00  0.00
ATOM   2171  ADA ADA X 292     -36.287   1.974  53.781  1.00  0.00
ATOM   2172  ADB ADB X 293     -23.088  48.714 -33.009  1.00  0.00
ATOM   2173  ADC ADC X 294      -3.272  67.864  20.742  1.00  0.00
ATOM   2174  ADD ADD X 295     -18.631 -20.409  88.638  1.00  0.00
ATOM   2175  ADE ADE X 296      58.175  75.527 -44.724  1.00  0.00
ATOM   2176  ADF ADF X 297      28.554 -59.413 -18.798  1.00  0.00
ATOM   2177  ADG ADG X 298     -56.578  15.165  76.566  1.00  0.00
ATOM   2178  ADH ADH X 299      62.446  42.744  20.779  1.00  0.00
ATOM   2179  ADI ADI X 300      77.280 -17.444  78.426  1.00  0.00
ATOM   2180  ADJ ADJ X 301     -64.800  11.919 -46.775  1.00  0.00
ATOM   2181  ADK ADK X 302      37.404  75.538  83.040  1.00  0.00
ATOM   2182  ADL ADL X 303     -70.796 -23.258  30.754  1.00  0.00
ATOM   2183  ADM ADM X 304      23.291 -41.696 -84.216  1.00  0.00
ATOM   2184  ADN ADN X 305      67.722  77.813   0.593  1.00  0.00
ATOM   2185  ADO ADO X 306     -64.998  14.846  45.940  1.00  0.00
ATOM   2186  ADP ADP X 307      32.109 -57.527 -34.892  1.00  0.00
ATOM   2187  ADQ ADQ X 308      76.004  84.794 -28.235  1.00  0.00
ATOM   2188  ADR ADR X 309     -72.666 -48.199  76.729  1.00  0.00
ATOM   2189  ADS ADS X 310     -79.542 -53.053 -64.887  1.00  0.00
ATOM   2190  ADT ADT X 311      48.991 -38.025 -54.457  1.00  0.00
ATOM   2191  ADU ADU X 312      80.176  23.567  12.671  1.00  0.00
ATOM   2192  ADV ADV X 313     -70.268  40.316  48.886  1.00  0.00
ATOM   2193  ADW ADW X 314      85.273 -22.599 -59.796  1.00  0.00
ATOM   2194  ADX ADX X 315      53.984  13.100 -31.660  1.00  0.00
ATOM   2195  ADY ADY X 316     -29.756  47.991 -15.705  1.00  0.00
ATOM   2196  ADZ ADZ X 317      49.605  31.309 -11.551  1.00  0.00
ATOM   2197  AEA AEA X 318     -20.645  66.841   3.815  1.00  0.00
ATOM   2198  AEB AEB X 319      46.444  20.663  29.342  1.00  0.00
ATOM   2199  AEC AEC X 320      -7.006  45.566  -0.673  1.00  0.00
ATOM   2200  AED AED X 321     -16.463 -27.345 -12.051  1.00  0.00
ATOM   2201  AEE AEE X 322       6.557 -85.898  45.423  1.00  0.00
ATOM   2202  AEF AEF X 323      17.858  78.164  77.455  1.00  0.00
ATOM   2203  AEG AEG X 324     -81.435 -68.281  11.994  1.00  0.00
ATOM   2204  AEH AEH X 325      24.719  43.428  30.645  1.00  0.00
ATOM   2205  AEI AEI X 326     -64.446  46.461  35.559  1.00  0.00
ATOM   2206  AEJ AEJ X 327      55.693 -10.919 -64.491  1.00  0.00
ATOM   2207  AEK AEK X 328      38.860 -30.196  80.132  1.00  0.00
ATOM   2208  AEL AEL X 329     -20.762 -83.242  71.047  1.00  0.00
ATOM   2209  AEM AEM X 330      43.303 -15.220   0.065  1.00  0.00
ATOM   2210  AEN AEN X 331      -2.139 -73.945  -3.929  1.00  0.00
ATOM   2211  AEO AEO X 332     -73.392 -76.492  41.800  1.00  0.00
ATOM   2212  AEP AEP X 333      23.366 -80.707 -29.356  1.00  0.00
ATOM   2213  AEQ AEQ X 334      33.791  35.859  -1.356  1.00  0.00
ATOM   2214  AER AER X 335      -8.631  49.547  40.536  1.00  0.00
ATOM   2215  AES AES X 336      74.069  57.381 -37.246  1.00  0.00
ATOM   2216  AET AET X 337      11.137 -53.647  -1.981  1.00  0.00
ATOM   2217  AEU AEU X 338     -24.586 -73.022  13.497  1.00  0.00
ATOM   2218  AEV AEV X 339     -65.279 -87.410 -27.674  1.00  0.00
ATOM   2219  AEW AEW X 340      35.203   6.858  79.637  1.00  0.00
ATOM   2220  AEX AEX X 341     -70.890  -6.965  73.498  1.00  0.00
ATOM   2221  AEY AEY X 342      -7.345  79.131 -84.671  1.00  0.00
ATOM   2222  AEZ AEZ X 343     -73.004   7.621 -60.306  1.00  0.00
ATOM   2223  AFA AFA X 344      67.206  76.662  44.163  1.00  0.00
ATOM   2224  AFB AFB X 345      73.984  13.049  52.043  1.00  0.00
ATOM   2225  AFC AFC X 346     -46.754  14.006 -74.462  1.00  0.00
ATOM   2226  AFD AFD X 347     -52.236  43.620  -4.516  1.00  0.00
ATOM   2227  AFE AFE X 348      61.872 -35.530 -37.190  1.00  0.00
ATOM   2228  AFF AFF X 349     -38.032 -10.054   6.421  1.00  0.00
ATOM   2229  AFG AFG X 350      37.888 -87.941   5.539  1.00  0.00
ATOM   2230  AFH AFH X 351     -77.316 -74.390 -64.001  1.00  0.00
ATOM   2231  AFI AFI X 352     -40.311 -81.400   6.830  1.00  0.00
ATOM   2232  AFJ AFJ X 353     -10.637  65.970  40.332  1.00  0.00
ATOM   2233  AFK AFK X 354     -56.512  -3.354 -30.954  1.00  0.00
ATOM   2234  AFL AFL X 355     -72.710  -3.162 -76.350  1.00  0.00
ATOM   2235  AFM AFM X 356      -4.526 -64.463 -56.919  1.00  0.00
ATOM   2236  AFN AFN X 357      -0.362 -35.542  -9.062  1.00  0.00
ATOM   2237  AFO AFO X 358      29.113 -41.385  -1.655  1.00  0.00
ATOM   2238  AFP AFP X 359     -70.444  12.233 -21.989  1.00  0.00
ATOM   2239  AFQ AFQ X 360      77.907  29.495 -51.383  1.00  0.00
ATOM   2240  AFR AFR X 361      71.998 -68.171  27.173  1.00  0.00
ATOM   2241  AFS AFS X 362     -70.030  -5.307  17.404  1.00  0.00
ATOM   2242  AFT AFT X 363     -45.842  -5.147 -46.075  1.00  0.00
ATOM   2243  AFU AFU X 364     -36.886  14.955 -38.616  1.00  0.00
ATOM   2244  AFV AFV X 365      17.154  83.787 -21.839  1.00  0.00
ATOM   2245  AFW AFW X 366      28.622   9.938  65.495  1.00  0.00
ATOM   2246  AFX AFX X 367      12.734  70.585   0.252  1.00  0.00
ATOM   2247  AFY AFY X 368      45.551 -32.922 -14.260  1.00  0.00
ATOM   2248  AFZ AFZ X 369      56.370 -58.435 -77.263  1.00  0.00
ATOM   2249  AGA AGA X 370      59.317  31.139 -23.522  1.00  0.00
ATOM   2250  AGB AGB X 371      28.894 -73.431  42.469  1.00  0.00
ATOM   2251  AGC AGC X 372     -37.124  16.796 -14.685  1.00  0.00
ATOM   2252  AGD AGD X 373     -73.941  44.562  62.902  1.00  0.00
ATOM   2253  AGE AGE X 374     -80.339 -72.524 -23.990  1.00  0.00
ATOM   2254  AGF AGF X 375     -49.257 -58.902  61.964  1.00  0.00
ATOM   2255  AGG AGG X 376      68.742  -7.690 -79.465  1.00  0.00
ATOM   2256  AGH AGH X 377     -31.910 -85.773  43.056  1.00  0.00
ATOM   2257  AGI AGI X 378     -15.195 -60.571 -62.223  1.00  0.00
ATOM   2258  AGJ AGJ X 379      30.242   7.907 -80.469  1.00  0.00
ATOM   2259  AGK AGK X 380     -43.240 -86.805  53.985  1.00  0.00
ATOM   2260  AGL AGL X 381     -35.240  16.589   9.906  1.00  0.00
ATOM   2261  AGM AGM X 382      16.385 -78.785 -73.420  1.00  0.00
ATOM   2262  AGN AGN X 383     -60.331 -65.562  83.191  1.00  0.00
ATOM   2263  AGO AGO X 384     -64.510 -30.067 -80.850  1.00  0.00
ATOM   2264  AGP AGP X 385      15.813 -76.097  17.547  1.00  0.00
ATOM   2265  AGQ AGQ X 386      17.346  83.698 -56.979  1.00  0.00
ATOM   2266  AGR AGR X 387      53.184 -71.459 -61.738  1.00  0.00
ATOM   2267  AGS AGS X 388     -42.396 -61.288  45.058  1.00  0.00
ATOM   2268  AGT AGT X 389     -29.253  67.182 -59.164  1.00  0.00
ATOM   2269  AGU AGU X 390      78.992  68.143 -19.372  1.00  0.00
ATOM   2270  AGV AGV X 391      20.475  70.134  43.057  1.00  0.00
ATOM   2271  AGW AGW X 392     -64.922 -19.353   3.527  1.00  0.00
ATOM   2272  AGX AGX X 393      19.076 -77.941  73.310  1.00  0.00
ATOM   2273  AGY AGY X 394      81.453 -53.716  82.460  1.00  0.00
ATOM   2274  AGZ AGZ X 395      56.581  74.039  29.517  1.00  0.00
ATOM   2275  AHA AHA X 396     -25.959  76.933  73.846  1.00  0.00
ATOM   2276  AHB AHB X 397      21.581  66.224  17.636  1.00  0.00
ATOM   2277  AHC AHC X 398       5.678   3.938 -77.069  1.00  0.00
ATOM   2278  AHD AHD X 399      61.963  19.201  74.180  1.00  0.00
ATOM   2279  AHE AHE X 400      86.828 -46.425   5.341  1.00  0.00
ATOM   2280  AHF AHF X 401     -47.878 -44.648  83.129  1.00  0.00
ATOM   2281  AHG AHG X 402       4.806 -38.961 -70.412  1.00  0.00
ATOM   2282  AHH AHH X 403     -30.939 -40.030 -10.464  1.00  0.00
ATOM   2283  AHI AHI X 404      42.833 -85.865 -37.747  1.00  0.00
ATOM   2284  AHJ AHJ X 405      33.910 -71.020   2.417  1.00  0.00
ATOM   2285  AHK AHK X 406      75.012 -44.682  37.776  1.00  0.00
ATOM   2286  AHL AHL X 407     -15.006 -18.854   9.543  1.00  0.00
ATOM   2287  AHM AHM X 408      66.087 -13.511  52.206  1.00  0.00
ATOM   2288  AHN AHN X 409       9.607  36.985  53.638  1.00  0.00
ATOM   2289  AHO AHO X 410      35.253  19.088  78.072  1.00  0.00
ATOM   2290  AHP AHP X 411      17.481  20.772 -80.970  1.00  0.00
ATOM   2291  AHQ AHQ X 412      18.863  64.338 -67.389  1.00  0.00
ATOM   2292  AHR AHR X 413     -36.415 -82.727 -12.734  1.00  0.00
ATOM   2293  AHS AHS X 414      90.222  -6.755   0.008  1.00  0.00
ATOM   2294  AHT AHT X 415      -1.412  10.149  50.727  1.00  0.00
ATOM   2295  AHU AHU X 416      49.246  74.683 -27.228  1.00  0.00
ATOM   2296  AHV AHV X 417     -56.454  66.487  79.322  1.00  0.00
ATOM   2297  AHW AHW X 418      19.116 -18.653 -82.654  1.00  0.00
ATOM   2298  AHX AHX X 419      50.799  50.412  53.579  1.00  0.00
ATOM   2299  AHY AHY X 420      32.505  -8.059  15.061  1.00  0.00
ATOM   2300  AHZ AHZ X 421     -37.066  54.952 -29.806  1.00  0.00
ATOM   2301  AIA AIA X 422     -61.458 -66.560 -81.632  1.00  0.00
ATOM   2302  AIB AIB X 423      14.598  17.090  80.741  1.00  0.00
ATOM   2303  AIC AIC X 424      11.592  19.420 -18.131  1.00  0.00
ATOM   2304  AID AID X 425      26.109 -30.418  11.224  1.00  0.00
ATOM   2305  AIE AIE X 426      49.481 -76.871  78.886  1.00  0.00
ATOM   2306  AIF AIF X 427      17.296 -25.161  -0.614  1.00  0.00
ATOM   2307  AIG AIG X 428      70.762  16.867  30.196  1.00  0.00
ATOM   2308  AIH AIH X 429      58.497  31.024 -40.432  1.00  0.00
ATOM   2309  AII AII X 430      52.586  62.684 -19.190  1.00  0.00
ATOM   2310  AIJ AIJ X 431      51.125   0.912  30.642  1.00  0.00
ATOM   2311  AIK AIK X 432      42.781 -81.798  -6.844  1.00  0.00
ATOM   2312  AIL AIL X 433     -77.799 -75.346  -8.330  1.00  0.00
ATOM   2313  AIM AIM X 434      86.602  53.435   7.153  1.00  0.00
ATOM   2314  AIN AIN X 435      11.462  34.834  -8.920  1.00  0.00
ATOM   2315  AIO AIO X 436      86.476 -67.588 -76.434  1.00  0.00
ATOM   2316  AIP AIP X 437     -79.622 -59.754 -82.443  1.00  0.00
ATOM   2317  AIQ AIQ X 438     -35.879 -30.798  18.548  1.00  0.00
ATOM   2318  AIR AIR X 439       4.856 -23.494 -77.049  1.00  0.00
ATOM   2319  AIS AIS X 440      87.999 -75.926  80.063  1.00  0.00
ATOM   2320  AIT AIT X 441      82.518 -78.977  52.639  1.00  0.00
ATOM   2321  AIU AIU X 442     -37.821 -68.775  25.681  1.00  0.00
ATOM   2322  AIV AIV X 443      44.013  84.742  18.840  1.00  0.00
ATOM   2323  AIW AIW X 444     -17.311 -66.534 -19.002  1.00  0.00
ATOM   2324  AIX AIX X 445      59.912 -37.935  69.658  1.00  0.00
ATOM   2325  AIY AIY X 446      16.101 -38.975 -39.591  1.00  0.00
ATOM   2326  AIZ AIZ X 447      25.964   6.943 -15.465  1.00  0.00
ATOM   2327  AJA AJA X 448      57.579 -76.639 -22.270  1.00  0.00
ATOM   2328  AJB AJB X 449     -42.798 -88.923 -44.782  1.00  0.00
ATOM   2329  AJC AJC X 450       9.258  62.156  45.225  1.00  0.00
ATOM   2330  AJD AJD X 451     -25.527  45.432 -50.905  1.00  0.00
ATOM   2331  AJE AJE X 452     -80.362 -74.808 -41.033  1.00  0.00
ATOM   2332  AJF AJF X 453     -59.812  75.198 -65.250  1.00  0.00
ATOM   2333  AJG AJG X 454      44.303  -9.165  68.515  1.00  0.00
ATOM   2334  AJH AJH X 455      30.165  65.830 -21.738  1.00  0.00
ATOM   2335  AJI AJI X 456     -41.565  31.054  47.626  1.00  0.00
ATOM   2336  AJJ AJJ X 457     -47.422  68.960 -80.684  1.00  0.00
ATOM   2337  AJK AJK X 458     -19.821  -0.426 -20.505  1.00  0.00
ATOM   2338  AJL AJL X 459     -25.250   0.846   0.460  1.00  0.00
ATOM   2339  AJM AJM X 460     -64.020  61.993  60.562  1.00  0.00
ATOM   2340  AJN AJN X 461      -3.860  76.979 -53.711  1.00  0.00
ATOM   2341  AJO AJO X 462      -5.729 -14.710 -36.442  1.00  0.00
ATOM   2342  AJP AJP X 463      88.252  27.278 -27.448  1.00  0.00
ATOM   2343  AJQ AJQ X 464     -11.978   3.170 -55.993  1.00  0.00
ATOM   2344  AJR AJR X 465     -84.428  64.758 -10.029  1.00  0.00
ATOM   2345  AJS AJS X 466      43.986 -14.886 -35.928  1.00  0.00
ATOM   2346  AJT AJT X 467      25.760  60.582  -2.285  1.00  0.00
ATOM   2347  AJU AJU X 468     -41.133 -60.195  87.097  1.00  0.00
ATOM   2348  AJV AJV X 469     -38.875  22.476 -63.604  1.00  0.00
ATOM   2349  AJW AJW X 470      81.858 -85.727 -76.701  1.00  0.00
ATOM   2350  AJX AJX X 471      53.047 -33.195 -74.716  1.00  0.00
ATOM   2351  AJY AJY X 472     -65.672 -38.628  24.955  1.00  0.00
ATOM   2352  AJZ AJZ X 473      72.494 -82.378  74.703  1.00  0.00
ATOM   2353  AKA AKA X 474      39.700  -5.645 -74.600  1.00  0.00
ATOM   2354  AKB AKB X 475      16.292 -19.217 -28.364  1.00  0.00
ATOM   2355  AKC AKC X 476     -38.403  17.802  60.802  1.00  0.00
ATOM   2356  AKD AKD X 477     -61.929  37.297  77.030  1.00  0.00
ATOM   2357  AKE AKE X 478       2.754  -9.391 -64.612  1.00  0.00
ATOM   2358  AKF AKF X 479      78.304  10.243 -32.955  1.00  0.00
ATOM   2359  AKG AKG X 480      17.827  22.900  45.291  1.00  0.00
ATOM   2360  AKH AKH X 481      63.241 -76.388 -11.068  1.00  0.00
ATOM   2361  AKI AKI X 482     -53.487 -84.774  26.554  1.00  0.00
ATOM   2362  AKJ AKJ X 483      84.485 -30.974 -44.417  1.00  0.00
ATOM   2363  AKK AKK X 484     -77.077   7.374  41.508  1.00  0.00
ATOM   2364  AKL AKL X 485      79.983  68.026 -78.115  1.00  0.00
ATOM   2365  AKM AKM X 486      67.172  34.230 -62.575  1.00  0.00
ATOM   2366  AKN AKN X 487      71.760 -32.274 -61.166  1.00  0.00
ATOM   2367  AKO AKO X 488      58.798  -7.749 -46.547  1.00  0.00
ATOM   2368  AKP AKP X 489     -15.462  72.316 -42.145  1.00  0.00
ATOM   2369  AKQ AKQ X 490       9.740 -70.789 -44.823  1.00  0.00
ATOM   2370  AKR AKR X 491      82.102  67.854  16.539  1.00  0.00
ATOM   2371  AKS AKS X 492     -30.840  80.390  42.450  1.00  0.00
ATOM   2372  AKT AKT X 493      88.033  20.226 -57.479  1.00  0.00
ATOM   2373  AKU AKU X 494     -44.237  84.307 -64.623  1.00  0.00
ATOM   2374  AKV AKV X 495      67.146 -84.985 -66.111  1.00  0.00
ATOM   2375  AKW AKW X 496     -66.994  64.124  22.219  1.00  0.00
ATOM   2376  AKX AKX X 497     -10.300 -39.321 -86.376  1.00  0.00
ATOM   2377  AKY AKY X 498     -62.482 -47.865  36.116  1.00  0.00
ATOM   2378  AKZ AKZ X 499      66.548 -11.416  -0.472  1.00  0.00
ATOM   2379  ALA ALA X 500     -73.448 -88.364 -78.568  1.00  0.00
ATOM   2380  ALB ALB X 501      81.609   6.459  42.522  1.00  0.00
ATOM   2381  ALC ALC X 502      73.816  39.683  80.386  1.00  0.00
ATOM   2382  ALD ALD X 503     -65.629 -13.773  53.582  1.00  0.00
ATOM   2383  ALE ALE X 504      89.236  -1.838 -58.315  1.00  0.00
ATOM   2384  ALF ALF X 505     -40.292  66.240  21.461  1.00  0.00
ATOM   2385  ALG ALG X 506     -10.818  27.201   1.423  1.00  0.00
ATOM   2386  ALH ALH X 507     -69.333 -14.495 -60.044  1.00  0.00
ATOM   2387  ALI ALI X 508      13.707  70.301  27.349  1.00  0.00
ATOM   2388  ALJ ALJ X 509      65.426  31.063  38.512  1.00  0.00
ATOM   2389  ALK ALK X 510     -49.844  39.959  54.232  1.00  0.00
ATOM   2390  ALL ALL X 511      79.040 -48.589 -23.044  1.00  0.00
ATOM   2391  ALM ALM X 512     -58.156 -39.402 -65.793  1.00  0.00
ATOM   2392  ALN ALN X 513     -64.684 -32.436  39.112  1.00  0.00
ATOM   2393  ALO ALO X 514      86.724  60.319  50.340  1.00  0.00
ATOM   2394  ALP ALP X 515      89.717 -54.037 -69.057  1.00  0.00
ATOM   2395  ALQ ALQ X 516      36.020  23.218  61.819  1.00  0.00
ATOM   2396  ALR ALR X 517     -15.007   7.582 -75.321  1.00  0.00
ATOM   2397  ALS ALS X 518       0.715 -72.094  88.729  1.00  0.00
ATOM   2398  ALT ALT X 519      14.920 -13.098 -70.791  1.00  0.00
ATOM   2399  ALU ALU X 520       4.994  68.618 -78.978  1.00  0.00
ATOM   2400  ALV ALV X 521     -83.040 -23.212 -53.661  1.00  0.00
ATOM   2401  ALW ALW X 522      36.808 -69.379 -68.185  1.00  0.00
ATOM   2402  ALX ALX X 523      86.320  50.162 -26.213  1.00  0.00
ATOM   2403  ALY ALY X 524      24.992 -89.315 -48.660  1.00  0.00
ATOM   2404  ALZ ALZ X 525     -74.837 -46.941  42.429  1.00  0.00
ATOM   2405  AMA AMA X 526     -62.184  -2.688  63.612  1.00  0.00
ATOM   2406  AMB AMB X 527      78.387  65.690  79.108  1.00  0.00
ATOM   2407  AMC AMC X 528     -78.310 -47.035   6.737  1.00  0.00
ATOM   2408  AMD AMD X 529     -63.891 -15.520  86.487  1.00  0.00
ATOM   2409  AME AME X 530      40.675 -15.287  47.732  1.00  0.00
ATOM   2410  AMF AMF X 531      35.049 -45.089  54.770  1.00  0.00
ATOM   2411  AMG AMG X 532     -33.712  16.544  43.428  1.00  0.00
ATOM   2412  AMH AMH X 533     -39.166  -2.848  78.294  1.00  0.00
ATOM   2413  AMI AMI X 534     -80.954  32.131 -86.559  1.00  0.00
ATOM   2414  AMJ AMJ X 535     -79.910 -32.146  60.456  1.00  0.00
ATOM   2415  AMK AMK X 536      57.793  -2.405  55.978  1.00  0.00
ATOM   2416  AML AML X 537     -72.439  58.667 -76.068  1.00  0.00
ATOM   2417  AMM AMM X 538      48.064  58.626  76.075  1.00  0.00
ATOM   2418  AMN AMN X 539     -79.544  31.485  13.950  1.00  0.00
ATOM   2419  AMO AMO X 540      88.312  36.720  44.946  1.00  0.00
ATOM   2420  AMP AMP X 541      -4.752  64.340  66.121  1.00  0.00
ATOM   2421  AMQ AMQ X 542     -38.969 -41.353   4.007  1.00  0.00
ATOM   2422  AMR AMR X 543     -13.055  42.149 -47.153  1.00  0.00
ATOM   2423  AMS AMS X 544     -82.514  16.711  63.984  1.00  0.00
ATOM   2424  AMT AMT X 545     -54.017  28.837 -82.975  1.00  0.00
ATOM   2425  AMU AMU X 546     -23.164 -79.026  86.855  1.00  0.00
ATOM   2426  AMV AMV X 547      -0.552  80.768  54.024  1.00  0.00
ATOM   2427  AMW AMW X 548     -35.190   3.394 -51.428  1.00  0.00
ATOM   2428  AMX AMX X 549      16.941 -51.392 -79.391  1.00  0.00
ATOM   2429  AMY AMY X 550      71.375  -0.909  42.259  1.00  0.00
ATOM   2430  AMZ AMZ X 551      74.153  -2.206 -17.196  1.00  0.00
ATOM   2431  ANA ANA X 552      40.229  63.097 -44.022  1.00  0.00
ATOM   2432  ANB ANB X 553      56.020   1.558 -20.648  1.00  0.00
ATOM   2433  ANC ANC X 554     -12.286 -54.824  89.015  1.00  0.00
ATOM   2434  AND AND X 555      62.146  26.538 -74.801  1.00  0.00
ATOM   2435  ANE ANE X 556      40.735  75.725  -4.693  1.00  0.00
ATOM   2436  ANF ANF X 557       5.567 -21.503  19.216  1.00  0.00
ATOM   2437  ANG ANG X 558     -81.796 -39.250  81.874  1.00  0.00
ATOM   2438  ANH ANH X 559     -83.581  23.460  34.959  1.00  0.00
ATOM   2439  ANI ANI X 560      71.233  10.263 -74.869  1.00  0.00
ATOM   2440  ANJ ANJ X 561      14.425  -9.662  17.611  1.00  0.00
ATOM   2441  ANK ANK X 562      69.315  20.184 -45.006  1.00  0.00
ATOM   2442  ANL ANL X 563      -9.921  77.350 -19.502  1.00  0.00
ATOM   2443  ANM ANM X 564      22.223 -79.086  52.116  1.00  0.00
ATOM   2444  ANN ANN X 565      90.037  22.935 -78.836  1.00  0.00
ATOM   2445  ANO ANO X 566      74.794   7.164 -54.793  1.00  0.00
ATOM   2446  ANP ANP X 567      -1.349   8.292  66.236  1.00  0.00
ATOM   2447  ANQ ANQ X 568      55.459  80.400  49.447  1.00  0.00
ATOM   2448  ANR ANR X 569      87.640 -35.430 -26.010  1.00  0.00
ATOM   2449  ANS ANS X 570     -11.694 -84.690 -79.772  1.00  0.00
ATOM   2450  ANT ANT X 571     -75.232   7.722  80.757  1.00  0.00
ATOM   2451  ANU ANU X 572     -75.740 -49.721  29.606  1.00  0.00
ATOM   2452  ANV ANV X 573      -5.952  22.222 -86.302  1.00  0.00
ATOM   2453  ANW ANW X 574     -45.657 -72.554  78.040  1.00  0.00
ATOM   2454  ANX ANX X 575      32.175 -31.824  55.164  1.00  0.00
ATOM   2455  ANY ANY X 576     -78.594 -85.654   3.579  1.00  0.00
ATOM   2456  ANZ ANZ X 577     -12.964 -36.373  24.240  1.00  0.00
ATOM   2457  AOA AOA X 578      87.701 -86.924 -61.103  1.00  0.00
ATOM   2458  AOB AOB X 579     -25.823 -75.814 -75.269  1.00  0.00
ATOM   2459  AOC AOC X 580     -26.556  42.639   6.350  1.00  0.00
ATOM   2460  AOD AOD X 581     -84.907  36.937  46.359  1.00  0.00
ATOM   2461  AOE AOE X 582      77.047  37.737   1.108  1.00  0.00
ATOM   2462  AOF AOF X 583      88.654  -5.118  40.674  1.00  0.00
ATOM   2463  AOG AOG X 584      81.513  40.108  14.859  1.00  0.00
ATOM   2464  AOH AOH X 585     -38.164  -5.748 -74.689  1.00  0.00
ATOM   2465  AOI AOI X 586      19.711  10.265  36.158  1.00  0.00
ATOM   2466  AOJ AOJ X 587     -83.584  25.697  -4.067  1.00  0.00
ATOM   2467  AOK AOK X 588     -29.851 -14.655 -25.444  1.00  0.00
ATOM   2468  AOL AOL X 589      86.056  80.740   4.789  1.00  0.00
ATOM   2469  AOM AOM X 590      51.189 -48.627  51.168  1.00  0.00
ATOM   2470  AON AON X 591      87.954  28.325 -42.082  1.00  0.00
ATOM   2471  AOO AOO X 592      55.593  45.173 -43.045  1.00  0.00
ATOM   2472  AOP AOP X 593     -43.360  44.833 -80.915  1.00  0.00
ATOM   2473  AOQ AOQ X 594      29.853 -25.081 -47.262  1.00  0.00
ATOM   2474  AOR AOR X 595      85.445 -24.756  -6.442  1.00  0.00
ATOM   2475  AOS AOS X 596      81.380   8.072   9.439  1.00  0.00
ATOM   2476  AOT AOT X 597       0.782  -8.802  70.899  1.00  0.00
ATOM   2477  AOU AOU X 598     -71.312  83.271  25.352  1.00  0.00
ATOM   2478  AOV AOV X 599      47.414  75.655 -78.070  1.00  0.00
ATOM   2479  AOW AOW X 600     -41.753 -16.534 -38.046  1.00  0.00
ATOM   2480  AOX AOX X 601      29.442  77.115 -79.774  1.00  0.00
ATOM   2481  AOY AOY X 602      80.326 -29.782 -33.128  1.00  0.00
ATOM   2482  AOZ AOZ X 603      46.992  39.639   9.131  1.00  0.00
ATOM   2483  APA APA X 604     -78.554 -88.616  77.225  1.00  0.00
ATOM   2484  APB APB X 605     -25.412 -76.954  34.369  1.00  0.00
ATOM   2485  APC APC X 606     -16.055   4.708  73.523  1.00  0.00
ATOM   2486  APD APD X 607      48.236 -79.723  18.094  1.00  0.00
ATOM   2487  APE APE X 608     -62.650 -88.349  -4.127  1.00  0.00
ATOM   2488  APF APF X 609     -29.018  46.008  34.197  1.00  0.00
ATOM   2489  APG APG X 610     -38.274  83.062  31.088  1.00  0.00
ATOM   2490  APH APH X 611      62.695   3.820 -63.484  1.00  0.00
ATOM   2491  API API X 612     -16.448  19.809 -44.971  1.00  0.00
ATOM   2492  APJ APJ X 613     -13.584 -84.793 -39.317  1.00  0.00
ATOM   2493  APK APK X 614      10.797  57.789  80.781  1.00  0.00
ATOM   2494  APL APL X 615     -47.812 -50.997  36.161  1.00  0.00
ATOM   2495  APM APM X 616      27.894 -52.893 -69.536  1.00  0.00
ATOM   2496  APN APN X 617      77.112  65.894 -54.213  1.00  0.00
ATOM   2497  APO APO X 618       9.503 -44.976 -60.016  1.00  0.00
ATOM   2498  APP APP X 619     -47.471  82.112 -31.158  1.00  0.00
ATOM   2499  APQ APQ X 620       6.043  36.102 -23.941  1.00  0.00
ATOM   2500  APR APR X 621     -37.249  74.881 -81.848  1.00  0.00
ATOM   2501  APS APS X 622     -76.363  84.524 -31.281  1.00  0.00
ATOM   2502  APT APT X 623      58.859 -37.820 -15.121  1.00  0.00
ATOM   2503  APU APU X 624     -43.515   3.425  -5.662  1.00  0.00
ATOM   2504  APV APV X 625      58.681  40.556 -54.835  1.00  0.00
ATOM   2505  APW APW X 626     -79.887  -7.904  58.544  1.00  0.00
ATOM   2506  APX APX X 627     -61.982  -5.661  -9.909  1.00  0.00
ATOM   2507  APY APY X 628      46.272  31.420  70.796  1.00  0.00
ATOM   2508  APZ APZ X 629     -10.751  50.063 -16.132  1.00  0.00
ATOM   2509  AQA AQA X 630     -82.596  -8.745 -38.243  1.00  0.00
ATOM   2510  AQB AQB X 631     -69.498  53.275  13.753  1.00  0.00
ATOM   2511  AQC AQC X 632      36.859  60.830  53.359  1.00  0.00
ATOM   2512  AQD AQD X 633     -14.840 -37.515  79.884  1.00  0.00
ATOM   2513  AQE AQE X 634      54.582  79.891 -64.747  1.00  0.00
ATOM   2514  AQF AQF X 635     -19.135 -71.451 -52.011  1.00  0.00
ATOM   2515  AQG AQG X 636      -0.851  74.919  32.407  1.00  0.00
ATOM   2516  AQH AQH X 637     -51.151 -52.547 -52.447  1.00  0.00
ATOM   2517  AQI AQI X 638     -16.483  59.250 -21.799  1.00  0.00
ATOM   2518  AQJ AQJ X 639      63.730  84.947  65.955  1.00  0.00
ATOM   2519  AQK AQK X 640     -24.696  -8.502 -43.744  1.00  0.00
ATOM   2520  AQL AQL X 641      71.656 -81.006 -34.057  1.00  0.00
ATOM   2521  AQM AQM X 642      52.894 -22.815  40.937  1.00  0.00
ATOM   2522  AQN AQN X 643      60.355  81.682 -78.692  1.00  0.00
ATOM   2523  AQO AQO X 644     -70.800  22.444 -72.867  1.00  0.00
ATOM   2524  AQP AQP X 645     -50.607  82.268  16.928  1.00  0.00
ATOM   2525  AQQ AQQ X 646     -25.837 -13.407  77.917  1.00  0.00
ATOM   2526  AQR AQR X 647      -4.159   1.787 -25.692  1.00  0.00
ATOM   2527  AQS AQS X 648     -12.937  83.207  10.903  1.00  0.00
ATOM   2528  AQT AQT X 649      48.958  68.884  17.039  1.00  0.00
ATOM   2529  AQU AQU X 650     -57.389  53.371 -84.687  1.00  0.00
ATOM   2530  AQV AQV X 651     -54.800   4.576  56.420  1.00  0.00
ATOM   2531  AQW AQW X 652     -18.752 -69.248  -0.758  1.00  0.00
ATOM   2532  AQX AQX X 653      61.408 -20.014 -24.921  1.00  0.00
ATOM   2533  AQY AQY X 654      53.251 -50.654  81.453  1.00  0.00
ATOM   2534  AQZ AQZ X 655     -83.620 -76.327 -83.930  1.00  0.00
ATOM   2535  ARA ARA X 656     -22.795  51.579  -7.062  1.00  0.00
ATOM   2536  ARB ARB X 657      -5.796 -72.303  57.440  1.00  0.00
ATOM   2537  ARC ARC X 658      48.126 -86.435 -57.099  1.00  0.00
ATOM   2538  ARD ARD X 659     -30.296 -22.600  -0.460  1.00  0.00
ATOM   2539  ARE ARE X 660     -53.495  57.211  15.850  1.00  0.00
ATOM   2540  ARF ARF X 661       0.420 -88.590 -75.774  1.00  0.00
ATOM   2541  ARG ARG X 662     -76.134  42.987  -5.102  1.00  0.00
ATOM   2542  ARH ARH X 663      16.256  23.589   7.183  1.00  0.00
ATOM   2543  ARI ARI X 664      76.519 -31.355  56.446  1.00  0.00
ATOM   2544  ARJ ARJ X 665      -0.698  85.530 -64.096  1.00  0.00
ATOM   2545  ARK ARK X 666      65.591 -40.640 -72.684  1.00  0.00
ATOM   2546  ARL ARL X 667     -14.091  -7.495  15.949  1.00  0.00
ATOM   2547  ARM ARM X 668      39.917 -44.855  88.652  1.00  0.00
ATOM   2548  ARN ARN X 669      -5.245 -15.268  86.234  1.00  0.00
ATOM   2549  ARO ARO X 670      85.105  81.134  39.216  1.00  0.00
ATOM   2550  ARP ARP X 671     -12.028 -79.203 -22.165  1.00  0.00
ATOM   2551  ARQ ARQ X 672      78.627 -45.997 -79.655  1.00  0.00
ATOM   2552  ARR ARR X 673     -14.048 -67.380  76.776  1.00  0.00
ATOM   2553  ARS ARS X 674      27.574 -35.799 -20.033  1.00  0.00
ATOM   2554  ART ART X 675      63.790  -2.332  89.298  1.00  0.00
ATOM   2555  ARU ARU X 676      70.591  73.038  63.851  1.00  0.00
ATOM   2556  ARV ARV X 677      43.079 -43.957 -33.814  1.00  0.00
ATOM   2557  ARW ARW X 678     -75.832  80.173 -56.714  1.00  0.00
ATOM   2558  ARX ARX X 679     -28.282 -86.439  56.291  1.00  0.00
ATOM   2559  ARY ARY X 680     -31.957 -25.819  80.099  1.00  0.00
ATOM   2560  ARZ ARZ X 681     -72.741  68.971  86.728  1.00  0.00
ATOM   2561  ASA ASA X 682      14.279  84.155 -69.429  1.00  0.00
ATOM   2562  ASB ASB X 683      41.463 -87.193  69.558  1.00  0.00
ATOM   2563  ASC ASC X 684     -57.110 -83.366 -79.018  1.00  0.00
ATOM   2564  ASD ASD X 685     -82.206 -40.438 -56.101  1.00  0.00
ATOM   2565  ASE ASE X 686     -24.349  17.629   2.096  1.00  0.00
ATOM   2566  ASF ASF X 687      17.801 -81.637 -87.122  1.00  0.00
ATOM   2567  ASG ASG X 688     -35.456 -27.392  32.805  1.00  0.00
ATOM   2568  ASH ASH X 689     -30.043  63.793 -10.913  1.00  0.00
ATOM   2569  ASI ASI X 690      72.009  37.768  56.921  1.00  0.00
ATOM   2570  ASJ ASJ X 691      81.350  79.505  62.035  1.00  0.00
ATOM   2571  ASK ASK X 692     -13.204 -87.784  32.187  1.00  0.00
ATOM   2572  ASL ASL X 693     -83.349  -2.339  71.263  1.00  0.00
ATOM   2573  ASM ASM X 694     -46.352 -24.975  47.403  1.00  0.00
ATOM   2574  ASN ASN X 695      16.393  10.494  51.836  1.00  0.00
ATOM   2575  ASO ASO X 696      45.242 -83.545 -82.054  1.00  0.00
ATOM   2576  ASP ASP X 697      33.378  15.633  39.884  1.00  0.00
ATOM   2577  ASQ ASQ X 698     -78.152 -86.424 -52.862  1.00  0.00
ATOM   2578  ASR ASR X 699      86.541 -88.158  24.000  1.00  0.00
ATOM   2579  ASS ASS X 700       6.585 -89.362 -55.203  1.00  0.00
ATOM   2580  AST AST X 701     -76.142  66.145  58.730  1.00  0.00
ATOM   2581  ASU ASU X 702     -29.398  -6.131  19.086  1.00  0.00
ATOM   2582  ASV ASV X 703     -50.887  85.644  56.637  1.00  0.00
ATOM   2583  ASW ASW X 704     -47.958  56.838  60.484  1.00  0.00
ATOM   2584  ASX ASX X 705     -72.924 -37.122  11.530  1.00  0.00
ATOM   2585  ASY ASY X 706     -45.008  27.087  80.882  1.00  0.00
ATOM   2586  ASZ ASZ X 707     -35.833  11.505  69.577  1.00  0.00
ATOM   2587  ATA ATA X 708     -84.510 -16.428   5.184  1.00  0.00
ATOM   2588  ATB ATB X 709      86.288   1.910  55.035  1.00  0.00
ATOM   2589  ATC ATC X 710      71.031 -31.738  42.708  1.00  0.00
ATOM   2590  ATD ATD X 711     -35.814  54.844  42.121  1.00  0.00
ATOM   2591  ATE ATE X 712     -15.429  18.015  85.380  1.00  0.00
ATOM   2592  ATF ATF X 713     -71.153  18.281  55.036  1.00  0.00
ATOM   2593  ATG ATG X 714      28.521 -57.467  77.619  1.00  0.00
ATOM   2594  ATH ATH X 715      78.751  25.508  84.280  1.00  0.00
ATOM   2595  ATI ATI X 716     -15.438  -8.616 -62.554  1.00  0.00
ATOM   2596  ATJ ATJ X 717      38.387 -83.053  43.557  1.00  0.00
ATOM   2597  ATK ATK X 718      -3.964  85.908  81.951  1.00  0.00
ATOM   2598  ATL ATL X 719      -7.830 -77.862  75.140  1.00  0.00
ATOM   2599  ATM ATM X 720     -37.950   4.402 -24.174  1.00  0.00
ATOM   2600  ATN ATN X 721     -45.886 -63.416 -62.873  1.00  0.00
ATOM   2601  ATO ATO X 722      35.849  -7.496  -9.563  1.00  0.00
ATOM   2602  ATP ATP X 723     -58.056 -73.518 -17.367  1.00  0.00
ATOM   2603  ATQ ATQ X 724      72.709 -39.291  89.133  1.00  0.00
ATOM   2604  ATR ATR X 725     -51.850 -13.688 -52.183  1.00  0.00
ATOM   2605  ATS ATS X 726     -13.886 -50.740  15.880  1.00  0.00
ATOM   2606  ATT ATT X 727     -80.927  -6.464 -22.157  1.00  0.00
ATOM   2607  ATU ATU X 728      24.742 -75.207 -52.603  1.00  0.00
ATOM   2608  ATV ATV X 729     -13.389  84.558 -57.483  1.00  0.00
ATOM   2609  ATW ATW X 730      53.429  42.790  78.393  1.00  0.00
ATOM   2610  ATX ATX X 731      42.732 -71.815  58.273  1.00  0.00
ATOM   2611  ATY ATY X 732      66.093  17.216 -22.686  1.00  0.00
ATOM   2612  ATZ ATZ X 733       8.571 -68.905  47.533  1.00  0.00
ATOM   2613  AUA AUA X 734      78.904 -17.314  11.769  1.00  0.00
ATOM   2614  AUB AUB X 735      -4.757 -54.918 -76.045  1.00  0.00
ATOM   2615  AUC AUC X 736      -7.759  59.572 -82.270  1.00  0.00
ATOM   2616  AUD AUD X 737     -41.420  44.950  31.638  1.00  0.00
ATOM   2617  AUE AUE X 738       9.927  21.301  27.102  1.00  0.00
ATOM   2618  AUF AUF X 739      37.848  73.727  61.687  1.00  0.00
ATOM   2619  AUG AUG X 740      34.148  79.424 -62.188  1.00  0.00
ATOM   2620  AUH AUH X 741      84.830  18.329  41.255  1.00  0.00
ATOM   2621  AUI AUI X 742      45.879  36.433 -85.464  1.00  0.00
ATOM   2622  AUJ AUJ X 743     -21.203  26.289 -58.966  1.00  0.00
ATOM   2623  AUK AUK X 744      30.669  46.315 -60.906  1.00  0.00
ATOM   2624  AUL AUL X 745      24.827 -20.237  64.558  1.00  0.00
ATOM   2625  AUM AUM X 746      68.916 -59.891 -26.537  1.00  0.00
ATOM   2626  AUN AUN X 747      -6.583 -90.052 -63.345  1.00  0.00
ATOM   2627  AUO AUO X 748     -31.030 -41.539  40.964  1.00  0.00
ATOM   2628  AUP AUP X 749      46.931  49.312 -13.435  1.00  0.00
ATOM   2629  AUQ AUQ X 750     -83.202  83.803   0.898  1.00  0.00
ATOM   2630  AUR AUR X 751      -1.512 -65.089  21.485  1.00  0.00
ATOM   2631  AUS AUS X 752       9.588 -33.616  57.422  1.00  0.00
ATOM   2632  AUT AUT X 753      75.464  23.283  -7.052  1.00  0.00
ATOM   2633  AUU AUU X 754      84.765  33.613 -66.547  1.00  0.00
ATOM   2634  AUV AUV X 755      21.710  42.407 -79.285  1.00  0.00
ATOM   2635  AUW AUW X 756      42.329  52.584   4.469  1.00  0.00
ATOM   2636  AUX AUX X 757     -27.345   2.879  38.351  1.00  0.00
ATOM   2637  AUY AUY X 758      86.778 -13.333 -20.830  1.00  0.00
ATOM   2638  AUZ AUZ X 759      49.496 -75.801  34.114  1.00  0.00
ATOM   2639  AVA AVA X 760      75.869   4.788  -3.500  1.00  0.00
ATOM   2640  AVB AVB X 761      65.559  48.761 -17.274  1.00  0.00
ATOM   2641  AVC AVC X 762     -74.577  11.945   0.416  1.00  0.00
ATOM   2642  AVD AVD X 763      71.696  85.374 -55.702  1.00  0.00
ATOM   2643  AVE AVE X 764      31.947  62.888 -78.654  1.00  0.00
ATOM   2644  AVF AVF X 765      58.102 -10.118  37.717  1.00  0.00
ATOM   2645  AVG AVG X 766      82.759 -62.541   4.639  1.00  0.00
ATOM   2646  AVH AVH X 767     -71.024 -78.938  15.220  1.00  0.00
ATOM   2647  AVI AVI X 768       2.829  33.757  73.179  1.00  0.00
ATOM   2648  AVJ AVJ X 769     -52.030  21.646  60.653  1.00  0.00
ATOM   2649  AVK AVK X 770      85.358 -55.708  67.473  1.00  0.00
ATOM   2650  AVL AVL X 771      76.012   1.716  28.028  1.00  0.00
ATOM   2651  AVM AVM X 772     -36.908  17.665 -50.720  1.00  0.00
ATOM   2652  AVN AVN X 773     -70.369  23.013  23.380  1.00  0.00
ATOM   2653  AVO AVO X 774      30.230 -50.973   5.891  1.00  0.00
ATOM   2654  AVP AVP X 775     -13.985 -49.903 -22.757  1.00  0.00
ATOM   2655  AVQ AVQ X 776      58.579 -20.425 -51.366  1.00  0.00
ATOM   2656  AVR AVR X 777      81.879  18.168  62.640  1.00  0.00
ATOM   2657  AVS AVS X 778      30.935  -0.167  27.379  1.00  0.00
ATOM   2658  AVT AVT X 779     -45.738 -61.377 -82.949  1.00  0.00
ATOM   2659  AVU AVU X 780      43.317  85.147 -83.728  1.00  0.00
ATOM   2660  AVV AVV X 781      68.603 -60.509  -9.262  1.00  0.00
ATOM   2661  AVW AVW X 782      -8.335 -74.282 -73.101  1.00  0.00
ATOM   2662  AVX AVX X 783      41.564  43.524 -47.702  1.00  0.00
ATOM   2663  AVY AVY X 784     -50.320 -21.675  14.775  1.00  0.00
ATOM   2664  AVZ AVZ X 785      74.598  30.257 -31.726  1.00  0.00
ATOM   2665  AWA AWA X 786      78.388 -20.063  34.945  1.00  0.00
ATOM   2666  AWB AWB X 787      -8.682 -87.676  15.352  1.00  0.00
ATOM   2667  AWC AWC X 788      74.167  -3.804   9.615  1.00  0.00
ATOM   2668  AWD AWD X 789      -5.814  15.671 -50.860  1.00  0.00
ATOM   2669  AWE AWE X 790       3.873  28.869  13.536  1.00  0.00
ATOM   2670  AWF AWF X 791     -45.612  14.438  45.613  1.00  0.00
ATOM   2671  AWG AWG X 792      36.999  36.375  51.481  1.00  0.00
ATOM   2672  AWH AWH X 793      70.653 -81.536   5.175  1.00  0.00
ATOM   2673  AWI AWI X 794      41.288 -67.379 -84.264  1.00  0.00
ATOM   2674  AWJ AWJ X 795      -8.256 -20.027 -85.168  1.00  0.00
ATOM   2675  AWK AWK X 796      87.925  34.414  84.874  1.00  0.00
ATOM   2676  AWL AWL X 797      42.796  41.752 -29.675  1.00  0.00
ATOM   2677  AWM AWM X 798      81.682 -34.450  24.050  1.00  0.00
ATOM   2678  AWN AWN X 799      19.653  -5.492  74.445  1.00  0.00
ATOM   2679  AWO AWO X 800     -49.077  81.350 -49.560  1.00  0.00
ATOM   2680  AWP AWP X 801      86.474 -65.150 -59.447  1.00  0.00
ATOM   2681  AWQ AWQ X 802     -78.905  75.266  72.940  1.00  0.00
ATOM   2682  AWR AWR X 803     -78.805 -32.152 -75.265  1.00  0.00
ATOM   2683  AWS AWS X 804     -22.884 -40.898 -30.053  1.00  0.00
ATOM   2684  AWT AWT X 805     -16.870  -6.662  30.792  1.00  0.00
ATOM   2685  AWU AWU X 806     -52.990 -13.901 -79.009  1.00  0.00
ATOM   2686  AWV AWV X 807      48.171  14.047 -69.382  1.00  0.00
ATOM   2687  AWW AWW X 808      29.663 -38.956  69.055  1.00  0.00
ATOM   2688  AWX AWX X 809      47.408  69.622  39.343  1.00  0.00
ATOM   2689  AWY AWY X 810     -27.934  22.437 -80.937  1.00  0.00
ATOM   2690  AWZ AWZ X 811     -26.432 -88.927  -5.839  1.00  0.00
ATOM   2691  AXA AXA X 812      12.824  50.717   9.561  1.00  0.00
ATOM   2692  AXB AXB X 813     -49.873 -71.573  43.538  1.00  0.00
ATOM   2693  AXC AXC X 814      84.073 -67.879 -19.464  1.00  0.00
ATOM   2694  AXD AXD X 815     -44.300  66.050 -34.928  1.00  0.00
ATOM   2695  AXE AXE X 816     -26.400  -2.294 -65.115  1.00  0.00
ATOM   2696  AXF AXF X 817     -76.224   4.051 -46.521  1.00  0.00
ATOM   2697  AXG AXG X 818     -51.857 -19.358  -8.396  1.00  0.00
ATOM   2698  AXH AXH X 819     -64.808  73.488  43.263  1.00  0.00
ATOM   2699  AXI AXI X 820      81.986 -29.234   8.790  1.00  0.00
ATOM   2700  AXJ AXJ X 821     -61.131  14.016  27.370  1.00  0.00
ATOM   2701  AXK AXK X 822      -7.328  66.888  85.880  1.00  0.00
ATOM   2702  AXL AXL X 823      -1.510 -60.846  48.211  1.00  0.00
ATOM   2703  AXM AXM X 824     -83.854  54.684  54.800  1.00  0.00
ATOM   2704  AXN AXN X 825     -25.030  85.269 -68.083  1.00  0.00
ATOM   2705  AXO AXO X 826       6.921 -78.674 -18.365  1.00  0.00
ATOM   2706  AXP AXP X 827     -42.635 -47.043  23.222  1.00  0.00
ATOM   2707  AXQ AXQ X 828     -26.690  64.847  51.532  1.00  0.00
ATOM   2708  AXR AXR X 829      59.228  25.027   0.886  1.00  0.00
ATOM   2709  AXS AXS X 830     -79.512  -6.247  37.897  1.00  0.00
ATOM   2710  AXT AXT X 831      41.471  30.346  83.954  1.00  0.00
ATOM   2711  AXU AXU X 832      37.481  86.119 -20.339  1.00  0.00
ATOM   2712  AXV AXV X 833      39.858   4.233  56.385  1.00  0.00
ATOM   2713  AXW AXW X 834     -53.425  38.944  41.162  1.00  0.00
ATOM   2714  AXX AXX X 835      39.637 -77.317 -22.001  1.00  0.00
ATOM   2715  AXY AXY X 836     -21.631  34.576  -7.997  1.00  0.00
ATOM   2716  AXZ AXZ X 837      53.146 -84.769  40.708  1.00  0.00
ATOM   2717  AYA AYA X 838     -58.266  38.491 -77.399  1.00  0.00
ATOM   2718  AYB AYB X 839     -12.329  83.092  -8.008  1.00  0.00
ATOM   2719  AYC AYC X 840     -74.278 -21.051  48.666  1.00  0.00
ATOM   2720  AYD AYD X 841      24.400  19.008  19.887  1.00  0.00
ATOM   2721  AYE AYE X 842      -2.998  15.515  37.164  1.00  0.00
ATOM   2722  AYF AYF X 843       9.847  -5.850 -26.564  1.00  0.00
ATOM   2723  AYG AYG X 844       0.135 -78.539  32.341  1.00  0.00
ATOM   2724  AYH AYH X 845      63.842  48.671  78.772  1.00  0.00
ATOM   2725  AYI AYI X 846     -33.622 -70.233  -3.536  1.00  0.00
ATOM   2726  AYJ AYJ X 847     -11.664 -74.314  31.655  1.00  0.00
ATOM   2727  AYK AYK X 848      63.306 -89.619  88.605  1.00  0.00
ATOM   2728  AYL AYL X 849      18.624 -57.995 -58.970  1.00  0.00
ATOM   2729  AYM AYM X 850     -50.588 -23.221  87.987  1.00  0.00
ATOM   2730  AYN AYN X 851     -61.345  -3.577 -48.369  1.00  0.00
ATOM   2731  AYO AYO X 852     -21.555   6.682  28.295  1.00  0.00
ATOM   2732  AYP AYP X 853     -36.445  36.849 -23.615  1.00  0.00
ATOM   2733  AYQ AYQ X 854     -79.955  20.741 -54.753  1.00  0.00
ATOM   2734  AYR AYR X 855      24.006  77.565   4.326  1.00  0.00
ATOM   2735  AYS AYS X 856     -57.830  27.830  48.784  1.00  0.00
ATOM   2736  AYT AYT X 857      41.637 -18.884 -15.215  1.00  0.00
ATOM   2737  AYU AYU X 858     -84.909 -43.410  21.129  1.00  0.00
ATOM   2738  AYV AYV X 859     -47.902 -84.061  -6.312  1.00  0.00
ATOM   2739  AYW AYW X 860      -4.963 -62.351   9.073  1.00  0.00
ATOM   2740  AYX AYX X 861     -25.688  11.476  54.647  1.00  0.00
ATOM   2741  AYY AYY X 862     -74.917  57.923  73.270  1.00  0.00
ATOM   2742  AYZ AYZ X 863       5.744  -1.696  26.223  1.00  0.00
ATOM   2743  AZA AZA X 864      53.236 -62.671  86.439  1.00  0.00
ATOM   2744  AZB AZB X 865     -81.898  77.246 -72.556  1.00  0.00
ATOM   2745  AZC AZC X 866     -23.407 -88.329  15.382  1.00  0.00
ATOM   2746  AZD AZD X 867     -36.604   8.571 -84.886  1.00  0.00
ATOM   2747  AZE AZE X 868      49.753 -53.543  67.841  1.00  0.00
ATOM   2748  AZF AZF X 869     -80.363  50.247  19.925  1.00  0.00
ATOM   2749  AZG AZG X 870      57.952 -27.911  57.452  1.00  0.00
ATOM   2750  AZH AZH X 871     -35.822  79.776 -25.399  1.00  0.00
ATOM   2751  AZI AZI X 872     -38.584 -61.670 -14.993  1.00  0.00
ATOM   2752  AZJ AZJ X 873     -14.093  20.139  51.496  1.00  0.00
ATOM   2753  AZK AZK X 874      -5.695  36.590 -32.071  1.00  0.00
ATOM   2754  AZL AZL X 875     -83.469 -38.699  42.570  1.00  0.00
ATOM   2755  AZM AZM X 876      87.773 -42.027 -63.707  1.00  0.00
ATOM   2756  AZN AZN X 877     -80.290  84.316  64.034  1.00  0.00
ATOM   2757  AZO AZO X 878     -51.013  -8.214  87.457  1.00  0.00
ATOM   2758  AZP AZP X 879     -37.271 -14.932  89.480  1.00  0.00
ATOM   2759  AZQ AZQ X 880      43.298 -57.293 -54.162  1.00  0.00
ATOM   2760  AZR AZR X 881       0.967  25.266  46.117  1.00  0.00
ATOM   2761  AZS AZS X 882      87.051  13.423 -11.461  1.00  0.00
ATOM   2762  AZT AZT X 883     -18.373 -20.898  23.498  1.00  0.00
ATOM   2763  AZU AZU X 884     -26.777  29.366 -41.413  1.00  0.00
ATOM   2764  AZV AZV X 885     -17.586  -5.205  84.950  1.00  0.00
ATOM   2765  AZW AZW X 886      18.980 -15.599 -55.890  1.00  0.00
ATOM   2766  AZX AZX X 887      54.472  79.120  74.535  1.00  0.00
ATOM   2767  AZY AZY X 888      32.734 -67.198  33.065  1.00  0.00
ATOM   2768  AZZ AZZ X 889      29.662  82.567 -33.514  1.00  0.00
ATOM   2769  BAA BAA X 890      69.672 -61.741 -70.516  1.00  0.00
ATOM   2770  BAB BAB X 891      89.075  79.521  88.742  1.00  0.00
ATOM   2771  BAC BAC X 892      81.677 -20.375 -83.577  1.00  0.00
ATOM   2772  BAD BAD X 893      87.602  55.195 -63.453  1.00  0.00
ATOM   2773  BAE BAE X 894     -50.026  84.605  36.712  1.00  0.00
ATOM   2774  BAF BAF X 895      -0.290 -77.493 -28.873  1.00  0.00
ATOM   2775  BAG BAG X 896      84.813 -63.611 -32.128  1.00  0.00
ATOM   2776  BAH BAH X 897      -2.528  26.675 -10.017  1.00  0.00
ATOM   2777  BAI BAI X 898      88.869 -56.840  44.059  1.00  0.00
ATOM   2778  BAJ BAJ X 899      24.564 -63.086  88.146  1.00  0.00
ATOM   2779  BAK BAK X 900      82.838  12.501 -66.751  1.00  0.00
ATOM   2780  BAL BAL X 901     -54.852 -89.579 -66.764  1.00  0.00
ATOM   2781  BAM BAM X 902     -40.528  51.255 -66.226  1.00  0.00
ATOM   2782  BAN BAN X 903     -82.517 -28.713  89.373  1.00  0.00
ATOM   2783  BAO BAO X 904     -60.342 -54.264  67.584  1.00  0.00
ATOM   2784  BAP BAP X 905      76.110 -44.702  68.152  1.00  0.00
ATOM   2785  BAQ BAQ X 906     -50.330   8.763 -61.917  1.00  0.00
ATOM   2786  BAR BAR X 907     -66.533  80.877  56.478  1.00  0.00
ATOM   2787  BAS BAS X 908     -19.405 -82.081  48.975  1.00  0.00
ATOM   2788  BAT BAT X 909     -74.120 -68.894  86.705  1.00  0.00
ATOM   2789  BAU BAU X 910     -53.534 -38.870  16.509  1.00  0.00
ATOM   2790  BAV BAV X 911      33.229 -47.623 -50.468  1.00  0.00
ATOM   2791  BAW BAW X 912     -30.834 -46.690  88.448  1.00  0.00
ATOM   2792  BAX BAX X 913     -33.498  61.496 -38.263  1.00  0.00
ATOM   2793  BAY BAY X 914     -86.066  58.532   8.371  1.00  0.00
ATOM   2794  BAZ BAZ X 915      65.078  52.634 -53.579  1.00  0.00
ATOM   2795  BBA BBA X 916      46.243  33.470 -71.372  1.00  0.00
ATOM   2796  BBB BBB X 917     -50.380 -90.391   8.573  1.00  0.00
ATOM   2797  BBC BBC X 918      30.815 -88.492  59.635  1.00  0.00
ATOM   2798  BBD BBD X 919      20.423 -70.089  -6.796  1.00  0.00
ATOM   2799  BBE BBE X 920     -57.693  22.510  16.653  1.00  0.00
ATOM   2800  BBF BBF X 921      39.404 -18.032 -56.714  1.00  0.00
ATOM   2801  BBG BBG X 922      61.775 -23.220  -8.824  1.00  0.00
ATOM   2802  BBH BBH X 923       5.555  58.621  18.791  1.00  0.00
ATOM   2803  BBI BBI X 924     -85.547 -89.632 -17.786  1.00  0.00
ATOM   2804  BBJ BBJ X 925     -36.839 -84.531  85.069  1.00  0.00
ATOM   2805  BBK BBK X 926      87.333  47.576  87.820  1.00  0.00
ATOM   2806  BBL BBL X 927      51.868  83.869  60.397  1.00  0.00
ATOM   2807  BBM BBM X 928      75.909  39.856  33.782  1.00  0.00
ATOM   2808  BBN BBN X 929      51.596 -73.226 -77.102  1.00  0.00
ATOM   2809  BBO BBO X 930     -64.874 -47.784 -79.221  1.00  0.00
ATOM   2810  BBP BBP X 931     -42.723 -82.903 -71.347  1.00  0.00
ATOM   2811  BBQ BBQ X 932      77.524  27.443  68.319  1.00  0.00
ATOM   2812  BBR BBR X 933     -15.443   4.148  40.271  1.00  0.00
ATOM   2813  BBS BBS X 934     -24.805  66.467 -80.665  1.00  0.00
ATOM   2814  BBT BBT X 935      62.991   1.896 -37.080  1.00  0.00
ATOM   2815  BBU BBU X 936      51.507  76.610   5.551  1.00  0.00
ATOM   2816  BBV BBV X 937      35.993 -20.252 -82.906  1.00  0.00
ATOM   2817  BBW BBW X 938     -85.340 -36.177  -2.691  1.00  0.00
ATOM   2818  BBX BBX X 939      70.950 -15.715 -39.482  1.00  0.00
ATOM   2819  BBY BBY X 940      79.430  41.243 -31.520  1.00  0.00
ATOM   2820  BBZ BBZ X 941      57.223 -20.147  86.772  1.00  0.00
ATOM   2821  BCA BCA X 942      66.636 -85.952 -84.373  1.00  0.00
ATOM   2822  BCB BCB X 943     -52.371  10.967 -40.907  1.00  0.00
ATOM   2823  BCC BCC X 944     -85.451  85.679 -15.365  1.00  0.00
ATOM   2824  BCD BCD X 945     -55.922 -21.830 -61.848  1.00  0.00
ATOM   2825  BCE BCE X 946     -83.836 -74.805  68.054  1.00  0.00
ATOM   2826  BCF BCF X 947      19.096  63.751  61.890  1.00  0.00
ATOM   2827  BCG BCG X 948      85.617  11.922  80.944  1.00  0.00
ATOM   2828  BCH BCH X 949     -49.622  -9.114  57.754  1.00  0.00
ATOM   2829  BCI BCI X 950     -30.256  10.841  20.564  1.00  0.00
ATOM   2830  BCJ BCJ X 951      51.366  38.899  31.704  1.00  0.00
ATOM   2831  BCK BCK X 952     -67.682 -59.237 -56.521  1.00  0.00
ATOM   2832  BCL BCL X 953      66.922  16.192   7.996  1.00  0.00
ATOM   2833  BCM BCM X 954      90.295  -2.966  16.363  1.00  0.00
ATOM   2834  BCN BCN X 955      34.156 -58.030 -85.479  1.00  0.00
ATOM   2835  BCO BCO X 956      21.703  47.798  53.857  1.00  0.00
ATOM   2836  BCP BCP X 957      62.877   1.622  65.692  1.00  0.00
ATOM   2837  BCQ BCQ X 958     -17.048  78.639  33.711  1.00  0.00
ATOM   2838  BCR BCR X 959      84.516  32.241  61.180  1.00  0.00
ATOM   2839  BCS BCS X 960      38.394  -5.195  85.863  1.00  0.00
ATOM   2840  BCT BCT X 961      27.617 -88.671  32.580  1.00  0.00
ATOM   2841  BCU BCU X 962      33.554  52.561  83.971  1.00  0.00
ATOM   2842  BCV BCV X 963     -54.297  19.376 -13.571  1.00  0.00
ATOM   2843  BCW BCW X 964     -72.656 -65.883  73.893  1.00  0.00
ATOM   2844  BCX BCX X 965     -50.828  49.820  80.386  1.00  0.00
ATOM   2845  BCY BCY X 966     -21.652 -57.885 -82.524  1.00  0.00
ATOM   2846  BCZ BCZ X 967     -14.785 -45.396  37.067  1.00  0.00
ATOM   2847  BDA BDA X 968     -28.830   5.598 -40.368  1.00  0.00
ATOM   2848  BDB BDB X 969     -43.765  74.984  63.990  1.00  0.00
ATOM   2849  BDC BDC X 970      87.480 -59.687 -12.766  1.00  0.00
ATOM   2850  BDD BDD X 971      50.294  68.985  88.391  1.00  0.00
ATOM   2851  BDE BDE X 972      -7.830  71.468   4.719  1.00  0.00
ATOM   2852  BDF BDF X 973      88.471 -84.538 -26.657  1.00  0.00
ATOM   2853  BDG BDG X 974     -44.359  43.844  16.446  1.00  0.00
ATOM   2854  BDH BDH X 975     -13.345  84.981  47.472  1.00  0.00
ATOM   2855  BDI BDI X 976     -59.595  47.547  60.668  1.00  0.00
ATOM   2856  BDJ BDJ X 977      61.736  65.140  86.192  1.00  0.00
ATOM   2857  BDK BDK X 978       8.029  85.392   4.595  1.00  0.00
ATOM   2858  BDL BDL X 979     -65.302  23.411 -85.568  1.00  0.00
ATOM   2859  BDM BDM X 980     -68.033  56.925  50.583  1.00  0.00
ATOM   2860  BDN BDN X 981     -28.523   8.743  82.888  1.00  0.00
ATOM   2861  BDO BDO X 982      -8.044  38.862 -17.543  1.00  0.00
ATOM   2862  BDP BDP X 983      24.048  83.344  55.956  1.00  0.00
ATOM   2863  BDQ BDQ X 984     -66.376 -11.387  39.829  1.00  0.00
ATOM   2864  BDR BDR X 985      34.582 -84.403 -58.376  1.00  0.00
ATOM   2865  BDS BDS X 986       3.311  26.844 -32.114  1.00  0.00
ATOM   2866  BDT BDT X 987     -83.125  40.327 -73.639  1.00  0.00
ATOM   2867  BDU BDU X 988     -40.319  11.235 -59.350  1.00  0.00
ATOM   2868  BDV BDV X 989      86.372   1.642 -79.516  1.00  0.00
ATOM   2869  BDW BDW X 990      -7.526  38.280  46.660  1.00  0.00
ATOM   2870  BDX BDX X 991     -76.519  65.085 -21.038  1.00  0.00
ATOM   2871  BDY BDY X 992      89.355  26.319  32.428  1.00  0.00
ATOM   2872  BDZ BDZ X 993      39.460  30.166  11.981  1.00  0.00
ATOM   2873  BEA BEA X 994      35.821 -47.177  75.988  1.00  0.00
ATOM   2874  BEB BEB X 995      67.920  83.214  23.062  1.00  0.00
ATOM   2875  BEC BEC X 996      44.508 -58.719  37.953  1.00  0.00
ATOM   2876  BED BED X 997     -77.723  84.275 -84.278  1.00  0.00
ATOM   2877  BEE BEE X 998     -83.870   7.779  56.286  1.00  0.00
ATOM   2878  BEF BEF X 999      29.862 -58.642  60.229  1.00  0.00
ATOM   2879  BEG BEG X1000      44.483  11.050  73.216  1.00  0.00
ATOM   2880  BEH BEH X1001     -25.086  82.929 -83.910  1.00  0.00
ATOM   2881  BEI BEI X1002      66.234 -83.662  41.353  1.00  0.00
ATOM   2882  BEJ BEJ X1003     -82.938 -87.323  62.181  1.00  0.00
ATOM   2883  BEK BEK X1004      11.500 -34.543 -83.002  1.00  0.00
ATOM   2884  BEL BEL X1005      -8.408 -88.793 -11.815  1.00  0.00
ATOM   2885  BEM BEM X1006      16.173  34.919  77.390  1.00  0.00
ATOM   2886  BEN BEN X1007     -57.252 -48.481  87.800  1.00  0.00
ATOM   2887  BEO BEO X1008     -15.377 -83.997   3.070  1.00  0.00
ATOM   2888  BEP BEP X1009      -1.582 -80.822 -50.317  1.00  0.00
ATOM   2889  BEQ BEQ X1010       7.371  52.416 -84.122  1.00  0.00
ATOM   2890  BER BER X1011      44.711 -14.193  28.037  1.00  0.00
ATOM   2891  BES BES X1012     -64.132  83.824 -79.942  1.00  0.00
ATOM   2892  BET BET X1013     -62.875  18.782   4.048  1.00  0.00
ATOM   2893  BEU BEU X1014     -27.147 -26.716 -31.932  1.00  0.00
ATOM   2894  BEV BEV X1015       5.714  80.442  -7.529  1.00  0.00
ATOM   2895  BEW BEW X1016     -75.901  19.561  44.304  1.00  0.00
ATOM   2896  BEX BEX X1017      12.893  -0.802  84.428  1.00  0.00
ATOM   2897  BEY BEY X1018      67.253  42.924  41.876  1.00  0.00
ATOM   2898  BEZ BEZ X1019     -47.975 -63.469 -41.178  1.00  0.00
ATOM   2899  BFA BFA X1020      49.697 -71.120   4.105  1.00  0.00
ATOM   2900  BFB BFB X1021     -79.643 -63.593 -54.905  1.00  0.00
ATOM   2901  BFC BFC X1022      81.651  78.049 -43.025  1.00  0.00
ATOM   2902  BFD BFD X1023      25.709 -64.256 -85.302  1.00  0.00
ATOM   2903  BFE BFE X1024      36.828 -25.514  37.515  1.00  0.00
ATOM   2904  BFF BFF X1025     -10.880  65.310  -5.895  1.00  0.00
ATOM   2905  BFG BFG X1026     -29.875 -70.823 -20.835  1.00  0.00
ATOM   2906  BFH BFH X1027      60.913 -10.805  12.750  1.00  0.00
ATOM   2907  BFI BFI X1028     -82.158 -27.385   8.841  1.00  0.00
ATOM   2908  BFJ BFJ X1029      -1.809   1.705 -41.800  1.00  0.00
ATOM   2909  BFK BFK X1030     -60.792 -47.831 -54.893  1.00  0.00
ATOM   2910  BFL BFL Y1031     -32.307  15.037 -41.955  1.00  0.00
ATOM   2911  BFM BFM Y1032      47.837 -50.777  -6.828  1.00  0.00
ATOM   2912  BFN BFN Y1033     -21.311 -29.072  42.014  1.00  0.00
ATOM   2913  BFO BFO Y1034     -49.264  28.197  19.142  1.00  0.00
ATOM   2914  BFP BFP Y1035     -70.757   2.840  -0.963  1.00  0.00
ATOM   2915  BFQ BFQ Y1036      44.589  69.026  74.830  1.00  0.00
ATOM   2916  BFR BFR Y1037      31.138 -43.912 -23.014  1.00  0.00
ATOM   2917  BFS BFS Y1038       5.159  41.237  70.970  1.00  0.00
ATOM   2918  BFT BFT Y1039      19.332  48.404 -56.876  1.00  0.00
ATOM   2919  BFU BFU Y1040      58.342  34.328 -69.710  1.00  0.00
ATOM   2920  BFV BFV Y1041     -49.147 -59.860 -68.624  1.00  0.00
ATOM   2921  BFW BFW Y1042      -1.579  60.272 -53.090  1.00  0.00
ATOM   2922  BFX BFX Y1043     -74.680  41.445 -66.336  1.00  0.00
ATOM   2923  BFY BFY Y1044      45.060   9.936 -19.370  1.00  0.00
ATOM   2924  BFZ BFZ Y1045      -6.800 -60.420  38.191  1.00  0.00
ATOM   2925  BGA BGA Y1046      26.146 -81.640   5.145  1.00  0.00
ATOM   2926  BGB BGB Y1047     -29.742 -53.152  -6.539  1.00  0.00
ATOM   2927  BGC BGC Y1048       7.194 -37.070 -42.743  1.00  0.00
ATOM   2928  BGD BGD Y1049     -62.363  23.235 -63.765  1.00  0.00
ATOM   2929  BGE BGE Y1050     -54.501 -12.347  33.241  1.00  0.00
ATOM   2930  BGF BGF Y1051     -24.687  39.041  40.827  1.00  0.00
ATOM   2931  BGG BGG Y1052      51.782  54.802 -38.832  1.00  0.00
ATOM   2932  BGH BGH Y1053     -66.128  50.150 -80.529  1.00  0.00
ATOM   2933  BGI BGI Y1054     -21.151  64.846  21.112  1.00  0.00
ATOM   2934  BGJ BGJ Y1055       2.705   5.679  42.837  1.00  0.00
ATOM   2935  BGK BGK Y1056      39.082  71.976  30.208  1.00  0.00
ATOM   2936  BGL BGL Y1057      63.367 -64.256 -33.292  1.00  0.00
ATOM   2937  BGM BGM Y1058      41.504  53.673 -69.345  1.00  0.00
ATOM   2938  BGN BGN Y1059     -68.686 -22.175   4.489  1.00  0.00
ATOM   2939  BGO BGO Y1060     -56.337 -57.451  58.090  1.00  0.00
ATOM   2940  BGP BGP Y1061      24.404  31.390 -31.935  1.00  0.00
ATOM   2941  BGQ BGQ Y1062     -61.071 -13.646 -28.525  1.00  0.00
ATOM   2942  BGR BGR Y1063      81.870 -50.656  54.956  1.00  0.00
ATOM   2943  BGS BGS Y1064      39.250 -75.487 -24.293  1.00  0.00
ATOM   2944  BGT BGT Y1065      72.657  13.526 -70.469  1.00  0.00
ATOM   2945  BGU BGU Y1066       1.636 -25.021  24.686  1.00  0.00
ATOM   2946  BGV BGV Y1067     -41.698 -22.504 -67.152  1.00  0.00
ATOM   2947  BGW BGW Y1068      76.100  45.996  77.895  1.00  0.00
ATOM   2948  BGX BGX Y1069     -68.808 -13.619 -60.498  1.00  0.00
ATOM   2949  BGY BGY Y1070      44.458  77.577 -77.838  1.00  0.00
ATOM   2950  BGZ BGZ Y1071      28.472   0.578 -83.162  1.00  0.00
ATOM   2951  BHA BHA Y1072     -28.709 -75.589  76.679  1.00  0.00
ATOM   2952  BHB BHB Y1073      82.647 -62.302  82.642  1.00  0.00
ATOM   2953  BHC BHC Y1074     -77.513  50.480 -51.131  1.00  0.00
ATOM   2954  BHD BHD Y1075      63.560  13.543  47.150  1.00  0.00
ATOM   2955  BHE BHE Y1076     -25.930 -27.667  81.098  1.00  0.00
ATOM   2956  BHF BHF Y1077      -4.826  26.951 -63.096  1.00  0.00
ATOM   2957  BHG BHG Y1078      36.655  -6.846   2.798  1.00  0.00
ATOM   2958  BHH BHH Y1079     -54.460  39.825  81.865  1.00  0.00
ATOM   2959  BHI BHI Y1080      40.894 -73.345  32.532  1.00  0.00
ATOM   2960  BHJ BHJ Y1081      63.908  66.825  -7.075  1.00  0.00
ATOM   2961  BHK BHK Y1082     -71.852  20.769 -14.754  1.00  0.00
ATOM   2962  BHL BHL Y1083     -51.034  62.534 -57.515  1.00  0.00
ATOM   2963  BHM BHM Y1084      69.161 -30.123  21.122  1.00  0.00
ATOM   2964  BHN BHN Y1085      20.432 -69.020  70.067  1.00  0.00
ATOM   2965  BHO BHO Y1086       1.148 -28.914   2.761  1.00  0.00
ATOM   2966  BHP BHP Y1087     -79.715  51.048   2.390  1.00  0.00
ATOM   2967  BHQ BHQ Y1088      44.693   5.462 -57.729  1.00  0.00
ATOM   2968  BHR BHR Y1089      27.444 -46.882  -1.770  1.00  0.00
ATOM   2969  BHS BHS Y1090      70.403 -38.150  -9.361  1.00  0.00
ATOM   2970  BHT BHT Y1091     -43.682  73.013  -3.311  1.00  0.00
ATOM   2971  BHU BHU Y1092      31.294  20.192   7.904  1.00  0.00
ATOM   2972  BHV BHV Y1093     -68.938 -58.816 -42.475  1.00  0.00
ATOM   2973  BHW BHW Y1094     -11.756 -37.660 -80.927  1.00  0.00
ATOM   2974  BHX BHX Y1095      76.261 -84.762  62.843  1.00  0.00
ATOM   2975  BHY BHY Y1096     -48.355 -71.452 -13.500  1.00  0.00
ATOM   2976  BHZ BHZ Y1097      24.294 -13.337  74.469  1.00  0.00
ATOM   2977  BIA BIA Y1098      47.607  28.994  26.313  1.00  0.00
ATOM   2978  BIB BIB Y1099      77.662  28.582 -62.054  1.00  0.00
ATOM   2979  BIC BIC Y1100      -9.653 -35.465 -29.614  1.00  0.00
ATOM   2980  BID BID Y1101      11.088  52.584  30.002  1.00  0.00
ATOM   2981  BIE BIE Y1102     -25.944  55.469  -3.702  1.00  0.00
ATOM   2982  BIF BIF Y1103     -53.178  45.182 -37.624  1.00  0.00
ATOM   2983  BIG BIG Y1104      62.478  40.277  22.391  1.00  0.00
ATOM   2984  BIH BIH Y1105      13.791 -68.333 -48.449  1.00  0.00
ATOM   2985  BII BII Y1106       9.743 -27.229  55.891  1.00  0.00
ATOM   2986  BIJ BIJ Y1107      13.955  66.817  -8.723  1.00  0.00
ATOM   2987  BIK BIK Y1108     -73.434 -58.246  71.450  1.00  0.00
ATOM   2988  BIL BIL Y1109      52.748 -60.882  55.844  1.00  0.00
ATOM   2989  BIM BIM Y1110      87.709 -77.526  37.257  1.00  0.00
ATOM   2990  BIN BIN Y1111      -3.231 -76.540  -5.586  1.00  0.00
ATOM   2991  BIO BIO Y1112     -37.495  -4.502  39.346  1.00  0.00
ATOM   2992  BIP BIP Y1113     -40.408 -87.034  35.718  1.00  0.00
ATOM   2993  BIQ BIQ Y1114     -36.116 -71.395 -83.640  1.00  0.00
ATOM   2994  BIR BIR Y1115      30.063 -39.095 -55.863  1.00  0.00
ATOM   2995  BIS BIS Y1116     -42.788 -55.298  17.791  1.00  0.00
ATOM   2996  BIT BIT Y1117      32.353 -23.093 -50.822  1.00  0.00
ATOM   2997  BIU BIU Y1118     -78.838 -75.886 -28.875  1.00  0.00
ATOM   2998  BIV BIV Y1119     -40.038  18.059 -77.936  1.00  0.00
ATOM   2999  BIW BIW Y1120     -79.273   3.701  42.803  1.00  0.00
ATOM   3000  BIX BIX Y1121     -45.623 -46.965 -26.160  1.00  0.00
ATOM   3001  BIY BIY Y1122      21.384  66.967 -39.791  1.00  0.00
ATOM   3002  BIZ BIZ Y1123      72.021  59.692 -61.875  1.00  0.00
ATOM   3003  BJA BJA Y1124      67.885 -37.026  79.319  1.00  0.00
ATOM   3004  BJB BJB Y1125     -10.896 -38.105 -49.453  1.00  0.00
ATOM   3005  BJC BJC Y1126     -30.535 -12.620  66.598  1.00  0.00
ATOM   3006  BJD BJD Y1127      72.539  17.804  -5.244  1.00  0.00
ATOM   3007  BJE BJE Y1128     -24.914  37.713 -13.928  1.00  0.00
ATOM   3008  BJF BJF Y1129     -17.258 -83.853 -60.612  1.00  0.00
ATOM   3009  BJG BJG Y1130      49.499  -2.920  29.447  1.00  0.00
ATOM   3010  BJH BJH Y1131     -71.330  71.038  46.419  1.00  0.00
ATOM   3011  BJI BJI Y1132      75.102 -39.413 -71.249  1.00  0.00
ATOM   3012  BJJ BJJ Y1133      -9.522 -55.537  71.108  1.00  0.00
ATOM   3013  BJK BJK Y1134       8.032 -87.206  37.054  1.00  0.00
ATOM   3014  BJL BJL Y1135     -66.706 -31.125 -48.497  1.00  0.00
ATOM   3015  BJM BJM Y1136     -23.823  56.471  65.543  1.00  0.00
ATOM   3016  BJN BJN Y1137      20.780  -4.335 -69.715  1.00  0.00
ATOM   3017  BJO BJO Y1138      26.297  41.336 -65.540  1.00  0.00
ATOM   3018  BJP BJP Y1139      67.372 -67.291   8.922  1.00  0.00
ATOM   3019  BJQ BJQ Y1140      45.298  29.097  84.555  1.00  0.00
ATOM   3020  BJR BJR Y1141     -52.489  12.649  -7.228  1.00  0.00
ATOM   3021  BJS BJS Y1142       2.390 -29.528  88.517  1.00  0.00
ATOM   3022  BJT BJT Y1143     -82.957 -11.976  67.976  1.00  0.00
ATOM   3023  BJU BJU Y1144      17.405 -52.538 -75.681  1.00  0.00
ATOM   3024  BJV BJV Y1145     -55.932 -81.260 -51.506  1.00  0.00
ATOM   3025  BJW BJW Y1146     -17.693  40.999 -35.266  1.00  0.00
ATOM   3026  BJX BJX Y1147     -68.393  73.805 -66.851  1.00  0.00
ATOM   3027  BJY BJY Y1148     -51.208 -32.598  56.855  1.00  0.00
ATOM   3028  BJZ BJZ Y1149     -39.509 -82.421  -7.265  1.00  0.00
ATOM   3029  BKA BKA Y1150      81.780  -7.327  32.028  1.00  0.00
ATOM   3030  BKB BKB Y1151     -47.287  81.183 -36.624  1.00  0.00
ATOM   3031  BKC BKC Y1152      73.302  65.990  53.867  1.00  0.00
ATOM   3032  BKD BKD Y1153     -64.156 -77.834  43.309  1.00  0.00
ATOM   3033  BKE BKE Y1154     -75.779 -42.803   5.016  1.00  0.00
ATOM   3034  BKF BKF Y1155       5.488 -60.025 -24.060  1.00  0.00
ATOM   3035  BKG BKG Y1156      12.544  46.364 -72.313  1.00  0.00
ATOM   3036  BKH BKH Y1157     -56.122 -11.681  19.907  1.00  0.00
ATOM   3037  BKI BKI Y1158       4.307  26.983 -49.944  1.00  0.00
ATOM   3038  BKJ BKJ Y1159     -61.102 -75.470 -79.122  1.00  0.00
ATOM   3039  BKK BKK Y1160     -77.088  68.552  84.676  1.00  0.00
ATOM   3040  BKL BKL Y1161      67.657 -69.187  44.706  1.00  0.00
ATOM   3041  BKM BKM Y1162       6.798  33.611 -74.290  1.00  0.00
ATOM   3042  BKN BKN Y1163     -26.511   3.889  33.672  1.00  0.00
ATOM   3043  BKO BKO Y1164     -67.231 -25.214  71.778  1.00  0.00
ATOM   3044  BKP BKP Y1165     -50.706  38.261  56.690  1.00  0.00
ATOM   3045  BKQ BKQ Y1166     -49.558 -45.395 -73.628  1.00  0.00
ATOM   3046  BKR BKR Y1167      79.248  37.323 -23.377  1.00  0.00
ATOM   3047  BKS BKS Y1168     -27.706 -12.126   0.659  1.00  0.00
ATOM   3048  BKT BKT Y1169      43.547 -77.622  -6.689  1.00  0.00
ATOM   3049  BKU BKU Y1170      28.233 -70.443 -71.349  1.00  0.00
ATOM   3050  BKV BKV Y1171     -47.970 -28.593  22.660  1.00  0.00
ATOM   3051  BKW BKW Y1172     -34.318 -20.231 -24.681  1.00  0.00
ATOM   3052  BKX BKX Y1173      40.914  37.594  12.947  1.00  0.00
ATOM   3053  BKY BKY Y1174     -64.021  48.599  66.929  1.00  0.00
ATOM   3054  BKZ BKZ Y1175      49.500 -40.037  55.707  1.00  0.00
ATOM   3055  BLA BLA Y1176     -81.001  37.095  41.287  1.00  0.00
ATOM   3056  BLB BLB Y1177       1.338  63.496  24.844  1.00  0.00
ATOM   3057  BLC BLC Y1178     -55.466  46.267 -10.441  1.00  0.00
ATOM   3058  BLD BLD Y1179     -54.944 -14.561  47.557  1.00  0.00
ATOM   3059  BLE BLE Y1180      48.323 -87.515 -45.494  1.00  0.00
ATOM   3060  BLF BLF Y1181     -17.428  46.000 -71.877  1.00  0.00
ATOM   3061  BLG BLG Y1182      71.299  -3.816 -77.901  1.00  0.00
ATOM   3062  BLH BLH Y1183     -81.417 -82.124  -9.636  1.00  0.00
ATOM   3063  BLI BLI Y1184       1.485  33.453 -29.551  1.00  0.00
ATOM   3064  BLJ BLJ Y1185      60.891 -23.485 -28.771  1.00  0.00
ATOM   3065  BLK BLK Y1186     -48.187 -59.285 -43.859  1.00  0.00
ATOM   3066  BLL BLL Y1187      -9.226 -15.241  74.625  1.00  0.00
ATOM   3067  BLM BLM Y1188      33.353  17.537  49.549  1.00  0.00
ATOM   3068  BLN BLN Y1189      20.815  85.411 -74.213  1.00  0.00
ATOM   3069  BLO BLO Y1190     -85.041  -0.048 -25.857  1.00  0.00
ATOM   3070  BLP BLP Y1191     -33.955  57.949 -33.522  1.00  0.00
ATOM   3071  BLQ BLQ Y1192      23.003 -40.173  55.314  1.00  0.00
ATOM   3072  BLR BLR Y1193      67.405  66.218 -79.516  1.00  0.00
ATOM   3073  BLS BLS Y1194     -64.800 -40.737  38.929  1.00  0.00
ATOM   3074  BLT BLT Y1195       1.062  36.960   7.972  1.00  0.00
ATOM   3075  BLU BLU Y1196     -79.163 -51.725 -14.633  1.00  0.00
ATOM   3076  BLV BLV Y1197      83.299 -79.945  14.963  1.00  0.00
ATOM   3077  BLW BLW Y1198     -32.375 -75.313   3.573  1.00  0.00
ATOM   3078  BLX BLX Y1199      70.199   6.776  75.523  1.00  0.00
ATOM   3079  BLY BLY Y1200       6.764  22.095  -3.313  1.00  0.00
ATOM   3080  BLZ BLZ Y1201       7.692 -21.309 -61.830  1.00  0.00
ATOM   3081  BMA BMA Y1202      19.218  25.677 -66.731  1.00  0.00
ATOM   3082  BMB BMB Y1203     -58.661 -62.717  25.267  1.00  0.00
ATOM   3083  BMC BMC Y1204      -6.273 -77.712  20.768  1.00  0.00
ATOM   3084  BMD BMD Y1205     -74.558  65.071  22.751  1.00  0.00
ATOM   3085  BME BME Y1206     -39.477 -20.390   3.669  1.00  0.00
ATOM   3086  BMF BMF Y1207     -32.840 -73.140 -20.058  1.00  0.00
ATOM   3087  BMG BMG Y1208     -38.657  75.189  52.612  1.00  0.00
ATOM   3088  BMH BMH Y1209      -2.726  -3.817 -55.238  1.00  0.00
ATOM   3089  BMI BMI Y1210      28.199 -81.065 -85.532  1.00  0.00
ATOM   3090  BMJ BMJ Y1211      52.044  38.943  53.943  1.00  0.00
ATOM   3091  BMK BMK Y1212     -48.962   4.901 -75.665  1.00  0.00
ATOM   3092  BML BML Y1213      39.989 -41.981 -40.152  1.00  0.00
ATOM   3093  BMM BMM Y1214     -55.567  69.047  70.146  1.00  0.00
ATOM   3094  BMN BMN Y1215     -55.206  11.246 -21.527  1.00  0.00
ATOM   3095  BMO BMO Y1216      84.622  46.745  42.860  1.00  0.00
ATOM   3096  BMP BMP Y1217      74.846   5.602 -43.140  1.00  0.00
ATOM   3097  BMQ BMQ Y1218      45.654 -63.890  73.909  1.00  0.00
ATOM   3098  BMR BMR Y1219      40.847 -24.385  22.439  1.00  0.00
ATOM   3099  BMS BMS Y1220     -37.645  24.675  67.019  1.00  0.00
ATOM   3100  BMT BMT Y1221     -52.654  60.523  28.038  1.00  0.00
ATOM   3101  BMU BMU Y1222     -45.105  41.356 -84.387  1.00  0.00
ATOM   3102  BMV BMV Y1223     -71.541 -62.859  24.232  1.00  0.00
ATOM   3103  BMW BMW Y1224     -84.482 -23.823  58.958  1.00  0.00
ATOM   3104  BMX BMX Y1225     -82.766  67.558   0.271  1.00  0.00
ATOM   3105  BMY BMY Y1226      17.766 -80.565 -17.541  1.00  0.00
ATOM   3106  BMZ BMZ Y1227      74.496 -18.727  54.977  1.00  0.00
ATOM   3107  BNA BNA Y1228      57.696  84.757  15.537  1.00  0.00
ATOM   3108  BNB BNB Y1229      20.568  74.023 -70.327  1.00  0.00
ATOM   3109  BNC BNC Y1230       0.358 -64.334 -77.697  1.00  0.00
ATOM   3110  BND BND Y1231       6.968 -12.517 -26.916  1.00  0.00
ATOM   3111  BNE BNE Y1232      43.015 -43.918  34.775  1.00  0.00
ATOM   3112  BNF BNF Y1233      -7.944 -32.782  57.718  1.00  0.00
ATOM   3113  BNG BNG Y1234     -72.920  43.110 -41.191  1.00  0.00
ATOM   3114  BNH BNH Y1235      86.401  47.945 -43.070  1.00  0.00
ATOM   3115  BNI BNI Y1236     -36.866  55.487  83.661  1.00  0.00
ATOM   3116  BNJ BNJ Y1237     -60.305  11.437  50.431  1.00  0.00
ATOM   3117  BNK BNK Y1238     -14.166  32.532  14.191  1.00  0.00
ATOM   3118  BNL BNL Y1239     -50.433 -73.944  72.881  1.00  0.00
ATOM   3119  BNM BNM Y1240      89.056  49.474  20.474  1.00  0.00
ATOM   3120  BNN BNN Y1241     -15.534 -59.586 -46.235  1.00  0.00
ATOM   3121  BNO BNO Y1242      16.579   7.946  32.937  1.00  0.00
ATOM   3122  BNP BNP Y1243      85.385  74.977 -10.150  1.00  0.00
ATOM   3123  BNQ BNQ Y1244      -8.472  15.211 -19.016  1.00  0.00
ATOM   3124  BNR BNR Y1245     -12.135 -86.859  45.689  1.00  0.00
ATOM   3125  BNS BNS Y1246      74.999  52.180  22.094  1.00  0.00
ATOM   3126  BNT BNT Y1247      27.244 -24.067 -71.374  1.00  0.00
ATOM   3127  BNU BNU Y1248     -42.866   2.757  18.426  1.00  0.00
ATOM   3128  BNV BNV Y1249     -59.792  10.209 -47.113  1.00  0.00
ATOM   3129  BNW BNW Y1250     -47.538  79.944 -78.049  1.00  0.00
ATOM   3130  BNX BNX Y1251       6.374  78.752  31.110  1.00  0.00
ATOM   3131  BNY BNY Y1252     -78.863 -48.526  85.465  1.00  0.00
ATOM   3132  BNZ BNZ Y1253      86.767  33.845  87.292  1.00  0.00
ATOM   3133  BOA BOA Y1254      44.039 -30.133  86.337  1.00  0.00
ATOM   3134  BOB BOB Y1255     -25.543 -69.054  26.087  1.00  0.00
ATOM   3135  BOC BOC Y1256     -84.790  10.136  31.493  1.00  0.00
ATOM   3136  BOD BOD Y1257     -31.230  24.917   8.355  1.00  0.00
ATOM   3137  BOE BOE Y1258      46.970  27.162 -14.391  1.00  0.00
ATOM   3138  BOF BOF Y1259     -39.649  39.889 -27.236  1.00  0.00
ATOM   3139  BOG BOG Y1260      49.710 -41.896   2.171  1.00  0.00
ATOM   3140  BOH BOH Y1261      26.842 -42.063 -75.304  1.00  0.00
ATOM   3141  BOI BOI Y1262     -84.780  28.712  67.906  1.00  0.00
ATOM   3142  BOJ BOJ Y1263     -63.387 -53.891 -67.550  1.00  0.00
ATOM   3143  BOK BOK Y1264     -15.371  80.129  77.580  1.00  0.00
ATOM   3144  BOL BOL Y1265     -14.384 -79.622  60.677  1.00  0.00
ATOM   3145  BOM BOM Y1266     -78.594 -66.673  14.186  1.00  0.00
ATOM   3146  BON BON Y1267      80.207 -84.768 -27.675  1.00  0.00
ATOM   3147  BOO BOO Y1268      36.947 -51.436  15.339  1.00  0.00
ATOM   3148  BOP BOP Y1269     -40.922  77.357  23.038  1.00  0.00
ATOM   3149  BOQ BOQ Y1270     -74.264 -67.663  49.413  1.00  0.00
ATOM   3150  BOR BOR Y1271      15.195  66.124  47.626  1.00  0.00
ATOM   3151  BOS BOS Y1272      -3.480  10.160 -38.697  1.00  0.00
ATOM   3152  BOT BOT Y1273      56.017 -77.803 -80.492  1.00  0.00
ATOM   3153  BOU BOU Y1274      40.356 -19.179 -37.055  1.00  0.00
ATOM   3154  BOV BOV Y1275       7.743  -8.642  49.413  1.00  0.00
ATOM   3155  BOW BOW Y1276     -83.345 -88.151  53.652  1.00  0.00
ATOM   3156  BOX BOX Y1277     -45.332 -36.376  75.913  1.00  0.00
ATOM   3157  BOY BOY Y1278     -63.403 -54.521  83.774  1.00  0.00
ATOM   3158  BOZ BOZ Y1279     -63.684  26.873  53.485  1.00  0.00
ATOM   3159  BPA BPA Y1280      78.540  41.284  13.765  1.00  0.00
ATOM   3160  BPB BPB Y1281      -0.555  83.221  77.575  1.00  0.00
ATOM   3161  BPC BPC Y1282     -27.513 -62.552 -73.369  1.00  0.00
ATOM   3162  BPD BPD Y1283     -75.607  46.659  83.222  1.00  0.00
ATOM   3163  BPE BPE Y1284     -82.308  30.797  10.508  1.00  0.00
ATOM   3164  BPF BPF Y1285     -80.010 -26.080  86.234  1.00  0.00
ATOM   3165  BPG BPG Y1286      73.447 -86.624  31.844  1.00  0.00
ATOM   3166  BPH BPH Y1287     -28.607   0.568 -77.597  1.00  0.00
ATOM   3167  BPI BPI Y1288     -35.250 -80.192 -54.943  1.00  0.00
ATOM   3168  BPJ BPJ Y1289      -2.826 -81.385  86.975  1.00  0.00
ATOM   3169  BPK BPK Y1290     -68.172  84.346 -52.063  1.00  0.00
ATOM   3170  BPL BPL Y1291     -65.312 -43.064  75.253  1.00  0.00
ATOM   3171  BPM BPM Y1292      65.761 -21.358 -52.785  1.00  0.00
ATOM   3172  BPN BPN Y1293      70.879  -7.612   3.887  1.00  0.00
ATOM   3173  BPO BPO Y1294      47.062 -28.455 -76.273  1.00  0.00
ATOM   3174  BPP BPP Y1295     -24.119  12.029  83.345  1.00  0.00
ATOM   3175  BPQ BPQ Y1296      52.274  -9.384 -82.464  1.00  0.00
ATOM   3176  BPR BPR Y1297     -14.602  70.790 -34.591  1.00  0.00
ATOM   3177  BPS BPS Y1298      28.285  -2.423  20.591  1.00  0.00
ATOM   3178  BPT BPT Y1299      37.802  33.828 -58.069  1.00  0.00
ATOM   3179  BPU BPU Y1300      -6.909  76.903 -82.143  1.00  0.00
ATOM   3180  BPV BPV Y1301       5.790  51.118 -82.268  1.00  0.00
ATOM   3181  BPW BPW Y1302     -25.411  77.091 -18.651  1.00  0.00
ATOM   3182  BPX BPX Y1303      -7.687  12.360 -71.926  1.00  0.00
ATOM   3183  BPY BPY Y1304      54.157  62.706  58.059  1.00  0.00
ATOM   3184  BPZ BPZ Y1305      61.190 -89.256   5.064  1.00  0.00
ATOM   3185  BQA BQA Y1306      87.345 -18.352 -10.073  1.00  0.00
ATOM   3186  BQB BQB Y1307     -76.003  30.019 -33.805  1.00  0.00
ATOM   3187  BQC BQC Y1308     -64.004   8.144  74.145  1.00  0.00
ATOM   3188  BQD BQD Y1309     -61.264 -73.755   4.607  1.00  0.00
ATOM   3189  BQE BQE Y1310      82.752  54.617  -9.931  1.00  0.00
ATOM   3190  BQF BQF Y1311      63.453 -75.597 -58.012  1.00  0.00
ATOM   3191  BQG BQG Y1312      23.910 -16.335  37.615  1.00  0.00
ATOM   3192  BQH BQH Y1313     -21.865 -35.847   8.646  1.00  0.00
ATOM   3193  BQI BQI Y1314     -14.712  24.567  -9.427  1.00  0.00
ATOM   3194  BQJ BQJ Y1315      19.539   2.376 -37.575  1.00  0.00
ATOM   3195  BQK BQK Y1316     -69.862  -3.760 -77.744  1.00  0.00
ATOM   3196  BQL BQL Y1317      67.950 -32.414  56.115  1.00  0.00
ATOM   3197  BQM BQM Y1318      56.361 -38.805 -35.691  1.00  0.00
ATOM   3198  BQN BQN Y1319     -45.241 -80.077   9.574  1.00  0.00
ATOM   3199  BQO BQO Y1320     -81.743  82.772  67.032  1.00  0.00
ATOM   3200  BQP BQP Y1321     -60.019  66.091  83.327  1.00  0.00
ATOM   3201  BQQ BQQ Y1322      80.069  84.562 -47.170  1.00  0.00
ATOM   3202  BQR BQR Y1323      31.978  80.891  79.695  1.00  0.00
ATOM   3203  BQS BQS Y1324      87.509 -42.587 -48.175  1.00  0.00
ATOM   3204  BQT BQT Y1325      14.866 -18.258 -46.240  1.00  0.00
ATOM   3205  BQU BQU Y1326      -7.714  23.969  42.232  1.00  0.00
ATOM   3206  BQV BQV Y1327      33.149 -59.830  56.056  1.00  0.00
ATOM   3207  BQW BQW Y1328     -30.398 -75.888 -33.701  1.00  0.00
ATOM   3208  BQX BQX Y1329     -40.258  19.609  25.959  1.00  0.00
ATOM   3209  BQY BQY Y1330     -67.875   2.792  27.031  1.00  0.00
ATOM   3210  BQZ BQZ Y1331     -82.294  29.962 -56.881  1.00  0.00
ATOM   3211  BRA BRA Y1332     -11.938 -83.261 -32.496  1.00  0.00
ATOM   3212  BRB BRB Y1333       3.553   4.246  75.365  1.00  0.00
ATOM   3213  BRC BRC Y1334     -34.660 -45.766 -66.291  1.00  0.00
ATOM   3214  BRD BRD Y1335     -60.518  42.321  14.551  1.00  0.00
ATOM   3215  BRE BRE Y1336      81.690  82.567  66.599  1.00  0.00
ATOM   3216  BRF BRF Y1337      83.799  15.766  64.343  1.00  0.00
ATOM   3217  BRG BRG Y1338       6.126  35.396  25.452  1.00  0.00
ATOM   3218  BRH BRH Y1339     -12.053   4.814  65.479  1.00  0.00
ATOM   3219  BRI BRI Y1340      83.011 -76.980 -47.491  1.00  0.00
ATOM   3220  BRJ BRJ Y1341     -53.080  -0.163  76.231  1.00  0.00
ATOM   3221  BRK BRK Y1342     -73.892 -40.299 -34.618  1.00  0.00
ATOM   3222  BRL BRL Y1343      71.471  83.149 -61.371  1.00  0.00
ATOM   3223  BRM BRM Y1344     -28.270 -89.550 -83.891  1.00  0.00
ATOM   3224  BRN BRN Y1345      57.054 -19.796 -65.500  1.00  0.00
ATOM   3225  BRO BRO Y1346     -80.585  15.156  50.479  1.00  0.00
ATOM   3226  BRP BRP Y1347     -72.777  54.700 -23.593  1.00  0.00
ATOM   3227  BRQ BRQ Y1348     -42.484   3.760 -11.389  1.00  0.00
ATOM   3228  BRR BRR Y1349      88.011 -65.118  10.212  1.00  0.00
ATOM   3229  BRS BRS Y1350       1.697 -55.974 -10.466  1.00  0.00
ATOM   3230  BRT BRT Y1351      46.455  36.405  -3.488  1.00  0.00
ATOM   3231  BRU BRU Y1352     -79.793 -84.295 -47.331  1.00  0.00
ATOM   3232  BRV BRV Y1353      25.180  12.869  78.974  1.00  0.00
ATOM   3233  BRW BRW Y1354     -37.287  44.664 -66.997  1.00  0.00
ATOM   3234  BRX BRX Y1355      68.730  23.477 -33.956  1.00  0.00
ATOM   3235  BRY BRY Y1356     -65.384 -29.984 -70.331  1.00  0.00
ATOM   3236  BRZ BRZ Y1357      82.155  65.226 -66.391  1.00  0.00
ATOM   3237  BSA BSA Y1358      76.927 -84.642 -83.186  1.00  0.00
ATOM   3238  BSB BSB Y1359     -29.002 -63.332  48.678  1.00  0.00
ATOM   3239  BSC BSC Y1360     -62.447  30.374  65.934  1.00  0.00
ATOM   3240  BSD BSD Y1361      -0.272 -45.022 -61.472  1.00  0.00
ATOM   3241  BSE BSE Y1362     -58.593 -31.098  12.163  1.00  0.00
ATOM   3242  BSF BSF Y1363      36.499  35.579  64.595  1.00  0.00
ATOM   3243  BSG BSG Y1364     -82.049  -9.627  12.437  1.00  0.00
ATOM   3244  BSH BSH Y1365     -54.047 -77.830  23.367  1.00  0.00
ATOM   3245  BSI BSI Y1366      88.359  72.533 -77.684  1.00  0.00
ATOM   3246  BSJ BSJ Y1367      64.429  54.430  62.981  1.00  0.00
ATOM   3247  BSK BSK Y1368     -73.400 -13.596  35.303  1.00  0.00
ATOM   3248  BSL BSL Y1369      28.591  72.256  65.635  1.00  0.00
ATOM   3249  BSM BSM Y1370      22.881  38.636  24.851  1.00  0.00
ATOM   3250  BSN BSN Y1371     -14.903  80.182  51.283  1.00  0.00
ATOM   3251  BSO BSO Y1372      74.430  48.404 -53.584  1.00  0.00
ATOM   3252  BSP BSP Y1373     -72.578 -80.103  70.000  1.00  0.00
ATOM   3253  BSQ BSQ Y1374     -75.525  12.715 -48.088  1.00  0.00
ATOM   3254  BSR BSR Y1375      79.847  79.560  16.695  1.00  0.00
ATOM   3255  BSS BSS Y1376     -32.883   7.402  48.299  1.00  0.00
ATOM   3256  BST BST Y1377      75.604 -37.456 -43.078  1.00  0.00
ATOM   3257  BSU BSU Y1378      59.409  38.512  72.307  1.00  0.00
ATOM   3258  BSV BSV Y1379      45.206 -50.875 -85.525  1.00  0.00
ATOM   3259  BSW BSW Y1380      87.334  33.873  25.329  1.00  0.00
ATOM   3260  BSX BSX Y1381       5.972 -82.303  12.591  1.00  0.00
ATOM   3261  BSY BSY Y1382     -43.801  71.237  84.054  1.00  0.00
ATOM   3262  BSZ BSZ Y1383     -36.232  83.596  86.940  1.00  0.00
ATOM   3263  BTA BTA Y1384     -66.321  -9.327  78.079  1.00  0.00
ATOM   3264  BTB BTB Y1385      50.336 -45.696 -61.895  1.00  0.00
ATOM   3265  BTC BTC Y1386      18.582 -61.551  13.810  1.00  0.00
ATOM   3266  BTD BTD Y1387      35.062  74.588 -58.418  1.00  0.00
ATOM   3267  BTE BTE Y1388     -81.201  55.705 -84.527  1.00  0.00
ATOM   3268  BTF BTF Y1389     -26.232  27.738 -78.427  1.00  0.00
ATOM   3269  BTG BTG Y1390     -77.381  67.433 -73.721  1.00  0.00
ATOM   3270  BTH BTH Y1391      12.607  -6.798  24.006  1.00  0.00
ATOM   3271  BTI BTI Y1392     -69.345  28.195  75.745  1.00  0.00
ATOM   3272  BTJ BTJ Y1393     -16.206 -46.273 -67.271  1.00  0.00
ATOM   3273  BTK BTK Y1394      64.364 -54.642  33.429  1.00  0.00
ATOM   3274  BTL BTL Y1395      23.006  35.962   2.019  1.00  0.00
ATOM   3275  BTM BTM Y1396       1.625 -39.427  23.927  1.00  0.00
ATOM   3276  BTN BTN Y1397      63.669  70.137 -68.295  1.00  0.00
ATOM   3277  BTO BTO Y1398     -13.177 -19.569  18.712  1.00  0.00
ATOM   3278  BTP BTP Y1399      10.787   7.824 -75.573  1.00  0.00
ATOM   3279  BTQ BTQ Y1400     -84.839 -52.090  49.001  1.00  0.00
ATOM   3280  BTR BTR Y1401      63.798  81.995  33.614  1.00  0.00
ATOM   3281  BTS BTS Y1402     -24.682 -81.174  11.227  1.00  0.00
ATOM   3282  BTT BTT Y1403     -46.884 -43.310 -54.439  1.00  0.00
ATOM   3283  BTU BTU Y1404     -27.174  42.379  84.889  1.00  0.00
ATOM   3284  BTV BTV Y1405      70.873 -68.471  -8.955  1.00  0.00
ATOM   3285  BTW BTW Y1406      -4.915 -54.231  12.514  1.00  0.00
ATOM   3286  BTX BTX Y1407      76.595 -68.439 -78.853  1.00  0.00
ATOM   3287  BTY BTY Y1408     -23.970  64.452 -81.807  1.00  0.00
ATOM   3288  BTZ BTZ Y1409      28.524 -83.029  56.570  1.00  0.00
ATOM   3289  BUA BUA Y1410      48.741  83.495 -46.167  1.00  0.00
ATOM   3290  BUB BUB Y1411      54.139 -53.781   1.666  1.00  0.00
ATOM   3291  BUC BUC Y1412      -8.636  11.534  35.818  1.00  0.00
ATOM   3292  BUD BUD Y1413     -28.615  73.011 -53.810  1.00  0.00
ATOM   3293  BUE BUE Y1414      32.536 -56.112 -60.216  1.00  0.00
ATOM   3294  BUF BUF Y1415     -20.353 -74.855 -82.605  1.00  0.00
ATOM   3295  BUG BUG Y1416      -6.411 -22.707 -85.236  1.00  0.00
ATOM   3296  BUH BUH Y1417     -63.254 -66.356 -15.965  1.00  0.00
ATOM   3297  BUI BUI Y1418      85.502 -22.219 -23.468  1.00  0.00
ATOM   3298  BUJ BUJ Y1419     -40.466 -26.510  51.292  1.00  0.00
ATOM   3299  BUK BUK Y1420     -24.605  -1.265  14.712  1.00  0.00
ATOM   3300  BUL BUL Y1421     -26.818  -7.027  26.065  1.00  0.00
ATOM   3301  BUM BUM Y1422     -66.117  72.185 -23.680  1.00  0.00
ATOM   3302  BUN BUN Y1423      49.232   6.862  69.636  1.00  0.00
ATOM   3303  BUO BUO Y1424     -84.334  74.553 -30.883  1.00  0.00
ATOM   3304  BUP BUP Y1425      57.691  53.695  10.914  1.00  0.00
ATOM   3305  BUQ BUQ Y1426      31.412  -6.303 -17.108  1.00  0.00
ATOM   3306  BUR BUR Y1427     -68.721 -26.267 -25.478  1.00  0.00
ATOM   3307  BUS BUS Y1428      18.569 -51.503  32.313  1.00  0.00
ATOM   3308  BUT BUT Y1429      38.887  52.113  -6.447  1.00  0.00
ATOM   3309  BUU BUU Y1430      47.958 -14.377  -8.394  1.00  0.00
ATOM   3310  BUV BUV Y1431      34.182 -71.298 -43.903  1.00  0.00
ATOM   3311  BUW BUW Y1432     -76.452  71.669 -39.891  1.00  0.00
ATOM   3312  BUX BUX Y1433      32.372  52.655  47.033  1.00  0.00
ATOM   3313  BUY BUY Y1434      64.685 -87.400  45.055  1.00  0.00
ATOM   3314  BUZ BUZ Y1435     -53.189 -21.208 -43.493  1.00  0.00
ATOM   3315  BVA BVA Y1436     -37.397 -48.486 -83.750  1.00  0.00
ATOM   3316  BVB BVB Y1437       3.234 -23.209  47.812  1.00  0.00
ATOM   3317  BVC BVC Y1438      70.978  80.368 -35.631  1.00  0.00
ATOM   3318  BVD BVD Y1439      -0.529 -85.773 -52.338  1.00  0.00
ATOM   3319  BVE BVE Y1440     -22.867 -86.531 -15.464  1.00  0.00
ATOM   3320  BVF BVF Y1441      53.075 -54.249 -76.046  1.00  0.00
ATOM   3321  BVG BVG Y1442      63.867  -6.843  87.664  1.00  0.00
ATOM   3322  BVH BVH Y1443      83.793  -6.078 -65.630  1.00  0.00
ATOM   3323  BVI BVI Y1444      -6.751 -24.405 -56.519  1.00  0.00
ATOM   3324  BVJ BVJ Y1445     -56.919 -31.385 -36.894  1.00  0.00
ATOM   3325  BVK BVK Y1446      89.636 -26.546  41.859  1.00  0.00
ATOM   3326  BVL BVL Y1447      24.314   5.865 -17.300  1.00  0.00
ATOM   3327  BVM BVM Y1448      62.709   8.109 -27.196  1.00  0.00
ATOM   3328  BVN BVN Y1449      57.891  84.260 -11.069  1.00  0.00
ATOM   3329  BVO BVO Y1450      20.261 -24.757 -13.188  1.00  0.00
ATOM   3330  BVP BVP Y1451      76.667 -84.375  -3.983  1.00  0.00
ATOM   3331  BVQ BVQ Y1452     -75.399 -85.352  24.696  1.00  0.00
ATOM   3332  BVR BVR Y1453      89.030 -43.315   0.873  1.00  0.00
ATOM   3333  BVS BVS Y1454      81.471  45.302 -81.402  1.00  0.00
ATOM   3334  BVT BVT Y1455     -27.458  84.801 -45.874  1.00  0.00
ATOM   3335  BVU BVU Y1456     -58.748  82.623  76.994  1.00  0.00
ATOM   3336  BVV BVV Y1457     -61.172 -44.751 -85.381  1.00  0.00
ATOM   3337  BVW BVW Y1458     -58.584 -33.734 -19.597  1.00  0.00
ATOM   3338  BVX BVX Y1459      75.898  54.462  38.920  1.00  0.00
ATOM   3339  BVY BVY Y1460     -79.248 -44.956 -77.210  1.00  0.00
ATOM   3340  BVZ BVZ Y1461      70.730  15.546  24.783  1.00  0.00
ATOM   3341  BWA BWA Y1462      29.012  13.975 -42.538  1.00  0.00
ATOM   3342  BWB BWB Y1463     -71.939  23.229  65.868  1.00  0.00
ATOM   3343  BWC BWC Y1464     -42.000 -78.488  64.237  1.00  0.00
ATOM   3344  BWD BWD Y1465       0.435 -17.030  60.228  1.00  0.00
ATOM   3345  BWE BWE Y1466     -84.754 -41.233  54.117  1.00  0.00
ATOM   3346  BWF BWF Y1467     -83.696   0.169  57.619  1.00  0.00
ATOM   3347  BWG BWG Y1468     -34.816  60.519 -74.698  1.00  0.00
ATOM   3348  BWH BWH Y1469      48.540  20.536 -76.870  1.00  0.00
ATOM   3349  BWI BWI Y1470      41.262 -47.444 -70.926  1.00  0.00
ATOM   3350  BWJ BWJ Y1471     -55.740 -39.743  -6.625  1.00  0.00
ATOM   3351  BWK BWK Y1472      88.728 -13.496  60.274  1.00  0.00
ATOM   3352  BWL BWL Y1473      38.562  -2.680  50.670  1.00  0.00
ATOM   3353  BWM BWM Y1474      15.211 -51.906 -32.420  1.00  0.00
ATOM   3354  BWN BWN Y1475      30.973  20.470 -82.929  1.00  0.00
ATOM   3355  BWO BWO Y1476     -81.079  79.072 -16.648  1.00  0.00
ATOM   3356  BWP BWP Y1477      20.225 -62.948  85.895  1.00  0.00
ATOM   3357  BWQ BWQ Y1478      30.933 -36.660  78.436  1.00  0.00
ATOM   3358  BWR BWR Y1479      49.013 -86.032 -68.424  1.00  0.00
ATOM   3359  BWS BWS Y1480     -58.444  -6.958   6.079  1.00  0.00
ATOM   3360  BWT BWT Y1481      87.241 -64.369 -22.284  1.00  0.00
ATOM   3361  BWU BWU Y1482      10.492 -44.894 -83.544  1.00  0.00
ATOM   3362  BWV BWV Y1483     -85.279  -3.227 -37.090  1.00  0.00
ATOM   3363  BWW BWW Y1484      80.654 -21.824 -50.779  1.00  0.00
ATOM   3364  BWX BWX Y1485      51.108  40.550  34.884  1.00  0.00
ATOM   3365  BWY BWY Y1486      87.676  62.507  36.507  1.00  0.00
ATOM   3366  BWZ BWZ Y1487      45.172  83.853  53.660  1.00  0.00
ATOM   3367  BXA BXA Y1488     -11.109  55.503   6.291  1.00  0.00
ATOM   3368  BXB BXB Y1489     -84.950 -19.315 -63.900  1.00  0.00
ATOM   3369  BXC BXC Y1490      80.003  58.465 -38.816  1.00  0.00
ATOM   3370  BXD BXD Y1491     -55.361  -5.259 -15.256  1.00  0.00
ATOM   3371  BXE BXE Y1492      90.578 -44.956  24.536  1.00  0.00
ATOM   3372  BXF BXF Y1493     -40.831 -36.765  42.852  1.00  0.00
ATOM   3373  BXG BXG Y1494       9.162 -79.317  55.616  1.00  0.00
ATOM   3374  BXH BXH Y1495      21.276  34.378  45.864  1.00  0.00
ATOM   3375  BXI BXI Y1496     -41.158  19.477  -9.764  1.00  0.00
ATOM   3376  BXJ BXJ Y1497      57.275 -87.141 -36.491  1.00  0.00
ATOM   3377  BXK BXK Y1498     -19.625  -0.476 -22.138  1.00  0.00
ATOM   3378  BXL BXL Y1499      -9.832  41.304   0.071  1.00  0.00
ATOM   3379  BXM BXM Y1500       6.159  10.093 -20.173  1.00  0.00
ATOM   3380  BXN BXN Y1501     -78.215 -17.785 -41.764  1.00  0.00
ATOM   3381  BXO BXO Y1502      50.147 -23.983 -49.505  1.00  0.00
ATOM   3382  BXP BXP Y1503     -80.385 -17.129  45.212  1.00  0.00
ATOM   3383  BXQ BXQ Y1504      83.110 -56.036 -45.711  1.00  0.00
ATOM   3384  BXR BXR Y1505      12.493  78.715  86.402  1.00  0.00
ATOM   3385  BXS BXS Y1506      42.243  80.943 -15.425  1.00  0.00
ATOM   3386  BXT BXT Y1507     -51.888  -2.195  57.857  1.00  0.00
ATOM   3387  BXU BXU Y1508     -23.283  76.954 -69.382  1.00  0.00
ATOM   3388  BXV BXV Y1509     -64.515  21.748  35.505  1.00  0.00
ATOM   3389  BXW BXW Y1510       9.652  -6.358 -85.049  1.00  0.00
ATOM   3390  BXX BXX Y1511      68.662  46.069  55.555  1.00  0.00
ATOM   3391  BXY BXY Y1512      35.144 -29.930  -4.245  1.00  0.00
ATOM   3392  BXZ BXZ Y1513      86.760  23.480 -37.141  1.00  0.00
ATOM   3393  BYA BYA Y1514      78.269 -58.916  21.853  1.00  0.00
ATOM   3394  BYB BYB Y1515      86.086   5.246 -76.471  1.00  0.00
ATOM   3395  BYC BYC Y1516     -77.013 -22.648 -73.326  1.00  0.00
ATOM   3396  BYD BYD Y1517     -77.248 -12.557 -17.549  1.00  0.00
ATOM   3397  BYE BYE Y1518     -29.672 -35.464 -48.527  1.00  0.00
ATOM   3398  BYF BYF Y1519      21.985 -89.184  84.045  1.00  0.00
ATOM   3399  BYG BYG Y1520      72.731 -86.423 -70.894  1.00  0.00
ATOM   3400  BYH BYH Y1521      55.426  -4.806  -0.113  1.00  0.00
ATOM   3401  BYI BYI Y1522      36.953  51.476  75.047  1.00  0.00
ATOM   3402  BYJ BYJ Y1523      29.656  19.712  24.820  1.00  0.00
ATOM   3403  BYK BYK Y1524     -42.404 -11.585  23.059  1.00  0.00
ATOM   3404  BYL BYL Y1525     -75.447  34.259 -80.676  1.00  0.00
ATOM   3405  BYM BYM Y1526      59.211 -24.538  43.145  1.00  0.00
ATOM   3406  BYN BYN Y1527      79.100  78.458  46.215  1.00  0.00
ATOM   3407  BYO BYO Y1528      68.999  43.480  -7.502  1.00  0.00
ATOM   3408  BYP BYP Y1529      20.155  64.021  78.835  1.00  0.00
ATOM   3409  BYQ BYQ Y1530     -81.842 -78.274 -68.053  1.00  0.00
ATOM   3410  BYR BYR Y1531       6.623 -85.389 -81.970  1.00  0.00
ATOM   3411  BYS BYS Y1532     -43.962 -70.964  36.995  1.00  0.00
ATOM   3412  BYT BYT Y1533     -83.761   8.235 -65.872  1.00  0.00
ATOM   3413  BYU BYU Y1534      20.244  24.327  88.424  1.00  0.00
ATOM   3414  BYV BYV Y1535     -10.390  16.029  88.385  1.00  0.00
ATOM   3415  BYW BYW Y1536     -42.459   5.230  67.184  1.00  0.00
ATOM   3416  BYX BYX Y1537      73.923 -10.988 -20.107  1.00  0.00
ATOM   3417  BYY BYY Y1538     -13.479  59.255  52.761  1.00  0.00
ATOM   3418  BYZ BYZ Y1539     -79.940 -61.737  82.326  1.00  0.00
ATOM   3419  BZA BZA Y1540      46.539  80.557   0.267  1.00  0.00
ATOM   3420  BZB BZB Y1541     -39.182  49.795   7.442  1.00  0.00
ATOM   3421  BZC BZC Y1542      42.969  65.881  -1.755  1.00  0.00
ATOM   3422  BZD BZD Y1543     -83.637 -64.038 -22.051  1.00  0.00
ATOM   3423  BZE BZE Y1544     -68.426 -87.931 -19.267  1.00  0.00
ATOM   3424  BZF BZF Y1545      65.861  80.986  90.047  1.00  0.00
ATOM   3425  BZG BZG Y1546      47.869  29.175 -39.794  1.00  0.00
ATOM   3426  BZH BZH Y1547      79.965 -70.835  29.278  1.00  0.00
ATOM   3427  BZI BZI Y1548      79.682  36.645  53.246  1.00  0.00
ATOM   3428  BZJ BZJ Y1549     -25.469 -81.653  31.354  1.00  0.00
ATOM   3429  BZK BZK Y1550      46.244 -49.266  47.326  1.00  0.00
ATOM   3430  BZL BZL Y1551      56.356 -82.634 -22.537  1.00  0.00
ATOM   3431  BZM BZM Y1552      56.651 -17.106  66.924  1.00  0.00
ATOM   3432  BZN BZN Y1553     -81.346 -65.724 -57.356  1.00  0.00
ATOM   3433  BZO BZO Y1554     -20.252 -14.601 -77.837  1.00  0.00
ATOM   3434  BZP BZP Y1555     -19.203  48.120  89.338  1.00  0.00
ATOM   3435  BZQ BZQ Y1556      -9.819  55.221 -22.794  1.00  0.00
ATOM   3436  BZR BZR Y1557       9.478 -73.576  33.683  1.00  0.00
ATOM   3437  BZS BZS Y1558     -69.400  21.300  12.409  1.00  0.00
ATOM   3438  BZT BZT Y1559      58.636  14.131  23.567  1.00  0.00
ATOM   3439  BZU BZU Y1560     -46.610 -70.263 -56.897  1.00  0.00
ATOM   3440  BZV BZV Y1561     -55.574 -26.788   0.294  1.00  0.00
ATOM   3441  BZW BZW Y1562     -69.233  61.716  64.050  1.00  0.00
ATOM   3442  BZX BZX Y1563      59.358  54.001  84.055  1.00  0.00
ATOM   3443  BZY BZY Y1564     -22.511  40.672   3.961  1.00  0.00
ATOM   3444  BZZ BZZ Y1565     -15.377 -83.993  87.173  1.00  0.00
ATOM   3445  CAA CAA Y1566     -62.346 -13.189 -46.392  1.00  0.00
ATOM   3446  CAB CAB Y1567     -47.644 -57.252  78.302  1.00  0.00
ATOM   3447  CAC CAC Y1568     -46.755  16.021  16.808  1.00  0.00
ATOM   3448  CAD CAD Y1569      59.857 -59.481 -58.948  1.00  0.00
ATOM   3449  CAE CAE Y1570     -60.935  73.834 -44.066  1.00  0.00
ATOM   3450  CAF CAF Y1571      27.624  83.658 -61.105  1.00  0.00
ATOM   3451  CAG CAG Y1572      80.795  84.207 -81.105  1.00  0.00
ATOM   3452  CAH CAH Y1573      64.089  31.016 -50.457  1.00  0.00
ATOM   3453  CAI CAI Y1574     -12.943  -6.313 -11.850  1.00  0.00
ATOM   3454  CAJ CAJ Y1575     -80.778  29.025  88.296  1.00  0.00
ATOM   3455  CAK CAK Y1576      86.939  20.458 -73.889  1.00  0.00
ATOM   3456  CAL CAL Y1577      50.287 -33.987 -62.049  1.00  0.00
ATOM   3457  CAM CAM Y1578      73.508 -42.123  41.444  1.00  0.00
ATOM   3458  CAN CAN Y1579      34.881  75.541 -31.765  1.00  0.00
ATOM   3459  CAO CAO Y1580      27.083  60.856 -85.156  1.00  0.00
ATOM   3460  CAP CAP Y1581     -19.308  81.695  26.651  1.00  0.00
ATOM   3461  CAQ CAQ Y1582      -6.958  34.244 -14.883  1.00  0.00
ATOM   3462  CAR CAR Y1583      41.347  13.575  -4.014  1.00  0.00
ATOM   3463  CAS CAS Y1584     -42.560  19.459  47.554  1.00  0.00
ATOM   3464  CAT CAT Y1585      87.926 -77.495 -63.645  1.00  0.00
ATOM   3465  CAU CAU Y1586      13.584 -23.365  23.741  1.00  0.00
ATOM   3466  CAV CAV Y1587     -17.190   9.098 -11.965  1.00  0.00
ATOM   3467  CAW CAW Y1588     -25.171 -42.641  22.433  1.00  0.00
ATOM   3468  CAX CAX Y1589     -70.027 -11.581  56.556  1.00  0.00
ATOM   3469  CAY CAY Y1590     -85.632  45.100 -86.973  1.00  0.00
ATOM   3470  CAZ CAZ Y1591     -30.089 -46.253  86.836  1.00  0.00
ATOM   3471  CBA CBA Y1592       5.120 -54.868  23.367  1.00  0.00
ATOM   3472  CBB CBB Y1593      -6.112  69.433  73.990  1.00  0.00
ATOM   3473  CBC CBC Y1594      16.261  25.533  13.942  1.00  0.00
ATOM   3474  CBD CBD Y1595      50.479  -4.920 -20.906  1.00  0.00
ATOM   3475  CBE CBE Y1596     -76.265 -24.930  13.801  1.00  0.00
ATOM   3476  CBF CBF Y1597      24.759 -17.392 -34.703  1.00  0.00
ATOM   3477  CBG CBG Y1598     -48.989  55.417  11.027  1.00  0.00
ATOM   3478  CBH CBH Y1599     -85.750  54.977 -44.983  1.00  0.00
ATOM   3479  CBI CBI Y1600      84.882  71.323  87.257  1.00  0.00
ATOM   3480  CBJ CBJ Y1601      42.143 -24.945 -18.673  1.00  0.00
ATOM   3481  CBK CBK Y1602     -32.388 -86.528 -26.770  1.00  0.00
ATOM   3482  CBL CBL Y1603      69.171  69.528  74.422  1.00  0.00
ATOM   3483  CBM CBM Y1604      82.863  62.142  22.808  1.00  0.00
ATOM   3484  CBN CBN Y1605     -65.247   5.239  89.578  1.00  0.00
ATOM   3485  CBO CBO Y1606      -2.190 -33.054 -77.073  1.00  0.00
ATOM   3486  CBP CBP Y1607      13.101 -53.047  -2.471  1.00  0.00
ATOM   3487  CBQ CBQ Y1608     -62.559  81.115  15.504  1.00  0.00
ATOM   3488  CBR CBR Y1609     -18.570 -55.649 -28.705  1.00  0.00
ATOM   3489  CBS CBS Y1610      84.395 -84.200  83.985  1.00  0.00
ATOM   3490  CBT CBT Y1611     -55.506  26.817 -33.800  1.00  0.00
ATOM   3491  CBU CBU Y1612     -54.652  61.155 -24.499  1.00  0.00
ATOM   3492  CBV CBV Y1613     -84.809  14.688  19.083  1.00  0.00
ATOM   3493  CBW CBW Y1614     -49.792  32.557  43.148  1.00  0.00
ATOM   3494  CBX CBX Y1615       5.946  81.614 -85.450  1.00  0.00
ATOM   3495  CBY CBY Y1616     -59.716  48.567  51.566  1.00  0.00
ATOM   3496  CBZ CBZ Y1617     -51.053 -51.267  -5.961  1.00  0.00
ATOM   3497  CCA CCA Y1618      62.045  43.762  41.311  1.00  0.00
ATOM   3498  CCB CCB Y1619      38.243   0.845 -27.781  1.00  0.00
ATOM   3499  CCC CCC Y1620     -82.643  35.868  76.240  1.00  0.00
ATOM   3500  CCD CCD Y1621      12.282  72.457  66.058  1.00  0.00
ATOM   3501  CCE CCE Y1622     -28.951 -70.063 -55.441  1.00  0.00
ATOM   3502  CCF CCF Y1623      22.186  79.626  58.555  1.00  0.00
ATOM   3503  CCG CCG Y1624      66.891  62.857  24.741  1.00  0.00
ATOM   3504  CCH CCH Y1625     -83.432  33.791  25.046  1.00  0.00
ATOM   3505  CCI CCI Y1626      34.052  66.290  55.716  1.00  0.00
ATOM   3506  CCJ CCJ Y1627      63.608  -0.420  20.932  1.00  0.00
ATOM   3507  CCK CCK Y1628      14.225 -43.433  84.325  1.00  0.00
ATOM   3508  CCL CCL Y1629      -7.766  -9.526 -77.656  1.00  0.00
ATOM   3509  CCM CCM Y1630      78.485 -16.874  83.391  1.00  0.00
ATOM   3510  CCN CCN Y1631      14.658 -53.335  47.707  1.00  0.00
ATOM   3511  CCO CCO Y1632      78.929 -58.357  -4.294  1.00  0.00
ATOM   3512  CCP CCP Y1633      40.565 -33.815  41.959  1.00  0.00
ATOM   3513  CCQ CCQ Y1634      87.077 -16.059 -38.501  1.00  0.00
ATOM   3514  CCR CCR Y1635     -52.969  15.959  74.734  1.00  0.00
ATOM   3515  CCS CCS Y1636       1.613  79.120  53.125  1.00  0.00
ATOM   3516  CCT CCT Y1637     -59.382 -71.477  64.912  1.00  0.00
ATOM   3517  CCU CCU Y1638      13.422   1.686  52.823  1.00  0.00
ATOM   3518  CCV CCV Y1639      28.746  31.835  84.000  1.00  0.00
ATOM   3519  CCW CCW Y1640     -27.610   9.590   3.849  1.00  0.00
ATOM   3520  CCX CCX Y1641      61.278 -67.848  63.449  1.00  0.00
ATOM   3521  CCY CCY Y1642      25.011  47.567 -76.180  1.00  0.00
ATOM   3522  CCZ CCZ Y1643      84.057  34.074 -48.040  1.00  0.00
ATOM   3523  CDA CDA Y1644      65.444 -88.202 -26.914  1.00  0.00
ATOM   3524  CDB CDB Y1645     -57.651 -80.857  79.358  1.00  0.00
ATOM   3525  CDC CDC Y1646     -62.666  80.615  -1.559  1.00  0.00
ATOM   3526  CDD CDD Y1647     -44.819  -9.798 -47.795  1.00  0.00
ATOM   3527  CDE CDE Y1648      -8.052  83.844  40.366  1.00  0.00
ATOM   3528  CDF CDF Y1649     -14.792  83.638  12.610  1.00  0.00
ATOM   3529  CDG CDG Y1650      -7.111 -88.468  72.015  1.00  0.00
ATOM   3530  CDH CDH Y1651      15.595 -49.371 -61.916  1.00  0.00
ATOM   3531  CDI CDI Y1652      88.349 -33.487   5.240  1.00  0.00
ATOM   3532  CDJ CDJ Y1653     -48.427 -74.933  52.176  1.00  0.00
ATOM   3533  CDK CDK Y1654      17.323 -38.053 -52.047  1.00  0.00
ATOM   3534  CDL CDL Y1655      65.622 -71.248  77.798  1.00  0.00
ATOM   3535  CDM CDM Y1656      37.816  37.466 -78.141  1.00  0.00
ATOM   3536  CDN CDN Y1657      14.010 -30.058 -72.136  1.00  0.00
ATOM   3537  CDO CDO Y1658     -28.356 -36.760  60.694  1.00  0.00
ATOM   3538  CDP CDP Y1659     -68.699 -90.423 -37.147  1.00  0.00
ATOM   3539  CDQ CDQ Y1660     -83.005 -89.314 -29.513  1.00  0.00
ATOM   3540  CDR CDR Y1661     -79.528 -74.627  33.845  1.00  0.00
ATOM   3541  CDS CDS Y1662      63.690  48.099 -60.984  1.00  0.00
ATOM   3542  CDT CDT Y1663      43.623 -24.370  62.459  1.00  0.00
ATOM   3543  CDU CDU Y1664     -51.373  57.354  82.153  1.00  0.00
ATOM   3544  CDV CDV Y1665     -24.446 -38.899 -33.974  1.00  0.00
ATOM   3545  CDW CDW Y1666     -43.408  -5.529  -0.037  1.00  0.00
ATOM   3546  CDX CDX Y1667      80.595  62.969 -25.647  1.00  0.00
ATOM   3547  CDY CDY Y1668     -11.757 -24.274 -14.329  1.00  0.00
ATOM   3548  CDZ CDZ Y1669      48.104 -87.391  77.617  1.00  0.00
ATOM   3549  CEA CEA Y1670      13.169  82.620 -45.001  1.00  0.00
ATOM   3550  CEB CEB Y1671     -45.786  33.327   5.507  1.00  0.00
ATOM   3551  CEC CEC Y1672     -83.427 -36.995  -8.495  1.00  0.00
ATOM   3552  CED CED Y1673     -80.674 -53.820  33.613  1.00  0.00
ATOM   3553  CEE CEE Y1674     -69.818  -4.597 -36.913  1.00  0.00
ATOM   3554  CEF CEF Y1675     -17.507  65.853  88.165  1.00  0.00
ATOM   3555  CEG CEG Y1676      70.807  30.049  81.218  1.00  0.00
ATOM   3556  CEH CEH Y1677     -85.232 -22.193  26.752  1.00  0.00
ATOM   3557  CEI CEI Y1678     -41.800  45.967  65.885  1.00  0.00
ATOM   3558  CEJ CEJ Y1679      -5.635  25.810   2.462  1.00  0.00
ATOM   3559  CEK CEK Y1680     -60.787 -79.815 -33.551  1.00  0.00
ATOM   3560  CEL CEL Y1681      87.104  57.609   3.042  1.00  0.00
ATOM   3561  CEM CEM Y1682      47.323  82.237  87.458  1.00  0.00
ATOM   3562  CEN CEN Y1683     -73.437 -78.284  12.968  1.00  0.00
ATOM   3563  CEO CEO Y1684      86.701   9.286 -60.454  1.00  0.00
ATOM   3564  CEP CEP Y1685     -30.490  81.341  73.356  1.00  0.00
ATOM   3565  CEQ CEQ Y1686     -34.865 -84.211 -70.215  1.00  0.00
ATOM   3566  CER CER Y1687     -62.569 -18.275  -8.490  1.00  0.00
ATOM   3567  CES CES Y1688      19.238  82.845  16.733  1.00  0.00
ATOM   3568  CET CET Y1689     -85.842 -43.710  64.820  1.00  0.00
ATOM   3569  CEU CEU Y1690     -84.478 -22.705   2.292  1.00  0.00
ATOM   3570  CEV CEV Y1691     -16.169  37.164 -51.002  1.00  0.00
ATOM   3571  CEW CEW Y1692      55.644  79.366  78.882  1.00  0.00
ATOM   3572  CEX CEX Y1693      74.893  72.229  34.332  1.00  0.00
ATOM   3573  CEY CEY Y1694      23.322 -47.156 -43.120  1.00  0.00
ATOM   3574  CEZ CEZ Y1695       3.232  64.877 -82.622  1.00  0.00
ATOM   3575  CFA CFA Y1696       2.371  67.507  42.411  1.00  0.00
ATOM   3576  CFB CFB Y1697     -10.880 -67.193 -18.589  1.00  0.00
ATOM   3577  CFC CFC Y1698     -40.854 -61.487  60.892  1.00  0.00
ATOM   3578  CFD CFD Y1699     -18.914  82.799 -80.347  1.00  0.00
ATOM   3579  CFE CFE Y1700     -21.707  -7.780 -49.202  1.00  0.00
ATOM   3580  CFF CFF Y1701     -75.290 -28.699 -85.452  1.00  0.00
ATOM   3581  CFG CFG Y1702     -85.423 -36.309 -38.490  1.00  0.00
ATOM   3582  CFH CFH Y1703     -26.304  41.884  15.294  1.00  0.00
ATOM   3583  CFI CFI Y1704       6.646 -85.088  71.389  1.00  0.00
ATOM   3584  CFJ CFJ Y1705     -50.340 -13.628  85.717  1.00  0.00
ATOM   3585  CFK CFK Y1706     -36.125  37.681  -2.509  1.00  0.00
ATOM   3586  CFL CFL Y1707      82.909  19.810  26.576  1.00  0.00
ATOM   3587  CFM CFM Y1708     -81.899  61.290 -62.259  1.00  0.00
ATOM   3588  CFN CFN Y1709     -75.463  81.830 -81.457  1.00  0.00
ATOM   3589  CFO CFO Y1710     -82.576 -29.616 -53.301  1.00  0.00
ATOM   3590  CFP CFP Y1711     -72.750 -42.836 -56.565  1.00  0.00
ATOM   3591  CFQ CFQ Y1712      -9.572  -1.583  28.152  1.00  0.00
ATOM   3592  CFR CFR Y1713     -47.442   3.969  31.293  1.00  0.00
ATOM   3593  CFS CFS Y1714      50.085  -6.508  17.036  1.00  0.00
ATOM   3594  CFT CFT Y1715     -80.618  17.692  77.137  1.00  0.00
ATOM   3595  CFU CFU Y1716     -56.432  -3.401 -58.011  1.00  0.00
ATOM   3596  CFV CFV Y1717       4.400 -32.774  66.313  1.00  0.00
ATOM   3597  CFW CFW Y1718       8.882 -47.379 -14.110  1.00  0.00
ATOM   3598  CFX CFX Y1719     -39.128 -17.929  36.626  1.00  0.00
ATOM   3599  CFY CFY Y1720      84.539  69.793   4.422  1.00  0.00
ATOM   3600  CFZ CFZ Y1721      38.718 -13.879 -86.456  1.00  0.00
ATOM   3601  CGA CGA Y1722      -2.041 -11.703  31.911  1.00  0.00
ATOM   3602  CGB CGB Y1723     -60.287   9.653   8.850  1.00  0.00
ATOM   3603  CGC CGC Y1724     -15.801  81.879 -58.275  1.00  0.00
ATOM   3604  CGD CGD Y1725     -35.840 -83.391  49.660  1.00  0.00
ATOM   3605  CGE CGE Y1726      -2.298  48.890  20.171  1.00  0.00
ATOM   3606  CGF CGF Y1727       6.565  83.403 -66.625  1.00  0.00
ATOM   3607  CGG CGG Y1728      81.987  48.289   6.473  1.00  0.00
ATOM   3608  CGH CGH Y1729      87.139 -10.292  14.017  1.00  0.00
ATOM   3609  CGI CGI Y1730      -3.364 -21.247 -37.324  1.00  0.00
ATOM   3610  CGJ CGJ Y1731      42.736  10.794 -34.244  1.00  0.00
ATOM   3611  CGK CGK Y1732       3.307 -37.922 -27.119  1.00  0.00
ATOM   3612  CGL CGL Y1733     -59.842 -42.705  15.884  1.00  0.00
ATOM   3613  CGM CGM Y1734      57.418  82.109 -54.693  1.00  0.00
ATOM   3614  CGN CGN Y1735     -81.076  55.716  58.763  1.00  0.00
ATOM   3615  CGO CGO Y1736     -50.370  80.597 -19.766  1.00  0.00
ATOM   3616  CGP CGP Y1737     -80.945  21.392 -78.439  1.00  0.00
ATOM   3617  CGQ CGQ Y1738      40.392 -47.968 -53.444  1.00  0.00
ATOM   3618  CGR CGR Y1739     -11.138  25.733 -86.544  1.00  0.00
ATOM   3619  CGS CGS Y1740      -2.320 -89.554 -19.379  1.00  0.00
ATOM   3620  CGT CGT Y1741      16.677   9.135 -63.279  1.00  0.00
ATOM   3621  CGU CGU Y1742      31.701 -46.054  88.737  1.00  0.00
ATOM   3622  CGV CGV Y1743      80.640 -46.996   8.421  1.00  0.00
ATOM   3623  CGW CGW Y1744     -78.704 -39.274  26.603  1.00  0.00
ATOM   3624  CGX CGX Y1745     -79.475   7.298   8.003  1.00  0.00
ATOM   3625  CGY CGY Y1746      57.569  41.679   0.180  1.00  0.00
ATOM   3626  CGZ CGZ Y1747      77.302  83.774 -20.464  1.00  0.00
ATOM   3627  CHA CHA Y1748      37.454 -65.420 -13.179  1.00  0.00
ATOM   3628  CHB CHB Y1749     -24.847  54.676 -86.560  1.00  0.00
ATOM   3629  CHC CHC Y1750      52.761 -82.851  64.714  1.00  0.00
ATOM   3630  CHD CHD Y1751     -38.618  11.668 -66.870  1.00  0.00
ATOM   3631  CHE CHE Y1752     -28.260 -48.608  34.961  1.00  0.00
ATOM   3632  CHF CHF Y1753      89.502  16.129  41.351  1.00  0.00
ATOM   3633  CHG CHG Y1754       4.493  21.274  30.137  1.00  0.00
ATOM   3634  CHH CHH Y1755     -34.513 -12.975 -49.422  1.00  0.00
ATOM   3635  CHI CHI Y1756      12.042 -86.145 -63.721  1.00  0.00
ATOM   3636  CHJ CHJ Y1757     -75.210  52.199  47.584  1.00  0.00
ATOM   3637  CHK CHK Y1758      58.712 -49.640  18.168  1.00  0.00
ATOM   3638  CHL CHL Y1759     -28.595  49.857 -51.484  1.00  0.00
ATOM   3639  CHM CHM Y1760     -19.571  -5.200  46.565  1.00  0.00
ATOM   3640  CHN CHN Y1761     -74.062 -35.459 -20.942  1.00  0.00
ATOM   3641  CHO CHO Y1762       1.766  22.306 -79.069  1.00  0.00
ATOM   3642  CHP CHP Y1763     -12.076  82.149 -39.272  1.00  0.00
ATOM   3643  CHQ CHQ Y1764      47.384 -11.552  83.462  1.00  0.00
ATOM   3644  CHR CHR Y1765      14.608   7.300  88.250  1.00  0.00
ATOM   3645  CHS CHS Y1766     -26.096  83.405   2.651  1.00  0.00
ATOM   3646  CHT CHT Y1767     -85.075 -81.909 -79.777  1.00  0.00
ATOM   3647  CHU CHU Y1768     -49.260  38.558  29.893  1.00  0.00
ATOM   3648  CHV CHV Y1769      49.712 -72.087 -72.254  1.00  0.00
ATOM   3649  CHW CHW Y1770      67.962 -87.554  88.061  1.00  0.00
ATOM   3650  CHX CHX Y1771     -55.259   7.738 -34.240  1.00  0.00
ATOM   3651  CHY CHY Y1772     -36.875  76.252 -18.755  1.00  0.00
ATOM   3652  CHZ CHZ Y1773      41.362   8.436  36.453  1.00  0.00
ATOM   3653  CIA CIA Y1774      85.160  54.126 -57.169  1.00  0.00
ATOM   3654  CIB CIB Y1775      14.155 -74.118  85.099  1.00  0.00
ATOM   3655  CIC CIC Y1776      89.530  69.497 -24.002  1.00  0.00
ATOM   3656  CID CID Y1777     -84.376 -63.247  -4.069  1.00  0.00
ATOM   3657  CIE CIE Y1778      50.589 -70.747   5.344  1.00  0.00
ATOM   3658  CIF CIF Y1779      14.525 -52.714  70.641  1.00  0.00
ATOM   3659  CIG CIG Y1780      36.575 -85.417 -53.784  1.00  0.00
ATOM   3660  CIH CIH Y1781     -77.783 -83.499  84.574  1.00  0.00
ATOM   3661  CII CII Y1782      40.742 -84.649 -80.946  1.00  0.00
ATOM   3662  CIJ CIJ Y1783      66.917 -72.810  27.996  1.00  0.00
ATOM   3663  CIK CIK Y1784      86.004 -27.680  67.024  1.00  0.00
ATOM   3664  CIL CIL Y1785     -19.287 -33.562  88.612  1.00  0.00
ATOM   3665  CIM CIM Y1786     -85.069 -57.747  63.713  1.00  0.00
ATOM   3666  CIN CIN Y1787      88.711  21.239 -56.820  1.00  0.00
ATOM   3667  CIO CIO Y1788      58.977  52.701 -85.360  1.00  0.00
ATOM   3668  CIP CIP Y1789     -63.622  49.701  37.458  1.00  0.00
ATOM   3669  CIQ CIQ Y1790     -80.563  50.121  29.542  1.00  0.00
ATOM   3670  CIR CIR Y1791     -18.092   4.391 -64.985  1.00  0.00
ATOM   3671  CIS CIS Y1792       1.731  42.806  38.519  1.00  0.00
ATOM   3672  CIT CIT Y1793     -46.718  37.165 -56.679  1.00  0.00
ATOM   3673  CIU CIU Y1794      23.268 -37.267  22.354  1.00  0.00
ATOM   3674  CIV CIV Y1795      30.012  26.659  -7.968  1.00  0.00
ATOM   3675  CIW CIW Y1796      18.198  12.818  58.379  1.00  0.00
ATOM   3676  CIX CIX Y1797      43.619 -88.773 -34.395  1.00  0.00
ATOM   3677  CIY CIY Y1798      15.816   1.466  -6.413  1.00  0.00
ATOM   3678  CIZ CIZ Y1799     -77.614  -1.443  85.005  1.00  0.00
ATOM   3679  CJA CJA Y1800     -49.125 -17.884  13.802  1.00  0.00
ATOM   3680  CJB CJB Y1801     -47.590 -73.987 -40.734  1.00  0.00
ATOM   3681  CJC CJC Y1802     -27.970  12.877  23.134  1.00  0.00
ATOM   3682  CJD CJD Y1803      54.618  12.776 -37.066  1.00  0.00
ATOM   3683  CJE CJE Y1804      87.184  64.941  65.451  1.00  0.00
ATOM   3684  CJF CJF Y1805      45.870 -65.997 -84.319  1.00  0.00
ATOM   3685  CJG CJG Y1806     -69.815 -60.760  -2.965  1.00  0.00
ATOM   3686  CJH CJH Y1807     -67.338  20.084  88.888  1.00  0.00
ATOM   3687  CJI CJI Y1808     -14.920 -50.147  18.280  1.00  0.00
ATOM   3688  CJJ CJJ Y1809      87.066 -88.743 -70.579  1.00  0.00
ATOM   3689  CJK CJK Y1810     -36.875 -63.977 -37.269  1.00  0.00
ATOM   3690  CJL CJL Y1811      54.511  77.569  62.911  1.00  0.00
ATOM   3691  CJM CJM Y1812     -45.968 -88.781 -28.538  1.00  0.00
ATOM   3692  CJN CJN Y1813      46.294  11.214  22.831  1.00  0.00
ATOM   3693  CJO CJO Y1814      26.271  52.346 -33.327  1.00  0.00
ATOM   3694  CJP CJP Y1815       0.460  67.088  54.003  1.00  0.00
ATOM   3695  CJQ CJQ Y1816     -57.570  30.852 -85.252  1.00  0.00
ATOM   3696  CJR CJR Y1817     -16.046 -18.053 -35.128  1.00  0.00
ATOM   3697  CJS CJS Y1818     -10.790  55.327 -85.604  1.00  0.00
ATOM   3698  CJT CJT Y1819     -69.798 -64.707  36.204  1.00  0.00
ATOM   3699  CJU CJU Y1820      72.094 -10.516 -60.572  1.00  0.00
ATOM   3700  CJV CJV Y1821      36.131  35.940  -9.958  1.00  0.00
ATOM   3701  CJW CJW Y1822     -84.402  86.332  10.799  1.00  0.00
ATOM   3702  CJX CJX Y1823     -36.598  48.360  22.590  1.00  0.00
ATOM   3703  CJY CJY Y1824      40.227  48.639  58.646  1.00  0.00
ATOM   3704  CJZ CJZ Y1825      -8.843  70.037  34.112  1.00  0.00
ATOM   3705  CKA CKA Y1826      85.986   8.757  88.857  1.00  0.00
ATOM   3706  CKB CKB Y1827      59.315 -52.584  61.516  1.00  0.00
ATOM   3707  CKC CKC Y1828      86.879  -7.451  73.060  1.00  0.00
ATOM   3708  CKD CKD Y1829     -71.332  60.291  77.224  1.00  0.00
ATOM   3709  CKE CKE Y1830     -19.164 -54.712 -79.932  1.00  0.00
ATOM   3710  CKF CKF Y1831     -82.959 -65.141 -79.164  1.00  0.00
ATOM   3711  CKG CKG Y1832      89.939  84.550  28.936  1.00  0.00
ATOM   3712  CKH CKH Y1833     -81.477  -0.546 -56.466  1.00  0.00
ATOM   3713  CKI CKI Y1834     -77.239 -32.085  61.300  1.00  0.00
ATOM   3714  CKJ CKJ Y1835      19.508 -19.468  10.140  1.00  0.00
ATOM   3715  CKK CKK Y1836      89.371  49.032 -23.114  1.00  0.00
ATOM   3716  CKL CKL Y1837      87.094 -87.814  48.787  1.00  0.00
ATOM   3717  CKM CKM Y1838     -60.899 -48.799 -14.335  1.00  0.00
ATOM   3718  CKN CKN Y1839     -14.261  32.578 -65.595  1.00  0.00
ATOM   3719  CKO CKO Y1840      50.258 -40.978  19.422  1.00  0.00
ATOM   3720  CKP CKP Y1841     -81.685  45.103 -18.587  1.00  0.00
ATOM   3721  CKQ CKQ Y1842     -16.139 -38.078 -16.034  1.00  0.00
ATOM   3722  CKR CKR Y1843     -84.257  66.634 -48.034  1.00  0.00
ATOM   3723  CKS CKS Y1844     -46.832  53.715  43.962  1.00  0.00
ATOM   3724  CKT CKT Y1845     -66.859 -19.664  23.215  1.00  0.00
ATOM   3725  CKU CKU Y1846      60.267  58.229 -62.555  1.00  0.00
ATOM   3726  CKV CKV Y1847      54.759   8.083  82.889  1.00  0.00
ATOM   3727  CKW CKW Y1848      69.165  23.710  69.636  1.00  0.00
ATOM   3728  CKX CKX Y1849      18.192  62.325 -70.665  1.00  0.00
ATOM   3729  CKY CKY Y1850     -76.712 -86.814  42.167  1.00  0.00
ATOM   3730  CKZ CKZ Y1851       2.758 -38.430  41.906  1.00  0.00
ATOM   3731  CLA CLA Y1852     -16.459 -63.526   8.462  1.00  0.00
ATOM   3732  CLB CLB Y1853     -39.652  37.291  20.807  1.00  0.00
ATOM   3733  CLC CLC Y1854      88.794 -48.406 -20.181  1.00  0.00
ATOM   3734  CLD CLD Y1855     -48.633 -36.997   3.316  1.00  0.00
ATOM   3735  CLE CLE Y1856     -53.226 -86.438  70.814  1.00  0.00
ATOM   3736  CLF CLF Y1857     -80.046  82.491  30.055  1.00  0.00
ATOM   3737  CLG CLG Y1858      84.159 -62.068 -58.597  1.00  0.00
ATOM   3738  CLH CLH Y1859      88.179  45.274 -68.790  1.00  0.00
ATOM   3739  CLI CLI Y1860      42.723 -39.378  68.547  1.00  0.00
ATOM   3740  CLJ CLJ Y1861     -15.831  58.361 -14.433  1.00  0.00
ATOM   3741  CLK CLK Y1862      87.346 -11.145 -83.894  1.00  0.00
ATOM   3742  CLL CLL Y1863      70.368  18.307 -83.144  1.00  0.00
ATOM   3743  CLM CLM Y1864      47.237 -68.062 -48.774  1.00  0.00
ATOM   3744  CLN CLN Y1865     -12.746 -36.479  24.703  1.00  0.00
ATOM   3745  CLO CLO Y1866     -61.880  85.182  28.423  1.00  0.00
ATOM   3746  CLP CLP Y1867     -49.458 -36.516 -86.845  1.00  0.00
ATOM   3747  CLQ CLQ Y1868     -65.154  48.271 -60.413  1.00  0.00
ATOM   3748  CLR CLR Y1869     -45.154 -88.932  55.964  1.00  0.00
ATOM   3749  CLS CLS Y1870     -29.218 -33.492  -4.555  1.00  0.00
ATOM   3750  CLT CLT Y1871      38.598  32.298  39.135  1.00  0.00
ATOM   3751  CLU CLU Y1872      81.319   0.104  56.820  1.00  0.00
ATOM   3752  CLV CLV Y1873     -85.671 -48.569  20.748  1.00  0.00
ATOM   3753  CLW CLW Y1874     -44.144 -66.312 -23.166  1.00  0.00
ATOM   3754  CLX CLX Y1875     -58.060 -20.682  58.346  1.00  0.00
ATOM   3755  CLY CLY Y1876      64.151 -49.579 -51.633  1.00  0.00
ATOM   3756  CLZ CLZ Y1877      32.025 -36.806  15.205  1.00  0.00
ATOM   3757  CMA CMA Y1878     -36.815 -59.879 -63.045  1.00  0.00
ATOM   3758  CMB CMB Y1879      -9.752   1.201  86.596  1.00  0.00
ATOM   3759  CMC CMC Z1880       8.997  -2.074 -48.319  1.00  0.00
ATOM   3760  CMD CMD Z1881     -47.239  -0.649  79.779  1.00  0.00
ATOM   3761  CME CME Z1882      15.416  43.821  38.354  1.00  0.00
ATOM   3762  CMF CMF Z1883      63.880  33.253  -0.602  1.00  0.00
ATOM   3763  CMG CMG Z1884     -12.402 -40.442 -30.085  1.00  0.00
ATOM   3764  CMH CMH Z1885       1.480  10.249  38.526  1.00  0.00
ATOM   3765  CMI CMI Z1886      38.758 -69.048  -4.976  1.00  0.00
ATOM   3766  CMJ CMJ Z1887      66.070 -42.897 -58.501  1.00  0.00
ATOM   3767  CMK CMK Z1888      -9.382  16.048 -79.591  1.00  0.00
ATOM   3768  CML CML Z1889      25.730  33.154 -27.803  1.00  0.00
ATOM   3769  CMM CMM Z1890      42.704  58.243  65.878  1.00  0.00
ATOM   3770  CMN CMN Z1891     -50.307 -33.752 -67.717  1.00  0.00
ATOM   3771  CMO CMO Z1892     -23.797  26.168  45.557  1.00  0.00
ATOM   3772  CMP CMP Z1893     -70.384  20.174  60.835  1.00  0.00
ATOM   3773  CMQ CMQ Z1894      78.667 -45.815 -15.309  1.00  0.00
ATOM   3774  CMR CMR Z1895     -34.494  44.762 -73.011  1.00  0.00
ATOM   3775  CMS CMS Z1896      58.098  62.149  22.865  1.00  0.00
ATOM   3776  CMT CMT Z1897      17.093 -36.601  74.061  1.00  0.00
ATOM   3777  CMU CMU Z1898      46.301  -2.963  63.539  1.00  0.00
ATOM   3778  CMV CMV Z1899     -65.738 -20.221 -40.696  1.00  0.00
ATOM   3779  CMW CMW Z1900     -84.500 -38.921 -31.277  1.00  0.00
ATOM   3780  CMX CMX Z1901      -3.597 -21.619  44.424  1.00  0.00
ATOM   3781  CMY CMY Z1902     -33.753  76.661 -73.854  1.00  0.00
ATOM   3782  CMZ CMZ Z1903     -16.986 -66.942 -51.160  1.00  0.00
ATOM   3783  CNA CNA Z1904       5.674 -50.588  16.790  1.00  0.00
ATOM   3784  CNB CNB Z1905      55.995 -61.725  54.613  1.00  0.00
ATOM   3785  CNC CNC Z1906      37.147 -44.153 -42.935  1.00  0.00
ATOM   3786  CND CND Z1907     -50.516  -2.390  41.660  1.00  0.00
ATOM   3787  CNE CNE Z1908     -40.863 -70.498  31.561  1.00  0.00
ATOM   3788  CNF CNF Z1909      13.641  66.754  77.657  1.00  0.00
ATOM   3789  CNG CNG Z1910     -43.029  65.672  15.067  1.00  0.00
ATOM   3790  CNH CNH Z1911      -8.419 -15.615  22.219  1.00  0.00
ATOM   3791  CNI CNI Z1912     -44.339  19.263 -23.874  1.00  0.00
ATOM   3792  CNJ CNJ Z1913      81.454 -26.404   0.669  1.00  0.00
ATOM   3793  CNK CNK Z1914     -53.513  79.717  51.651  1.00  0.00
ATOM   3794  CNL CNL Z1915     -23.004  14.314 -33.994  1.00  0.00
ATOM   3795  CNM CNM Z1916     -23.489 -40.248  61.024  1.00  0.00
ATOM   3796  CNN CNN Z1917      56.454 -30.151   7.217  1.00  0.00
ATOM   3797  CNO CNO Z1918       3.618  77.024  64.829  1.00  0.00
ATOM   3798  CNP CNP Z1919     -18.771 -12.077 -56.331  1.00  0.00
ATOM   3799  CNQ CNQ Z1920     -58.712  74.871 -50.761  1.00  0.00
ATOM   3800  CNR CNR Z1921      61.254 -16.985 -19.257  1.00  0.00
ATOM   3801  CNS CNS Z1922     -39.786  31.812  30.612  1.00  0.00
ATOM   3802  CNT CNT Z1923      80.580  15.796   0.098  1.00  0.00
ATOM   3803  CNU CNU Z1924     -82.873  41.593 -76.235  1.00  0.00
ATOM   3804  CNV CNV Z1925      67.396  27.891  30.931  1.00  0.00
ATOM   3805  CNW CNW Z1926      21.888 -85.241  15.010  1.00  0.00
ATOM   3806  CNX CNX Z1927     -59.923  27.428   0.758  1.00  0.00
ATOM   3807  CNY CNY Z1928      79.560  45.699 -11.373  1.00  0.00
ATOM   3808  CNZ CNZ Z1929      19.558 -84.576 -22.904  1.00  0.00
ATOM   3809  COA COA Z1930     -72.485   2.264 -58.724  1.00  0.00
ATOM   3810  COB COB Z1931     -21.485  34.889 -75.029  1.00  0.00
ATOM   3811  COC COC Z1932      81.965 -70.972 -10.651  1.00  0.00
ATOM   3812  COD COD Z1933     -59.910 -78.890   7.368  1.00  0.00
ATOM   3813  COE COE Z1934      76.238  26.207 -63.667  1.00  0.00
ATOM   3814  COF COF Z1935      31.716 -13.811 -74.702  1.00  0.00
ATOM   3815  COG COG Z1936     -42.586  10.248  14.460  1.00  0.00
ATOM   3816  COH COH Z1937      20.349  -0.450  61.949  1.00  0.00
ATOM   3817  COI COI Z1938     -58.046  33.067 -62.369  1.00  0.00
ATOM   3818  COJ COJ Z1939     -17.354 -41.751  31.631  1.00  0.00
ATOM   3819  COK COK Z1940      24.266 -68.447 -68.626  1.00  0.00
ATOM   3820  COL COL Z1941      67.949  71.194 -64.223  1.00  0.00
ATOM   3821  COM COM Z1942      -7.308  47.134 -27.163  1.00  0.00
ATOM   3822  CON CON Z1943      24.554 -74.909  65.758  1.00  0.00
ATOM   3823  COO COO Z1944     -71.220 -72.467 -50.490  1.00  0.00
ATOM   3824  COP COP Z1945      44.352  24.318 -66.481  1.00  0.00
ATOM   3825  COQ COQ Z1946      41.473 -37.308  30.622  1.00  0.00
ATOM   3826  COR COR Z1947     -26.327 -14.511  82.256  1.00  0.00
ATOM   3827  COS COS Z1948      17.478  73.427  23.275  1.00  0.00
ATOM   3828  COT COT Z1949      32.453   6.060 -81.057  1.00  0.00
ATOM   3829  COU COU Z1950     -28.105 -67.106  70.224  1.00  0.00
ATOM   3830  COV COV Z1951     -60.036  50.291  72.422  1.00  0.00
ATOM   3831  COW COW Z1952     -15.878 -74.322  26.646  1.00  0.00
ATOM   3832  COX COX Z1953      44.041  65.219 -31.910  1.00  0.00
ATOM   3833  COY COY Z1954      27.628  53.368   5.412  1.00  0.00
ATOM   3834  COZ COZ Z1955      39.066   1.991 -26.612  1.00  0.00
ATOM   3835  CPA CPA Z1956     -23.522 -80.857   0.866  1.00  0.00
ATOM   3836  CPB CPB Z1957     -79.900  -9.170  13.178  1.00  0.00
ATOM   3837  CPC CPC Z1958      16.717 -23.613 -60.726  1.00  0.00
ATOM   3838  CPD CPD Z1959     -29.357 -15.607 -25.969  1.00  0.00
ATOM   3839  CPE CPE Z1960      33.057  28.835   3.692  1.00  0.00
ATOM   3840  CPF CPF Z1961      15.069  73.125  42.553  1.00  0.00
ATOM   3841  CPG CPG Z1962     -65.713  -0.925 -30.116  1.00  0.00
ATOM   3842  CPH CPH Z1963      43.054  58.753 -67.847  1.00  0.00
ATOM   3843  CPI CPI Z1964     -75.026  75.518  53.430  1.00  0.00
ATOM   3844  CPJ CPJ Z1965      72.114   9.812 -22.727  1.00  0.00
ATOM   3845  CPK CPK Z1966      -5.702  63.485   1.243  1.00  0.00
ATOM   3846  CPL CPL Z1967      81.339  79.518 -29.897  1.00  0.00
ATOM   3847  CPM CPM Z1968     -59.729   2.622   4.481  1.00  0.00
ATOM   3848  CPN CPN Z1969      46.866 -65.210  73.509  1.00  0.00
ATOM   3849  CPO CPO Z1970      70.826 -76.588 -71.297  1.00  0.00
ATOM   3850  CPP CPP Z1971     -41.080  -4.100   0.748  1.00  0.00
ATOM   3851  CPQ CPQ Z1972       3.165  27.153  10.577  1.00  0.00
ATOM   3852  CPR CPR Z1973      38.721  81.804 -28.005  1.00  0.00
ATOM   3853  CPS CPS Z1974     -32.805   6.950 -53.745  1.00  0.00
ATOM   3854  CPT CPT Z1975      71.506 -11.355 -63.363  1.00  0.00
ATOM   3855  CPU CPU Z1976     -42.814  -2.807  19.569  1.00  0.00
ATOM   3856  CPV CPV Z1977      80.397  -1.797  83.024  1.00  0.00
ATOM   3857  CPW CPW Z1978       9.230 -18.554  44.470  1.00  0.00
ATOM   3858  CPX CPX Z1979      62.680  80.116  -7.982  1.00  0.00
ATOM   3859  CPY CPY Z1980       7.258 -22.312  19.061  1.00  0.00
ATOM   3860  CPZ CPZ Z1981     -72.119  42.768  52.689  1.00  0.00
ATOM   3861  CQA CQA Z1982     -29.586  28.566  -8.000  1.00  0.00
ATOM   3862  CQB CQB Z1983      68.855 -60.270  21.609  1.00  0.00
ATOM   3863  CQC CQC Z1984      71.075 -12.079  42.309  1.00  0.00
ATOM   3864  CQD CQD Z1985      33.876  11.624   9.748  1.00  0.00
ATOM   3865  CQE CQE Z1986     -39.165  42.943 -48.204  1.00  0.00
ATOM   3866  CQF CQF Z1987     -68.962 -60.956  33.601  1.00  0.00
ATOM   3867  CQG CQG Z1988     -21.887  74.660 -34.196  1.00  0.00
ATOM   3868  CQH CQH Z1989     -18.207   7.780  63.666  1.00  0.00
ATOM   3869  CQI CQI Z1990     -11.592   6.772  83.076  1.00  0.00
ATOM   3870  CQJ CQJ Z1991     -26.606 -25.058   8.515  1.00  0.00
ATOM   3871  CQK CQK Z1992     -47.133  62.280 -34.724  1.00  0.00
ATOM   3872  CQL CQL Z1993     -36.227  80.333 -28.621  1.00  0.00
ATOM   3873  CQM CQM Z1994     -36.461  39.956  59.705  1.00  0.00
ATOM   3874  CQN CQN Z1995      55.748  16.542 -47.770  1.00  0.00
ATOM   3875  CQO CQO Z1996      16.442  14.503  11.685  1.00  0.00
ATOM   3876  CQP CQP Z1997       6.801  11.515  83.675  1.00  0.00
ATOM   3877  CQQ CQQ Z1998      -1.203  80.082 -43.673  1.00  0.00
ATOM   3878  CQR CQR Z1999      79.516  71.890  62.923  1.00  0.00
ATOM   3879  CQS CQS Z2000      55.775 -72.866 -79.814  1.00  0.00
ATOM   3880  CQT CQT Z2001     -19.143 -35.099 -77.575  1.00  0.00
ATOM   3881  CQU CQU Z2002     -13.439  60.218 -13.939  1.00  0.00
ATOM   3882  CQV CQV Z2003      22.368  75.890 -34.213  1.00  0.00
ATOM   3883  CQW CQW Z2004      35.063  77.318  10.324  1.00  0.00
ATOM   3884  CQX CQX Z2005     -49.505  -7.535 -18.242  1.00  0.00
ATOM   3885  CQY CQY Z2006     -48.697 -78.487 -10.694  1.00  0.00
ATOM   3886  CQZ CQZ Z2007      -1.628  58.430  45.378  1.00  0.00
ATOM   3887  CRA CRA Z2008     -66.514  48.453 -22.925  1.00  0.00
ATOM   3888  CRB CRB Z2009     -71.545   6.319  -6.498  1.00  0.00
ATOM   3889  CRC CRC Z2010      27.396 -83.341 -14.254  1.00  0.00
ATOM   3890  CRD CRD Z2011      75.214  77.422  83.285  1.00  0.00
ATOM   3891  CRE CRE Z2012      33.094  26.835  70.361  1.00  0.00
ATOM   3892  CRF CRF Z2013     -82.357 -83.813  75.486  1.00  0.00
ATOM   3893  CRG CRG Z2014     -81.902  48.114  83.555  1.00  0.00
ATOM   3894  CRH CRH Z2015     -77.742  83.711  30.498  1.00  0.00
ATOM   3895  CRI CRI Z2016      35.562 -23.700  -3.721  1.00  0.00
ATOM   3896  CRJ CRJ Z2017     -32.489  56.219 -22.150  1.00  0.00
ATOM   3897  CRK CRK Z2018     -72.071 -26.924  -9.436  1.00  0.00
ATOM   3898  CRL CRL Z2019      16.362 -64.835 -25.223  1.00  0.00
ATOM   3899  CRM CRM Z2020     -10.157 -13.164 -80.495  1.00  0.00
ATOM   3900  CRN CRN Z2021       9.975 -32.715 -71.268  1.00  0.00
ATOM   3901  CRO CRO Z2022     -85.268 -37.126  46.525  1.00  0.00
ATOM   3902  CRP CRP Z2023      -9.440  20.277 -54.365  1.00  0.00
ATOM   3903  CRQ CRQ Z2024      61.501 -77.926  -3.825  1.00  0.00
ATOM   3904  CRR CRR Z2025      88.238 -55.056  83.213  1.00  0.00
ATOM   3905  CRS CRS Z2026      10.262  25.706 -64.989  1.00  0.00
ATOM   3906  CRT CRT Z2027      64.851 -50.881  66.424  1.00  0.00
ATOM   3907  CRU CRU Z2028      53.138 -31.978  70.336  1.00  0.00
ATOM   3908  CRV CRV Z2029      12.864 -84.554  36.144  1.00  0.00
ATOM   3909  CRW CRW Z2030      -9.083  81.662 -63.011  1.00  0.00
ATOM   3910  CRX CRX Z2031      85.024  74.400 -52.777  1.00  0.00
ATOM   3911  CRY CRY Z2032      -1.976  72.741 -24.296  1.00  0.00
ATOM   3912  CRZ CRZ Z2033      -8.059  43.329  13.008  1.00  0.00
ATOM   3913  CSA CSA Z2034     -63.015 -81.495  78.781  1.00  0.00
ATOM   3914  CSB CSB Z2035      81.053 -35.009  62.608  1.00  0.00
ATOM   3915  CSC CSC Z2036      37.552 -73.724  37.104  1.00  0.00
ATOM   3916  CSD CSD Z2037     -70.298  37.417  27.121  1.00  0.00
ATOM   3917  CSE CSE Z2038      72.562  38.725  60.180  1.00  0.00
ATOM   3918  CSF CSF Z2039      74.647 -78.855  84.510  1.00  0.00
ATOM   3919  CSG CSG Z2040      61.665 -24.801  78.764  1.00  0.00
ATOM   3920  CSH CSH Z2041      52.894  76.250 -28.253  1.00  0.00
ATOM   3921  CSI CSI Z2042      43.829 -21.665 -60.531  1.00  0.00
ATOM   3922  CSJ CSJ Z2043     -63.822  74.901 -79.804  1.00  0.00
ATOM   3923  CSK CSK Z2044      17.345 -27.929 -83.187  1.00  0.00
ATOM   3924  CSL CSL Z2045     -23.041  32.270  69.540  1.00  0.00
ATOM   3925  CSM CSM Z2046     -27.056 -82.488  85.225  1.00  0.00
ATOM   3926  CSN CSN Z2047      50.292   3.207  27.143  1.00  0.00
ATOM   3927  CSO CSO Z2048       0.542  66.266 -67.920  1.00  0.00
ATOM   3928  CSP CSP Z2049     -20.042  71.918  55.737  1.00  0.00
ATOM   3929  CSQ CSQ Z2050     -47.528 -44.892  67.794  1.00  0.00
ATOM   3930  CSR CSR Z2051      27.440  38.412  60.439  1.00  0.00
ATOM   3931  CSS CSS Z2052      83.185  29.740 -31.476  1.00  0.00
ATOM   3932  CST CST Z2053      83.589  82.722  72.124  1.00  0.00
ATOM   3933  CSU CSU Z2054      28.356 -56.221  10.500  1.00  0.00
ATOM   3934  CSV CSV Z2055     -10.551 -29.541 -55.558  1.00  0.00
ATOM   3935  CSW CSW Z2056      75.488  21.327  77.986  1.00  0.00
ATOM   3936  CSX CSX Z2057      -8.183 -88.807 -78.069  1.00  0.00
ATOM   3937  CSY CSY Z2058     -68.793 -13.605  70.816  1.00  0.00
ATOM   3938  CSZ CSZ Z2059      -1.041 -81.944 -22.189  1.00  0.00
ATOM   3939  CTA CTA Z2060      10.619  12.306 -82.968  1.00  0.00
ATOM   3940  CTB CTB Z2061     -65.767  77.764  36.297  1.00  0.00
ATOM   3941  CTC CTC Z2062     -55.095 -69.981  85.620  1.00  0.00
ATOM   3942  CTD CTD Z2063     -32.079 -56.942 -84.459  1.00  0.00
ATOM   3943  CTE CTE Z2064      82.237 -62.340 -40.570  1.00  0.00
ATOM   3944  CTF CTF Z2065      59.363 -14.339 -42.843  1.00  0.00
ATOM   3945  CTG CTG Z2066      84.499 -26.238  84.843  1.00  0.00
ATOM   3946  CTH CTH Z2067      45.973  26.236  38.748  1.00  0.00
ATOM   3947  CTI CTI Z2068     -49.296 -31.899  28.832  1.00  0.00
ATOM   3948  CTJ CTJ Z2069     -73.738 -58.435 -21.212  1.00  0.00
ATOM   3949  CTK CTK Z2070     -65.466  70.950  -8.839  1.00  0.00
ATOM   3950  CTL CTL Z2071     -52.311 -65.528  65.511  1.00  0.00
ATOM   3951  CTM CTM Z2072     -24.319 -68.055  48.449  1.00  0.00
ATOM   3952  CTN CTN Z2073     -67.165 -26.680  53.201  1.00  0.00
ATOM   3953  CTO CTO Z2074     -61.510  77.729  66.145  1.00  0.00
ATOM   3954  CTP CTP Z2075      -9.560  38.228  -6.318  1.00  0.00
ATOM   3955  CTQ CTQ Z2076      71.729 -40.695  44.477  1.00  0.00
ATOM   3956  CTR CTR Z2077      76.809  69.516  46.892  1.00  0.00
ATOM   3957  CTS CTS Z2078      71.165 -50.130 -82.587  1.00  0.00
ATOM   3958  CTT CTT Z2079       6.703  42.230  59.678  1.00  0.00
ATOM   3959  CTU CTU Z2080      46.155 -42.947 -19.114  1.00  0.00
ATOM   3960  CTV CTV Z2081      23.485 -33.383 -22.765  1.00  0.00
ATOM   3961  CTW CTW Z2082     -12.401  74.928  80.537  1.00  0.00
ATOM   3962  CTX CTX Z2083     -75.559   5.542  78.840  1.00  0.00
ATOM   3963  CTY CTY Z2084      23.404  -5.427  20.351  1.00  0.00
ATOM   3964  CTZ CTZ Z2085      74.777  61.167 -79.911  1.00  0.00
ATOM   3965  CUA CUA Z2086     -17.934   1.427 -72.362  1.00  0.00
ATOM   3966  CUB CUB Z2087      10.251 -84.205  -4.090  1.00  0.00
ATOM   3967  CUC CUC Z2088     -20.432 -19.251  40.225  1.00  0.00
ATOM   3968  CUD CUD Z2089     -35.955  28.218 -64.271  1.00  0.00
ATOM   3969  CUE CUE Z2090      13.508 -42.749  37.812  1.00  0.00
ATOM   3970  CUF CUF Z2091      37.039 -85.104 -35.767  1.00  0.00
ATOM   3971  CUG CUG Z2092     -28.503  60.554  41.474  1.00  0.00
ATOM   3972  CUH CUH Z2093      81.707  65.234 -65.267  1.00  0.00
ATOM   3973  CUI CUI Z2094      39.667 -82.934  16.600  1.00  0.00
ATOM   3974  CUJ CUJ Z2095     -35.480  67.175  82.722  1.00  0.00
ATOM   3975  CUK CUK Z2096     -84.553  -5.304  84.046  1.00  0.00
ATOM   3976  CUL CUL Z2097     -79.399  26.642 -19.957  1.00  0.00
ATOM   3977  CUM CUM Z2098      62.259  12.841  75.613  1.00  0.00
ATOM   3978  CUN CUN Z2099     -23.762 -56.028   9.394  1.00  0.00
ATOM   3979  CUO CUO Z2100      23.645  63.595  48.728  1.00  0.00
ATOM   3980  CUP CUP Z2101     -48.827 -51.996 -24.990  1.00  0.00
ATOM   3981  CUQ CUQ Z2102      59.664  42.063  82.215  1.00  0.00
ATOM   3982  CUR CUR Z2103      72.471   1.537  31.319  1.00  0.00
ATOM   3983  CUS CUS Z2104     -55.421 -30.111  67.557  1.00  0.00
ATOM   3984  CUT CUT Z2105     -35.177 -78.779 -71.664  1.00  0.00
ATOM   3985  CUU CUU Z2106      -9.464  29.738  59.370  1.00  0.00
ATOM   3986  CUV CUV Z2107     -80.453  62.358  25.326  1.00  0.00
ATOM   3987  CUW CUW Z2108      32.204  55.012 -20.281  1.00  0.00
ATOM   3988  CUX CUX Z2109      80.243  54.426 -54.374  1.00  0.00
ATOM   3989  CUY CUY Z2110      73.107 -40.735  -0.131  1.00  0.00
ATOM   3990  CUZ CUZ Z2111      40.311  -2.294 -48.069  1.00  0.00
ATOM   3991  CVA CVA Z2112     -64.356  20.834 -23.326  1.00  0.00
ATOM   3992  CVB CVB Z2113     -25.468 -49.765 -13.640  1.00  0.00
ATOM   3993  CVC CVC Z2114     -11.159 -60.665  -2.537  1.00  0.00
ATOM   3994  CVD CVD Z2115      23.895  65.068 -78.300  1.00  0.00
ATOM   3995  CVE CVE Z2116      64.877 -29.461  53.972  1.00  0.00
ATOM   3996  CVF CVF Z2117     -71.637 -55.540  -5.828  1.00  0.00
ATOM   3997  CVG CVG Z2118     -81.350 -50.123  52.523  1.00  0.00
ATOM   3998  CVH CVH Z2119     -54.942  70.823  78.619  1.00  0.00
ATOM   3999  CVI CVI Z2120       6.856  75.601  12.334  1.00  0.00
ATOM   4000  CVJ CVJ Z2121      69.382  77.242 -87.198  1.00  0.00
ATOM   4001  CVK CVK Z2122      59.470  48.512 -19.701  1.00  0.00
ATOM   4002  CVL CVL Z2123     -15.883  12.083 -11.609  1.00  0.00
ATOM   4003  CVM CVM Z2124      42.115  15.065 -10.918  1.00  0.00
ATOM   4004  CVN CVN Z2125     -45.548 -62.462  14.588  1.00  0.00
ATOM   4005  CVO CVO Z2126       7.453  83.755  74.999  1.00  0.00
ATOM   4006  CVP CVP Z2127      49.779 -44.838 -73.879  1.00  0.00
ATOM   4007  CVQ CVQ Z2128     -27.768  13.667 -76.103  1.00  0.00
ATOM   4008  CVR CVR Z2129      49.505  36.060 -18.195  1.00  0.00
ATOM   4009  CVS CVS Z2130     -63.015  31.379  76.988  1.00  0.00
ATOM   4010  CVT CVT Z2131      83.600  67.696 -10.395  1.00  0.00
ATOM   4011  CVU CVU Z2132      81.195 -56.959 -62.342  1.00  0.00
ATOM   4012  CVV CVV Z2133     -52.427 -81.123  40.853  1.00  0.00
ATOM   4013  CVW CVW Z2134      75.620  -9.907   3.052  1.00  0.00
ATOM   4014  CVX CVX Z2135     -83.388  37.173  11.404  1.00  0.00
ATOM   4015  CVY CVY Z2136     -73.182  53.705 -41.382  1.00  0.00
ATOM   4016  CVZ CVZ Z2137      63.397   3.873  15.240  1.00  0.00
ATOM   4017  CWA CWA Z2138      70.446 -88.699   7.094  1.00  0.00
ATOM   4018  CWB CWB Z2139     -35.801  82.579  41.656  1.00  0.00
ATOM   4019  CWC CWC Z2140     -55.016 -58.442  53.673  1.00  0.00
ATOM   4020  CWD CWD Z2141      14.699  20.704  66.075  1.00  0.00
ATOM   4021  CWE CWE Z2142      78.443 -63.719  68.069  1.00  0.00
ATOM   4022  CWF CWF Z2143     -68.931 -40.300  21.787  1.00  0.00
ATOM   4023  CWG CWG Z2144     -17.344  20.705  19.196  1.00  0.00
ATOM   4024  CWH CWH Z2145     -56.533 -11.482  16.116  1.00  0.00
ATOM   4025  CWI CWI Z2146      42.868  38.620  80.304  1.00  0.00
ATOM   4026  CWJ CWJ Z2147     -16.375  44.450  85.817  1.00  0.00
ATOM   4027  CWK CWK Z2148      44.919 -22.798  80.319  1.00  0.00
ATOM   4028  CWL CWL Z2149     -19.964  36.746 -40.279  1.00  0.00
ATOM   4029  CWM CWM Z2150      29.001  12.550  56.798  1.00  0.00
ATOM   4030  CWN CWN Z2151      68.546 -29.775 -46.414  1.00  0.00
ATOM   4031  CWO CWO Z2152     -32.781  65.600 -11.875  1.00  0.00
ATOM   4032  CWP CWP Z2153      74.890 -43.509  82.602  1.00  0.00
ATOM   4033  CWQ CWQ Z2154     -82.787 -70.625  59.833  1.00  0.00
ATOM   4034  CWR CWR Z2155      85.401  17.319  40.660  1.00  0.00
ATOM   4035  CWS CWS Z2156     -30.390 -76.138 -18.438  1.00  0.00
ATOM   4036  CWT CWT Z2157      86.169 -35.483 -69.799  1.00  0.00
ATOM   4037  CWU CWU Z2158     -70.344 -84.631 -15.650  1.00  0.00
ATOM   4038  CWV CWV Z2159      66.471  59.256 -51.352  1.00  0.00
ATOM   4039  CWW CWW Z2160     -76.787 -83.285  33.809  1.00  0.00
ATOM   4040  CWX CWX Z2161     -64.058 -72.604 -75.928  1.00  0.00
ATOM   4041  CWY CWY Z2162     -75.377 -54.544  74.159  1.00  0.00
ATOM   4042  CWZ CWZ Z2163     -80.645 -45.091 -84.788  1.00  0.00
ATOM   4043  CXA CXA Z2164      58.666  41.941 -53.882  1.00  0.00
ATOM   4044  CXB CXB Z2165      26.576  62.765 -62.181  1.00  0.00
ATOM   4045  CXC CXC Z2166     -66.011 -30.054  75.511  1.00  0.00
ATOM   4046  CXD CXD Z2167      -8.061  28.313  77.201  1.00  0.00
ATOM   4047  CXE CXE Z2168       0.517  47.017 -82.966  1.00  0.00
ATOM   4048  CXF CXF Z2169      67.097  38.261 -82.055  1.00  0.00
ATOM   4049  CXG CXG Z2170      77.683 -78.380  38.494  1.00  0.00
ATOM   4050  CXH CXH Z2171     -70.731   7.833  26.277  1.00  0.00
ATOM   4051  CXI CXI Z2172      31.987  54.610  28.195  1.00  0.00
ATOM   4052  CXJ CXJ Z2173      87.114  80.189 -66.060  1.00  0.00
ATOM   4053  CXK CXK Z2174      -5.022  33.781  32.851  1.00  0.00
ATOM   4054  CXL CXL Z2175      47.772 -70.557 -25.139  1.00  0.00
ATOM   4055  CXM CXM Z2176      -4.780 -66.616  84.705  1.00  0.00
ATOM   4056  CXN CXN Z2177     -15.754  41.991  44.915  1.00  0.00
ATOM   4057  CXO CXO Z2178      67.787  57.583  -5.260  1.00  0.00
ATOM   4058  CXP CXP Z2179      19.824  45.384 -67.162  1.00  0.00
ATOM   4059  CXQ CXQ Z2180     -81.900 -72.862  -7.283  1.00  0.00
ATOM   4060  CXR CXR Z2181     -25.352   6.403  34.878  1.00  0.00
ATOM   4061  CXS CXS Z2182      -2.215 -41.968 -84.491  1.00  0.00
ATOM   4062  CXT CXT Z2183     -73.563 -56.522  11.528  1.00  0.00
ATOM   4063  CXU CXU Z2184     -70.929 -18.819  45.221  1.00  0.00
ATOM   4064  CXV CXV Z2185     -67.403  31.334  89.126  1.00  0.00
ATOM   4065  CXW CXW Z2186      21.816  28.476  21.162  1.00  0.00
ATOM   4066  CXX CXX Z2187       6.595 -85.853  87.925  1.00  0.00
ATOM   4067  CXY CXY Z2188      29.495  86.178  88.356  1.00  0.00
ATOM   4068  CXZ CXZ Z2189     -49.014  15.615  59.246  1.00  0.00
ATOM   4069  CYA CYA Z2190     -10.548  57.873  85.047  1.00  0.00
ATOM   4070  CYB CYB Z2191      20.405  51.511 -41.709  1.00  0.00
ATOM   4071  CYC CYC Z2192      62.584  -5.064  83.753  1.00  0.00
ATOM   4072  CYD CYD Z2193     -62.472 -63.598 -30.057  1.00  0.00
ATOM   4073  CYE CYE Z2194      33.069 -21.150  57.908  1.00  0.00
ATOM   4074  CYF CYF Z2195       5.447  46.167   4.655  1.00  0.00
ATOM   4075  CYG CYG Z2196      72.852  17.903  61.297  1.00  0.00
ATOM   4076  CYH CYH Z2197     -26.472 -11.683  56.534  1.00  0.00
ATOM   4077  CYI CYI Z2198     -32.221 -58.421  40.230  1.00  0.00
ATOM   4078  CYJ CYJ Z2199     -44.845 -59.995  73.583  1.00  0.00
ATOM   4079  CYK CYK Z2200      87.789  52.368  46.521  1.00  0.00
ATOM   4080  CYL CYL Z2201     -67.869  83.061  14.112  1.00  0.00
ATOM   4081  CYM CYM Z2202     -60.913  21.094 -87.430  1.00  0.00
ATOM   4082  CYN CYN Z2203       5.816  48.047 -21.360  1.00  0.00
ATOM   4083  CYO CYO Z2204      18.634 -73.227  -4.766  1.00  0.00
ATOM   4084  CYP CYP Z2205     -22.285  58.902 -85.374  1.00  0.00
ATOM   4085  CYQ CYQ Z2206     -46.789 -45.713   5.311  1.00  0.00
ATOM   4086  CYR CYR Z2207     -78.448  84.645 -30.440  1.00  0.00
ATOM   4087  CYS CYS Z2208     -21.241  23.636   1.090  1.00  0.00
ATOM   4088  CYT CYT Z2209     -83.808  73.783  12.523  1.00  0.00
ATOM   4089  CYU CYU Z2210     -32.531 -70.931  16.073  1.00  0.00
ATOM   4090  CYV CYV Z2211     -47.453 -49.466  29.545  1.00  0.00
ATOM   4091  CYW CYW Z2212      22.239 -55.541  -8.959  1.00  0.00
ATOM   4092  CYX CYX Z2213      -0.409 -70.402  56.534  1.00  0.00
ATOM   4093  CYY CYY Z2214      45.020   8.548  83.427  1.00  0.00
ATOM   4094  CYZ CYZ Z2215     -36.697   9.182  88.171  1.00  0.00
ATOM   4095  CZA CZA Z2216      26.923  -4.556  36.479  1.00  0.00
ATOM   4096  CZB CZB Z2217      89.022  32.636  49.058  1.00  0.00
ATOM   4097  CZC CZC Z2218      18.387  10.039 -23.008  1.00  0.00
ATOM   4098  CZD CZD Z2219      -7.124  38.312 -43.396  1.00  0.00
ATOM   4099  CZE CZE Z2220     -83.381 -65.524 -20.324  1.00  0.00
ATOM   4100  CZF CZF Z2221     -30.628 -64.485  -7.127  1.00  0.00
ATOM   4101  CZG CZG Z2222     -76.764  -3.054  30.571  1.00  0.00
ATOM   4102  CZH CZH Z2223     -17.308  -4.531  12.991  1.00  0.00
ATOM   4103  CZI CZI Z2224      53.385 -86.753  73.842  1.00  0.00
ATOM   4104  CZJ CZJ Z2225      81.528  14.121 -84.046  1.00  0.00
ATOM   4105  CZK CZK Z2226     -83.324 -24.706 -46.165  1.00  0.00
ATOM   4106  CZL CZL Z2227     -28.550   5.574  -0.892  1.00  0.00
ATOM   4107  CZM CZM Z2228      18.925 -85.837  50.422  1.00  0.00
ATOM   4108  CZN CZN Z2229     -52.663  11.498 -40.333  1.00  0.00
ATOM   4109  CZO CZO Z2230     -50.597  64.619 -82.401  1.00  0.00
ATOM   4110  CZP CZP Z2231      40.666   1.875 -68.950  1.00  0.00
ATOM   4111  CZQ CZQ Z2232      10.797  79.891 -58.819  1.00  0.00
ATOM   4112  CZR CZR Z2233     -47.506 -88.960  27.466  1.00  0.00
ATOM   4113  CZS CZS Z2234      -5.382  31.023 -21.313  1.00  0.00
ATOM   4114  CZT CZT Z2235     -23.103  81.268  43.065  1.00  0.00
ATOM   4115  CZU CZU Z2236      -5.914  48.673  29.066  1.00  0.00
ATOM   4116  CZV CZV Z2237     -41.584 -17.851  64.872  1.00  0.00
ATOM   4117  CZW CZW Z2238     -14.999 -16.410  77.668  1.00  0.00
ATOM   4118  CZX CZX Z2239      59.499  49.053  47.905  1.00  0.00
ATOM   4119  CZY CZY Z2240       4.669  75.297  -5.094  1.00  0.00
ATOM   4120  CZZ CZZ Z2241       4.466 -26.985 -41.977  1.00  0.00
ATOM   4121  DAA DAA Z2242       8.861  62.956  -2.735  1.00  0.00
ATOM   4122  DAB DAB Z2243      19.512  30.410 -51.220  1.00  0.00
ATOM   4123  DAC DAC Z2244      54.814  55.139 -44.754  1.00  0.00
ATOM   4124  DAD DAD Z2245      41.604 -31.700 -28.115  1.00  0.00
ATOM   4125  DAE DAE Z2246      19.434 -65.442  21.961  1.00  0.00
ATOM   4126  DAF DAF Z2247      52.991 -20.038 -76.496  1.00  0.00
ATOM   4127  DAG DAG Z2248      88.528  76.565 -80.947  1.00  0.00
ATOM   4128  DAH DAH Z2249      72.200 -49.741 -30.896  1.00  0.00
ATOM   4129  DAI DAI Z2250      13.427  30.170 -84.005  1.00  0.00
ATOM   4130  DAJ DAJ Z2251     -56.907 -62.957   2.039  1.00  0.00
ATOM   4131  DAK DAK Z2252     -82.213  79.563 -52.563  1.00  0.00
ATOM   4132  DAL DAL Z2253     -32.212 -76.798  49.290  1.00  0.00
ATOM   4133  DAM DAM Z2254      -7.303  82.336 -12.054  1.00  0.00
ATOM   4134  DAN DAN Z2255      24.915  84.597  39.952  1.00  0.00
ATOM   4135  DAO DAO Z2256     -80.175 -56.674 -69.186  1.00  0.00
ATOM   4136  DAP DAP Z2257      -8.784 -79.979  70.465  1.00  0.00
ATOM   4137  DAQ DAQ Z2258      83.640 -26.887  23.996  1.00  0.00
ATOM   4138  DAR DAR Z2259     -48.283 -27.566  50.075  1.00  0.00
ATOM   4139  DAS DAS Z2260     -42.137 -74.189  59.442  1.00  0.00
ATOM   4140  DAT DAT Z2261     -41.802 -79.961 -39.717  1.00  0.00
ATOM   4141  DAU DAU Z2262      59.399 -72.305 -31.782  1.00  0.00
ATOM   4142  DAV DAV Z2263      82.969  17.417 -45.465  1.00  0.00
ATOM   4143  DAW DAW Z2264     -54.088 -30.444 -27.279  1.00  0.00
ATOM   4144  DAX DAX Z2265      84.668 -80.720  13.331  1.00  0.00
ATOM   4145  DAY DAY Z2266     -30.775 -39.349  87.617  1.00  0.00
ATOM   4146  DAZ DAZ Z2267       8.821 -49.966 -31.786  1.00  0.00
ATOM   4147  DBA DBA Z2268      84.833 -33.525 -51.648  1.00  0.00
ATOM   4148  DBB DBB Z2269     -73.602 -77.502  16.646  1.00  0.00
ATOM   4149  DBC DBC Z2270     -84.212  50.123   4.976  1.00  0.00
ATOM   4150  DBD DBD Z2271     -74.309 -16.554 -78.650  1.00  0.00
ATOM   4151  DBE DBE Z2272     -29.315  39.023 -18.186  1.00  0.00
ATOM   4152  DBF DBF Z2273      81.053  48.069   6.012  1.00  0.00
ATOM   4153  DBG DBG Z2274     -85.244 -80.481  88.701  1.00  0.00
ATOM   4154  DBH DBH Z2275       3.183  59.203 -39.550  1.00  0.00
ATOM   4155  DBI DBI Z2276     -78.430  58.930 -75.050  1.00  0.00
ATOM   4156  DBJ DBJ Z2277     -50.865 -83.489 -83.282  1.00  0.00
ATOM   4157  DBK DBK Z2278     -38.362 -44.257  17.577  1.00  0.00
ATOM   4158  DBL DBL Z2279      13.903 -30.524   3.000  1.00  0.00
ATOM   4159  DBM DBM Z2280      -3.553  25.854  -7.431  1.00  0.00
ATOM   4160  DBN DBN Z2281      51.833 -50.067  88.236  1.00  0.00
ATOM   4161  DBO DBO Z2282      88.404  -6.197  33.132  1.00  0.00
ATOM   4162  DBP DBP Z2283      -2.638  -4.802 -71.765  1.00  0.00
ATOM   4163  DBQ DBQ Z2284     -42.720  71.688  62.892  1.00  0.00
ATOM   4164  DBR DBR Z2285      75.005 -87.603  -3.964  1.00  0.00
ATOM   4165  DBS DBS Z2286      43.934 -85.583 -58.846  1.00  0.00
ATOM   4166  DBT DBT Z2287      86.833  26.323 -84.508  1.00  0.00
ATOM   4167  DBU DBU Z2288      24.177 -44.648 -84.872  1.00  0.00
ATOM   4168  DBV DBV Z2289     -83.685  39.483 -55.416  1.00  0.00
ATOM   4169  DBW DBW Z2290     -41.815 -25.086  -9.630  1.00  0.00
ATOM   4170  DBX DBX Z2291     -69.459 -82.795  48.435  1.00  0.00
ATOM   4171  DBY DBY Z2292      79.180  50.510  36.898  1.00  0.00
ATOM   4172  DBZ DBZ Z2293      54.426   4.025 -16.650  1.00  0.00
ATOM   4173  DCA DCA Z2294      65.343  81.840  51.757  1.00  0.00
ATOM   4174  DCB DCB Z2295     -54.839 -22.433  79.598  1.00  0.00
ATOM   4175  DCC DCC Z2296      43.554  63.996 -13.181  1.00  0.00
ATOM   4176  DCD DCD Z2297     -34.180 -68.328 -80.211  1.00  0.00
ATOM   4177  DCE DCE Z2298     -44.709 -80.060  78.863  1.00  0.00
ATOM   4178  DCF DCF Z2299      80.679  -2.322 -85.198  1.00  0.00
ATOM   4179  DCG DCG Z2300      44.466 -27.584 -70.116  1.00  0.00
ATOM   4180  DCH DCH Z2301     -35.003  48.813 -85.944  1.00  0.00
ATOM   4181  DCI DCI Z2302      57.617 -79.015  60.401  1.00  0.00
ATOM   4182  DCJ DCJ Z2303     -29.279  31.253  89.255  1.00  0.00
ATOM   4183  DCK DCK Z2304     -46.534  16.812 -52.915  1.00  0.00
ATOM   4184  DCL DCL Z2305     -44.885 -39.615  -8.175  1.00  0.00
ATOM   4185  DCM DCM Z2306     -85.599 -58.710  30.490  1.00  0.00
ATOM   4186  DCN DCN Z2307     -78.948 -88.533   1.016  1.00  0.00
ATOM   4187  DCO DCO Z2308      44.834  45.752  43.433  1.00  0.00
ATOM   4188  DCP DCP Z2309      -9.766 -53.946  78.532  1.00  0.00
ATOM   4189  DCQ DCQ Z2310      63.074 -54.658 -16.120  1.00  0.00
ATOM   4190  DCR DCR Z2311      -1.050  73.984  28.034  1.00  0.00
ATOM   4191  DCS DCS Z2312      66.040  63.126 -31.265  1.00  0.00
ATOM   4192  DCT DCT Z2313      14.422 -29.317  39.138  1.00  0.00
ATOM   4193  DCU DCU Z2314      65.511  47.999 -36.150  1.00  0.00
ATOM   4194  DCV DCV Z2315     -36.846  -1.810 -78.063  1.00  0.00
ATOM   4195  DCW DCW Z2316     -30.400  22.316  76.147  1.00  0.00
ATOM   4196  DCX DCX Z2317     -53.397  -7.731 -45.357  1.00  0.00
ATOM   4197  DCY DCY Z2318     -80.503  22.284  16.831  1.00  0.00
ATOM   4198  DCZ DCZ Z2319     -17.537  82.640  21.974  1.00  0.00
ATOM   4199  DDA DDA Z2320      19.372  25.051  83.731  1.00  0.00
ATOM   4200  DDB DDB Z2321      -9.892  67.228 -42.611  1.00  0.00
ATOM   4201  DDC DDC Z2322      55.729 -84.119 -14.681  1.00  0.00
ATOM   4202  DDD DDD Z2323      48.054  82.475 -50.487  1.00  0.00
ATOM   4203  DDE DDE Z2324       0.339  79.029  86.841  1.00  0.00
ATOM   4204  DDF DDF Z2325     -52.198 -88.562  66.376  1.00  0.00
ATOM   4205  DDG DDG Z2326      43.654  31.603  -5.183  1.00  0.00
ATOM   4206  DDH DDH Z2327      51.222  79.605  74.824  1.00  0.00
ATOM   4207  DDI DDI Z2328     -76.193  37.326  -3.449  1.00  0.00
ATOM   4208  DDJ DDJ Z2329     -20.873  46.130  -9.383  1.00  0.00
ATOM   4209  DDK DDK Z2330      20.741  37.887  80.193  1.00  0.00
ATOM   4210  DDL DDL Z2331      20.167 -62.178  47.571  1.00  0.00
ATOM   4211  DDM DDM Z2332     -82.485  27.425 -39.879  1.00  0.00
ATOM   4212  DDN DDN Z2333      86.519 -77.074 -71.376  1.00  0.00
ATOM   4213  DDO DDO Z2334      88.353   0.223 -15.602  1.00  0.00
ATOM   4214  DDP DDP Z2335      30.303  69.498 -50.971  1.00  0.00
ATOM   4215  DDQ DDQ Z2336     -85.527 -38.291 -69.127  1.00  0.00
ATOM   4216  DDR DDR Z2337     -83.467  -9.508  62.765  1.00  0.00
ATOM   4217  DDS DDS Z2338       6.487  79.510 -84.624  1.00  0.00
ATOM   4218  DDT DDT Z2339     -48.110  37.235  83.534  1.00  0.00
ATOM   4219  DDU DDU Z2340      79.295 -33.437  40.121  1.00  0.00
ATOM   4220  DDV DDV Z2341     -34.290  17.505   5.549  1.00  0.00
ATOM   4221  DDW DDW Z2342     -47.576  49.401 -15.187  1.00  0.00
ATOM   4222  DDX DDX Z2343     -29.916  31.407   7.594  1.00  0.00
ATOM   4223  DDY DDY Z2344     -63.663 -57.646 -86.911  1.00  0.00
ATOM   4224  DDZ DDZ Z2345     -78.839  27.141  80.451  1.00  0.00
ATOM   4225  DEA DEA Z2346     -49.170 -65.274 -31.334  1.00  0.00
ATOM   4226  DEB DEB Z2347      34.697  46.167 -83.580  1.00  0.00
ATOM   4227  DEC DEC Z2348      -6.344 -17.422 -30.895  1.00  0.00
ATOM   4228  DED DED Z2349     -17.574 -88.003 -33.428  1.00  0.00
ATOM   4229  DEE DEE Z2350      55.895 -88.447  52.143  1.00  0.00
ATOM   4230  DEF DEF Z2351      82.193  71.595  16.370  1.00  0.00
ATOM   4231  DEG DEG Z2352     -21.734  58.671  69.902  1.00  0.00
ATOM   4232  DEH DEH Z2353     -58.366  19.828  28.119  1.00  0.00
ATOM   4233  DEI DEI Z2354     -21.211  57.759 -55.726  1.00  0.00
ATOM   4234  DEJ DEJ Z2355     -26.031  38.096  22.742  1.00  0.00
ATOM   4235  DEK DEK Z2356     -46.203  -1.405 -30.704  1.00  0.00
ATOM   4236  DEL DEL Z2357     -50.407 -69.419 -62.259  1.00  0.00
ATOM   4237  DEM DEM Z2358     -37.574 -50.753  88.023  1.00  0.00
ATOM   4238  DEN DEN Z2359      51.315  25.846  85.707  1.00  0.00
ATOM   4239  DEO DEO Z2360      34.570 -17.053 -36.717  1.00  0.00
ATOM   4240  DEP DEP Z2361      65.411 -80.283 -51.537  1.00  0.00
ATOM   4241  DEQ DEQ Z2362      42.349  -8.348  42.397  1.00  0.00
ATOM   4242  DER DER Z2363       0.390 -18.661  61.900  1.00  0.00
ATOM   4243  DES DES Z2364     -81.817 -31.889  32.714  1.00  0.00
ATOM   4244  DET DET Z2365     -84.172 -25.982  87.364  1.00  0.00
ATOM   4245  DEU DEU Z2366      40.971  79.155  52.960  1.00  0.00
ATOM   4246  DEV DEV Z2367     -63.420  52.763  -2.584  1.00  0.00
ATOM   4247  DEW DEW Z2368     -41.208  -2.179 -43.382  1.00  0.00
ATOM   4248  DEX DEX Z2369      19.776  -1.463  78.425  1.00  0.00
ATOM   4249  DEY DEY Z2370     -82.983  70.268  60.840  1.00  0.00
ATOM   4250  DEZ DEZ Z2371      72.733  84.082  33.852  1.00  0.00
ATOM   4251  DFA DFA Z2372     -38.869  55.830 -65.669  1.00  0.00
ATOM   4252  DFB DFB Z2373      22.923 -23.334  21.738  1.00  0.00
ATOM   4253  DFC DFC Z2374     -38.804  44.864 -27.216  1.00  0.00
ATOM   4254  DFD DFD Z2375      69.496  -4.400  67.693  1.00  0.00
ATOM   4255  DFE DFE Z2376      49.057  -6.198   3.801  1.00  0.00
ATOM   4256  DFF DFF Z2377     -36.255 -39.514 -23.600  1.00  0.00
ATOM   4257  DFG DFG Z2378     -24.133 -66.408 -23.003  1.00  0.00
ATOM   4258  DFH DFH Z2379     -11.712 -87.625  45.843  1.00  0.00
ATOM   4259  DFI DFI Z2380      86.730  -6.759  18.788  1.00  0.00
ATOM   4260  DFJ DFJ Z2381      86.182   4.969  71.471  1.00  0.00
ATOM   4261  DFK DFK Z2382      27.558  77.746 -68.681  1.00  0.00
ATOM   4262  DFL DFL Z2383      89.321 -43.444  -4.595  1.00  0.00
ATOM   4263  DFM DFM Z2384      17.502 -75.563  89.795  1.00  0.00
ATOM   4264  DFN DFN Z2385      16.819  71.530  59.974  1.00  0.00
ATOM   4265  DFO DFO Z2386      58.966  23.375  50.578  1.00  0.00
ATOM   4266  DFP DFP Z2387     -50.069 -89.824 -24.328  1.00  0.00
ATOM   4267  DFQ DFQ Z2388      77.200 -52.596  55.052  1.00  0.00
ATOM   4268  DFR DFR Z2389      84.744 -16.726 -84.004  1.00  0.00
ATOM   4269  DFS DFS Z2390      52.586  17.644 -22.520  1.00  0.00
ATOM   4270  DFT DFT Z2391      22.163   4.838 -70.720  1.00  0.00
ATOM   4271  DFU DFU Z2392      -1.582 -78.362 -85.154  1.00  0.00
ATOM   4272  DFV DFV Z2393     -77.996 -44.745  39.308  1.00  0.00
ATOM   4273  DFW DFW Z2394     -40.303  11.300  71.105  1.00  0.00
ATOM   4274  DFX DFX Z2395      54.560 -82.882 -26.897  1.00  0.00
ATOM   4275  DFY DFY Z2396     -44.299  17.541 -83.465  1.00  0.00
ATOM   4276  DFZ DFZ Z2397       7.553  23.032 -13.470  1.00  0.00
ATOM   4277  DGA DGA Z2398     -47.823 -47.154  40.706  1.00  0.00
ATOM   4278  DGB DGB Z2399     -40.367  23.644  87.150  1.00  0.00
ATOM   4279  DGC DGC Z2400      84.796 -80.302  59.713  1.00  0.00
ATOM   4280  DGD DGD Z2401      47.457 -77.008  86.021  1.00  0.00
ATOM   4281  DGE DGE Z2402      24.482  85.954 -51.886  1.00  0.00
ATOM   4282  DGF DGF Z2403      26.342  14.093 -61.413  1.00  0.00
ATOM   4283  DGG DGG Z2404     -60.232  50.617 -82.062  1.00  0.00
ATOM   4284  DGH DGH Z2405     -20.799  50.903 -35.433  1.00  0.00
ATOM   4285  DGI DGI Z2406      11.933 -42.419 -49.354  1.00  0.00
ATOM   4286  DGJ DGJ Z2407      47.971 -72.751 -51.173  1.00  0.00
ATOM   4287  DGK DGK Z2408       4.306 -83.332  18.558  1.00  0.00
ATOM   4288  DGL DGL Z2409      49.341   9.181   1.089  1.00  0.00
ATOM   4289  DGM DGM Z2410     -80.705  69.142 -14.577  1.00  0.00
ATOM   4290  DGN DGN Z2411     -77.464 -19.871  23.463  1.00  0.00
ATOM   4291  DGO DGO Z2412     -82.880  23.292   1.670  1.00  0.00
ATOM   4292  DGP DGP Z2413     -20.196  50.358  58.315  1.00  0.00
ATOM   4293  DGQ DGQ Z2414      26.451  -9.491  53.425  1.00  0.00
ATOM   4294  DGR DGR Z2415      85.688 -12.453  69.466  1.00  0.00
ATOM   4295  DGS DGS Z2416     -44.719  84.537 -15.657  1.00  0.00
ATOM   4296  DGT DGT Z2417      75.765 -29.986 -79.991  1.00  0.00
ATOM   4297  DGU DGU Z2418     -43.433 -33.204  81.051  1.00  0.00
ATOM   4298  DGV DGV Z2419     -75.786   0.427  48.095  1.00  0.00
ATOM   4299  DGW DGW Z2420      10.155  56.354  19.648  1.00  0.00
ATOM   4300  DGX DGX Z2421      45.499 -47.934  65.932  1.00  0.00
ATOM   4301  DGY DGY Z2422      45.858  81.562 -75.160  1.00  0.00
ATOM   4302  DGZ DGZ Z2423     -83.819  59.894 -28.259  1.00  0.00
ATOM   4303  DHA DHA Z2424      37.900 -43.601   1.909  1.00  0.00
ATOM   4304  DHB DHB Z2425     -12.258  -3.084 -28.521  1.00  0.00
ATOM   4305  DHC DHC Z2426     -70.662  34.717 -86.456  1.00  0.00
ATOM   4306  DHD DHD Z2427      87.892  62.918  65.831  1.00  0.00
ATOM   4307  DHE DHE Z2428     -50.772  70.140 -17.964  1.00  0.00
ATOM   4308  DHF DHF Z2429      57.295  74.776 -83.059  1.00  0.00
ATOM   4309  DHG DHG Z2430      70.832 -12.191  23.795  1.00  0.00
ATOM   4310  DHH DHH Z2431     -84.034 -69.349  19.942  1.00  0.00
ATOM   4311  DHI DHI Z2432      -3.349 -81.904  -0.387  1.00  0.00
ATOM   4312  DHJ DHJ Z2433     -83.076  13.945  30.756  1.00  0.00
ATOM   4313  DHK DHK Z2434      81.102 -87.643  28.228  1.00  0.00
ATOM   4314  DHL DHL Z2435     -33.617  22.108 -44.382  1.00  0.00
ATOM   4315  DHM DHM Z2436     -80.388 -56.710 -34.694  1.00  0.00
ATOM   4316  DHN DHN Z2437      72.575  83.122 -48.986  1.00  0.00
ATOM   4317  DHO DHO Z2438      31.961 -88.920  75.799  1.00  0.00
ATOM   4318  DHP DHP Z2439      79.109  46.535 -71.199  1.00  0.00
ATOM   4319  DHQ DHQ Z2440       1.384 -53.309  -8.212  1.00  0.00
ATOM   4320  DHR DHR Z2441     -10.829 -44.931   3.702  1.00  0.00
ATOM   4321  DHS DHS Z2442     -56.390  -2.273 -79.743  1.00  0.00
ATOM   4322  DHT DHT Z2443      63.640 -28.315  26.037  1.00  0.00
ATOM   4323  DHU DHU Z2444      81.792 -85.794 -52.372  1.00  0.00
ATOM   4324  DHV DHV Z2445      38.574   3.475  23.718  1.00  0.00
ATOM   4325  DHW DHW Z2446     -73.352  78.235  80.708  1.00  0.00
ATOM   4326  DHX DHX Z2447      50.908 -82.257  28.317  1.00  0.00
ATOM   4327  DHY DHY Z2448      57.425   4.354  41.636  1.00  0.00
ATOM   4328  DHZ DHZ Z2449     -35.264  28.332 -87.064  1.00  0.00
ATOM   4329  DIA DIA Z2450       4.500 -87.378  70.538  1.00  0.00
ATOM   4330  DIB DIB Z2451      -4.163  12.912  12.654  1.00  0.00
ATOM   4331  DIC DIC Z2452       7.364  38.735 -48.609  1.00  0.00
ATOM   4332  DID DID Z2453       6.407 -14.992 -80.762  1.00  0.00
ATOM   4333  DIE DIE Z2454      74.385 -88.221 -29.260  1.00  0.00
ATOM   4334  DIF DIF Z2455      36.312  38.811  39.724  1.00  0.00
ATOM   4335  DIG DIG Z2456     -60.749  16.916  85.003  1.00  0.00
ATOM   4336  DIH DIH Z2457      86.271  53.215 -30.463  1.00  0.00
ATOM   4337  DII DII Z2458     -16.208 -67.224  80.500  1.00  0.00
ATOM   4338  DIJ DIJ Z2459      74.873  58.334 -41.545  1.00  0.00
ATOM   4339  DIK DIK Z2460      89.282  13.393  55.040  1.00  0.00
ATOM   4340  DIL DIL Z2461      73.349   7.567 -48.953  1.00  0.00
ATOM   4341  DIM DIM Z2462      14.943 -14.378 -30.480  1.00  0.00
ATOM   4342  DIN DIN Z2463      63.936  59.881  60.622  1.00  0.00
ATOM   4343  DIO DIO Z2464     -47.433  12.879 -69.963  1.00  0.00
ATOM   4344  DIP DIP Z2465      -1.689 -10.462  76.198  1.00  0.00
ATOM   4345  DIQ DIQ Z2466      87.126  60.106  20.701  1.00  0.00
ATOM   4346  DIR DIR Z2467      38.987  85.467 -62.080  1.00  0.00
ATOM   4347  DIS DIS Z2468      52.583   4.100 -56.464  1.00  0.00
ATOM   4348  DIT DIT Z2469     -65.080 -40.199  62.340  1.00  0.00
ATOM   4349  DIU DIU Z2470     -14.524  79.524 -49.796  1.00  0.00
ATOM   4350  DIV DIV Z2471      72.444  51.735  79.247  1.00  0.00
ATOM   4351  DIW DIW Z2472     -85.699 -14.931 -76.408  1.00  0.00
ATOM   4352  DIX DIX Z2473     -12.683  58.500 -27.374  1.00  0.00
ATOM   4353  DIY DIY Z2474      23.314  19.637  29.930  1.00  0.00
ATOM   4354  DIZ DIZ Z2475      51.530 -79.438  43.061  1.00  0.00
ATOM   4355  DJA DJA Z2476     -76.384  10.248   8.997  1.00  0.00
ATOM   4356  DJB DJB Z2477      44.360  -5.384  18.946  1.00  0.00
ATOM   4357  DJC DJC Z2478      64.580  77.760 -39.671  1.00  0.00
ATOM   4358  DJD DJD Z2479     -83.273 -85.747 -34.125  1.00  0.00
ATOM   4359  DJE DJE Z2480      60.254  11.828 -84.408  1.00  0.00
ATOM   4360  DJF DJF Z2481      32.683  77.648  -5.869  1.00  0.00
ATOM   4361  DJG DJG Z2482      -7.021 -35.496  40.419  1.00  0.00
ATOM   4362  DJH DJH Z2483      65.327 -88.737  38.743  1.00  0.00
ATOM   4363  DJI DJI Z2484      15.311  85.730  25.263  1.00  0.00
ATOM   4364  DJJ DJJ Z2485      89.050   7.602 -35.020  1.00  0.00
ATOM   4365  DJK DJK Z2486      70.962  -7.860 -39.202  1.00  0.00
ATOM   4366  DJL DJL Z2487     -68.574 -11.082  58.052  1.00  0.00
ATOM   4367  DJM DJM Z2488     -52.715  48.219  54.268  1.00  0.00
ATOM   4368  DJN DJN Z2489     -31.579 -47.603 -38.787  1.00  0.00
ATOM   4369  DJO DJO Z2490      86.137  21.965  27.142  1.00  0.00
ATOM   4370  DJP DJP Z2491      85.366 -24.577 -25.406  1.00  0.00
ATOM   4371  DJQ DJQ Z2492     -11.232  -8.407 -38.509  1.00  0.00
ATOM   4372  DJR DJR Z2493      -3.074  73.205  49.299  1.00  0.00
ATOM   4373  DJS DJS Z2494     -82.228 -37.755 -57.054  1.00  0.00
ATOM   4374  DJT DJT Z2495      20.359  -4.762 -23.931  1.00  0.00
ATOM   4375  DJU DJU Z2496      55.246 -30.311 -83.759  1.00  0.00
ATOM   4376  DJV DJV Z2497      56.252 -14.212  19.175  1.00  0.00
ATOM   4377  DJW DJW Z2498     -85.206  82.711 -39.308  1.00  0.00
ATOM   4378  DJX DJX Z2499      28.707   6.771  79.289  1.00  0.00
ATOM   4379  DJY DJY Z2500      88.462  44.725  72.712  1.00  0.00
ATOM   4380  DJZ DJZ Z2501      17.594  64.561 -17.191  1.00  0.00
ATOM   4381  DKA DKA Z2502      52.480 -31.462  51.850  1.00  0.00
ATOM   4382  DKB DKB Z2503     -46.436 -38.188 -30.708  1.00  0.00
ATOM   4383  DKC DKC Z2504       8.975  60.921  41.118  1.00  0.00
ATOM   4384  DKD DKD Z2505      -1.671  -0.531  15.249  1.00  0.00
ATOM   4385  DKE DKE Z2506      -1.393  61.433  67.021  1.00  0.00
ATOM   4386  DKF DKF Z2507      24.778 -61.838  81.565  1.00  0.00
ATOM   4387  DKG DKG Z2508     -46.082 -47.364 -38.046  1.00  0.00
ATOM   4388  DKH DKH Z2509      43.459  81.507  37.692  1.00  0.00
ATOM   4389  DKI DKI Z2510     -15.251 -26.914 -40.768  1.00  0.00
ATOM   4390  DKJ DKJ Z2511     -81.319 -81.947 -73.476  1.00  0.00
ATOM   4391  DKK DKK Z2512      -6.300 -63.319 -76.280  1.00  0.00
ATOM   4392  DKL DKL Z2513      -0.545 -61.811  73.242  1.00  0.00
ATOM   4393  DKM DKM Z2514     -81.210  68.594  41.881  1.00  0.00
ATOM   4394  DKN DKN Z2515     -80.579 -32.979  63.428  1.00  0.00
ATOM   4395  DKO DKO Z2516      50.576 -62.755 -40.191  1.00  0.00
ATOM   4396  DKP DKP Z2517      -4.926 -30.984 -70.104  1.00  0.00
ATOM   4397  DKQ DKQ Z2518      43.447 -87.601 -15.815  1.00  0.00
ATOM   4398  DKR DKR Z2519       3.176  47.332  84.462  1.00  0.00
ATOM   4399  DKS DKS Z2520       1.219  29.833 -83.133  1.00  0.00
ATOM   4400  DKT DKT Z2521      17.369  78.896  11.874  1.00  0.00
ATOM   4401  DKU DKU Z2522     -67.474 -86.499 -78.687  1.00  0.00
ATOM   4402  DKV DKV Z2523     -55.360  36.125  43.069  1.00  0.00
ATOM   4403  DKW DKW Z2524     -51.087  45.583  37.593  1.00  0.00
ATOM   4404  DKX DKX Z2525     -39.233  33.597  73.868  1.00  0.00
ATOM   4405  DKY DKY Z2526      55.559  68.154 -54.036  1.00  0.00
ATOM   4406  DKZ DKZ Z2527      17.034   0.377 -83.308  1.00  0.00
ATOM   4407  DLA DLA Z2528      50.492 -54.291 -29.614  1.00  0.00
ATOM   4408  DLB DLB Z2529     -82.278  21.569  41.921  1.00  0.00
ATOM   4409  DLC DLC Z2530      57.794 -83.072 -68.737  1.00  0.00
ATOM   4410  DLD DLD Z2531      66.109 -68.835 -21.175  1.00  0.00
ATOM   4411  DLE DLE Z2532     -50.243 -67.277 -74.876  1.00  0.00
ATOM   4412  DLF DLF Z2533      -3.673  40.732 -59.894  1.00  0.00
ATOM   4413  DLG DLG Z2534     -79.429  49.029  65.577  1.00  0.00
ATOM   4414  DLH DLH Z2535      -8.300  -9.167  89.098  1.00  0.00
ATOM   4415  DLI DLI Z2536     -70.006  62.144   6.040  1.00  0.00
ATOM   4416  DLJ DLJ Z2537      36.001 -60.135 -23.707  1.00  0.00
ATOM   4417  DLK DLK Z2538     -75.829 -15.037  86.731  1.00  0.00
ATOM   4418  DLL DLL Z2539      29.824 -33.487 -57.567  1.00  0.00
ATOM   4419  DLM DLM Z2540     -51.659 -13.839 -33.000  1.00  0.00
ATOM   4420  DLN DLN Z2541     -54.505  81.833  87.700  1.00  0.00
ATOM   4421  DLO DLO Z2542      41.173 -63.207  19.546  1.00  0.00
ATOM   4422  DLP DLP Z2543     -24.692   5.889  85.262  1.00  0.00
ATOM   4423  DLQ DLQ Z2544      73.201  85.042  12.682  1.00  0.00
ATOM   4424  DLR DLR Z2545     -15.905  61.610  11.518  1.00  0.00
ATOM   4425  DLS DLS Z2546     -20.074 -52.694 -84.641  1.00  0.00
ATOM   4426  DLT DLT Z2547     -61.075  66.973  40.045  1.00  0.00
ATOM   4427  DLU DLU Z2548     -82.677  82.506 -16.421  1.00  0.00
ATOM   4428  DLV DLV Z2549      82.951  73.751 -39.277  1.00  0.00
ATOM   4429  DLW DLW Z2550      58.176  73.036  87.610  1.00  0.00
ATOM   4430  DLX DLX Z2551     -30.115 -88.181  25.298  1.00  0.00
ATOM   4431  DLY DLY Z2552     -32.922 -26.376  29.029  1.00  0.00
ATOM   4432  DLZ DLZ Z2553      62.958 -44.126  -7.290  1.00  0.00
ATOM   4433  DMA DMA Z2554      22.534 -26.828 -39.129  1.00  0.00
ATOM   4434  DMB DMB Z2555      50.914 -38.165  82.812  1.00  0.00
ATOM   4435  DMC DMC Z2556      31.349 -58.226  89.306  1.00  0.00
ATOM   4436  DMD DMD Z2557      66.055  29.625 -23.884  1.00  0.00
ATOM   4437  DME DME Z2558     -51.605 -85.207 -52.355  1.00  0.00
ATOM   4438  DMF DMF Z2559     -82.729  82.525  45.937  1.00  0.00
ATOM   4439  DMG DMG Z2560     -78.002  77.482  69.121  1.00  0.00
ATOM   4440  DMH DMH Z2561      45.063  35.056 -39.459  1.00  0.00
ATOM   4441  DMI DMI Z2562       3.224   6.691 -70.713  1.00  0.00
ATOM   4442  DMJ DMJ Z2563     -12.233 -68.515 -17.806  1.00  0.00
ATOM   4443  DMK DMK Z2564     -57.749  35.151 -40.265  1.00  0.00
ATOM   4444  DML DML Z2565      -0.012   5.165 -21.330  1.00  0.00
ATOM   4445  DMM DMM Z2566      47.182 -54.520  43.201  1.00  0.00
ATOM   4446  DMN DMN Z2567      34.696  26.611  20.907  1.00  0.00
ATOM   4447  DMO DMO Z2568     -18.694   9.318   6.720  1.00  0.00
ATOM   4448  DMP DMP Z2569     -58.577  -7.576  87.847  1.00  0.00
ATOM   4449  DMQ DMQ Z2570       4.701 -49.031 -57.851  1.00  0.00
ATOM   4450  DMR DMR Z2571      27.513  39.056 -53.972  1.00  0.00
ATOM   4451  DMS DMS Z2572     -78.310  26.373 -55.629  1.00  0.00
ATOM   4452  DMT DMT Z2573     -82.359 -19.131  40.539  1.00  0.00
ATOM   4453  DMU DMU Z2574      11.896 -13.165  60.598  1.00  0.00
ATOM   4454  DMV DMV Z2575      56.712 -48.554  41.622  1.00  0.00
ATOM   4455  DMW DMW Z2576      67.641  29.505 -40.478  1.00  0.00
ATOM   4456  DMX DMX Z2577     -64.055  79.523 -25.555  1.00  0.00
ATOM   4457  DMY DMY Z2578      82.114  84.636 -10.954  1.00  0.00
ATOM   4458  DMZ DMZ Z2579      65.334  75.173  64.156  1.00  0.00
ATOM   4459  DNA DNA Z2580       9.328 -89.799 -46.046  1.00  0.00
ATOM   4460  DNB DNB Z2581     -37.632  29.350  -0.011  1.00  0.00
ATOM   4461  DNC DNC Z2582      -5.475 -57.012 -17.295  1.00  0.00
ATOM   4462  DND DND Z2583     -27.257 -87.086  52.821  1.00  0.00
ATOM   4463  DNE DNE Z2584      83.049 -10.382 -28.835  1.00  0.00
ATOM   4464  DNF DNF Z2585     -68.268 -86.805  21.216  1.00  0.00
ATOM   4465  DNG DNG Z2586     -44.065 -19.797  16.839  1.00  0.00
ATOM   4466  DNH DNH Z2587      32.163 -89.058  55.667  1.00  0.00
ATOM   4467  DNI DNI Z2588     -68.387 -37.684  38.604  1.00  0.00
ATOM   4468  DNJ DNJ Z2589     -70.115  63.541  82.917  1.00  0.00
ATOM   4469  DNK DNK Z2590     -84.618 -86.471  44.222  1.00  0.00
ATOM   4470  DNL DNL Z2591      43.386  70.549 -85.316  1.00  0.00
ATOM   4471  DNM DNM Z2592      13.204  39.090  -5.075  1.00  0.00
ATOM   4472  DNN DNN Z2593      47.849 -54.429   3.817  1.00  0.00
ATOM   4473  DNO DNO Z2594     -41.091 -18.283  78.622  1.00  0.00
ATOM   4474  DNP DNP Z2595     -74.415  79.476 -67.197  1.00  0.00
ATOM   4475  DNQ DNQ Z2596     -72.031  54.026  38.529  1.00  0.00
ATOM   4476  DNR DNR Z2597     -69.715 -40.546  50.256  1.00  0.00
ATOM   4477  DNS DNS Z2598      62.954  83.808 -55.200  1.00  0.00
ATOM   4478  DNT DNT Z2599      86.602 -63.846  40.647  1.00  0.00
ATOM   4479  DNU DNU Z2600      70.789 -42.994 -43.831  1.00  0.00
ATOM   4480  DNV DNV Z2601     -64.445  23.043  40.944  1.00  0.00
ATOM   4481  DNW DNW Z2602      87.904 -22.897  44.644  1.00  0.00
ATOM   4482  DNX DNX Z2603       1.181 -32.025 -19.643  1.00  0.00
ATOM   4483  DNY DNY Z2604      72.915 -36.380 -27.027  1.00  0.00
ATOM   4484  DNZ DNZ Z2605      29.700  73.115  31.972  1.00  0.00
ATOM   4485  DOA DOA Z2606      42.360  49.180 -14.893  1.00  0.00
ATOM   4486  DOB DOB Z2607      56.856  22.506 -35.041  1.00  0.00
ATOM   4487  DOC DOC Z2608     -30.033 -36.427 -32.730  1.00  0.00
ATOM   4488  DOD DOD Z2609      44.942 -86.503 -83.998  1.00  0.00
ATOM   4489  DOE DOE Z2610      36.785  59.980  87.380  1.00  0.00
ATOM   4490  DOF DOF Z2611     -32.574 -84.067 -25.957  1.00  0.00
ATOM   4491  DOG DOG Z2612     -83.530  44.975  41.043  1.00  0.00
ATOM   4492  DOH DOH Z2613      31.510 -46.464 -23.485  1.00  0.00
ATOM   4493  DOI DOI Z2614      50.971  27.007  66.508  1.00  0.00
ATOM   4494  DOJ DOJ Z2615     -14.843  28.010  27.948  1.00  0.00
ATOM   4495  DOK DOK Z2616      85.535  -1.937  52.562  1.00  0.00
ATOM   4496  DOL DOL Z2617       1.302 -40.585 -48.406  1.00  0.00
ATOM   4497  DOM DOM Z2618      31.076 -13.817  31.514  1.00  0.00
ATOM   4498  DON DON Z2619      42.388  38.011 -50.221  1.00  0.00
ATOM   4499  DOO DOO Z2620       8.425 -52.923 -42.620  1.00  0.00
ATOM   4500  DOP DOP Z2621      48.814 -32.166 -59.430  1.00  0.00
ATOM   4501  DOQ DOQ Z2622     -51.049  22.479  13.637  1.00  0.00
ATOM   4502  DOR DOR Z2623       3.860 -54.817 -78.474  1.00  0.00
ATOM   4503  DOS DOS Z2624     -14.365  80.640 -83.007  1.00  0.00
ATOM   4504  DOT DOT Z2625      44.406  51.022 -48.959  1.00  0.00
ATOM   4505  DOU DOU Z2626      86.282  37.225  84.474  1.00  0.00
ATOM   4506  DOV DOV Z2627      32.297 -60.321  36.960  1.00  0.00
ATOM   4507  DOW DOW Z2628     -81.639 -47.319  15.256  1.00  0.00
ATOM   4508  DOX DOX Z2629     -23.891  -3.299  25.626  1.00  0.00
ATOM   4509  DOY DOY Z2630      73.655 -67.739  53.343  1.00  0.00
ATOM   4510  DOZ DOZ Z2631      87.121 -10.580 -42.658  1.00  0.00
ATOM   4511  DPA DPA Z2632      31.372   3.982  -7.072  1.00  0.00
ATOM   4512  DPB DPB Z2633     -54.208 -37.777   8.366  1.00  0.00
ATOM   4513  DPC DPC Z2634      63.502 -58.966 -70.525  1.00  0.00
ATOM   4514  DPD DPD Z2635     -50.273  66.287  43.563  1.00  0.00
ATOM   4515  DPE DPE Z2636     -59.259 -38.475  86.687  1.00  0.00
ATOM   4516  DPF DPF Z2637     -62.925  12.090  15.815  1.00  0.00
ATOM   4517  DPG DPG Z2638      88.029  79.981  25.948  1.00  0.00
ATOM   4518  DPH DPH Z2639      19.559  85.463  -8.284  1.00  0.00
ATOM   4519  DPI DPI Z2640       2.717 -67.636  -0.259  1.00  0.00
ATOM   4520  DPJ DPJ Z2641     -13.068 -83.426  57.838  1.00  0.00
ATOM   4521  DPK DPK Z2642      -2.921 -52.363  40.173  1.00  0.00
ATOM   4522  DPL DPL Z2643      30.105  83.712  74.601  1.00  0.00
ATOM   4523  DPM DPM Z2644      61.222 -58.562 -48.718  1.00  0.00
ATOM   4524  DPN DPN Z2645      22.486 -18.484 -20.762  1.00  0.00
ATOM   4525  DPO DPO Z2646     -23.410  78.106 -17.547  1.00  0.00
ATOM   4526  DPP DPP Z2647      88.780  39.601  35.626  1.00  0.00
ATOM   4527  DPQ DPQ Z2648     -76.198  -6.532 -85.908  1.00  0.00
ATOM   4528  DPR DPR Z2649     -56.063 -47.841 -12.391  1.00  0.00
ATOM   4529  DPS DPS Z2650      29.618 -32.662 -71.811  1.00  0.00
ATOM   4530  DPT DPT Z2651     -35.630  -2.760  68.378  1.00  0.00
ATOM   4531  DPU DPU Z2652       8.870  20.931 -45.965  1.00  0.00
ATOM   4532  DPV DPV Z2653      47.611  29.501  13.840  1.00  0.00
ATOM   4533  DPW DPW Z2654      52.981   5.788 -72.813  1.00  0.00
ATOM   4534  DPX DPX Z2655     -24.570 -88.698  40.354  1.00  0.00
ATOM   4535  DPY DPY Z2656     -84.616  52.572  -8.684  1.00  0.00
ATOM   4536  DPZ DPZ Z2657      26.316 -87.717  33.478  1.00  0.00
ATOM   4537  DQA DQA Z2658     -65.122 -42.057 -38.966  1.00  0.00
ATOM   4538  DQB DQB Z2659      18.809  13.555 -37.470  1.00  0.00
ATOM   4539  DQC DQC Z2660      60.239  10.413  60.398  1.00  0.00
ATOM   4540  DQD DQD Z2661      11.549 -35.334 -31.726  1.00  0.00
ATOM   4541  DQE DQE Z2662      22.968 -69.401   8.164  1.00  0.00
ATOM   4542  DQF DQF Z2663      61.770 -72.330  80.065  1.00  0.00
ATOM   4543  DQG DQG Z2664      23.147  47.432  67.807  1.00  0.00
ATOM   4544  DQH DQH Z2665     -25.511 -15.675 -76.754  1.00  0.00
ATOM   4545  DQI DQI Z2666     -42.505  37.285  11.248  1.00  0.00
ATOM   4546  DQJ DQJ Z2667     -82.204 -88.882 -62.283  1.00  0.00
ATOM   4547  DQK DQK Z2668       1.192  21.004 -74.540  1.00  0.00
ATOM   4548  DQL DQL Z2669      46.785  65.006  87.208  1.00  0.00
ATOM   4549  DQM DQM Z2670      57.160  37.606 -36.309  1.00  0.00
ATOM   4550  DQN DQN Z2671     -22.741  79.022  -1.601  1.00  0.00
ATOM   4551  DQO DQO Z2672     -82.529 -64.835  47.514  1.00  0.00
ATOM   4552  DQP DQP Z2673      81.292 -88.064  73.986  1.00  0.00
ATOM   4553  DQQ DQQ Z2674     -48.425  35.186 -31.805  1.00  0.00
ATOM   4554  DQR DQR Z2675      83.238  53.258  57.373  1.00  0.00
ATOM   4555  DQS DQS Z2676      31.148  27.991  35.615  1.00  0.00
ATOM   4556  DQT DQT Z2677     -10.612  80.538   6.682  1.00  0.00
ATOM   4557  DQU DQU Z2678      62.045  -9.787   7.491  1.00  0.00
ATOM   4558  DQV DQV Z2679       6.500 -89.862 -64.778  1.00  0.00
ATOM   4559  DQW DQW Z2680      31.996  54.631 -42.206  1.00  0.00
ATOM   4560  DQX DQX Z2681      51.889  42.712 -78.540  1.00  0.00
ATOM   4561  DQY DQY Z2682      87.150  40.896 -51.713  1.00  0.00
ATOM   4562  DQZ DQZ Z2683     -48.241  30.386 -11.010  1.00  0.00
ATOM   4563  DRA DRA Z2684     -50.475  25.416  69.666  1.00  0.00
ATOM   4564  DRB DRB Z2685      52.989  21.252  18.957  1.00  0.00
ATOM   4565  DRC DRC Z2686      22.714  78.261 -85.968  1.00  0.00
ATOM   4566  DRD DRD Z2687      -8.896  59.382  56.841  1.00  0.00
ATOM   4567  DRE DRE Z2688      63.287 -90.172  19.813  1.00  0.00
ATOM   4568  DRF DRF Z2689     -41.572  85.457  68.000  1.00  0.00
ATOM   4569  DRG DRG Z2690       8.475 -57.847  60.457  1.00  0.00
ATOM   4570  DRH DRH Z2691       1.451  16.238  63.454  1.00  0.00
ATOM   4571  DRI DRI Z2692     -84.202  67.191  80.521  1.00  0.00
END
