# Supplementary material for: The Effect of Macromolecular Crowding on the Electrostatic Component of Barnase–Barstar Binding: A Computational, Implicit Solvent-Based Study
Source: PLoS One. 2014 Jun 10;9(6):e98618. doi: 10.1371/journal.pone.0098618 (PMC4051634; doi:10.1371/journal.pone.0098618)
Supplement: File S1 — Contains sample pdb files used in our analyses; each contains the barnase/barstar complex with a specific random placement of crowders of varying radii at 30% crowding density. Also included are files specifying, for each pdb file, the radii of each atom and model crowder. (TAR) [file pone.0098618.s005.tar › vary30percent_pdb/with_crowders-9.pdb]

ATOM      1  CAY VAL A   3      18.329  -9.767 -18.786  1.00  0.00
ATOM      2  CY  VAL A   3      17.463  -9.299 -17.665  1.00  0.55
ATOM      3  OY  VAL A   3      17.203 -10.038 -16.718  1.00 -0.55
ATOM      4  N   VAL A   3      16.993  -8.037 -17.760  1.00 -0.40
ATOM      5  H   VAL A   3      17.222  -7.453 -18.535  1.00  0.40
ATOM      6  CA  VAL A   3      16.107  -7.419 -16.733  1.00  0.00
ATOM      7  CB  VAL A   3      16.269  -5.903 -16.535  1.00  0.00
ATOM      8  CG1 VAL A   3      15.283  -5.404 -15.502  1.00  0.00
ATOM      9  CG2 VAL A   3      17.666  -5.466 -16.113  1.00  0.00
ATOM     10  C   VAL A   3      14.669  -7.755 -17.123  1.00  0.55
ATOM     11  O   VAL A   3      14.125  -7.204 -18.095  1.00 -0.55
ATOM     12  N   ILE A   4      14.072  -8.639 -16.383  1.00 -0.40
ATOM     13  H   ILE A   4      14.512  -9.101 -15.616  1.00  0.40
ATOM     14  CA  ILE A   4      12.656  -8.995 -16.677  1.00  0.00
ATOM     15  CB  ILE A   4      12.546 -10.506 -16.596  1.00  0.00
ATOM     16  CG2 ILE A   4      11.132 -11.017 -16.786  1.00  0.00
ATOM     17  CG1 ILE A   4      13.586 -11.052 -17.616  1.00  0.00
ATOM     18  CD1 ILE A   4      13.725 -12.568 -17.376  1.00  0.00
ATOM     19  C   ILE A   4      11.850  -8.257 -15.632  1.00  0.55
ATOM     20  O   ILE A   4      11.950  -8.686 -14.487  1.00 -0.55
ATOM     21  N   ASN A   5      11.188  -7.189 -15.991  1.00 -0.40
ATOM     22  H   ASN A   5      11.172  -6.861 -16.933  1.00  0.40
ATOM     23  CA  ASN A   5      10.424  -6.409 -15.014  1.00  0.00
ATOM     24  CB  ASN A   5      11.345  -5.293 -14.478  1.00  0.00
ATOM     25  CG  ASN A   5      11.507  -4.197 -15.497  1.00  0.55
ATOM     26  OD1 ASN A   5      11.426  -4.466 -16.699  1.00 -0.55
ATOM     27  ND2 ASN A   5      11.717  -2.929 -15.181  1.00 -0.78
ATOM     28 HD21 ASN A   5      11.776  -2.656 -14.221  1.00  0.39
ATOM     29 HD22 ASN A   5      11.817  -2.244 -15.903  1.00  0.39
ATOM     30  C   ASN A   5       9.146  -5.812 -15.561  1.00  0.55
ATOM     31  O   ASN A   5       8.660  -4.755 -15.093  1.00 -0.55
ATOM     32  N   THR A   6       8.573  -6.475 -16.564  1.00 -0.40
ATOM     33  H   THR A   6       8.954  -7.320 -16.930  1.00  0.40
ATOM     34  CA  THR A   6       7.336  -5.993 -17.193  1.00  0.00
ATOM     35  CB  THR A   6       7.495  -6.026 -18.718  1.00  0.00
ATOM     36  OG1 THR A   6       7.625  -7.403 -19.111  1.00 -0.49
ATOM     37  HG1 THR A   6       7.563  -7.412 -20.069  1.00  0.49
ATOM     38  CG2 THR A   6       8.740  -5.225 -19.136  1.00  0.00
ATOM     39  C   THR A   6       6.232  -6.939 -16.733  1.00  0.55
ATOM     40  O   THR A   6       6.611  -8.029 -16.299  1.00 -0.55
ATOM     41  N   PHE A   7       4.972  -6.560 -16.843  1.00 -0.40
ATOM     42  H   PHE A   7       4.688  -5.677 -17.207  1.00  0.40
ATOM     43  CA  PHE A   7       3.912  -7.502 -16.400  1.00  0.00
ATOM     44  CB  PHE A   7       2.545  -6.816 -16.648  1.00  0.12
ATOM     45  CG  PHE A   7       2.234  -5.716 -15.659  1.00 -0.12
ATOM     46  CD1 PHE A   7       2.080  -6.016 -14.292  1.00 -0.12
ATOM     47  HD1 PHE A   7       2.188  -7.032 -13.942  1.00  0.12
ATOM     48  CE1 PHE A   7       1.787  -4.996 -13.396  1.00 -0.12
ATOM     49  HE1 PHE A   7       1.638  -5.215 -12.349  1.00  0.12
ATOM     50  CZ  PHE A   7       1.687  -3.671 -13.868  1.00 -0.12
ATOM     51  HZ  PHE A   7       1.486  -2.873 -13.169  1.00  0.12
ATOM     52  CD2 PHE A   7       2.089  -4.405 -16.107  1.00 -0.12
ATOM     53  HD2 PHE A   7       2.168  -4.189 -17.162  1.00  0.12
ATOM     54  CE2 PHE A   7       1.843  -3.376 -15.212  1.00 -0.12
ATOM     55  HE2 PHE A   7       1.773  -2.355 -15.558  1.00  0.12
ATOM     56  C   PHE A   7       3.988  -8.873 -17.043  1.00  0.55
ATOM     57  O   PHE A   7       3.930  -9.931 -16.338  1.00 -0.55
ATOM     58  N   ASP A   8       4.076  -8.953 -18.383  1.00 -0.40
ATOM     59  H   ASP A   8       4.106  -8.140 -18.960  1.00  0.40
ATOM     60  CA  ASP A   8       4.135 -10.249 -19.088  1.00  0.00
ATOM     61  CB  ASP A   8       4.031 -10.089 -20.627  1.00  0.00
ATOM     62  CG  ASP A   8       2.588  -9.770 -20.943  1.00  0.10
ATOM     63  OD1 ASP A   8       1.754 -10.653 -20.640  1.00 -0.55
ATOM     64  OD2 ASP A   8       2.462  -8.627 -21.418  1.00 -0.55
ATOM     65  C   ASP A   8       5.421 -11.049 -18.947  1.00  0.55
ATOM     66  O   ASP A   8       5.378 -12.269 -18.851  1.00 -0.55
ATOM     67  N   GLY A   9       6.548 -10.322 -19.006  1.00 -0.40
ATOM     68  H   GLY A   9       6.591  -9.338 -19.155  1.00  0.40
ATOM     69  CA  GLY A   9       7.803 -11.083 -18.828  1.00  0.00
ATOM     70  C   GLY A   9       7.792 -11.756 -17.443  1.00  0.55
ATOM     71  O   GLY A   9       8.086 -12.963 -17.360  1.00 -0.55
ATOM     72  N   VAL A  10       7.485 -11.016 -16.366  1.00 -0.40
ATOM     73  H   VAL A  10       7.259 -10.048 -16.433  1.00  0.40
ATOM     74  CA  VAL A  10       7.464 -11.599 -15.010  1.00  0.00
ATOM     75  CB  VAL A  10       7.388 -10.553 -13.892  1.00  0.00
ATOM     76  CG1 VAL A  10       7.386 -11.181 -12.494  1.00  0.00
ATOM     77  CG2 VAL A  10       8.560  -9.576 -13.991  1.00  0.00
ATOM     78  C   VAL A  10       6.322 -12.605 -14.848  1.00  0.55
ATOM     79  O   VAL A  10       6.519 -13.655 -14.242  1.00 -0.55
ATOM     80  N   ALA A  11       5.167 -12.365 -15.417  1.00 -0.40
ATOM     81  H   ALA A  11       5.009 -11.540 -15.953  1.00  0.40
ATOM     82  CA  ALA A  11       4.038 -13.274 -15.314  1.00  0.00
ATOM     83  CB  ALA A  11       2.713 -12.733 -15.889  1.00  0.00
ATOM     84  C   ALA A  11       4.389 -14.583 -16.026  1.00  0.55
ATOM     85  O   ALA A  11       4.042 -15.634 -15.517  1.00 -0.55
ATOM     86  N   ASP A  12       5.050 -14.457 -17.191  1.00 -0.40
ATOM     87  H   ASP A  12       5.317 -13.590 -17.603  1.00  0.40
ATOM     88  CA  ASP A  12       5.392 -15.710 -17.887  1.00  0.00
ATOM     89  CB  ASP A  12       5.950 -15.433 -19.272  1.00  0.00
ATOM     90  CG  ASP A  12       4.809 -15.091 -20.202  1.00  0.10
ATOM     91  OD1 ASP A  12       3.608 -15.246 -19.848  1.00 -0.55
ATOM     92  OD2 ASP A  12       5.220 -14.674 -21.315  1.00 -0.55
ATOM     93  C   ASP A  12       6.440 -16.470 -17.120  1.00  0.55
ATOM     94  O   ASP A  12       6.401 -17.688 -17.034  1.00 -0.55
ATOM     95  N   TYR A  13       7.400 -15.716 -16.618  1.00 -0.40
ATOM     96  H   TYR A  13       7.421 -14.726 -16.734  1.00  0.40
ATOM     97  CA  TYR A  13       8.517 -16.321 -15.838  1.00  0.00
ATOM     98  CB  TYR A  13       9.528 -15.218 -15.495  1.00  0.12
ATOM     99  CG  TYR A  13      10.857 -15.763 -15.081  1.00 -0.12
ATOM    100  CD1 TYR A  13      11.025 -16.287 -13.802  1.00 -0.12
ATOM    101  HD1 TYR A  13      10.183 -16.269 -13.127  1.00  0.12
ATOM    102  CE1 TYR A  13      12.217 -16.831 -13.348  1.00 -0.12
ATOM    103  HE1 TYR A  13      12.310 -17.255 -12.360  1.00  0.12
ATOM    104  CZ  TYR A  13      13.280 -16.800 -14.232  1.00  0.06
ATOM    105  OH  TYR A  13      14.503 -17.285 -13.795  1.00 -0.49
ATOM    106  HH  TYR A  13      14.497 -17.283 -12.835  1.00  0.43
ATOM    107  CD2 TYR A  13      11.943 -15.767 -15.969  1.00 -0.12
ATOM    108  HD2 TYR A  13      11.846 -15.372 -16.969  1.00  0.12
ATOM    109  CE2 TYR A  13      13.153 -16.297 -15.519  1.00 -0.12
ATOM    110  HE2 TYR A  13      14.005 -16.316 -16.183  1.00  0.12
ATOM    111  C   TYR A  13       8.019 -17.119 -14.644  1.00  0.55
ATOM    112  O   TYR A  13       8.424 -18.276 -14.395  1.00 -0.55
ATOM    113  N   LEU A  14       7.100 -16.494 -13.897  1.00 -0.40
ATOM    114  H   LEU A  14       6.793 -15.571 -14.114  1.00  0.40
ATOM    115  CA  LEU A  14       6.466 -17.116 -12.696  1.00  0.00
ATOM    116  CB  LEU A  14       5.439 -16.167 -12.076  1.00  0.00
ATOM    117  CG  LEU A  14       6.026 -14.992 -11.281  1.00  0.00
ATOM    118  CD1 LEU A  14       4.925 -13.953 -11.038  1.00  0.00
ATOM    119  CD2 LEU A  14       6.608 -15.537  -9.993  1.00  0.00
ATOM    120  C   LEU A  14       5.759 -18.417 -13.020  1.00  0.55
ATOM    121  O   LEU A  14       5.887 -19.465 -12.365  1.00 -0.55
ATOM    122  N   GLN A  15       4.997 -18.320 -14.103  1.00 -0.40
ATOM    123  H   GLN A  15       4.886 -17.492 -14.647  1.00  0.40
ATOM    124  CA  GLN A  15       4.271 -19.539 -14.511  1.00  0.00
ATOM    125  CB  GLN A  15       3.242 -19.235 -15.560  1.00  0.00
ATOM    126  CG  GLN A  15       1.993 -18.450 -15.209  1.00  0.00
ATOM    127  CD  GLN A  15       1.053 -18.699 -16.416  1.00  0.55
ATOM    128  OE1 GLN A  15       1.315 -18.171 -17.517  1.00 -0.55
ATOM    129  NE2 GLN A  15       0.048 -19.519 -16.139  1.00 -0.78
ATOM    130 HE21 GLN A  15      -0.620 -19.749 -16.847  1.00  0.39
ATOM    131 HE22 GLN A  15      -0.043 -19.908 -15.222  1.00  0.39
ATOM    132  C   GLN A  15       5.193 -20.634 -15.081  1.00  0.55
ATOM    133  O   GLN A  15       4.839 -21.802 -14.957  1.00 -0.55
ATOM    134  N   THR A  16       6.284 -20.233 -15.716  1.00 -0.40
ATOM    135  H   THR A  16       6.514 -19.270 -15.831  1.00  0.40
ATOM    136  CA  THR A  16       7.211 -21.195 -16.283  1.00  0.00
ATOM    137  CB  THR A  16       8.108 -20.626 -17.410  1.00  0.00
ATOM    138  OG1 THR A  16       7.259 -19.900 -18.296  1.00 -0.49
ATOM    139  HG1 THR A  16       6.981 -19.117 -17.815  1.00  0.49
ATOM    140  CG2 THR A  16       8.810 -21.765 -18.173  1.00  0.00
ATOM    141  C   THR A  16       8.162 -21.733 -15.234  1.00  0.55
ATOM    142  O   THR A  16       8.299 -22.967 -15.218  1.00 -0.55
ATOM    143  N   TYR A  17       8.773 -20.886 -14.447  1.00 -0.40
ATOM    144  H   TYR A  17       8.625 -19.901 -14.488  1.00  0.40
ATOM    145  CA  TYR A  17       9.721 -21.377 -13.449  1.00  0.00
ATOM    146  CB  TYR A  17      11.033 -20.515 -13.591  1.00  0.12
ATOM    147  CG  TYR A  17      11.478 -20.514 -15.040  1.00 -0.12
ATOM    148  CD1 TYR A  17      12.130 -21.636 -15.596  1.00 -0.12
ATOM    149  HD1 TYR A  17      12.305 -22.500 -14.973  1.00  0.12
ATOM    150  CE1 TYR A  17      12.555 -21.666 -16.925  1.00 -0.12
ATOM    151  HE1 TYR A  17      13.056 -22.528 -17.340  1.00  0.12
ATOM    152  CZ  TYR A  17      12.302 -20.532 -17.687  1.00  0.06
ATOM    153  OH  TYR A  17      12.619 -20.477 -19.033  1.00 -0.49
ATOM    154  HH  TYR A  17      12.363 -19.613 -19.363  1.00  0.43
ATOM    155  CD2 TYR A  17      11.256 -19.401 -15.851  1.00 -0.12
ATOM    156  HD2 TYR A  17      10.767 -18.530 -15.440  1.00  0.12
ATOM    157  CE2 TYR A  17      11.655 -19.401 -17.171  1.00 -0.12
ATOM    158  HE2 TYR A  17      11.471 -18.541 -17.798  1.00  0.12
ATOM    159  C   TYR A  17       9.234 -21.420 -12.010  1.00  0.55
ATOM    160  O   TYR A  17      10.026 -21.911 -11.202  1.00 -0.55
ATOM    161  N   HSD A  18       8.058 -20.995 -11.640  1.00 -0.40
ATOM    162  H   HSD A  18       7.420 -20.623 -12.308  1.00  0.40
ATOM    163  CA  HSD A  18       7.567 -21.013 -10.282  1.00  0.00
ATOM    164  CB  HSD A  18       7.255 -22.412  -9.742  1.00  0.12
ATOM    165  ND1 HSD A  18       5.350 -22.085 -11.391  1.00 -0.40
ATOM    166  HD1 HSD A  18       5.522 -21.119 -11.582  1.00  0.40
ATOM    167  CG  HSD A  18       6.073 -22.863 -10.532  1.00 -0.12
ATOM    168  CE1 HSD A  18       4.387 -22.849 -11.917  1.00  0.15
ATOM    169  HE1 HSD A  18       3.667 -22.489 -12.652  1.00  0.12
ATOM    170  NE2 HSD A  18       4.445 -24.074 -11.420  1.00 -0.56
ATOM    171  CD2 HSD A  18       5.512 -24.100 -10.552  1.00  0.15
ATOM    172  HD2 HSD A  18       5.776 -25.007 -10.022  1.00  0.12
ATOM    173  C   HSD A  18       8.486 -20.307  -9.289  1.00  0.55
ATOM    174  O   HSD A  18       8.646 -20.775  -8.185  1.00 -0.55
ATOM    175  N   LYS A  19       8.996 -19.177  -9.676  1.00 -0.40
ATOM    176  H   LYS A  19       8.837 -18.844 -10.601  1.00  0.40
ATOM    177  CA  LYS A  19       9.813 -18.307  -8.860  1.00  0.00
ATOM    178  CB  LYS A  19      11.113 -19.018  -8.541  1.00  0.00
ATOM    179  CG  LYS A  19      11.991 -19.124  -9.779  1.00  0.00
ATOM    180  CD  LYS A  19      13.185 -20.018  -9.647  1.00  0.00
ATOM    181  CE  LYS A  19      14.249 -19.494 -10.618  1.00  0.33
ATOM    182  NZ  LYS A  19      15.420 -20.420 -10.717  1.00 -0.32
ATOM    183  HZ1 LYS A  19      15.100 -21.350 -11.056  1.00  0.33
ATOM    184  HZ2 LYS A  19      15.859 -20.525  -9.780  1.00  0.33
ATOM    185  HZ3 LYS A  19      16.116 -20.029 -11.384  1.00  0.33
ATOM    186  C   LYS A  19       9.993 -17.020  -9.667  1.00  0.55
ATOM    187  O   LYS A  19       9.771 -16.952 -10.895  1.00 -0.55
ATOM    188  N   LEU A  20      10.378 -15.979  -8.953  1.00 -0.40
ATOM    189  H   LEU A  20      10.494 -16.018  -7.964  1.00  0.40
ATOM    190  CA  LEU A  20      10.655 -14.702  -9.595  1.00  0.00
ATOM    191  CB  LEU A  20      10.775 -13.519  -8.588  1.00  0.00
ATOM    192  CG  LEU A  20       9.470 -12.962  -7.959  1.00  0.00
ATOM    193  CD1 LEU A  20       9.842 -11.945  -6.902  1.00  0.00
ATOM    194  CD2 LEU A  20       8.540 -12.320  -8.967  1.00  0.00
ATOM    195  C   LEU A  20      12.022 -14.693 -10.299  1.00  0.55
ATOM    196  O   LEU A  20      12.918 -15.398  -9.815  1.00 -0.55
ATOM    197  N   PRO A  21      12.156 -13.855 -11.321  1.00 -0.20
ATOM    198  CD  PRO A  21      11.077 -13.073 -11.927  1.00  0.10
ATOM    199  CA  PRO A  21      13.437 -13.676 -12.023  1.00  0.10
ATOM    200  CB  PRO A  21      13.188 -12.626 -13.078  1.00  0.00
ATOM    201  CG  PRO A  21      11.739 -12.352 -13.069  1.00  0.00
ATOM    202  C   PRO A  21      14.474 -13.211 -11.006  1.00  0.55
ATOM    203  O   PRO A  21      14.181 -12.619  -9.964  1.00 -0.55
ATOM    204  N   ASP A  22      15.740 -13.397 -11.342  1.00 -0.40
ATOM    205  H   ASP A  22      15.985 -13.802 -12.219  1.00  0.40
ATOM    206  CA  ASP A  22      16.859 -13.044 -10.498  1.00  0.00
ATOM    207  CB  ASP A  22      18.200 -13.555 -11.095  1.00  0.00
ATOM    208  CG  ASP A  22      18.099 -15.082 -11.055  1.00  0.10
ATOM    209  OD1 ASP A  22      17.236 -15.690 -10.347  1.00 -0.55
ATOM    210  OD2 ASP A  22      18.916 -15.723 -11.777  1.00 -0.55
ATOM    211  C   ASP A  22      17.038 -11.587 -10.209  1.00  0.55
ATOM    212  O   ASP A  22      17.916 -11.326  -9.369  1.00 -0.55
ATOM    213  N   ASN A  23      16.341 -10.659 -10.820  1.00 -0.40
ATOM    214  H   ASN A  23      15.639 -10.870 -11.497  1.00  0.40
ATOM    215  CA  ASN A  23      16.571  -9.236 -10.524  1.00  0.00
ATOM    216  CB  ASN A  23      16.326  -8.442 -11.803  1.00  0.00
ATOM    217  CG  ASN A  23      14.973  -8.757 -12.424  1.00  0.55
ATOM    218  OD1 ASN A  23      14.761  -9.889 -12.907  1.00 -0.55
ATOM    219  ND2 ASN A  23      14.083  -7.761 -12.405  1.00 -0.78
ATOM    220 HD21 ASN A  23      14.327  -6.880 -12.000  1.00  0.39
ATOM    221 HD22 ASN A  23      13.173  -7.897 -12.796  1.00  0.39
ATOM    222  C   ASN A  23      15.722  -8.732  -9.359  1.00  0.55
ATOM    223  O   ASN A  23      15.748  -7.539  -9.060  1.00 -0.55
ATOM    224  N   TYR A  24      14.997  -9.618  -8.725  1.00 -0.40
ATOM    225  H   TYR A  24      14.985 -10.578  -8.994  1.00  0.40
ATOM    226  CA  TYR A  24      14.162  -9.268  -7.591  1.00  0.00
ATOM    227  CB  TYR A  24      12.841 -10.106  -7.635  1.00  0.12
ATOM    228  CG  TYR A  24      11.971  -9.391  -8.629  1.00 -0.12
ATOM    229  CD1 TYR A  24      11.299  -8.220  -8.263  1.00 -0.12
ATOM    230  HD1 TYR A  24      11.365  -7.877  -7.242  1.00  0.12
ATOM    231  CE1 TYR A  24      10.553  -7.490  -9.169  1.00 -0.12
ATOM    232  HE1 TYR A  24      10.056  -6.578  -8.872  1.00  0.12
ATOM    233  CZ  TYR A  24      10.462  -7.963 -10.476  1.00  0.06
ATOM    234  OH  TYR A  24       9.680  -7.287 -11.405  1.00 -0.49
ATOM    235  HH  TYR A  24       9.165  -6.627 -10.936  1.00  0.43
ATOM    236  CD2 TYR A  24      11.913  -9.820  -9.940  1.00 -0.12
ATOM    237  HD2 TYR A  24      12.470 -10.692 -10.252  1.00  0.12
ATOM    238  CE2 TYR A  24      11.130  -9.119 -10.862  1.00 -0.12
ATOM    239  HE2 TYR A  24      11.043  -9.477 -11.878  1.00  0.12
ATOM    240  C   TYR A  24      14.764  -9.534  -6.232  1.00  0.55
ATOM    241  O   TYR A  24      15.365 -10.597  -6.153  1.00 -0.55
ATOM    242  N   ILE A  25      14.561  -8.696  -5.232  1.00 -0.40
ATOM    243  H   ILE A  25      14.067  -7.840  -5.361  1.00  0.40
ATOM    244  CA  ILE A  25      15.038  -8.950  -3.877  1.00  0.00
ATOM    245  CB  ILE A  25      16.326  -8.192  -3.481  1.00  0.00
ATOM    246  CG2 ILE A  25      17.566  -8.889  -4.056  1.00  0.00
ATOM    247  CG1 ILE A  25      16.322  -6.709  -3.870  1.00  0.00
ATOM    248  CD1 ILE A  25      17.601  -6.045  -3.346  1.00  0.00
ATOM    249  C   ILE A  25      13.950  -8.515  -2.886  1.00  0.55
ATOM    250  O   ILE A  25      13.309  -7.552  -3.241  1.00 -0.55
ATOM    251  N   THR A  26      13.773  -9.140  -1.750  1.00 -0.40
ATOM    252  H   THR A  26      14.311  -9.942  -1.503  1.00  0.40
ATOM    253  CA  THR A  26      12.783  -8.716  -0.770  1.00  0.00
ATOM    254  CB  THR A  26      12.528  -9.786   0.303  1.00  0.00
ATOM    255  OG1 THR A  26      13.694  -9.881   1.116  1.00 -0.49
ATOM    256  HG1 THR A  26      13.504 -10.554   1.773  1.00  0.49
ATOM    257  CG2 THR A  26      12.324 -11.127  -0.344  1.00  0.00
ATOM    258  C   THR A  26      13.224  -7.400  -0.140  1.00  0.55
ATOM    259  O   THR A  26      14.357  -6.901  -0.315  1.00 -0.55
ATOM    260  N   LYS A  27      12.287  -6.769   0.542  1.00 -0.40
ATOM    261  H   LYS A  27      11.367  -7.146   0.596  1.00  0.40
ATOM    262  CA  LYS A  27      12.460  -5.526   1.257  1.00  0.00
ATOM    263  CB  LYS A  27      11.181  -4.959   1.855  1.00  0.00
ATOM    264  CG  LYS A  27      10.102  -4.405   0.945  1.00  0.00
ATOM    265  CD  LYS A  27       8.750  -4.452   1.677  1.00  0.00
ATOM    266  CE  LYS A  27       7.559  -4.131   0.800  1.00  0.33
ATOM    267  NZ  LYS A  27       6.252  -4.452   1.438  1.00 -0.32
ATOM    268  HZ1 LYS A  27       6.150  -3.905   2.316  1.00  0.33
ATOM    269  HZ2 LYS A  27       6.214  -5.468   1.657  1.00  0.33
ATOM    270  HZ3 LYS A  27       5.479  -4.210   0.786  1.00  0.33
ATOM    271  C   LYS A  27      13.546  -5.724   2.363  1.00  0.55
ATOM    272  O   LYS A  27      14.371  -4.798   2.524  1.00 -0.55
ATOM    273  N   SER A  28      13.524  -6.835   3.061  1.00 -0.40
ATOM    274  H   SER A  28      12.843  -7.551   2.929  1.00  0.40
ATOM    275  CA  SER A  28      14.554  -7.060   4.102  1.00  0.00
ATOM    276  CB  SER A  28      14.180  -8.226   4.985  1.00  0.00
ATOM    277  OG  SER A  28      14.628  -9.515   4.622  1.00 -0.49
ATOM    278  HG  SER A  28      14.293 -10.111   5.296  1.00  0.49
ATOM    279  C   SER A  28      15.937  -7.179   3.452  1.00  0.55
ATOM    280  O   SER A  28      16.867  -6.489   3.907  1.00 -0.55
ATOM    281  N   GLU A  29      16.051  -7.999   2.392  1.00 -0.40
ATOM    282  H   GLU A  29      15.287  -8.547   2.061  1.00  0.40
ATOM    283  CA  GLU A  29      17.290  -8.135   1.672  1.00  0.00
ATOM    284  CB  GLU A  29      17.101  -8.912   0.350  1.00  0.00
ATOM    285  CG  GLU A  29      17.067 -10.380   0.712  1.00  0.00
ATOM    286  CD  GLU A  29      16.359 -11.242  -0.303  1.00  0.10
ATOM    287  OE1 GLU A  29      16.171 -10.866  -1.480  1.00 -0.55
ATOM    288  OE2 GLU A  29      15.927 -12.350   0.128  1.00 -0.55
ATOM    289  C   GLU A  29      17.900  -6.827   1.208  1.00  0.55
ATOM    290  O   GLU A  29      19.127  -6.597   1.301  1.00 -0.55
ATOM    291  N   ALA A  30      17.009  -6.004   0.662  1.00 -0.40
ATOM    292  H   ALA A  30      16.044  -6.240   0.586  1.00  0.40
ATOM    293  CA  ALA A  30      17.400  -4.684   0.135  1.00  0.00
ATOM    294  CB  ALA A  30      16.185  -4.078  -0.557  1.00  0.00
ATOM    295  C   ALA A  30      18.008  -3.761   1.193  1.00  0.55
ATOM    296  O   ALA A  30      19.015  -3.059   1.036  1.00 -0.55
ATOM    297  N   GLN A  31      17.328  -3.779   2.338  1.00 -0.40
ATOM    298  H   GLN A  31      16.515  -4.344   2.445  1.00  0.40
ATOM    299  CA  GLN A  31      17.698  -2.998   3.511  1.00  0.00
ATOM    300  CB  GLN A  31      16.700  -3.141   4.643  1.00  0.00
ATOM    301  CG  GLN A  31      15.300  -2.718   4.234  1.00  0.00
ATOM    302  CD  GLN A  31      14.294  -2.788   5.368  1.00  0.55
ATOM    303  OE1 GLN A  31      13.963  -1.687   5.817  1.00 -0.55
ATOM    304  NE2 GLN A  31      13.796  -3.926   5.881  1.00 -0.78
ATOM    305 HE21 GLN A  31      13.134  -3.889   6.630  1.00  0.39
ATOM    306 HE22 GLN A  31      14.086  -4.810   5.513  1.00  0.39
ATOM    307  C   GLN A  31      19.099  -3.444   3.943  1.00  0.55
ATOM    308  O   GLN A  31      19.888  -2.569   4.269  1.00 -0.55
ATOM    309  N   ALA A  32      19.253  -4.754   3.872  1.00 -0.40
ATOM    310  H   ALA A  32      18.510  -5.349   3.577  1.00  0.40
ATOM    311  CA  ALA A  32      20.500  -5.431   4.211  1.00  0.00
ATOM    312  CB  ALA A  32      20.493  -6.930   4.090  1.00  0.00
ATOM    313  C   ALA A  32      21.607  -4.845   3.322  1.00  0.55
ATOM    314  O   ALA A  32      22.731  -4.739   3.833  1.00 -0.55
ATOM    315  N   LEU A  33      21.311  -4.450   2.092  1.00 -0.40
ATOM    316  H   LEU A  33      20.398  -4.519   1.698  1.00  0.40
ATOM    317  CA  LEU A  33      22.357  -3.884   1.258  1.00  0.00
ATOM    318  CB  LEU A  33      22.135  -4.136  -0.238  1.00  0.00
ATOM    319  CG  LEU A  33      21.779  -5.612  -0.475  1.00  0.00
ATOM    320  CD1 LEU A  33      21.481  -5.834  -1.940  1.00  0.00
ATOM    321  CD2 LEU A  33      22.911  -6.488   0.024  1.00  0.00
ATOM    322  C   LEU A  33      22.450  -2.396   1.468  1.00  0.55
ATOM    323  O   LEU A  33      23.265  -1.801   0.764  1.00 -0.55
ATOM    324  N   GLY A  34      21.641  -1.829   2.330  1.00 -0.40
ATOM    325  H   GLY A  34      20.958  -2.311   2.872  1.00  0.40
ATOM    326  CA  GLY A  34      21.774  -0.373   2.490  1.00  0.00
ATOM    327  C   GLY A  34      20.646   0.455   1.912  1.00  0.55
ATOM    328  O   GLY A  34      20.850   1.663   1.794  1.00 -0.55
ATOM    329  N   TRP A  35      19.542  -0.227   1.591  1.00 -0.40
ATOM    330  H   TRP A  35      19.459  -1.214   1.705  1.00  0.40
ATOM    331  CA  TRP A  35      18.395   0.472   1.052  1.00  0.00
ATOM    332  CB  TRP A  35      17.413  -0.521   0.459  1.00  0.12
ATOM    333  CG  TRP A  35      16.126   0.047  -0.111  1.00 -0.12
ATOM    334  CD1 TRP A  35      15.966   1.059  -1.031  1.00 -0.12
ATOM    335  HD1 TRP A  35      16.756   1.653  -1.465  1.00  0.12
ATOM    336  NE1 TRP A  35      14.618   1.180  -1.300  1.00 -0.40
ATOM    337  HE1 TRP A  35      14.236   1.815  -1.935  1.00  0.40
ATOM    338  CE2 TRP A  35      13.885   0.291  -0.560  1.00  0.00
ATOM    339  CD2 TRP A  35      14.793  -0.438   0.202  1.00  0.00
ATOM    340  CE3 TRP A  35      14.327  -1.408   1.089  1.00 -0.12
ATOM    341  HE3 TRP A  35      14.989  -1.960   1.741  1.00  0.12
ATOM    342  CZ3 TRP A  35      12.972  -1.648   1.111  1.00 -0.12
ATOM    343  HZ3 TRP A  35      12.582  -2.429   1.748  1.00  0.12
ATOM    344  CZ2 TRP A  35      12.492   0.088  -0.535  1.00 -0.12
ATOM    345  HZ2 TRP A  35      11.788   0.648  -1.131  1.00  0.12
ATOM    346  CH2 TRP A  35      12.092  -0.902   0.328  1.00 -0.12
ATOM    347  HH2 TRP A  35      11.036  -1.115   0.404  1.00  0.12
ATOM    348  C   TRP A  35      17.652   1.229   2.157  1.00  0.55
ATOM    349  O   TRP A  35      17.319   0.631   3.180  1.00 -0.55
ATOM    350  N   VAL A  36      17.398   2.503   1.833  1.00 -0.40
ATOM    351  H   VAL A  36      17.709   2.885   0.966  1.00  0.40
ATOM    352  CA  VAL A  36      16.660   3.433   2.691  1.00  0.00
ATOM    353  CB  VAL A  36      17.450   4.649   3.192  1.00  0.00
ATOM    354  CG1 VAL A  36      16.648   5.384   4.245  1.00  0.00
ATOM    355  CG2 VAL A  36      18.811   4.283   3.760  1.00  0.00
ATOM    356  C   VAL A  36      15.551   3.940   1.762  1.00  0.55
ATOM    357  O   VAL A  36      15.938   4.746   0.898  1.00 -0.55
ATOM    358  N   ALA A  37      14.332   3.417   1.956  1.00 -0.40
ATOM    359  H   ALA A  37      14.129   2.772   2.689  1.00  0.40
ATOM    360  CA  ALA A  37      13.223   3.787   1.069  1.00  0.00
ATOM    361  CB  ALA A  37      11.904   3.144   1.465  1.00  0.00
ATOM    362  C   ALA A  37      13.120   5.297   0.914  1.00  0.55
ATOM    363  O   ALA A  37      12.985   5.735  -0.250  1.00 -0.55
ATOM    364  N   SER A  38      13.155   6.050   1.998  1.00 -0.40
ATOM    365  H   SER A  38      13.251   5.705   2.928  1.00  0.40
ATOM    366  CA  SER A  38      13.042   7.494   1.789  1.00  0.00
ATOM    367  CB  SER A  38      12.904   8.310   3.079  1.00  0.00
ATOM    368  OG  SER A  38      13.873   7.799   3.987  1.00 -0.49
ATOM    369  HG  SER A  38      13.492   7.000   4.359  1.00  0.49
ATOM    370  C   SER A  38      14.220   8.080   1.002  1.00  0.55
ATOM    371  O   SER A  38      14.056   9.224   0.533  1.00 -0.55
ATOM    372  N   LYS A  39      15.343   7.430   0.811  1.00 -0.40
ATOM    373  H   LYS A  39      15.518   6.513   1.164  1.00  0.40
ATOM    374  CA  LYS A  39      16.410   8.079   0.036  1.00  0.00
ATOM    375  CB  LYS A  39      17.766   7.511   0.382  1.00  0.00
ATOM    376  CG  LYS A  39      17.926   6.529   1.525  1.00  0.00
ATOM    377  CD  LYS A  39      19.285   6.772   2.215  1.00  0.00
ATOM    378  CE  LYS A  39      19.281   8.268   2.589  1.00  0.33
ATOM    379  NZ  LYS A  39      18.012   8.835   1.990  1.00 -0.32
ATOM    380  HZ1 LYS A  39      17.341   8.063   1.802  1.00  0.33
ATOM    381  HZ2 LYS A  39      18.236   9.324   1.100  1.00  0.33
ATOM    382  HZ3 LYS A  39      17.585   9.510   2.658  1.00  0.33
ATOM    383  C   LYS A  39      16.149   7.836  -1.458  1.00  0.55
ATOM    384  O   LYS A  39      16.607   8.608  -2.310  1.00 -0.55
ATOM    385  N   GLY A  40      15.420   6.748  -1.705  1.00 -0.40
ATOM    386  H   GLY A  40      15.044   6.158  -0.995  1.00  0.40
ATOM    387  CA  GLY A  40      15.152   6.388  -3.115  1.00  0.00
ATOM    388  C   GLY A  40      16.499   5.869  -3.682  1.00  0.55
ATOM    389  O   GLY A  40      16.691   6.012  -4.881  1.00 -0.55
ATOM    390  N   ASN A  41      17.345   5.248  -2.879  1.00 -0.40
ATOM    391  H   ASN A  41      17.125   5.077  -1.923  1.00  0.40
ATOM    392  CA  ASN A  41      18.656   4.768  -3.321  1.00  0.00
ATOM    393  CB  ASN A  41      19.660   5.137  -2.190  1.00  0.00
ATOM    394  CG  ASN A  41      19.415   4.159  -1.063  1.00  0.55
ATOM    395  OD1 ASN A  41      18.331   3.582  -0.908  1.00 -0.55
ATOM    396  ND2 ASN A  41      20.429   3.913  -0.227  1.00 -0.78
ATOM    397 HD21 ASN A  41      20.307   3.273   0.532  1.00  0.39
ATOM    398 HD22 ASN A  41      21.308   4.370  -0.359  1.00  0.39
ATOM    399  C   ASN A  41      18.791   3.299  -3.673  1.00  0.55
ATOM    400  O   ASN A  41      19.893   2.721  -3.645  1.00 -0.55
ATOM    401  N   LEU A  42      17.706   2.602  -4.035  1.00 -0.40
ATOM    402  H   LEU A  42      16.800   3.014  -4.097  1.00  0.40
ATOM    403  CA  LEU A  42      17.801   1.167  -4.366  1.00  0.00
ATOM    404  CB  LEU A  42      16.422   0.571  -4.646  1.00  0.00
ATOM    405  CG  LEU A  42      16.306  -0.921  -4.883  1.00  0.00
ATOM    406  CD1 LEU A  42      16.789  -1.705  -3.667  1.00  0.00
ATOM    407  CD2 LEU A  42      14.872  -1.264  -5.270  1.00  0.00
ATOM    408  C   LEU A  42      18.772   0.859  -5.524  1.00  0.55
ATOM    409  O   LEU A  42      19.554  -0.096  -5.416  1.00 -0.55
ATOM    410  N   ALA A  43      18.691   1.648  -6.583  1.00 -0.40
ATOM    411  H   ALA A  43      18.078   2.431  -6.657  1.00  0.40
ATOM    412  CA  ALA A  43      19.569   1.338  -7.721  1.00  0.00
ATOM    413  CB  ALA A  43      18.966   2.065  -8.911  1.00  0.00
ATOM    414  C   ALA A  43      21.023   1.663  -7.424  1.00  0.55
ATOM    415  O   ALA A  43      21.910   1.165  -8.140  1.00 -0.55
ATOM    416  N   ASP A  44      21.277   2.449  -6.389  1.00 -0.40
ATOM    417  H   ASP A  44      20.549   2.839  -5.831  1.00  0.40
ATOM    418  CA  ASP A  44      22.631   2.795  -6.000  1.00  0.00
ATOM    419  CB  ASP A  44      22.782   3.960  -5.026  1.00  0.00
ATOM    420  CG  ASP A  44      21.953   5.126  -5.520  1.00  0.10
ATOM    421  OD1 ASP A  44      22.010   5.282  -6.761  1.00 -0.55
ATOM    422  OD2 ASP A  44      21.287   5.844  -4.743  1.00 -0.55
ATOM    423  C   ASP A  44      23.228   1.635  -5.195  1.00  0.55
ATOM    424  O   ASP A  44      24.440   1.429  -5.311  1.00 -0.55
ATOM    425  N   VAL A  45      22.369   0.991  -4.428  1.00 -0.40
ATOM    426  H   VAL A  45      21.396   1.201  -4.378  1.00  0.40
ATOM    427  CA  VAL A  45      22.884  -0.101  -3.600  1.00  0.00
ATOM    428  CB  VAL A  45      22.219   0.010  -2.191  1.00  0.00
ATOM    429  CG1 VAL A  45      22.421   1.426  -1.646  1.00  0.00
ATOM    430  CG2 VAL A  45      20.743  -0.327  -2.180  1.00  0.00
ATOM    431  C   VAL A  45      22.741  -1.504  -4.160  1.00  0.55
ATOM    432  O   VAL A  45      23.317  -2.484  -3.636  1.00 -0.55
ATOM    433  N   ALA A  46      21.930  -1.649  -5.197  1.00 -0.40
ATOM    434  H   ALA A  46      21.481  -0.861  -5.608  1.00  0.40
ATOM    435  CA  ALA A  46      21.617  -2.936  -5.830  1.00  0.00
ATOM    436  CB  ALA A  46      20.573  -3.708  -5.029  1.00  0.00
ATOM    437  C   ALA A  46      21.151  -2.620  -7.241  1.00  0.55
ATOM    438  O   ALA A  46      19.974  -2.679  -7.582  1.00 -0.55
ATOM    439  N   PRO A  47      22.177  -2.290  -8.036  1.00 -0.20
ATOM    440  CD  PRO A  47      23.616  -2.206  -7.719  1.00  0.10
ATOM    441  CA  PRO A  47      21.898  -1.931  -9.444  1.00  0.10
ATOM    442  CB  PRO A  47      23.244  -1.460  -9.974  1.00  0.00
ATOM    443  CG  PRO A  47      24.088  -1.185  -8.761  1.00  0.00
ATOM    444  C   PRO A  47      21.214  -3.138 -10.098  1.00  0.55
ATOM    445  O   PRO A  47      21.542  -4.317  -9.806  1.00 -0.55
ATOM    446  N   GLY A  48      20.258  -2.779 -10.942  1.00 -0.40
ATOM    447  H   GLY A  48      20.020  -1.826 -11.115  1.00  0.40
ATOM    448  CA  GLY A  48      19.500  -3.787 -11.667  1.00  0.00
ATOM    449  C   GLY A  48      18.460  -4.570 -10.889  1.00  0.55
ATOM    450  O   GLY A  48      17.785  -5.350 -11.547  1.00 -0.55
ATOM    451  N   LYS A  49      18.335  -4.351  -9.587  1.00 -0.40
ATOM    452  H   LYS A  49      18.914  -3.687  -9.122  1.00  0.40
ATOM    453  CA  LYS A  49      17.375  -5.032  -8.729  1.00  0.00
ATOM    454  CB  LYS A  49      17.926  -5.170  -7.312  1.00  0.00
ATOM    455  CG  LYS A  49      19.054  -6.088  -7.059  1.00  0.00
ATOM    456  CD  LYS A  49      18.842  -7.363  -7.836  1.00  0.00
ATOM    457  CE  LYS A  49      20.240  -7.929  -8.118  1.00  0.33
ATOM    458  NZ  LYS A  49      20.148  -9.389  -8.459  1.00 -0.32
ATOM    459  HZ1 LYS A  49      19.554  -9.511  -9.304  1.00  0.33
ATOM    460  HZ2 LYS A  49      19.725  -9.906  -7.661  1.00  0.33
ATOM    461  HZ3 LYS A  49      21.100  -9.762  -8.648  1.00  0.33
ATOM    462  C   LYS A  49      16.086  -4.197  -8.577  1.00  0.55
ATOM    463  O   LYS A  49      16.107  -2.958  -8.682  1.00 -0.55
ATOM    464  N   SER A  50      15.029  -4.926  -8.243  1.00 -0.40
ATOM    465  H   SER A  50      15.101  -5.913  -8.135  1.00  0.40
ATOM    466  CA  SER A  50      13.711  -4.380  -8.011  1.00  0.00
ATOM    467  CB  SER A  50      12.781  -4.725  -9.188  1.00  0.00
ATOM    468  OG  SER A  50      12.867  -4.002 -10.390  1.00 -0.49
ATOM    469  HG  SER A  50      12.033  -4.143 -10.844  1.00  0.49
ATOM    470  C   SER A  50      13.192  -5.095  -6.760  1.00  0.55
ATOM    471  O   SER A  50      13.549  -6.266  -6.525  1.00 -0.55
ATOM    472  N   ILE A  51      12.381  -4.448  -5.965  1.00 -0.40
ATOM    473  H   ILE A  51      12.132  -3.499  -6.138  1.00  0.40
ATOM    474  CA  ILE A  51      11.777  -5.049  -4.775  1.00  0.00
ATOM    475  CB  ILE A  51      11.084  -3.944  -3.913  1.00  0.00
ATOM    476  CG2 ILE A  51      10.270  -4.546  -2.766  1.00  0.00
ATOM    477  CG1 ILE A  51      12.133  -2.913  -3.492  1.00  0.00
ATOM    478  CD1 ILE A  51      13.226  -3.409  -2.600  1.00  0.00
ATOM    479  C   ILE A  51      10.739  -6.054  -5.232  1.00  0.55
ATOM    480  O   ILE A  51       9.897  -5.770  -6.131  1.00 -0.55
ATOM    481  N   GLY A  52      10.688  -7.239  -4.682  1.00 -0.40
ATOM    482  H   GLY A  52      11.340  -7.517  -3.981  1.00  0.40
ATOM    483  CA  GLY A  52       9.696  -8.229  -5.038  1.00  0.00
ATOM    484  C   GLY A  52       9.954  -9.502  -4.256  1.00  0.55
ATOM    485  O   GLY A  52      11.108  -9.792  -3.885  1.00 -0.55
ATOM    486  N   GLY A  53       8.846 -10.212  -4.027  1.00 -0.40
ATOM    487  H   GLY A  53       7.963  -9.891  -4.357  1.00  0.40
ATOM    488  CA  GLY A  53       8.797 -11.458  -3.317  1.00  0.00
ATOM    489  C   GLY A  53       8.214 -11.485  -1.916  1.00  0.55
ATOM    490  O   GLY A  53       7.977 -12.598  -1.430  1.00 -0.55
ATOM    491  N   ASP A  54       7.920 -10.323  -1.341  1.00 -0.40
ATOM    492  H   ASP A  54       8.103  -9.451  -1.788  1.00  0.40
ATOM    493  CA  ASP A  54       7.303 -10.247   0.001  1.00  0.00
ATOM    494  CB  ASP A  54       7.322  -8.786   0.474  1.00  0.00
ATOM    495  CG  ASP A  54       8.784  -8.444   0.755  1.00  0.10
ATOM    496  OD1 ASP A  54       9.238  -9.072   1.746  1.00 -0.55
ATOM    497  OD2 ASP A  54       9.364  -7.643  -0.019  1.00 -0.55
ATOM    498  C   ASP A  54       5.869 -10.753   0.005  1.00  0.55
ATOM    499  O   ASP A  54       5.163 -10.704  -1.011  1.00 -0.55
ATOM    500  N   ILE A  55       5.396 -11.225   1.127  1.00 -0.40
ATOM    501  H   ILE A  55       5.969 -11.292   1.940  1.00  0.40
ATOM    502  CA  ILE A  55       4.013 -11.689   1.300  1.00  0.00
ATOM    503  CB  ILE A  55       3.725 -12.284   2.698  1.00  0.00
ATOM    504  CG2 ILE A  55       2.232 -12.551   2.971  1.00  0.00
ATOM    505  CG1 ILE A  55       4.558 -13.587   2.828  1.00  0.00
ATOM    506  CD1 ILE A  55       3.737 -14.705   2.189  1.00  0.00
ATOM    507  C   ILE A  55       3.134 -10.440   1.118  1.00  0.55
ATOM    508  O   ILE A  55       3.504  -9.331   1.510  1.00 -0.55
ATOM    509  N   PHE A  56       2.000 -10.681   0.522  1.00 -0.40
ATOM    510  H   PHE A  56       1.791 -11.609   0.231  1.00  0.40
ATOM    511  CA  PHE A  56       0.953  -9.735   0.210  1.00  0.00
ATOM    512  CB  PHE A  56       0.565  -9.717  -1.293  1.00  0.12
ATOM    513  CG  PHE A  56      -0.506  -8.676  -1.530  1.00 -0.12
ATOM    514  CD1 PHE A  56      -0.206  -7.327  -1.368  1.00 -0.12
ATOM    515  HD1 PHE A  56       0.798  -7.040  -1.093  1.00  0.12
ATOM    516  CE1 PHE A  56      -1.158  -6.350  -1.549  1.00 -0.12
ATOM    517  HE1 PHE A  56      -0.909  -5.309  -1.405  1.00  0.12
ATOM    518  CZ  PHE A  56      -2.424  -6.716  -1.915  1.00 -0.12
ATOM    519  HZ  PHE A  56      -3.172  -5.952  -2.069  1.00  0.12
ATOM    520  CD2 PHE A  56      -1.807  -9.048  -1.893  1.00 -0.12
ATOM    521  HD2 PHE A  56      -2.067 -10.089  -2.017  1.00  0.12
ATOM    522  CE2 PHE A  56      -2.764  -8.044  -2.091  1.00 -0.12
ATOM    523  HE2 PHE A  56      -3.770  -8.308  -2.383  1.00  0.12
ATOM    524  C   PHE A  56      -0.213 -10.175   1.079  1.00  0.55
ATOM    525  O   PHE A  56      -0.703 -11.289   0.808  1.00 -0.55
ATOM    526  N   SER A  57      -0.570  -9.300   2.033  1.00 -0.40
ATOM    527  H   SER A  57      -0.160  -8.405   2.184  1.00  0.40
ATOM    528  CA  SER A  57      -1.681  -9.759   2.914  1.00  0.00
ATOM    529  CB  SER A  57      -1.460  -9.230   4.340  1.00  0.00
ATOM    530  OG  SER A  57      -0.176  -9.733   4.729  1.00 -0.49
ATOM    531  HG  SER A  57      -0.024  -9.410   5.620  1.00  0.49
ATOM    532  C   SER A  57      -3.088  -9.504   2.431  1.00  0.55
ATOM    533  O   SER A  57      -3.984  -9.914   3.203  1.00 -0.55
ATOM    534  N   ASN A  58      -3.285  -8.888   1.254  1.00 -0.40
ATOM    535  H   ASN A  58      -2.529  -8.536   0.708  1.00  0.40
ATOM    536  CA  ASN A  58      -4.616  -8.693   0.703  1.00  0.00
ATOM    537  CB  ASN A  58      -5.010 -10.107   0.212  1.00  0.00
ATOM    538  CG  ASN A  58      -6.288 -10.275  -0.572  1.00  0.55
ATOM    539  OD1 ASN A  58      -6.557  -9.283  -1.273  1.00 -0.55
ATOM    540  ND2 ASN A  58      -7.075 -11.330  -0.604  1.00 -0.78
ATOM    541 HD21 ASN A  58      -7.901 -11.320  -1.166  1.00  0.39
ATOM    542 HD22 ASN A  58      -6.846 -12.140  -0.065  1.00  0.39
ATOM    543  C   ASN A  58      -5.583  -8.193   1.776  1.00  0.55
ATOM    544  O   ASN A  58      -6.665  -8.769   2.054  1.00 -0.55
ATOM    545  N   ARG A  59      -5.176  -7.077   2.340  1.00 -0.40
ATOM    546  H   ARG A  59      -4.348  -6.625   2.019  1.00  0.40
ATOM    547  CA  ARG A  59      -5.845  -6.392   3.447  1.00  0.00
ATOM    548  CB  ARG A  59      -4.946  -5.301   4.041  1.00  0.00
ATOM    549  CG  ARG A  59      -3.604  -5.874   4.524  1.00  0.00
ATOM    550  CD  ARG A  59      -2.601  -4.742   4.785  1.00  0.35
ATOM    551  NE  ARG A  59      -1.233  -5.331   4.940  1.00 -0.35
ATOM    552  HE  ARG A  59      -0.623  -5.392   4.150  1.00  0.45
ATOM    553  CZ  ARG A  59      -0.828  -5.775   6.128  1.00  0.35
ATOM    554  NH1 ARG A  59      -1.603  -5.671   7.203  1.00 -0.70
ATOM    555 HH11 ARG A  59      -2.509  -5.253   7.129  1.00  0.40
ATOM    556 HH12 ARG A  59      -1.281  -6.011   8.087  1.00  0.40
ATOM    557  NH2 ARG A  59       0.344  -6.329   6.307  1.00 -0.70
ATOM    558 HH21 ARG A  59       0.972  -6.431   5.536  1.00  0.40
ATOM    559 HH22 ARG A  59       0.611  -6.650   7.216  1.00  0.40
ATOM    560  C   ARG A  59      -7.222  -5.897   3.110  1.00  0.55
ATOM    561  O   ARG A  59      -8.036  -5.881   4.032  1.00 -0.55
ATOM    562  N   GLU A  60      -7.547  -5.491   1.914  1.00 -0.40
ATOM    563  H   GLU A  60      -6.864  -5.461   1.190  1.00  0.40
ATOM    564  CA  GLU A  60      -8.873  -5.052   1.506  1.00  0.00
ATOM    565  CB  GLU A  60      -8.790  -4.022   0.385  1.00  0.00
ATOM    566  CG  GLU A  60      -8.003  -2.794   0.795  1.00  0.00
ATOM    567  CD  GLU A  60      -8.842  -1.911   1.675  1.00  0.10
ATOM    568  OE1 GLU A  60     -10.028  -2.229   1.907  1.00 -0.55
ATOM    569  OE2 GLU A  60      -8.438  -0.880   2.210  1.00 -0.55
ATOM    570  C   GLU A  60      -9.672  -6.237   1.029  1.00  0.55
ATOM    571  O   GLU A  60     -10.820  -6.034   0.703  1.00 -0.55
ATOM    572  N   GLY A  61      -9.182  -7.448   0.933  1.00 -0.40
ATOM    573  H   GLY A  61      -8.238  -7.601   1.205  1.00  0.40
ATOM    574  CA  GLY A  61      -9.823  -8.650   0.476  1.00  0.00
ATOM    575  C   GLY A  61     -10.221  -8.623  -1.000  1.00  0.55
ATOM    576  O   GLY A  61     -11.150  -9.354  -1.387  1.00 -0.55
ATOM    577  N   LYS A  62      -9.558  -7.847  -1.837  1.00 -0.40
ATOM    578  H   LYS A  62      -8.801  -7.280  -1.524  1.00  0.40
ATOM    579  CA  LYS A  62      -9.862  -7.746  -3.271  1.00  0.00
ATOM    580  CB  LYS A  62      -9.299  -6.428  -3.823  1.00  0.00
ATOM    581  CG  LYS A  62      -9.955  -5.251  -3.095  1.00  0.00
ATOM    582  CD  LYS A  62      -9.833  -4.014  -3.951  1.00  0.00
ATOM    583  CE  LYS A  62     -10.111  -2.726  -3.163  1.00  0.33
ATOM    584  NZ  LYS A  62      -8.855  -1.875  -3.145  1.00 -0.32
ATOM    585  HZ1 LYS A  62      -8.583  -1.636  -4.120  1.00  0.33
ATOM    586  HZ2 LYS A  62      -8.084  -2.403  -2.690  1.00  0.33
ATOM    587  HZ3 LYS A  62      -9.036  -1.000  -2.612  1.00  0.33
ATOM    588  C   LYS A  62      -9.403  -8.959  -4.069  1.00  0.55
ATOM    589  O   LYS A  62     -10.074  -9.230  -5.090  1.00 -0.55
ATOM    590  N   LEU A  63      -8.368  -9.681  -3.706  1.00 -0.40
ATOM    591  H   LEU A  63      -7.811  -9.440  -2.915  1.00  0.40
ATOM    592  CA  LEU A  63      -7.960 -10.884  -4.430  1.00  0.00
ATOM    593  CB  LEU A  63      -6.432 -11.095  -4.423  1.00  0.00
ATOM    594  CG  LEU A  63      -5.644  -9.882  -4.989  1.00  0.00
ATOM    595  CD1 LEU A  63      -4.143  -9.996  -4.817  1.00  0.00
ATOM    596  CD2 LEU A  63      -6.001  -9.806  -6.465  1.00  0.00
ATOM    597  C   LEU A  63      -8.704 -12.067  -3.791  1.00  0.55
ATOM    598  O   LEU A  63      -8.974 -12.112  -2.583  1.00 -0.55
ATOM    599  N   PRO A  64      -8.946 -13.064  -4.635  1.00 -0.20
ATOM    600  CD  PRO A  64      -8.616 -13.098  -6.071  1.00  0.10
ATOM    601  CA  PRO A  64      -9.680 -14.243  -4.193  1.00  0.10
ATOM    602  CB  PRO A  64     -10.035 -14.971  -5.498  1.00  0.00
ATOM    603  CG  PRO A  64      -8.896 -14.535  -6.437  1.00  0.00
ATOM    604  C   PRO A  64      -8.932 -15.036  -3.169  1.00  0.55
ATOM    605  O   PRO A  64      -7.748 -15.314  -3.329  1.00 -0.55
ATOM    606  N   GLY A  65      -9.622 -15.448  -2.114  1.00 -0.40
ATOM    607  H   GLY A  65     -10.591 -15.258  -1.979  1.00  0.40
ATOM    608  CA  GLY A  65      -8.929 -16.230  -1.079  1.00  0.00
ATOM    609  C   GLY A  65      -9.336 -17.673  -1.158  1.00  0.55
ATOM    610  O   GLY A  65     -10.357 -17.964  -1.787  1.00 -0.55
ATOM    611  N   LYS A  66      -8.598 -18.534  -0.512  1.00 -0.40
ATOM    612  H   LYS A  66      -7.799 -18.218  -0.010  1.00  0.40
ATOM    613  CA  LYS A  66      -8.804 -19.969  -0.429  1.00  0.00
ATOM    614  CB  LYS A  66      -8.493 -20.623  -1.763  1.00  0.00
ATOM    615  CG  LYS A  66      -8.773 -22.095  -1.893  1.00  0.00
ATOM    616  CD  LYS A  66      -8.151 -22.739  -3.120  1.00  0.00
ATOM    617  CE  LYS A  66      -8.794 -24.090  -3.404  1.00  0.33
ATOM    618  NZ  LYS A  66     -10.320 -24.058  -3.435  1.00 -0.32
ATOM    619  HZ1 LYS A  66     -10.639 -23.405  -4.178  1.00  0.33
ATOM    620  HZ2 LYS A  66     -10.678 -23.737  -2.513  1.00  0.33
ATOM    621  HZ3 LYS A  66     -10.682 -25.013  -3.633  1.00  0.33
ATOM    622  C   LYS A  66      -7.904 -20.498   0.687  1.00  0.55
ATOM    623  O   LYS A  66      -6.818 -19.964   0.929  1.00 -0.55
ATOM    624  N   SER A  67      -8.376 -21.555   1.351  1.00 -0.40
ATOM    625  H   SER A  67      -9.266 -21.959   1.159  1.00  0.40
ATOM    626  CA  SER A  67      -7.582 -22.179   2.419  1.00  0.00
ATOM    627  CB  SER A  67      -8.465 -23.182   3.180  1.00  0.00
ATOM    628  OG  SER A  67      -7.609 -23.855   4.133  1.00 -0.49
ATOM    629  HG  SER A  67      -8.171 -24.477   4.600  1.00  0.49
ATOM    630  C   SER A  67      -6.353 -22.792   1.744  1.00  0.55
ATOM    631  O   SER A  67      -6.455 -23.458   0.714  1.00 -0.55
ATOM    632  N   GLY A  68      -5.187 -22.444   2.261  1.00 -0.40
ATOM    633  H   GLY A  68      -5.171 -21.843   3.053  1.00  0.40
ATOM    634  CA  GLY A  68      -3.857 -22.835   1.817  1.00  0.00
ATOM    635  C   GLY A  68      -3.157 -21.869   0.859  1.00  0.55
ATOM    636  O   GLY A  68      -1.969 -21.990   0.526  1.00 -0.55
ATOM    637  N   ARG A  69      -3.898 -20.897   0.347  1.00 -0.40
ATOM    638  H   ARG A  69      -4.852 -20.788   0.614  1.00  0.40
ATOM    639  CA  ARG A  69      -3.420 -19.922  -0.618  1.00  0.00
ATOM    640  CB  ARG A  69      -4.593 -19.453  -1.539  1.00  0.00
ATOM    641  CG  ARG A  69      -3.949 -18.459  -2.558  1.00  0.00
ATOM    642  CD  ARG A  69      -5.020 -17.790  -3.423  1.00  0.35
ATOM    643  NE  ARG A  69      -5.569 -18.845  -4.263  1.00 -0.35
ATOM    644  HE  ARG A  69      -4.930 -19.576  -4.487  1.00  0.45
ATOM    645  CZ  ARG A  69      -6.773 -18.987  -4.771  1.00  0.35
ATOM    646  NH1 ARG A  69      -7.723 -18.092  -4.526  1.00 -0.70
ATOM    647 HH11 ARG A  69      -7.525 -17.299  -3.949  1.00  0.40
ATOM    648 HH12 ARG A  69      -8.635 -18.210  -4.918  1.00  0.40
ATOM    649  NH2 ARG A  69      -7.106 -20.029  -5.527  1.00 -0.70
ATOM    650 HH21 ARG A  69      -6.430 -20.739  -5.726  1.00  0.40
ATOM    651 HH22 ARG A  69      -8.032 -20.103  -5.897  1.00  0.40
ATOM    652  C   ARG A  69      -2.755 -18.741   0.004  1.00  0.55
ATOM    653  O   ARG A  69      -3.392 -18.094   0.829  1.00 -0.55
ATOM    654  N   THR A  70      -1.512 -18.467  -0.352  1.00 -0.40
ATOM    655  H   THR A  70      -0.984 -19.053  -0.962  1.00  0.40
ATOM    656  CA  THR A  70      -0.845 -17.260   0.147  1.00  0.00
ATOM    657  CB  THR A  70       0.375 -17.431   1.060  1.00  0.00
ATOM    658  OG1 THR A  70       1.278 -18.350   0.481  1.00 -0.49
ATOM    659  HG1 THR A  70       2.081 -18.298   1.005  1.00  0.49
ATOM    660  CG2 THR A  70      -0.077 -17.997   2.412  1.00  0.00
ATOM    661  C   THR A  70      -0.515 -16.414  -1.109  1.00  0.55
ATOM    662  O   THR A  70      -0.403 -16.961  -2.240  1.00 -0.55
ATOM    663  N   TRP A  71      -0.442 -15.093  -0.917  1.00 -0.40
ATOM    664  H   TRP A  71      -0.595 -14.693  -0.017  1.00  0.40
ATOM    665  CA  TRP A  71      -0.142 -14.139  -1.974  1.00  0.00
ATOM    666  CB  TRP A  71      -1.236 -13.052  -2.114  1.00  0.12
ATOM    667  CG  TRP A  71      -2.573 -13.520  -2.599  1.00 -0.12
ATOM    668  CD1 TRP A  71      -3.654 -13.963  -1.879  1.00 -0.12
ATOM    669  HD1 TRP A  71      -3.679 -14.015  -0.801  1.00  0.12
ATOM    670  NE1 TRP A  71      -4.709 -14.335  -2.695  1.00 -0.40
ATOM    671  HE1 TRP A  71      -5.582 -14.660  -2.405  1.00  0.40
ATOM    672  CE2 TRP A  71      -4.290 -14.158  -3.995  1.00  0.00
ATOM    673  CD2 TRP A  71      -2.951 -13.683  -3.979  1.00  0.00
ATOM    674  CE3 TRP A  71      -2.286 -13.434  -5.189  1.00 -0.12
ATOM    675  HE3 TRP A  71      -1.264 -13.085  -5.203  1.00  0.12
ATOM    676  CZ3 TRP A  71      -2.943 -13.635  -6.387  1.00 -0.12
ATOM    677  HZ3 TRP A  71      -2.463 -13.385  -7.322  1.00  0.12
ATOM    678  CZ2 TRP A  71      -4.942 -14.452  -5.192  1.00 -0.12
ATOM    679  HZ2 TRP A  71      -5.935 -14.875  -5.217  1.00  0.12
ATOM    680  CH2 TRP A  71      -4.270 -14.181  -6.377  1.00 -0.12
ATOM    681  HH2 TRP A  71      -4.760 -14.386  -7.317  1.00  0.12
ATOM    682  C   TRP A  71       1.190 -13.494  -1.627  1.00  0.55
ATOM    683  O   TRP A  71       1.667 -13.324  -0.489  1.00 -0.55
ATOM    684  N   ARG A  72       1.831 -13.074  -2.687  1.00 -0.40
ATOM    685  H   ARG A  72       1.451 -13.261  -3.587  1.00  0.40
ATOM    686  CA  ARG A  72       3.100 -12.324  -2.739  1.00  0.00
ATOM    687  CB  ARG A  72       4.302 -13.264  -2.989  1.00  0.00
ATOM    688  CG  ARG A  72       4.494 -14.152  -1.772  1.00  0.00
ATOM    689  CD  ARG A  72       5.720 -15.003  -2.058  1.00  0.35
ATOM    690  NE  ARG A  72       5.747 -16.081  -1.063  1.00 -0.35
ATOM    691  HE  ARG A  72       5.221 -16.921  -1.193  1.00  0.45
ATOM    692  CZ  ARG A  72       6.503 -15.894   0.024  1.00  0.35
ATOM    693  NH1 ARG A  72       7.212 -14.795   0.222  1.00 -0.70
ATOM    694 HH11 ARG A  72       7.196 -14.061  -0.458  1.00  0.40
ATOM    695 HH12 ARG A  72       7.764 -14.698   1.050  1.00  0.40
ATOM    696  NH2 ARG A  72       6.483 -16.901   0.903  1.00 -0.70
ATOM    697 HH21 ARG A  72       5.930 -17.714   0.720  1.00  0.40
ATOM    698 HH22 ARG A  72       7.021 -16.842   1.744  1.00  0.40
ATOM    699  C   ARG A  72       3.036 -11.243  -3.820  1.00  0.55
ATOM    700  O   ARG A  72       2.191 -11.355  -4.728  1.00 -0.55
ATOM    701  N   GLU A  73       3.936 -10.264  -3.747  1.00 -0.40
ATOM    702  H   GLU A  73       4.656 -10.222  -3.058  1.00  0.40
ATOM    703  CA  GLU A  73       3.873  -9.186  -4.728  1.00  0.00
ATOM    704  CB  GLU A  73       3.262  -7.930  -4.072  1.00  0.00
ATOM    705  CG  GLU A  73       3.925  -7.446  -2.787  1.00  0.00
ATOM    706  CD  GLU A  73       3.393  -6.054  -2.446  1.00  0.10
ATOM    707  OE1 GLU A  73       3.359  -5.139  -3.333  1.00 -0.55
ATOM    708  OE2 GLU A  73       2.988  -5.860  -1.259  1.00 -0.55
ATOM    709  C   GLU A  73       5.237  -8.767  -5.225  1.00  0.55
ATOM    710  O   GLU A  73       6.147  -9.124  -4.472  1.00 -0.55
ATOM    711  N   ALA A  74       5.340  -8.078  -6.346  1.00 -0.40
ATOM    712  H   ALA A  74       4.554  -7.833  -6.908  1.00  0.40
ATOM    713  CA  ALA A  74       6.661  -7.638  -6.813  1.00  0.00
ATOM    714  CB  ALA A  74       7.345  -8.552  -7.808  1.00  0.00
ATOM    715  C   ALA A  74       6.452  -6.318  -7.536  1.00  0.55
ATOM    716  O   ALA A  74       5.351  -6.256  -8.102  1.00 -0.55
ATOM    717  N   ASP A  75       7.435  -5.465  -7.492  1.00 -0.40
ATOM    718  H   ASP A  75       8.271  -5.635  -6.976  1.00  0.40
ATOM    719  CA  ASP A  75       7.355  -4.202  -8.207  1.00  0.00
ATOM    720  CB  ASP A  75       8.469  -3.255  -7.795  1.00  0.00
ATOM    721  CG  ASP A  75       8.228  -2.602  -6.463  1.00  0.10
ATOM    722  OD1 ASP A  75       7.365  -3.160  -5.733  1.00 -0.55
ATOM    723  OD2 ASP A  75       8.891  -1.609  -6.198  1.00 -0.55
ATOM    724  C   ASP A  75       7.536  -4.453  -9.705  1.00  0.55
ATOM    725  O   ASP A  75       8.358  -5.336 -10.033  1.00 -0.55
ATOM    726  N   ILE A  76       6.809  -3.715 -10.509  1.00 -0.40
ATOM    727  H   ILE A  76       6.172  -3.036 -10.152  1.00  0.40
ATOM    728  CA  ILE A  76       6.860  -3.816 -11.972  1.00  0.00
ATOM    729  CB  ILE A  76       5.529  -4.362 -12.506  1.00  0.00
ATOM    730  CG2 ILE A  76       5.432  -4.066 -14.023  1.00  0.00
ATOM    731  CG1 ILE A  76       5.271  -5.825 -12.139  1.00  0.00
ATOM    732  CD1 ILE A  76       6.091  -6.968 -12.724  1.00  0.00
ATOM    733  C   ILE A  76       7.239  -2.425 -12.523  1.00  0.55
ATOM    734  O   ILE A  76       6.950  -1.332 -11.965  1.00 -0.55
ATOM    735  N   ASN A  77       7.960  -2.449 -13.657  1.00 -0.40
ATOM    736  H   ASN A  77       8.202  -3.326 -14.059  1.00  0.40
ATOM    737  CA  ASN A  77       8.457  -1.322 -14.407  1.00  0.00
ATOM    738  CB  ASN A  77       7.333  -0.411 -14.971  1.00  0.00
ATOM    739  CG  ASN A  77       6.344  -1.111 -15.869  1.00  0.55
ATOM    740  OD1 ASN A  77       6.741  -1.975 -16.656  1.00 -0.55
ATOM    741  ND2 ASN A  77       5.006  -0.926 -15.789  1.00 -0.78
ATOM    742 HD21 ASN A  77       4.628  -0.299 -15.108  1.00  0.39
ATOM    743 HD22 ASN A  77       4.396  -1.417 -16.411  1.00  0.39
ATOM    744  C   ASN A  77       9.403  -0.463 -13.600  1.00  0.55
ATOM    745  O   ASN A  77       9.554   0.735 -13.921  1.00 -0.55
ATOM    746  N   TYR A  78      10.054  -1.014 -12.586  1.00 -0.40
ATOM    747  H   TYR A  78       9.953  -1.964 -12.302  1.00  0.40
ATOM    748  CA  TYR A  78      10.987  -0.153 -11.835  1.00  0.00
ATOM    749  CB  TYR A  78      11.114  -0.635 -10.369  1.00  0.12
ATOM    750  CG  TYR A  78      12.127   0.157  -9.553  1.00 -0.12
ATOM    751  CD1 TYR A  78      11.822   1.381  -8.970  1.00 -0.12
ATOM    752  HD1 TYR A  78      10.822   1.770  -9.090  1.00  0.12
ATOM    753  CE1 TYR A  78      12.738   2.130  -8.242  1.00 -0.12
ATOM    754  HE1 TYR A  78      12.455   3.087  -7.829  1.00  0.12
ATOM    755  CZ  TYR A  78      14.026   1.634  -8.049  1.00  0.06
ATOM    756  OH  TYR A  78      14.967   2.306  -7.295  1.00 -0.49
ATOM    757  HH  TYR A  78      14.564   3.114  -6.969  1.00  0.43
ATOM    758  CD2 TYR A  78      13.432  -0.306  -9.349  1.00 -0.12
ATOM    759  HD2 TYR A  78      13.728  -1.265  -9.749  1.00  0.12
ATOM    760  CE2 TYR A  78      14.337   0.446  -8.645  1.00 -0.12
ATOM    761  HE2 TYR A  78      15.349   0.079  -8.557  1.00  0.12
ATOM    762  C   TYR A  78      12.413  -0.178 -12.438  1.00  0.55
ATOM    763  O   TYR A  78      12.862  -1.299 -12.778  1.00 -0.55
ATOM    764  N   THR A  79      13.055   0.967 -12.505  1.00 -0.40
ATOM    765  H   THR A  79      12.647   1.843 -12.260  1.00  0.40
ATOM    766  CA  THR A  79      14.483   0.970 -12.976  1.00  0.00
ATOM    767  CB  THR A  79      14.803   1.592 -14.328  1.00  0.00
ATOM    768  OG1 THR A  79      14.385   2.971 -14.262  1.00 -0.49
ATOM    769  HG1 THR A  79      14.733   3.391 -15.052  1.00  0.49
ATOM    770  CG2 THR A  79      14.002   0.959 -15.436  1.00  0.00
ATOM    771  C   THR A  79      15.351   1.637 -11.894  1.00  0.55
ATOM    772  O   THR A  79      16.349   1.032 -11.473  1.00 -0.55
ATOM    773  N   SER A  80      14.989   2.808 -11.405  1.00 -0.40
ATOM    774  H   SER A  80      14.188   3.302 -11.733  1.00  0.40
ATOM    775  CA  SER A  80      15.764   3.450 -10.337  1.00  0.00
ATOM    776  CB  SER A  80      17.074   3.985 -10.954  1.00  0.00
ATOM    777  OG  SER A  80      16.689   5.130 -11.727  1.00 -0.49
ATOM    778  HG  SER A  80      17.498   5.471 -12.116  1.00  0.49
ATOM    779  C   SER A  80      14.995   4.586  -9.689  1.00  0.55
ATOM    780  O   SER A  80      13.962   4.988 -10.246  1.00 -0.55
ATOM    781  N   GLY A  81      15.469   5.095  -8.565  1.00 -0.40
ATOM    782  H   GLY A  81      16.296   4.761  -8.118  1.00  0.40
ATOM    783  CA  GLY A  81      14.744   6.232  -7.911  1.00  0.00
ATOM    784  C   GLY A  81      13.677   5.692  -6.949  1.00  0.55
ATOM    785  O   GLY A  81      13.793   4.526  -6.518  1.00 -0.55
ATOM    786  N   PHE A  82      12.681   6.519  -6.644  1.00 -0.40
ATOM    787  H   PHE A  82      12.620   7.452  -6.989  1.00  0.40
ATOM    788  CA  PHE A  82      11.607   6.060  -5.759  1.00  0.00
ATOM    789  CB  PHE A  82      10.687   7.209  -5.302  1.00  0.12
ATOM    790  CG  PHE A  82      11.526   8.242  -4.598  1.00 -0.12
ATOM    791  CD1 PHE A  82      11.807   8.097  -3.257  1.00 -0.12
ATOM    792  HD1 PHE A  82      11.405   7.252  -2.718  1.00  0.12
ATOM    793  CE1 PHE A  82      12.593   9.014  -2.594  1.00 -0.12
ATOM    794  HE1 PHE A  82      12.797   8.896  -1.541  1.00  0.12
ATOM    795  CZ  PHE A  82      13.119  10.090  -3.292  1.00 -0.12
ATOM    796  HZ  PHE A  82      13.742  10.812  -2.785  1.00  0.12
ATOM    797  CD2 PHE A  82      12.054   9.308  -5.287  1.00 -0.12
ATOM    798  HD2 PHE A  82      11.848   9.417  -6.341  1.00  0.12
ATOM    799  CE2 PHE A  82      12.843  10.237  -4.648  1.00 -0.12
ATOM    800  HE2 PHE A  82      13.245  11.076  -5.197  1.00  0.12
ATOM    801  C   PHE A  82      10.689   5.067  -6.458  1.00  0.55
ATOM    802  O   PHE A  82      10.541   5.028  -7.685  1.00 -0.55
ATOM    803  N   ARG A  83      10.019   4.261  -5.655  1.00 -0.40
ATOM    804  H   ARG A  83      10.149   4.295  -4.667  1.00  0.40
ATOM    805  CA  ARG A  83       9.043   3.261  -6.122  1.00  0.00
ATOM    806  CB  ARG A  83       8.697   2.313  -4.945  1.00  0.00
ATOM    807  CG  ARG A  83       9.990   1.615  -4.482  1.00  0.00
ATOM    808  CD  ARG A  83       9.798   0.556  -3.425  1.00  0.35
ATOM    809  NE  ARG A  83       8.754  -0.437  -3.613  1.00 -0.35
ATOM    810  HE  ARG A  83       8.876  -1.054  -4.388  1.00  0.45
ATOM    811  CZ  ARG A  83       7.655  -0.631  -2.887  1.00  0.35
ATOM    812  NH1 ARG A  83       7.369   0.129  -1.831  1.00 -0.70
ATOM    813 HH11 ARG A  83       7.986   0.870  -1.566  1.00  0.40
ATOM    814 HH12 ARG A  83       6.536  -0.040  -1.304  1.00  0.40
ATOM    815  NH2 ARG A  83       6.774  -1.594  -3.154  1.00 -0.70
ATOM    816 HH21 ARG A  83       6.925  -2.208  -3.929  1.00  0.40
ATOM    817 HH22 ARG A  83       5.962  -1.702  -2.580  1.00  0.40
ATOM    818  C   ARG A  83       7.834   3.943  -6.767  1.00  0.55
ATOM    819  O   ARG A  83       7.395   5.065  -6.449  1.00 -0.55
ATOM    820  N   ASN A  84       7.340   3.188  -7.727  1.00 -0.40
ATOM    821  H   ASN A  84       7.763   2.313  -7.946  1.00  0.40
ATOM    822  CA  ASN A  84       6.178   3.516  -8.546  1.00  0.00
ATOM    823  CB  ASN A  84       6.461   3.215 -10.027  1.00  0.00
ATOM    824  CG  ASN A  84       6.530   1.715 -10.328  1.00  0.55
ATOM    825  OD1 ASN A  84       6.118   0.808  -9.561  1.00 -0.55
ATOM    826  ND2 ASN A  84       7.092   1.413 -11.499  1.00 -0.78
ATOM    827 HD21 ASN A  84       7.180   0.457 -11.780  1.00  0.39
ATOM    828 HD22 ASN A  84       7.426   2.142 -12.097  1.00  0.39
ATOM    829  C   ASN A  84       4.912   2.804  -8.005  1.00  0.55
ATOM    830  O   ASN A  84       4.898   2.211  -6.893  1.00 -0.55
ATOM    831  N   SER A  85       3.849   2.897  -8.803  1.00 -0.40
ATOM    832  H   SER A  85       3.863   3.364  -9.684  1.00  0.40
ATOM    833  CA  SER A  85       2.600   2.296  -8.389  1.00  0.00
ATOM    834  CB  SER A  85       1.400   3.258  -8.610  1.00  0.00
ATOM    835  OG  SER A  85       1.363   3.519 -10.013  1.00 -0.49
ATOM    836  HG  SER A  85       0.933   2.759 -10.412  1.00  0.49
ATOM    837  C   SER A  85       2.221   0.984  -9.053  1.00  0.55
ATOM    838  O   SER A  85       1.044   0.610  -8.845  1.00 -0.55
ATOM    839  N   ASP A  86       3.146   0.340  -9.755  1.00 -0.40
ATOM    840  H   ASP A  86       4.082   0.672  -9.841  1.00  0.40
ATOM    841  CA  ASP A  86       2.827  -0.907 -10.449  1.00  0.00
ATOM    842  CB  ASP A  86       3.455  -1.040 -11.864  1.00  0.00
ATOM    843  CG  ASP A  86       3.076   0.125 -12.755  1.00  0.10
ATOM    844  OD1 ASP A  86       2.013   0.732 -12.592  1.00 -0.55
ATOM    845  OD2 ASP A  86       3.874   0.510 -13.633  1.00 -0.55
ATOM    846  C   ASP A  86       3.309  -2.123  -9.685  1.00  0.55
ATOM    847  O   ASP A  86       4.450  -2.136  -9.298  1.00 -0.55
ATOM    848  N   ARG A  87       2.418  -3.073  -9.560  1.00 -0.40
ATOM    849  H   ARG A  87       1.495  -2.973  -9.923  1.00  0.40
ATOM    850  CA  ARG A  87       2.695  -4.322  -8.898  1.00  0.00
ATOM    851  CB  ARG A  87       2.186  -4.266  -7.449  1.00  0.00
ATOM    852  CG  ARG A  87       2.501  -3.028  -6.643  1.00  0.00
ATOM    853  CD  ARG A  87       3.927  -3.018  -6.062  1.00  0.35
ATOM    854  NE  ARG A  87       4.185  -1.826  -5.266  1.00 -0.35
ATOM    855  HE  ARG A  87       3.949  -1.886  -4.299  1.00  0.45
ATOM    856  CZ  ARG A  87       4.695  -0.674  -5.669  1.00  0.35
ATOM    857  NH1 ARG A  87       5.029  -0.598  -6.963  1.00 -0.70
ATOM    858 HH11 ARG A  87       4.888  -1.385  -7.563  1.00  0.40
ATOM    859 HH12 ARG A  87       5.420   0.247  -7.330  1.00  0.40
ATOM    860  NH2 ARG A  87       4.911   0.384  -4.927  1.00 -0.70
ATOM    861 HH21 ARG A  87       4.684   0.367  -3.954  1.00  0.40
ATOM    862 HH22 ARG A  87       5.303   1.209  -5.335  1.00  0.40
ATOM    863  C   ARG A  87       2.048  -5.511  -9.595  1.00  0.55
ATOM    864  O   ARG A  87       0.994  -5.440 -10.212  1.00 -0.55
ATOM    865  N   ILE A  88       2.744  -6.631  -9.463  1.00 -0.40
ATOM    866  H   ILE A  88       3.645  -6.618  -9.039  1.00  0.40
ATOM    867  CA  ILE A  88       2.297  -7.968  -9.903  1.00  0.00
ATOM    868  CB  ILE A  88       3.279  -8.666 -10.869  1.00  0.00
ATOM    869  CG2 ILE A  88       4.568  -9.025 -10.151  1.00  0.00
ATOM    870  CG1 ILE A  88       2.604  -9.907 -11.470  1.00  0.00
ATOM    871  CD1 ILE A  88       3.230 -10.387 -12.771  1.00  0.00
ATOM    872  C   ILE A  88       2.014  -8.740  -8.581  1.00  0.55
ATOM    873  O   ILE A  88       2.796  -8.689  -7.605  1.00 -0.55
ATOM    874  N   LEU A  89       0.906  -9.435  -8.514  1.00 -0.40
ATOM    875  H   LEU A  89       0.301  -9.474  -9.304  1.00  0.40
ATOM    876  CA  LEU A  89       0.422 -10.198  -7.370  1.00  0.00
ATOM    877  CB  LEU A  89      -0.936  -9.722  -6.850  1.00  0.00
ATOM    878  CG  LEU A  89      -1.060  -8.282  -6.388  1.00  0.00
ATOM    879  CD1 LEU A  89       0.068  -7.958  -5.417  1.00  0.00
ATOM    880  CD2 LEU A  89      -0.990  -7.185  -7.456  1.00  0.00
ATOM    881  C   LEU A  89       0.316 -11.659  -7.794  1.00  0.55
ATOM    882  O   LEU A  89      -0.360 -11.902  -8.797  1.00 -0.55
ATOM    883  N   TYR A  90       0.908 -12.566  -7.023  1.00 -0.40
ATOM    884  H   TYR A  90       1.371 -12.347  -6.168  1.00  0.40
ATOM    885  CA  TYR A  90       0.884 -13.963  -7.441  1.00  0.00
ATOM    886  CB  TYR A  90       2.172 -14.422  -8.208  1.00  0.12
ATOM    887  CG  TYR A  90       3.446 -14.287  -7.438  1.00 -0.12
ATOM    888  CD1 TYR A  90       4.100 -13.045  -7.404  1.00 -0.12
ATOM    889  HD1 TYR A  90       3.669 -12.221  -7.953  1.00  0.12
ATOM    890  CE1 TYR A  90       5.273 -12.827  -6.699  1.00 -0.12
ATOM    891  HE1 TYR A  90       5.736 -11.854  -6.635  1.00  0.12
ATOM    892  CZ  TYR A  90       5.813 -13.953  -6.078  1.00  0.06
ATOM    893  OH  TYR A  90       6.969 -13.746  -5.370  1.00 -0.49
ATOM    894  HH  TYR A  90       7.197 -12.816  -5.440  1.00  0.43
ATOM    895  CD2 TYR A  90       4.026 -15.368  -6.790  1.00 -0.12
ATOM    896  HD2 TYR A  90       3.552 -16.338  -6.801  1.00  0.12
ATOM    897  CE2 TYR A  90       5.253 -15.170  -6.113  1.00 -0.12
ATOM    898  HE2 TYR A  90       5.739 -16.001  -5.624  1.00  0.12
ATOM    899  C   TYR A  90       0.581 -14.892  -6.289  1.00  0.55
ATOM    900  O   TYR A  90       1.215 -14.626  -5.262  1.00 -0.55
ATOM    901  N   SER A  91      -0.266 -15.872  -6.538  1.00 -0.40
ATOM    902  H   SER A  91      -0.685 -16.009  -7.432  1.00  0.40
ATOM    903  CA  SER A  91      -0.626 -16.802  -5.505  1.00  0.00
ATOM    904  CB  SER A  91      -2.109 -17.180  -5.662  1.00  0.00
ATOM    905  OG  SER A  91      -2.301 -18.070  -6.727  1.00 -0.49
ATOM    906  HG  SER A  91      -2.954 -18.706  -6.426  1.00  0.49
ATOM    907  C   SER A  91       0.272 -18.036  -5.528  1.00  0.55
ATOM    908  O   SER A  91       0.994 -18.317  -6.485  1.00 -0.55
ATOM    909  N   SER A  92       0.154 -18.722  -4.378  1.00 -0.40
ATOM    910  H   SER A  92      -0.432 -18.414  -3.633  1.00  0.40
ATOM    911  CA  SER A  92       0.884 -19.964  -4.154  1.00  0.00
ATOM    912  CB  SER A  92       0.831 -20.353  -2.679  1.00  0.00
ATOM    913  OG  SER A  92      -0.513 -20.530  -2.278  1.00 -0.49
ATOM    914  HG  SER A  92      -0.479 -20.922  -1.403  1.00  0.49
ATOM    915  C   SER A  92       0.390 -21.039  -5.129  1.00  0.55
ATOM    916  O   SER A  92       1.127 -21.989  -5.426  1.00 -0.55
ATOM    917  N   ASP A  93      -0.778 -20.906  -5.732  1.00 -0.40
ATOM    918  H   ASP A  93      -1.379 -20.138  -5.530  1.00  0.40
ATOM    919  CA  ASP A  93      -1.287 -21.848  -6.726  1.00  0.00
ATOM    920  CB  ASP A  93      -2.691 -22.343  -6.453  1.00  0.00
ATOM    921  CG  ASP A  93      -3.671 -21.242  -6.076  1.00  0.10
ATOM    922  OD1 ASP A  93      -3.367 -20.079  -5.749  1.00 -0.55
ATOM    923  OD2 ASP A  93      -4.855 -21.640  -6.131  1.00 -0.55
ATOM    924  C   ASP A  93      -1.232 -21.182  -8.105  1.00  0.55
ATOM    925  O   ASP A  93      -1.992 -21.530  -8.982  1.00 -0.55
ATOM    926  N   TRP A  94      -0.371 -20.179  -8.258  1.00 -0.40
ATOM    927  H   TRP A  94       0.151 -19.850  -7.476  1.00  0.40
ATOM    928  CA  TRP A  94      -0.086 -19.468  -9.499  1.00  0.00
ATOM    929  CB  TRP A  94       0.615 -20.545 -10.450  1.00  0.12
ATOM    930  CG  TRP A  94       1.720 -21.194  -9.659  1.00 -0.12
ATOM    931  CD1 TRP A  94       1.734 -22.469  -9.143  1.00 -0.12
ATOM    932  HD1 TRP A  94       0.961 -23.208  -9.296  1.00  0.12
ATOM    933  NE1 TRP A  94       2.881 -22.665  -8.398  1.00 -0.40
ATOM    934  HE1 TRP A  94       3.133 -23.493  -7.948  1.00  0.40
ATOM    935  CE2 TRP A  94       3.608 -21.503  -8.399  1.00  0.00
ATOM    936  CD2 TRP A  94       2.905 -20.559  -9.166  1.00  0.00
ATOM    937  CE3 TRP A  94       3.447 -19.269  -9.311  1.00 -0.12
ATOM    938  HE3 TRP A  94       2.939 -18.513  -9.892  1.00  0.12
ATOM    939  CZ3 TRP A  94       4.640 -18.954  -8.708  1.00 -0.12
ATOM    940  HZ3 TRP A  94       5.055 -17.962  -8.810  1.00  0.12
ATOM    941  CZ2 TRP A  94       4.831 -21.206  -7.801  1.00 -0.12
ATOM    942  HZ2 TRP A  94       5.388 -21.936  -7.234  1.00  0.12
ATOM    943  CH2 TRP A  94       5.320 -19.930  -7.957  1.00 -0.12
ATOM    944  HH2 TRP A  94       6.256 -19.669  -7.487  1.00  0.12
ATOM    945  C   TRP A  94      -1.135 -18.672 -10.216  1.00  0.55
ATOM    946  O   TRP A  94      -1.172 -18.617 -11.466  1.00 -0.55
ATOM    947  N   LEU A  95      -2.045 -17.991  -9.476  1.00 -0.40
ATOM    948  H   LEU A  95      -2.087 -18.102  -8.487  1.00  0.40
ATOM    949  CA  LEU A  95      -3.019 -17.059 -10.033  1.00  0.00
ATOM    950  CB  LEU A  95      -4.249 -16.736  -9.215  1.00  0.00
ATOM    951  CG  LEU A  95      -4.981 -17.956  -8.647  1.00  0.00
ATOM    952  CD1 LEU A  95      -6.141 -17.489  -7.795  1.00  0.00
ATOM    953  CD2 LEU A  95      -5.394 -18.804  -9.822  1.00  0.00
ATOM    954  C   LEU A  95      -2.183 -15.767 -10.115  1.00  0.55
ATOM    955  O   LEU A  95      -1.391 -15.526  -9.183  1.00 -0.55
ATOM    956  N   ILE A  96      -2.350 -14.969 -11.173  1.00 -0.40
ATOM    957  H   ILE A  96      -3.004 -15.148 -11.904  1.00  0.40
ATOM    958  CA  ILE A  96      -1.528 -13.756 -11.274  1.00  0.00
ATOM    959  CB  ILE A  96      -0.381 -13.880 -12.300  1.00  0.00
ATOM    960  CG2 ILE A  96       0.434 -12.570 -12.326  1.00  0.00
ATOM    961  CG1 ILE A  96       0.552 -15.049 -11.966  1.00  0.00
ATOM    962  CD1 ILE A  96       1.359 -15.644 -13.094  1.00  0.00
ATOM    963  C   ILE A  96      -2.428 -12.567 -11.569  1.00  0.55
ATOM    964  O   ILE A  96      -3.256 -12.702 -12.456  1.00 -0.55
ATOM    965  N   TYR A  97      -2.273 -11.523 -10.806  1.00 -0.40
ATOM    966  H   TYR A  97      -1.616 -11.511 -10.057  1.00  0.40
ATOM    967  CA  TYR A  97      -3.044 -10.308 -10.991  1.00  0.00
ATOM    968  CB  TYR A  97      -3.919 -10.043  -9.792  1.00  0.12
ATOM    969  CG  TYR A  97      -5.226 -10.809  -9.750  1.00 -0.12
ATOM    970  CD1 TYR A  97      -5.196 -12.184  -9.444  1.00 -0.12
ATOM    971  HD1 TYR A  97      -4.236 -12.645  -9.267  1.00  0.12
ATOM    972  CE1 TYR A  97      -6.317 -12.973  -9.357  1.00 -0.12
ATOM    973  HE1 TYR A  97      -6.276 -14.023  -9.115  1.00  0.12
ATOM    974  CZ  TYR A  97      -7.511 -12.304  -9.608  1.00  0.06
ATOM    975  OH  TYR A  97      -8.676 -13.049  -9.514  1.00 -0.49
ATOM    976  HH  TYR A  97      -9.416 -12.470  -9.709  1.00  0.43
ATOM    977  CD2 TYR A  97      -6.428 -10.195  -9.968  1.00 -0.12
ATOM    978  HD2 TYR A  97      -6.474  -9.138 -10.182  1.00  0.12
ATOM    979  CE2 TYR A  97      -7.590 -10.956  -9.909  1.00 -0.12
ATOM    980  HE2 TYR A  97      -8.549 -10.497 -10.098  1.00  0.12
ATOM    981  C   TYR A  97      -2.040  -9.171 -11.080  1.00  0.55
ATOM    982  O   TYR A  97      -0.864  -9.320 -10.775  1.00 -0.55
ATOM    983  N   LYS A  98      -2.511  -8.023 -11.528  1.00 -0.40
ATOM    984  H   LYS A  98      -3.458  -7.922 -11.824  1.00  0.40
ATOM    985  CA  LYS A  98      -1.682  -6.823 -11.623  1.00  0.00
ATOM    986  CB  LYS A  98      -1.267  -6.397 -13.030  1.00  0.00
ATOM    987  CG  LYS A  98      -2.423  -6.238 -14.033  1.00  0.00
ATOM    988  CD  LYS A  98      -1.763  -5.578 -15.243  1.00  0.00
ATOM    989  CE  LYS A  98      -2.779  -5.455 -16.388  1.00  0.33
ATOM    990  NZ  LYS A  98      -1.989  -4.690 -17.428  1.00 -0.32
ATOM    991  HZ1 LYS A  98      -1.142  -5.234 -17.690  1.00  0.33
ATOM    992  HZ2 LYS A  98      -1.702  -3.770 -17.038  1.00  0.33
ATOM    993  HZ3 LYS A  98      -2.579  -4.540 -18.271  1.00  0.33
ATOM    994  C   LYS A  98      -2.508  -5.646 -11.076  1.00  0.55
ATOM    995  O   LYS A  98      -3.746  -5.754 -11.079  1.00 -0.55
ATOM    996  N   THR A  99      -1.767  -4.637 -10.656  1.00 -0.40
ATOM    997  H   THR A  99      -0.772  -4.688 -10.623  1.00  0.40
ATOM    998  CA  THR A  99      -2.365  -3.374 -10.209  1.00  0.00
ATOM    999  CB  THR A  99      -2.539  -3.181  -8.693  1.00  0.00
ATOM   1000  OG1 THR A  99      -3.186  -1.925  -8.521  1.00 -0.49
ATOM   1001  HG1 THR A  99      -4.083  -2.043  -8.841  1.00  0.49
ATOM   1002  CG2 THR A  99      -1.269  -3.233  -7.864  1.00  0.00
ATOM   1003  C   THR A  99      -1.510  -2.252 -10.854  1.00  0.55
ATOM   1004  O   THR A  99      -0.297  -2.457 -10.902  1.00 -0.55
ATOM   1005  N   THR A 100      -2.091  -1.180 -11.357  1.00 -0.40
ATOM   1006  H   THR A 100      -3.081  -1.066 -11.390  1.00  0.40
ATOM   1007  CA  THR A 100      -1.275  -0.078 -11.905  1.00  0.00
ATOM   1008  CB  THR A 100      -1.430   0.155 -13.401  1.00  0.00
ATOM   1009  OG1 THR A 100      -2.812   0.306 -13.700  1.00 -0.49
ATOM   1010  HG1 THR A 100      -3.074   1.149 -13.324  1.00  0.49
ATOM   1011  CG2 THR A 100      -0.849  -1.057 -14.127  1.00  0.00
ATOM   1012  C   THR A 100      -1.677   1.166 -11.130  1.00  0.55
ATOM   1013  O   THR A 100      -1.249   2.298 -11.334  1.00 -0.55
ATOM   1014  N   ASP A 101      -2.578   0.927 -10.160  1.00 -0.40
ATOM   1015  H   ASP A 101      -2.957   0.032  -9.941  1.00  0.40
ATOM   1016  CA  ASP A 101      -3.013   2.086  -9.389  1.00  0.00
ATOM   1017  CB  ASP A 101      -4.462   2.336  -9.813  1.00  0.00
ATOM   1018  CG  ASP A 101      -5.432   1.228  -9.484  1.00  0.10
ATOM   1019  OD1 ASP A 101      -5.078   0.282  -8.737  1.00 -0.55
ATOM   1020  OD2 ASP A 101      -6.560   1.342 -10.035  1.00 -0.55
ATOM   1021  C   ASP A 101      -2.837   1.999  -7.888  1.00  0.55
ATOM   1022  O   ASP A 101      -3.689   2.473  -7.088  1.00 -0.55
ATOM   1023  N   HSE A 102      -1.733   1.427  -7.449  1.00 -0.40
ATOM   1024  H   HSE A 102      -1.066   1.018  -8.067  1.00  0.40
ATOM   1025  CA  HSE A 102      -1.411   1.355  -6.008  1.00  0.00
ATOM   1026  CB  HSE A 102      -1.004   2.754  -5.489  1.00  0.12
ATOM   1027  ND1 HSE A 102      -0.079   3.321  -3.194  1.00 -0.56
ATOM   1028  CG  HSE A 102      -0.007   2.658  -4.394  1.00  0.15
ATOM   1029  CE1 HSE A 102       0.996   3.010  -2.457  1.00  0.15
ATOM   1030  HE1 HSE A 102       1.265   3.434  -1.490  1.00  0.12
ATOM   1031  NE2 HSE A 102       1.719   2.077  -3.095  1.00 -0.40
ATOM   1032  HE2 HSE A 102       2.540   1.617  -2.759  1.00  0.40
ATOM   1033  CD2 HSE A 102       1.122   1.859  -4.317  1.00 -0.12
ATOM   1034  HD2 HSE A 102       1.517   1.167  -5.051  1.00  0.12
ATOM   1035  C   HSE A 102      -2.487   0.687  -5.182  1.00  0.55
ATOM   1036  O   HSE A 102      -2.957   1.161  -4.174  1.00 -0.55
ATOM   1037  N   TYR A 103      -2.809  -0.480  -5.671  1.00 -0.40
ATOM   1038  H   TYR A 103      -2.386  -0.756  -6.526  1.00  0.40
ATOM   1039  CA  TYR A 103      -3.710  -1.487  -5.170  1.00  0.00
ATOM   1040  CB  TYR A 103      -3.181  -1.946  -3.773  1.00  0.12
ATOM   1041  CG  TYR A 103      -1.698  -2.158  -3.566  1.00 -0.12
ATOM   1042  CD1 TYR A 103      -0.815  -1.152  -3.187  1.00 -0.12
ATOM   1043  HD1 TYR A 103      -1.192  -0.155  -3.018  1.00  0.12
ATOM   1044  CE1 TYR A 103       0.563  -1.407  -3.020  1.00 -0.12
ATOM   1045  HE1 TYR A 103       1.249  -0.612  -2.768  1.00  0.12
ATOM   1046  CZ  TYR A 103       1.011  -2.711  -3.188  1.00  0.06
ATOM   1047  OH  TYR A 103       2.357  -2.992  -3.007  1.00 -0.49
ATOM   1048  HH  TYR A 103       2.487  -3.931  -3.161  1.00  0.43
ATOM   1049  CD2 TYR A 103      -1.190  -3.460  -3.722  1.00 -0.12
ATOM   1050  HD2 TYR A 103      -1.860  -4.262  -3.996  1.00  0.12
ATOM   1051  CE2 TYR A 103       0.164  -3.734  -3.529  1.00 -0.12
ATOM   1052  HE2 TYR A 103       0.541  -4.739  -3.648  1.00  0.12
ATOM   1053  C   TYR A 103      -5.166  -1.089  -5.069  1.00  0.55
ATOM   1054  O   TYR A 103      -5.859  -1.746  -4.266  1.00 -0.55
ATOM   1055  N   GLN A 104      -5.632  -0.111  -5.829  1.00 -0.40
ATOM   1056  H   GLN A 104      -5.066   0.419  -6.455  1.00  0.40
ATOM   1057  CA  GLN A 104      -7.080   0.227  -5.753  1.00  0.00
ATOM   1058  CB  GLN A 104      -7.348   1.631  -6.269  1.00  0.00
ATOM   1059  CG  GLN A 104      -6.927   2.641  -5.216  1.00  0.00
ATOM   1060  CD  GLN A 104      -7.058   4.059  -5.769  1.00  0.55
ATOM   1061  OE1 GLN A 104      -8.170   4.586  -5.679  1.00 -0.55
ATOM   1062  NE2 GLN A 104      -6.008   4.655  -6.288  1.00 -0.78
ATOM   1063 HE21 GLN A 104      -5.128   4.181  -6.319  1.00  0.39
ATOM   1064 HE22 GLN A 104      -6.089   5.583  -6.651  1.00  0.39
ATOM   1065  C   GLN A 104      -7.845  -0.793  -6.558  1.00  0.55
ATOM   1066  O   GLN A 104      -8.872  -1.301  -6.125  1.00 -0.55
ATOM   1067  N   THR A 105      -7.273  -1.130  -7.714  1.00 -0.40
ATOM   1068  H   THR A 105      -6.421  -0.729  -8.043  1.00  0.40
ATOM   1069  CA  THR A 105      -7.907  -2.131  -8.550  1.00  0.00
ATOM   1070  CB  THR A 105      -8.713  -1.535  -9.742  1.00  0.00
ATOM   1071  OG1 THR A 105      -7.857  -0.796 -10.621  1.00 -0.49
ATOM   1072  HG1 THR A 105      -7.475  -0.094 -10.089  1.00  0.49
ATOM   1073  CG2 THR A 105      -9.790  -0.563  -9.261  1.00  0.00
ATOM   1074  C   THR A 105      -6.882  -3.151  -9.067  1.00  0.55
ATOM   1075  O   THR A 105      -5.715  -2.810  -9.239  1.00 -0.55
ATOM   1076  N   PHE A 106      -7.417  -4.346  -9.310  1.00 -0.40
ATOM   1077  H   PHE A 106      -8.386  -4.536  -9.172  1.00  0.40
ATOM   1078  CA  PHE A 106      -6.610  -5.441  -9.792  1.00  0.00
ATOM   1079  CB  PHE A 106      -6.643  -6.591  -8.717  1.00  0.12
ATOM   1080  CG  PHE A 106      -6.053  -6.076  -7.438  1.00 -0.12
ATOM   1081  CD1 PHE A 106      -4.666  -6.044  -7.288  1.00 -0.12
ATOM   1082  HD1 PHE A 106      -4.036  -6.392  -8.093  1.00  0.12
ATOM   1083  CE1 PHE A 106      -4.083  -5.569  -6.117  1.00 -0.12
ATOM   1084  HE1 PHE A 106      -3.009  -5.587  -6.007  1.00  0.12
ATOM   1085  CZ  PHE A 106      -4.873  -5.075  -5.093  1.00 -0.12
ATOM   1086  HZ  PHE A 106      -4.426  -4.714  -4.179  1.00  0.12
ATOM   1087  CD2 PHE A 106      -6.822  -5.539  -6.412  1.00 -0.12
ATOM   1088  HD2 PHE A 106      -7.896  -5.503  -6.519  1.00  0.12
ATOM   1089  CE2 PHE A 106      -6.244  -5.053  -5.265  1.00 -0.12
ATOM   1090  HE2 PHE A 106      -6.871  -4.648  -4.485  1.00  0.12
ATOM   1091  C   PHE A 106      -7.134  -6.040 -11.062  1.00  0.55
ATOM   1092  O   PHE A 106      -8.385  -6.061 -11.138  1.00 -0.55
ATOM   1093  N   THR A 107      -6.265  -6.594 -11.897  1.00 -0.40
ATOM   1094  H   THR A 107      -5.278  -6.577 -11.762  1.00  0.40
ATOM   1095  CA  THR A 107      -6.784  -7.276 -13.100  1.00  0.00
ATOM   1096  CB  THR A 107      -6.359  -6.514 -14.394  1.00  0.00
ATOM   1097  OG1 THR A 107      -6.932  -5.207 -14.335  1.00 -0.49
ATOM   1098  HG1 THR A 107      -6.576  -4.798 -13.543  1.00  0.49
ATOM   1099  CG2 THR A 107      -6.738  -7.243 -15.665  1.00  0.00
ATOM   1100  C   THR A 107      -6.238  -8.704 -13.152  1.00  0.55
ATOM   1101  O   THR A 107      -4.999  -8.820 -12.996  1.00 -0.55
ATOM   1102  N   LYS A 108      -6.966  -9.752 -13.395  1.00 -0.40
ATOM   1103  H   LYS A 108      -7.953  -9.679 -13.518  1.00  0.40
ATOM   1104  CA  LYS A 108      -6.426 -11.092 -13.506  1.00  0.00
ATOM   1105  CB  LYS A 108      -7.484 -12.168 -13.326  1.00  0.00
ATOM   1106  CG  LYS A 108      -7.063 -13.599 -13.637  1.00  0.00
ATOM   1107  CD  LYS A 108      -8.260 -14.480 -13.254  1.00  0.00
ATOM   1108  CE  LYS A 108      -8.052 -15.924 -13.565  1.00  0.33
ATOM   1109  NZ  LYS A 108      -6.830 -16.338 -12.806  1.00 -0.32
ATOM   1110  HZ1 LYS A 108      -6.987 -16.192 -11.789  1.00  0.33
ATOM   1111  HZ2 LYS A 108      -6.018 -15.767 -13.117  1.00  0.33
ATOM   1112  HZ3 LYS A 108      -6.634 -17.344 -12.986  1.00  0.33
ATOM   1113  C   LYS A 108      -5.738 -11.176 -14.879  1.00  0.55
ATOM   1114  O   LYS A 108      -6.340 -10.805 -15.914  1.00 -0.55
ATOM   1115  N   ILE A 109      -4.491 -11.648 -14.792  1.00 -0.40
ATOM   1116  H   ILE A 109      -4.065 -11.936 -13.938  1.00  0.40
ATOM   1117  CA  ILE A 109      -3.692 -11.752 -16.036  1.00  0.00
ATOM   1118  CB  ILE A 109      -2.569 -10.700 -16.179  1.00  0.00
ATOM   1119  CG2 ILE A 109      -3.217  -9.306 -16.363  1.00  0.00
ATOM   1120  CG1 ILE A 109      -1.537 -10.718 -15.039  1.00  0.00
ATOM   1121  CD1 ILE A 109      -0.333  -9.817 -15.258  1.00  0.00
ATOM   1122  C   ILE A 109      -3.218 -13.164 -16.336  1.00  0.55
ATOM   1123  O   ILE A 109      -2.784 -13.384 -17.466  1.00 -0.55
ATOM   1124  N   ARG A 110      -3.316 -14.101 -15.439  1.00 -0.40
ATOM   1125  H   ARG A 110      -3.640 -13.891 -14.521  1.00  0.40
ATOM   1126  CA  ARG A 110      -2.973 -15.527 -15.662  1.00  0.00
ATOM   1127  CB  ARG A 110      -1.579 -16.054 -15.438  1.00  0.00
ATOM   1128  CG  ARG A 110      -0.500 -15.290 -16.203  1.00  0.00
ATOM   1129  CD  ARG A 110      -0.667 -15.630 -17.709  1.00  0.35
ATOM   1130  NE  ARG A 110       0.476 -14.972 -18.415  1.00 -0.35
ATOM   1131  HE  ARG A 110       1.215 -15.591 -18.660  1.00  0.45
ATOM   1132  CZ  ARG A 110       0.680 -13.724 -18.768  1.00  0.35
ATOM   1133  NH1 ARG A 110      -0.226 -12.764 -18.506  1.00 -0.70
ATOM   1134 HH11 ARG A 110      -1.077 -12.994 -18.033  1.00  0.40
ATOM   1135 HH12 ARG A 110      -0.049 -11.820 -18.785  1.00  0.40
ATOM   1136  NH2 ARG A 110       1.829 -13.302 -19.392  1.00 -0.70
ATOM   1137 HH21 ARG A 110       2.557 -13.957 -19.596  1.00  0.40
ATOM   1138 HH22 ARG A 110       1.938 -12.340 -19.642  1.00  0.40
ATOM   1139  C   ARG A 110      -3.979 -16.223 -14.705  1.00  0.10
ATOM   1140  O   ARG A 110      -4.428 -15.785 -13.298  1.00 -0.55
ATOM   1141  OXT ARG A 110      -4.544 -17.244 -15.111  1.00 -0.55
ATOM   1142  N   LYS D   1      10.837  12.720  11.813  1.00 -0.32
ATOM   1143  HT1 LYS D   1      10.799  13.407  12.592  1.00  0.33
ATOM   1144  HT2 LYS D   1      11.532  13.034  11.107  1.00  0.33
ATOM   1145  HT3 LYS D   1      11.116  11.790  12.184  1.00  0.33
ATOM   1146  CA  LYS D   1       9.479  12.615  11.168  1.00  0.33
ATOM   1147  CB  LYS D   1       9.550  11.600  10.046  1.00  0.00
ATOM   1148  CG  LYS D   1       8.410  11.229   9.168  1.00  0.00
ATOM   1149  CD  LYS D   1       7.464  12.307   8.723  1.00  0.00
ATOM   1150  CE  LYS D   1       7.915  13.001   7.442  1.00  0.33
ATOM   1151  NZ  LYS D   1       6.956  14.060   6.992  1.00 -0.32
ATOM   1152  HZ1 LYS D   1       6.866  14.784   7.733  1.00  0.33
ATOM   1153  HZ2 LYS D   1       6.026  13.631   6.812  1.00  0.33
ATOM   1154  HZ3 LYS D   1       7.309  14.500   6.119  1.00  0.33
ATOM   1155  C   LYS D   1       8.330  12.375  12.151  1.00  0.55
ATOM   1156  O   LYS D   1       8.082  11.329  12.791  1.00 -0.55
ATOM   1157  N   LYS D   2       7.512  13.385  12.320  1.00 -0.40
ATOM   1158  H   LYS D   2       7.662  14.232  11.818  1.00  0.40
ATOM   1159  CA  LYS D   2       6.350  13.422  13.196  1.00  0.00
ATOM   1160  CB  LYS D   2       6.583  14.659  14.071  1.00  0.00
ATOM   1161  CG  LYS D   2       5.341  15.027  14.844  1.00  0.00
ATOM   1162  CD  LYS D   2       5.217  14.081  16.018  1.00  0.00
ATOM   1163  CE  LYS D   2       4.223  14.621  17.023  1.00  0.33
ATOM   1164  NZ  LYS D   2       4.836  15.648  17.904  1.00 -0.32
ATOM   1165  HZ1 LYS D   2       5.181  16.440  17.325  1.00  0.33
ATOM   1166  HZ2 LYS D   2       5.632  15.227  18.424  1.00  0.33
ATOM   1167  HZ3 LYS D   2       4.126  15.995  18.579  1.00  0.33
ATOM   1168  C   LYS D   2       5.072  13.653  12.418  1.00  0.55
ATOM   1169  O   LYS D   2       5.136  14.615  11.627  1.00 -0.55
ATOM   1170  N   ALA D   3       4.036  12.908  12.578  1.00 -0.40
ATOM   1171  H   ALA D   3       4.117  12.166  13.230  1.00  0.40
ATOM   1172  CA  ALA D   3       2.736  12.926  11.989  1.00  0.00
ATOM   1173  CB  ALA D   3       2.495  11.628  11.241  1.00  0.00
ATOM   1174  C   ALA D   3       1.691  13.094  13.111  1.00  0.55
ATOM   1175  O   ALA D   3       1.698  12.458  14.184  1.00 -0.55
ATOM   1176  N   VAL D   4       0.770  14.023  12.964  1.00 -0.40
ATOM   1177  H   VAL D   4       0.734  14.589  12.145  1.00  0.40
ATOM   1178  CA  VAL D   4      -0.264  14.307  13.961  1.00  0.00
ATOM   1179  CB  VAL D   4      -0.179  15.755  14.505  1.00  0.00
ATOM   1180  CG1 VAL D   4      -1.321  16.050  15.500  1.00  0.00
ATOM   1181  CG2 VAL D   4       1.139  16.046  15.203  1.00  0.00
ATOM   1182  C   VAL D   4      -1.637  14.087  13.326  1.00  0.55
ATOM   1183  O   VAL D   4      -1.881  14.568  12.212  1.00 -0.55
ATOM   1184  N   ILE D   5      -2.484  13.340  14.017  1.00 -0.40
ATOM   1185  H   ILE D   5      -2.237  12.892  14.873  1.00  0.40
ATOM   1186  CA  ILE D   5      -3.860  13.139  13.534  1.00  0.00
ATOM   1187  CB  ILE D   5      -4.279  11.661  13.403  1.00  0.00
ATOM   1188  CG2 ILE D   5      -5.753  11.531  13.027  1.00  0.00
ATOM   1189  CG1 ILE D   5      -3.329  10.955  12.397  1.00  0.00
ATOM   1190  CD1 ILE D   5      -3.510   9.444  12.356  1.00  0.00
ATOM   1191  C   ILE D   5      -4.824  13.844  14.512  1.00  0.55
ATOM   1192  O   ILE D   5      -4.788  13.413  15.684  1.00 -0.55
ATOM   1193  N   ASN D   6      -5.591  14.855  14.172  1.00 -0.40
ATOM   1194  H   ASN D   6      -5.567  15.264  13.263  1.00  0.40
ATOM   1195  CA  ASN D   6      -6.558  15.453  15.150  1.00  0.00
ATOM   1196  CB  ASN D   6      -6.694  16.948  14.996  1.00  0.00
ATOM   1197  CG  ASN D   6      -5.359  17.590  15.377  1.00  0.55
ATOM   1198  OD1 ASN D   6      -4.932  17.661  16.539  1.00 -0.55
ATOM   1199  ND2 ASN D   6      -4.610  18.120  14.422  1.00 -0.78
ATOM   1200 HD21 ASN D   6      -3.734  18.544  14.650  1.00  0.39
ATOM   1201 HD22 ASN D   6      -4.920  18.095  13.471  1.00  0.39
ATOM   1202  C   ASN D   6      -7.840  14.650  14.939  1.00  0.55
ATOM   1203  O   ASN D   6      -8.655  14.949  14.052  1.00 -0.55
ATOM   1204  N   GLY D   7      -8.008  13.565  15.683  1.00 -0.40
ATOM   1205  H   GLY D   7      -7.361  13.324  16.402  1.00  0.40
ATOM   1206  CA  GLY D   7      -9.099  12.675  15.524  1.00  0.00
ATOM   1207  C   GLY D   7     -10.448  13.371  15.424  1.00  0.55
ATOM   1208  O   GLY D   7     -11.304  12.800  14.751  1.00 -0.55
ATOM   1209  N   GLU D   8     -10.629  14.510  16.096  1.00 -0.40
ATOM   1210  H   GLU D   8      -9.927  14.956  16.645  1.00  0.40
ATOM   1211  CA  GLU D   8     -11.950  15.135  16.015  1.00  0.00
ATOM   1212  CB  GLU D   8     -12.154  16.061  17.221  1.00  0.00
ATOM   1213  CG  GLU D   8     -11.491  17.399  16.944  1.00  0.00
ATOM   1214  CD  GLU D   8      -9.990  17.441  17.055  1.00  0.10
ATOM   1215  OE1 GLU D   8      -9.327  16.430  17.336  1.00 -0.55
ATOM   1216  OE2 GLU D   8      -9.482  18.567  16.827  1.00 -0.55
ATOM   1217  C   GLU D   8     -12.160  15.786  14.653  1.00  0.55
ATOM   1218  O   GLU D   8     -13.340  15.975  14.300  1.00 -0.55
ATOM   1219  N   GLN D   9     -11.168  16.081  13.856  1.00 -0.40
ATOM   1220  H   GLN D   9     -10.216  15.936  14.118  1.00  0.40
ATOM   1221  CA  GLN D   9     -11.393  16.649  12.517  1.00  0.00
ATOM   1222  CB  GLN D   9     -10.188  17.547  12.194  1.00  0.00
ATOM   1223  CG  GLN D   9     -10.158  18.792  13.073  1.00  0.00
ATOM   1224  CD  GLN D   9      -8.817  19.470  13.106  1.00  0.55
ATOM   1225  OE1 GLN D   9      -8.038  19.565  12.140  1.00 -0.55
ATOM   1226  NE2 GLN D   9      -8.474  20.041  14.268  1.00 -0.78
ATOM   1227 HE21 GLN D   9      -9.097  20.000  15.048  1.00  0.39
ATOM   1228 HE22 GLN D   9      -7.594  20.508  14.354  1.00  0.39
ATOM   1229  C   GLN D   9     -11.628  15.597  11.449  1.00  0.55
ATOM   1230  O   GLN D   9     -11.897  15.909  10.281  1.00 -0.55
ATOM   1231  N   ILE D  10     -11.585  14.301  11.710  1.00 -0.40
ATOM   1232  H   ILE D  10     -11.418  13.989  12.640  1.00  0.40
ATOM   1233  CA  ILE D  10     -11.762  13.223  10.752  1.00  0.00
ATOM   1234  CB  ILE D  10     -10.929  11.970  11.118  1.00  0.00
ATOM   1235  CG2 ILE D  10     -11.143  10.867  10.071  1.00  0.00
ATOM   1236  CG1 ILE D  10      -9.445  12.202  11.385  1.00  0.00
ATOM   1237  CD1 ILE D  10      -8.725  13.026  10.376  1.00  0.00
ATOM   1238  C   ILE D  10     -13.256  12.868  10.671  1.00  0.55
ATOM   1239  O   ILE D  10     -13.879  12.271  11.557  1.00 -0.55
ATOM   1240  N   ARG D  11     -13.843  13.231   9.533  1.00 -0.40
ATOM   1241  H   ARG D  11     -13.336  13.672   8.796  1.00  0.40
ATOM   1242  CA  ARG D  11     -15.272  13.007   9.283  1.00  0.00
ATOM   1243  CB  ARG D  11     -15.988  14.282   8.861  1.00  0.00
ATOM   1244  CG  ARG D  11     -15.557  15.597   9.460  1.00  0.00
ATOM   1245  CD  ARG D  11     -16.060  16.033  10.821  1.00  0.35
ATOM   1246  NE  ARG D  11     -17.517  16.059  10.865  1.00 -0.35
ATOM   1247  HE  ARG D  11     -17.955  15.635  10.079  1.00  0.45
ATOM   1248  CZ  ARG D  11     -18.374  16.550  11.767  1.00  0.35
ATOM   1249  NH1 ARG D  11     -17.832  17.119  12.840  1.00 -0.70
ATOM   1250 HH11 ARG D  11     -16.837  17.160  12.936  1.00  0.40
ATOM   1251 HH12 ARG D  11     -18.419  17.505  13.552  1.00  0.40
ATOM   1252  NH2 ARG D  11     -19.697  16.398  11.598  1.00 -0.70
ATOM   1253 HH21 ARG D  11     -20.047  15.916  10.795  1.00  0.40
ATOM   1254 HH22 ARG D  11     -20.333  16.767  12.276  1.00  0.40
ATOM   1255  C   ARG D  11     -15.545  11.831   8.355  1.00  0.55
ATOM   1256  O   ARG D  11     -16.760  11.500   8.277  1.00 -0.55
ATOM   1257  N   SER D  12     -14.518  11.171   7.794  1.00 -0.40
ATOM   1258  H   SER D  12     -13.577  11.470   7.927  1.00  0.40
ATOM   1259  CA  SER D  12     -14.682   9.987   6.962  1.00  0.00
ATOM   1260  CB  SER D  12     -15.166  10.289   5.540  1.00  0.00
ATOM   1261  OG  SER D  12     -14.238  11.149   4.909  1.00 -0.49
ATOM   1262  HG  SER D  12     -14.325  11.999   5.347  1.00  0.49
ATOM   1263  C   SER D  12     -13.353   9.253   6.799  1.00  0.55
ATOM   1264  O   SER D  12     -12.334   9.885   7.137  1.00 -0.55
ATOM   1265  N   ILE D  13     -13.435   8.080   6.215  1.00 -0.40
ATOM   1266  H   ILE D  13     -14.299   7.677   5.925  1.00  0.40
ATOM   1267  CA  ILE D  13     -12.213   7.295   5.961  1.00  0.00
ATOM   1268  CB  ILE D  13     -12.530   5.855   5.565  1.00  0.00
ATOM   1269  CG2 ILE D  13     -13.201   5.817   4.198  1.00  0.00
ATOM   1270  CG1 ILE D  13     -11.269   4.992   5.580  1.00  0.00
ATOM   1271  CD1 ILE D  13     -10.409   5.043   6.837  1.00  0.00
ATOM   1272  C   ILE D  13     -11.318   8.032   4.977  1.00  0.55
ATOM   1273  O   ILE D  13     -10.089   8.069   5.122  1.00 -0.55
ATOM   1274  N   SER D  14     -11.855   8.701   3.993  1.00 -0.40
ATOM   1275  H   SER D  14     -12.841   8.689   3.854  1.00  0.40
ATOM   1276  CA  SER D  14     -11.115   9.512   3.017  1.00  0.00
ATOM   1277  CB  SER D  14     -12.075  10.103   1.974  1.00  0.00
ATOM   1278  OG  SER D  14     -12.908   9.125   1.375  1.00 -0.49
ATOM   1279  HG  SER D  14     -13.460   9.597   0.747  1.00  0.49
ATOM   1280  C   SER D  14     -10.339  10.614   3.718  1.00  0.55
ATOM   1281  O   SER D  14      -9.217  10.944   3.352  1.00 -0.55
ATOM   1282  N   ASP D  15     -10.958  11.217   4.734  1.00 -0.40
ATOM   1283  H   ASP D  15     -11.884  10.971   5.010  1.00  0.40
ATOM   1284  CA  ASP D  15     -10.320  12.272   5.508  1.00  0.00
ATOM   1285  CB  ASP D  15     -11.100  12.753   6.737  1.00  0.00
ATOM   1286  CG  ASP D  15     -12.145  13.769   6.401  1.00  0.10
ATOM   1287  OD1 ASP D  15     -12.184  14.173   5.221  1.00 -0.55
ATOM   1288  OD2 ASP D  15     -12.941  14.177   7.254  1.00 -0.55
ATOM   1289  C   ASP D  15      -9.032  11.708   6.129  1.00  0.55
ATOM   1290  O   ASP D  15      -7.992  12.349   6.118  1.00 -0.55
ATOM   1291  N   LEU D  16      -9.231  10.526   6.699  1.00 -0.40
ATOM   1292  H   LEU D  16     -10.118  10.072   6.723  1.00  0.40
ATOM   1293  CA  LEU D  16      -8.104   9.835   7.332  1.00  0.00
ATOM   1294  CB  LEU D  16      -8.588   8.543   8.013  1.00  0.00
ATOM   1295  CG  LEU D  16      -7.610   7.814   8.959  1.00  0.00
ATOM   1296  CD1 LEU D  16      -6.826   8.788   9.833  1.00  0.00
ATOM   1297  CD2 LEU D  16      -8.334   6.699   9.743  1.00  0.00
ATOM   1298  C   LEU D  16      -7.001   9.633   6.293  1.00  0.55
ATOM   1299  O   LEU D  16      -5.911  10.068   6.640  1.00 -0.55
ATOM   1300  N   HSE D  17      -7.271   9.016   5.151  1.00 -0.40
ATOM   1301  H   HSE D  17      -8.176   8.662   4.931  1.00  0.40
ATOM   1302  CA  HSE D  17      -6.228   8.825   4.142  1.00  0.00
ATOM   1303  CB  HSE D  17      -6.773   7.987   2.971  1.00  0.12
ATOM   1304  ND1 HSE D  17      -5.799   5.763   3.648  1.00 -0.56
ATOM   1305  CG  HSE D  17      -6.915   6.551   3.394  1.00  0.15
ATOM   1306  CE1 HSE D  17      -6.216   4.544   4.024  1.00  0.15
ATOM   1307  HE1 HSE D  17      -5.591   3.698   4.305  1.00  0.12
ATOM   1308  NE2 HSE D  17      -7.546   4.520   4.002  1.00 -0.40
ATOM   1309  HE2 HSE D  17      -8.133   3.742   4.228  1.00  0.40
ATOM   1310  CD2 HSE D  17      -7.996   5.770   3.609  1.00 -0.12
ATOM   1311  HD2 HSE D  17      -9.046   6.016   3.510  1.00  0.12
ATOM   1312  C   HSE D  17      -5.568  10.106   3.624  1.00  0.55
ATOM   1313  O   HSE D  17      -4.363  10.167   3.255  1.00 -0.55
ATOM   1314  N   GLN D  18      -6.406  11.142   3.561  1.00 -0.40
ATOM   1315  H   GLN D  18      -7.365  11.084   3.827  1.00  0.40
ATOM   1316  CA  GLN D  18      -5.917  12.454   3.079  1.00  0.00
ATOM   1317  CB  GLN D  18      -6.982  13.480   2.748  1.00  0.00
ATOM   1318  CG  GLN D  18      -7.927  13.254   1.589  1.00  0.00
ATOM   1319  CD  GLN D  18      -7.165  12.708   0.398  1.00  0.55
ATOM   1320  OE1 GLN D  18      -6.291  13.388  -0.164  1.00 -0.55
ATOM   1321  NE2 GLN D  18      -7.463  11.461   0.031  1.00 -0.78
ATOM   1322 HE21 GLN D  18      -6.994  11.045  -0.748  1.00  0.39
ATOM   1323 HE22 GLN D  18      -8.154  10.943   0.535  1.00  0.39
ATOM   1324  C   GLN D  18      -4.921  13.010   4.118  1.00  0.55
ATOM   1325  O   GLN D  18      -3.843  13.531   3.743  1.00 -0.55
ATOM   1326  N   THR D  19      -5.270  12.914   5.402  1.00 -0.40
ATOM   1327  H   THR D  19      -6.145  12.540   5.700  1.00  0.40
ATOM   1328  CA  THR D  19      -4.347  13.370   6.452  1.00  0.00
ATOM   1329  CB  THR D  19      -5.040  13.198   7.826  1.00  0.00
ATOM   1330  OG1 THR D  19      -6.162  14.064   7.645  1.00 -0.49
ATOM   1331  HG1 THR D  19      -6.802  13.565   7.133  1.00  0.49
ATOM   1332  CG2 THR D  19      -4.222  13.673   8.990  1.00  0.00
ATOM   1333  C   THR D  19      -3.004  12.641   6.491  1.00  0.55
ATOM   1334  O   THR D  19      -1.975  13.266   6.707  1.00 -0.55
ATOM   1335  N   LEU D  20      -3.112  11.331   6.313  1.00 -0.40
ATOM   1336  H   LEU D  20      -4.001  10.900   6.184  1.00  0.40
ATOM   1337  CA  LEU D  20      -1.970  10.416   6.289  1.00  0.00
ATOM   1338  CB  LEU D  20      -2.341   8.934   6.164  1.00  0.00
ATOM   1339  CG  LEU D  20      -3.009   8.220   7.311  1.00  0.00
ATOM   1340  CD1 LEU D  20      -3.243   6.729   7.128  1.00  0.00
ATOM   1341  CD2 LEU D  20      -2.235   8.405   8.583  1.00  0.00
ATOM   1342  C   LEU D  20      -1.068  10.816   5.110  1.00  0.55
ATOM   1343  O   LEU D  20       0.142  10.861   5.301  1.00 -0.55
ATOM   1344  N   LYS D  21      -1.739  11.059   3.977  1.00 -0.40
ATOM   1345  H   LYS D  21      -2.731  10.994   3.903  1.00  0.40
ATOM   1346  CA  LYS D  21      -0.998  11.442   2.770  1.00  0.00
ATOM   1347  CB  LYS D  21      -2.022  11.607   1.633  1.00  0.00
ATOM   1348  CG  LYS D  21      -1.215  11.770   0.314  1.00  0.00
ATOM   1349  CD  LYS D  21      -2.152  12.065  -0.827  1.00  0.00
ATOM   1350  CE  LYS D  21      -1.385  12.442  -2.122  1.00  0.33
ATOM   1351  NZ  LYS D  21      -2.280  11.990  -3.242  1.00 -0.32
ATOM   1352  HZ1 LYS D  21      -3.193  12.483  -3.177  1.00  0.33
ATOM   1353  HZ2 LYS D  21      -2.434  10.964  -3.170  1.00  0.33
ATOM   1354  HZ3 LYS D  21      -1.831  12.209  -4.154  1.00  0.33
ATOM   1355  C   LYS D  21      -0.121  12.651   3.003  1.00  0.55
ATOM   1356  O   LYS D  21       1.053  12.680   2.615  1.00 -0.55
ATOM   1357  N   LYS D  22      -0.633  13.684   3.622  1.00 -0.40
ATOM   1358  H   LYS D  22      -1.588  13.682   3.906  1.00  0.40
ATOM   1359  CA  LYS D  22       0.095  14.903   3.954  1.00  0.00
ATOM   1360  CB  LYS D  22      -0.969  15.931   4.371  1.00  0.00
ATOM   1361  CG  LYS D  22      -0.269  17.074   5.058  1.00  0.00
ATOM   1362  CD  LYS D  22       0.682  17.752   4.021  1.00  0.00
ATOM   1363  CE  LYS D  22       1.736  18.520   4.810  1.00  0.33
ATOM   1364  NZ  LYS D  22       2.606  19.302   3.911  1.00 -0.32
ATOM   1365  HZ1 LYS D  22       2.031  19.982   3.375  1.00  0.33
ATOM   1366  HZ2 LYS D  22       3.089  18.659   3.250  1.00  0.33
ATOM   1367  HZ3 LYS D  22       3.315  19.815   4.474  1.00  0.33
ATOM   1368  C   LYS D  22       1.089  14.693   5.087  1.00  0.55
ATOM   1369  O   LYS D  22       2.316  14.902   4.956  1.00 -0.55
ATOM   1370  N   GLU D  23       0.575  14.210   6.231  1.00 -0.40
ATOM   1371  H   GLU D  23      -0.396  14.006   6.324  1.00  0.40
ATOM   1372  CA  GLU D  23       1.402  13.945   7.429  1.00  0.00
ATOM   1373  CB  GLU D  23       0.482  13.445   8.572  1.00  0.00
ATOM   1374  CG  GLU D  23      -0.445  14.498   9.175  1.00  0.00
ATOM   1375  CD  GLU D  23       0.257  15.735   9.708  1.00  0.10
ATOM   1376  OE1 GLU D  23       1.109  15.746  10.618  1.00 -0.55
ATOM   1377  OE2 GLU D  23       0.015  16.877   9.247  1.00 -0.55
ATOM   1378  C   GLU D  23       2.578  12.990   7.203  1.00  0.55
ATOM   1379  O   GLU D  23       3.647  13.220   7.798  1.00 -0.55
ATOM   1380  N   LEU D  24       2.455  11.985   6.349  1.00 -0.40
ATOM   1381  H   LEU D  24       1.609  11.815   5.851  1.00  0.40
ATOM   1382  CA  LEU D  24       3.556  11.059   6.082  1.00  0.00
ATOM   1383  CB  LEU D  24       3.032   9.626   6.048  1.00  0.00
ATOM   1384  CG  LEU D  24       2.305   9.080   7.293  1.00  0.00
ATOM   1385  CD1 LEU D  24       1.749   7.653   7.103  1.00  0.00
ATOM   1386  CD2 LEU D  24       3.197   9.076   8.537  1.00  0.00
ATOM   1387  C   LEU D  24       4.285  11.384   4.788  1.00  0.55
ATOM   1388  O   LEU D  24       5.180  10.597   4.470  1.00 -0.55
ATOM   1389  N   ALA D  25       3.894  12.440   4.088  1.00 -0.40
ATOM   1390  H   ALA D  25       3.161  13.043   4.395  1.00  0.40
ATOM   1391  CA  ALA D  25       4.534  12.787   2.797  1.00  0.00
ATOM   1392  CB  ALA D  25       5.925  13.295   3.143  1.00  0.00
ATOM   1393  C   ALA D  25       4.500  11.585   1.870  1.00  0.55
ATOM   1394  O   ALA D  25       5.453  11.073   1.292  1.00 -0.55
ATOM   1395  N   LEU D  26       3.314  10.981   1.741  1.00 -0.40
ATOM   1396  H   LEU D  26       2.510  11.309   2.231  1.00  0.40
ATOM   1397  CA  LEU D  26       3.092   9.817   0.892  1.00  0.00
ATOM   1398  CB  LEU D  26       1.747   9.175   1.246  1.00  0.00
ATOM   1399  CG  LEU D  26       1.648   8.611   2.663  1.00  0.00
ATOM   1400  CD1 LEU D  26       0.402   7.757   2.931  1.00  0.00
ATOM   1401  CD2 LEU D  26       2.850   7.722   2.990  1.00  0.00
ATOM   1402  C   LEU D  26       3.156  10.205  -0.591  1.00  0.55
ATOM   1403  O   LEU D  26       2.960  11.376  -0.928  1.00 -0.55
ATOM   1404  N   PRO D  27       3.428   9.230  -1.459  1.00 -0.20
ATOM   1405  CD  PRO D  27       3.648   7.825  -1.075  1.00  0.10
ATOM   1406  CA  PRO D  27       3.483   9.456  -2.903  1.00  0.10
ATOM   1407  CB  PRO D  27       3.743   8.043  -3.473  1.00  0.00
ATOM   1408  CG  PRO D  27       3.349   7.085  -2.374  1.00  0.00
ATOM   1409  C   PRO D  27       2.191  10.036  -3.461  1.00  0.55
ATOM   1410  O   PRO D  27       1.088   9.718  -2.938  1.00 -0.55
ATOM   1411  N   GLU D  28       2.304  10.810  -4.541  1.00 -0.40
ATOM   1412  H   GLU D  28       3.172  11.032  -4.977  1.00  0.40
ATOM   1413  CA  GLU D  28       1.074  11.373  -5.127  1.00  0.00
ATOM   1414  CB  GLU D  28       1.350  12.306  -6.280  1.00  0.00
ATOM   1415  CG  GLU D  28       0.990  13.782  -6.213  1.00  0.00
ATOM   1416  CD  GLU D  28       0.328  14.403  -4.996  1.00  0.10
ATOM   1417  OE1 GLU D  28       1.056  14.702  -4.000  1.00 -0.55
ATOM   1418  OE2 GLU D  28      -0.926  14.612  -4.974  1.00 -0.55
ATOM   1419  C   GLU D  28       0.118  10.296  -5.616  1.00  0.55
ATOM   1420  O   GLU D  28      -1.104  10.558  -5.638  1.00 -0.55
ATOM   1421  N   TYR D  29       0.629   9.101  -5.967  1.00 -0.40
ATOM   1422  H   TYR D  29       1.607   8.914  -5.918  1.00  0.40
ATOM   1423  CA  TYR D  29      -0.215   7.989  -6.445  1.00  0.00
ATOM   1424  CB  TYR D  29       0.585   7.023  -7.353  1.00  0.12
ATOM   1425  CG  TYR D  29       1.847   6.428  -6.773  1.00 -0.12
ATOM   1426  CD1 TYR D  29       1.754   5.407  -5.806  1.00 -0.12
ATOM   1427  HD1 TYR D  29       0.774   5.072  -5.504  1.00  0.12
ATOM   1428  CE1 TYR D  29       2.865   4.812  -5.225  1.00 -0.12
ATOM   1429  HE1 TYR D  29       2.756   4.024  -4.495  1.00  0.12
ATOM   1430  CZ  TYR D  29       4.119   5.259  -5.609  1.00  0.06
ATOM   1431  OH  TYR D  29       5.205   4.686  -5.003  1.00 -0.49
ATOM   1432  HH  TYR D  29       5.992   4.973  -5.471  1.00  0.43
ATOM   1433  CD2 TYR D  29       3.145   6.852  -7.127  1.00 -0.12
ATOM   1434  HD2 TYR D  29       3.258   7.634  -7.863  1.00  0.12
ATOM   1435  CE2 TYR D  29       4.291   6.291  -6.554  1.00 -0.12
ATOM   1436  HE2 TYR D  29       5.277   6.637  -6.827  1.00  0.12
ATOM   1437  C   TYR D  29      -0.840   7.206  -5.295  1.00  0.55
ATOM   1438  O   TYR D  29      -1.552   6.249  -5.622  1.00 -0.55
ATOM   1439  N   TYR D  30      -0.556   7.619  -4.077  1.00 -0.40
ATOM   1440  H   TYR D  30       0.015   8.420  -3.913  1.00  0.40
ATOM   1441  CA  TYR D  30      -1.057   6.932  -2.879  1.00  0.00
ATOM   1442  CB  TYR D  30      -0.895   7.796  -1.635  1.00  0.12
ATOM   1443  CG  TYR D  30      -1.474   7.164  -0.387  1.00 -0.12
ATOM   1444  CD1 TYR D  30      -1.006   5.928   0.042  1.00 -0.12
ATOM   1445  HD1 TYR D  30      -0.208   5.435  -0.493  1.00  0.12
ATOM   1446  CE1 TYR D  30      -1.564   5.331   1.152  1.00 -0.12
ATOM   1447  HE1 TYR D  30      -1.198   4.364   1.463  1.00  0.12
ATOM   1448  CZ  TYR D  30      -2.579   5.927   1.882  1.00  0.06
ATOM   1449  OH  TYR D  30      -3.019   5.254   2.986  1.00 -0.49
ATOM   1450  HH  TYR D  30      -3.814   5.690   3.302  1.00  0.43
ATOM   1451  CD2 TYR D  30      -2.498   7.771   0.358  1.00 -0.12
ATOM   1452  HD2 TYR D  30      -2.864   8.738   0.048  1.00  0.12
ATOM   1453  CE2 TYR D  30      -3.064   7.167   1.488  1.00 -0.12
ATOM   1454  HE2 TYR D  30      -3.856   7.653   2.038  1.00  0.12
ATOM   1455  C   TYR D  30      -2.467   6.405  -3.054  1.00  0.55
ATOM   1456  O   TYR D  30      -3.510   7.046  -3.256  1.00 -0.55
ATOM   1457  N   GLY D  31      -2.543   5.073  -2.925  1.00 -0.40
ATOM   1458  H   GLY D  31      -1.745   4.512  -2.717  1.00  0.40
ATOM   1459  CA  GLY D  31      -3.818   4.356  -3.085  1.00  0.00
ATOM   1460  C   GLY D  31      -4.931   4.531  -2.105  1.00  0.55
ATOM   1461  O   GLY D  31      -6.026   4.033  -2.409  1.00 -0.55
ATOM   1462  N   GLU D  32      -4.777   5.128  -0.940  1.00 -0.40
ATOM   1463  H   GLU D  32      -3.887   5.481  -0.663  1.00  0.40
ATOM   1464  CA  GLU D  32      -5.852   5.333   0.044  1.00  0.00
ATOM   1465  CB  GLU D  32      -6.847   6.440  -0.414  1.00  0.00
ATOM   1466  CG  GLU D  32      -6.028   7.711  -0.695  1.00  0.00
ATOM   1467  CD  GLU D  32      -6.721   8.917  -1.265  1.00  0.10
ATOM   1468  OE1 GLU D  32      -7.959   8.936  -1.336  1.00 -0.55
ATOM   1469  OE2 GLU D  32      -6.182   9.963  -1.665  1.00 -0.55
ATOM   1470  C   GLU D  32      -6.635   4.097   0.373  1.00  0.55
ATOM   1471  O   GLU D  32      -7.859   4.115   0.373  1.00 -0.55
ATOM   1472  N   ASN D  33      -5.881   3.021   0.627  1.00 -0.40
ATOM   1473  H   ASN D  33      -4.887   3.047   0.564  1.00  0.40
ATOM   1474  CA  ASN D  33      -6.463   1.736   1.011  1.00  0.00
ATOM   1475  CB  ASN D  33      -6.904   0.940  -0.193  1.00  0.00
ATOM   1476  CG  ASN D  33      -5.723   0.589  -1.081  1.00  0.55
ATOM   1477  OD1 ASN D  33      -4.915  -0.237  -0.662  1.00 -0.55
ATOM   1478  ND2 ASN D  33      -5.540   1.220  -2.251  1.00 -0.78
ATOM   1479 HD21 ASN D  33      -4.760   0.983  -2.831  1.00  0.39
ATOM   1480 HD22 ASN D  33      -6.184   1.927  -2.544  1.00  0.39
ATOM   1481  C   ASN D  33      -5.448   1.119   1.989  1.00  0.55
ATOM   1482  O   ASN D  33      -4.329   1.686   2.113  1.00 -0.55
ATOM   1483  N   LEU D  34      -5.798   0.046   2.674  1.00 -0.40
ATOM   1484  H   LEU D  34      -6.687  -0.396   2.577  1.00  0.40
ATOM   1485  CA  LEU D  34      -4.848  -0.552   3.639  1.00  0.00
ATOM   1486  CB  LEU D  34      -5.653  -1.573   4.455  1.00  0.00
ATOM   1487  CG  LEU D  34      -6.878  -1.111   5.280  1.00  0.00
ATOM   1488  CD1 LEU D  34      -7.530  -2.306   5.981  1.00  0.00
ATOM   1489  CD2 LEU D  34      -6.390  -0.057   6.274  1.00  0.00
ATOM   1490  C   LEU D  34      -3.576  -1.186   3.044  1.00  0.55
ATOM   1491  O   LEU D  34      -2.509  -1.127   3.689  1.00 -0.55
ATOM   1492  N   ASP D  35      -3.721  -1.747   1.830  1.00 -0.40
ATOM   1493  H   ASP D  35      -4.606  -1.773   1.373  1.00  0.40
ATOM   1494  CA  ASP D  35      -2.591  -2.368   1.074  1.00  0.00
ATOM   1495  CB  ASP D  35      -2.988  -3.218  -0.140  1.00  0.00
ATOM   1496  CG  ASP D  35      -3.871  -4.390   0.287  1.00  0.10
ATOM   1497  OD1 ASP D  35      -3.376  -5.195   1.116  1.00 -0.55
ATOM   1498  OD2 ASP D  35      -5.033  -4.572  -0.142  1.00 -0.55
ATOM   1499  C   ASP D  35      -1.637  -1.267   0.634  1.00  0.55
ATOM   1500  O   ASP D  35      -0.406  -1.479   0.755  1.00 -0.55
ATOM   1501  N   ALA D  36      -2.150  -0.139   0.194  1.00 -0.40
ATOM   1502  H   ALA D  36      -3.136  -0.023   0.118  1.00  0.40
ATOM   1503  CA  ALA D  36      -1.370   1.013  -0.213  1.00  0.00
ATOM   1504  CB  ALA D  36      -2.154   2.147  -0.822  1.00  0.00
ATOM   1505  C   ALA D  36      -0.690   1.552   1.056  1.00  0.55
ATOM   1506  O   ALA D  36       0.487   1.935   0.924  1.00 -0.55
ATOM   1507  N   LEU D  37      -1.398   1.542   2.181  1.00 -0.40
ATOM   1508  H   LEU D  37      -2.333   1.203   2.247  1.00  0.40
ATOM   1509  CA  LEU D  37      -0.762   2.065   3.413  1.00  0.00
ATOM   1510  CB  LEU D  37      -1.778   2.238   4.552  1.00  0.00
ATOM   1511  CG  LEU D  37      -1.137   2.789   5.844  1.00  0.00
ATOM   1512  CD1 LEU D  37      -0.428   4.154   5.720  1.00  0.00
ATOM   1513  CD2 LEU D  37      -2.230   2.845   6.916  1.00  0.00
ATOM   1514  C   LEU D  37       0.423   1.212   3.869  1.00  0.55
ATOM   1515  O   LEU D  37       1.480   1.693   4.256  1.00 -0.55
ATOM   1516  N   TRP D  38       0.209  -0.116   3.840  1.00 -0.40
ATOM   1517  H   TRP D  38      -0.673  -0.506   3.586  1.00  0.40
ATOM   1518  CA  TRP D  38       1.263  -1.072   4.181  1.00  0.00
ATOM   1519  CB  TRP D  38       0.720  -2.493   4.073  1.00  0.12
ATOM   1520  CG  TRP D  38       1.805  -3.513   4.292  1.00 -0.12
ATOM   1521  CD1 TRP D  38       2.450  -4.198   3.298  1.00 -0.12
ATOM   1522  HD1 TRP D  38       2.257  -4.097   2.240  1.00  0.12
ATOM   1523  NE1 TRP D  38       3.384  -5.033   3.864  1.00 -0.40
ATOM   1524  HE1 TRP D  38       3.958  -5.643   3.363  1.00  0.40
ATOM   1525  CE2 TRP D  38       3.400  -4.897   5.210  1.00  0.00
ATOM   1526  CD2 TRP D  38       2.411  -3.932   5.514  1.00  0.00
ATOM   1527  CE3 TRP D  38       2.241  -3.567   6.849  1.00 -0.12
ATOM   1528  HE3 TRP D  38       1.539  -2.807   7.159  1.00  0.12
ATOM   1529  CZ3 TRP D  38       3.027  -4.234   7.790  1.00 -0.12
ATOM   1530  HZ3 TRP D  38       2.886  -3.987   8.831  1.00  0.12
ATOM   1531  CZ2 TRP D  38       4.214  -5.532   6.152  1.00 -0.12
ATOM   1532  HZ2 TRP D  38       4.980  -6.240   5.873  1.00  0.12
ATOM   1533  CH2 TRP D  38       4.002  -5.219   7.464  1.00 -0.12
ATOM   1534  HH2 TRP D  38       4.566  -5.711   8.242  1.00  0.12
ATOM   1535  C   TRP D  38       2.519  -0.879   3.305  1.00  0.55
ATOM   1536  O   TRP D  38       3.670  -0.929   3.790  1.00 -0.55
ATOM   1537  N   ASP D  39       2.293  -0.718   1.985  1.00 -0.40
ATOM   1538  H   ASP D  39       1.367  -0.723   1.618  1.00  0.40
ATOM   1539  CA  ASP D  39       3.344  -0.529   1.000  1.00  0.00
ATOM   1540  CB  ASP D  39       2.801  -0.475  -0.445  1.00  0.00
ATOM   1541  CG  ASP D  39       3.950  -0.444  -1.449  1.00  0.10
ATOM   1542  OD1 ASP D  39       4.875  -1.308  -1.558  1.00 -0.55
ATOM   1543  OD2 ASP D  39       3.903   0.568  -2.188  1.00 -0.55
ATOM   1544  C   ASP D  39       4.147   0.720   1.341  1.00  0.55
ATOM   1545  O   ASP D  39       5.375   0.701   1.287  1.00 -0.55
ATOM   1546  N   ALA D  40       3.425   1.781   1.670  1.00 -0.40
ATOM   1547  H   ALA D  40       2.429   1.780   1.701  1.00  0.40
ATOM   1548  CA  ALA D  40       4.098   3.008   2.005  1.00  0.00
ATOM   1549  CB  ALA D  40       3.108   4.192   2.046  1.00  0.00
ATOM   1550  C   ALA D  40       4.847   2.945   3.326  1.00  0.55
ATOM   1551  O   ALA D  40       5.942   3.565   3.414  1.00 -0.55
ATOM   1552  N   LEU D  41       4.279   2.302   4.337  1.00 -0.40
ATOM   1553  H   LEU D  41       3.398   1.839   4.287  1.00  0.40
ATOM   1554  CA  LEU D  41       5.018   2.279   5.625  1.00  0.00
ATOM   1555  CB  LEU D  41       4.104   1.734   6.716  1.00  0.00
ATOM   1556  CG  LEU D  41       2.933   2.617   7.138  1.00  0.00
ATOM   1557  CD1 LEU D  41       2.060   1.972   8.183  1.00  0.00
ATOM   1558  CD2 LEU D  41       3.429   3.981   7.603  1.00  0.00
ATOM   1559  C   LEU D  41       6.320   1.472   5.499  1.00  0.55
ATOM   1560  O   LEU D  41       7.373   1.764   6.055  1.00 -0.55
ATOM   1561  N   THR D  42       6.293   0.426   4.701  1.00 -0.40
ATOM   1562  H   THR D  42       5.460   0.203   4.203  1.00  0.40
ATOM   1563  CA  THR D  42       7.387  -0.483   4.450  1.00  0.00
ATOM   1564  CB  THR D  42       6.874  -1.938   4.297  1.00  0.00
ATOM   1565  OG1 THR D  42       5.911  -2.164   3.266  1.00 -0.49
ATOM   1566  HG1 THR D  42       5.104  -1.733   3.558  1.00  0.49
ATOM   1567  CG2 THR D  42       6.164  -2.300   5.617  1.00  0.00
ATOM   1568  C   THR D  42       8.225  -0.153   3.239  1.00  0.55
ATOM   1569  O   THR D  42       9.248  -0.869   3.171  1.00 -0.55
ATOM   1570  N   GLY D  43       7.890   0.727   2.339  1.00 -0.40
ATOM   1571  H   GLY D  43       7.055   1.270   2.390  1.00  0.40
ATOM   1572  CA  GLY D  43       8.758   0.948   1.196  1.00  0.00
ATOM   1573  C   GLY D  43       8.665   2.366   0.674  1.00  0.55
ATOM   1574  O   GLY D  43       8.721   2.567  -0.555  1.00 -0.55
ATOM   1575  N   TRP D  44       8.490   3.341   1.571  1.00 -0.40
ATOM   1576  H   TRP D  44       8.410   3.177   2.551  1.00  0.40
ATOM   1577  CA  TRP D  44       8.409   4.732   1.110  1.00  0.00
ATOM   1578  CB  TRP D  44       7.004   5.048   0.545  1.00  0.12
ATOM   1579  CG  TRP D  44       6.933   6.467   0.075  1.00 -0.12
ATOM   1580  CD1 TRP D  44       6.740   7.637   0.790  1.00 -0.12
ATOM   1581  HD1 TRP D  44       6.566   7.678   1.855  1.00  0.12
ATOM   1582  NE1 TRP D  44       6.797   8.735  -0.026  1.00 -0.40
ATOM   1583  HE1 TRP D  44       6.692   9.666   0.248  1.00  0.40
ATOM   1584  CE2 TRP D  44       7.035   8.275  -1.323  1.00  0.00
ATOM   1585  CD2 TRP D  44       7.122   6.855  -1.288  1.00  0.00
ATOM   1586  CE3 TRP D  44       7.348   6.145  -2.457  1.00 -0.12
ATOM   1587  HE3 TRP D  44       7.395   5.066  -2.470  1.00  0.12
ATOM   1588  CZ3 TRP D  44       7.515   6.851  -3.622  1.00 -0.12
ATOM   1589  HZ3 TRP D  44       7.702   6.315  -4.541  1.00  0.12
ATOM   1590  CZ2 TRP D  44       7.195   9.000  -2.513  1.00 -0.12
ATOM   1591  HZ2 TRP D  44       7.126  10.077  -2.558  1.00  0.12
ATOM   1592  CH2 TRP D  44       7.449   8.258  -3.651  1.00 -0.12
ATOM   1593  HH2 TRP D  44       7.602   8.771  -4.588  1.00  0.12
ATOM   1594  C   TRP D  44       8.786   5.747   2.198  1.00  0.55
ATOM   1595  O   TRP D  44       9.672   6.603   2.086  1.00 -0.55
ATOM   1596  N   VAL D  45       8.005   5.604   3.279  1.00 -0.40
ATOM   1597  H   VAL D  45       7.311   4.890   3.312  1.00  0.40
ATOM   1598  CA  VAL D  45       8.075   6.430   4.464  1.00  0.00
ATOM   1599  CB  VAL D  45       6.953   5.970   5.438  1.00  0.00
ATOM   1600  CG1 VAL D  45       7.110   6.443   6.852  1.00  0.00
ATOM   1601  CG2 VAL D  45       5.606   6.537   4.950  1.00  0.00
ATOM   1602  C   VAL D  45       9.460   6.454   5.114  1.00  0.55
ATOM   1603  O   VAL D  45      10.276   5.517   5.166  1.00 -0.55
ATOM   1604  N   GLU D  46       9.732   7.643   5.654  1.00 -0.40
ATOM   1605  H   GLU D  46       9.093   8.405   5.581  1.00  0.40
ATOM   1606  CA  GLU D  46      10.952   7.922   6.378  1.00  0.00
ATOM   1607  CB  GLU D  46      11.231   9.411   6.216  1.00  0.00
ATOM   1608  CG  GLU D  46      11.733   9.969   7.551  1.00  0.00
ATOM   1609  CD  GLU D  46      12.329  11.292   7.061  1.00  0.10
ATOM   1610  OE1 GLU D  46      11.753  11.888   6.109  1.00 -0.55
ATOM   1611  OE2 GLU D  46      13.376  11.685   7.570  1.00 -0.55
ATOM   1612  C   GLU D  46      10.875   7.591   7.862  1.00  0.55
ATOM   1613  O   GLU D  46       9.865   7.851   8.528  1.00 -0.55
ATOM   1614  N   TYR D  47      11.920   6.996   8.374  1.00 -0.40
ATOM   1615  H   TYR D  47      12.708   6.741   7.820  1.00  0.40
ATOM   1616  CA  TYR D  47      11.998   6.663   9.802  1.00  0.00
ATOM   1617  CB  TYR D  47      12.083   5.131  10.011  1.00  0.12
ATOM   1618  CG  TYR D  47      10.832   4.440   9.490  1.00 -0.12
ATOM   1619  CD1 TYR D  47       9.648   4.560  10.219  1.00 -0.12
ATOM   1620  HD1 TYR D  47       9.660   5.101  11.154  1.00  0.12
ATOM   1621  CE1 TYR D  47       8.467   4.009   9.782  1.00 -0.12
ATOM   1622  HE1 TYR D  47       7.557   4.135  10.350  1.00  0.12
ATOM   1623  CZ  TYR D  47       8.467   3.293   8.607  1.00  0.06
ATOM   1624  OH  TYR D  47       7.260   2.729   8.196  1.00 -0.49
ATOM   1625  HH  TYR D  47       7.444   2.139   7.461  1.00  0.43
ATOM   1626  CD2 TYR D  47      10.810   3.746   8.302  1.00 -0.12
ATOM   1627  HD2 TYR D  47      11.700   3.672   7.694  1.00  0.12
ATOM   1628  CE2 TYR D  47       9.624   3.142   7.895  1.00 -0.12
ATOM   1629  HE2 TYR D  47       9.617   2.541   6.998  1.00  0.12
ATOM   1630  C   TYR D  47      13.186   7.368  10.451  1.00  0.55
ATOM   1631  O   TYR D  47      14.047   7.815   9.694  1.00 -0.55
ATOM   1632  N   PRO D  48      13.294   7.505  11.762  1.00 -0.20
ATOM   1633  CD  PRO D  48      14.470   8.151  12.386  1.00  0.10
ATOM   1634  CA  PRO D  48      12.284   7.055  12.730  1.00  0.10
ATOM   1635  CB  PRO D  48      12.919   7.270  14.080  1.00  0.00
ATOM   1636  CG  PRO D  48      14.271   7.889  13.861  1.00  0.00
ATOM   1637  C   PRO D  48      11.047   7.941  12.524  1.00  0.55
ATOM   1638  O   PRO D  48      11.081   9.081  12.063  1.00 -0.55
ATOM   1639  N   LEU D  49       9.912   7.361  12.877  1.00 -0.40
ATOM   1640  H   LEU D  49       9.887   6.430  13.232  1.00  0.40
ATOM   1641  CA  LEU D  49       8.621   8.033  12.774  1.00  0.00
ATOM   1642  CB  LEU D  49       7.784   7.318  11.695  1.00  0.00
ATOM   1643  CG  LEU D  49       6.285   7.624  11.556  1.00  0.00
ATOM   1644  CD1 LEU D  49       6.170   8.993  10.909  1.00  0.00
ATOM   1645  CD2 LEU D  49       5.534   6.587  10.745  1.00  0.00
ATOM   1646  C   LEU D  49       7.856   8.067  14.095  1.00  0.55
ATOM   1647  O   LEU D  49       7.833   7.093  14.840  1.00 -0.55
ATOM   1648  N   VAL D  50       7.237   9.202  14.328  1.00 -0.40
ATOM   1649  H   VAL D  50       7.338   9.990  13.726  1.00  0.40
ATOM   1650  CA  VAL D  50       6.360   9.389  15.485  1.00  0.00
ATOM   1651  CB  VAL D  50       6.864  10.392  16.505  1.00  0.00
ATOM   1652  CG1 VAL D  50       5.976  10.585  17.728  1.00  0.00
ATOM   1653  CG2 VAL D  50       8.289   9.908  16.835  1.00  0.00
ATOM   1654  C   VAL D  50       4.957   9.722  14.982  1.00  0.55
ATOM   1655  O   VAL D  50       4.694  10.693  14.290  1.00 -0.55
ATOM   1656  N   LEU D  51       4.022   8.814  15.295  1.00 -0.40
ATOM   1657  H   LEU D  51       4.266   7.972  15.768  1.00  0.40
ATOM   1658  CA  LEU D  51       2.617   8.954  14.992  1.00  0.00
ATOM   1659  CB  LEU D  51       1.964   7.666  14.508  1.00  0.00
ATOM   1660  CG  LEU D  51       0.431   7.899  14.255  1.00  0.00
ATOM   1661  CD1 LEU D  51       0.344   8.946  13.166  1.00  0.00
ATOM   1662  CD2 LEU D  51      -0.313   6.653  13.870  1.00  0.00
ATOM   1663  C   LEU D  51       1.850   9.395  16.268  1.00  0.55
ATOM   1664  O   LEU D  51       1.715   8.557  17.200  1.00 -0.55
ATOM   1665  N   GLU D  52       1.399  10.648  16.303  1.00 -0.40
ATOM   1666  H   GLU D  52       1.576  11.296  15.567  1.00  0.40
ATOM   1667  CA  GLU D  52       0.603  11.155  17.441  1.00  0.00
ATOM   1668  CB  GLU D  52       1.049  12.512  17.974  1.00  0.00
ATOM   1669  CG  GLU D  52       0.120  12.881  19.125  1.00  0.00
ATOM   1670  CD  GLU D  52       0.505  14.125  19.876  1.00  0.10
ATOM   1671  OE1 GLU D  52       1.453  14.804  19.421  1.00 -0.55
ATOM   1672  OE2 GLU D  52      -0.122  14.438  20.921  1.00 -0.55
ATOM   1673  C   GLU D  52      -0.851  11.240  16.971  1.00  0.55
ATOM   1674  O   GLU D  52      -1.195  12.071  16.136  1.00 -0.55
ATOM   1675  N   TRP D  53      -1.679  10.348  17.439  1.00 -0.40
ATOM   1676  H   TRP D  53      -1.353   9.670  18.090  1.00  0.40
ATOM   1677  CA  TRP D  53      -3.079  10.211  17.117  1.00  0.00
ATOM   1678  CB  TRP D  53      -3.360   8.765  16.698  1.00  0.12
ATOM   1679  CG  TRP D  53      -4.647   8.560  15.930  1.00 -0.12
ATOM   1680  CD1 TRP D  53      -5.830   9.254  16.037  1.00 -0.12
ATOM   1681  HD1 TRP D  53      -5.990  10.091  16.700  1.00  0.12
ATOM   1682  NE1 TRP D  53      -6.779   8.743  15.192  1.00 -0.40
ATOM   1683  HE1 TRP D  53      -7.701   9.054  15.116  1.00  0.40
ATOM   1684  CE2 TRP D  53      -6.220   7.726  14.472  1.00  0.00
ATOM   1685  CD2 TRP D  53      -4.896   7.559  14.926  1.00  0.00
ATOM   1686  CE3 TRP D  53      -4.097   6.557  14.345  1.00 -0.12
ATOM   1687  HE3 TRP D  53      -3.072   6.398  14.648  1.00  0.12
ATOM   1688  CZ3 TRP D  53      -4.656   5.760  13.355  1.00 -0.12
ATOM   1689  HZ3 TRP D  53      -4.053   5.001  12.880  1.00  0.12
ATOM   1690  CZ2 TRP D  53      -6.798   6.909  13.491  1.00 -0.12
ATOM   1691  HZ2 TRP D  53      -7.817   7.029  13.153  1.00  0.12
ATOM   1692  CH2 TRP D  53      -5.987   5.924  12.965  1.00 -0.12
ATOM   1693  HH2 TRP D  53      -6.397   5.254  12.225  1.00  0.12
ATOM   1694  C   TRP D  53      -3.992  10.680  18.260  1.00  0.55
ATOM   1695  O   TRP D  53      -4.260   9.961  19.231  1.00 -0.55
ATOM   1696  N   ARG D  54      -4.509  11.889  18.138  1.00 -0.40
ATOM   1697  H   ARG D  54      -4.297  12.469  17.356  1.00  0.40
ATOM   1698  CA  ARG D  54      -5.423  12.471  19.124  1.00  0.00
ATOM   1699  CB  ARG D  54      -5.277  13.968  19.169  1.00  0.00
ATOM   1700  CG  ARG D  54      -3.840  14.366  19.208  1.00  0.00
ATOM   1701  CD  ARG D  54      -3.763  15.882  19.059  1.00  0.35
ATOM   1702  NE  ARG D  54      -2.370  16.200  19.424  1.00 -0.35
ATOM   1703  HE  ARG D  54      -1.843  15.590  20.014  1.00  0.45
ATOM   1704  CZ  ARG D  54      -1.827  17.333  18.943  1.00  0.35
ATOM   1705  NH1 ARG D  54      -2.595  18.101  18.159  1.00 -0.70
ATOM   1706 HH11 ARG D  54      -3.533  17.824  17.951  1.00  0.40
ATOM   1707 HH12 ARG D  54      -2.229  18.952  17.780  1.00  0.40
ATOM   1708  NH2 ARG D  54      -0.573  17.686  19.232  1.00 -0.70
ATOM   1709 HH21 ARG D  54      -0.013  17.103  19.820  1.00  0.40
ATOM   1710 HH22 ARG D  54      -0.194  18.534  18.861  1.00  0.40
ATOM   1711  C   ARG D  54      -6.883  12.189  18.811  1.00  0.55
ATOM   1712  O   ARG D  54      -7.318  12.067  17.663  1.00 -0.55
ATOM   1713  N   GLN D  55      -7.648  12.139  19.909  1.00 -0.40
ATOM   1714  H   GLN D  55      -7.251  12.312  20.806  1.00  0.40
ATOM   1715  CA  GLN D  55      -9.090  11.838  19.932  1.00  0.00
ATOM   1716  CB  GLN D  55      -9.990  12.899  19.315  1.00  0.00
ATOM   1717  CG  GLN D  55      -9.701  14.322  19.634  1.00  0.00
ATOM   1718  CD  GLN D  55      -9.928  14.596  21.112  1.00  0.55
ATOM   1719  OE1 GLN D  55     -10.852  14.070  21.754  1.00 -0.55
ATOM   1720  NE2 GLN D  55      -8.987  15.444  21.557  1.00 -0.78
ATOM   1721 HE21 GLN D  55      -8.987  15.733  22.514  1.00  0.39
ATOM   1722 HE22 GLN D  55      -8.286  15.786  20.931  1.00  0.39
ATOM   1723  C   GLN D  55      -9.358  10.579  19.102  1.00  0.55
ATOM   1724  O   GLN D  55     -10.206  10.650  18.206  1.00 -0.55
ATOM   1725  N   PHE D  56      -8.638   9.514  19.326  1.00 -0.40
ATOM   1726  H   PHE D  56      -7.951   9.489  20.048  1.00  0.40
ATOM   1727  CA  PHE D  56      -8.780   8.290  18.548  1.00  0.00
ATOM   1728  CB  PHE D  56      -7.884   7.117  19.070  1.00  0.12
ATOM   1729  CG  PHE D  56      -8.059   5.866  18.234  1.00 -0.12
ATOM   1730  CD1 PHE D  56      -7.308   5.644  17.095  1.00 -0.12
ATOM   1731  HD1 PHE D  56      -6.549   6.362  16.823  1.00  0.12
ATOM   1732  CE1 PHE D  56      -7.495   4.539  16.295  1.00 -0.12
ATOM   1733  HE1 PHE D  56      -6.903   4.414  15.401  1.00  0.12
ATOM   1734  CZ  PHE D  56      -8.437   3.593  16.637  1.00 -0.12
ATOM   1735  HZ  PHE D  56      -8.574   2.713  16.027  1.00  0.12
ATOM   1736  CD2 PHE D  56      -9.016   4.915  18.567  1.00 -0.12
ATOM   1737  HD2 PHE D  56      -9.616   5.057  19.453  1.00  0.12
ATOM   1738  CE2 PHE D  56      -9.215   3.789  17.786  1.00 -0.12
ATOM   1739  HE2 PHE D  56      -9.967   3.064  18.062  1.00  0.12
ATOM   1740  C   PHE D  56     -10.235   7.888  18.459  1.00  0.55
ATOM   1741  O   PHE D  56     -10.788   7.583  17.403  1.00 -0.55
ATOM   1742  N   GLU D  57     -10.875   7.847  19.613  1.00 -0.40
ATOM   1743  H   GLU D  57     -10.450   8.088  20.482  1.00  0.40
ATOM   1744  CA  GLU D  57     -12.286   7.428  19.647  1.00  0.00
ATOM   1745  CB  GLU D  57     -12.731   7.447  21.119  1.00  0.00
ATOM   1746  CG  GLU D  57     -11.827   6.468  21.903  1.00  0.00
ATOM   1747  CD  GLU D  57     -12.309   5.086  21.422  1.00  0.10
ATOM   1748  OE1 GLU D  57     -13.539   4.903  21.167  1.00 -0.55
ATOM   1749  OE2 GLU D  57     -11.350   4.280  21.344  1.00 -0.55
ATOM   1750  C   GLU D  57     -13.226   8.238  18.785  1.00  0.55
ATOM   1751  O   GLU D  57     -14.159   7.640  18.238  1.00 -0.55
ATOM   1752  N   GLN D  58     -13.059   9.541  18.646  1.00 -0.40
ATOM   1753  H   GLN D  58     -12.314  10.041  19.082  1.00  0.40
ATOM   1754  CA  GLN D  58     -13.991  10.327  17.818  1.00  0.00
ATOM   1755  CB  GLN D  58     -13.777  11.833  17.959  1.00  0.00
ATOM   1756  CG  GLN D  58     -14.045  12.422  19.347  1.00  0.00
ATOM   1757  CD  GLN D  58     -14.151  13.951  19.313  1.00  0.55
ATOM   1758  OE1 GLN D  58     -13.373  14.649  19.970  1.00 -0.55
ATOM   1759  NE2 GLN D  58     -15.159  14.475  18.554  1.00 -0.78
ATOM   1760 HE21 GLN D  58     -15.276  15.466  18.494  1.00  0.39
ATOM   1761 HE22 GLN D  58     -15.779  13.867  18.058  1.00  0.39
ATOM   1762  C   GLN D  58     -13.871   9.932  16.352  1.00  0.55
ATOM   1763  O   GLN D  58     -14.823   9.873  15.599  1.00 -0.55
ATOM   1764  N   SER D  59     -12.600   9.707  15.980  1.00 -0.40
ATOM   1765  H   SER D  59     -11.840   9.789  16.619  1.00  0.40
ATOM   1766  CA  SER D  59     -12.252   9.329  14.618  1.00  0.00
ATOM   1767  CB  SER D  59     -10.742   9.419  14.380  1.00  0.00
ATOM   1768  OG  SER D  59      -9.985   8.432  15.041  1.00 -0.49
ATOM   1769  HG  SER D  59     -10.278   8.443  15.956  1.00  0.49
ATOM   1770  C   SER D  59     -12.830   7.960  14.320  1.00  0.55
ATOM   1771  O   SER D  59     -13.230   7.743  13.205  1.00 -0.55
ATOM   1772  N   LYS D  60     -12.866   7.106  15.304  1.00 -0.40
ATOM   1773  H   LYS D  60     -12.537   7.370  16.206  1.00  0.40
ATOM   1774  CA  LYS D  60     -13.365   5.724  15.227  1.00  0.00
ATOM   1775  CB  LYS D  60     -13.110   4.995  16.529  1.00  0.00
ATOM   1776  CG  LYS D  60     -13.121   3.478  16.440  1.00  0.00
ATOM   1777  CD  LYS D  60     -12.430   2.997  17.729  1.00  0.00
ATOM   1778  CE  LYS D  60     -13.148   1.784  18.292  1.00  0.33
ATOM   1779  NZ  LYS D  60     -12.399   1.290  19.472  1.00 -0.32
ATOM   1780  HZ1 LYS D  60     -12.355   2.038  20.193  1.00  0.33
ATOM   1781  HZ2 LYS D  60     -11.435   1.026  19.185  1.00  0.33
ATOM   1782  HZ3 LYS D  60     -12.883   0.457  19.865  1.00  0.33
ATOM   1783  C   LYS D  60     -14.840   5.709  14.855  1.00  0.55
ATOM   1784  O   LYS D  60     -15.294   4.964  13.999  1.00 -0.55
ATOM   1785  N   GLN D  61     -15.563   6.587  15.514  1.00 -0.40
ATOM   1786  H   GLN D  61     -15.147   7.174  16.202  1.00  0.40
ATOM   1787  CA  GLN D  61     -16.974   6.791  15.323  1.00  0.00
ATOM   1788  CB  GLN D  61     -17.413   8.029  16.136  1.00  0.00
ATOM   1789  CG  GLN D  61     -18.944   8.176  16.256  1.00  0.00
ATOM   1790  CD  GLN D  61     -19.297   9.331  17.201  1.00  0.55
ATOM   1791  OE1 GLN D  61     -19.913   9.119  18.251  1.00 -0.55
ATOM   1792  NE2 GLN D  61     -18.898  10.577  16.812  1.00 -0.78
ATOM   1793 HE21 GLN D  61     -19.100  11.369  17.388  1.00  0.39
ATOM   1794 HE22 GLN D  61     -18.403  10.698  15.951  1.00  0.39
ATOM   1795  C   GLN D  61     -17.233   7.100  13.848  1.00  0.55
ATOM   1796  O   GLN D  61     -17.981   6.445  13.120  1.00 -0.55
ATOM   1797  N   LEU D  62     -16.547   8.148  13.427  1.00 -0.40
ATOM   1798  H   LEU D  62     -15.919   8.610  14.046  1.00  0.40
ATOM   1799  CA  LEU D  62     -16.601   8.738  12.101  1.00  0.00
ATOM   1800  CB  LEU D  62     -15.842  10.101  12.247  1.00  0.00
ATOM   1801  CG  LEU D  62     -16.854  11.115  12.832  1.00  0.00
ATOM   1802  CD1 LEU D  62     -17.240  12.196  11.827  1.00  0.00
ATOM   1803  CD2 LEU D  62     -18.114  10.377  13.286  1.00  0.00
ATOM   1804  C   LEU D  62     -16.118   7.892  10.956  1.00  0.55
ATOM   1805  O   LEU D  62     -16.510   8.045   9.779  1.00 -0.55
ATOM   1806  N   THR D  63     -15.268   6.909  11.229  1.00 -0.40
ATOM   1807  H   THR D  63     -14.924   6.703  12.141  1.00  0.40
ATOM   1808  CA  THR D  63     -14.809   6.078  10.112  1.00  0.00
ATOM   1809  CB  THR D  63     -13.275   6.049  10.159  1.00  0.00
ATOM   1810  OG1 THR D  63     -12.968   5.535  11.475  1.00 -0.49
ATOM   1811  HG1 THR D  63     -13.062   6.277  12.078  1.00  0.49
ATOM   1812  CG2 THR D  63     -12.700   7.428   9.897  1.00  0.00
ATOM   1813  C   THR D  63     -15.493   4.720  10.164  1.00  0.55
ATOM   1814  O   THR D  63     -14.992   4.004   9.273  1.00 -0.55
ATOM   1815  NT  THR D  63     -16.459   4.412  11.052  1.00 -0.40
ATOM   1816  HNT THR D  63     -16.796   5.070  11.721  1.00  0.40
ATOM   1817  CAT THR D  63     -17.059   3.109  11.084  1.00  0.00
ATOM   1818  CAY GLY G  66     -12.960  -1.116  11.692  1.00  0.00
ATOM   1819  CY  GLY G  66     -12.513  -0.187  10.615  1.00  0.55
ATOM   1820  OY  GLY G  66     -12.282  -0.603   9.482  1.00 -0.55
ATOM   1821  N   GLY G  66     -12.378   1.109  10.964  1.00 -0.40
ATOM   1822  H   GLY G  66     -12.595   1.425  11.884  1.00  0.40
ATOM   1823  CA  GLY G  66     -11.909   2.150  10.033  1.00  0.00
ATOM   1824  C   GLY G  66     -10.541   2.627  10.581  1.00  0.55
ATOM   1825  O   GLY G  66      -9.479   2.186  10.140  1.00 -0.55
ATOM   1826  N   ALA G  67     -10.644   3.517  11.543  1.00 -0.40
ATOM   1827  H   ALA G  67     -11.543   3.858  11.799  1.00  0.40
ATOM   1828  CA  ALA G  67      -9.576   4.090  12.313  1.00  0.00
ATOM   1829  CB  ALA G  67     -10.169   4.921  13.447  1.00  0.00
ATOM   1830  C   ALA G  67      -8.761   2.939  12.931  1.00  0.55
ATOM   1831  O   ALA G  67      -7.522   2.967  13.050  1.00 -0.55
ATOM   1832  N   GLU G  68      -9.525   1.909  13.351  1.00 -0.40
ATOM   1833  H   GLU G  68     -10.518   1.886  13.256  1.00  0.40
ATOM   1834  CA  GLU G  68      -8.876   0.746  13.986  1.00  0.00
ATOM   1835  CB  GLU G  68      -9.983  -0.057  14.687  1.00  0.00
ATOM   1836  CG  GLU G  68      -9.472  -1.035  15.701  1.00  0.00
ATOM   1837  CD  GLU G  68      -8.727  -0.387  16.879  1.00  0.10
ATOM   1838  OE1 GLU G  68      -9.359   0.488  17.513  1.00 -0.55
ATOM   1839  OE2 GLU G  68      -7.592  -0.906  17.014  1.00 -0.55
ATOM   1840  C   GLU G  68      -8.033  -0.111  13.048  1.00  0.55
ATOM   1841  O   GLU G  68      -6.927  -0.547  13.412  1.00 -0.55
ATOM   1842  N   SER G  69      -8.527  -0.352  11.857  1.00 -0.40
ATOM   1843  H   SER G  69      -9.436  -0.021  11.628  1.00  0.40
ATOM   1844  CA  SER G  69      -7.888  -1.074  10.777  1.00  0.00
ATOM   1845  CB  SER G  69      -8.774  -0.979   9.511  1.00  0.00
ATOM   1846  OG  SER G  69      -9.593  -2.109   9.552  1.00 -0.49
ATOM   1847  HG  SER G  69     -10.252  -1.983   8.865  1.00  0.49
ATOM   1848  C   SER G  69      -6.558  -0.395  10.368  1.00  0.55
ATOM   1849  O   SER G  69      -5.604  -1.113  10.134  1.00 -0.55
ATOM   1850  N   VAL G  70      -6.605   0.929  10.302  1.00 -0.40
ATOM   1851  H   VAL G  70      -7.448   1.425  10.493  1.00  0.40
ATOM   1852  CA  VAL G  70      -5.467   1.763   9.956  1.00  0.00
ATOM   1853  CB  VAL G  70      -5.878   3.215   9.666  1.00  0.00
ATOM   1854  CG1 VAL G  70      -4.593   4.063   9.684  1.00  0.00
ATOM   1855  CG2 VAL G  70      -6.650   3.348   8.374  1.00  0.00
ATOM   1856  C   VAL G  70      -4.416   1.703  11.050  1.00  0.55
ATOM   1857  O   VAL G  70      -3.219   1.521  10.780  1.00 -0.55
ATOM   1858  N   LEU G  71      -4.823   1.827  12.294  1.00 -0.40
ATOM   1859  H   LEU G  71      -5.783   1.989  12.505  1.00  0.40
ATOM   1860  CA  LEU G  71      -3.941   1.743  13.460  1.00  0.00
ATOM   1861  CB  LEU G  71      -4.709   1.896  14.781  1.00  0.00
ATOM   1862  CG  LEU G  71      -3.916   1.706  16.088  1.00  0.00
ATOM   1863  CD1 LEU G  71      -2.763   2.700  16.152  1.00  0.00
ATOM   1864  CD2 LEU G  71      -4.773   1.843  17.339  1.00  0.00
ATOM   1865  C   LEU G  71      -3.216   0.371  13.430  1.00  0.55
ATOM   1866  O   LEU G  71      -2.013   0.270  13.737  1.00 -0.55
ATOM   1867  N   GLN G  72      -3.966  -0.653  13.113  1.00 -0.40
ATOM   1868  H   GLN G  72      -4.931  -0.518  12.912  1.00  0.40
ATOM   1869  CA  GLN G  72      -3.532  -2.041  13.016  1.00  0.00
ATOM   1870  CB  GLN G  72      -4.764  -2.898  12.742  1.00  0.00
ATOM   1871  CG  GLN G  72      -4.505  -4.377  12.508  1.00  0.00
ATOM   1872  CD  GLN G  72      -5.823  -5.164  12.367  1.00  0.55
ATOM   1873  OE1 GLN G  72      -6.871  -4.943  13.028  1.00 -0.55
ATOM   1874  NE2 GLN G  72      -5.884  -6.188  11.485  1.00 -0.78
ATOM   1875 HE21 GLN G  72      -6.731  -6.709  11.381  1.00  0.39
ATOM   1876 HE22 GLN G  72      -5.081  -6.424  10.937  1.00  0.39
ATOM   1877  C   GLN G  72      -2.402  -2.187  11.996  1.00  0.55
ATOM   1878  O   GLN G  72      -1.461  -2.936  12.285  1.00 -0.55
ATOM   1879  N   VAL G  73      -2.455  -1.510  10.866  1.00 -0.40
ATOM   1880  H   VAL G  73      -3.245  -0.950  10.630  1.00  0.40
ATOM   1881  CA  VAL G  73      -1.376  -1.526   9.881  1.00  0.00
ATOM   1882  CB  VAL G  73      -1.773  -0.826   8.592  1.00  0.00
ATOM   1883  CG1 VAL G  73      -0.577  -0.684   7.662  1.00  0.00
ATOM   1884  CG2 VAL G  73      -2.900  -1.681   7.986  1.00  0.00
ATOM   1885  C   VAL G  73      -0.110  -0.909  10.458  1.00  0.55
ATOM   1886  O   VAL G  73       1.014  -1.391  10.272  1.00 -0.55
ATOM   1887  N   PHE G  74      -0.235   0.192  11.184  1.00 -0.40
ATOM   1888  H   PHE G  74      -1.115   0.639  11.325  1.00  0.40
ATOM   1889  CA  PHE G  74       0.915   0.819  11.822  1.00  0.00
ATOM   1890  CB  PHE G  74       0.508   2.100  12.543  1.00  0.12
ATOM   1891  CG  PHE G  74       0.485   3.308  11.662  1.00 -0.12
ATOM   1892  CD1 PHE G  74       1.627   4.021  11.375  1.00 -0.12
ATOM   1893  HD1 PHE G  74       2.570   3.712  11.802  1.00  0.12
ATOM   1894  CE1 PHE G  74       1.584   5.136  10.543  1.00 -0.12
ATOM   1895  HE1 PHE G  74       2.486   5.690  10.331  1.00  0.12
ATOM   1896  CZ  PHE G  74       0.363   5.535   9.984  1.00 -0.12
ATOM   1897  HZ  PHE G  74       0.324   6.400   9.339  1.00  0.12
ATOM   1898  CD2 PHE G  74      -0.730   3.707  11.100  1.00 -0.12
ATOM   1899  HD2 PHE G  74      -1.628   3.149  11.321  1.00  0.12
ATOM   1900  CE2 PHE G  74      -0.797   4.819  10.257  1.00 -0.12
ATOM   1901  HE2 PHE G  74      -1.740   5.119   9.823  1.00  0.12
ATOM   1902  C   PHE G  74       1.531  -0.165  12.819  1.00  0.55
ATOM   1903  O   PHE G  74       2.754  -0.281  12.934  1.00 -0.55
ATOM   1904  N   ARG G  75       0.737  -0.869  13.575  1.00 -0.40
ATOM   1905  H   ARG G  75      -0.255  -0.805  13.506  1.00  0.40
ATOM   1906  CA  ARG G  75       1.263  -1.817  14.592  1.00  0.00
ATOM   1907  CB  ARG G  75       0.127  -2.208  15.541  1.00  0.00
ATOM   1908  CG  ARG G  75      -0.181  -0.900  16.312  1.00  0.00
ATOM   1909  CD  ARG G  75      -0.113  -1.130  17.786  1.00  0.35
ATOM   1910  NE  ARG G  75      -1.036  -2.075  18.265  1.00 -0.35
ATOM   1911  HE  ARG G  75      -1.940  -1.843  17.953  1.00  0.45
ATOM   1912  CZ  ARG G  75      -1.085  -3.168  18.993  1.00  0.35
ATOM   1913  NH1 ARG G  75      -0.052  -3.761  19.550  1.00 -0.70
ATOM   1914 HH11 ARG G  75       0.866  -3.381  19.433  1.00  0.40
ATOM   1915 HH12 ARG G  75      -0.183  -4.592  20.089  1.00  0.40
ATOM   1916  NH2 ARG G  75      -2.308  -3.705  19.156  1.00 -0.70
ATOM   1917 HH21 ARG G  75      -3.105  -3.272  18.734  1.00  0.40
ATOM   1918 HH22 ARG G  75      -2.421  -4.537  19.698  1.00  0.40
ATOM   1919  C   ARG G  75       1.977  -3.000  13.985  1.00  0.55
ATOM   1920  O   ARG G  75       3.032  -3.351  14.563  1.00 -0.55
ATOM   1921  N   GLU G  76       1.495  -3.530  12.860  1.00 -0.40
ATOM   1922  H   GLU G  76       0.657  -3.196  12.436  1.00  0.40
ATOM   1923  CA  GLU G  76       2.161  -4.633  12.176  1.00  0.00
ATOM   1924  CB  GLU G  76       1.411  -5.141  10.964  1.00  0.00
ATOM   1925  CG  GLU G  76      -0.014  -5.502  11.262  1.00  0.00
ATOM   1926  CD  GLU G  76      -0.574  -6.428  10.170  1.00  0.10
ATOM   1927  OE1 GLU G  76       0.212  -6.826   9.244  1.00 -0.55
ATOM   1928  OE2 GLU G  76      -1.781  -6.717  10.403  1.00 -0.55
ATOM   1929  C   GLU G  76       3.495  -4.204  11.555  1.00  0.55
ATOM   1930  O   GLU G  76       4.452  -4.972  11.483  1.00 -0.55
ATOM   1931  N   ALA G  77       3.440  -2.964  11.113  1.00 -0.40
ATOM   1932  H   ALA G  77       2.638  -2.376  11.172  1.00  0.40
ATOM   1933  CA  ALA G  77       4.669  -2.427  10.486  1.00  0.00
ATOM   1934  CB  ALA G  77       4.400  -1.145   9.729  1.00  0.00
ATOM   1935  C   ALA G  77       5.746  -2.313  11.570  1.00  0.55
ATOM   1936  O   ALA G  77       6.948  -2.589  11.381  1.00 -0.55
ATOM   1937  N   LYS G  78       5.325  -1.900  12.747  1.00 -0.40
ATOM   1938  H   LYS G  78       4.372  -1.665  12.921  1.00  0.40
ATOM   1939  CA  LYS G  78       6.230  -1.765  13.862  1.00  0.00
ATOM   1940  CB  LYS G  78       5.574  -1.070  15.047  1.00  0.00
ATOM   1941  CG  LYS G  78       6.523  -0.801  16.189  1.00  0.00
ATOM   1942  CD  LYS G  78       5.895  -0.261  17.443  1.00  0.00
ATOM   1943  CE  LYS G  78       6.865   0.463  18.370  1.00  0.33
ATOM   1944  NZ  LYS G  78       8.325   0.396  18.074  1.00 -0.32
ATOM   1945  HZ1 LYS G  78       8.508   0.801  17.134  1.00  0.33
ATOM   1946  HZ2 LYS G  78       8.637  -0.596  18.091  1.00  0.33
ATOM   1947  HZ3 LYS G  78       8.850   0.935  18.792  1.00  0.33
ATOM   1948  C   LYS G  78       6.640  -3.190  14.279  1.00  0.55
ATOM   1949  O   LYS G  78       7.845  -3.410  14.482  1.00 -0.55
ATOM   1950  N   ALA G  79       5.695  -4.098  14.415  1.00 -0.40
ATOM   1951  H   ALA G  79       4.738  -3.902  14.214  1.00  0.40
ATOM   1952  CA  ALA G  79       5.992  -5.457  14.875  1.00  0.00
ATOM   1953  CB  ALA G  79       4.819  -6.381  14.762  1.00  0.00
ATOM   1954  C   ALA G  79       7.169  -5.998  14.080  1.00  0.55
ATOM   1955  O   ALA G  79       8.109  -6.576  14.609  1.00 -0.55
ATOM   1956  N   GLU G  80       7.032  -5.746  12.794  1.00 -0.40
ATOM   1957  H   GLU G  80       6.244  -5.251  12.436  1.00  0.40
ATOM   1958  CA  GLU G  80       8.014  -6.168  11.811  1.00  0.00
ATOM   1959  CB  GLU G  80       7.380  -6.019  10.421  1.00  0.00
ATOM   1960  CG  GLU G  80       6.445  -7.204  10.122  1.00  0.00
ATOM   1961  CD  GLU G  80       6.491  -7.524   8.632  1.00  0.10
ATOM   1962  OE1 GLU G  80       7.419  -7.057   7.921  1.00 -0.55
ATOM   1963  OE2 GLU G  80       5.564  -8.231   8.176  1.00 -0.55
ATOM   1964  C   GLU G  80       9.295  -5.394  11.884  1.00  0.55
ATOM   1965  O   GLU G  80      10.083  -5.640  10.966  1.00 -0.55
ATOM   1966  N   GLY G  81       9.579  -4.506  12.807  1.00 -0.40
ATOM   1967  H   GLY G  81       8.929  -4.298  13.533  1.00  0.40
ATOM   1968  CA  GLY G  81      10.801  -3.770  12.868  1.00  0.00
ATOM   1969  C   GLY G  81      10.933  -2.318  12.522  1.00  0.55
ATOM   1970  O   GLY G  81      12.002  -1.736  12.861  1.00 -0.55
ATOM   1971  N   ALA G  82       9.966  -1.695  11.857  1.00 -0.40
ATOM   1972  H   ALA G  82       9.147  -2.181  11.564  1.00  0.40
ATOM   1973  CA  ALA G  82      10.009  -0.266  11.498  1.00  0.00
ATOM   1974  CB  ALA G  82       8.849   0.132  10.625  1.00  0.00
ATOM   1975  C   ALA G  82       9.959   0.484  12.824  1.00  0.55
ATOM   1976  O   ALA G  82       9.249   0.068  13.753  1.00 -0.55
ATOM   1977  N   ASP G  83      10.738   1.516  12.867  1.00 -0.40
ATOM   1978  H   ASP G  83      11.292   1.754  12.075  1.00  0.40
ATOM   1979  CA  ASP G  83      10.905   2.421  14.005  1.00  0.00
ATOM   1980  CB  ASP G  83      12.284   3.089  13.972  1.00  0.00
ATOM   1981  CG  ASP G  83      12.602   3.800  15.278  1.00  0.10
ATOM   1982  OD1 ASP G  83      11.694   3.935  16.136  1.00 -0.55
ATOM   1983  OD2 ASP G  83      13.758   4.251  15.473  1.00 -0.55
ATOM   1984  C   ASP G  83       9.802   3.502  14.064  1.00  0.55
ATOM   1985  O   ASP G  83       9.939   4.665  13.652  1.00 -0.55
ATOM   1986  N   ILE G  84       8.688   3.016  14.606  1.00 -0.40
ATOM   1987  H   ILE G  84       8.629   2.072  14.921  1.00  0.40
ATOM   1988  CA  ILE G  84       7.490   3.812  14.780  1.00  0.00
ATOM   1989  CB  ILE G  84       6.274   3.175  14.036  1.00  0.00
ATOM   1990  CG2 ILE G  84       4.984   3.976  14.218  1.00  0.00
ATOM   1991  CG1 ILE G  84       6.656   3.114  12.558  1.00  0.00
ATOM   1992  CD1 ILE G  84       5.693   2.333  11.708  1.00  0.00
ATOM   1993  C   ILE G  84       7.063   3.937  16.236  1.00  0.55
ATOM   1994  O   ILE G  84       6.835   2.864  16.847  1.00 -0.55
ATOM   1995  N   THR G  85       6.993   5.171  16.703  1.00 -0.40
ATOM   1996  H   THR G  85       7.276   5.971  16.180  1.00  0.40
ATOM   1997  CA  THR G  85       6.475   5.399  18.054  1.00  0.00
ATOM   1998  CB  THR G  85       7.217   6.462  18.836  1.00  0.00
ATOM   1999  OG1 THR G  85       8.511   5.902  18.938  1.00 -0.49
ATOM   2000  HG1 THR G  85       8.941   6.075  18.097  1.00  0.49
ATOM   2001  CG2 THR G  85       6.576   6.611  20.210  1.00  0.00
ATOM   2002  C   THR G  85       4.997   5.803  17.919  1.00  0.55
ATOM   2003  O   THR G  85       4.675   6.727  17.167  1.00 -0.55
ATOM   2004  N   ILE G  86       4.078   5.148  18.570  1.00 -0.40
ATOM   2005  H   ILE G  86       4.309   4.387  19.170  1.00  0.40
ATOM   2006  CA  ILE G  86       2.637   5.469  18.479  1.00  0.00
ATOM   2007  CB  ILE G  86       1.859   4.226  18.078  1.00  0.00
ATOM   2008  CG2 ILE G  86       0.377   4.422  17.914  1.00  0.00
ATOM   2009  CG1 ILE G  86       2.429   3.665  16.757  1.00  0.00
ATOM   2010  CD1 ILE G  86       1.787   2.267  16.571  1.00  0.00
ATOM   2011  C   ILE G  86       2.132   6.026  19.794  1.00  0.55
ATOM   2012  O   ILE G  86       2.241   5.386  20.845  1.00 -0.55
ATOM   2013  N   ILE G  87       1.599   7.224  19.769  1.00 -0.40
ATOM   2014  H   ILE G  87       1.546   7.740  18.919  1.00  0.40
ATOM   2015  CA  ILE G  87       1.044   7.911  20.939  1.00  0.00
ATOM   2016  CB  ILE G  87       1.652   9.299  21.168  1.00  0.00
ATOM   2017  CG2 ILE G  87       1.021   9.964  22.386  1.00  0.00
ATOM   2018  CG1 ILE G  87       3.175   9.136  21.237  1.00  0.00
ATOM   2019  CD1 ILE G  87       3.880  10.454  20.993  1.00  0.00
ATOM   2020  C   ILE G  87      -0.451   8.061  20.692  1.00  0.55
ATOM   2021  O   ILE G  87      -0.907   8.575  19.679  1.00 -0.55
ATOM   2022  N   LEU G  88      -1.191   7.480  21.604  1.00 -0.40
ATOM   2023  H   LEU G  88      -0.783   7.018  22.387  1.00  0.40
ATOM   2024  CA  LEU G  88      -2.651   7.457  21.552  1.00  0.00
ATOM   2025  CB  LEU G  88      -3.173   6.041  21.669  1.00  0.00
ATOM   2026  CG  LEU G  88      -2.883   5.096  20.508  1.00  0.00
ATOM   2027  CD1 LEU G  88      -3.165   3.672  20.943  1.00  0.00
ATOM   2028  CD2 LEU G  88      -3.762   5.443  19.307  1.00  0.00
ATOM   2029  C   LEU G  88      -3.136   8.384  22.664  1.00  0.55
ATOM   2030  O   LEU G  88      -3.051   8.033  23.837  1.00 -0.55
ATOM   2031  N   SER G  89      -3.544   9.564  22.223  1.00 -0.40
ATOM   2032  H   SER G  89      -3.506   9.841  21.266  1.00  0.40
ATOM   2033  CA  SER G  89      -4.097  10.545  23.216  1.00  0.00
ATOM   2034  CB  SER G  89      -3.200  11.750  23.349  1.00  0.00
ATOM   2035  OG  SER G  89      -2.458  12.041  22.184  1.00 -0.49
ATOM   2036  HG  SER G  89      -1.933  12.818  22.391  1.00  0.49
ATOM   2037  C   SER G  89      -5.548  10.818  22.817  1.00  0.10
ATOM   2038  O   SER G  89      -6.176   9.872  22.206  1.00 -0.55
ATOM   2039  OXT SER G  89      -6.064  11.936  23.072  1.00 -0.55
ATOM   2040  OH2 OH2 R 111       8.502   0.276  -8.217  1.00 -0.83
ATOM   2041  H1  OH2 R 111       8.689  -0.355  -7.522  1.00  0.42
ATOM   2042  H2  OH2 R 111       7.573   0.153  -8.410  1.00  0.42
ATOM   2043  OH2 OH2 R 113      10.492  -3.800 -11.608  1.00 -0.83
ATOM   2044  H1  OH2 R 113       9.830  -3.548 -12.252  1.00  0.42
ATOM   2045  H2  OH2 R 113      10.016  -4.329 -10.968  1.00  0.42
ATOM   2046  OH2 OH2 R 116      14.846  -5.228 -11.862  1.00 -0.83
ATOM   2047  H1  OH2 R 116      15.761  -5.150 -11.593  1.00  0.42
ATOM   2048  H2  OH2 R 116      14.359  -4.727 -11.207  1.00  0.42
ATOM   2049  OH2 OH2 R 117      -4.838  -1.322 -11.603  1.00 -0.83
ATOM   2050  H1  OH2 R 117      -5.439  -0.718 -12.039  1.00  0.42
ATOM   2051  H2  OH2 R 117      -5.344  -1.680 -10.873  1.00  0.42
ATOM   2052  OH2 OH2 R 119      -6.721  -6.520  -1.235  1.00 -0.83
ATOM   2053  H1  OH2 R 119      -6.037  -6.006  -0.806  1.00  0.42
ATOM   2054  H2  OH2 R 119      -6.447  -7.430  -1.117  1.00  0.42
ATOM   2055  OH2 OH2 R 121       4.286  -3.705  -0.445  1.00 -0.83
ATOM   2056  H1  OH2 R 121       4.373  -2.950  -1.027  1.00  0.42
ATOM   2057  H2  OH2 R 121       3.788  -4.344  -0.954  1.00  0.42
ATOM   2058  OH2 OH2 R 122       7.999  -7.454  -2.394  1.00 -0.83
ATOM   2059  H1  OH2 R 122       8.515  -7.360  -1.594  1.00  0.42
ATOM   2060  H2  OH2 R 122       8.052  -6.596  -2.815  1.00  0.42
ATOM   2061  OH2 OH2 R 125       3.756  -6.702   1.167  1.00 -0.83
ATOM   2062  H1  OH2 R 125       3.469  -6.457   0.287  1.00  0.42
ATOM   2063  H2  OH2 R 125       3.634  -7.650   1.205  1.00  0.42
ATOM   2064  OH2 OH2 R 130      15.071 -16.819 -11.114  1.00 -0.83
ATOM   2065  H1  OH2 R 130      15.917 -16.390 -10.990  1.00  0.42
ATOM   2066  H2  OH2 R 130      14.725 -16.930 -10.228  1.00  0.42
ATOM   2067  OH2 OH2 R 150      17.614   4.363  -7.037  1.00 -0.83
ATOM   2068  H1  OH2 R 150      17.306   4.913  -6.317  1.00  0.42
ATOM   2069  H2  OH2 R 150      18.477   4.715  -7.256  1.00  0.42
ATOM   2070  OH2 OH2 R 151      11.838   3.422 -12.105  1.00 -0.83
ATOM   2071  H1  OH2 R 151      12.195   3.913 -11.364  1.00  0.42
ATOM   2072  H2  OH2 R 151      10.916   3.290 -11.882  1.00  0.42
ATOM   2073  OH2 OH2 L  90      10.339   6.177  16.690  1.00 -0.83
ATOM   2074  H1  OH2 L  90      10.739   5.310  16.620  1.00  0.42
ATOM   2075  H2  OH2 L  90      10.745   6.686  15.988  1.00  0.42
ATOM   2076  OH2 OH2 L  92       9.532   2.896   4.459  1.00 -0.83
ATOM   2077  H1  OH2 L  92       8.821   2.594   5.025  1.00  0.42
ATOM   2078  H2  OH2 L  92       9.720   3.784   4.764  1.00  0.42
ATOM   2079  OH2 OH2 R  94      12.915   5.185   4.604  1.00 -0.83
ATOM   2080  H1  OH2 R  94      11.986   5.302   4.802  1.00  0.42
ATOM   2081  H2  OH2 R  94      13.066   4.246   4.711  1.00  0.42
ATOM   2082  OH2 OH2 L  97      -3.661   9.823  -2.989  1.00 -0.83
ATOM   2083  H1  OH2 L  97      -4.505   9.902  -2.544  1.00  0.42
ATOM   2084  H2  OH2 L  97      -3.542   8.882  -3.114  1.00  0.42
ATOM   2085  OH2 OH2 R 105      -6.339  -3.423  -2.182  1.00 -0.83
ATOM   2086  H1  OH2 R 105      -5.737  -2.879  -2.691  1.00  0.42
ATOM   2087  H2  OH2 R 105      -5.797  -3.790  -1.483  1.00  0.42
ATOM   2088  OH2 OH2 L 110     -14.375  12.579  14.012  1.00 -0.83
ATOM   2089  H1  OH2 L 110     -13.437  12.641  14.194  1.00  0.42
ATOM   2090  H2  OH2 L 110     -14.428  12.451  13.065  1.00  0.42
ATOM   2091 DUM1 DUM W 214      95.840  91.508  95.237  1.00  0.00
ATOM   2092 DUM2 DUM W 214     -91.333 -96.013 -92.818  1.00  0.00
ATOM   2093  AAA AAA X 214      -0.658  72.968  38.348  1.00  0.00
ATOM   2094  AAB AAB X 215      82.237  -1.641  58.454  1.00  0.00
ATOM   2095  AAC AAC X 216      48.867  31.756 -73.729  1.00  0.00
ATOM   2096  AAD AAD X 217     -24.403  -9.553  33.455  1.00  0.00
ATOM   2097  AAE AAE X 218       1.628  44.156 -27.992  1.00  0.00
ATOM   2098  AAF AAF X 219      34.204  40.992  52.979  1.00  0.00
ATOM   2099  AAG AAG X 220     -59.802  37.397  48.496  1.00  0.00
ATOM   2100  AAH AAH X 221      -3.544  19.840 -57.968  1.00  0.00
ATOM   2101  AAI AAI X 222      33.036  57.151 -10.477  1.00  0.00
ATOM   2102  AAJ AAJ X 223       2.540 -50.401  59.288  1.00  0.00
ATOM   2103  AAK AAK X 224      62.260  -4.566 -78.408  1.00  0.00
ATOM   2104  AAL AAL X 225     -51.877  26.316  77.785  1.00  0.00
ATOM   2105  AAM AAM X 226      44.277  58.598  29.183  1.00  0.00
ATOM   2106  AAN AAN X 227     -10.736 -16.726  69.975  1.00  0.00
ATOM   2107  AAO AAO X 228      59.860 -40.642 -23.672  1.00  0.00
ATOM   2108  AAP AAP X 229       7.836 -63.945 -74.507  1.00  0.00
ATOM   2109  AAQ AAQ X 230      -0.496 -36.803  18.169  1.00  0.00
ATOM   2110  AAR AAR X 231     -26.156 -33.847 -42.656  1.00  0.00
ATOM   2111  AAS AAS X 232      64.949 -63.586 -73.415  1.00  0.00
ATOM   2112  AAT AAT X 233     -83.978  66.705  62.866  1.00  0.00
ATOM   2113  AAU AAU X 234     -65.043  74.019 -12.072  1.00  0.00
ATOM   2114  AAV AAV X 235     -68.036 -49.582 -57.285  1.00  0.00
ATOM   2115  AAW AAW X 236     -60.195  79.015  48.230  1.00  0.00
ATOM   2116  AAX AAX X 237      27.494 -10.462  61.859  1.00  0.00
ATOM   2117  AAY AAY X 238     -79.686  17.269 -19.515  1.00  0.00
ATOM   2118  AAZ AAZ X 239     -15.180  69.767 -72.871  1.00  0.00
ATOM   2119  ABA ABA X 240     -26.820 -29.369   5.964  1.00  0.00
ATOM   2120  ABB ABB X 241      49.457  52.587 -18.638  1.00  0.00
ATOM   2121  ABC ABC X 242     -41.208  35.952  13.373  1.00  0.00
ATOM   2122  ABD ABD X 243      74.703  15.157  13.019  1.00  0.00
ATOM   2123  ABE ABE X 244      49.269 -49.266  29.454  1.00  0.00
ATOM   2124  ABF ABF X 245      24.354 -13.082 -34.078  1.00  0.00
ATOM   2125  ABG ABG X 246      43.955  15.107  24.791  1.00  0.00
ATOM   2126  ABH ABH X 247      38.947   9.842  52.004  1.00  0.00
ATOM   2127  ABI ABI X 248      64.282  68.329  68.790  1.00  0.00
ATOM   2128  ABJ ABJ X 249     -36.994 -63.615 -54.944  1.00  0.00
ATOM   2129  ABK ABK X 250      81.267 -25.619 -72.150  1.00  0.00
ATOM   2130  ABL ABL X 251      44.682 -65.589 -81.374  1.00  0.00
ATOM   2131  ABM ABM X 252     -63.857  75.272 -78.976  1.00  0.00
ATOM   2132  ABN ABN X 253     -78.608 -10.564  37.727  1.00  0.00
ATOM   2133  ABO ABO X 254      -2.711 -26.081 -54.949  1.00  0.00
ATOM   2134  ABP ABP X 255      65.682 -14.553  23.393  1.00  0.00
ATOM   2135  ABQ ABQ X 256     -57.489 -37.891 -29.676  1.00  0.00
ATOM   2136  ABR ABR X 257     -71.796 -68.338   0.652  1.00  0.00
ATOM   2137  ABS ABS X 258      37.349 -58.456  -8.137  1.00  0.00
ATOM   2138  ABT ABT X 259     -20.127 -58.703  30.043  1.00  0.00
ATOM   2139  ABU ABU X 260     -68.068 -58.599  52.294  1.00  0.00
ATOM   2140  ABV ABV X 261      77.223 -50.547 -41.618  1.00  0.00
ATOM   2141  ABW ABW X 262      45.793 -21.000 -21.564  1.00  0.00
ATOM   2142  ABX ABX X 263     -79.076  54.614  20.474  1.00  0.00
ATOM   2143  ABY ABY X 264      52.878  73.489 -64.973  1.00  0.00
ATOM   2144  ABZ ABZ X 265     -41.158 -35.724  71.267  1.00  0.00
ATOM   2145  ACA ACA X 266      54.891   4.037 -84.765  1.00  0.00
ATOM   2146  ACB ACB X 267     -33.642  66.766   5.101  1.00  0.00
ATOM   2147  ACC ACC X 268      30.072 -86.185 -24.773  1.00  0.00
ATOM   2148  ACD ACD X 269     -78.250  24.907  -1.216  1.00  0.00
ATOM   2149  ACE ACE X 270      76.806   4.520 -18.587  1.00  0.00
ATOM   2150  ACF ACF X 271      10.784 -26.944 -83.107  1.00  0.00
ATOM   2151  ACG ACG X 272     -42.206  53.971  32.780  1.00  0.00
ATOM   2152  ACH ACH X 273     -17.351   5.843 -71.524  1.00  0.00
ATOM   2153  ACI ACI X 274      67.174  34.121 -21.723  1.00  0.00
ATOM   2154  ACJ ACJ X 275      20.835  -3.058 -76.471  1.00  0.00
ATOM   2155  ACK ACK X 276      76.185 -34.479  46.360  1.00  0.00
ATOM   2156  ACL ACL X 277     -76.053 -76.374  43.732  1.00  0.00
ATOM   2157  ACM ACM X 278     -70.422   4.806  75.665  1.00  0.00
ATOM   2158  ACN ACN X 279     -42.319 -16.187  -0.749  1.00  0.00
ATOM   2159  ACO ACO X 280      54.091 -38.756  70.840  1.00  0.00
ATOM   2160  ACP ACP X 281      83.020 -29.995 -11.476  1.00  0.00
ATOM   2161  ACQ ACQ X 282      40.670 -39.979 -75.529  1.00  0.00
ATOM   2162  ACR ACR X 283      65.935  36.673 -56.067  1.00  0.00
ATOM   2163  ACS ACS X 284      -5.646 -70.723 -26.931  1.00  0.00
ATOM   2164  ACT ACT X 285     -24.269 -58.935  57.033  1.00  0.00
ATOM   2165  ACU ACU X 286     -33.344 -19.991 -85.000  1.00  0.00
ATOM   2166  ACV ACV X 287     -32.433 -58.381   8.248  1.00  0.00
ATOM   2167  ACW ACW X 288      17.823  17.612  58.178  1.00  0.00
ATOM   2168  ACX ACX X 289      29.383  76.869   4.073  1.00  0.00
ATOM   2169  ACY ACY X 290      57.922  29.152  20.735  1.00  0.00
ATOM   2170  ACZ ACZ X 291      23.242  61.625  72.695  1.00  0.00
ATOM   2171  ADA ADA X 292     -60.413  73.741  23.860  1.00  0.00
ATOM   2172  ADB ADB X 293      71.237  32.722 -79.247  1.00  0.00
ATOM   2173  ADC ADC X 294       4.812  58.729  -6.063  1.00  0.00
ATOM   2174  ADD ADD X 295      73.630 -73.733  55.127  1.00  0.00
ATOM   2175  ADE ADE X 296     -18.825 -22.308 -70.957  1.00  0.00
ATOM   2176  ADF ADF X 297       9.776  17.707 -46.332  1.00  0.00
ATOM   2177  ADG ADG X 298      84.735  77.490 -46.291  1.00  0.00
ATOM   2178  ADH ADH X 299     -38.177  16.835 -53.158  1.00  0.00
ATOM   2179  ADI ADI X 300     -17.228 -77.469  65.097  1.00  0.00
ATOM   2180  ADJ ADJ X 301      27.986  57.728 -37.902  1.00  0.00
ATOM   2181  ADK ADK X 302     -25.923  22.900  41.458  1.00  0.00
ATOM   2182  ADL ADL X 303     -78.475  -8.318 -34.895  1.00  0.00
ATOM   2183  ADM ADM X 304      16.266 -63.866  44.851  1.00  0.00
ATOM   2184  ADN ADN X 305      41.987 -14.364  31.976  1.00  0.00
ATOM   2185  ADO ADO X 306     -69.094  40.106 -33.260  1.00  0.00
ATOM   2186  ADP ADP X 307     -64.135 -57.143 -27.434  1.00  0.00
ATOM   2187  ADQ ADQ X 308      36.598  51.108 -84.466  1.00  0.00
ATOM   2188  ADR ADR X 309     -57.482   2.941 -23.302  1.00  0.00
ATOM   2189  ADS ADS X 310      24.695  67.208 -63.164  1.00  0.00
ATOM   2190  ADT ADT X 311      59.366  34.817  47.424  1.00  0.00
ATOM   2191  ADU ADU X 312      30.198 -80.457  61.735  1.00  0.00
ATOM   2192  ADV ADV X 313      49.973 -11.168 -39.615  1.00  0.00
ATOM   2193  ADW ADW X 314     -51.684 -18.762  29.105  1.00  0.00
ATOM   2194  ADX ADX X 315      73.554  50.564  23.266  1.00  0.00
ATOM   2195  ADY ADY X 316      85.324  85.726 -56.130  1.00  0.00
ATOM   2196  ADZ ADZ X 317      78.519  22.429 -20.592  1.00  0.00
ATOM   2197  AEA AEA X 318      39.098 -31.899 -26.224  1.00  0.00
ATOM   2198  AEB AEB X 319     -31.012  36.053 -82.419  1.00  0.00
ATOM   2199  AEC AEC X 320      57.295 -63.539 -44.685  1.00  0.00
ATOM   2200  AED AED X 321     -82.504  81.434 -75.486  1.00  0.00
ATOM   2201  AEE AEE X 322       9.102 -73.304 -50.304  1.00  0.00
ATOM   2202  AEF AEF X 323     -50.787  21.914  25.060  1.00  0.00
ATOM   2203  AEG AEG X 324      16.617 -84.181   6.603  1.00  0.00
ATOM   2204  AEH AEH X 325      43.804 -67.688 -58.906  1.00  0.00
ATOM   2205  AEI AEI X 326     -34.849  37.446  84.895  1.00  0.00
ATOM   2206  AEJ AEJ X 327      -2.544 -48.706 -11.016  1.00  0.00
ATOM   2207  AEK AEK X 328     -45.758  -9.494 -70.200  1.00  0.00
ATOM   2208  AEL AEL X 329     -58.610 -70.926  65.001  1.00  0.00
ATOM   2209  AEM AEM X 330     -41.207  14.820  59.150  1.00  0.00
ATOM   2210  AEN AEN X 331      31.189 -46.739 -46.067  1.00  0.00
ATOM   2211  AEO AEO X 332     -38.652  34.191  24.818  1.00  0.00
ATOM   2212  AEP AEP X 333     -57.614  10.991   0.249  1.00  0.00
ATOM   2213  AEQ AEQ X 334      -9.917 -87.095  18.370  1.00  0.00
ATOM   2214  AER AER X 335      65.516  -0.383  39.630  1.00  0.00
ATOM   2215  AES AES X 336      60.177 -68.732 -18.609  1.00  0.00
ATOM   2216  AET AET X 337     -48.614  65.362 -38.005  1.00  0.00
ATOM   2217  AEU AEU X 338      -8.075  37.486  49.956  1.00  0.00
ATOM   2218  AEV AEV X 339     -39.116 -46.176 -72.681  1.00  0.00
ATOM   2219  AEW AEW X 340      75.550  62.903 -12.084  1.00  0.00
ATOM   2220  AEX AEX X 341     -46.829  60.538  54.932  1.00  0.00
ATOM   2221  AEY AEY X 342     -35.078 -74.793  85.140  1.00  0.00
ATOM   2222  AEZ AEZ X 343      77.590  70.071  19.508  1.00  0.00
ATOM   2223  AFA AFA X 344     -42.636 -11.100 -48.713  1.00  0.00
ATOM   2224  AFB AFB X 345      84.522 -55.795 -76.155  1.00  0.00
ATOM   2225  AFC AFC X 346     -79.762 -51.666  30.617  1.00  0.00
ATOM   2226  AFD AFD X 347      65.926  53.495 -33.750  1.00  0.00
ATOM   2227  AFE AFE X 348      13.727 -30.482 -64.057  1.00  0.00
ATOM   2228  AFF AFF X 349      52.814 -75.506  36.162  1.00  0.00
ATOM   2229  AFG AFG X 350      75.360  49.205  35.558  1.00  0.00
ATOM   2230  AFH AFH X 351      74.972 -34.558  17.160  1.00  0.00
ATOM   2231  AFI AFI X 352      52.278   0.912 -18.376  1.00  0.00
ATOM   2232  AFJ AFJ X 353      33.236  78.125 -19.147  1.00  0.00
ATOM   2233  AFK AFK X 354     -44.327 -67.652  45.657  1.00  0.00
ATOM   2234  AFL AFL X 355     -83.880 -65.355  84.524  1.00  0.00
ATOM   2235  AFM AFM X 356      81.285 -19.026  26.744  1.00  0.00
ATOM   2236  AFN AFN X 357      18.706 -55.575  84.092  1.00  0.00
ATOM   2237  AFO AFO X 358       3.182 -68.093   1.329  1.00  0.00
ATOM   2238  AFP AFP X 359      31.902  39.680 -58.966  1.00  0.00
ATOM   2239  AFQ AFQ X 360     -72.959 -79.801 -73.174  1.00  0.00
ATOM   2240  AFR AFR X 361     -49.687  85.124  75.593  1.00  0.00
ATOM   2241  AFS AFS X 362      81.172  -6.535  72.945  1.00  0.00
ATOM   2242  AFT AFT X 363     -25.460  -9.550  51.787  1.00  0.00
ATOM   2243  AFU AFU X 364      69.795  81.212 -27.810  1.00  0.00
ATOM   2244  AFV AFV X 365      -1.011  36.843  15.979  1.00  0.00
ATOM   2245  AFW AFW X 366      30.947  44.074  84.137  1.00  0.00
ATOM   2246  AFX AFX X 367     -71.444 -83.030 -35.960  1.00  0.00
ATOM   2247  AFY AFY X 368     -55.026 -84.663 -13.713  1.00  0.00
ATOM   2248  AFZ AFZ X 369      56.898  11.516 -38.552  1.00  0.00
ATOM   2249  AGA AGA X 370     -71.582 -35.321  34.737  1.00  0.00
ATOM   2250  AGB AGB X 371      25.479  34.122  14.059  1.00  0.00
ATOM   2251  AGC AGC X 372      88.238 -60.579 -22.720  1.00  0.00
ATOM   2252  AGD AGD X 373      24.118  26.658 -80.757  1.00  0.00
ATOM   2253  AGE AGE X 374      42.325 -23.392   4.422  1.00  0.00
ATOM   2254  AGF AGF X 375     -58.024 -77.957  20.338  1.00  0.00
ATOM   2255  AGG AGG X 376      58.055 -30.909 -62.564  1.00  0.00
ATOM   2256  AGH AGH X 377     -21.432  54.112  63.388  1.00  0.00
ATOM   2257  AGI AGI X 378     -20.874  68.679 -26.727  1.00  0.00
ATOM   2258  AGJ AGJ X 379     -34.344  34.636  37.925  1.00  0.00
ATOM   2259  AGK AGK X 380      69.341  -8.681 -61.164  1.00  0.00
ATOM   2260  AGL AGL X 381      57.860 -29.009  59.502  1.00  0.00
ATOM   2261  AGM AGM X 382      33.532 -37.063 -64.127  1.00  0.00
ATOM   2262  AGN AGN X 383      83.538   9.415 -59.641  1.00  0.00
ATOM   2263  AGO AGO X 384       1.845 -11.796 -45.430  1.00  0.00
ATOM   2264  AGP AGP X 385      15.821 -52.042 -51.963  1.00  0.00
ATOM   2265  AGQ AGQ X 386       4.292 -31.888 -37.737  1.00  0.00
ATOM   2266  AGR AGR X 387      -3.797  46.476 -85.992  1.00  0.00
ATOM   2267  AGS AGS X 388      62.077  72.105 -12.973  1.00  0.00
ATOM   2268  AGT AGT X 389      80.369 -86.126   3.619  1.00  0.00
ATOM   2269  AGU AGU X 390      83.485 -27.075 -46.909  1.00  0.00
ATOM   2270  AGV AGV X 391     -81.419 -73.476 -49.673  1.00  0.00
ATOM   2271  AGW AGW X 392     -45.673  18.436 -76.408  1.00  0.00
ATOM   2272  AGX AGX X 393      68.331 -79.576 -37.150  1.00  0.00
ATOM   2273  AGY AGY X 394      29.444 -16.531  80.887  1.00  0.00
ATOM   2274  AGZ AGZ X 395     -59.567   9.122 -56.091  1.00  0.00
ATOM   2275  AHA AHA X 396       9.402  78.183  78.992  1.00  0.00
ATOM   2276  AHB AHB X 397       7.667  41.365  34.353  1.00  0.00
ATOM   2277  AHC AHC X 398      85.285  47.577  55.635  1.00  0.00
ATOM   2278  AHD AHD X 399       6.402  54.822 -76.558  1.00  0.00
ATOM   2279  AHE AHE X 400     -20.593 -74.240 -79.187  1.00  0.00
ATOM   2280  AHF AHF X 401     -32.767 -77.196  25.822  1.00  0.00
ATOM   2281  AHG AHG X 402     -13.166  30.385  81.281  1.00  0.00
ATOM   2282  AHH AHH X 403       0.688  -0.373  40.231  1.00  0.00
ATOM   2283  AHI AHI X 404     -66.797  45.410 -79.976  1.00  0.00
ATOM   2284  AHJ AHJ X 405      29.765  67.769 -45.717  1.00  0.00
ATOM   2285  AHK AHK X 406     -26.017  44.843 -28.149  1.00  0.00
ATOM   2286  AHL AHL X 407      17.387  63.012  32.204  1.00  0.00
ATOM   2287  AHM AHM X 408      34.630  16.750 -52.862  1.00  0.00
ATOM   2288  AHN AHN X 409     -83.369  76.759 -57.022  1.00  0.00
ATOM   2289  AHO AHO X 410      68.348 -12.696  81.887  1.00  0.00
ATOM   2290  AHP AHP X 411      61.776   9.133  57.095  1.00  0.00
ATOM   2291  AHQ AHQ X 412      30.855  13.289 -22.493  1.00  0.00
ATOM   2292  AHR AHR X 413     -81.480   4.651  51.632  1.00  0.00
ATOM   2293  AHS AHS X 414     -59.690 -83.752  74.983  1.00  0.00
ATOM   2294  AHT AHT X 415       2.273  53.611  48.415  1.00  0.00
ATOM   2295  AHU AHU X 416     -72.535 -62.270  76.195  1.00  0.00
ATOM   2296  AHV AHV X 417     -54.507 -84.718 -77.575  1.00  0.00
ATOM   2297  AHW AHW X 418      58.844 -32.001   0.919  1.00  0.00
ATOM   2298  AHX AHX X 419     -42.921  -0.791  74.392  1.00  0.00
ATOM   2299  AHY AHY X 420      57.952  17.808  34.270  1.00  0.00
ATOM   2300  AHZ AHZ X 421     -30.669 -73.597  74.408  1.00  0.00
ATOM   2301  AIA AIA X 422      82.332  52.700 -37.849  1.00  0.00
ATOM   2302  AIB AIB X 423       4.709  70.309  17.934  1.00  0.00
ATOM   2303  AIC AIC X 424     -20.724 -28.880 -16.102  1.00  0.00
ATOM   2304  AID AID X 425       8.253   6.015  79.841  1.00  0.00
ATOM   2305  AIE AIE X 426      34.994 -74.276  32.147  1.00  0.00
ATOM   2306  AIF AIF X 427     -83.584  50.291  63.504  1.00  0.00
ATOM   2307  AIG AIG X 428       5.237  82.811 -29.298  1.00  0.00
ATOM   2308  AIH AIH X 429      11.641 -36.860  84.293  1.00  0.00
ATOM   2309  AII AII X 430     -42.613  -5.899  58.948  1.00  0.00
ATOM   2310  AIJ AIJ X 431      82.727  70.248 -64.729  1.00  0.00
ATOM   2311  AIK AIK X 432     -20.946  -1.211 -45.393  1.00  0.00
ATOM   2312  AIL AIL X 433     -73.661  17.059 -71.301  1.00  0.00
ATOM   2313  AIM AIM X 434     -46.755  66.937  36.347  1.00  0.00
ATOM   2314  AIN AIN X 435     -33.150 -85.912  40.110  1.00  0.00
ATOM   2315  AIO AIO X 436     -18.752  15.847  62.289  1.00  0.00
ATOM   2316  AIP AIP X 437     -82.694 -31.218 -16.517  1.00  0.00
ATOM   2317  AIQ AIQ X 438      75.255 -88.446 -17.920  1.00  0.00
ATOM   2318  AIR AIR X 439     -80.647 -10.008 -61.715  1.00  0.00
ATOM   2319  AIS AIS X 440     -47.142 -12.984  84.276  1.00  0.00
ATOM   2320  AIT AIT X 441      61.482 -70.633   1.333  1.00  0.00
ATOM   2321  AIU AIU X 442      32.188   6.415  14.179  1.00  0.00
ATOM   2322  AIV AIV X 443      24.619 -39.860  58.421  1.00  0.00
ATOM   2323  AIW AIW X 444     -72.719 -17.261   2.239  1.00  0.00
ATOM   2324  AIX AIX X 445     -47.945 -52.714 -32.886  1.00  0.00
ATOM   2325  AIY AIY X 446      56.547  32.732 -36.372  1.00  0.00
ATOM   2326  AIZ AIZ X 447     -20.331  45.471  26.871  1.00  0.00
ATOM   2327  AJA AJA X 448      73.532 -74.973  19.799  1.00  0.00
ATOM   2328  AJB AJB X 449     -31.943 -83.465   8.887  1.00  0.00
ATOM   2329  AJC AJC X 450      48.169 -82.066 -48.652  1.00  0.00
ATOM   2330  AJD AJD X 451      77.933  -8.083   7.641  1.00  0.00
ATOM   2331  AJE AJE X 452       2.407 -75.742  85.342  1.00  0.00
ATOM   2332  AJF AJF X 453      52.362  29.682  -7.998  1.00  0.00
ATOM   2333  AJG AJG X 454      -0.859 -41.691 -50.936  1.00  0.00
ATOM   2334  AJH AJH X 455     -74.793  21.124  22.026  1.00  0.00
ATOM   2335  AJI AJI X 456      27.121 -52.607 -26.459  1.00  0.00
ATOM   2336  AJJ AJJ X 457     -19.036  79.138  74.076  1.00  0.00
ATOM   2337  AJK AJK X 458     -62.373 -64.389 -80.048  1.00  0.00
ATOM   2338  AJL AJL X 459     -74.356 -15.010 -79.331  1.00  0.00
ATOM   2339  AJM AJM X 460     -66.904  64.468  78.066  1.00  0.00
ATOM   2340  AJN AJN X 461     -14.741  81.058 -42.851  1.00  0.00
ATOM   2341  AJO AJO X 462      48.633  43.126   7.038  1.00  0.00
ATOM   2342  AJP AJP X 463       3.099  39.144 -72.976  1.00  0.00
ATOM   2343  AJQ AJQ X 464     -23.270 -66.784 -13.919  1.00  0.00
ATOM   2344  AJR AJR X 465     -31.996  28.296  -6.206  1.00  0.00
ATOM   2345  AJS AJS X 466       7.353 -83.051  27.777  1.00  0.00
ATOM   2346  AJT AJT X 467     -82.200 -38.057  67.003  1.00  0.00
ATOM   2347  AJU AJU X 468      82.559  12.515  40.924  1.00  0.00
ATOM   2348  AJV AJV X 469     -48.898 -27.657 -81.467  1.00  0.00
ATOM   2349  AJW AJW X 470      62.483 -48.220 -80.984  1.00  0.00
ATOM   2350  AJX AJX X 471     -40.337 -59.734  85.398  1.00  0.00
ATOM   2351  AJY AJY X 472      80.919 -45.240  59.810  1.00  0.00
ATOM   2352  AJZ AJZ X 473      43.090  50.430 -45.208  1.00  0.00
ATOM   2353  AKA AKA X 474       9.073 -13.026 -67.972  1.00  0.00
ATOM   2354  AKB AKB X 475     -54.157 -47.514  -7.081  1.00  0.00
ATOM   2355  AKC AKC X 476     -72.254 -33.355 -27.213  1.00  0.00
ATOM   2356  AKD AKD X 477     -63.808 -29.601  83.091  1.00  0.00
ATOM   2357  AKE AKE X 478      68.029 -79.991 -76.153  1.00  0.00
ATOM   2358  AKF AKF X 479     -53.985  61.979 -54.198  1.00  0.00
ATOM   2359  AKG AKG X 480      10.798 -57.913  14.640  1.00  0.00
ATOM   2360  AKH AKH X 481      19.403  21.384  40.661  1.00  0.00
ATOM   2361  AKI AKI X 482     -23.952 -84.621 -64.365  1.00  0.00
ATOM   2362  AKJ AKJ X 483     -54.346 -31.984 -11.982  1.00  0.00
ATOM   2363  AKK AKK X 484      90.245 -81.540 -12.388  1.00  0.00
ATOM   2364  AKL AKL X 485      87.242  54.896 -59.130  1.00  0.00
ATOM   2365  AKM AKM X 486     -59.481   0.119 -82.507  1.00  0.00
ATOM   2366  AKN AKN X 487     -16.715  20.081 -26.868  1.00  0.00
ATOM   2367  AKO AKO X 488      -1.098  52.648  79.335  1.00  0.00
ATOM   2368  AKP AKP X 489      43.234  75.709  85.758  1.00  0.00
ATOM   2369  AKQ AKQ X 490      47.097 -79.756  62.484  1.00  0.00
ATOM   2370  AKR AKR X 491      41.675  -5.444  70.246  1.00  0.00
ATOM   2371  AKS AKS X 492     -45.042 -76.178 -47.855  1.00  0.00
ATOM   2372  AKT AKT X 493      79.271 -70.683 -66.015  1.00  0.00
ATOM   2373  AKU AKU X 494      60.883   6.913  77.132  1.00  0.00
ATOM   2374  AKV AKV X 495      44.922 -16.030 -73.944  1.00  0.00
ATOM   2375  AKW AKW X 496     -72.612  35.186  71.137  1.00  0.00
ATOM   2376  AKX AKX X 497      34.075  76.272  59.727  1.00  0.00
ATOM   2377  AKY AKY X 498       2.440 -80.269  54.133  1.00  0.00
ATOM   2378  AKZ AKZ X 499     -40.124  -9.416 -26.888  1.00  0.00
ATOM   2379  ALA ALA X 500     -34.812  71.737 -40.081  1.00  0.00
ATOM   2380  ALB ALB X 501      72.583  29.180  48.957  1.00  0.00
ATOM   2381  ALC ALC X 502      58.386  37.540  10.367  1.00  0.00
ATOM   2382  ALD ALD X 503      74.182  47.564 -75.689  1.00  0.00
ATOM   2383  ALE ALE X 504      28.723 -64.355  55.527  1.00  0.00
ATOM   2384  ALF ALF X 505     -36.054 -39.537  20.564  1.00  0.00
ATOM   2385  ALG ALG X 506      -2.772 -64.623  76.850  1.00  0.00
ATOM   2386  ALH ALH X 507     -51.383 -57.230  32.727  1.00  0.00
ATOM   2387  ALI ALI X 508     -83.906  18.776 -56.587  1.00  0.00
ATOM   2388  ALJ ALJ X 509     -14.697 -61.790 -69.964  1.00  0.00
ATOM   2389  ALK ALK X 510      68.548 -34.675  76.802  1.00  0.00
ATOM   2390  ALL ALL X 511     -75.123 -88.755  66.700  1.00  0.00
ATOM   2391  ALM ALM X 512      49.880 -28.453 -80.945  1.00  0.00
ATOM   2392  ALN ALN X 513     -33.035  19.358  22.564  1.00  0.00
ATOM   2393  ALO ALO X 514      45.295  32.878 -26.703  1.00  0.00
ATOM   2394  ALP ALP X 515     -77.739  59.195  44.212  1.00  0.00
ATOM   2395  ALQ ALQ X 516      48.337  24.205  81.561  1.00  0.00
ATOM   2396  ALR ALR X 517     -66.213 -87.326  35.710  1.00  0.00
ATOM   2397  ALS ALS X 518      27.625 -79.928  77.534  1.00  0.00
ATOM   2398  ALT ALT X 519      23.012 -21.128 -55.218  1.00  0.00
ATOM   2399  ALU ALU X 520      54.308   9.858 -54.356  1.00  0.00
ATOM   2400  ALV ALV X 521     -24.700 -49.945 -84.927  1.00  0.00
ATOM   2401  ALW ALW X 522     -28.557  66.023  81.173  1.00  0.00
ATOM   2402  ALX ALX X 523     -74.754  60.874 -60.904  1.00  0.00
ATOM   2403  ALY ALY X 524      24.175 -77.483 -50.633  1.00  0.00
ATOM   2404  ALZ ALZ X 525     -12.885 -52.812 -18.123  1.00  0.00
ATOM   2405  AMA AMA X 526      24.728 -55.853  17.327  1.00  0.00
ATOM   2406  AMB AMB X 527      34.737  76.955 -38.451  1.00  0.00
ATOM   2407  AMC AMC X 528      47.299 -80.642  -7.374  1.00  0.00
ATOM   2408  AMD AMD X 529      42.148 -30.684 -43.295  1.00  0.00
ATOM   2409  AME AME X 530      57.964  84.696 -47.228  1.00  0.00
ATOM   2410  AMF AMF X 531      20.569  54.894 -58.353  1.00  0.00
ATOM   2411  AMG AMG X 532     -44.469 -84.665  27.309  1.00  0.00
ATOM   2412  AMH AMH X 533     -74.479   9.399 -29.651  1.00  0.00
ATOM   2413  AMI AMI X 534     -41.945  39.393 -33.796  1.00  0.00
ATOM   2414  AMJ AMJ X 535      46.068 -21.156  84.092  1.00  0.00
ATOM   2415  AMK AMK X 536      83.387  30.332 -32.445  1.00  0.00
ATOM   2416  AML AML X 537      -9.508  69.288 -10.592  1.00  0.00
ATOM   2417  AMM AMM X 538      18.957 -34.391  -2.527  1.00  0.00
ATOM   2418  AMN AMN X 539     -26.497  26.934 -65.920  1.00  0.00
ATOM   2419  AMO AMO X 540      71.684  48.041  88.145  1.00  0.00
ATOM   2420  AMP AMP X 541     -41.386  21.013  40.151  1.00  0.00
ATOM   2421  AMQ AMQ X 542      74.479 -47.519 -21.058  1.00  0.00
ATOM   2422  AMR AMR X 543      30.849 -80.247  -9.869  1.00  0.00
ATOM   2423  AMS AMS X 544     -57.691  81.534 -50.581  1.00  0.00
ATOM   2424  AMT AMT X 545      -7.161 -16.699 -37.194  1.00  0.00
ATOM   2425  AMU AMU X 546       3.685  26.120  32.329  1.00  0.00
ATOM   2426  AMV AMV X 547      20.386 -26.042  40.943  1.00  0.00
ATOM   2427  AMW AMW X 548      -5.052  52.040 -57.494  1.00  0.00
ATOM   2428  AMX AMX X 549      19.979  31.089  79.715  1.00  0.00
ATOM   2429  AMY AMY X 550      81.010  14.685  82.733  1.00  0.00
ATOM   2430  AMZ AMZ X 551      71.050  10.183 -44.490  1.00  0.00
ATOM   2431  ANA ANA X 552     -13.015 -15.788  17.497  1.00  0.00
ATOM   2432  ANB ANB X 553      24.568  76.697 -82.936  1.00  0.00
ATOM   2433  ANC ANC X 554     -70.038  35.603  28.693  1.00  0.00
ATOM   2434  AND AND X 555      55.977  63.000  -1.745  1.00  0.00
ATOM   2435  ANE ANE X 556      34.953  16.592  -6.301  1.00  0.00
ATOM   2436  ANF ANF X 557      42.347 -58.385  75.346  1.00  0.00
ATOM   2437  ANG ANG X 558      37.763 -14.387 -55.327  1.00  0.00
ATOM   2438  ANH ANH X 559     -13.073  24.185 -47.924  1.00  0.00
ATOM   2439  ANI ANI X 560     -83.842 -47.855 -35.969  1.00  0.00
ATOM   2440  ANJ ANJ X 561     -23.883  31.746 -38.295  1.00  0.00
ATOM   2441  ANK ANK X 562      43.490   5.377 -71.902  1.00  0.00
ATOM   2442  ANL ANL X 563     -16.670 -31.684  43.437  1.00  0.00
ATOM   2443  ANM ANM X 564      38.876 -71.424  50.777  1.00  0.00
ATOM   2444  ANN ANN X 565     -60.107 -43.253  40.403  1.00  0.00
ATOM   2445  ANO ANO X 566      60.132  50.396 -72.116  1.00  0.00
ATOM   2446  ANP ANP X 567     -12.331  57.482  35.128  1.00  0.00
ATOM   2447  ANQ ANQ X 568      48.783  16.714  11.665  1.00  0.00
ATOM   2448  ANR ANR X 569     -35.598  80.401 -58.210  1.00  0.00
ATOM   2449  ANS ANS X 570      -4.769  33.609   2.662  1.00  0.00
ATOM   2450  ANT ANT X 571     -68.998  71.489  67.726  1.00  0.00
ATOM   2451  ANU ANU X 572       0.683  25.474  74.529  1.00  0.00
ATOM   2452  ANV ANV X 573     -23.940 -81.547 -46.117  1.00  0.00
ATOM   2453  ANW ANW X 574       3.444  67.321 -40.556  1.00  0.00
ATOM   2454  ANX ANX X 575     -44.179 -65.324 -83.767  1.00  0.00
ATOM   2455  ANY ANY X 576      34.572 -11.973   9.628  1.00  0.00
ATOM   2456  ANZ ANZ X 577     -65.286 -18.875  52.793  1.00  0.00
ATOM   2457  AOA AOA X 578       9.605  13.012 -25.338  1.00  0.00
ATOM   2458  AOB AOB X 579      47.732 -80.304  74.520  1.00  0.00
ATOM   2459  AOC AOC X 580       5.709 -33.128  72.093  1.00  0.00
ATOM   2460  AOD AOD X 581      18.379  10.727 -37.187  1.00  0.00
ATOM   2461  AOE AOE X 582     -46.952  38.656   1.918  1.00  0.00
ATOM   2462  AOF AOF X 583      83.741  42.440  81.369  1.00  0.00
ATOM   2463  AOG AOG X 584      31.382 -72.160   9.872  1.00  0.00
ATOM   2464  AOH AOH X 585       9.697 -45.522 -18.194  1.00  0.00
ATOM   2465  AOI AOI X 586     -83.012  34.770 -69.509  1.00  0.00
ATOM   2466  AOJ AOJ X 587      62.788 -44.224  86.244  1.00  0.00
ATOM   2467  AOK AOK X 588      21.759 -82.486 -69.770  1.00  0.00
ATOM   2468  AOL AOL X 589     -36.340   8.806  83.162  1.00  0.00
ATOM   2469  AOM AOM X 590     -22.947 -85.362  50.838  1.00  0.00
ATOM   2470  AON AON X 591     -63.394  81.231  67.515  1.00  0.00
ATOM   2471  AOO AOO X 592      23.234 -79.025  47.733  1.00  0.00
ATOM   2472  AOP AOP X 593      52.761  82.242   0.722  1.00  0.00
ATOM   2473  AOQ AOQ X 594      64.768 -11.758   2.474  1.00  0.00
ATOM   2474  AOR AOR X 595     -62.819  39.992  13.638  1.00  0.00
ATOM   2475  AOS AOS X 596      55.508 -84.582  84.158  1.00  0.00
ATOM   2476  AOT AOT X 597      23.288 -11.994  16.202  1.00  0.00
ATOM   2477  AOU AOU X 598      31.053  83.175  39.123  1.00  0.00
ATOM   2478  AOV AOV X 599     -26.686  64.373  33.625  1.00  0.00
ATOM   2479  AOW AOW X 600     -12.840  45.976   6.122  1.00  0.00
ATOM   2480  AOX AOX X 601     -22.993  50.224  88.352  1.00  0.00
ATOM   2481  AOY AOY X 602     -73.428  59.925 -86.050  1.00  0.00
ATOM   2482  AOZ AOZ X 603     -37.805   5.867  41.815  1.00  0.00
ATOM   2483  APA APA X 604     -83.389   0.112 -51.340  1.00  0.00
ATOM   2484  APB APB X 605      29.905   3.673  36.552  1.00  0.00
ATOM   2485  APC APC X 606      49.367 -80.315 -73.611  1.00  0.00
ATOM   2486  APD APD X 607      38.636 -27.059  51.242  1.00  0.00
ATOM   2487  APE APE X 608     -77.253  51.327  83.323  1.00  0.00
ATOM   2488  APF APF X 609     -69.010 -27.038  66.925  1.00  0.00
ATOM   2489  APG APG X 610      17.002  26.052  -9.924  1.00  0.00
ATOM   2490  APH APH X 611       2.587 -89.551 -84.192  1.00  0.00
ATOM   2491  API API X 612     -20.446  -8.927 -12.002  1.00  0.00
ATOM   2492  APJ APJ X 613      32.088 -12.155 -80.977  1.00  0.00
ATOM   2493  APK APK X 614      81.330  77.789  44.722  1.00  0.00
ATOM   2494  APL APL X 615      66.604  35.805  -2.004  1.00  0.00
ATOM   2495  APM APM X 616     -43.367  54.225 -61.887  1.00  0.00
ATOM   2496  APN APN X 617     -29.161  81.432  45.295  1.00  0.00
ATOM   2497  APO APO X 618      26.694  15.680  87.034  1.00  0.00
ATOM   2498  APP APP X 619      30.996 -33.027  25.408  1.00  0.00
ATOM   2499  APQ APQ X 620     -66.712 -39.714  -8.980  1.00  0.00
ATOM   2500  APR APR X 621     -23.811  59.839 -41.996  1.00  0.00
ATOM   2501  APS APS X 622      67.853 -22.735  37.173  1.00  0.00
ATOM   2502  APT APT X 623      77.818 -55.599  -3.609  1.00  0.00
ATOM   2503  APU APU X 624      72.657  16.435 -36.538  1.00  0.00
ATOM   2504  APV APV X 625      80.629 -12.710  43.474  1.00  0.00
ATOM   2505  APW APW X 626     -83.809  82.723  30.340  1.00  0.00
ATOM   2506  APX APX X 627     -62.371 -41.311  21.531  1.00  0.00
ATOM   2507  APY APY X 628     -22.681  -7.855   5.807  1.00  0.00
ATOM   2508  APZ APZ X 629      88.519 -49.254  38.722  1.00  0.00
ATOM   2509  AQA AQA X 630     -75.969 -40.905  -1.324  1.00  0.00
ATOM   2510  AQB AQB X 631     -81.236  71.700 -30.123  1.00  0.00
ATOM   2511  AQC AQC X 632     -74.996   6.115   3.584  1.00  0.00
ATOM   2512  AQD AQD X 633     -32.799 -87.501 -16.232  1.00  0.00
ATOM   2513  AQE AQE X 634     -40.866  22.103 -37.274  1.00  0.00
ATOM   2514  AQF AQF X 635      33.552 -55.541 -77.631  1.00  0.00
ATOM   2515  AQG AQG X 636      39.453 -38.014  69.640  1.00  0.00
ATOM   2516  AQH AQH X 637     -28.598  -3.568  -7.672  1.00  0.00
ATOM   2517  AQI AQI X 638      10.387 -61.162 -12.938  1.00  0.00
ATOM   2518  AQJ AQJ X 639      24.014 -26.648  68.071  1.00  0.00
ATOM   2519  AQK AQK X 640     -26.842  51.657 -56.700  1.00  0.00
ATOM   2520  AQL AQL X 641      72.189 -44.414  35.853  1.00  0.00
ATOM   2521  AQM AQM X 642     -78.448 -40.496  45.662  1.00  0.00
ATOM   2522  AQN AQN X 643     -84.856  80.673  88.876  1.00  0.00
ATOM   2523  AQO AQO X 644     -43.843 -30.724 -21.474  1.00  0.00
ATOM   2524  AQP AQP X 645     -13.478  35.601 -55.056  1.00  0.00
ATOM   2525  AQQ AQQ X 646     -41.370  44.733 -68.441  1.00  0.00
ATOM   2526  AQR AQR X 647     -13.460  44.204 -68.942  1.00  0.00
ATOM   2527  AQS AQS X 648     -79.305  74.547  52.325  1.00  0.00
ATOM   2528  AQT AQT X 649      13.802 -22.164  14.732  1.00  0.00
ATOM   2529  AQU AQU X 650     -16.078  10.174 -18.375  1.00  0.00
ATOM   2530  AQV AQV X 651       9.092 -90.077 -58.886  1.00  0.00
ATOM   2531  AQW AQW X 652     -23.219 -87.017  68.942  1.00  0.00
ATOM   2532  AQX AQX X 653     -83.882  26.900 -84.061  1.00  0.00
ATOM   2533  AQY AQY X 654      38.869  81.971 -85.490  1.00  0.00
ATOM   2534  AQZ AQZ X 655     -84.312 -15.198  88.545  1.00  0.00
ATOM   2535  ARA ARA X 656     -59.944  73.679  85.367  1.00  0.00
ATOM   2536  ARB ARB X 657     -16.552 -48.416 -66.572  1.00  0.00
ATOM   2537  ARC ARC X 658      89.278 -58.243  11.124  1.00  0.00
ATOM   2538  ARD ARD X 659     -45.773  79.110 -75.001  1.00  0.00
ATOM   2539  ARE ARE X 660     -13.783  66.068  81.991  1.00  0.00
ATOM   2540  ARF ARF X 661      51.420  -2.797  -1.276  1.00  0.00
ATOM   2541  ARG ARG X 662     -65.817 -50.268  27.265  1.00  0.00
ATOM   2542  ARH ARH X 663      34.671  59.184  89.310  1.00  0.00
ATOM   2543  ARI ARI X 664       5.744  75.931  59.539  1.00  0.00
ATOM   2544  ARJ ARJ X 665     -73.962 -10.025  14.461  1.00  0.00
ATOM   2545  ARK ARK X 666      13.063 -88.308  84.277  1.00  0.00
ATOM   2546  ARL ARL X 667      41.741 -27.953 -56.046  1.00  0.00
ATOM   2547  ARM ARM X 668      -2.165  78.970   2.133  1.00  0.00
ATOM   2548  ARN ARN X 669     -18.497 -76.057   2.947  1.00  0.00
ATOM   2549  ARO ARO X 670      86.998 -79.010  26.597  1.00  0.00
ATOM   2550  ARP ARP X 671     -54.188  53.412  22.573  1.00  0.00
ATOM   2551  ARQ ARQ X 672     -19.994 -42.266  14.243  1.00  0.00
ATOM   2552  ARR ARR X 673     -26.731   5.958 -25.230  1.00  0.00
ATOM   2553  ARS ARS X 674     -66.284 -35.065   9.515  1.00  0.00
ATOM   2554  ART ART X 675      15.047 -87.631 -79.054  1.00  0.00
ATOM   2555  ARU ARU X 676      -9.139 -25.336 -83.682  1.00  0.00
ATOM   2556  ARV ARV X 677     -52.666 -62.235  60.860  1.00  0.00
ATOM   2557  ARW ARW X 678      55.955 -53.129 -59.879  1.00  0.00
ATOM   2558  ARX ARX X 679      20.178   3.297  24.258  1.00  0.00
ATOM   2559  ARY ARY X 680     -80.741 -76.957  65.362  1.00  0.00
ATOM   2560  ARZ ARZ X 681      19.345 -34.726 -22.133  1.00  0.00
ATOM   2561  ASA ASA X 682      10.519 -21.950  87.194  1.00  0.00
ATOM   2562  ASB ASB X 683      81.254 -27.416  86.759  1.00  0.00
ATOM   2563  ASC ASC X 684      34.668 -57.193  46.296  1.00  0.00
ATOM   2564  ASD ASD X 685      76.397 -31.453  31.727  1.00  0.00
ATOM   2565  ASE ASE X 686     -40.053 -71.493 -68.923  1.00  0.00
ATOM   2566  ASF ASF X 687     -81.030  31.501  46.831  1.00  0.00
ATOM   2567  ASG ASG X 688      24.494  31.825 -22.188  1.00  0.00
ATOM   2568  ASH ASH X 689      -6.601 -50.284  72.662  1.00  0.00
ATOM   2569  ASI ASI X 690     -28.978 -54.732 -25.763  1.00  0.00
ATOM   2570  ASJ ASJ X 691      83.564  43.726 -15.784  1.00  0.00
ATOM   2571  ASK ASK X 692      67.459  60.601  36.243  1.00  0.00
ATOM   2572  ASL ASL X 693      36.906  16.837 -85.790  1.00  0.00
ATOM   2573  ASM ASM X 694      61.658 -53.356   2.654  1.00  0.00
ATOM   2574  ASN ASN X 695      66.748 -18.111 -34.555  1.00  0.00
ATOM   2575  ASO ASO X 696     -45.321 -69.356  75.033  1.00  0.00
ATOM   2576  ASP ASP X 697     -81.787 -22.496  33.908  1.00  0.00
ATOM   2577  ASQ ASQ X 698      41.498 -63.416 -26.162  1.00  0.00
ATOM   2578  ASR ASR X 699      17.838   0.498  55.525  1.00  0.00
ATOM   2579  ASS ASS X 700      17.808 -64.951 -37.390  1.00  0.00
ATOM   2580  AST AST X 701      85.059  -1.167 -34.495  1.00  0.00
ATOM   2581  ASU ASU X 702      24.340 -63.567  73.499  1.00  0.00
ATOM   2582  ASV ASV X 703     -41.368 -42.826 -25.049  1.00  0.00
ATOM   2583  ASW ASW X 704     -84.951 -61.734 -80.218  1.00  0.00
ATOM   2584  ASX ASX X 705      51.147  45.960 -77.174  1.00  0.00
ATOM   2585  ASY ASY X 706      74.874  64.255 -44.826  1.00  0.00
ATOM   2586  ASZ ASZ X 707     -54.745  43.794 -66.411  1.00  0.00
ATOM   2587  ATA ATA X 708      39.333 -38.430  86.878  1.00  0.00
ATOM   2588  ATB ATB X 709     -35.933 -50.793  44.779  1.00  0.00
ATOM   2589  ATC ATC X 710      30.802 -72.903 -30.250  1.00  0.00
ATOM   2590  ATD ATD X 711     -68.141 -32.853  48.852  1.00  0.00
ATOM   2591  ATE ATE X 712     -25.155 -57.012 -59.551  1.00  0.00
ATOM   2592  ATF ATF X 713      52.355  76.909 -31.529  1.00  0.00
ATOM   2593  ATG ATG X 714      33.503   4.955  86.783  1.00  0.00
ATOM   2594  ATH ATH X 715      12.735 -65.074  61.882  1.00  0.00
ATOM   2595  ATI ATI X 716     -46.102 -76.059   0.724  1.00  0.00
ATOM   2596  ATJ ATJ X 717     -64.385  50.933  63.470  1.00  0.00
ATOM   2597  ATK ATK X 718      85.411  85.321  74.721  1.00  0.00
ATOM   2598  ATL ATL X 719      13.604  48.590  61.580  1.00  0.00
ATOM   2599  ATM ATM X 720      21.042  48.175 -81.468  1.00  0.00
ATOM   2600  ATN ATN X 721      57.240  78.881  34.534  1.00  0.00
ATOM   2601  ATO ATO X 722      41.681 -86.998   1.677  1.00  0.00
ATOM   2602  ATP ATP X 723      43.871   7.312  39.977  1.00  0.00
ATOM   2603  ATQ ATQ X 724      21.227  41.753  -9.822  1.00  0.00
ATOM   2604  ATR ATR X 725      76.520 -66.858   5.531  1.00  0.00
ATOM   2605  ATS ATS X 726      81.975 -28.604  62.532  1.00  0.00
ATOM   2606  ATT ATT X 727      44.940 -68.097  10.976  1.00  0.00
ATOM   2607  ATU ATU X 728      65.992 -14.958 -12.941  1.00  0.00
ATOM   2608  ATV ATV X 729      67.660 -54.980  16.447  1.00  0.00
ATOM   2609  ATW ATW X 730       0.307  62.277  59.645  1.00  0.00
ATOM   2610  ATX ATX X 731     -85.155  36.037  81.937  1.00  0.00
ATOM   2611  ATY ATY X 732     -11.644 -18.681 -25.483  1.00  0.00
ATOM   2612  ATZ ATZ X 733     -35.271  -2.660  16.873  1.00  0.00
ATOM   2613  AUA AUA X 734     -13.841 -32.239 -75.657  1.00  0.00
ATOM   2614  AUB AUB X 735      87.702  -5.368  -3.171  1.00  0.00
ATOM   2615  AUC AUC X 736      50.015  69.690  11.528  1.00  0.00
ATOM   2616  AUD AUD X 737     -50.298  41.519  29.536  1.00  0.00
ATOM   2617  AUE AUE X 738      75.689 -46.463 -62.503  1.00  0.00
ATOM   2618  AUF AUF X 739     -39.136 -84.529 -35.391  1.00  0.00
ATOM   2619  AUG AUG X 740      66.589 -87.027 -60.317  1.00  0.00
ATOM   2620  AUH AUH X 741     -54.433 -60.984  87.075  1.00  0.00
ATOM   2621  AUI AUI X 742      68.808  57.424   4.904  1.00  0.00
ATOM   2622  AUJ AUJ X 743     -14.396  62.522  49.129  1.00  0.00
ATOM   2623  AUK AUK X 744     -27.148  -8.197 -60.168  1.00  0.00
ATOM   2624  AUL AUL X 745     -60.483  -3.284 -51.275  1.00  0.00
ATOM   2625  AUM AUM X 746     -37.836  81.888  74.032  1.00  0.00
ATOM   2626  AUN AUN X 747      34.957   6.623 -32.531  1.00  0.00
ATOM   2627  AUO AUO X 748     -36.594  33.408  60.126  1.00  0.00
ATOM   2628  AUP AUP X 749     -73.171 -79.941 -56.799  1.00  0.00
ATOM   2629  AUQ AUQ X 750     -32.588 -69.339 -34.746  1.00  0.00
ATOM   2630  AUR AUR X 751     -79.938 -72.411 -22.876  1.00  0.00
ATOM   2631  AUS AUS X 752       8.978  -0.286 -51.611  1.00  0.00
ATOM   2632  AUT AUT X 753     -85.444 -24.784  -5.168  1.00  0.00
ATOM   2633  AUU AUU X 754     -37.943  23.417 -24.987  1.00  0.00
ATOM   2634  AUV AUV X 755     -18.021 -43.014  54.870  1.00  0.00
ATOM   2635  AUW AUW X 756      55.714 -30.001  79.765  1.00  0.00
ATOM   2636  AUX AUX X 757     -10.991  32.557 -66.705  1.00  0.00
ATOM   2637  AUY AUY X 758     -28.563   7.479  -1.696  1.00  0.00
ATOM   2638  AUZ AUZ X 759      55.743  38.381  59.143  1.00  0.00
ATOM   2639  AVA AVA X 760      -2.906 -57.204 -43.523  1.00  0.00
ATOM   2640  AVB AVB X 761      59.870 -88.383 -13.891  1.00  0.00
ATOM   2641  AVC AVC X 762      87.143  74.163  83.829  1.00  0.00
ATOM   2642  AVD AVD X 763     -38.658 -74.352  59.605  1.00  0.00
ATOM   2643  AVE AVE X 764     -64.149   7.873  35.601  1.00  0.00
ATOM   2644  AVF AVF X 765     -34.370 -41.097   1.919  1.00  0.00
ATOM   2645  AVG AVG X 766      86.677  53.944   5.161  1.00  0.00
ATOM   2646  AVH AVH X 767      -2.603 -78.824 -57.262  1.00  0.00
ATOM   2647  AVI AVI X 768     -19.447   2.936  82.955  1.00  0.00
ATOM   2648  AVJ AVJ X 769      31.542 -19.709 -12.071  1.00  0.00
ATOM   2649  AVK AVK X 770      11.076 -84.019 -16.749  1.00  0.00
ATOM   2650  AVL AVL X 771      62.848 -18.005 -84.924  1.00  0.00
ATOM   2651  AVM AVM X 772       3.285   7.032 -78.863  1.00  0.00
ATOM   2652  AVN AVN X 773      89.792 -70.029  13.448  1.00  0.00
ATOM   2653  AVO AVO X 774      60.559 -10.568  56.685  1.00  0.00
ATOM   2654  AVP AVP X 775      23.318  23.273 -56.082  1.00  0.00
ATOM   2655  AVQ AVQ X 776      51.939  84.563  18.617  1.00  0.00
ATOM   2656  AVR AVR X 777       9.111 -40.889 -82.854  1.00  0.00
ATOM   2657  AVS AVS X 778     -42.561  11.899 -18.322  1.00  0.00
ATOM   2658  AVT AVT X 779      29.738 -81.220  21.495  1.00  0.00
ATOM   2659  AVU AVU X 780      18.996 -89.413  60.359  1.00  0.00
ATOM   2660  AVV AVV X 781      14.883 -41.665 -72.360  1.00  0.00
ATOM   2661  AVW AVW X 782      10.754  66.961 -51.571  1.00  0.00
ATOM   2662  AVX AVX X 783      46.968 -48.859 -49.284  1.00  0.00
ATOM   2663  AVY AVY X 784      10.683  41.924  81.932  1.00  0.00
ATOM   2664  AVZ AVZ X 785      83.025  36.092  36.692  1.00  0.00
ATOM   2665  AWA AWA X 786      11.486  38.122  48.102  1.00  0.00
ATOM   2666  AWB AWB X 787     -80.433  29.240 -59.011  1.00  0.00
ATOM   2667  AWC AWC X 788      -6.475 -43.709  83.477  1.00  0.00
ATOM   2668  AWD AWD X 789      83.487 -72.423 -39.368  1.00  0.00
ATOM   2669  AWE AWE X 790     -68.328  15.201  49.314  1.00  0.00
ATOM   2670  AWF AWF X 791      63.950  60.069 -51.051  1.00  0.00
ATOM   2671  AWG AWG X 792     -69.963 -86.292  55.385  1.00  0.00
ATOM   2672  AWH AWH X 793     -25.608  13.443 -42.014  1.00  0.00
ATOM   2673  AWI AWI X 794      14.402 -16.718  30.980  1.00  0.00
ATOM   2674  AWJ AWJ X 795      50.596 -87.011  12.162  1.00  0.00
ATOM   2675  AWK AWK X 796      33.415  -1.214  -7.783  1.00  0.00
ATOM   2676  AWL AWL X 797     -67.387  72.726 -37.246  1.00  0.00
ATOM   2677  AWM AWM X 798     -54.396 -23.196 -59.151  1.00  0.00
ATOM   2678  AWN AWN X 799      38.550 -87.596 -55.873  1.00  0.00
ATOM   2679  AWO AWO X 800      28.073  -4.114 -58.065  1.00  0.00
ATOM   2680  AWP AWP X 801     -78.329  70.586 -77.061  1.00  0.00
ATOM   2681  AWQ AWQ X 802     -54.105  22.044 -15.011  1.00  0.00
ATOM   2682  AWR AWR X 803     -82.595 -30.322  15.060  1.00  0.00
ATOM   2683  AWS AWS X 804       1.269  -9.228 -85.857  1.00  0.00
ATOM   2684  AWT AWT X 805      53.712  65.759 -85.604  1.00  0.00
ATOM   2685  AWU AWU X 806     -64.939   3.127  15.134  1.00  0.00
ATOM   2686  AWV AWV X 807     -79.639  80.646  17.663  1.00  0.00
ATOM   2687  AWW AWW X 808     -37.379  70.315 -25.631  1.00  0.00
ATOM   2688  AWX AWX X 809     -55.151  60.546 -84.856  1.00  0.00
ATOM   2689  AWY AWY X 810     -25.466 -54.190  -3.611  1.00  0.00
ATOM   2690  AWZ AWZ X 811     -47.402  82.063 -86.039  1.00  0.00
ATOM   2691  AXA AXA X 812     -70.830  50.046  -4.347  1.00  0.00
ATOM   2692  AXB AXB X 813     -39.457  -2.930 -15.895  1.00  0.00
ATOM   2693  AXC AXC X 814      -4.127   9.626 -38.840  1.00  0.00
ATOM   2694  AXD AXD X 815     -15.385 -82.979 -10.825  1.00  0.00
ATOM   2695  AXE AXE X 816      54.965 -24.194  16.162  1.00  0.00
ATOM   2696  AXF AXF X 817     -34.196 -37.812  48.268  1.00  0.00
ATOM   2697  AXG AXG X 818      16.086  83.049  20.152  1.00  0.00
ATOM   2698  AXH AXH X 819      76.278  64.031 -82.396  1.00  0.00
ATOM   2699  AXI AXI X 820      -9.248  15.880  87.233  1.00  0.00
ATOM   2700  AXJ AXJ X 821     -42.508  66.824 -75.183  1.00  0.00
ATOM   2701  AXK AXK X 822     -24.737 -30.523 -79.996  1.00  0.00
ATOM   2702  AXL AXL X 823     -44.427 -65.961 -19.019  1.00  0.00
ATOM   2703  AXM AXM X 824     -83.400 -49.719 -85.563  1.00  0.00
ATOM   2704  AXN AXN X 825     -82.966 -86.146  39.639  1.00  0.00
ATOM   2705  AXO AXO X 826      85.146 -60.184  79.849  1.00  0.00
ATOM   2706  AXP AXP X 827     -47.380  49.839 -14.807  1.00  0.00
ATOM   2707  AXQ AXQ X 828      -8.194 -88.392  70.383  1.00  0.00
ATOM   2708  AXR AXR X 829      44.192  63.789 -33.635  1.00  0.00
ATOM   2709  AXS AXS X 830     -24.874 -86.713  86.096  1.00  0.00
ATOM   2710  AXT AXT X 831      74.315  29.465  68.424  1.00  0.00
ATOM   2711  AXU AXU X 832      42.203 -86.198  46.252  1.00  0.00
ATOM   2712  AXV AXV X 833     -57.369  34.948  -7.265  1.00  0.00
ATOM   2713  AXW AXW X 834      24.409 -40.373  77.282  1.00  0.00
ATOM   2714  AXX AXX X 835     -45.472 -89.599 -56.989  1.00  0.00
ATOM   2715  AXY AXY X 836      45.873 -89.642  28.215  1.00  0.00
ATOM   2716  AXZ AXZ X 837      30.303  81.998 -55.275  1.00  0.00
ATOM   2717  AYA AYA X 838      55.206  -2.628  11.987  1.00  0.00
ATOM   2718  AYB AYB X 839     -77.795 -38.148 -79.093  1.00  0.00
ATOM   2719  AYC AYC X 840      35.308 -86.457 -81.278  1.00  0.00
ATOM   2720  AYD AYD X 841      63.519 -85.228  16.138  1.00  0.00
ATOM   2721  AYE AYE X 842      -4.025  53.433  17.534  1.00  0.00
ATOM   2722  AYF AYF X 843      32.940 -50.224 -66.637  1.00  0.00
ATOM   2723  AYG AYG X 844      89.676  -6.245  81.339  1.00  0.00
ATOM   2724  AYH AYH X 845      15.528  79.599 -17.757  1.00  0.00
ATOM   2725  AYI AYI X 846     -40.592  52.435 -45.447  1.00  0.00
ATOM   2726  AYJ AYJ X 847     -22.409 -41.660  85.263  1.00  0.00
ATOM   2727  AYK AYK X 848      44.939  27.647 -55.185  1.00  0.00
ATOM   2728  AYL AYL X 849     -80.614 -50.910  74.997  1.00  0.00
ATOM   2729  AYM AYM X 850     -50.257 -89.153  12.702  1.00  0.00
ATOM   2730  AYN AYN X 851      13.684 -87.182 -34.616  1.00  0.00
ATOM   2731  AYO AYO X 852     -42.562 -55.306  -8.812  1.00  0.00
ATOM   2732  AYP AYP X 853     -57.639 -17.885  76.009  1.00  0.00
ATOM   2733  AYQ AYQ X 854     -59.362  19.518  61.029  1.00  0.00
ATOM   2734  AYR AYR X 855     -83.779  50.774 -54.455  1.00  0.00
ATOM   2735  AYS AYS X 856       2.424  21.353  59.507  1.00  0.00
ATOM   2736  AYT AYT X 857     -25.325  85.084  28.914  1.00  0.00
ATOM   2737  AYU AYU X 858     -85.909 -30.861  82.702  1.00  0.00
ATOM   2738  AYV AYV X 859     -26.607  50.963  41.649  1.00  0.00
ATOM   2739  AYW AYW X 860      75.867  -6.402  24.450  1.00  0.00
ATOM   2740  AYX AYX X 861     -79.846  -2.264  28.680  1.00  0.00
ATOM   2741  AYY AYY X 862     -78.555  49.239  52.920  1.00  0.00
ATOM   2742  AYZ AYZ X 863      62.237 -39.354  52.203  1.00  0.00
ATOM   2743  AZA AZA X 864     -36.355 -35.669 -11.371  1.00  0.00
ATOM   2744  AZB AZB X 865      82.991  47.130 -49.502  1.00  0.00
ATOM   2745  AZC AZC X 866       0.648  -0.672 -63.254  1.00  0.00
ATOM   2746  AZD AZD X 867      47.033 -42.772 -32.177  1.00  0.00
ATOM   2747  AZE AZE X 868      75.744 -68.880 -18.588  1.00  0.00
ATOM   2748  AZF AZF X 869      54.238 -87.959 -83.296  1.00  0.00
ATOM   2749  AZG AZG X 870     -70.156 -28.180  -5.293  1.00  0.00
ATOM   2750  AZH AZH X 871      71.740 -39.744 -52.264  1.00  0.00
ATOM   2751  AZI AZI X 872      84.579  17.530 -79.423  1.00  0.00
ATOM   2752  AZJ AZJ X 873      78.932  38.338  20.454  1.00  0.00
ATOM   2753  AZK AZK X 874     -80.814 -27.100 -48.498  1.00  0.00
ATOM   2754  AZL AZL X 875     -13.337 -59.052 -84.172  1.00  0.00
ATOM   2755  AZM AZM X 876     -59.846 -77.381 -49.006  1.00  0.00
ATOM   2756  AZN AZN X 877     -49.737   3.651  38.018  1.00  0.00
ATOM   2757  AZO AZO X 878       4.823  81.166 -55.979  1.00  0.00
ATOM   2758  AZP AZP X 879     -56.731  32.607 -60.049  1.00  0.00
ATOM   2759  AZQ AZQ X 880       9.716  81.511 -86.540  1.00  0.00
ATOM   2760  AZR AZR X 881      75.256 -73.328  85.981  1.00  0.00
ATOM   2761  AZS AZS X 882      39.237  24.896  34.807  1.00  0.00
ATOM   2762  AZT AZT X 883      89.886  34.030  -4.642  1.00  0.00
ATOM   2763  AZU AZU X 884     -80.814  83.384  75.865  1.00  0.00
ATOM   2764  AZV AZV X 885      89.809  24.791  50.485  1.00  0.00
ATOM   2765  AZW AZW X 886      66.059  42.591 -85.093  1.00  0.00
ATOM   2766  AZX AZX X 887     -76.753   1.675 -71.414  1.00  0.00
ATOM   2767  AZY AZY X 888      23.441  22.230 -41.828  1.00  0.00
ATOM   2768  AZZ AZZ X 889      39.212  55.809 -74.777  1.00  0.00
ATOM   2769  BAA BAA X 890     -64.353  38.327  83.492  1.00  0.00
ATOM   2770  BAB BAB X 891      53.071  17.692 -78.585  1.00  0.00
ATOM   2771  BAC BAC X 892      -2.319 -26.595  34.572  1.00  0.00
ATOM   2772  BAD BAD X 893      -4.156 -11.642 -74.056  1.00  0.00
ATOM   2773  BAE BAE X 894      37.301 -89.262 -11.146  1.00  0.00
ATOM   2774  BAF BAF X 895     -30.673 -29.149  33.020  1.00  0.00
ATOM   2775  BAG BAG X 896      10.815  48.968  25.658  1.00  0.00
ATOM   2776  BAH BAH X 897     -41.506  55.666  88.379  1.00  0.00
ATOM   2777  BAI BAI X 898     -55.954 -72.567 -69.962  1.00  0.00
ATOM   2778  BAJ BAJ X 899      32.100 -24.980  15.970  1.00  0.00
ATOM   2779  BAK BAK X 900     -72.447 -41.910  56.788  1.00  0.00
ATOM   2780  BAL BAL X 901     -11.638  17.530  36.652  1.00  0.00
ATOM   2781  BAM BAM X 902     -80.450 -72.412  31.136  1.00  0.00
ATOM   2782  BAN BAN X 903      64.147  76.858 -84.945  1.00  0.00
ATOM   2783  BAO BAO X 904     -17.577 -56.002 -29.982  1.00  0.00
ATOM   2784  BAP BAP X 905      32.463 -78.951 -67.991  1.00  0.00
ATOM   2785  BAQ BAQ X 906     -60.337 -78.343  50.337  1.00  0.00
ATOM   2786  BAR BAR X 907     -13.743 -71.551 -45.569  1.00  0.00
ATOM   2787  BAS BAS X 908      -2.855 -29.320 -13.626  1.00  0.00
ATOM   2788  BAT BAT X 909     -79.560 -11.722  51.812  1.00  0.00
ATOM   2789  BAU BAU X 910      34.292  33.577 -11.236  1.00  0.00
ATOM   2790  BAV BAV X 911      75.704  78.190 -55.662  1.00  0.00
ATOM   2791  BAW BAW X 912      23.291 -57.420  30.125  1.00  0.00
ATOM   2792  BAX BAX X 913     -30.261 -86.963 -84.306  1.00  0.00
ATOM   2793  BAY BAY X 914     -36.826  67.419  73.639  1.00  0.00
ATOM   2794  BAZ BAZ X 915     -29.471  28.590  75.442  1.00  0.00
ATOM   2795  BBA BBA X 916      89.173 -12.786  13.920  1.00  0.00
ATOM   2796  BBB BBB X 917      63.202  36.564  84.422  1.00  0.00
ATOM   2797  BBC BBC X 918      14.112  64.634  52.314  1.00  0.00
ATOM   2798  BBD BBD X 919     -76.233  -0.441 -13.139  1.00  0.00
ATOM   2799  BBE BBE X 920      39.789  61.124  77.506  1.00  0.00
ATOM   2800  BBF BBF X 921     -81.044 -13.219  65.457  1.00  0.00
ATOM   2801  BBG BBG X 922      13.845 -41.229  48.082  1.00  0.00
ATOM   2802  BBH BBH X 923      59.286 -48.686 -44.312  1.00  0.00
ATOM   2803  BBI BBI X 924      63.250  -2.246  85.131  1.00  0.00
ATOM   2804  BBJ BBJ X 925     -65.908 -49.640  81.389  1.00  0.00
ATOM   2805  BBK BBK X 926      30.015 -39.201  42.620  1.00  0.00
ATOM   2806  BBL BBL X 927     -52.043 -41.240   8.537  1.00  0.00
ATOM   2807  BBM BBM X 928      79.699  83.955  -7.103  1.00  0.00
ATOM   2808  BBN BBN X 929      78.478 -12.894 -22.299  1.00  0.00
ATOM   2809  BBO BBO X 930      87.132  26.409 -49.415  1.00  0.00
ATOM   2810  BBP BBP X 931      -9.945  34.428 -82.012  1.00  0.00
ATOM   2811  BBQ BBQ X 932      76.863 -89.346 -84.496  1.00  0.00
ATOM   2812  BBR BBR X 933     -85.147 -70.457 -34.026  1.00  0.00
ATOM   2813  BBS BBS X 934     -84.016  -9.046  -2.712  1.00  0.00
ATOM   2814  BBT BBT X 935     -41.578   4.438  -1.266  1.00  0.00
ATOM   2815  BBU BBU X 936     -43.032  42.880 -79.686  1.00  0.00
ATOM   2816  BBV BBV X 937     -68.928 -19.180 -17.554  1.00  0.00
ATOM   2817  BBW BBW X 938     -84.032  49.519   1.638  1.00  0.00
ATOM   2818  BBX BBX X 939      88.452 -35.349 -29.596  1.00  0.00
ATOM   2819  BBY BBY X 940      27.689  45.735 -27.480  1.00  0.00
ATOM   2820  BBZ BBZ X 941     -72.876 -16.012  78.784  1.00  0.00
ATOM   2821  BCA BCA X 942      19.777  63.884 -15.236  1.00  0.00
ATOM   2822  BCB BCB X 943      30.564 -90.277   9.173  1.00  0.00
ATOM   2823  BCC BCC X 944      -2.879  16.125 -24.973  1.00  0.00
ATOM   2824  BCD BCD X 945      21.909 -42.299  16.411  1.00  0.00
ATOM   2825  BCE BCE X 946     -16.733  24.764  16.689  1.00  0.00
ATOM   2826  BCF BCF X 947       1.667 -26.886 -71.312  1.00  0.00
ATOM   2827  BCG BCG X 948     -74.863 -45.735 -20.556  1.00  0.00
ATOM   2828  BCH BCH X 949     -42.184  81.577 -24.817  1.00  0.00
ATOM   2829  BCI BCI X 950     -74.888 -70.642 -80.947  1.00  0.00
ATOM   2830  BCJ BCJ X 951     -78.398 -26.739 -60.996  1.00  0.00
ATOM   2831  BCK BCK X 952     -82.656  28.389  34.957  1.00  0.00
ATOM   2832  BCL BCL X 953      74.658 -90.334  22.348  1.00  0.00
ATOM   2833  BCM BCM X 954     -62.602   5.670 -68.030  1.00  0.00
ATOM   2834  BCN BCN X 955     -50.606  -9.814 -83.430  1.00  0.00
ATOM   2835  BCO BCO X 956     -35.284 -72.712  -3.802  1.00  0.00
ATOM   2836  BCP BCP X 957     -77.289 -61.478 -32.716  1.00  0.00
ATOM   2837  BCQ BCQ X 958     -51.167   8.298  50.673  1.00  0.00
ATOM   2838  BCR BCR X 959     -23.017  37.461  13.413  1.00  0.00
ATOM   2839  BCS BCS X 960     -48.665  80.479  57.461  1.00  0.00
ATOM   2840  BCT BCT X 961      23.235  80.267 -35.423  1.00  0.00
ATOM   2841  BCU BCU X 962      65.981  24.038  87.754  1.00  0.00
ATOM   2842  BCV BCV X 963      41.260 -70.829 -40.410  1.00  0.00
ATOM   2843  BCW BCW X 964      -3.341 -33.940  -2.105  1.00  0.00
ATOM   2844  BCX BCX X 965      -7.928  83.438  58.032  1.00  0.00
ATOM   2845  BCY BCY X 966      53.156  37.129  35.059  1.00  0.00
ATOM   2846  BCZ BCZ X 967      67.471  33.581  29.879  1.00  0.00
ATOM   2847  BDA BDA X 968      23.776 -51.134  68.260  1.00  0.00
ATOM   2848  BDB BDB X 969      34.521  39.369 -77.440  1.00  0.00
ATOM   2849  BDC BDC X 970      -5.188 -39.163  70.955  1.00  0.00
ATOM   2850  BDD BDD X 971     -47.366 -53.949  12.803  1.00  0.00
ATOM   2851  BDE BDE X 972      69.322 -47.276  68.806  1.00  0.00
ATOM   2852  BDF BDF X 973      28.932 -30.902 -80.767  1.00  0.00
ATOM   2853  BDG BDG X 974     -34.173  46.054 -16.767  1.00  0.00
ATOM   2854  BDH BDH X 975      73.830 -49.938  24.323  1.00  0.00
ATOM   2855  BDI BDI X 976      -8.300  67.262 -48.077  1.00  0.00
ATOM   2856  BDJ BDJ X 977       3.629  36.953  64.742  1.00  0.00
ATOM   2857  BDK BDK X 978     -49.275  46.871  74.660  1.00  0.00
ATOM   2858  BDL BDL X 979      13.107  16.745 -68.363  1.00  0.00
ATOM   2859  BDM BDM X 980      87.564  86.404 -87.312  1.00  0.00
ATOM   2860  BDN BDN X 981      10.403  33.058 -58.573  1.00  0.00
ATOM   2861  BDO BDO X 982      47.171  -8.818  52.364  1.00  0.00
ATOM   2862  BDP BDP X 983      85.169  66.737 -29.400  1.00  0.00
ATOM   2863  BDQ BDQ X 984     -71.710  -1.253  42.643  1.00  0.00
ATOM   2864  BDR BDR X 985     -69.352  63.698  53.855  1.00  0.00
ATOM   2865  BDS BDS X 986     -10.554  35.214  71.105  1.00  0.00
ATOM   2866  BDT BDT X 987      73.420  74.688  -1.428  1.00  0.00
ATOM   2867  BDU BDU X 988      42.841  75.554  41.765  1.00  0.00
ATOM   2868  BDV BDV X 989     -15.581 -39.429  -4.643  1.00  0.00
ATOM   2869  BDW BDW X 990      -0.821 -53.026 -31.471  1.00  0.00
ATOM   2870  BDX BDX X 991      82.886 -72.873  -5.851  1.00  0.00
ATOM   2871  BDY BDY X 992      28.590  36.246 -39.853  1.00  0.00
ATOM   2872  BDZ BDZ X 993     -71.729 -20.165  41.718  1.00  0.00
ATOM   2873  BEA BEA X 994      87.501 -73.513 -20.425  1.00  0.00
ATOM   2874  BEB BEB X 995      74.251 -69.263 -48.685  1.00  0.00
ATOM   2875  BEC BEC X 996     -13.356 -85.395  87.682  1.00  0.00
ATOM   2876  BED BED X 997      84.274  38.019 -85.327  1.00  0.00
ATOM   2877  BEE BEE X 998     -60.869 -19.166 -40.990  1.00  0.00
ATOM   2878  BEF BEF X 999     -63.912  25.504 -82.127  1.00  0.00
ATOM   2879  BEG BEG X1000      18.157 -13.980  51.375  1.00  0.00
ATOM   2880  BEH BEH X1001       9.318 -55.907  31.010  1.00  0.00
ATOM   2881  BEI BEI X1002     -13.295  83.872  35.159  1.00  0.00
ATOM   2882  BEJ BEJ X1003      30.111  23.939  74.819  1.00  0.00
ATOM   2883  BEK BEK X1004      -9.527  21.794 -79.324  1.00  0.00
ATOM   2884  BEL BEL X1005     -82.412  44.727  40.960  1.00  0.00
ATOM   2885  BEM BEM X1006      83.144 -86.381  82.239  1.00  0.00
ATOM   2886  BEN BEN X1007      69.436 -14.557  67.901  1.00  0.00
ATOM   2887  BEO BEO X1008      32.585  65.507 -82.101  1.00  0.00
ATOM   2888  BEP BEP X1009      15.802  85.758 -54.323  1.00  0.00
ATOM   2889  BEQ BEQ X1010      31.335 -22.670 -65.226  1.00  0.00
ATOM   2890  BER BER X1011      88.823  22.730 -12.154  1.00  0.00
ATOM   2891  BES BES X1012     -32.015  33.708 -48.944  1.00  0.00
ATOM   2892  BET BET X1013     -85.867 -33.267 -65.661  1.00  0.00
ATOM   2893  BEU BEU X1014      59.195  17.455 -64.137  1.00  0.00
ATOM   2894  BEV BEV X1015     -85.222 -47.249  88.440  1.00  0.00
ATOM   2895  BEW BEW X1016      13.937  81.322 -64.189  1.00  0.00
ATOM   2896  BEX BEX X1017     -79.424 -90.206 -69.534  1.00  0.00
ATOM   2897  BEY BEY X1018     -22.209 -12.056  88.323  1.00  0.00
ATOM   2898  BEZ BEZ X1019      11.935 -45.847 -38.833  1.00  0.00
ATOM   2899  BFA BFA X1020     -64.007 -89.668  12.424  1.00  0.00
ATOM   2900  BFB BFB X1021      12.684  60.272  16.878  1.00  0.00
ATOM   2901  BFC BFC X1022       6.871  59.991 -60.780  1.00  0.00
ATOM   2902  BFD BFD X1023      24.909 -68.877  90.061  1.00  0.00
ATOM   2903  BFE BFE X1024     -36.240 -20.564  51.648  1.00  0.00
ATOM   2904  BFF BFF X1025      67.201  15.064 -79.140  1.00  0.00
ATOM   2905  BFG BFG X1026     -29.845  40.553 -63.413  1.00  0.00
ATOM   2906  BFH BFH X1027      88.873 -33.805  32.578  1.00  0.00
ATOM   2907  BFI BFI X1028      61.345  48.410   1.669  1.00  0.00
ATOM   2908  BFJ BFJ X1029      64.514 -28.423  87.872  1.00  0.00
ATOM   2909  BFK BFK X1030      -6.746 -51.378   4.735  1.00  0.00
ATOM   2910  BFL BFL X1031      48.631  12.883  62.918  1.00  0.00
ATOM   2911  BFM BFM X1032      70.920 -54.297  84.994  1.00  0.00
ATOM   2912  BFN BFN X1033      88.740 -63.965 -51.340  1.00  0.00
ATOM   2913  BFO BFO X1034     -75.609  67.206   7.870  1.00  0.00
ATOM   2914  BFP BFP X1035     -24.607 -61.457  81.091  1.00  0.00
ATOM   2915  BFQ BFQ X1036     -12.442 -80.162  30.791  1.00  0.00
ATOM   2916  BFR BFR X1037     -73.673 -74.080  85.144  1.00  0.00
ATOM   2917  BFS BFS X1038      41.444  56.937   3.183  1.00  0.00
ATOM   2918  BFT BFT X1039      49.115  -4.217 -65.543  1.00  0.00
ATOM   2919  BFU BFU X1040      -6.293  22.668 -11.504  1.00  0.00
ATOM   2920  BFV BFV X1041      42.517  66.482 -46.693  1.00  0.00
ATOM   2921  BFW BFW X1042     -47.267 -39.702  38.886  1.00  0.00
ATOM   2922  BFX BFX X1043     -17.756 -83.691 -32.511  1.00  0.00
ATOM   2923  BFY BFY X1044       8.759 -23.020  55.498  1.00  0.00
ATOM   2924  BFZ BFZ X1045     -50.689  80.752  37.556  1.00  0.00
ATOM   2925  BGA BGA X1046      71.199 -59.855 -54.666  1.00  0.00
ATOM   2926  BGB BGB X1047       2.270  22.374 -84.182  1.00  0.00
ATOM   2927  BGC BGC X1048      18.142 -34.775 -49.808  1.00  0.00
ATOM   2928  BGD BGD X1049     -59.775 -22.823   4.539  1.00  0.00
ATOM   2929  BGE BGE X1050     -27.790  75.229 -20.120  1.00  0.00
ATOM   2930  BGF BGF X1051       1.240 -85.717 -41.108  1.00  0.00
ATOM   2931  BGG BGG X1052     -51.514  -0.999  82.969  1.00  0.00
ATOM   2932  BGH BGH X1053      10.980 -63.892  75.487  1.00  0.00
ATOM   2933  BGI BGI X1054     -65.178  -6.051   1.037  1.00  0.00
ATOM   2934  BGJ BGJ X1055     -29.620  69.303  63.220  1.00  0.00
ATOM   2935  BGK BGK X1056     -62.141  13.565 -42.789  1.00  0.00
ATOM   2936  BGL BGL X1057     -53.013 -87.720 -31.427  1.00  0.00
ATOM   2937  BGM BGM X1058     -20.255  43.991 -46.864  1.00  0.00
ATOM   2938  BGN BGN X1059     -51.657 -84.803  44.982  1.00  0.00
ATOM   2939  BGO BGO X1060     -62.023  15.325 -85.890  1.00  0.00
ATOM   2940  BGP BGP X1061       3.571 -38.811 -66.205  1.00  0.00
ATOM   2941  BGQ BGQ X1062     -84.503   0.228  15.935  1.00  0.00
ATOM   2942  BGR BGR X1063       0.351 -64.958 -51.756  1.00  0.00
ATOM   2943  BGS BGS X1064     -40.232  74.260  86.940  1.00  0.00
ATOM   2944  BGT BGT X1065      41.305 -86.891  84.620  1.00  0.00
ATOM   2945  BGU BGU X1066      64.107 -86.392  31.855  1.00  0.00
ATOM   2946  BGV BGV X1067     -63.433 -64.588  25.862  1.00  0.00
ATOM   2947  BGW BGW X1068     -78.554 -88.527  81.943  1.00  0.00
ATOM   2948  BGX BGX X1069      49.170 -65.005  48.386  1.00  0.00
ATOM   2949  BGY BGY X1070      20.227  29.663  67.375  1.00  0.00
ATOM   2950  BGZ BGZ X1071      -7.818 -37.253 -21.216  1.00  0.00
ATOM   2951  BHA BHA X1072     -58.021 -46.003 -85.301  1.00  0.00
ATOM   2952  BHB BHB X1073     -28.690 -10.734 -26.088  1.00  0.00
ATOM   2953  BHC BHC X1074      33.203  18.835 -34.528  1.00  0.00
ATOM   2954  BHD BHD X1075     -60.777  66.236   7.846  1.00  0.00
ATOM   2955  BHE BHE X1076      61.445  72.301 -44.808  1.00  0.00
ATOM   2956  BHF BHF X1077      87.670 -84.812 -69.932  1.00  0.00
ATOM   2957  BHG BHG X1078      67.462  -1.118 -43.515  1.00  0.00
ATOM   2958  BHH BHH X1079      19.433  69.298  89.003  1.00  0.00
ATOM   2959  BHI BHI X1080       2.364 -10.242 -29.655  1.00  0.00
ATOM   2960  BHJ BHJ X1081      89.281  48.649 -69.802  1.00  0.00
ATOM   2961  BHK BHK X1082      38.345 -38.212 -12.549  1.00  0.00
ATOM   2962  BHL BHL X1083      48.061 -76.141 -28.984  1.00  0.00
ATOM   2963  BHM BHM X1084      -1.436 -53.578  43.412  1.00  0.00
ATOM   2964  BHN BHN X1085     -55.754  23.092 -51.134  1.00  0.00
ATOM   2965  BHO BHO X1086       7.763  50.891   7.303  1.00  0.00
ATOM   2966  BHP BHP X1087      84.572 -44.997  15.060  1.00  0.00
ATOM   2967  BHQ BHQ X1088      80.305 -69.022  30.288  1.00  0.00
ATOM   2968  BHR BHR X1089     -58.467  -2.791  52.780  1.00  0.00
ATOM   2969  BHS BHS X1090     -22.454   8.202  31.294  1.00  0.00
ATOM   2970  BHT BHT X1091      42.426  55.083 -61.304  1.00  0.00
ATOM   2971  BHU BHU X1092      86.840  47.909  26.889  1.00  0.00
ATOM   2972  BHV BHV X1093     -50.078  -1.327 -59.782  1.00  0.00
ATOM   2973  BHW BHW X1094      -6.492  25.801  23.726  1.00  0.00
ATOM   2974  BHX BHX X1095     -83.337 -31.821 -35.646  1.00  0.00
ATOM   2975  BHY BHY X1096      31.964  18.386 -66.242  1.00  0.00
ATOM   2976  BHZ BHZ X1097     -44.019 -88.602  83.921  1.00  0.00
ATOM   2977  BIA BIA X1098      33.550  -1.782 -19.315  1.00  0.00
ATOM   2978  BIB BIB X1099     -78.504  83.679 -44.702  1.00  0.00
ATOM   2979  BIC BIC X1100      60.030 -66.115  80.287  1.00  0.00
ATOM   2980  BID BID Y1101     -25.315  77.528  70.591  1.00  0.00
ATOM   2981  BIE BIE Y1102      16.097  21.387  69.399  1.00  0.00
ATOM   2982  BIF BIF Y1103      30.017 -38.737  -7.901  1.00  0.00
ATOM   2983  BIG BIG Y1104      14.102 -52.183  59.304  1.00  0.00
ATOM   2984  BIH BIH Y1105      31.633 -12.753 -42.249  1.00  0.00
ATOM   2985  BII BII Y1106      52.764 -33.382 -35.021  1.00  0.00
ATOM   2986  BIJ BIJ Y1107      55.693  80.653 -61.165  1.00  0.00
ATOM   2987  BIK BIK Y1108      52.013 -79.114  15.015  1.00  0.00
ATOM   2988  BIL BIL Y1109     -41.999 -20.188  31.727  1.00  0.00
ATOM   2989  BIM BIM Y1110     -17.059  14.771 -21.775  1.00  0.00
ATOM   2990  BIN BIN Y1111       7.402 -77.085 -62.819  1.00  0.00
ATOM   2991  BIO BIO Y1112       5.362  80.616 -41.833  1.00  0.00
ATOM   2992  BIP BIP Y1113     -71.890  26.228  12.434  1.00  0.00
ATOM   2993  BIQ BIQ Y1114     -39.518 -54.049 -40.423  1.00  0.00
ATOM   2994  BIR BIR Y1115      80.413  74.381  76.717  1.00  0.00
ATOM   2995  BIS BIS Y1116     -52.854  27.112  41.310  1.00  0.00
ATOM   2996  BIT BIT Y1117       5.879  49.710  11.777  1.00  0.00
ATOM   2997  BIU BIU Y1118      41.499  18.031 -47.846  1.00  0.00
ATOM   2998  BIV BIV Y1119      48.733  24.440  74.614  1.00  0.00
ATOM   2999  BIW BIW Y1120     -65.033 -38.071  24.689  1.00  0.00
ATOM   3000  BIX BIX Y1121      76.585  43.429 -27.628  1.00  0.00
ATOM   3001  BIY BIY Y1122     -18.104 -11.667 -26.387  1.00  0.00
ATOM   3002  BIZ BIZ Y1123     -47.602  83.661 -18.416  1.00  0.00
ATOM   3003  BJA BJA Y1124     -47.761 -51.405  15.623  1.00  0.00
ATOM   3004  BJB BJB Y1125     -56.938  -4.472   3.130  1.00  0.00
ATOM   3005  BJC BJC Y1126      69.697  -0.120 -30.460  1.00  0.00
ATOM   3006  BJD BJD Y1127     -58.419  -8.717 -24.089  1.00  0.00
ATOM   3007  BJE BJE Y1128       0.940 -46.983 -66.868  1.00  0.00
ATOM   3008  BJF BJF Y1129     -24.216  64.279 -68.406  1.00  0.00
ATOM   3009  BJG BJG Y1130      -8.691  13.428 -77.715  1.00  0.00
ATOM   3010  BJH BJH Y1131     -28.542 -58.300  73.557  1.00  0.00
ATOM   3011  BJI BJI Y1132      19.094 -12.665  27.994  1.00  0.00
ATOM   3012  BJJ BJJ Y1133     -52.296 -59.010 -71.277  1.00  0.00
ATOM   3013  BJK BJK Y1134      65.755  53.436 -13.425  1.00  0.00
ATOM   3014  BJL BJL Y1135      51.683  -4.107 -55.079  1.00  0.00
ATOM   3015  BJM BJM Y1136      21.335  54.207  72.912  1.00  0.00
ATOM   3016  BJN BJN Y1137     -66.559 -54.210  58.935  1.00  0.00
ATOM   3017  BJO BJO Y1138      42.470  67.107 -59.337  1.00  0.00
ATOM   3018  BJP BJP Y1139      50.130  14.239   2.270  1.00  0.00
ATOM   3019  BJQ BJQ Y1140      52.409 -29.808  40.927  1.00  0.00
ATOM   3020  BJR BJR Y1141      76.861  37.394 -66.321  1.00  0.00
ATOM   3021  BJS BJS Y1142     -54.835 -76.423 -19.968  1.00  0.00
ATOM   3022  BJT BJT Y1143      -1.456  51.464  43.171  1.00  0.00
ATOM   3023  BJU BJU Y1144      -4.396  -4.561 -75.237  1.00  0.00
ATOM   3024  BJV BJV Y1145       7.934 -40.385 -40.470  1.00  0.00
ATOM   3025  BJW BJW Y1146     -23.924  44.852 -21.944  1.00  0.00
ATOM   3026  BJX BJX Y1147      22.239  32.615   2.086  1.00  0.00
ATOM   3027  BJY BJY Y1148     -79.513  25.579 -51.522  1.00  0.00
ATOM   3028  BJZ BJZ Y1149      74.213 -77.647  64.715  1.00  0.00
ATOM   3029  BKA BKA Y1150      78.184  28.172 -22.685  1.00  0.00
ATOM   3030  BKB BKB Y1151     -60.381  77.633 -78.339  1.00  0.00
ATOM   3031  BKC BKC Y1152     -49.958  40.145 -73.224  1.00  0.00
ATOM   3032  BKD BKD Y1153      72.313  29.894  54.649  1.00  0.00
ATOM   3033  BKE BKE Y1154     -48.743   5.276 -31.915  1.00  0.00
ATOM   3034  BKF BKF Y1155      80.150 -47.527  19.075  1.00  0.00
ATOM   3035  BKG BKG Y1156      54.662  -5.402  62.217  1.00  0.00
ATOM   3036  BKH BKH Y1157     -19.730 -59.403   8.784  1.00  0.00
ATOM   3037  BKI BKI Y1158      -8.848  -7.168  64.309  1.00  0.00
ATOM   3038  BKJ BKJ Y1159     -43.529  69.091  55.380  1.00  0.00
ATOM   3039  BKK BKK Y1160      34.784 -81.796 -85.673  1.00  0.00
ATOM   3040  BKL BKL Y1161      64.576 -81.502 -79.085  1.00  0.00
ATOM   3041  BKM BKM Y1162     -85.528  37.811  89.127  1.00  0.00
ATOM   3042  BKN BKN Y1163      48.809  74.275   4.765  1.00  0.00
ATOM   3043  BKO BKO Y1164     -10.320 -25.199 -42.678  1.00  0.00
ATOM   3044  BKP BKP Y1165      59.505 -20.668   5.668  1.00  0.00
ATOM   3045  BKQ BKQ Y1166      86.558  49.429  84.685  1.00  0.00
ATOM   3046  BKR BKR Y1167      84.980 -76.925 -56.869  1.00  0.00
ATOM   3047  BKS BKS Y1168     -40.499  -1.457  77.108  1.00  0.00
ATOM   3048  BKT BKT Y1169     -26.228  82.579  28.146  1.00  0.00
ATOM   3049  BKU BKU Y1170     -36.977 -58.955 -21.546  1.00  0.00
ATOM   3050  BKV BKV Y1171      83.468  38.076 -46.909  1.00  0.00
ATOM   3051  BKW BKW Y1172       6.895  28.135 -34.102  1.00  0.00
ATOM   3052  BKX BKX Y1173      78.772 -75.459  27.022  1.00  0.00
ATOM   3053  BKY BKY Y1174      69.886 -21.866 -74.938  1.00  0.00
ATOM   3054  BKZ BKZ Y1175     -19.908 -67.617 -55.299  1.00  0.00
ATOM   3055  BLA BLA Y1176      41.740  70.063  38.250  1.00  0.00
ATOM   3056  BLB BLB Y1177     -57.283 -42.304  37.036  1.00  0.00
ATOM   3057  BLC BLC Y1178     -25.658  13.551  45.663  1.00  0.00
ATOM   3058  BLD BLD Y1179     -46.733 -73.814  32.166  1.00  0.00
ATOM   3059  BLE BLE Y1180     -21.473 -38.453 -16.006  1.00  0.00
ATOM   3060  BLF BLF Y1181     -41.419 -21.365 -54.987  1.00  0.00
ATOM   3061  BLG BLG Y1182      71.182 -11.627  87.140  1.00  0.00
ATOM   3062  BLH BLH Y1183     -10.199 -65.920  50.885  1.00  0.00
ATOM   3063  BLI BLI Y1184       4.067 -59.803 -31.603  1.00  0.00
ATOM   3064  BLJ BLJ Y1185       7.411  71.534 -19.554  1.00  0.00
ATOM   3065  BLK BLK Y1186      38.148 -79.260  -9.210  1.00  0.00
ATOM   3066  BLL BLL Y1187     -32.885  49.027 -43.604  1.00  0.00
ATOM   3067  BLM BLM Y1188      80.586  75.610 -22.587  1.00  0.00
ATOM   3068  BLN BLN Y1189      58.692 -77.220 -52.464  1.00  0.00
ATOM   3069  BLO BLO Y1190     -54.404 -81.359 -38.729  1.00  0.00
ATOM   3070  BLP BLP Y1191     -22.589  18.546 -44.490  1.00  0.00
ATOM   3071  BLQ BLQ Y1192      -8.121 -35.377  25.759  1.00  0.00
ATOM   3072  BLR BLR Y1193     -18.073 -81.097  62.871  1.00  0.00
ATOM   3073  BLS BLS Y1194     -56.504  73.763  36.683  1.00  0.00
ATOM   3074  BLT BLT Y1195     -55.415  58.517  14.108  1.00  0.00
ATOM   3075  BLU BLU Y1196     -67.884 -53.398 -12.334  1.00  0.00
ATOM   3076  BLV BLV Y1197     -75.852 -42.833 -40.271  1.00  0.00
ATOM   3077  BLW BLW Y1198      20.469  63.674 -72.995  1.00  0.00
ATOM   3078  BLX BLX Y1199     -80.071 -73.036 -42.227  1.00  0.00
ATOM   3079  BLY BLY Y1200      14.786 -78.315 -14.348  1.00  0.00
ATOM   3080  BLZ BLZ Y1201      77.219  68.611 -50.000  1.00  0.00
ATOM   3081  BMA BMA Y1202      -0.633  33.883 -55.676  1.00  0.00
ATOM   3082  BMB BMB Y1203      65.624  46.760  80.194  1.00  0.00
ATOM   3083  BMC BMC Y1204     -27.367  80.121 -56.109  1.00  0.00
ATOM   3084  BMD BMD Y1205      44.558 -69.860  78.231  1.00  0.00
ATOM   3085  BME BME Y1206     -30.325  78.695 -30.851  1.00  0.00
ATOM   3086  BMF BMF Y1207      30.958  62.656 -32.449  1.00  0.00
ATOM   3087  BMG BMG Y1208      74.498 -69.057  84.771  1.00  0.00
ATOM   3088  BMH BMH Y1209      85.689  82.492  20.571  1.00  0.00
ATOM   3089  BMI BMI Y1210      68.971   3.313 -71.287  1.00  0.00
ATOM   3090  BMJ BMJ Y1211     -81.892  -3.855  43.043  1.00  0.00
ATOM   3091  BMK BMK Y1212     -45.016 -68.324  -6.090  1.00  0.00
ATOM   3092  BML BML Y1213      20.380  68.837  30.098  1.00  0.00
ATOM   3093  BMM BMM Y1214      73.087 -70.626  -4.184  1.00  0.00
ATOM   3094  BMN BMN Y1215      67.451  28.382  30.614  1.00  0.00
ATOM   3095  BMO BMO Y1216      21.523 -68.986  28.502  1.00  0.00
ATOM   3096  BMP BMP Y1217     -38.625  70.695  80.888  1.00  0.00
ATOM   3097  BMQ BMQ Y1218       4.056  67.765  72.218  1.00  0.00
ATOM   3098  BMR BMR Y1219      33.444  13.918  42.759  1.00  0.00
ATOM   3099  BMS BMS Y1220      45.626 -53.584  25.097  1.00  0.00
ATOM   3100  BMT BMT Y1221     -79.067  80.619 -80.144  1.00  0.00
ATOM   3101  BMU BMU Y1222      51.646 -84.548  37.388  1.00  0.00
ATOM   3102  BMV BMV Y1223     -42.818 -14.145 -81.313  1.00  0.00
ATOM   3103  BMW BMW Y1224      17.348 -62.939 -75.177  1.00  0.00
ATOM   3104  BMX BMX Y1225      15.360 -25.735 -80.657  1.00  0.00
ATOM   3105  BMY BMY Y1226      88.867 -84.688   7.315  1.00  0.00
ATOM   3106  BMZ BMZ Y1227      11.047  11.133 -19.532  1.00  0.00
ATOM   3107  BNA BNA Y1228      -2.915  83.356 -65.563  1.00  0.00
ATOM   3108  BNB BNB Y1229      75.940 -23.581 -47.497  1.00  0.00
ATOM   3109  BNC BNC Y1230      69.154 -52.172 -50.020  1.00  0.00
ATOM   3110  BND BND Y1231     -66.951 -60.208 -28.053  1.00  0.00
ATOM   3111  BNE BNE Y1232     -70.741   1.677 -74.980  1.00  0.00
ATOM   3112  BNF BNF Y1233     -29.494 -21.518 -77.435  1.00  0.00
ATOM   3113  BNG BNG Y1234     -78.490   0.338  69.460  1.00  0.00
ATOM   3114  BNH BNH Y1235     -15.293 -70.495 -24.570  1.00  0.00
ATOM   3115  BNI BNI Y1236     -43.724 -40.008  44.686  1.00  0.00
ATOM   3116  BNJ BNJ Y1237      14.627 -15.677  79.115  1.00  0.00
ATOM   3117  BNK BNK Y1238      44.595 -67.484  49.442  1.00  0.00
ATOM   3118  BNL BNL Y1239      36.607 -44.706  72.271  1.00  0.00
ATOM   3119  BNM BNM Y1240      10.954 -17.501 -28.874  1.00  0.00
ATOM   3120  BNN BNN Y1241      51.616 -60.273   1.454  1.00  0.00
ATOM   3121  BNO BNO Y1242     -46.233  59.166 -56.777  1.00  0.00
ATOM   3122  BNP BNP Y1243      47.998  43.402 -37.120  1.00  0.00
ATOM   3123  BNQ BNQ Y1244     -37.269  64.973  65.595  1.00  0.00
ATOM   3124  BNR BNR Y1245      66.012  73.092 -32.320  1.00  0.00
ATOM   3125  BNS BNS Y1246     -71.285  55.312  48.813  1.00  0.00
ATOM   3126  BNT BNT Y1247      23.492 -46.062  21.783  1.00  0.00
ATOM   3127  BNU BNU Y1248     -16.165 -80.063 -79.507  1.00  0.00
ATOM   3128  BNV BNV Y1249      32.669  23.286  74.603  1.00  0.00
ATOM   3129  BNW BNW Y1250     -83.391 -33.768  -5.966  1.00  0.00
ATOM   3130  BNX BNX Y1251     -70.699  60.812 -66.757  1.00  0.00
ATOM   3131  BNY BNY Y1252      45.955 -48.442 -73.800  1.00  0.00
ATOM   3132  BNZ BNZ Y1253      52.362  39.794 -69.671  1.00  0.00
ATOM   3133  BOA BOA Y1254      76.628  70.410  10.819  1.00  0.00
ATOM   3134  BOB BOB Y1255     -39.116  25.214 -21.359  1.00  0.00
ATOM   3135  BOC BOC Y1256     -44.967  36.049   7.574  1.00  0.00
ATOM   3136  BOD BOD Y1257     -75.941  74.367  70.922  1.00  0.00
ATOM   3137  BOE BOE Y1258      -6.970  70.780 -75.903  1.00  0.00
ATOM   3138  BOF BOF Y1259      81.799  -0.762  57.119  1.00  0.00
ATOM   3139  BOG BOG Y1260     -62.945  19.869  80.551  1.00  0.00
ATOM   3140  BOH BOH Y1261     -33.910 -49.011 -84.590  1.00  0.00
ATOM   3141  BOI BOI Y1262       3.464 -28.517  47.764  1.00  0.00
ATOM   3142  BOJ BOJ Y1263      20.944 -85.728  68.435  1.00  0.00
ATOM   3143  BOK BOK Y1264      80.242 -56.477 -81.847  1.00  0.00
ATOM   3144  BOL BOL Y1265     -62.200  60.707 -50.990  1.00  0.00
ATOM   3145  BOM BOM Y1266      36.491  69.208  64.033  1.00  0.00
ATOM   3146  BON BON Y1267      28.390  20.796 -65.128  1.00  0.00
ATOM   3147  BOO BOO Y1268      77.193 -61.962 -30.614  1.00  0.00
ATOM   3148  BOP BOP Y1269     -65.624  79.100  60.585  1.00  0.00
ATOM   3149  BOQ BOQ Y1270     -13.917  73.504   4.519  1.00  0.00
ATOM   3150  BOR BOR Y1271     -77.949 -22.857  23.945  1.00  0.00
ATOM   3151  BOS BOS Y1272      50.299  82.183  62.195  1.00  0.00
ATOM   3152  BOT BOT Y1273     -44.907  19.186 -69.543  1.00  0.00
ATOM   3153  BOU BOU Y1274     -80.081 -10.281 -52.309  1.00  0.00
ATOM   3154  BOV BOV Y1275     -76.484  68.028   6.161  1.00  0.00
ATOM   3155  BOW BOW Y1276      52.483 -61.570 -47.626  1.00  0.00
ATOM   3156  BOX BOX Y1277      89.566  81.747 -71.794  1.00  0.00
ATOM   3157  BOY BOY Y1278      77.350  63.149 -75.932  1.00  0.00
ATOM   3158  BOZ BOZ Y1279      -4.970 -80.952  37.665  1.00  0.00
ATOM   3159  BPA BPA Y1280      38.046 -72.512  13.820  1.00  0.00
ATOM   3160  BPB BPB Y1281      50.903  47.003 -82.169  1.00  0.00
ATOM   3161  BPC BPC Y1282      31.498 -79.121 -69.905  1.00  0.00
ATOM   3162  BPD BPD Y1283       9.999  83.670  71.161  1.00  0.00
ATOM   3163  BPE BPE Y1284      66.067 -80.202 -22.144  1.00  0.00
ATOM   3164  BPF BPF Y1285     -70.039  48.953  69.214  1.00  0.00
ATOM   3165  BPG BPG Y1286      53.764 -88.643 -67.106  1.00  0.00
ATOM   3166  BPH BPH Y1287     -12.515  -9.451   6.815  1.00  0.00
ATOM   3167  BPI BPI Y1288     -46.146  31.144  70.798  1.00  0.00
ATOM   3168  BPJ BPJ Y1289     -67.036 -44.640   8.401  1.00  0.00
ATOM   3169  BPK BPK Y1290      31.845  48.867 -67.314  1.00  0.00
ATOM   3170  BPL BPL Y1291      68.442 -80.620  49.080  1.00  0.00
ATOM   3171  BPM BPM Y1292     -50.636  46.658 -32.127  1.00  0.00
ATOM   3172  BPN BPN Y1293     -78.439   6.578 -44.044  1.00  0.00
ATOM   3173  BPO BPO Y1294     -28.611  33.394  65.229  1.00  0.00
ATOM   3174  BPP BPP Y1295     -70.178  -9.999 -37.936  1.00  0.00
ATOM   3175  BPQ BPQ Y1296     -29.826  22.147 -66.691  1.00  0.00
ATOM   3176  BPR BPR Y1297      62.595 -21.112  63.555  1.00  0.00
ATOM   3177  BPS BPS Y1298      86.850  14.614   3.003  1.00  0.00
ATOM   3178  BPT BPT Y1299     -72.807  31.303 -28.699  1.00  0.00
ATOM   3179  BPU BPU Y1300     -14.360 -38.357  63.616  1.00  0.00
ATOM   3180  BPV BPV Y1301      -0.112 -23.154 -75.323  1.00  0.00
ATOM   3181  BPW BPW Y1302     -18.281  -0.936 -53.137  1.00  0.00
ATOM   3182  BPX BPX Y1303     -69.207 -23.086  64.018  1.00  0.00
ATOM   3183  BPY BPY Y1304     -80.104  22.068 -36.546  1.00  0.00
ATOM   3184  BPZ BPZ Y1305     -77.641  56.734 -17.400  1.00  0.00
ATOM   3185  BQA BQA Y1306     -57.967  83.855  25.464  1.00  0.00
ATOM   3186  BQB BQB Y1307       2.551 -25.101 -39.277  1.00  0.00
ATOM   3187  BQC BQC Y1308       1.191  16.065  52.490  1.00  0.00
ATOM   3188  BQD BQD Y1309      50.155 -86.755  72.151  1.00  0.00
ATOM   3189  BQE BQE Y1310      80.643  61.441   4.408  1.00  0.00
ATOM   3190  BQF BQF Y1311     -35.426  17.799   1.387  1.00  0.00
ATOM   3191  BQG BQG Y1312     -44.005 -84.170   1.725  1.00  0.00
ATOM   3192  BQH BQH Y1313      35.041  -1.175  73.914  1.00  0.00
ATOM   3193  BQI BQI Y1314      54.759 -88.025 -18.349  1.00  0.00
ATOM   3194  BQJ BQJ Y1315      75.957 -41.851  81.760  1.00  0.00
ATOM   3195  BQK BQK Y1316     -73.537  69.718  28.668  1.00  0.00
ATOM   3196  BQL BQL Y1317     -78.729 -65.014  -4.050  1.00  0.00
ATOM   3197  BQM BQM Y1318     -64.592  77.012  82.009  1.00  0.00
ATOM   3198  BQN BQN Y1319     -70.106 -19.602 -60.206  1.00  0.00
ATOM   3199  BQO BQO Y1320       3.538   7.366 -50.236  1.00  0.00
ATOM   3200  BQP BQP Y1321     -63.530  40.223  -9.753  1.00  0.00
ATOM   3201  BQQ BQQ Y1322      -6.108  49.924  -1.057  1.00  0.00
ATOM   3202  BQR BQR Y1323      50.527  37.677  37.957  1.00  0.00
ATOM   3203  BQS BQS Y1324      49.343 -25.392  72.161  1.00  0.00
ATOM   3204  BQT BQT Y1325     -52.985 -27.014 -21.093  1.00  0.00
ATOM   3205  BQU BQU Y1326      84.071 -30.256  51.070  1.00  0.00
ATOM   3206  BQV BQV Y1327      -4.839 -57.165  87.608  1.00  0.00
ATOM   3207  BQW BQW Y1328      25.323 -13.793  52.299  1.00  0.00
ATOM   3208  BQX BQX Y1329     -76.050 -75.756   7.119  1.00  0.00
ATOM   3209  BQY BQY Y1330     -33.618  43.022  26.918  1.00  0.00
ATOM   3210  BQZ BQZ Y1331     -38.633 -81.737  86.026  1.00  0.00
ATOM   3211  BRA BRA Y1332      14.066 -21.801 -61.419  1.00  0.00
ATOM   3212  BRB BRB Y1333      62.645 -77.186  77.854  1.00  0.00
ATOM   3213  BRC BRC Y1334      29.613  39.061  29.366  1.00  0.00
ATOM   3214  BRD BRD Y1335      39.422 -61.617 -42.527  1.00  0.00
ATOM   3215  BRE BRE Y1336     -35.539  58.192  -4.575  1.00  0.00
ATOM   3216  BRF BRF Y1337      13.081  61.029 -36.444  1.00  0.00
ATOM   3217  BRG BRG Y1338     -39.261  24.494 -46.760  1.00  0.00
ATOM   3218  BRH BRH Y1339     -58.979 -45.519  86.984  1.00  0.00
ATOM   3219  BRI BRI Y1340     -49.924 -41.683  -5.388  1.00  0.00
ATOM   3220  BRJ BRJ Y1341      -9.139  12.145 -36.743  1.00  0.00
ATOM   3221  BRK BRK Y1342      70.312  32.998   4.918  1.00  0.00
ATOM   3222  BRL BRL Y1343     -34.893   9.957 -84.112  1.00  0.00
ATOM   3223  BRM BRM Y1344      21.282  -3.870  -4.417  1.00  0.00
ATOM   3224  BRN BRN Y1345      -2.259  49.797 -71.500  1.00  0.00
ATOM   3225  BRO BRO Y1346     -17.545  -6.353  36.144  1.00  0.00
ATOM   3226  BRP BRP Y1347     -83.785 -78.109  34.723  1.00  0.00
ATOM   3227  BRQ BRQ Y1348      58.774 -53.412  68.975  1.00  0.00
ATOM   3228  BRR BRR Y1349      79.660  83.664   6.948  1.00  0.00
ATOM   3229  BRS BRS Y1350     -81.154 -76.141 -60.804  1.00  0.00
ATOM   3230  BRT BRT Y1351     -49.742  51.803  80.908  1.00  0.00
ATOM   3231  BRU BRU Y1352     -64.526  34.543 -45.608  1.00  0.00
ATOM   3232  BRV BRV Y1353      60.986  52.880  50.269  1.00  0.00
ATOM   3233  BRW BRW Y1354     -15.380  30.856   1.939  1.00  0.00
ATOM   3234  BRX BRX Y1355      84.336  12.914 -81.095  1.00  0.00
ATOM   3235  BRY BRY Y1356      30.000  -6.347 -76.916  1.00  0.00
ATOM   3236  BRZ BRZ Y1357     -52.532 -19.829  86.231  1.00  0.00
ATOM   3237  BSA BSA Y1358     -17.889  83.105 -83.913  1.00  0.00
ATOM   3238  BSB BSB Y1359     -28.969  40.235 -79.210  1.00  0.00
ATOM   3239  BSC BSC Y1360     -21.069  -7.648  -1.965  1.00  0.00
ATOM   3240  BSD BSD Y1361      85.812 -33.647  -9.773  1.00  0.00
ATOM   3241  BSE BSE Y1362     -25.750  -7.151 -81.479  1.00  0.00
ATOM   3242  BSF BSF Y1363      29.724  64.264 -13.081  1.00  0.00
ATOM   3243  BSG BSG Y1364      38.424  46.549 -12.651  1.00  0.00
ATOM   3244  BSH BSH Y1365      28.019 -86.023  27.260  1.00  0.00
ATOM   3245  BSI BSI Y1366      43.233 -80.333 -39.616  1.00  0.00
ATOM   3246  BSJ BSJ Y1367     -20.776  35.148 -55.450  1.00  0.00
ATOM   3247  BSK BSK Y1368     -38.829  74.678 -77.595  1.00  0.00
ATOM   3248  BSL BSL Y1369      71.561  29.480 -49.927  1.00  0.00
ATOM   3249  BSM BSM Y1370      59.914  -2.976  29.559  1.00  0.00
ATOM   3250  BSN BSN Y1371     -79.041   0.101 -21.859  1.00  0.00
ATOM   3251  BSO BSO Y1372      83.560  18.598  76.120  1.00  0.00
ATOM   3252  BSP BSP Y1373      48.233  79.288 -82.347  1.00  0.00
ATOM   3253  BSQ BSQ Y1374     -16.810 -85.341  -4.383  1.00  0.00
ATOM   3254  BSR BSR Y1375      28.611  83.722 -40.478  1.00  0.00
ATOM   3255  BSS BSS Y1376     -77.381  68.505 -47.016  1.00  0.00
ATOM   3256  BST BST Y1377      -5.311 -86.416 -17.252  1.00  0.00
ATOM   3257  BSU BSU Y1378      88.401  79.526  47.410  1.00  0.00
ATOM   3258  BSV BSV Y1379      34.596 -50.575  37.401  1.00  0.00
ATOM   3259  BSW BSW Y1380      12.426  44.639 -67.884  1.00  0.00
ATOM   3260  BSX BSX Y1381      -6.302 -62.146 -81.708  1.00  0.00
ATOM   3261  BSY BSY Y1382     -40.807 -29.547  65.371  1.00  0.00
ATOM   3262  BSZ BSZ Y1383      15.168 -60.936 -23.769  1.00  0.00
ATOM   3263  BTA BTA Y1384     -82.025 -86.641 -15.811  1.00  0.00
ATOM   3264  BTB BTB Y1385     -27.695 -27.599  67.645  1.00  0.00
ATOM   3265  BTC BTC Y1386     -80.944 -63.314  83.731  1.00  0.00
ATOM   3266  BTD BTD Y1387      54.905 -88.217  85.069  1.00  0.00
ATOM   3267  BTE BTE Y1388      80.488  -9.222  -5.521  1.00  0.00
ATOM   3268  BTF BTF Y1389      45.231  42.978   7.498  1.00  0.00
ATOM   3269  BTG BTG Y1390     -60.160  78.389 -33.848  1.00  0.00
ATOM   3270  BTH BTH Y1391      72.654 -60.647  46.299  1.00  0.00
ATOM   3271  BTI BTI Y1392     -30.907   4.764  23.606  1.00  0.00
ATOM   3272  BTJ BTJ Y1393     -81.318  16.097 -22.827  1.00  0.00
ATOM   3273  BTK BTK Y1394     -81.943 -54.787 -61.261  1.00  0.00
ATOM   3274  BTL BTL Y1395     -35.350  69.203 -47.941  1.00  0.00
ATOM   3275  BTM BTM Y1396     -57.758 -78.446  -9.957  1.00  0.00
ATOM   3276  BTN BTN Y1397      66.148  12.392  55.330  1.00  0.00
ATOM   3277  BTO BTO Y1398     -70.882 -59.384  27.884  1.00  0.00
ATOM   3278  BTP BTP Y1399      41.343  54.145  57.979  1.00  0.00
ATOM   3279  BTQ BTQ Y1400      59.166  79.998 -46.623  1.00  0.00
ATOM   3280  BTR BTR Y1401      -3.837  46.086 -40.572  1.00  0.00
ATOM   3281  BTS BTS Y1402     -50.932  32.681 -15.012  1.00  0.00
ATOM   3282  BTT BTT Y1403     -27.002  55.245  14.141  1.00  0.00
ATOM   3283  BTU BTU Y1404      83.971  81.163 -54.335  1.00  0.00
ATOM   3284  BTV BTV Y1405      24.469  13.549 -37.043  1.00  0.00
ATOM   3285  BTW BTW Y1406      -6.531  20.040  69.746  1.00  0.00
ATOM   3286  BTX BTX Y1407     -34.459  65.131  26.008  1.00  0.00
ATOM   3287  BTY BTY Y1408      85.896  34.348  28.546  1.00  0.00
ATOM   3288  BTZ BTZ Y1409     -17.568  45.720 -71.779  1.00  0.00
ATOM   3289  BUA BUA Y1410     -71.088 -25.244 -11.048  1.00  0.00
ATOM   3290  BUB BUB Y1411     -67.580 -78.740  46.206  1.00  0.00
ATOM   3291  BUC BUC Y1412      72.332  76.589  20.749  1.00  0.00
ATOM   3292  BUD BUD Y1413      -7.276 -73.603  80.887  1.00  0.00
ATOM   3293  BUE BUE Y1414     -84.851  -8.446   9.912  1.00  0.00
ATOM   3294  BUF BUF Y1415      30.620 -34.047  30.898  1.00  0.00
ATOM   3295  BUG BUG Y1416      55.455  24.139 -72.721  1.00  0.00
ATOM   3296  BUH BUH Y1417     -14.873   8.128  38.275  1.00  0.00
ATOM   3297  BUI BUI Y1418       1.823 -21.885   3.063  1.00  0.00
ATOM   3298  BUJ BUJ Y1419     -82.890 -21.004  47.140  1.00  0.00
ATOM   3299  BUK BUK Y1420     -62.261 -81.429  16.885  1.00  0.00
ATOM   3300  BUL BUL Y1421      30.854  42.320  78.745  1.00  0.00
ATOM   3301  BUM BUM Y1422      16.631 -64.607  -0.891  1.00  0.00
ATOM   3302  BUN BUN Y1423     -30.919 -28.033 -14.727  1.00  0.00
ATOM   3303  BUO BUO Y1424      66.856 -51.274 -85.217  1.00  0.00
ATOM   3304  BUP BUP Y1425     -27.352 -81.055   5.085  1.00  0.00
ATOM   3305  BUQ BUQ Y1426     -29.824 -29.737  83.964  1.00  0.00
ATOM   3306  BUR BUR Y1427      70.523  66.038   1.983  1.00  0.00
ATOM   3307  BUS BUS Y1428      66.705  69.290  51.927  1.00  0.00
ATOM   3308  BUT BUT Y1429      65.842  12.828 -60.424  1.00  0.00
ATOM   3309  BUU BUU Y1430      62.853 -61.595   8.103  1.00  0.00
ATOM   3310  BUV BUV Y1431      83.507 -32.486  32.413  1.00  0.00
ATOM   3311  BUW BUW Y1432      77.334   1.212 -55.128  1.00  0.00
ATOM   3312  BUX BUX Y1433     -13.182 -31.001 -65.937  1.00  0.00
ATOM   3313  BUY BUY Y1434     -72.086  84.107  -8.440  1.00  0.00
ATOM   3314  BUZ BUZ Y1435      -3.975  60.279 -19.100  1.00  0.00
ATOM   3315  BVA BVA Y1436       4.098   7.041  36.997  1.00  0.00
ATOM   3316  BVB BVB Y1437      64.543  18.558 -46.898  1.00  0.00
ATOM   3317  BVC BVC Y1438     -39.365  42.328 -55.690  1.00  0.00
ATOM   3318  BVD BVD Y1439     -17.466  30.906  22.771  1.00  0.00
ATOM   3319  BVE BVE Y1440     -73.760  43.503 -84.968  1.00  0.00
ATOM   3320  BVF BVF Y1441     -66.879 -64.502  -0.088  1.00  0.00
ATOM   3321  BVG BVG Y1442      14.153  78.018 -83.462  1.00  0.00
ATOM   3322  BVH BVH Y1443     -13.051 -36.655 -82.392  1.00  0.00
ATOM   3323  BVI BVI Y1444     -75.879  37.193 -64.617  1.00  0.00
ATOM   3324  BVJ BVJ Y1445     -76.694 -84.814  62.188  1.00  0.00
ATOM   3325  BVK BVK Y1446     -82.908  14.420  21.393  1.00  0.00
ATOM   3326  BVL BVL Y1447     -35.296 -86.484  72.770  1.00  0.00
ATOM   3327  BVM BVM Y1448      -2.578 -85.712 -35.089  1.00  0.00
ATOM   3328  BVN BVN Y1449      36.101 -53.838  14.814  1.00  0.00
ATOM   3329  BVO BVO Y1450      18.894  -1.185  66.677  1.00  0.00
ATOM   3330  BVP BVP Y1451     -36.006  77.877  42.169  1.00  0.00
ATOM   3331  BVQ BVQ Y1452     -72.746 -44.764 -67.173  1.00  0.00
ATOM   3332  BVR BVR Y1453       1.859 -79.327  60.653  1.00  0.00
ATOM   3333  BVS BVS Y1454      30.275 -85.972 -23.181  1.00  0.00
ATOM   3334  BVT BVT Y1455     -41.081 -28.367 -80.384  1.00  0.00
ATOM   3335  BVU BVU Y1456     -10.674 -24.654  80.057  1.00  0.00
ATOM   3336  BVV BVV Y1457       2.440  48.113  77.446  1.00  0.00
ATOM   3337  BVW BVW Y1458       0.307 -33.214 -12.281  1.00  0.00
ATOM   3338  BVX BVX Y1459     -60.894  -3.617 -49.652  1.00  0.00
ATOM   3339  BVY BVY Y1460      39.624  20.245 -24.503  1.00  0.00
ATOM   3340  BVZ BVZ Y1461     -71.224  44.967  52.246  1.00  0.00
ATOM   3341  BWA BWA Y1462     -36.512  19.107  81.896  1.00  0.00
ATOM   3342  BWB BWB Y1463      36.268 -25.508  88.096  1.00  0.00
ATOM   3343  BWC BWC Y1464      15.894 -52.315 -84.795  1.00  0.00
ATOM   3344  BWD BWD Y1465       5.167 -87.053  82.781  1.00  0.00
ATOM   3345  BWE BWE Y1466      85.595  52.311  16.077  1.00  0.00
ATOM   3346  BWF BWF Y1467     -43.122   6.062 -50.924  1.00  0.00
ATOM   3347  BWG BWG Y1468      33.654   5.652 -60.699  1.00  0.00
ATOM   3348  BWH BWH Y1469      77.867 -83.652 -70.116  1.00  0.00
ATOM   3349  BWI BWI Y1470     -42.523 -70.250  64.718  1.00  0.00
ATOM   3350  BWJ BWJ Y1471      52.105 -63.014 -12.886  1.00  0.00
ATOM   3351  BWK BWK Y1472     -11.313  72.058  79.606  1.00  0.00
ATOM   3352  BWL BWL Y1473     -70.052 -33.810  40.076  1.00  0.00
ATOM   3353  BWM BWM Y1474     -10.291 -89.152 -59.631  1.00  0.00
ATOM   3354  BWN BWN Y1475      42.616 -47.530  84.076  1.00  0.00
ATOM   3355  BWO BWO Y1476      87.742  71.173 -84.948  1.00  0.00
ATOM   3356  BWP BWP Y1477     -20.257 -77.678  17.951  1.00  0.00
ATOM   3357  BWQ BWQ Y1478     -66.570   3.435  33.245  1.00  0.00
ATOM   3358  BWR BWR Y1479     -80.156  13.517  41.707  1.00  0.00
ATOM   3359  BWS BWS Y1480     -61.758  -6.322  46.171  1.00  0.00
ATOM   3360  BWT BWT Y1481     -10.513  53.299 -52.888  1.00  0.00
ATOM   3361  BWU BWU Y1482      85.205 -32.438 -41.817  1.00  0.00
ATOM   3362  BWV BWV Y1483      83.363  33.411  12.612  1.00  0.00
ATOM   3363  BWW BWW Y1484      59.164  13.744 -83.411  1.00  0.00
ATOM   3364  BWX BWX Y1485      11.049  18.326 -72.841  1.00  0.00
ATOM   3365  BWY BWY Y1486       7.165 -66.781 -47.841  1.00  0.00
ATOM   3366  BWZ BWZ Y1487      87.411  17.183  41.569  1.00  0.00
ATOM   3367  BXA BXA Y1488      85.177 -67.823 -71.966  1.00  0.00
ATOM   3368  BXB BXB Y1489      13.113 -56.042  33.024  1.00  0.00
ATOM   3369  BXC BXC Y1490     -20.431  79.381  56.146  1.00  0.00
ATOM   3370  BXD BXD Y1491     -49.994  72.079  -0.463  1.00  0.00
ATOM   3371  BXE BXE Y1492      24.231 -63.617 -50.708  1.00  0.00
ATOM   3372  BXF BXF Y1493       3.585  25.806 -10.502  1.00  0.00
ATOM   3373  BXG BXG Y1494     -33.195 -83.150 -14.223  1.00  0.00
ATOM   3374  BXH BXH Y1495      82.927 -45.268 -31.295  1.00  0.00
ATOM   3375  BXI BXI Y1496     -23.219 -61.814  32.809  1.00  0.00
ATOM   3376  BXJ BXJ Y1497     -26.084 -75.114  42.139  1.00  0.00
ATOM   3377  BXK BXK Y1498     -43.403 -78.545 -28.636  1.00  0.00
ATOM   3378  BXL BXL Y1499     -17.339  27.124  39.263  1.00  0.00
ATOM   3379  BXM BXM Y1500      45.500 -19.015 -71.690  1.00  0.00
ATOM   3380  BXN BXN Y1501      15.974 -87.276  50.837  1.00  0.00
ATOM   3381  BXO BXO Y1502     -16.168  63.672 -40.615  1.00  0.00
ATOM   3382  BXP BXP Y1503       9.764  13.205  84.237  1.00  0.00
ATOM   3383  BXQ BXQ Y1504      70.743  59.347  16.169  1.00  0.00
ATOM   3384  BXR BXR Y1505      31.629  78.946 -26.803  1.00  0.00
ATOM   3385  BXS BXS Y1506      37.568  35.574  61.530  1.00  0.00
ATOM   3386  BXT BXT Y1507      79.672  56.608  56.752  1.00  0.00
ATOM   3387  BXU BXU Y1508     -56.373  60.988  64.578  1.00  0.00
ATOM   3388  BXV BXV Y1509      36.884 -85.365  74.740  1.00  0.00
ATOM   3389  BXW BXW Y1510     -20.291 -46.160  45.436  1.00  0.00
ATOM   3390  BXX BXX Y1511     -15.029  38.058  73.514  1.00  0.00
ATOM   3391  BXY BXY Y1512     -60.347 -86.158  62.717  1.00  0.00
ATOM   3392  BXZ BXZ Y1513       8.184  78.137  13.486  1.00  0.00
ATOM   3393  BYA BYA Y1514     -23.607  51.553  84.218  1.00  0.00
ATOM   3394  BYB BYB Y1515     -80.120 -41.451  27.533  1.00  0.00
ATOM   3395  BYC BYC Y1516     -24.969  68.072  -8.790  1.00  0.00
ATOM   3396  BYD BYD Y1517       2.722 -63.908  -3.197  1.00  0.00
ATOM   3397  BYE BYE Y1518      39.730 -18.618  62.761  1.00  0.00
ATOM   3398  BYF BYF Y1519      15.557  39.812 -20.134  1.00  0.00
ATOM   3399  BYG BYG Y1520      59.244 -65.682 -35.819  1.00  0.00
ATOM   3400  BYH BYH Y1521     -82.420  73.789  44.493  1.00  0.00
ATOM   3401  BYI BYI Y1522     -67.184 -15.638  83.148  1.00  0.00
ATOM   3402  BYJ BYJ Y1523     -85.223  83.669   8.635  1.00  0.00
ATOM   3403  BYK BYK Y1524       9.093 -58.744  88.059  1.00  0.00
ATOM   3404  BYL BYL Y1525      52.457 -61.227  34.327  1.00  0.00
ATOM   3405  BYM BYM Y1526      82.440 -19.787  11.522  1.00  0.00
ATOM   3406  BYN BYN Y1527      79.091 -48.690  64.364  1.00  0.00
ATOM   3407  BYO BYO Y1528      49.546  -5.881 -16.410  1.00  0.00
ATOM   3408  BYP BYP Y1529      17.613 -30.824 -41.269  1.00  0.00
ATOM   3409  BYQ BYQ Y1530     -57.152 -17.026 -81.324  1.00  0.00
ATOM   3410  BYR BYR Y1531      58.351  82.734  38.790  1.00  0.00
ATOM   3411  BYS BYS Y1532     -34.261 -40.751  24.900  1.00  0.00
ATOM   3412  BYT BYT Y1533     -16.178 -41.601 -33.904  1.00  0.00
ATOM   3413  BYU BYU Y1534     -21.755  15.101  -7.874  1.00  0.00
ATOM   3414  BYV BYV Y1535      63.631 -47.673 -20.557  1.00  0.00
ATOM   3415  BYW BYW Y1536      29.224  34.631 -41.295  1.00  0.00
ATOM   3416  BYX BYX Y1537      81.097  -4.450  31.812  1.00  0.00
ATOM   3417  BYY BYY Y1538      38.179  31.398 -82.052  1.00  0.00
ATOM   3418  BYZ BYZ Y1539      82.116 -36.349 -52.318  1.00  0.00
ATOM   3419  BZA BZA Y1540       1.987 -49.216   1.062  1.00  0.00
ATOM   3420  BZB BZB Y1541     -78.189 -26.751 -80.432  1.00  0.00
ATOM   3421  BZC BZC Y1542      23.560  26.553 -25.378  1.00  0.00
ATOM   3422  BZD BZD Y1543      31.447  -6.599   9.631  1.00  0.00
ATOM   3423  BZE BZE Y1544     -32.053  37.555  83.466  1.00  0.00
ATOM   3424  BZF BZF Y1545      18.123  80.126 -67.648  1.00  0.00
ATOM   3425  BZG BZG Y1546     -62.200 -87.517  76.692  1.00  0.00
ATOM   3426  BZH BZH Y1547     -49.438  56.853  46.094  1.00  0.00
ATOM   3427  BZI BZI Y1548      41.504   7.018 -72.126  1.00  0.00
ATOM   3428  BZJ BZJ Y1549     -21.589 -80.197  82.138  1.00  0.00
ATOM   3429  BZK BZK Y1550      43.528 -14.541 -86.239  1.00  0.00
ATOM   3430  BZL BZL Y1551      87.098 -40.474 -69.925  1.00  0.00
ATOM   3431  BZM BZM Y1552      56.583  -5.544  85.392  1.00  0.00
ATOM   3432  BZN BZN Y1553      89.266   9.914  23.244  1.00  0.00
ATOM   3433  BZO BZO Y1554     -28.833 -11.396  16.993  1.00  0.00
ATOM   3434  BZP BZP Y1555      78.797  81.894  38.003  1.00  0.00
ATOM   3435  BZQ BZQ Y1556      70.997  83.294 -12.512  1.00  0.00
ATOM   3436  BZR BZR Y1557      28.114  57.121  21.514  1.00  0.00
ATOM   3437  BZS BZS Y1558     -34.657 -80.036  57.956  1.00  0.00
ATOM   3438  BZT BZT Y1559      72.741  82.997  59.558  1.00  0.00
ATOM   3439  BZU BZU Y1560     -31.116 -83.546 -36.844  1.00  0.00
ATOM   3440  BZV BZV Y1561      60.806 -80.784 -39.096  1.00  0.00
ATOM   3441  BZW BZW Y1562      84.880 -64.423  74.177  1.00  0.00
ATOM   3442  BZX BZX Y1563      52.133  33.308 -56.320  1.00  0.00
ATOM   3443  BZY BZY Y1564      78.365 -17.205  70.136  1.00  0.00
ATOM   3444  BZZ BZZ Y1565      15.706  61.290 -86.906  1.00  0.00
ATOM   3445  CAA CAA Y1566      17.730  78.891  41.667  1.00  0.00
ATOM   3446  CAB CAB Y1567     -11.091  29.858  86.558  1.00  0.00
ATOM   3447  CAC CAC Y1568      16.452  53.833 -19.223  1.00  0.00
ATOM   3448  CAD CAD Y1569     -22.460 -59.758 -81.819  1.00  0.00
ATOM   3449  CAE CAE Y1570      68.143  13.147  36.147  1.00  0.00
ATOM   3450  CAF CAF Y1571      67.113  18.457  72.326  1.00  0.00
ATOM   3451  CAG CAG Y1572      81.060  -3.875  10.322  1.00  0.00
ATOM   3452  CAH CAH Y1573       8.263  73.871 -55.763  1.00  0.00
ATOM   3453  CAI CAI Y1574      55.821  21.189 -29.522  1.00  0.00
ATOM   3454  CAJ CAJ Y1575     -82.526  29.677 -79.499  1.00  0.00
ATOM   3455  CAK CAK Y1576       6.766 -13.230 -83.783  1.00  0.00
ATOM   3456  CAL CAL Y1577      84.506  54.746 -53.450  1.00  0.00
ATOM   3457  CAM CAM Y1578      76.146  10.363  -7.456  1.00  0.00
ATOM   3458  CAN CAN Y1579     -73.015 -89.608 -73.788  1.00  0.00
ATOM   3459  CAO CAO Y1580      67.120  81.105 -74.984  1.00  0.00
ATOM   3460  CAP CAP Y1581      20.487 -80.863 -80.565  1.00  0.00
ATOM   3461  CAQ CAQ Y1582      20.266 -87.818  10.742  1.00  0.00
ATOM   3462  CAR CAR Y1583      59.378  48.997 -63.420  1.00  0.00
ATOM   3463  CAS CAS Y1584      69.725 -12.296  22.470  1.00  0.00
ATOM   3464  CAT CAT Y1585     -18.750   9.610  84.824  1.00  0.00
ATOM   3465  CAU CAU Y1586      62.955  69.119  70.781  1.00  0.00
ATOM   3466  CAV CAV Y1587      47.338 -88.840 -26.881  1.00  0.00
ATOM   3467  CAW CAW Y1588     -33.902 -37.405 -31.828  1.00  0.00
ATOM   3468  CAX CAX Y1589      68.050  37.544 -35.490  1.00  0.00
ATOM   3469  CAY CAY Y1590     -36.569  50.121  54.483  1.00  0.00
ATOM   3470  CAZ CAZ Y1591      72.925  52.243  33.663  1.00  0.00
ATOM   3471  CBA CBA Y1592      42.983  -6.152  17.491  1.00  0.00
ATOM   3472  CBB CBB Y1593      18.679  76.219  -8.980  1.00  0.00
ATOM   3473  CBC CBC Y1594      -1.825  73.150 -10.089  1.00  0.00
ATOM   3474  CBD CBD Y1595     -74.110 -39.757  83.395  1.00  0.00
ATOM   3475  CBE CBE Y1596      87.096 -71.158  48.535  1.00  0.00
ATOM   3476  CBF CBF Y1597      17.708  25.138  25.565  1.00  0.00
ATOM   3477  CBG CBG Y1598      46.200  56.428  22.625  1.00  0.00
ATOM   3478  CBH CBH Y1599       4.798  75.918 -77.430  1.00  0.00
ATOM   3479  CBI CBI Y1600     -63.127  23.916  -0.721  1.00  0.00
ATOM   3480  CBJ CBJ Y1601     -36.724 -39.005  10.537  1.00  0.00
ATOM   3481  CBK CBK Y1602     -10.386 -33.790   0.878  1.00  0.00
ATOM   3482  CBL CBL Y1603     -28.603 -26.207  12.615  1.00  0.00
ATOM   3483  CBM CBM Y1604     -20.636  67.535  21.854  1.00  0.00
ATOM   3484  CBN CBN Y1605     -36.105  54.366  73.080  1.00  0.00
ATOM   3485  CBO CBO Y1606     -39.259 -18.652 -25.093  1.00  0.00
ATOM   3486  CBP CBP Y1607     -79.441 -26.499 -28.650  1.00  0.00
ATOM   3487  CBQ CBQ Y1608     -80.833  39.722 -24.007  1.00  0.00
ATOM   3488  CBR CBR Y1609     -79.076  10.146  -5.630  1.00  0.00
ATOM   3489  CBS CBS Y1610     -46.066 -35.545  86.201  1.00  0.00
ATOM   3490  CBT CBT Y1611      -7.817  55.457  84.542  1.00  0.00
ATOM   3491  CBU CBU Y1612      25.230  58.531 -49.463  1.00  0.00
ATOM   3492  CBV CBV Y1613      26.593  79.404  77.122  1.00  0.00
ATOM   3493  CBW CBW Y1614     -50.969  80.258 -48.721  1.00  0.00
ATOM   3494  CBX CBX Y1615      18.206   4.433 -78.338  1.00  0.00
ATOM   3495  CBY CBY Y1616     -38.913  77.197  29.285  1.00  0.00
ATOM   3496  CBZ CBZ Y1617     -36.054 -54.290  56.202  1.00  0.00
ATOM   3497  CCA CCA Y1618     -78.507 -33.848  11.877  1.00  0.00
ATOM   3498  CCB CCB Y1619      14.561  25.941 -54.864  1.00  0.00
ATOM   3499  CCC CCC Y1620      87.421   8.992 -44.954  1.00  0.00
ATOM   3500  CCD CCD Y1621      52.152  60.500 -85.102  1.00  0.00
ATOM   3501  CCE CCE Y1622      58.244 -69.972  66.678  1.00  0.00
ATOM   3502  CCF CCF Y1623      31.377 -47.869 -48.624  1.00  0.00
ATOM   3503  CCG CCG Y1624      50.219 -33.812 -51.691  1.00  0.00
ATOM   3504  CCH CCH Y1625      28.724 -28.193  51.839  1.00  0.00
ATOM   3505  CCI CCI Y1626     -35.997  65.413  15.053  1.00  0.00
ATOM   3506  CCJ CCJ Y1627      85.538 -83.171 -32.754  1.00  0.00
ATOM   3507  CCK CCK Y1628     -58.512  67.965  51.247  1.00  0.00
ATOM   3508  CCL CCL Y1629      20.362  52.885  -2.170  1.00  0.00
ATOM   3509  CCM CCM Y1630     -24.844 -66.503  52.337  1.00  0.00
ATOM   3510  CCN CCN Y1631       1.305 -89.413  -2.971  1.00  0.00
ATOM   3511  CCO CCO Y1632      47.852  67.495  79.447  1.00  0.00
ATOM   3512  CCP CCP Y1633     -22.739  64.519 -86.968  1.00  0.00
ATOM   3513  CCQ CCQ Y1634      78.330  -0.958  84.965  1.00  0.00
ATOM   3514  CCR CCR Y1635     -53.713  85.473  61.567  1.00  0.00
ATOM   3515  CCS CCS Y1636     -11.577  53.639  12.208  1.00  0.00
ATOM   3516  CCT CCT Y1637      17.152  82.094 -27.896  1.00  0.00
ATOM   3517  CCU CCU Y1638      21.947  48.903 -84.111  1.00  0.00
ATOM   3518  CCV CCV Y1639      53.385  34.864  89.762  1.00  0.00
ATOM   3519  CCW CCW Y1640      84.057  39.639  70.290  1.00  0.00
ATOM   3520  CCX CCX Y1641     -69.715  -7.419 -21.939  1.00  0.00
ATOM   3521  CCY CCY Y1642      68.819  -9.130 -53.719  1.00  0.00
ATOM   3522  CCZ CCZ Y1643     -66.509  85.772  41.017  1.00  0.00
ATOM   3523  CDA CDA Y1644      22.323 -77.453 -37.392  1.00  0.00
ATOM   3524  CDB CDB Y1645      64.682 -87.598 -61.520  1.00  0.00
ATOM   3525  CDC CDC Y1646      14.748  32.709 -83.078  1.00  0.00
ATOM   3526  CDD CDD Y1647     -70.470 -71.327 -77.341  1.00  0.00
ATOM   3527  CDE CDE Y1648     -64.868  38.608 -22.598  1.00  0.00
ATOM   3528  CDF CDF Y1649       8.066  30.045  84.175  1.00  0.00
ATOM   3529  CDG CDG Y1650      46.289 -72.209 -24.704  1.00  0.00
ATOM   3530  CDH CDH Y1651     -80.183  48.177  30.027  1.00  0.00
ATOM   3531  CDI CDI Y1652      89.808  23.771  -7.934  1.00  0.00
ATOM   3532  CDJ CDJ Y1653     -14.951  81.157 -11.901  1.00  0.00
ATOM   3533  CDK CDK Y1654      84.255 -27.312  87.354  1.00  0.00
ATOM   3534  CDL CDL Y1655     -77.095 -83.426  21.742  1.00  0.00
ATOM   3535  CDM CDM Y1656      59.333 -22.507 -17.955  1.00  0.00
ATOM   3536  CDN CDN Y1657     -19.533  45.971 -45.315  1.00  0.00
ATOM   3537  CDO CDO Y1658     -25.531   8.446 -59.913  1.00  0.00
ATOM   3538  CDP CDP Y1659     -62.020  73.667  10.976  1.00  0.00
ATOM   3539  CDQ CDQ Y1660      -3.271 -52.996 -19.701  1.00  0.00
ATOM   3540  CDR CDR Y1661      67.255  43.388  12.642  1.00  0.00
ATOM   3541  CDS CDS Y1662     -60.433  83.317 -16.410  1.00  0.00
ATOM   3542  CDT CDT Y1663     -49.734  77.610  84.924  1.00  0.00
ATOM   3543  CDU CDU Y1664     -66.772 -86.322 -52.514  1.00  0.00
ATOM   3544  CDV CDV Y1665      74.872 -32.569 -31.409  1.00  0.00
ATOM   3545  CDW CDW Y1666      29.524  72.853 -81.061  1.00  0.00
ATOM   3546  CDX CDX Y1667      -3.947 -65.208 -40.877  1.00  0.00
ATOM   3547  CDY CDY Y1668      88.349  48.624   4.883  1.00  0.00
ATOM   3548  CDZ CDZ Y1669      65.581   4.565  69.349  1.00  0.00
ATOM   3549  CEA CEA Y1670      22.159 -23.586  62.642  1.00  0.00
ATOM   3550  CEB CEB Y1671      55.691 -31.883  85.256  1.00  0.00
ATOM   3551  CEC CEC Y1672      32.484   0.138 -21.838  1.00  0.00
ATOM   3552  CED CED Y1673      39.863 -88.793  11.143  1.00  0.00
ATOM   3553  CEE CEE Y1674      42.431  29.267  30.338  1.00  0.00
ATOM   3554  CEF CEF Y1675      27.286 -68.667   2.835  1.00  0.00
ATOM   3555  CEG CEG Y1676     -20.334 -29.044  -4.313  1.00  0.00
ATOM   3556  CEH CEH Y1677     -80.974  32.706  57.856  1.00  0.00
ATOM   3557  CEI CEI Y1678     -29.491  79.178   2.510  1.00  0.00
ATOM   3558  CEJ CEJ Y1679     -25.349  52.228 -55.455  1.00  0.00
ATOM   3559  CEK CEK Y1680     -48.708  68.665 -14.543  1.00  0.00
ATOM   3560  CEL CEL Y1681      44.884  78.708 -35.140  1.00  0.00
ATOM   3561  CEM CEM Y1682      32.752  60.403  83.472  1.00  0.00
ATOM   3562  CEN CEN Y1683       5.280 -47.674  17.289  1.00  0.00
ATOM   3563  CEO CEO Y1684     -45.987 -49.566 -50.206  1.00  0.00
ATOM   3564  CEP CEP Y1685      -1.881  85.248  31.762  1.00  0.00
ATOM   3565  CEQ CEQ Y1686      40.681 -28.011  15.674  1.00  0.00
ATOM   3566  CER CER Y1687     -16.083 -88.181 -47.439  1.00  0.00
ATOM   3567  CES CES Y1688     -50.001 -43.817 -32.816  1.00  0.00
ATOM   3568  CET CET Y1689      83.930  23.231 -48.170  1.00  0.00
ATOM   3569  CEU CEU Y1690     -10.121 -66.018  68.490  1.00  0.00
ATOM   3570  CEV CEV Y1691     -57.532  20.502 -45.339  1.00  0.00
ATOM   3571  CEW CEW Y1692     -21.123 -41.746 -62.537  1.00  0.00
ATOM   3572  CEX CEX Y1693      12.543  61.206  11.556  1.00  0.00
ATOM   3573  CEY CEY Y1694      20.394 -55.289 -64.528  1.00  0.00
ATOM   3574  CEZ CEZ Y1695      19.948 -37.552 -64.132  1.00  0.00
ATOM   3575  CFA CFA Y1696     -25.179  20.403  31.842  1.00  0.00
ATOM   3576  CFB CFB Y1697      12.643 -66.223  13.876  1.00  0.00
ATOM   3577  CFC CFC Y1698     -69.811  57.779 -84.788  1.00  0.00
ATOM   3578  CFD CFD Y1699      42.504  44.327  88.272  1.00  0.00
ATOM   3579  CFE CFE Y1700      -8.972 -47.393  78.719  1.00  0.00
ATOM   3580  CFF CFF Y1701      44.435 -72.391 -60.883  1.00  0.00
ATOM   3581  CFG CFG Y1702      64.578  84.608  68.422  1.00  0.00
ATOM   3582  CFH CFH Y1703     -73.603   8.320  58.478  1.00  0.00
ATOM   3583  CFI CFI Y1704      24.712 -75.922  82.149  1.00  0.00
ATOM   3584  CFJ CFJ Y1705      85.643  56.554 -38.276  1.00  0.00
ATOM   3585  CFK CFK Y1706      64.232  26.274  88.739  1.00  0.00
ATOM   3586  CFL CFL Y1707     -27.073 -30.573  51.983  1.00  0.00
ATOM   3587  CFM CFM Y1708      11.192 -88.492 -30.141  1.00  0.00
ATOM   3588  CFN CFN Y1709     -35.777 -84.665 -68.290  1.00  0.00
ATOM   3589  CFO CFO Y1710     -57.885 -24.307  18.789  1.00  0.00
ATOM   3590  CFP CFP Y1711       1.118  80.888 -87.137  1.00  0.00
ATOM   3591  CFQ CFQ Y1712     -84.873 -47.517 -75.778  1.00  0.00
ATOM   3592  CFR CFR Y1713      11.430 -45.662 -29.166  1.00  0.00
ATOM   3593  CFS CFS Y1714      -1.882 -21.658  39.688  1.00  0.00
ATOM   3594  CFT CFT Y1715      19.949  80.735   8.104  1.00  0.00
ATOM   3595  CFU CFU Y1716     -76.325 -69.938  25.507  1.00  0.00
ATOM   3596  CFV CFV Y1717     -77.550 -56.667 -82.747  1.00  0.00
ATOM   3597  CFW CFW Y1718      -2.071  35.028 -81.758  1.00  0.00
ATOM   3598  CFX CFX Y1719     -11.055  70.749 -53.593  1.00  0.00
ATOM   3599  CFY CFY Y1720       3.501  -2.619 -21.420  1.00  0.00
ATOM   3600  CFZ CFZ Y1721      31.342 -22.552 -77.994  1.00  0.00
ATOM   3601  CGA CGA Y1722      87.796 -56.498  52.060  1.00  0.00
ATOM   3602  CGB CGB Y1723     -76.634  28.566 -16.555  1.00  0.00
ATOM   3603  CGC CGC Y1724     -77.192 -69.231 -20.692  1.00  0.00
ATOM   3604  CGD CGD Y1725      30.982 -88.981  44.270  1.00  0.00
ATOM   3605  CGE CGE Y1726      82.387 -20.229  36.786  1.00  0.00
ATOM   3606  CGF CGF Y1727      17.183  28.626  50.440  1.00  0.00
ATOM   3607  CGG CGG Y1728       4.021  30.620  14.747  1.00  0.00
ATOM   3608  CGH CGH Y1729     -79.861 -17.541  88.518  1.00  0.00
ATOM   3609  CGI CGI Y1730       7.721 -71.286  85.747  1.00  0.00
ATOM   3610  CGJ CGJ Y1731     -78.180  86.162  67.898  1.00  0.00
ATOM   3611  CGK CGK Y1732     -79.653  39.754 -39.119  1.00  0.00
ATOM   3612  CGL CGL Y1733      12.896 -35.845  84.360  1.00  0.00
ATOM   3613  CGM CGM Y1734      41.364 -40.102  60.425  1.00  0.00
ATOM   3614  CGN CGN Y1735      -7.240  84.381  18.455  1.00  0.00
ATOM   3615  CGO CGO Y1736      72.463 -31.238  62.651  1.00  0.00
ATOM   3616  CGP CGP Y1737      72.809 -88.532 -52.470  1.00  0.00
ATOM   3617  CGQ CGQ Y1738     -72.177 -85.890  88.919  1.00  0.00
ATOM   3618  CGR CGR Y1739      17.987  13.126  -9.111  1.00  0.00
ATOM   3619  CGS CGS Y1740     -62.422 -66.880  13.989  1.00  0.00
ATOM   3620  CGT CGT Y1741      72.489 -47.874  -3.459  1.00  0.00
ATOM   3621  CGU CGU Y1742     -13.538  81.004  34.973  1.00  0.00
ATOM   3622  CGV CGV Y1743     -20.674 -67.483 -11.225  1.00  0.00
ATOM   3623  CGW CGW Y1744     -62.726  17.352 -25.645  1.00  0.00
ATOM   3624  CGX CGX Y1745      50.147   9.410  73.609  1.00  0.00
ATOM   3625  CGY CGY Y1746      -2.748 -88.199 -74.440  1.00  0.00
ATOM   3626  CGZ CGZ Y1747      -9.242  31.185 -67.317  1.00  0.00
ATOM   3627  CHA CHA Y1748     -69.105  -4.201  81.498  1.00  0.00
ATOM   3628  CHB CHB Y1749      76.084  41.978   1.652  1.00  0.00
ATOM   3629  CHC CHC Y1750     -11.279 -45.314  -7.593  1.00  0.00
ATOM   3630  CHD CHD Y1751     -50.359 -85.256 -81.277  1.00  0.00
ATOM   3631  CHE CHE Y1752      87.545 -84.758  77.377  1.00  0.00
ATOM   3632  CHF CHF Y1753     -73.173  81.623 -62.950  1.00  0.00
ATOM   3633  CHG CHG Y1754     -27.449   5.776 -36.202  1.00  0.00
ATOM   3634  CHH CHH Y1755     -77.331 -38.351 -20.140  1.00  0.00
ATOM   3635  CHI CHI Y1756     -45.205 -42.695 -85.787  1.00  0.00
ATOM   3636  CHJ CHJ Y1757     -41.224 -51.177  88.069  1.00  0.00
ATOM   3637  CHK CHK Y1758       4.526  80.094  52.328  1.00  0.00
ATOM   3638  CHL CHL Y1759     -10.775  51.855  72.999  1.00  0.00
ATOM   3639  CHM CHM Y1760     -35.818  80.860  59.039  1.00  0.00
ATOM   3640  CHN CHN Y1761      68.551  20.641 -74.468  1.00  0.00
ATOM   3641  CHO CHO Y1762     -75.678  85.112  33.857  1.00  0.00
ATOM   3642  CHP CHP Y1763      65.097  59.052 -53.669  1.00  0.00
ATOM   3643  CHQ CHQ Y1764       2.296 -76.008  14.486  1.00  0.00
ATOM   3644  CHR CHR Y1765     -73.479  49.800   8.685  1.00  0.00
ATOM   3645  CHS CHS Y1766       1.125 -37.264 -27.869  1.00  0.00
ATOM   3646  CHT CHT Y1767      81.203 -54.452 -61.025  1.00  0.00
ATOM   3647  CHU CHU Y1768      -6.404  76.147 -33.228  1.00  0.00
ATOM   3648  CHV CHV Y1769     -26.441 -43.268 -48.240  1.00  0.00
ATOM   3649  CHW CHW Y1770     -84.070  85.594  85.612  1.00  0.00
ATOM   3650  CHX CHX Y1771     -29.300  46.106  -0.553  1.00  0.00
ATOM   3651  CHY CHY Y1772      39.391 -25.682 -60.706  1.00  0.00
ATOM   3652  CHZ CHZ Y1773      30.519  34.980 -59.930  1.00  0.00
ATOM   3653  CIA CIA Y1774     -80.297 -21.586 -42.813  1.00  0.00
ATOM   3654  CIB CIB Y1775     -19.538 -17.739  48.175  1.00  0.00
ATOM   3655  CIC CIC Y1776      58.721 -52.152  32.066  1.00  0.00
ATOM   3656  CID CID Y1777     -51.829  80.597   8.185  1.00  0.00
ATOM   3657  CIE CIE Y1778      61.367 -40.836  -3.791  1.00  0.00
ATOM   3658  CIF CIF Y1779      -4.315 -21.662 -51.978  1.00  0.00
ATOM   3659  CIG CIG Y1780      67.193  82.651  47.981  1.00  0.00
ATOM   3660  CIH CIH Y1781      80.205  41.774  44.799  1.00  0.00
ATOM   3661  CII CII Y1782      27.028  73.285  15.785  1.00  0.00
ATOM   3662  CIJ CIJ Y1783     -31.452   1.508   2.266  1.00  0.00
ATOM   3663  CIK CIK Y1784     -61.321 -26.323 -37.945  1.00  0.00
ATOM   3664  CIL CIL Y1785      32.400 -46.031 -36.125  1.00  0.00
ATOM   3665  CIM CIM Y1786      89.914 -56.800  64.176  1.00  0.00
ATOM   3666  CIN CIN Y1787      63.879  51.037 -74.578  1.00  0.00
ATOM   3667  CIO CIO Y1788      87.282 -76.014  87.801  1.00  0.00
ATOM   3668  CIP CIP Y1789     -66.513 -58.974 -51.898  1.00  0.00
ATOM   3669  CIQ CIQ Y1790     -81.584  53.858  62.596  1.00  0.00
ATOM   3670  CIR CIR Y1791     -21.719 -15.307  80.228  1.00  0.00
ATOM   3671  CIS CIS Y1792       4.434  59.860  -3.272  1.00  0.00
ATOM   3672  CIT CIT Y1793      76.819  18.975 -59.241  1.00  0.00
ATOM   3673  CIU CIU Y1794      51.692  55.684 -48.771  1.00  0.00
ATOM   3674  CIV CIV Y1795     -44.786 -61.525  50.423  1.00  0.00
ATOM   3675  CIW CIW Y1796      -0.345 -19.457 -17.717  1.00  0.00
ATOM   3676  CIX CIX Y1797      61.243 -60.971  85.366  1.00  0.00
ATOM   3677  CIY CIY Y1798       6.206 -17.097  47.816  1.00  0.00
ATOM   3678  CIZ CIZ Y1799      18.223 -50.047  84.272  1.00  0.00
ATOM   3679  CJA CJA Y1800      88.676  13.079 -15.963  1.00  0.00
ATOM   3680  CJB CJB Y1801     -48.916  47.334  -9.212  1.00  0.00
ATOM   3681  CJC CJC Y1802      27.281 -30.123  71.373  1.00  0.00
ATOM   3682  CJD CJD Y1803     -78.299 -90.833  42.842  1.00  0.00
ATOM   3683  CJE CJE Y1804     -69.418 -56.444  87.916  1.00  0.00
ATOM   3684  CJF CJF Y1805      13.334 -52.150 -51.059  1.00  0.00
ATOM   3685  CJG CJG Y1806     -42.477 -67.616 -47.995  1.00  0.00
ATOM   3686  CJH CJH Y1807     -56.238 -89.768  86.662  1.00  0.00
ATOM   3687  CJI CJI Y1808      40.928 -10.117  87.241  1.00  0.00
ATOM   3688  CJJ CJJ Y1809     -82.008  72.582 -32.309  1.00  0.00
ATOM   3689  CJK CJK Y1810       3.913  49.331 -53.224  1.00  0.00
ATOM   3690  CJL CJL Y1811     -84.125  50.176 -60.708  1.00  0.00
ATOM   3691  CJM CJM Y1812     -73.578 -75.741  -8.389  1.00  0.00
ATOM   3692  CJN CJN Y1813     -56.370  38.289  78.264  1.00  0.00
ATOM   3693  CJO CJO Y1814      83.100   2.129 -69.188  1.00  0.00
ATOM   3694  CJP CJP Y1815      82.219 -52.032 -10.279  1.00  0.00
ATOM   3695  CJQ CJQ Y1816      85.810 -84.638  50.691  1.00  0.00
ATOM   3696  CJR CJR Y1817      31.546 -79.349  36.953  1.00  0.00
ATOM   3697  CJS CJS Y1818      -8.473  73.649  24.308  1.00  0.00
ATOM   3698  CJT CJT Y1819      86.934 -11.585  82.791  1.00  0.00
ATOM   3699  CJU CJU Y1820      53.049 -69.422 -83.352  1.00  0.00
ATOM   3700  CJV CJV Y1821      41.090 -61.836 -26.771  1.00  0.00
ATOM   3701  CJW CJW Y1822      24.874  74.568  60.988  1.00  0.00
ATOM   3702  CJX CJX Y1823     -80.088  -0.385  25.071  1.00  0.00
ATOM   3703  CJY CJY Y1824      24.218  73.790 -50.379  1.00  0.00
ATOM   3704  CJZ CJZ Y1825      44.740 -73.554 -74.688  1.00  0.00
ATOM   3705  CKA CKA Y1826     -28.241  62.464  44.624  1.00  0.00
ATOM   3706  CKB CKB Y1827      53.944 -61.133  18.910  1.00  0.00
ATOM   3707  CKC CKC Y1828      -8.137  -8.140 -59.316  1.00  0.00
ATOM   3708  CKD CKD Y1829     -83.773 -20.702   0.417  1.00  0.00
ATOM   3709  CKE CKE Y1830     -27.751 -54.332 -68.861  1.00  0.00
ATOM   3710  CKF CKF Y1831     -67.659  25.261 -75.111  1.00  0.00
ATOM   3711  CKG CKG Y1832     -52.811 -78.943  77.308  1.00  0.00
ATOM   3712  CKH CKH Y1833      36.803 -89.375 -57.263  1.00  0.00
ATOM   3713  CKI CKI Y1834     -85.274 -72.841  52.227  1.00  0.00
ATOM   3714  CKJ CKJ Y1835     -35.641  60.700 -36.669  1.00  0.00
ATOM   3715  CKK CKK Y1836     -57.159   3.613  60.577  1.00  0.00
ATOM   3716  CKL CKL Y1837     -29.209 -85.794  16.468  1.00  0.00
ATOM   3717  CKM CKM Y1838      74.502  60.751  89.390  1.00  0.00
ATOM   3718  CKN CKN Y1839     -33.808   5.609 -68.437  1.00  0.00
ATOM   3719  CKO CKO Y1840     -63.176 -68.180 -11.503  1.00  0.00
ATOM   3720  CKP CKP Y1841      87.079  45.875 -80.803  1.00  0.00
ATOM   3721  CKQ CKQ Y1842     -84.072  41.567   7.320  1.00  0.00
ATOM   3722  CKR CKR Y1843      -2.616  38.264 -12.419  1.00  0.00
ATOM   3723  CKS CKS Y1844      58.152  62.255  62.671  1.00  0.00
ATOM   3724  CKT CKT Y1845      31.897 -89.512 -40.796  1.00  0.00
ATOM   3725  CKU CKU Y1846     -11.031  -9.406  23.369  1.00  0.00
ATOM   3726  CKV CKV Y1847     -53.755 -34.401 -73.764  1.00  0.00
ATOM   3727  CKW CKW Y1848      15.196 -38.609  31.159  1.00  0.00
ATOM   3728  CKX CKX Y1849     -63.978  53.599  30.518  1.00  0.00
ATOM   3729  CKY CKY Y1850     -74.686  -6.722  54.051  1.00  0.00
ATOM   3730  CKZ CKZ Y1851     -62.048  56.477  -7.146  1.00  0.00
ATOM   3731  CLA CLA Y1852      90.371  19.855 -64.532  1.00  0.00
ATOM   3732  CLB CLB Y1853      86.073 -14.007 -56.194  1.00  0.00
ATOM   3733  CLC CLC Y1854     -81.355  51.300  77.253  1.00  0.00
ATOM   3734  CLD CLD Y1855     -33.816  31.953 -37.739  1.00  0.00
ATOM   3735  CLE CLE Y1856     -68.736  73.184 -14.186  1.00  0.00
ATOM   3736  CLF CLF Y1857      22.929 -86.495 -61.783  1.00  0.00
ATOM   3737  CLG CLG Y1858     -78.902  34.094  78.270  1.00  0.00
ATOM   3738  CLH CLH Y1859     -46.587  -1.545 -69.960  1.00  0.00
ATOM   3739  CLI CLI Y1860     -42.697  77.799  70.519  1.00  0.00
ATOM   3740  CLJ CLJ Y1861      46.287  20.462 -86.486  1.00  0.00
ATOM   3741  CLK CLK Y1862      76.367 -19.262 -13.314  1.00  0.00
ATOM   3742  CLL CLL Y1863     -50.806  76.102 -63.345  1.00  0.00
ATOM   3743  CLM CLM Y1864      23.686  66.466  86.027  1.00  0.00
ATOM   3744  CLN CLN Y1865     -40.730  83.269  -5.582  1.00  0.00
ATOM   3745  CLO CLO Y1866      66.876  73.688  89.604  1.00  0.00
ATOM   3746  CLP CLP Y1867      88.264  44.419 -21.276  1.00  0.00
ATOM   3747  CLQ CLQ Y1868      89.757  67.144   0.727  1.00  0.00
ATOM   3748  CLR CLR Y1869      85.072 -88.056 -84.333  1.00  0.00
ATOM   3749  CLS CLS Y1870     -56.523  18.457 -60.354  1.00  0.00
ATOM   3750  CLT CLT Y1871      31.793  46.741  14.800  1.00  0.00
ATOM   3751  CLU CLU Y1872      90.308  34.459  84.416  1.00  0.00
ATOM   3752  CLV CLV Y1873      -1.804 -17.262  88.130  1.00  0.00
ATOM   3753  CLW CLW Y1874      72.991 -15.084  40.091  1.00  0.00
ATOM   3754  CLX CLX Y1875      83.293  60.976 -21.094  1.00  0.00
ATOM   3755  CLY CLY Y1876     -32.971 -45.841  -1.002  1.00  0.00
ATOM   3756  CLZ CLZ Y1877     -35.310 -13.356 -10.692  1.00  0.00
ATOM   3757  CMA CMA Y1878      75.569  -2.038 -81.729  1.00  0.00
ATOM   3758  CMB CMB Y1879     -58.037 -62.072 -40.640  1.00  0.00
ATOM   3759  CMC CMC Y1880      80.265  81.586 -35.159  1.00  0.00
ATOM   3760  CMD CMD Y1881     -35.639 -78.011 -86.124  1.00  0.00
ATOM   3761  CME CME Y1882      73.400  15.601  19.649  1.00  0.00
ATOM   3762  CMF CMF Y1883      90.325 -54.995  89.472  1.00  0.00
ATOM   3763  CMG CMG Y1884     -79.846  12.152  76.392  1.00  0.00
ATOM   3764  CMH CMH Y1885     -19.107 -89.807  48.631  1.00  0.00
ATOM   3765  CMI CMI Y1886     -71.016  21.778 -63.335  1.00  0.00
ATOM   3766  CMJ CMJ Y1887      62.828  35.952 -20.669  1.00  0.00
ATOM   3767  CMK CMK Y1888      52.435  39.056  20.054  1.00  0.00
ATOM   3768  CML CML Y1889      81.878 -42.890 -85.167  1.00  0.00
ATOM   3769  CMM CMM Y1890      53.516  27.353  50.448  1.00  0.00
ATOM   3770  CMN CMN Y1891     -18.441 -85.769 -32.168  1.00  0.00
ATOM   3771  CMO CMO Y1892     -81.074 -68.664 -84.155  1.00  0.00
ATOM   3772  CMP CMP Y1893      24.896  43.704  88.852  1.00  0.00
ATOM   3773  CMQ CMQ Y1894     -45.423 -82.448 -54.336  1.00  0.00
ATOM   3774  CMR CMR Y1895     -54.980 -32.491  76.789  1.00  0.00
ATOM   3775  CMS CMS Y1896      61.892 -11.107  72.942  1.00  0.00
ATOM   3776  CMT CMT Y1897       5.932 -87.048  18.526  1.00  0.00
ATOM   3777  CMU CMU Y1898     -12.755 -18.244 -77.739  1.00  0.00
ATOM   3778  CMV CMV Y1899     -66.302 -85.059 -30.567  1.00  0.00
ATOM   3779  CMW CMW Y1900     -83.610 -63.045 -72.188  1.00  0.00
ATOM   3780  CMX CMX Y1901     -53.302  65.034 -70.830  1.00  0.00
ATOM   3781  CMY CMY Y1902     -67.301  62.241  77.593  1.00  0.00
ATOM   3782  CMZ CMZ Y1903      65.991  72.076  28.717  1.00  0.00
ATOM   3783  CNA CNA Y1904       0.233 -35.534 -85.280  1.00  0.00
ATOM   3784  CNB CNB Y1905     -74.499  41.921  20.624  1.00  0.00
ATOM   3785  CNC CNC Y1906      -9.436 -15.163  -4.730  1.00  0.00
ATOM   3786  CND CND Y1907     -76.905 -76.339  83.240  1.00  0.00
ATOM   3787  CNE CNE Y1908     -35.418  -4.017  39.567  1.00  0.00
ATOM   3788  CNF CNF Y1909      23.744  19.738 -85.883  1.00  0.00
ATOM   3789  CNG CNG Y1910     -32.972 -37.213 -70.976  1.00  0.00
ATOM   3790  CNH CNH Y1911     -78.431   0.245 -34.207  1.00  0.00
ATOM   3791  CNI CNI Y1912     -83.199 -12.180 -10.888  1.00  0.00
ATOM   3792  CNJ CNJ Y1913     -18.667  25.027  53.058  1.00  0.00
ATOM   3793  CNK CNK Y1914     -85.750  57.665  47.739  1.00  0.00
ATOM   3794  CNL CNL Y1915      87.787 -23.047 -32.744  1.00  0.00
ATOM   3795  CNM CNM Y1916      63.355 -88.530  12.532  1.00  0.00
ATOM   3796  CNN CNN Y1917      13.021 -37.355  13.753  1.00  0.00
ATOM   3797  CNO CNO Y1918     -13.701 -60.742 -32.269  1.00  0.00
ATOM   3798  CNP CNP Y1919      87.118 -30.615 -61.145  1.00  0.00
ATOM   3799  CNQ CNQ Y1920     -81.376 -34.000  49.360  1.00  0.00
ATOM   3800  CNR CNR Y1921      49.759 -52.156  42.843  1.00  0.00
ATOM   3801  CNS CNS Y1922     -83.666  53.897  19.214  1.00  0.00
ATOM   3802  CNT CNT Y1923     -30.667  45.148  41.470  1.00  0.00
ATOM   3803  CNU CNU Y1924      51.351 -89.703 -53.591  1.00  0.00
ATOM   3804  CNV CNV Y1925     -52.167  27.983 -27.688  1.00  0.00
ATOM   3805  CNW CNW Y1926      -9.520 -87.230  89.210  1.00  0.00
ATOM   3806  CNX CNX Y1927      47.255  -9.331  28.692  1.00  0.00
ATOM   3807  CNY CNY Y1928      70.647 -84.228  85.101  1.00  0.00
ATOM   3808  CNZ CNZ Y1929      81.743  38.786 -87.063  1.00  0.00
ATOM   3809  COA COA Y1930      -6.672  58.936 -31.243  1.00  0.00
ATOM   3810  COB COB Y1931      29.621  51.731  48.275  1.00  0.00
ATOM   3811  COC COC Y1932       4.772  58.558 -83.222  1.00  0.00
ATOM   3812  COD COD Y1933     -48.453 -59.050  77.780  1.00  0.00
ATOM   3813  COE COE Y1934      62.348  40.797 -84.829  1.00  0.00
ATOM   3814  COF COF Y1935     -48.056 -34.852  18.283  1.00  0.00
ATOM   3815  COG COG Y1936      26.427  25.537  87.037  1.00  0.00
ATOM   3816  COH COH Y1937     -86.026 -89.078 -74.233  1.00  0.00
ATOM   3817  COI COI Y1938      28.414  85.230 -86.811  1.00  0.00
ATOM   3818  COJ COJ Y1939     -47.930 -12.851  59.473  1.00  0.00
ATOM   3819  COK COK Y1940     -11.661  84.819 -54.163  1.00  0.00
ATOM   3820  COL COL Y1941     -55.953  84.548  -2.885  1.00  0.00
ATOM   3821  COM COM Y1942     -40.743  80.129 -57.030  1.00  0.00
ATOM   3822  CON CON Y1943     -14.922 -23.063  10.356  1.00  0.00
ATOM   3823  COO COO Y1944      46.116 -89.785  56.231  1.00  0.00
ATOM   3824  COP COP Y1945       3.067  35.514  66.221  1.00  0.00
ATOM   3825  COQ COQ Z1946      66.270  -0.036  83.264  1.00  0.00
ATOM   3826  COR COR Z1947       6.844  53.092 -34.022  1.00  0.00
ATOM   3827  COS COS Z1948     -80.281  43.505 -23.576  1.00  0.00
ATOM   3828  COT COT Z1949     -24.215  -5.237  58.749  1.00  0.00
ATOM   3829  COU COU Z1950      17.194 -13.111  54.364  1.00  0.00
ATOM   3830  COV COV Z1951     -26.274  39.865  34.108  1.00  0.00
ATOM   3831  COW COW Z1952     -42.410  60.807 -46.455  1.00  0.00
ATOM   3832  COX COX Z1953     -67.163 -41.337  50.553  1.00  0.00
ATOM   3833  COY COY Z1954     -51.869 -19.267  13.110  1.00  0.00
ATOM   3834  COZ COZ Z1955     -61.156  65.154 -35.913  1.00  0.00
ATOM   3835  CPA CPA Z1956      53.836  51.638 -59.011  1.00  0.00
ATOM   3836  CPB CPB Z1957      14.159  69.111  75.265  1.00  0.00
ATOM   3837  CPC CPC Z1958      82.065 -15.592  44.018  1.00  0.00
ATOM   3838  CPD CPD Z1959      51.998 -20.079 -66.654  1.00  0.00
ATOM   3839  CPE CPE Z1960      44.299 -88.861 -35.194  1.00  0.00
ATOM   3840  CPF CPF Z1961      59.327 -45.326  52.626  1.00  0.00
ATOM   3841  CPG CPG Z1962      43.561  68.523 -43.444  1.00  0.00
ATOM   3842  CPH CPH Z1963      33.205 -41.691  27.223  1.00  0.00
ATOM   3843  CPI CPI Z1964     -42.319 -64.189  29.678  1.00  0.00
ATOM   3844  CPJ CPJ Z1965     -76.578  65.532 -63.099  1.00  0.00
ATOM   3845  CPK CPK Z1966      -2.086 -25.867 -46.903  1.00  0.00
ATOM   3846  CPL CPL Z1967      59.759  50.865   8.106  1.00  0.00
ATOM   3847  CPM CPM Z1968      21.854  29.252 -50.037  1.00  0.00
ATOM   3848  CPN CPN Z1969       4.504 -43.730 -78.581  1.00  0.00
ATOM   3849  CPO CPO Z1970      77.749  75.162  71.174  1.00  0.00
ATOM   3850  CPP CPP Z1971      -3.250  -9.094 -69.034  1.00  0.00
ATOM   3851  CPQ CPQ Z1972      48.447  -6.191  24.652  1.00  0.00
ATOM   3852  CPR CPR Z1973      81.418   9.180  66.352  1.00  0.00
ATOM   3853  CPS CPS Z1974      -3.581  46.065 -65.314  1.00  0.00
ATOM   3854  CPT CPT Z1975     -68.308  56.145  74.422  1.00  0.00
ATOM   3855  CPU CPU Z1976     -73.454  60.172  18.709  1.00  0.00
ATOM   3856  CPV CPV Z1977     -14.979  17.018  -2.945  1.00  0.00
ATOM   3857  CPW CPW Z1978     -19.321  72.223  17.144  1.00  0.00
ATOM   3858  CPX CPX Z1979      57.395  13.720 -63.439  1.00  0.00
ATOM   3859  CPY CPY Z1980     -57.851 -30.140 -63.313  1.00  0.00
ATOM   3860  CPZ CPZ Z1981      10.402   9.114  25.406  1.00  0.00
ATOM   3861  CQA CQA Z1982      11.828  66.308  40.732  1.00  0.00
ATOM   3862  CQB CQB Z1983      61.073 -70.508  -0.936  1.00  0.00
ATOM   3863  CQC CQC Z1984     -80.070   7.263 -39.281  1.00  0.00
ATOM   3864  CQD CQD Z1985      60.096  12.046 -10.266  1.00  0.00
ATOM   3865  CQE CQE Z1986      73.533  54.840  87.823  1.00  0.00
ATOM   3866  CQF CQF Z1987     -20.700 -70.175 -37.692  1.00  0.00
ATOM   3867  CQG CQG Z1988      56.459   6.547 -22.982  1.00  0.00
ATOM   3868  CQH CQH Z1989     -57.374 -72.566 -17.456  1.00  0.00
ATOM   3869  CQI CQI Z1990      42.543 -50.481 -61.880  1.00  0.00
ATOM   3870  CQJ CQJ Z1991     -59.483 -53.385  78.320  1.00  0.00
ATOM   3871  CQK CQK Z1992     -50.552  26.169  54.296  1.00  0.00
ATOM   3872  CQL CQL Z1993      61.456 -19.584 -40.625  1.00  0.00
ATOM   3873  CQM CQM Z1994     -50.975 -78.442 -57.454  1.00  0.00
ATOM   3874  CQN CQN Z1995      10.292 -46.165  14.196  1.00  0.00
ATOM   3875  CQO CQO Z1996     -71.593 -77.357  79.450  1.00  0.00
ATOM   3876  CQP CQP Z1997     -74.711 -48.277  73.852  1.00  0.00
ATOM   3877  CQQ CQQ Z1998      -0.637 -37.696 -31.182  1.00  0.00
ATOM   3878  CQR CQR Z1999     -46.800 -60.226  63.627  1.00  0.00
ATOM   3879  CQS CQS Z2000     -47.342  16.933 -38.876  1.00  0.00
ATOM   3880  CQT CQT Z2001     -29.523  80.440 -36.300  1.00  0.00
ATOM   3881  CQU CQU Z2002      36.704 -34.762 -71.150  1.00  0.00
ATOM   3882  CQV CQV Z2003      84.890 -67.658 -45.784  1.00  0.00
ATOM   3883  CQW CQW Z2004      59.487  74.802  57.449  1.00  0.00
ATOM   3884  CQX CQX Z2005     -59.929  17.352  19.230  1.00  0.00
ATOM   3885  CQY CQY Z2006     -30.687 -28.752  67.131  1.00  0.00
ATOM   3886  CQZ CQZ Z2007      27.626  25.996  84.106  1.00  0.00
ATOM   3887  CRA CRA Z2008     -32.189 -83.539 -10.121  1.00  0.00
ATOM   3888  CRB CRB Z2009     -67.784   6.449  73.968  1.00  0.00
ATOM   3889  CRC CRC Z2010     -45.466  71.705 -66.833  1.00  0.00
ATOM   3890  CRD CRD Z2011      34.388  63.301  44.118  1.00  0.00
ATOM   3891  CRE CRE Z2012      28.042  43.275 -81.881  1.00  0.00
ATOM   3892  CRF CRF Z2013      87.857  81.655  79.903  1.00  0.00
ATOM   3893  CRG CRG Z2014      -5.033  64.851 -54.992  1.00  0.00
ATOM   3894  CRH CRH Z2015      12.442  30.260  48.319  1.00  0.00
ATOM   3895  CRI CRI Z2016     -44.933  -8.306  37.045  1.00  0.00
ATOM   3896  CRJ CRJ Z2017      77.156  29.366  76.515  1.00  0.00
ATOM   3897  CRK CRK Z2018     -61.553 -86.195  36.161  1.00  0.00
ATOM   3898  CRL CRL Z2019      87.260  35.853 -33.204  1.00  0.00
ATOM   3899  CRM CRM Z2020       6.483 -12.825 -41.622  1.00  0.00
ATOM   3900  CRN CRN Z2021      73.781 -65.230  49.724  1.00  0.00
ATOM   3901  CRO CRO Z2022      81.234  45.799  50.331  1.00  0.00
ATOM   3902  CRP CRP Z2023     -26.798 -33.105  38.508  1.00  0.00
ATOM   3903  CRQ CRQ Z2024     -56.898  76.149 -85.443  1.00  0.00
ATOM   3904  CRR CRR Z2025      59.933 -69.543 -53.100  1.00  0.00
ATOM   3905  CRS CRS Z2026      13.564 -32.600 -54.311  1.00  0.00
ATOM   3906  CRT CRT Z2027     -30.370  81.143  35.963  1.00  0.00
ATOM   3907  CRU CRU Z2028     -31.171   7.334  85.509  1.00  0.00
ATOM   3908  CRV CRV Z2029       3.813 -70.735  76.104  1.00  0.00
ATOM   3909  CRW CRW Z2030      39.988  -1.222 -12.412  1.00  0.00
ATOM   3910  CRX CRX Z2031      80.109  74.245 -43.023  1.00  0.00
ATOM   3911  CRY CRY Z2032     -31.013 -52.207 -48.612  1.00  0.00
ATOM   3912  CRZ CRZ Z2033     -61.664  21.653 -12.061  1.00  0.00
ATOM   3913  CSA CSA Z2034     -43.321 -37.387  83.319  1.00  0.00
ATOM   3914  CSB CSB Z2035      70.975  22.713  40.485  1.00  0.00
ATOM   3915  CSC CSC Z2036     -45.860  69.852  26.598  1.00  0.00
ATOM   3916  CSD CSD Z2037     -64.716  61.977  58.430  1.00  0.00
ATOM   3917  CSE CSE Z2038      27.474 -80.154 -47.358  1.00  0.00
ATOM   3918  CSF CSF Z2039      32.302  70.490 -18.673  1.00  0.00
ATOM   3919  CSG CSG Z2040     -33.474  30.458 -60.686  1.00  0.00
ATOM   3920  CSH CSH Z2041      27.377  27.522  -5.092  1.00  0.00
ATOM   3921  CSI CSI Z2042     -60.903  81.641  42.397  1.00  0.00
ATOM   3922  CSJ CSJ Z2043      55.160 -77.785 -87.138  1.00  0.00
ATOM   3923  CSK CSK Z2044      73.860 -25.920   9.428  1.00  0.00
ATOM   3924  CSL CSL Z2045      55.335   3.783  64.549  1.00  0.00
ATOM   3925  CSM CSM Z2046      18.101  23.672 -69.295  1.00  0.00
ATOM   3926  CSN CSN Z2047      74.600  66.577 -63.048  1.00  0.00
ATOM   3927  CSO CSO Z2048     -72.601  47.927 -71.791  1.00  0.00
ATOM   3928  CSP CSP Z2049      24.806 -33.501 -21.135  1.00  0.00
ATOM   3929  CSQ CSQ Z2050      34.538  11.485  55.732  1.00  0.00
ATOM   3930  CSR CSR Z2051      59.603 -41.402 -57.737  1.00  0.00
ATOM   3931  CSS CSS Z2052     -65.408 -17.586 -18.772  1.00  0.00
ATOM   3932  CST CST Z2053      65.735  30.313  58.556  1.00  0.00
ATOM   3933  CSU CSU Z2054     -36.794 -82.526  75.399  1.00  0.00
ATOM   3934  CSV CSV Z2055     -66.405 -63.981  24.114  1.00  0.00
ATOM   3935  CSW CSW Z2056      37.419 -51.807  80.251  1.00  0.00
ATOM   3936  CSX CSX Z2057      88.172 -37.897  -3.299  1.00  0.00
ATOM   3937  CSY CSY Z2058      83.028 -11.942 -69.520  1.00  0.00
ATOM   3938  CSZ CSZ Z2059      16.623   0.191  79.512  1.00  0.00
ATOM   3939  CTA CTA Z2060     -18.075 -49.759 -17.352  1.00  0.00
ATOM   3940  CTB CTB Z2061      33.935  34.399 -64.274  1.00  0.00
ATOM   3941  CTC CTC Z2062      32.079  -1.356 -53.602  1.00  0.00
ATOM   3942  CTD CTD Z2063      58.301 -11.683  69.601  1.00  0.00
ATOM   3943  CTE CTE Z2064     -16.202 -75.273  12.817  1.00  0.00
ATOM   3944  CTF CTF Z2065      86.357 -87.259  24.622  1.00  0.00
ATOM   3945  CTG CTG Z2066     -45.224  61.307  55.952  1.00  0.00
ATOM   3946  CTH CTH Z2067      43.980 -81.668  51.123  1.00  0.00
ATOM   3947  CTI CTI Z2068      37.343  80.802  46.602  1.00  0.00
ATOM   3948  CTJ CTJ Z2069     -42.438  59.116 -80.471  1.00  0.00
ATOM   3949  CTK CTK Z2070       9.950 -65.164 -23.674  1.00  0.00
ATOM   3950  CTL CTL Z2071      70.434 -24.389  75.296  1.00  0.00
ATOM   3951  CTM CTM Z2072      42.581  52.146  81.098  1.00  0.00
ATOM   3952  CTN CTN Z2073     -43.027  20.553  76.520  1.00  0.00
ATOM   3953  CTO CTO Z2074     -35.077  58.318  16.870  1.00  0.00
ATOM   3954  CTP CTP Z2075     -40.018 -33.827  -4.348  1.00  0.00
ATOM   3955  CTQ CTQ Z2076      26.832 -47.884 -68.715  1.00  0.00
ATOM   3956  CTR CTR Z2077     -28.742  60.822 -38.963  1.00  0.00
ATOM   3957  CTS CTS Z2078     -31.380  54.728 -17.286  1.00  0.00
ATOM   3958  CTT CTT Z2079     -35.367 -54.071  82.069  1.00  0.00
ATOM   3959  CTU CTU Z2080      57.424 -84.638  66.123  1.00  0.00
ATOM   3960  CTV CTV Z2081      80.814 -49.160 -54.659  1.00  0.00
ATOM   3961  CTW CTW Z2082      65.932  -3.624 -14.206  1.00  0.00
ATOM   3962  CTX CTX Z2083     -32.532  32.720  58.621  1.00  0.00
ATOM   3963  CTY CTY Z2084      28.363 -60.557  58.018  1.00  0.00
ATOM   3964  CTZ CTZ Z2085      71.563  31.757 -34.729  1.00  0.00
ATOM   3965  CUA CUA Z2086      39.958 -80.678 -26.811  1.00  0.00
ATOM   3966  CUB CUB Z2087      63.578  43.764 -21.318  1.00  0.00
ATOM   3967  CUC CUC Z2088     -68.771  29.200  78.656  1.00  0.00
ATOM   3968  CUD CUD Z2089      70.272 -33.222 -84.948  1.00  0.00
ATOM   3969  CUE CUE Z2090      84.290 -65.193 -19.101  1.00  0.00
ATOM   3970  CUF CUF Z2091     -46.901 -85.133  19.829  1.00  0.00
ATOM   3971  CUG CUG Z2092      72.062 -39.611  26.649  1.00  0.00
ATOM   3972  CUH CUH Z2093       0.867 -65.619 -83.702  1.00  0.00
ATOM   3973  CUI CUI Z2094     -23.899 -49.952 -71.040  1.00  0.00
ATOM   3974  CUJ CUJ Z2095     -29.766 -28.010   3.838  1.00  0.00
ATOM   3975  CUK CUK Z2096      48.283  31.520  41.384  1.00  0.00
ATOM   3976  CUL CUL Z2097     -31.489 -85.412 -25.711  1.00  0.00
ATOM   3977  CUM CUM Z2098      27.909 -44.482 -45.742  1.00  0.00
ATOM   3978  CUN CUN Z2099      26.879 -81.662  73.369  1.00  0.00
ATOM   3979  CUO CUO Z2100     -50.032  -8.188  77.290  1.00  0.00
ATOM   3980  CUP CUP Z2101     -25.313   7.127 -14.518  1.00  0.00
ATOM   3981  CUQ CUQ Z2102     -31.679  77.671  75.483  1.00  0.00
ATOM   3982  CUR CUR Z2103      65.735  69.611  46.624  1.00  0.00
ATOM   3983  CUS CUS Z2104     -13.419  33.378  60.483  1.00  0.00
ATOM   3984  CUT CUT Z2105     -19.478 -78.331 -73.482  1.00  0.00
ATOM   3985  CUU CUU Z2106      35.938  20.020 -83.542  1.00  0.00
ATOM   3986  CUV CUV Z2107      35.450  30.917  23.663  1.00  0.00
ATOM   3987  CUW CUW Z2108       7.014 -55.891  38.993  1.00  0.00
ATOM   3988  CUX CUX Z2109     -75.077 -71.219  41.179  1.00  0.00
ATOM   3989  CUY CUY Z2110     -80.251  -6.853  -2.257  1.00  0.00
ATOM   3990  CUZ CUZ Z2111      16.731  70.735 -65.604  1.00  0.00
ATOM   3991  CVA CVA Z2112      40.171 -24.194  -3.137  1.00  0.00
ATOM   3992  CVB CVB Z2113      17.949  56.007   7.252  1.00  0.00
ATOM   3993  CVC CVC Z2114      34.090 -50.953 -26.679  1.00  0.00
ATOM   3994  CVD CVD Z2115      -1.618  73.144 -21.780  1.00  0.00
ATOM   3995  CVE CVE Z2116       8.532 -79.431  25.525  1.00  0.00
ATOM   3996  CVF CVF Z2117      70.433 -51.333 -86.574  1.00  0.00
ATOM   3997  CVG CVG Z2118      -2.627  13.898 -42.054  1.00  0.00
ATOM   3998  CVH CVH Z2119      70.518 -68.766  69.069  1.00  0.00
ATOM   3999  CVI CVI Z2120      26.418  39.435  63.979  1.00  0.00
ATOM   4000  CVJ CVJ Z2121     -79.514  23.359 -70.237  1.00  0.00
ATOM   4001  CVK CVK Z2122     -41.656  29.257  -1.293  1.00  0.00
ATOM   4002  CVL CVL Z2123      45.802 -86.190  28.106  1.00  0.00
ATOM   4003  CVM CVM Z2124      33.290  66.888 -84.224  1.00  0.00
ATOM   4004  CVN CVN Z2125      28.374  39.478  19.766  1.00  0.00
ATOM   4005  CVO CVO Z2126     -81.635 -64.488  63.883  1.00  0.00
ATOM   4006  CVP CVP Z2127      86.191 -26.627  60.022  1.00  0.00
ATOM   4007  CVQ CVQ Z2128     -75.209 -10.451  80.890  1.00  0.00
ATOM   4008  CVR CVR Z2129      35.821 -12.932 -32.793  1.00  0.00
ATOM   4009  CVS CVS Z2130      28.123 -83.129   1.847  1.00  0.00
ATOM   4010  CVT CVT Z2131     -60.452  82.605  14.145  1.00  0.00
ATOM   4011  CVU CVU Z2132      58.360 -55.578 -66.779  1.00  0.00
ATOM   4012  CVV CVV Z2133     -23.729 -30.072 -19.601  1.00  0.00
ATOM   4013  CVW CVW Z2134      25.352  79.772 -45.847  1.00  0.00
ATOM   4014  CVX CVX Z2135      -5.336  52.931  42.418  1.00  0.00
ATOM   4015  CVY CVY Z2136      44.493  72.011 -69.115  1.00  0.00
ATOM   4016  CVZ CVZ Z2137      64.993 -33.983 -16.284  1.00  0.00
ATOM   4017  CWA CWA Z2138     -44.815  82.082  88.567  1.00  0.00
ATOM   4018  CWB CWB Z2139      49.611  30.226  58.776  1.00  0.00
ATOM   4019  CWC CWC Z2140     -56.183   5.163  43.963  1.00  0.00
ATOM   4020  CWD CWD Z2141      67.803 -88.574 -66.570  1.00  0.00
ATOM   4021  CWE CWE Z2142      20.330 -17.991 -56.397  1.00  0.00
ATOM   4022  CWF CWF Z2143     -60.528  34.412 -56.760  1.00  0.00
ATOM   4023  CWG CWG Z2144      10.976 -80.298 -49.421  1.00  0.00
ATOM   4024  CWH CWH Z2145     -25.648  -9.603 -26.909  1.00  0.00
ATOM   4025  CWI CWI Z2146     -68.131  -4.460 -15.067  1.00  0.00
ATOM   4026  CWJ CWJ Z2147     -69.598 -15.268  38.529  1.00  0.00
ATOM   4027  CWK CWK Z2148     -34.861  -5.899 -61.904  1.00  0.00
ATOM   4028  CWL CWL Z2149      46.660  43.214 -30.827  1.00  0.00
ATOM   4029  CWM CWM Z2150      78.551 -51.500  80.924  1.00  0.00
ATOM   4030  CWN CWN Z2151      31.540 -76.256  22.706  1.00  0.00
ATOM   4031  CWO CWO Z2152     -55.211   2.307 -60.150  1.00  0.00
ATOM   4032  CWP CWP Z2153     -10.970 -43.594  -0.550  1.00  0.00
ATOM   4033  CWQ CWQ Z2154     -66.681 -46.376  24.262  1.00  0.00
ATOM   4034  CWR CWR Z2155      25.357 -40.109   2.722  1.00  0.00
ATOM   4035  CWS CWS Z2156      57.716  36.648 -81.755  1.00  0.00
ATOM   4036  CWT CWT Z2157     -74.258  77.983 -48.531  1.00  0.00
ATOM   4037  CWU CWU Z2158      -9.834 -56.604  48.802  1.00  0.00
ATOM   4038  CWV CWV Z2159     -55.669  81.835  75.319  1.00  0.00
ATOM   4039  CWW CWW Z2160     -60.216  30.520 -77.357  1.00  0.00
ATOM   4040  CWX CWX Z2161     -28.730  51.219  75.447  1.00  0.00
ATOM   4041  CWY CWY Z2162      38.667 -89.780  85.388  1.00  0.00
ATOM   4042  CWZ CWZ Z2163      50.943  23.108  82.108  1.00  0.00
ATOM   4043  CXA CXA Z2164      30.901  82.237 -67.737  1.00  0.00
ATOM   4044  CXB CXB Z2165      66.101 -20.726 -64.969  1.00  0.00
ATOM   4045  CXC CXC Z2166     -15.440 -13.967  86.250  1.00  0.00
ATOM   4046  CXD CXD Z2167      11.182 -30.517 -12.214  1.00  0.00
ATOM   4047  CXE CXE Z2168      -4.020  26.751  76.737  1.00  0.00
ATOM   4048  CXF CXF Z2169      82.418  18.859 -77.335  1.00  0.00
ATOM   4049  CXG CXG Z2170     -20.767  -4.460  12.287  1.00  0.00
ATOM   4050  CXH CXH Z2171      35.631  22.486 -41.244  1.00  0.00
ATOM   4051  CXI CXI Z2172     -42.793  41.342  79.103  1.00  0.00
ATOM   4052  CXJ CXJ Z2173      78.222  15.274  -4.365  1.00  0.00
ATOM   4053  CXK CXK Z2174      86.344 -65.190  51.323  1.00  0.00
ATOM   4054  CXL CXL Z2175      76.258  56.615 -21.982  1.00  0.00
ATOM   4055  CXM CXM Z2176     -34.019  -1.354 -77.237  1.00  0.00
ATOM   4056  CXN CXN Z2177      88.388 -71.567   1.258  1.00  0.00
ATOM   4057  CXO CXO Z2178     -82.329  27.097 -12.677  1.00  0.00
ATOM   4058  CXP CXP Z2179     -82.637 -61.940   9.867  1.00  0.00
ATOM   4059  CXQ CXQ Z2180     -24.546  31.905 -39.145  1.00  0.00
ATOM   4060  CXR CXR Z2181     -48.728   3.735 -80.128  1.00  0.00
ATOM   4061  CXS CXS Z2182     -70.552 -49.094  -1.595  1.00  0.00
ATOM   4062  CXT CXT Z2183      -8.902  38.280 -18.263  1.00  0.00
ATOM   4063  CXU CXU Z2184     -82.502 -83.206  59.026  1.00  0.00
ATOM   4064  CXV CXV Z2185     -14.408  73.840  83.666  1.00  0.00
ATOM   4065  CXW CXW Z2186     -82.401 -89.843 -62.077  1.00  0.00
ATOM   4066  CXX CXX Z2187      82.795 -67.880  77.440  1.00  0.00
ATOM   4067  CXY CXY Z2188     -76.265  34.748  40.858  1.00  0.00
ATOM   4068  CXZ CXZ Z2189      28.086  -4.224 -78.474  1.00  0.00
ATOM   4069  CYA CYA Z2190      20.205 -45.007  50.288  1.00  0.00
ATOM   4070  CYB CYB Z2191     -81.974  75.823 -79.233  1.00  0.00
ATOM   4071  CYC CYC Z2192      45.983 -39.853 -79.679  1.00  0.00
ATOM   4072  CYD CYD Z2193      81.298   5.062  21.750  1.00  0.00
ATOM   4073  CYE CYE Z2194     -79.270  82.466 -62.423  1.00  0.00
ATOM   4074  CYF CYF Z2195     -81.892  58.411  39.585  1.00  0.00
ATOM   4075  CYG CYG Z2196      88.882  -3.482 -23.236  1.00  0.00
ATOM   4076  CYH CYH Z2197     -38.744  76.476  56.898  1.00  0.00
ATOM   4077  CYI CYI Z2198      -0.129  38.206   3.500  1.00  0.00
ATOM   4078  CYJ CYJ Z2199      25.061   3.333 -30.642  1.00  0.00
ATOM   4079  CYK CYK Z2200      60.686 -40.832  19.791  1.00  0.00
ATOM   4080  CYL CYL Z2201      40.544 -79.227 -77.143  1.00  0.00
ATOM   4081  CYM CYM Z2202     -23.637 -73.488  34.839  1.00  0.00
ATOM   4082  CYN CYN Z2203     -26.479  11.204 -57.176  1.00  0.00
ATOM   4083  CYO CYO Z2204      10.635  85.924  11.480  1.00  0.00
ATOM   4084  CYP CYP Z2205     -62.281  73.695 -60.324  1.00  0.00
ATOM   4085  CYQ CYQ Z2206      59.200  12.190  51.335  1.00  0.00
ATOM   4086  CYR CYR Z2207     -81.344  82.520  58.987  1.00  0.00
ATOM   4087  CYS CYS Z2208     -42.741 -27.793 -32.721  1.00  0.00
ATOM   4088  CYT CYT Z2209      49.840  69.764  40.804  1.00  0.00
ATOM   4089  CYU CYU Z2210     -55.230  46.017  36.990  1.00  0.00
ATOM   4090  CYV CYV Z2211      79.426  53.257 -57.041  1.00  0.00
ATOM   4091  CYW CYW Z2212      64.634 -56.287 -36.388  1.00  0.00
ATOM   4092  CYX CYX Z2213      80.420 -88.209 -79.499  1.00  0.00
ATOM   4093  CYY CYY Z2214     -21.624  57.463  49.787  1.00  0.00
ATOM   4094  CYZ CYZ Z2215      27.426  44.867 -39.674  1.00  0.00
ATOM   4095  CZA CZA Z2216     -69.875  73.298  73.164  1.00  0.00
ATOM   4096  CZB CZB Z2217      79.529 -32.147 -51.777  1.00  0.00
ATOM   4097  CZC CZC Z2218     -30.410  80.921 -54.049  1.00  0.00
ATOM   4098  CZD CZD Z2219     -68.441  71.549  86.937  1.00  0.00
ATOM   4099  CZE CZE Z2220      -0.024 -29.660  -4.697  1.00  0.00
ATOM   4100  CZF CZF Z2221      41.572 -27.649  70.690  1.00  0.00
ATOM   4101  CZG CZG Z2222     -62.669 -84.313  17.249  1.00  0.00
ATOM   4102  CZH CZH Z2223     -74.815 -59.494 -74.799  1.00  0.00
ATOM   4103  CZI CZI Z2224      89.458  79.928  -2.661  1.00  0.00
ATOM   4104  CZJ CZJ Z2225      58.198  52.915  62.750  1.00  0.00
ATOM   4105  CZK CZK Z2226      -2.396  42.904  26.971  1.00  0.00
ATOM   4106  CZL CZL Z2227     -12.575 -27.496  15.249  1.00  0.00
ATOM   4107  CZM CZM Z2228     -15.447 -86.259 -58.788  1.00  0.00
ATOM   4108  CZN CZN Z2229       7.556  50.439  62.406  1.00  0.00
ATOM   4109  CZO CZO Z2230      -1.125 -83.783  49.213  1.00  0.00
ATOM   4110  CZP CZP Z2231      77.638  30.168 -54.216  1.00  0.00
ATOM   4111  CZQ CZQ Z2232     -80.442 -74.210  25.165  1.00  0.00
ATOM   4112  CZR CZR Z2233     -83.083  45.828  84.241  1.00  0.00
ATOM   4113  CZS CZS Z2234      20.844 -84.651 -74.061  1.00  0.00
ATOM   4114  CZT CZT Z2235      59.474 -35.632 -74.780  1.00  0.00
ATOM   4115  CZU CZU Z2236     -36.657 -48.937 -10.827  1.00  0.00
ATOM   4116  CZV CZV Z2237     -34.051  10.208  28.449  1.00  0.00
ATOM   4117  CZW CZW Z2238      10.115 -41.861  86.231  1.00  0.00
ATOM   4118  CZX CZX Z2239     -77.452   3.865 -77.367  1.00  0.00
ATOM   4119  CZY CZY Z2240      38.866  64.178  22.350  1.00  0.00
ATOM   4120  CZZ CZZ Z2241      72.310  82.467  19.697  1.00  0.00
ATOM   4121  DAA DAA Z2242      63.881 -36.530  82.664  1.00  0.00
ATOM   4122  DAB DAB Z2243      86.203 -84.201 -49.915  1.00  0.00
ATOM   4123  DAC DAC Z2244     -14.520 -61.226  68.886  1.00  0.00
ATOM   4124  DAD DAD Z2245      80.233 -48.073  14.508  1.00  0.00
ATOM   4125  DAE DAE Z2246      20.408  48.182 -64.334  1.00  0.00
ATOM   4126  DAF DAF Z2247      -8.721 -54.517  31.991  1.00  0.00
ATOM   4127  DAG DAG Z2248     -33.343 -40.924 -24.371  1.00  0.00
ATOM   4128  DAH DAH Z2249     -17.712 -60.176 -76.963  1.00  0.00
ATOM   4129  DAI DAI Z2250       3.389 -26.915  80.048  1.00  0.00
ATOM   4130  DAJ DAJ Z2251       6.241 -37.909  62.134  1.00  0.00
ATOM   4131  DAK DAK Z2252      79.083  64.938  43.947  1.00  0.00
ATOM   4132  DAL DAL Z2253     -54.915  34.456  -2.000  1.00  0.00
ATOM   4133  DAM DAM Z2254      75.097  -4.925 -82.651  1.00  0.00
ATOM   4134  DAN DAN Z2255     -57.383 -72.379  48.322  1.00  0.00
ATOM   4135  DAO DAO Z2256      88.160  58.038  74.468  1.00  0.00
ATOM   4136  DAP DAP Z2257      47.001 -42.392 -24.967  1.00  0.00
ATOM   4137  DAQ DAQ Z2258      55.201 -78.006 -32.056  1.00  0.00
ATOM   4138  DAR DAR Z2259     -19.856  17.657  24.282  1.00  0.00
ATOM   4139  DAS DAS Z2260      38.062  45.010  42.312  1.00  0.00
ATOM   4140  DAT DAT Z2261     -16.347 -43.493  73.299  1.00  0.00
ATOM   4141  DAU DAU Z2262     -55.830 -82.012  64.060  1.00  0.00
ATOM   4142  DAV DAV Z2263      17.119 -58.153 -47.370  1.00  0.00
ATOM   4143  DAW DAW Z2264      20.915  -8.337 -63.932  1.00  0.00
ATOM   4144  DAX DAX Z2265     -56.230  82.630  58.813  1.00  0.00
ATOM   4145  DAY DAY Z2266      88.729  74.216 -12.179  1.00  0.00
ATOM   4146  DAZ DAZ Z2267     -73.897  54.566 -52.948  1.00  0.00
ATOM   4147  DBA DBA Z2268       9.260 -77.609 -65.434  1.00  0.00
ATOM   4148  DBB DBB Z2269     -49.839 -48.229   4.588  1.00  0.00
ATOM   4149  DBC DBC Z2270      18.614 -58.597 -65.727  1.00  0.00
ATOM   4150  DBD DBD Z2271     -67.566  56.700  -3.411  1.00  0.00
ATOM   4151  DBE DBE Z2272      77.007  41.940 -76.682  1.00  0.00
ATOM   4152  DBF DBF Z2273     -68.626  81.246 -15.130  1.00  0.00
ATOM   4153  DBG DBG Z2274     -29.681 -70.263  53.786  1.00  0.00
ATOM   4154  DBH DBH Z2275       1.087  72.202   3.571  1.00  0.00
ATOM   4155  DBI DBI Z2276     -31.246 -24.021 -43.414  1.00  0.00
ATOM   4156  DBJ DBJ Z2277     -68.297   8.269  48.402  1.00  0.00
ATOM   4157  DBK DBK Z2278     -21.417  32.227  77.591  1.00  0.00
ATOM   4158  DBL DBL Z2279     -67.813 -36.560 -18.348  1.00  0.00
ATOM   4159  DBM DBM Z2280       7.344  31.095 -52.633  1.00  0.00
ATOM   4160  DBN DBN Z2281      45.804  80.321  67.797  1.00  0.00
ATOM   4161  DBO DBO Z2282      84.111 -47.827 -25.696  1.00  0.00
ATOM   4162  DBP DBP Z2283      66.972 -78.986 -83.701  1.00  0.00
ATOM   4163  DBQ DBQ Z2284     -24.883 -39.958 -56.652  1.00  0.00
ATOM   4164  DBR DBR Z2285     -44.953  22.608 -75.132  1.00  0.00
ATOM   4165  DBS DBS Z2286     -31.504 -21.746 -10.151  1.00  0.00
ATOM   4166  DBT DBT Z2287     -15.847 -33.724 -79.921  1.00  0.00
ATOM   4167  DBU DBU Z2288      43.313  52.333  54.627  1.00  0.00
ATOM   4168  DBV DBV Z2289     -51.381 -40.258 -11.035  1.00  0.00
ATOM   4169  DBW DBW Z2290     -55.152 -39.970 -33.208  1.00  0.00
ATOM   4170  DBX DBX Z2291       2.460 -84.118 -82.249  1.00  0.00
ATOM   4171  DBY DBY Z2292      66.389  78.393 -75.669  1.00  0.00
ATOM   4172  DBZ DBZ Z2293      68.724  36.279 -49.057  1.00  0.00
ATOM   4173  DCA DCA Z2294     -27.708  15.006 -69.967  1.00  0.00
ATOM   4174  DCB DCB Z2295     -85.420 -16.272 -76.663  1.00  0.00
ATOM   4175  DCC DCC Z2296     -23.905  -4.134 -47.395  1.00  0.00
ATOM   4176  DCD DCD Z2297     -19.113  34.065   5.466  1.00  0.00
ATOM   4177  DCE DCE Z2298      35.692 -28.053  45.420  1.00  0.00
ATOM   4178  DCF DCF Z2299       4.570 -48.385  -5.094  1.00  0.00
ATOM   4179  DCG DCG Z2300      19.076 -52.723  -1.008  1.00  0.00
ATOM   4180  DCH DCH Z2301      81.930  58.244  -6.086  1.00  0.00
ATOM   4181  DCI DCI Z2302     -82.137 -82.646   1.371  1.00  0.00
ATOM   4182  DCJ DCJ Z2303     -69.260  23.402 -38.984  1.00  0.00
ATOM   4183  DCK DCK Z2304      58.139  83.579 -30.641  1.00  0.00
ATOM   4184  DCL DCL Z2305     -75.020  -8.753  20.328  1.00  0.00
ATOM   4185  DCM DCM Z2306      62.585  68.258 -24.853  1.00  0.00
ATOM   4186  DCN DCN Z2307      -7.114  15.761 -20.374  1.00  0.00
ATOM   4187  DCO DCO Z2308      80.811 -81.649  41.930  1.00  0.00
ATOM   4188  DCP DCP Z2309       9.945 -61.861  57.797  1.00  0.00
ATOM   4189  DCQ DCQ Z2310     -81.464  83.256  43.728  1.00  0.00
ATOM   4190  DCR DCR Z2311      27.522  17.509 -54.569  1.00  0.00
ATOM   4191  DCS DCS Z2312      87.314  45.389  17.738  1.00  0.00
ATOM   4192  DCT DCT Z2313     -71.416  -7.246  48.717  1.00  0.00
ATOM   4193  DCU DCU Z2314       3.662 -59.799 -56.667  1.00  0.00
ATOM   4194  DCV DCV Z2315     -30.637  23.094  49.587  1.00  0.00
ATOM   4195  DCW DCW Z2316      82.637  -3.562 -44.024  1.00  0.00
ATOM   4196  DCX DCX Z2317     -21.638 -71.210 -10.457  1.00  0.00
ATOM   4197  DCY DCY Z2318       7.379  32.989 -26.739  1.00  0.00
ATOM   4198  DCZ DCZ Z2319      62.858 -14.420 -84.993  1.00  0.00
ATOM   4199  DDA DDA Z2320      76.165  11.598 -30.926  1.00  0.00
ATOM   4200  DDB DDB Z2321      11.132  83.355 -13.833  1.00  0.00
ATOM   4201  DDC DDC Z2322     -48.771 -11.440  52.609  1.00  0.00
ATOM   4202  DDD DDD Z2323      -2.942 -39.975 -56.818  1.00  0.00
ATOM   4203  DDE DDE Z2324      26.279 -82.198  52.837  1.00  0.00
ATOM   4204  DDF DDF Z2325     -17.821  -8.236 -12.040  1.00  0.00
ATOM   4205  DDG DDG Z2326      43.860  78.669  86.717  1.00  0.00
ATOM   4206  DDH DDH Z2327      76.727 -73.399 -68.870  1.00  0.00
ATOM   4207  DDI DDI Z2328     -68.085 -29.244  71.046  1.00  0.00
ATOM   4208  DDJ DDJ Z2329     -26.505  26.547 -23.589  1.00  0.00
ATOM   4209  DDK DDK Z2330      51.248  15.951   3.190  1.00  0.00
ATOM   4210  DDL DDL Z2331     -28.971  47.102 -44.898  1.00  0.00
ATOM   4211  DDM DDM Z2332     -52.430 -64.229 -78.241  1.00  0.00
ATOM   4212  DDN DDN Z2333      25.968  57.783 -51.158  1.00  0.00
ATOM   4213  DDO DDO Z2334      70.526  60.001  72.978  1.00  0.00
ATOM   4214  DDP DDP Z2335      54.869 -68.181  79.967  1.00  0.00
ATOM   4215  DDQ DDQ Z2336     -18.143 -39.847 -42.850  1.00  0.00
ATOM   4216  DDR DDR Z2337     -80.895  52.812 -36.581  1.00  0.00
ATOM   4217  DDS DDS Z2338     -83.523 -65.285 -58.588  1.00  0.00
ATOM   4218  DDT DDT Z2339      88.740  18.159 -62.503  1.00  0.00
ATOM   4219  DDU DDU Z2340      37.197 -18.062 -67.082  1.00  0.00
ATOM   4220  DDV DDV Z2341      -0.657 -14.281  72.492  1.00  0.00
ATOM   4221  DDW DDW Z2342     -17.527  77.045 -12.373  1.00  0.00
ATOM   4222  DDX DDX Z2343      48.291  84.163 -54.996  1.00  0.00
ATOM   4223  DDY DDY Z2344     -65.926 -52.951 -39.030  1.00  0.00
ATOM   4224  DDZ DDZ Z2345     -26.058 -86.405 -50.189  1.00  0.00
ATOM   4225  DEA DEA Z2346     -31.633 -56.580  12.513  1.00  0.00
ATOM   4226  DEB DEB Z2347     -74.333  43.177  -2.874  1.00  0.00
ATOM   4227  DEC DEC Z2348     -50.669  51.473 -25.999  1.00  0.00
ATOM   4228  DED DED Z2349     -53.588  63.663   6.232  1.00  0.00
ATOM   4229  DEE DEE Z2350     -22.408  65.713  67.851  1.00  0.00
ATOM   4230  DEF DEF Z2351      11.220  29.603  74.926  1.00  0.00
ATOM   4231  DEG DEG Z2352     -38.930  38.075 -76.715  1.00  0.00
ATOM   4232  DEH DEH Z2353     -20.770  66.823 -73.140  1.00  0.00
ATOM   4233  DEI DEI Z2354      29.569  48.700  30.061  1.00  0.00
ATOM   4234  DEJ DEJ Z2355      69.501  58.191  50.292  1.00  0.00
ATOM   4235  DEK DEK Z2356      52.832 -19.831  85.914  1.00  0.00
ATOM   4236  DEL DEL Z2357     -79.878  23.084 -31.534  1.00  0.00
ATOM   4237  DEM DEM Z2358      68.829 -82.899 -39.508  1.00  0.00
ATOM   4238  DEN DEN Z2359      53.295   3.260 -34.981  1.00  0.00
ATOM   4239  DEO DEO Z2360     -10.090  18.762 -84.834  1.00  0.00
ATOM   4240  DEP DEP Z2361      45.109 -64.574  64.608  1.00  0.00
ATOM   4241  DEQ DEQ Z2362     -41.517  75.226 -23.739  1.00  0.00
ATOM   4242  DER DER Z2363      21.983  79.662   1.285  1.00  0.00
ATOM   4243  DES DES Z2364      88.315  -7.205  83.773  1.00  0.00
ATOM   4244  DET DET Z2365      56.398  83.991 -44.280  1.00  0.00
ATOM   4245  DEU DEU Z2366      -3.862  -3.376  41.816  1.00  0.00
ATOM   4246  DEV DEV Z2367     -14.816 -28.320 -37.503  1.00  0.00
ATOM   4247  DEW DEW Z2368     -28.472  46.616 -66.078  1.00  0.00
ATOM   4248  DEX DEX Z2369     -32.782  19.011  -8.206  1.00  0.00
ATOM   4249  DEY DEY Z2370      70.812 -88.883  54.202  1.00  0.00
ATOM   4250  DEZ DEZ Z2371     -18.048 -78.730  76.729  1.00  0.00
ATOM   4251  DFA DFA Z2372      65.959  81.310  78.343  1.00  0.00
ATOM   4252  DFB DFB Z2373     -28.683 -87.398 -64.168  1.00  0.00
ATOM   4253  DFC DFC Z2374     -78.585 -81.991 -43.649  1.00  0.00
ATOM   4254  DFD DFD Z2375     -62.305  47.692 -17.175  1.00  0.00
ATOM   4255  DFE DFE Z2376     -51.393  -3.941 -19.127  1.00  0.00
ATOM   4256  DFF DFF Z2377     -66.318   5.312 -50.804  1.00  0.00
ATOM   4257  DFG DFG Z2378      84.301  78.639  55.077  1.00  0.00
ATOM   4258  DFH DFH Z2379      84.228 -15.447 -31.557  1.00  0.00
ATOM   4259  DFI DFI Z2380     -12.861  -8.424 -42.349  1.00  0.00
ATOM   4260  DFJ DFJ Z2381       4.588  67.489 -82.564  1.00  0.00
ATOM   4261  DFK DFK Z2382      -5.857  -5.838  89.591  1.00  0.00
ATOM   4262  DFL DFL Z2383      62.346 -77.061  33.463  1.00  0.00
ATOM   4263  DFM DFM Z2384      -4.130   2.035  79.250  1.00  0.00
ATOM   4264  DFN DFN Z2385      80.171  69.489  85.083  1.00  0.00
ATOM   4265  DFO DFO Z2386      75.541 -35.235 -72.761  1.00  0.00
ATOM   4266  DFP DFP Z2387      85.675 -46.696  66.346  1.00  0.00
ATOM   4267  DFQ DFQ Z2388      73.913 -20.744 -80.301  1.00  0.00
ATOM   4268  DFR DFR Z2389     -66.906  -3.263 -84.028  1.00  0.00
ATOM   4269  DFS DFS Z2390     -80.724  36.348  22.203  1.00  0.00
ATOM   4270  DFT DFT Z2391      26.379  73.213  55.252  1.00  0.00
ATOM   4271  DFU DFU Z2392     -41.734 -60.641  -1.511  1.00  0.00
ATOM   4272  DFV DFV Z2393       7.081  44.344 -15.059  1.00  0.00
ATOM   4273  DFW DFW Z2394      26.099 -56.310  45.040  1.00  0.00
ATOM   4274  DFX DFX Z2395     -78.634 -26.306 -13.073  1.00  0.00
ATOM   4275  DFY DFY Z2396     -79.462 -87.100  83.118  1.00  0.00
ATOM   4276  DFZ DFZ Z2397      59.598 -53.744  84.608  1.00  0.00
ATOM   4277  DGA DGA Z2398      87.289 -16.504  -0.655  1.00  0.00
ATOM   4278  DGB DGB Z2399      15.999  51.606  -9.132  1.00  0.00
ATOM   4279  DGC DGC Z2400     -83.162   4.190  37.561  1.00  0.00
ATOM   4280  DGD DGD Z2401      39.052 -80.283 -59.975  1.00  0.00
ATOM   4281  DGE DGE Z2402     -12.027  56.480  68.881  1.00  0.00
ATOM   4282  DGF DGF Z2403     -40.495 -78.375  43.530  1.00  0.00
ATOM   4283  DGG DGG Z2404     -79.249 -49.015 -56.353  1.00  0.00
ATOM   4284  DGH DGH Z2405     -75.472 -24.945 -37.950  1.00  0.00
ATOM   4285  DGI DGI Z2406      75.276 -60.891  27.379  1.00  0.00
ATOM   4286  DGJ DGJ Z2407       8.054 -26.705  16.921  1.00  0.00
ATOM   4287  DGK DGK Z2408     -22.095  26.643 -81.154  1.00  0.00
ATOM   4288  DGL DGL Z2409     -84.869 -44.152  11.020  1.00  0.00
ATOM   4289  DGM DGM Z2410     -21.152  15.182  69.316  1.00  0.00
ATOM   4290  DGN DGN Z2411      76.616  35.736 -10.777  1.00  0.00
ATOM   4291  DGO DGO Z2412      52.068  83.083  11.444  1.00  0.00
ATOM   4292  DGP DGP Z2413      -7.552 -76.154  59.734  1.00  0.00
ATOM   4293  DGQ DGQ Z2414      54.104  75.667  23.098  1.00  0.00
ATOM   4294  DGR DGR Z2415      59.007  -6.548  49.586  1.00  0.00
ATOM   4295  DGS DGS Z2416      -1.320 -59.475  62.803  1.00  0.00
ATOM   4296  DGT DGT Z2417     -46.157  59.714  81.510  1.00  0.00
ATOM   4297  DGU DGU Z2418     -15.261  30.228 -51.111  1.00  0.00
ATOM   4298  DGV DGV Z2419      81.797 -41.263  44.231  1.00  0.00
ATOM   4299  DGW DGW Z2420      -8.545  68.511 -77.176  1.00  0.00
ATOM   4300  DGX DGX Z2421       7.047 -81.874  -0.169  1.00  0.00
ATOM   4301  DGY DGY Z2422     -43.176  74.420  -0.290  1.00  0.00
ATOM   4302  DGZ DGZ Z2423     -81.628  63.506  -8.495  1.00  0.00
ATOM   4303  DHA DHA Z2424     -60.160 -20.320  42.669  1.00  0.00
ATOM   4304  DHB DHB Z2425     -33.038   8.024 -87.078  1.00  0.00
ATOM   4305  DHC DHC Z2426      69.698 -21.704  59.667  1.00  0.00
ATOM   4306  DHD DHD Z2427      17.235 -78.423  -3.978  1.00  0.00
ATOM   4307  DHE DHE Z2428     -56.317  53.178 -60.689  1.00  0.00
ATOM   4308  DHF DHF Z2429      87.302 -38.982 -82.313  1.00  0.00
ATOM   4309  DHG DHG Z2430      12.774  15.925  66.175  1.00  0.00
ATOM   4310  DHH DHH Z2431     -76.554 -18.304 -23.964  1.00  0.00
ATOM   4311  DHI DHI Z2432      79.749 -48.910  -8.771  1.00  0.00
ATOM   4312  DHJ DHJ Z2433      -2.486  78.608 -39.075  1.00  0.00
ATOM   4313  DHK DHK Z2434      -6.950  48.655  82.063  1.00  0.00
ATOM   4314  DHL DHL Z2435      20.196 -50.692 -54.814  1.00  0.00
ATOM   4315  DHM DHM Z2436      62.353  56.935 -80.423  1.00  0.00
ATOM   4316  DHN DHN Z2437      20.883 -36.479  78.294  1.00  0.00
ATOM   4317  DHO DHO Z2438     -58.607  17.642 -61.586  1.00  0.00
ATOM   4318  DHP DHP Z2439      39.662 -89.330 -10.239  1.00  0.00
ATOM   4319  DHQ DHQ Z2440      85.394  15.519 -49.729  1.00  0.00
ATOM   4320  DHR DHR Z2441      46.314 -25.448 -81.703  1.00  0.00
ATOM   4321  DHS DHS Z2442      85.937 -75.170 -83.817  1.00  0.00
ATOM   4322  DHT DHT Z2443      89.655 -44.218 -38.849  1.00  0.00
ATOM   4323  DHU DHU Z2444      -7.763 -61.476  14.964  1.00  0.00
ATOM   4324  DHV DHV Z2445       4.717  39.753  83.179  1.00  0.00
ATOM   4325  DHW DHW Z2446     -12.703  18.305 -69.241  1.00  0.00
ATOM   4326  DHX DHX Z2447      57.620 -62.304  27.631  1.00  0.00
ATOM   4327  DHY DHY Z2448     -76.384  15.792 -55.369  1.00  0.00
ATOM   4328  DHZ DHZ Z2449      -1.227 -57.677   0.981  1.00  0.00
ATOM   4329  DIA DIA Z2450       2.504 -88.002  64.515  1.00  0.00
ATOM   4330  DIB DIB Z2451      13.386  75.584 -38.114  1.00  0.00
ATOM   4331  DIC DIC Z2452      25.656 -88.342 -59.228  1.00  0.00
ATOM   4332  DID DID Z2453      42.414 -37.504 -42.268  1.00  0.00
ATOM   4333  DIE DIE Z2454      60.703  58.814  36.052  1.00  0.00
ATOM   4334  DIF DIF Z2455     -17.476  22.034  49.136  1.00  0.00
ATOM   4335  DIG DIG Z2456     -34.028  65.571 -63.874  1.00  0.00
ATOM   4336  DIH DIH Z2457     -43.453 -52.928 -86.695  1.00  0.00
ATOM   4337  DII DII Z2458     -84.155 -40.197 -43.592  1.00  0.00
ATOM   4338  DIJ DIJ Z2459      59.252  16.179 -29.744  1.00  0.00
ATOM   4339  DIK DIK Z2460     -20.516  57.460 -55.744  1.00  0.00
ATOM   4340  DIL DIL Z2461      59.943  82.355 -18.277  1.00  0.00
ATOM   4341  DIM DIM Z2462     -14.246  81.305 -57.136  1.00  0.00
ATOM   4342  DIN DIN Z2463     -82.874  25.669 -50.689  1.00  0.00
ATOM   4343  DIO DIO Z2464      44.979 -42.683  -1.943  1.00  0.00
ATOM   4344  DIP DIP Z2465      31.575 -68.759 -45.187  1.00  0.00
ATOM   4345  DIQ DIQ Z2466      81.770 -62.359 -70.548  1.00  0.00
ATOM   4346  DIR DIR Z2467     -10.886 -33.030  61.333  1.00  0.00
ATOM   4347  DIS DIS Z2468     -70.482 -52.641  87.167  1.00  0.00
ATOM   4348  DIT DIT Z2469      28.400  62.389  57.224  1.00  0.00
ATOM   4349  DIU DIU Z2470      50.217 -37.971  11.516  1.00  0.00
ATOM   4350  DIV DIV Z2471      61.199  81.753  -0.568  1.00  0.00
ATOM   4351  DIW DIW Z2472      85.642  -1.910 -55.811  1.00  0.00
ATOM   4352  DIX DIX Z2473     -27.980 -17.482 -54.943  1.00  0.00
ATOM   4353  DIY DIY Z2474     -68.992 -10.458 -29.943  1.00  0.00
ATOM   4354  DIZ DIZ Z2475      61.477 -90.225  43.681  1.00  0.00
ATOM   4355  DJA DJA Z2476     -69.581  10.871 -17.339  1.00  0.00
ATOM   4356  DJB DJB Z2477      41.651   4.025 -26.418  1.00  0.00
ATOM   4357  DJC DJC Z2478      39.669 -53.908  -1.178  1.00  0.00
ATOM   4358  DJD DJD Z2479      -9.989 -29.837 -19.948  1.00  0.00
ATOM   4359  DJE DJE Z2480      40.617   5.104  75.631  1.00  0.00
ATOM   4360  DJF DJF Z2481      30.301 -37.018 -83.301  1.00  0.00
ATOM   4361  DJG DJG Z2482     -49.671  79.867 -46.169  1.00  0.00
ATOM   4362  DJH DJH Z2483     -74.238  15.160  61.805  1.00  0.00
ATOM   4363  DJI DJI Z2484      30.331  34.121  38.584  1.00  0.00
ATOM   4364  DJJ DJJ Z2485     -81.672   4.858 -51.574  1.00  0.00
ATOM   4365  DJK DJK Z2486      82.641 -82.841 -19.671  1.00  0.00
ATOM   4366  DJL DJL Z2487      -8.664  71.267  49.677  1.00  0.00
ATOM   4367  DJM DJM Z2488      67.850 -40.549  -0.096  1.00  0.00
ATOM   4368  DJN DJN Z2489     -10.857 -64.927 -65.905  1.00  0.00
ATOM   4369  DJO DJO Z2490     -31.907 -26.340  83.031  1.00  0.00
ATOM   4370  DJP DJP Z2491     -31.324 -53.181 -33.270  1.00  0.00
ATOM   4371  DJQ DJQ Z2492      55.946 -16.370  -2.725  1.00  0.00
ATOM   4372  DJR DJR Z2493     -19.625 -50.070 -84.589  1.00  0.00
ATOM   4373  DJS DJS Z2494      87.011 -30.823  78.157  1.00  0.00
ATOM   4374  DJT DJT Z2495      75.100 -83.500  74.074  1.00  0.00
ATOM   4375  DJU DJU Z2496       8.508  68.005  18.548  1.00  0.00
ATOM   4376  DJV DJV Z2497      13.799 -70.937   5.692  1.00  0.00
ATOM   4377  DJW DJW Z2498      -9.094  85.090 -24.818  1.00  0.00
ATOM   4378  DJX DJX Z2499      70.520  22.666 -22.509  1.00  0.00
ATOM   4379  DJY DJY Z2500     -24.465  45.932  65.955  1.00  0.00
ATOM   4380  DJZ DJZ Z2501      32.207 -67.585 -62.449  1.00  0.00
ATOM   4381  DKA DKA Z2502      20.943  49.276  45.712  1.00  0.00
ATOM   4382  DKB DKB Z2503      49.166 -32.677 -67.658  1.00  0.00
ATOM   4383  DKC DKC Z2504     -39.214  35.381 -51.530  1.00  0.00
ATOM   4384  DKD DKD Z2505       2.357  49.024  -4.294  1.00  0.00
ATOM   4385  DKE DKE Z2506      17.461 -89.935 -33.741  1.00  0.00
ATOM   4386  DKF DKF Z2507     -72.148 -51.078 -24.081  1.00  0.00
ATOM   4387  DKG DKG Z2508     -47.644 -63.946  42.860  1.00  0.00
ATOM   4388  DKH DKH Z2509      59.544  38.223 -37.064  1.00  0.00
ATOM   4389  DKI DKI Z2510     -61.428   6.938  -6.922  1.00  0.00
ATOM   4390  DKJ DKJ Z2511     -81.442  56.590  63.473  1.00  0.00
ATOM   4391  DKK DKK Z2512     -82.272 -22.724  65.997  1.00  0.00
ATOM   4392  DKL DKL Z2513     -77.292  61.532 -81.360  1.00  0.00
ATOM   4393  DKM DKM Z2514      40.325  -1.803 -43.489  1.00  0.00
ATOM   4394  DKN DKN Z2515      35.973 -63.805 -25.585  1.00  0.00
ATOM   4395  DKO DKO Z2516     -44.664  81.623  14.053  1.00  0.00
ATOM   4396  DKP DKP Z2517      58.244 -64.558 -76.346  1.00  0.00
ATOM   4397  DKQ DKQ Z2518     -42.176   6.994  -0.179  1.00  0.00
ATOM   4398  DKR DKR Z2519     -75.207  82.904 -33.503  1.00  0.00
ATOM   4399  DKS DKS Z2520     -35.005 -88.812  87.552  1.00  0.00
ATOM   4400  DKT DKT Z2521      88.430  -3.607  69.412  1.00  0.00
ATOM   4401  DKU DKU Z2522     -38.812  47.987   5.858  1.00  0.00
ATOM   4402  DKV DKV Z2523     -63.441 -69.893  87.442  1.00  0.00
ATOM   4403  DKW DKW Z2524     -73.776 -40.087  10.365  1.00  0.00
ATOM   4404  DKX DKX Z2525      87.700  55.283 -37.851  1.00  0.00
ATOM   4405  DKY DKY Z2526     -26.580  24.632 -48.087  1.00  0.00
ATOM   4406  DKZ DKZ Z2527     -26.924 -17.278 -73.714  1.00  0.00
ATOM   4407  DLA DLA Z2528     -54.322 -83.168  78.628  1.00  0.00
ATOM   4408  DLB DLB Z2529     -82.975 -29.036  33.891  1.00  0.00
ATOM   4409  DLC DLC Z2530     -62.063 -34.551  -3.344  1.00  0.00
ATOM   4410  DLD DLD Z2531     -24.834  77.752  57.870  1.00  0.00
ATOM   4411  DLE DLE Z2532      29.414  69.077  16.121  1.00  0.00
ATOM   4412  DLF DLF Z2533     -52.839 -52.461  35.904  1.00  0.00
ATOM   4413  DLG DLG Z2534     -14.646  65.443 -61.162  1.00  0.00
ATOM   4414  DLH DLH Z2535     -26.431  83.427 -79.340  1.00  0.00
ATOM   4415  DLI DLI Z2536     -60.116 -21.992  60.866  1.00  0.00
ATOM   4416  DLJ DLJ Z2537      -2.689 -27.584  40.154  1.00  0.00
ATOM   4417  DLK DLK Z2538      15.125 -22.823 -28.970  1.00  0.00
ATOM   4418  DLL DLL Z2539      74.452  42.669  33.061  1.00  0.00
ATOM   4419  DLM DLM Z2540     -48.618  37.822 -23.545  1.00  0.00
ATOM   4420  DLN DLN Z2541     -78.389 -75.051 -81.558  1.00  0.00
ATOM   4421  DLO DLO Z2542      -4.280  58.817  13.544  1.00  0.00
ATOM   4422  DLP DLP Z2543      -4.817   6.643   2.616  1.00  0.00
ATOM   4423  DLQ DLQ Z2544      -0.129  81.658 -61.732  1.00  0.00
ATOM   4424  DLR DLR Z2545      62.450  60.978  86.047  1.00  0.00
ATOM   4425  DLS DLS Z2546      72.535  82.299  51.052  1.00  0.00
ATOM   4426  DLT DLT Z2547      54.901  47.430  47.046  1.00  0.00
ATOM   4427  DLU DLU Z2548     -83.782   9.030  78.476  1.00  0.00
ATOM   4428  DLV DLV Z2549      16.054  41.902  75.458  1.00  0.00
ATOM   4429  DLW DLW Z2550      86.257  30.655   8.847  1.00  0.00
ATOM   4430  DLX DLX Z2551      62.889  68.360 -68.337  1.00  0.00
ATOM   4431  DLY DLY Z2552      37.777 -20.193  88.531  1.00  0.00
ATOM   4432  DLZ DLZ Z2553      32.839 -41.320  55.354  1.00  0.00
ATOM   4433  DMA DMA Z2554     -17.907  69.819 -28.179  1.00  0.00
ATOM   4434  DMB DMB Z2555      89.649  25.285  47.101  1.00  0.00
ATOM   4435  DMC DMC Z2556      58.898 -47.246 -87.196  1.00  0.00
ATOM   4436  DMD DMD Z2557      19.823 -24.352   3.062  1.00  0.00
ATOM   4437  DME DME Z2558      84.827 -30.246 -33.743  1.00  0.00
ATOM   4438  DMF DMF Z2559      46.429 -81.036  74.690  1.00  0.00
ATOM   4439  DMG DMG Z2560      -4.553 -88.465  77.806  1.00  0.00
ATOM   4440  DMH DMH Z2561      65.913  77.802  37.073  1.00  0.00
ATOM   4441  DMI DMI Z2562     -30.027 -70.337  86.950  1.00  0.00
ATOM   4442  DMJ DMJ Z2563      -3.006   9.353  59.386  1.00  0.00
ATOM   4443  DMK DMK Z2564      67.162 -50.621  21.761  1.00  0.00
ATOM   4444  DML DML Z2565      82.452  59.748  28.762  1.00  0.00
ATOM   4445  DMM DMM Z2566      37.258 -66.014  37.368  1.00  0.00
ATOM   4446  DMN DMN Z2567     -38.245 -11.482 -37.909  1.00  0.00
ATOM   4447  DMO DMO Z2568      18.130 -65.123 -79.142  1.00  0.00
ATOM   4448  DMP DMP Z2569     -33.588  19.557   8.472  1.00  0.00
ATOM   4449  DMQ DMQ Z2570     -33.285  56.471 -56.628  1.00  0.00
ATOM   4450  DMR DMR Z2571      88.509  14.657  83.233  1.00  0.00
ATOM   4451  DMS DMS Z2572      78.154   4.295  51.876  1.00  0.00
ATOM   4452  DMT DMT Z2573     -27.150 -36.255  -5.961  1.00  0.00
ATOM   4453  DMU DMU Z2574      32.747 -41.947  -8.545  1.00  0.00
ATOM   4454  DMV DMV Z2575       2.643  61.691  -9.327  1.00  0.00
ATOM   4455  DMW DMW Z2576     -30.957 -86.219   6.698  1.00  0.00
ATOM   4456  DMX DMX Z2577     -39.410  33.660   9.841  1.00  0.00
ATOM   4457  DMY DMY Z2578     -79.843  -3.532  63.102  1.00  0.00
ATOM   4458  DMZ DMZ Z2579     -52.495  55.157  17.224  1.00  0.00
ATOM   4459  DNA DNA Z2580     -79.578 -29.601  85.954  1.00  0.00
ATOM   4460  DNB DNB Z2581      -4.135  85.509  23.975  1.00  0.00
ATOM   4461  DNC DNC Z2582     -67.326 -18.069  86.749  1.00  0.00
ATOM   4462  DND DND Z2583     -79.504 -58.224  41.989  1.00  0.00
ATOM   4463  DNE DNE Z2584     -42.572  26.383  37.500  1.00  0.00
ATOM   4464  DNF DNF Z2585      89.885  37.215 -58.297  1.00  0.00
ATOM   4465  DNG DNG Z2586     -67.342 -74.216  60.674  1.00  0.00
ATOM   4466  DNH DNH Z2587     -25.062 -28.634 -61.160  1.00  0.00
ATOM   4467  DNI DNI Z2588      45.614  55.957 -78.327  1.00  0.00
ATOM   4468  DNJ DNJ Z2589     -20.019  69.039 -40.050  1.00  0.00
ATOM   4469  DNK DNK Z2590     -78.032  40.169 -43.133  1.00  0.00
ATOM   4470  DNL DNL Z2591      72.733 -50.515 -73.105  1.00  0.00
ATOM   4471  DNM DNM Z2592      -6.162  56.907 -17.874  1.00  0.00
ATOM   4472  DNN DNN Z2593      87.222  18.354  19.309  1.00  0.00
ATOM   4473  DNO DNO Z2594     -59.445  44.441  61.454  1.00  0.00
ATOM   4474  DNP DNP Z2595     -36.860 -60.985  42.871  1.00  0.00
ATOM   4475  DNQ DNQ Z2596     -28.788  -4.739  34.083  1.00  0.00
ATOM   4476  DNR DNR Z2597     -25.797  41.107 -86.530  1.00  0.00
ATOM   4477  DNS DNS Z2598      54.194 -16.932 -19.190  1.00  0.00
ATOM   4478  DNT DNT Z2599      -3.063 -80.819 -39.263  1.00  0.00
ATOM   4479  DNU DNU Z2600      64.299  19.968  23.735  1.00  0.00
ATOM   4480  DNV DNV Z2601      -8.566 -46.881  86.226  1.00  0.00
ATOM   4481  DNW DNW Z2602     -23.471  10.597 -41.769  1.00  0.00
ATOM   4482  DNX DNX Z2603     -82.503  78.132 -23.413  1.00  0.00
ATOM   4483  DNY DNY Z2604      86.340 -80.729  61.658  1.00  0.00
ATOM   4484  DNZ DNZ Z2605      -1.824 -90.501 -31.699  1.00  0.00
ATOM   4485  DOA DOA Z2606     -41.332 -73.452 -85.836  1.00  0.00
ATOM   4486  DOB DOB Z2607     -81.286 -35.663  69.544  1.00  0.00
ATOM   4487  DOC DOC Z2608      87.107 -85.243  82.882  1.00  0.00
ATOM   4488  DOD DOD Z2609      14.906  -1.566 -52.318  1.00  0.00
ATOM   4489  DOE DOE Z2610     -34.877 -36.075 -86.210  1.00  0.00
ATOM   4490  DOF DOF Z2611      89.595   2.096 -80.573  1.00  0.00
ATOM   4491  DOG DOG Z2612     -20.348  38.116 -75.019  1.00  0.00
ATOM   4492  DOH DOH Z2613      79.573  76.774 -84.848  1.00  0.00
ATOM   4493  DOI DOI Z2614       2.023  26.075  -1.623  1.00  0.00
ATOM   4494  DOJ DOJ Z2615     -46.315 -17.857 -18.419  1.00  0.00
ATOM   4495  DOK DOK Z2616      52.924  84.560  41.183  1.00  0.00
ATOM   4496  DOL DOL Z2617     -84.119  37.533  65.519  1.00  0.00
ATOM   4497  DOM DOM Z2618      36.999 -14.710 -51.173  1.00  0.00
ATOM   4498  DON DON Z2619     -49.752  43.741  25.160  1.00  0.00
ATOM   4499  DOO DOO Z2620       2.607  13.359 -12.185  1.00  0.00
ATOM   4500  DOP DOP Z2621     -26.528 -53.021  56.155  1.00  0.00
ATOM   4501  DOQ DOQ Z2622      63.084  19.222  64.801  1.00  0.00
ATOM   4502  DOR DOR Z2623      18.668  74.058  25.303  1.00  0.00
ATOM   4503  DOS DOS Z2624     -13.086  41.292 -36.356  1.00  0.00
ATOM   4504  DOT DOT Z2625      73.519  32.911  26.262  1.00  0.00
ATOM   4505  DOU DOU Z2626     -85.711 -13.607  58.164  1.00  0.00
ATOM   4506  DOV DOV Z2627     -81.093 -61.270  29.556  1.00  0.00
ATOM   4507  DOW DOW Z2628     -24.088  68.325  42.919  1.00  0.00
ATOM   4508  DOX DOX Z2629      25.643  43.755 -27.695  1.00  0.00
ATOM   4509  DOY DOY Z2630     -23.859 -59.763 -60.574  1.00  0.00
ATOM   4510  DOZ DOZ Z2631     -84.865 -56.932  51.550  1.00  0.00
ATOM   4511  DPA DPA Z2632     -58.037  -6.610  -5.525  1.00  0.00
ATOM   4512  DPB DPB Z2633      35.413  80.198  20.372  1.00  0.00
ATOM   4513  DPC DPC Z2634      89.201  36.870  33.595  1.00  0.00
ATOM   4514  DPD DPD Z2635       7.526 -43.022 -48.690  1.00  0.00
ATOM   4515  DPE DPE Z2636     -15.379  51.943   4.807  1.00  0.00
ATOM   4516  DPF DPF Z2637     -85.528  85.050  19.209  1.00  0.00
ATOM   4517  DPG DPG Z2638     -54.416  74.909 -13.678  1.00  0.00
ATOM   4518  DPH DPH Z2639      84.860  80.675 -66.974  1.00  0.00
ATOM   4519  DPI DPI Z2640      42.685 -60.019  16.104  1.00  0.00
ATOM   4520  DPJ DPJ Z2641     -17.603  13.315  89.278  1.00  0.00
ATOM   4521  DPK DPK Z2642     -57.700 -88.438 -82.485  1.00  0.00
ATOM   4522  DPL DPL Z2643     -85.245 -60.128  81.795  1.00  0.00
ATOM   4523  DPM DPM Z2644     -83.650  83.062  82.006  1.00  0.00
ATOM   4524  DPN DPN Z2645      49.666 -90.082 -54.216  1.00  0.00
ATOM   4525  DPO DPO Z2646     -50.359 -67.130  17.465  1.00  0.00
ATOM   4526  DPP DPP Z2647      -7.107 -39.836  22.861  1.00  0.00
ATOM   4527  DPQ DPQ Z2648      81.937 -88.287   8.727  1.00  0.00
ATOM   4528  DPR DPR Z2649     -14.859  59.807 -32.386  1.00  0.00
ATOM   4529  DPS DPS Z2650      77.062 -31.167  39.090  1.00  0.00
ATOM   4530  DPT DPT Z2651      47.740  81.497 -82.468  1.00  0.00
ATOM   4531  DPU DPU Z2652      19.900 -27.556 -72.763  1.00  0.00
ATOM   4532  DPV DPV Z2653      75.338 -15.529  24.246  1.00  0.00
ATOM   4533  DPW DPW Z2654      42.146 -67.186  53.063  1.00  0.00
ATOM   4534  DPX DPX Z2655     -46.470 -34.385  61.700  1.00  0.00
ATOM   4535  DPY DPY Z2656     -66.929  55.086  43.755  1.00  0.00
ATOM   4536  DPZ DPZ Z2657     -18.752 -83.675  -2.611  1.00  0.00
ATOM   4537  DQA DQA Z2658      22.288  83.002  36.153  1.00  0.00
ATOM   4538  DQB DQB Z2659      89.822 -84.510 -32.036  1.00  0.00
ATOM   4539  DQC DQC Z2660      82.509  86.032  30.113  1.00  0.00
ATOM   4540  DQD DQD Z2661      52.208  29.261  25.844  1.00  0.00
ATOM   4541  DQE DQE Z2662     -83.462 -74.671  88.670  1.00  0.00
ATOM   4542  DQF DQF Z2663      11.616 -38.091  33.978  1.00  0.00
ATOM   4543  DQG DQG Z2664     -42.433  42.061  -4.476  1.00  0.00
ATOM   4544  DQH DQH Z2665     -70.652  83.355  85.732  1.00  0.00
ATOM   4545  DQI DQI Z2666     -55.612  69.998  41.417  1.00  0.00
ATOM   4546  DQJ DQJ Z2667      71.526  75.771   7.625  1.00  0.00
ATOM   4547  DQK DQK Z2668       2.048  49.760   9.896  1.00  0.00
ATOM   4548  DQL DQL Z2669      26.413 -85.549 -15.193  1.00  0.00
ATOM   4549  DQM DQM Z2670     -34.791  -9.134  -4.552  1.00  0.00
ATOM   4550  DQN DQN Z2671      28.625 -23.869 -38.637  1.00  0.00
ATOM   4551  DQO DQO Z2672     -83.612  66.925  51.200  1.00  0.00
ATOM   4552  DQP DQP Z2673     -32.896 -63.673 -75.516  1.00  0.00
ATOM   4553  DQQ DQQ Z2674     -56.907  45.880 -44.081  1.00  0.00
ATOM   4554  DQR DQR Z2675      67.942 -16.951  -8.481  1.00  0.00
ATOM   4555  DQS DQS Z2676      -9.975 -59.355  -8.486  1.00  0.00
ATOM   4556  DQT DQT Z2677     -68.143 -87.664  49.212  1.00  0.00
ATOM   4557  DQU DQU Z2678      37.335  54.352 -43.662  1.00  0.00
ATOM   4558  DQV DQV Z2679     -60.700 -37.306  84.414  1.00  0.00
ATOM   4559  DQW DQW Z2680      74.149  -9.112  70.740  1.00  0.00
ATOM   4560  DQX DQX Z2681      38.782 -35.271 -14.276  1.00  0.00
ATOM   4561  DQY DQY Z2682     -55.615 -14.617 -34.958  1.00  0.00
ATOM   4562  DQZ DQZ Z2683     -36.706  67.359  44.711  1.00  0.00
ATOM   4563  DRA DRA Z2684      44.752 -63.514 -72.034  1.00  0.00
ATOM   4564  DRB DRB Z2685     -76.681 -16.226 -84.381  1.00  0.00
ATOM   4565  DRC DRC Z2686      69.618 -42.678 -38.629  1.00  0.00
ATOM   4566  DRD DRD Z2687     -39.970  -1.599  26.263  1.00  0.00
ATOM   4567  DRE DRE Z2688      59.496  25.798  -7.585  1.00  0.00
ATOM   4568  DRF DRF Z2689      18.720 -20.819  85.479  1.00  0.00
ATOM   4569  DRG DRG Z2690     -37.261 -84.126  62.045  1.00  0.00
ATOM   4570  DRH DRH Z2691     -60.510  65.790 -80.016  1.00  0.00
ATOM   4571  DRI DRI Z2692      89.464  47.613 -25.378  1.00  0.00
ATOM   4572  DRJ DRJ Z2693      87.180 -28.508 -19.415  1.00  0.00
ATOM   4573  DRK DRK Z2694      19.470 -54.021  68.567  1.00  0.00
ATOM   4574  DRL DRL Z2695     -45.432  26.641 -59.635  1.00  0.00
ATOM   4575  DRM DRM Z2696      -6.688 -89.952 -10.004  1.00  0.00
ATOM   4576  DRN DRN Z2697     -12.287  -4.622  31.491  1.00  0.00
ATOM   4577  DRO DRO Z2698     -66.061 -63.868  41.902  1.00  0.00
ATOM   4578  DRP DRP Z2699      63.650 -89.020  84.297  1.00  0.00
ATOM   4579  DRQ DRQ Z2700      50.943  31.850 -44.481  1.00  0.00
ATOM   4580  DRR DRR Z2701      34.604 -60.568 -36.312  1.00  0.00
ATOM   4581  DRS DRS Z2702     -22.864 -85.658  50.950  1.00  0.00
ATOM   4582  DRT DRT Z2703     -53.827  13.482 -16.330  1.00  0.00
ATOM   4583  DRU DRU Z2704      36.384  -4.125  67.977  1.00  0.00
ATOM   4584  DRV DRV Z2705      65.451  23.904  10.762  1.00  0.00
ATOM   4585  DRW DRW Z2706      79.549  76.938 -20.885  1.00  0.00
ATOM   4586  DRX DRX Z2707     -39.478 -42.882 -40.730  1.00  0.00
ATOM   4587  DRY DRY Z2708     -45.699  46.438  46.632  1.00  0.00
ATOM   4588  DRZ DRZ Z2709     -52.454  81.233  -0.735  1.00  0.00
ATOM   4589  DSA DSA Z2710     -82.281  67.097  85.330  1.00  0.00
ATOM   4590  DSB DSB Z2711     -83.351  -3.470 -64.919  1.00  0.00
ATOM   4591  DSC DSC Z2712      10.720 -86.853  44.866  1.00  0.00
ATOM   4592  DSD DSD Z2713      24.519 -34.475 -53.778  1.00  0.00
ATOM   4593  DSE DSE Z2714      61.244 -76.741  50.926  1.00  0.00
ATOM   4594  DSF DSF Z2715     -55.583 -72.943  27.441  1.00  0.00
ATOM   4595  DSG DSG Z2716      53.913 -50.676  20.016  1.00  0.00
ATOM   4596  DSH DSH Z2717      -1.920  82.413 -83.944  1.00  0.00
ATOM   4597  DSI DSI Z2718      86.727 -32.046  31.670  1.00  0.00
ATOM   4598  DSJ DSJ Z2719     -81.984   4.470 -21.243  1.00  0.00
ATOM   4599  DSK DSK Z2720     -82.968 -70.743 -15.340  1.00  0.00
ATOM   4600  DSL DSL Z2721      30.388  54.656 -65.534  1.00  0.00
ATOM   4601  DSM DSM Z2722     -84.594  18.704   5.245  1.00  0.00
ATOM   4602  DSN DSN Z2723     -79.588 -23.798   3.236  1.00  0.00
ATOM   4603  DSO DSO Z2724      90.106 -22.853 -42.568  1.00  0.00
ATOM   4604  DSP DSP Z2725     -76.189 -69.288 -34.421  1.00  0.00
ATOM   4605  DSQ DSQ Z2726     -45.715   6.770  55.893  1.00  0.00
ATOM   4606  DSR DSR Z2727      16.934  12.113 -52.427  1.00  0.00
ATOM   4607  DSS DSS Z2728     -16.921  77.623 -68.740  1.00  0.00
ATOM   4608  DST DST Z2729      63.569  50.580 -41.092  1.00  0.00
ATOM   4609  DSU DSU Z2730      89.395   7.608 -37.365  1.00  0.00
ATOM   4610  DSV DSV Z2731      -8.795  84.936  -1.892  1.00  0.00
ATOM   4611  DSW DSW Z2732      21.769  44.906 -51.738  1.00  0.00
ATOM   4612  DSX DSX Z2733      35.416  52.866  -0.282  1.00  0.00
ATOM   4613  DSY DSY Z2734     -83.972 -33.271 -81.109  1.00  0.00
ATOM   4614  DSZ DSZ Z2735     -34.115 -73.082   1.244  1.00  0.00
ATOM   4615  DTA DTA Z2736     -34.005 -40.214   9.193  1.00  0.00
ATOM   4616  DTB DTB Z2737     -79.978 -66.118 -45.711  1.00  0.00
ATOM   4617  DTC DTC Z2738      17.330  11.192 -83.178  1.00  0.00
ATOM   4618  DTD DTD Z2739     -70.745  67.940  44.155  1.00  0.00
ATOM   4619  DTE DTE Z2740      20.321 -67.676  44.614  1.00  0.00
ATOM   4620  DTF DTF Z2741     -80.535 -59.007  -2.926  1.00  0.00
ATOM   4621  DTG DTG Z2742      88.806   2.744  41.928  1.00  0.00
ATOM   4622  DTH DTH Z2743      87.000  67.791  14.042  1.00  0.00
ATOM   4623  DTI DTI Z2744      -0.732  61.866  58.471  1.00  0.00
ATOM   4624  DTJ DTJ Z2745     -81.840  -6.206 -34.521  1.00  0.00
ATOM   4625  DTK DTK Z2746      12.728 -89.486 -15.646  1.00  0.00
ATOM   4626  DTL DTL Z2747      70.503 -77.428 -27.071  1.00  0.00
ATOM   4627  DTM DTM Z2748     -62.498  12.395 -87.569  1.00  0.00
ATOM   4628  DTN DTN Z2749     -82.754 -47.435  27.949  1.00  0.00
ATOM   4629  DTO DTO Z2750      57.083 -90.775 -17.467  1.00  0.00
ATOM   4630  DTP DTP Z2751      53.292  57.537 -38.633  1.00  0.00
ATOM   4631  DTQ DTQ Z2752     -29.041  10.098  41.325  1.00  0.00
ATOM   4632  DTR DTR Z2753     -45.953 -48.382 -21.181  1.00  0.00
ATOM   4633  DTS DTS Z2754     -48.486  78.593  35.919  1.00  0.00
ATOM   4634  DTT DTT Z2755      48.943  64.905  55.839  1.00  0.00
END
