# Supplementary material for: The Effect of Macromolecular Crowding on the Electrostatic Component of Barnase–Barstar Binding: A Computational, Implicit Solvent-Based Study
Source: PLoS One. 2014 Jun 10;9(6):e98618. doi: 10.1371/journal.pone.0098618 (PMC4051634; doi:10.1371/journal.pone.0098618)
Supplement: File S1 — Contains sample pdb files used in our analyses; each contains the barnase/barstar complex with a specific random placement of crowders of varying radii at 30% crowding density. Also included are files specifying, for each pdb file, the radii of each atom and model crowder. (TAR) [file pone.0098618.s005.tar › vary30percent_pdb/without_crowders_radii.siz]

aaaaaannnrrrrrrrr
  HN2      1.0000
 R185      1.8500
 HCT1      1.0000
  HN1      1.0000
  R15      1.5000
  NCT      1.5000
 OCT1      1.4000
 OCT2      1.4000
  HT1      1.0000
  HA1      0.0000
  CNT      1.7000
 HCT2      1.0000
 HT2G      0.0000
  NXT      1.5000
  OT1      1.4000
  CAY      2.0000
   OY      1.4000
  R18      1.8000
 HT2B      0.0000
  R20      2.0000
  R05      0.5000
 R195      1.9500
   CY      1.7000
 HTB3      0.0000
  HT2      1.0000
  R14      1.4000
  CTB      2.0000
  CAT      2.0000
  R19      1.9000
 HTB2      0.0000
  R00      0.0000
  R10      1.0000
   NT      1.5000
  HT3      1.0000
  R17      1.7000
 HT2A      0.0000
  HA2      0.0000
 R135      1.3500
 HT2C      0.0000
  OT2      1.4000
  ONT      1.4000
  CT2      2.0000
 HTB1      0.0000
  HNT      1.0000
  HY3      0.0000
  HY1      0.0000
  HY2      0.0000
  OXT      1.4000
   N7 QSI  1.5000
   C6 TSA  1.7000
  H1' QSI  0.0000
   CB ASN  2.0000
   HA ARG  0.0000
    C HSD  1.7000
  HD1 ASP  1.0000
   O1 TSA  1.4000
  H16 TSA  1.0000
  C65 XK2  1.7000
    N ASN  1.5000
   HA HYD  0.0000
    N PHE  1.5000
 HD12 ILE  0.0000
   CA ILE  2.0000
  HB1 AS1  0.0000
   CB GL1  2.0000
   CD PRO  2.0000
  H2' QSI  1.0000
   OD HYD  1.4000
    C PHE  1.7000
   HG SER  1.0000
 H31B XK2  0.0000
  C61 XK2  2.0000
   HN LEU  1.0000
   C3 XK2  2.0000
  C19 TSA  1.7000
   HN SEP  1.0000
  C37 XK2  1.7000
    O ARG  1.4000
 HH11 ARG  1.0000
  OE1 GLN  1.4000
  C3' QSI  2.0000
    C LEU  1.7000
  H79 XK2  1.0000
  CG1 ILE  2.0000
   CG HSC  1.7000
  H21 TSA  1.0000
  HB1 GLU  0.0000
    N GLY  1.5000
 HD11 LEU  0.0000
   CG AS1  1.7000
   HN ASP  1.0000
 H3'' QSI  0.0000
    H GLY  1.0000
  HD1 HSD  1.0000
   CB VAL  2.0000
 HG21 ILE  0.0000
   HA ILE  0.0000
   CB HSE  2.0000
   OG SEP  1.4000
  C22 TSA  1.7000
   N6 QSI  1.5000
    O SER  1.4000
  CD2 HSE  1.7000
   O1 XK2  1.4000
   CG ARG  2.0000
   CG ASP  1.7000
    C QSI  1.7000
   HB THR  0.0000
    O CYS  1.4000
    C SER  1.7000
    C CYS  1.7000
   C6 XK2  2.0000
   HA ALA  0.0000
 HD21 LEU  0.0000
   HN THR  1.0000
    C TRP  1.7000
  HD2 ASP  1.0000
    O ASP  1.4000
   N3 QSI  1.5000
  OD2 AS1  1.4000
  HB1 GLN  0.0000
    H GL2  1.0000
  NH2 ARG  1.5000
   HA SEP  0.0000
  HE1 PHE  1.0000
  HE1 GL1  1.0000
  HB2 AS2  0.0000
    C GL1  1.7000
 HD13 LEU  0.0000
  C2' QSI  2.0000
   CA SEP  2.0000
  HE2 TYR  1.0000
   HB VAL  0.0000
    H TYR  1.0000
   HA VAL  0.0000
   HA GLU  0.0000
  HE3 TRP  1.0000
  H22 XK2  1.0000
  OG1 THR  1.4000
    H GL1  1.0000
    C HIS  1.7000
  HG2 PRO  0.0000
    N PRO  1.5000
  HE2 HSE  1.0000
  OD1 AS2  1.4000
    O MET  1.4000
   HN MET  1.0000
  NH1 ARG  1.5000
   NE ARG  1.5000
    H HSD  1.0000
  CE1 TYR  1.7000
   CB GLN  2.0000
  HG2 QSI  0.0000
   C1 XK2  1.7000
    O ASN  1.4000
  H36 XK2  1.0000
   HA GLN  0.0000
    O QSI  1.4000
  HB2 ASP  0.0000
  C18 TSA  1.7000
   CD QSI  1.7000
   H5 TSA  1.0000
  CE2 TYR  1.7000
  HD1 PRO  0.0000
  H25 XK2  1.0000
   CA HYD  2.0000
   NH VDW  0.0000
  C22 XK2  1.7000
 HG21 THR  0.0000
  HE2 HIS  1.0000
  HB1 GL1  0.0000
   HN AS1  1.0000
  H11 TSA  1.0000
   HA CYS  0.0000
   HN ARG  1.0000
   CB CYS  2.0000
    H TRP  1.0000
   CZ TYR  1.7000
 HD12 LEU  0.0000
   C4 QSI  1.7000
   CZ PHE  1.7000
   CA ASP  2.0000
  O3' QSI  1.4000
    N HIS  1.5000
  HB2 SER  0.0000
  O2S QSI  1.4000
   CB QSI  2.0000
  H33 XK2  1.0000
   HN GLU  1.0000
  H37 XK2  1.0000
    O VAL  1.4000
  C36 XK2  1.7000
  C70 XK2  1.7000
   CB ALA  2.0000
   HA PHE  0.0000
   SG HYD  1.8500
   CA ALA  2.0000
  HE2 GLU  1.0000
  HE1 HSC  1.0000
    H HIS  1.0000
    N GLN  1.5000
   CA PRO  2.0000
  HG1 CYS  1.0000
   H1 OH2  1.0000
  CD2 HSD  1.7000
   CD GLN  1.7000
  HB1 TYR  0.0000
  CD2 HIS  1.7000
   HN ILE  1.0000
  HB1 MET  0.0000
  HG1 LYS  0.0000
  C62 XK2  1.7000
    H ARG  1.0000
   H6 XK2  0.0000
  HB2 ALA  0.0000
  H73 XK2  1.0000
    N AS2  1.5000
  HD1 TYR  1.0000
  C23 XK2  1.7000
  CZ3 TRP  1.7000
  TWE TWE  20.0000
   N2 XK2  1.5000
  H34 XK2  1.0000
  OE1 GLU  1.4000
  HE1 TRP  1.0000
   CG LEU  2.0000
  H5' QSI  0.0000
    N QSI  1.5000
    N HSD  1.5000
   CB PRO  2.0000
  CD2 PHE  1.7000
  CZ2 TRP  1.7000
   CB LYS  2.0000
  H27 XK2  1.0000
  H29 XK2  1.0000
  HG2 ARG  0.0000
  HG1 QSI  0.0000
  CE1 PHE  1.7000
  HB2 PHE  0.0000
    O HSD  1.4000
 HG13 VAL  0.0000
    H ASN  1.0000
  HZ1 LYS  1.0000
    C GLU  1.7000
  ND1 HIS  1.5000
    H MET  1.0000
  H12 TSA  1.0000
   HA LYS  0.0000
  C5' QSI  2.0000
  HB1 GL2  0.0000
   CG TYR  1.7000
  C33 XK2  1.7000
  C34 XK2  1.7000
   OH TYR  1.4000
   CA SER  2.0000
  HD1 HSE  1.0000
 HE21 QSI  1.0000
    O PRO  1.4000
  HB1 ARG  0.0000
  C28 XK2  1.7000
  HB1 TRP  0.0000
   H4 TSA  1.0000
  HT2 QSI  1.0000
    N ASP  1.5000
  HB1 AS2  0.0000
   CG GLN  2.0000
   CD GL2  1.7000
  C72 XK2  1.7000
  C67 XK2  1.7000
  OD1 ASN  1.4000
  HG2 GLN  0.0000
  CG2 THR  2.0000
  CE2 PHE  1.7000
  C1' QSI  2.0000
    H THR  1.0000
   HN ALA  1.0000
    H LYS  1.0000
   HN HYD  1.0000
  HG1 MET  0.0000
  HB1 HSE  0.0000
 HE21 GLN  1.0000
  O1S QSI  1.4000
   HG CYS  1.0000
    C THR  1.7000
   CD ILE  2.0000
   OC VDW  0.0000
   CB SEP  2.0000
   CG PRO  2.0000
  OD1 AS1  1.4000
  HB1 LEU  0.0000
  N10 QSI  1.5000
   HA SER  0.0000
 HD23 LEU  0.0000
  HO5 XK2  1.0000
    C SEP  1.7000
  HG1 SER  1.0000
 HH22 ARG  1.0000
    H LEU  1.0000
  H35 XK2  1.0000
   HA HSC  0.0000
   HA HSE  0.0000
    N AS1  1.5000
   CD GLU  1.7000
  HB1 PRO  0.0000
   CB HIS  2.0000
  HE1 HSE  1.0000
   CA HSE  2.0000
   CB GLU  2.0000
  HB2 LEU  0.0000
 H2'' QSI  0.0000
   H8 QSI  1.0000
   HE GL1  1.0000
  OH2 HOH  1.4000
  HD2 PRO  0.0000
  CD2 LEU  2.0000
 HD22 LEU  0.0000
   HA MET  0.0000
 HG23 VAL  0.0000
    N ILE  1.5000
  HD2 HIS  1.0000
  H10 QSI  1.0000
   C2 QSI  1.7000
   HH TYR  1.0000
    O THR  1.4000
  HD3 ILE  0.0000
   CA TYR  2.0000
    N HSE  1.5000
  H64 XK2  1.0000
  O23 TSA  1.4000
  H71 XK2  1.0000
    O HSC  1.4000
  CD1 PHE  1.7000
  H24 XK2  1.0000
    C AS1  1.7000
  H2B XK2  0.0000
   O8 TSA  1.4000
  SPH NBN  1.5000
  GRD GRD  0.0000
  HE2 GL1  1.0000
   HA HIS  0.0000
   CG LYS  2.0000
    N VAL  1.5000
    N CYS  1.5000
  HD1 AS1  1.0000
 HG11 ILE  0.0000
 HD13 ILE  0.0000
   CB ARG  2.0000
   HN ASN  1.0000
  CD1 TRP  1.7000
   C6 QSI  1.7000
   HD ASP  1.0000
   CG HIS  1.7000
   O2 SEP  1.4000
   O7 TSA  1.4000
  NE2 QSI  1.5000
 HD22 ASN  1.0000
    C LYS  1.7000
   HN HSE  1.0000
    H ALA  1.0000
   CB HSD  2.0000
    O LYS  1.4000
  HE2 GL2  1.0000
  HB2 GLN  0.0000
   HN GLY  1.0000
   HN LYS  1.0000
   HA THR  0.0000
    N SEP  1.5000
   HA TYR  0.0000
   HB ILE  0.0000
  C21 XK2  1.7000
    O TRP  1.4000
  OD2 AS2  1.4000
   CA HSD  2.0000
  NE1 TRP  1.5000
  ND1 HSC  1.5000
 HG22 ILE  0.0000
   CA GL2  2.0000
  C10 TSA  2.0000
   C7 XK2  2.0000
   H4 XK2  0.0000
  H7A XK2  0.0000
  SP1 SP1  1.0000
    H HSE  1.0000
  HB2 ARG  0.0000
   H2 HOH  1.0000
   CB PHE  2.0000
    N LYS  1.5000
   C5 XK2  2.0000
  C20 XK2  1.7000
  HE1 HSD  1.0000
  HD2 TYR  1.0000
  C79 XK2  1.7000
  HB1 ASP  0.0000
   CA LEU  2.0000
   HA AS1  0.0000
  HB2 SEP  0.0000
   HA HSD  0.0000
  HZ3 TRP  1.0000
   CZ ARG  1.7000
   H1 HOH  1.0000
  CD1 TYR  1.7000
  HA1 GLY  0.0000
    H ILE  1.0000
    N ALA  1.5000
   HA LEU  0.0000
 DUM2 DUM  0.0000
  HD1 ILE  0.0000
  HB2 TRP  0.0000
  HG2 GLU  0.0000
  O15 TSA  1.4000
  OE2 GL1  1.4000
  NE2 HSD  1.5000
    O GL2  1.4000
    C ALA  1.7000
  HZ2 LYS  1.0000
   O5 XK2  1.4000
   HD AS1  1.0000
   O3 SEP  1.4000
   CB SER  2.0000
   CB TRP  2.0000
   HN SER  1.0000
    C GLY  1.7000
   HN GLN  1.0000
  HE1 HIS  1.0000
  HB1 SEP  0.0000
   HE GL2  1.0000
   CD GL1  1.7000
    N SER  1.5000
   HN VAL  1.0000
 HG21 VAL  0.0000
  HB2 QSI  0.0000
  OE1 GL1  1.4000
  HE1 LYS  0.0000
  OE1 QSI  1.4000
  OH2 OH2  1.4000
  C35 XK2  1.7000
  HG2 MET  0.0000
  HB2 HSE  0.0000
   HN CYS  1.0000
  HH2 TRP  1.0000
    H ASP  1.0000
  HB2 HIS  0.0000
 HD21 ASN  1.0000
    O HOH  1.4000
    O HYD  1.4000
  C74 XK2  1.7000
   CG MET  2.0000
   CA QSI  2.0000
   H5 XK2  0.0000
    O GL1  1.4000
  HD2 PHE  1.0000
 HG22 THR  0.0000
  H66 XK2  1.0000
  C17 TSA  2.0000
   HA ASN  0.0000
   HN HSD  1.0000
    N HSC  1.5000
   HG LEU  0.0000
  HB2 ASN  0.0000
  NE2 GLN  1.5000
  CH2 TRP  1.7000
  HT3 QSI  1.0000
  HE3 MET  0.0000
  CG2 VAL  2.0000
    H GLN  1.0000
   CA GL1  2.0000
   CA HSC  2.0000
    D min  0.0000
  HD1 HSC  1.0000
  HE1 TYR  1.0000
    O GLN  1.4000
    N TRP  1.5000
  H20 TSA  1.0000
 HG23 THR  0.0000
    O TYR  1.4000
    C ASP  1.7000
   C9 TSA  2.0000
  CE1 HSE  1.7000
   HN TRP  1.0000
   C4 XK2  2.0000
  HG1 PRO  0.0000
   HA GL1  0.0000
  HE2 PHE  1.0000
   CB HYD  2.0000
  HB2 LYS  0.0000
  SPH BON  1.5000
   HA PRO  0.0000
    C ILE  1.7000
  OD2 ASP  1.4000
    H CYS  1.0000
  OE2 GLU  1.4000
  C26 XK2  1.7000
  ND1 HSD  1.5000
 HH21 ARG  1.0000
   CA HIS  2.0000
   CB ILE  2.0000
   N1 QSI  1.5000
 HG23 ILE  0.0000
  HG1 ARG  0.0000
   HE ARG  1.0000
  H78 XK2  1.0000
  CG2 ILE  2.0000
 DUM1 DUM  0.0000
   CG QSI  2.0000
  HA2 GLY  0.0000
  NE2 HIS  1.5000
  HE2 MET  0.0000
  HB2 GL2  0.0000
 H31A XK2  0.0000
   CG PHE  1.7000
  H25 TSA  1.0000
    H GLU  1.0000
   HA AS2  0.0000
  HB1 LYS  0.0000
   CA AS1  2.0000
  ND2 ASN  1.5000
    N GLU  1.5000
   HZ PHE  1.0000
   HE GLU  1.0000
   CG TRP  1.7000
  CD2 TRP  1.7000
   C5 QSI  1.7000
  H14 TSA  1.0000
   HA GL2  0.0000
 HD11 ILE  0.0000
    O ILE  1.4000
  C27 XK2  1.7000
  HD1 PHE  1.0000
   CB AS2  2.0000
   CA GLU  2.0000
   HN PHE  1.0000
  NE2 HSC  1.5000
  C29 XK2  1.7000
   CB MET  2.0000
  C75 XK2  1.7000
   H1 TIP  1.0000
    H PHE  1.0000
  O24 TSA  1.4000
  HG2 GL2  0.0000
  HB1 HSD  0.0000
    H HYD  1.0000
    O ALA  1.4000
  CE1 HSC  1.7000
  HD2 ARG  0.0000
  HB2 TYR  0.0000
  H76 XK2  1.0000
    N MET  1.5000
   CA ASN  2.0000
   H2 OH2  1.0000
 HG12 ILE  0.0000
  HB1 ALA  0.0000
   CA LYS  2.0000
  HB1 CYS  0.0000
   HN GL1  1.0000
   CB LEU  2.0000
  HD1 LYS  0.0000
  O4' QSI  1.4000
  HG1 GL2  0.0000
  OE1 GL2  1.4000
   CE LYS  2.0000
  H62 QSI  1.0000
    C PRO  1.7000
   CG GL1  2.0000
  C4' QSI  2.0000
    H HSC  1.0000
   CA MET  2.0000
   CG GL2  2.0000
  H74 XK2  1.0000
    H AS1  1.0000
  HB2 GL1  0.0000
  HG2 LYS  0.0000
  H4' QSI  0.0000
   CB HSC  2.0000
  H65 XK2  1.0000
 HG11 VAL  0.0000
   HN AS2  1.0000
    C ARG  1.7000
  HD1 HIS  1.0000
    C HSC  1.7000
  HB1 HYD  0.0000
  CG1 VAL  2.0000
  CD2 TYR  1.7000
    O GLY  1.4000
  C63 XK2  1.7000
  CD2 HSC  1.7000
   CG ASN  1.7000
    N GL1  1.5000
   CA ARG  2.0000
  HD2 HSC  1.0000
    N TYR  1.5000
   HA TRP  0.0000
  HB1 PHE  0.0000
   CA AS2  2.0000
  C66 XK2  1.7000
    C TYR  1.7000
  H26 XK2  1.0000
  HG1 GLN  0.0000
   HN HSC  1.0000
  HE2 HSD  1.0000
  ND1 HSE  1.5000
   CE MET  2.0000
   O1 SEP  1.4000
   CA PHE  2.0000
    C MET  1.7000
  HD2 AS2  1.0000
    C VAL  1.7000
  HG1 GLU  0.0000
  HD1 ARG  0.0000
    C AS2  1.7000
   H3 XK2  0.0000
  C73 XK2  1.7000
   NZ LYS  2.0000
    N HYD  1.5000
  HG1 GL1  0.0000
  HG2 GL1  0.0000
 HE22 QSI  1.0000
   CB ASP  2.0000
  C32 XK2  1.7000
  H3' QSI  1.0000
   SD MET  1.8500
  HD2 LYS  0.0000
  O2' QSI  1.4000
   HN GL2  1.0000
  C76 XK2  1.7000
  SPH SPH  1.5000
  H67 XK2  1.0000
  HB2 MET  0.0000
  HE1 GLU  1.0000
    H SER  1.0000
  HB1 ASN  0.0000
    O AS1  1.4000
   HD AS2  1.0000
   CA CYS  2.0000
  C25 XK2  1.7000
  OH2 TIP  1.4000
   C2 TSA  2.0000
   N9 QSI  1.5000
  CAL CAL  1.8800
  HB1 HSC  0.0000
  CE1 HSD  1.7000
  HZ2 TRP  1.0000
  H21 XK2  1.0000
  C71 XK2  1.7000
    C HYD  1.7000
 H5'' QSI  0.0000
  CE1 HIS  1.7000
  HB2 HYD  0.0000
 HH12 ARG  1.0000
   CA GLN  2.0000
    C GL2  1.7000
   C3 TSA  2.0000
   CD LYS  2.0000
  HB2 PRO  0.0000
   CB AS1  2.0000
    O PHE  1.4000
  HB2 HSC  0.0000
  HT1 QSI  1.0000
 H61A XK2  0.0000
  HE1 GL2  1.0000
   CA THR  2.0000
  HB2 GLU  0.0000
  OE2 GL2  1.4000
   HA ASP  0.0000
    P SEP  1.9000
   CG HSE  1.7000
  H7B XK2  0.0000
  HD1 TRP  1.0000
   CD ARG  2.0000
   CG HSD  1.7000
  HO4 XK2  1.0000
   C8 QSI  1.7000
   N7 XK2  1.5000
    O SEP  1.4000
    H SEP  1.0000
  HB2 AS1  0.0000
  HD2 ILE  0.0000
   SG CYS  1.8500
   HD HYD  1.0000
  OD1 ASP  1.4000
  HB3 ALA  0.0000
    C ASN  1.7000
  C24 XK2  1.7000
 H61B XK2  0.0000
    O HSE  1.4000
  CD1 LEU  2.0000
   H2 QSI  1.0000
    O GLU  1.4000
   C2 XK2  2.0000
   CA VAL  2.0000
   OG SER  1.4000
  CE2 TRP  1.7000
  HD2 HSE  1.0000
   HN HIS  1.0000
  C77 XK2  1.7000
  HE2 HSC  1.0000
  HB1 QSI  0.0000
    O AS2  1.4000
    D max  0.0000
  C13 TSA  2.0000
 HG12 VAL  0.0000
   CG AS2  1.7000
    S QSI  1.8500
    N THR  1.5000
   CB GL2  2.0000
  HB2 CYS  0.0000
 HG22 VAL  0.0000
    C GLN  1.7000
   CB THR  2.0000
  CE3 TRP  1.7000
   CG GLU  2.0000
  C31 XK2  2.0000
   CB TYR  2.0000
  HD2 HSD  1.0000
  HG1 THR  1.0000
  SP2 SP2  1.5000
  CD1 ILE  2.0000
    O HIS  1.4000
   HA QSI  0.0000
  H63 XK2  1.0000
    N LEU  1.5000
  H75 XK2  1.0000
    H AS2  1.0000
 HE22 GLN  1.0000
  O5' QSI  1.4000
  HZ3 LYS  1.0000
    C HSE  1.7000
  NE2 HSE  1.5000
   O4 XK2  1.4000
    H VAL  1.0000
    N ARG  1.5000
    N GL2  1.5000
  HE2 LYS  0.0000
    O LEU  1.4000
   HN TYR  1.0000
  C64 XK2  1.7000
   H2 TIP  1.0000
   CA TRP  2.0000
  HB1 SER  0.0000
  H2A XK2  0.0000
   CA GLY  2.0000
  HB2 HSD  0.0000
  C78 XK2  1.7000
  HB1 HIS  0.0000
  HE1 MET  0.0000
  H61 QSI  1.0000
  H26 TSA  1.0000
